# Supplementary material for: Pure Molecular Inorganic Rings: Mixed Group 14/15 Metallacycles
Source: Angew Chem Int Ed Engl. 2025 Nov 22;65(4):e20366. doi: 10.1002/anie.202520366 (PMC12828447; doi:10.1002/anie.202520366)
Supplement: Supplementary file 2 — Supporting information [file ANIE-65-e20366-s002.zip]

Archive with 8 entries (8 files):
- 1.cif
- 2.cif
- 3.cif
- 4.cif
- 5.cif
- 6.cif
- 7.cif
- 8.cif
