# Supplementary material for: Pure Molecular Inorganic Rings: Mixed Group 14/15 Metallacycles
Source: Angew Chem Int Ed Engl. 2025 Nov 22;65(4):e20366. doi: 10.1002/anie.202520366 (PMC12828447; doi:10.1002/anie.202520366)
Supplement: Supplementary file 2 — Supporting information [file ANIE-65-e20366-s002.zip › 1.cif]

data_sm-mopsi
_audit_creation_date               2024-02-28
_audit_creation_method
;
Olex2 1.5
(compiled 2023.08.24 svn.re1ec1418 for OlexSys, GUI svn.r6817)
;
_shelx_SHELXL_version_number       '2019/2'
_audit_contact_author_address      ?
_audit_contact_author_email        ?
_audit_contact_author_name         ''
_audit_contact_author_phone        ?
_publ_contact_author_id_orcid      ?
_publ_section_references
;
Dolomanov, O.V., Bourhis, L.J., Gildea, R.J, Howard, J.A.K. & Puschmann, H.
 (2009), J. Appl. Cryst. 42, 339-341.

Sheldrick, G.M. (2015). Acta Cryst. A71, 3-8.

Sheldrick, G.M. (2015). Acta Cryst. C71, 3-8.
;
_chemical_name_common              ?
_chemical_name_systematic          ?
_chemical_formula_moiety           'C52 H72 Mo2 N4 O4 P2 Si2'
_chemical_formula_sum              'C52 H72 Mo2 N4 O4 P2 Si2'
_chemical_formula_weight           1127.13
_chemical_melting_point            ?
loop_
  _atom_type_symbol
  _atom_type_description
  _atom_type_scat_dispersion_real
  _atom_type_scat_dispersion_imag
  _atom_type_scat_source
 'C' 'C' 0.0033 0.0016 'International Tables Vol C Tables 4.2.6.8 and 6.1.1.4'
 'H' 'H' 0.0000 0.0000 'International Tables Vol C Tables 4.2.6.8 and 6.1.1.4'
 'Mo' 'Mo' -1.6832 0.6857
 'International Tables Vol C Tables 4.2.6.8 and 6.1.1.4'
 'N' 'N' 0.0061 0.0033 'International Tables Vol C Tables 4.2.6.8 and 6.1.1.4'
 'O' 'O' 0.0106 0.0060 'International Tables Vol C Tables 4.2.6.8 and 6.1.1.4'
 'P' 'P' 0.1023 0.0942 'International Tables Vol C Tables 4.2.6.8 and 6.1.1.4'
 'Si' 'Si' 0.0817 0.0704 'International Tables Vol C Tables 4.2.6.8 and 6.1.1.4'

_shelx_space_group_comment
;
The symmetry employed for this shelxl refinement is uniquely defined
by the following loop, which should always be used as a source of
symmetry information in preference to the above space-group names.
They are only intended as comments.
;
_space_group_crystal_system        'triclinic'
_space_group_IT_number             2
_space_group_name_H-M_alt          'P -1'
_space_group_name_Hall             '-P 1'
loop_
  _space_group_symop_operation_xyz
 'x, y, z'
 '-x, -y, -z'

_cell_length_a                     13.381(9)
_cell_length_b                     13.747(5)
_cell_length_c                     16.990(9)
_cell_angle_alpha                  78.34(4)
_cell_angle_beta                   80.78(5)
_cell_angle_gamma                  61.42(4)
_cell_volume                       2680(3)
_cell_formula_units_Z              2
_cell_measurement_reflns_used      30221
_cell_measurement_temperature      100
_cell_measurement_theta_max        29.67
_cell_measurement_theta_min        1.71
_shelx_estimated_absorpt_T_max     0.979
_shelx_estimated_absorpt_T_min     0.935
_exptl_absorpt_coefficient_mu      0.619
_exptl_absorpt_correction_T_max    0.9771
_exptl_absorpt_correction_T_min    0.2816
_exptl_absorpt_correction_type     multi-scan
_exptl_absorpt_process_details
;
STOE LANA, absorption correction by scaling of reflection intensities.
J. Koziskova, F. Hahn, J. Richter, J. Kozisek, "Comparison of different
absorption corrections on the model structure of tetrakis(\m~2~-acetato)-
diaqua-di-copper(II)", Acta Chimica Slovaca, vol. 9, no. 2, 2016, pp. 136 - 140.
;
_exptl_absorpt_special_details     ?
_exptl_crystal_colour              violet
_exptl_crystal_colour_primary      violet
_exptl_crystal_density_diffrn      1.397
_exptl_crystal_density_meas        ?
_exptl_crystal_density_method      'not measured'
_exptl_crystal_description         plate
_exptl_crystal_F_000               1172
loop_
  _exptl_crystal_face_index_h
  _exptl_crystal_face_index_k
  _exptl_crystal_face_index_l
  _exptl_crystal_face_perp_dist
 0 -4 -1 0.0440
 0 5 1 0.0660
 -2 -1 -2 0.0280
 2 1 2 0.0250
 2 1 -3 0.0080
 -4 -3 5 0.0260
 0 1 3 0.0470
 -3 -3 -4 0.0290

_exptl_crystal_size_max            0.11
_exptl_crystal_size_mid            0.066
_exptl_crystal_size_min            0.034
_exptl_transmission_factor_max     ?
_exptl_transmission_factor_min     ?
_diffrn_reflns_av_R_equivalents    0.0472
_diffrn_reflns_av_unetI/netI       0.0646
_diffrn_reflns_Laue_measured_fraction_full  0.998
_diffrn_reflns_Laue_measured_fraction_max  0.998
_diffrn_reflns_limit_h_max         16
_diffrn_reflns_limit_h_min         -16
_diffrn_reflns_limit_k_max         16
_diffrn_reflns_limit_k_min         -16
_diffrn_reflns_limit_l_max         20
_diffrn_reflns_limit_l_min         -20
_diffrn_reflns_number              34265
_diffrn_reflns_point_group_measured_fraction_full  0.998
_diffrn_reflns_point_group_measured_fraction_max  0.998
_diffrn_reflns_theta_full          25.242
_diffrn_reflns_theta_max           25.998
_diffrn_reflns_theta_min           1.944
_diffrn_ambient_temperature        100
_diffrn_detector                   'EIGER2 1M CDTE'
_diffrn_detector_area_resol_mean   13.33
_diffrn_measured_fraction_theta_full  0.998
_diffrn_measured_fraction_theta_max  0.998
_diffrn_measurement_details
;
 586 frames, detector distance = 40 mm
;
_diffrn_measurement_device         'Eulerian 4-circle diffractometer'
_diffrn_measurement_device_type    'STOE STADIVARI'
_diffrn_measurement_method         'rotation method, \w scans'
_diffrn_radiation_collimation      '1.2 0.6 mm diameter'
_diffrn_radiation_monochromator    'Graded multilayer mirror'
_diffrn_radiation_polarisn_norm    270
_diffrn_radiation_probe            x-ray
_diffrn_radiation_type             'Mo K\a'
_diffrn_radiation_wavelength       0.71073
_diffrn_source                     Axo_Mo
_diffrn_source_current             0.830
_diffrn_source_power               0.050
_diffrn_source_voltage             60
_reflns_Friedel_coverage           0.000
_reflns_Friedel_fraction_full      .
_reflns_Friedel_fraction_max       .
_reflns_number_gt                  7451
_reflns_number_total               10507
_reflns_special_details
;
 Reflections were merged by SHELXL according to the crystal
 class for the calculation of statistics and refinement.
 
 _reflns_Friedel_fraction is defined as the number of unique
 Friedel pairs measured divided by the number that would be
 possible theoretically, ignoring centric projections and
 systematic absences.
;
_reflns_threshold_expression       'I > 2\s(I)'
_computing_cell_refinement         'X-Area Recipe 1.33.0.0 (STOE, 2015)'
_computing_data_collection         'X-Area Pilatus3_SV 1.31.150.0 (STOE, 2018)'
_computing_data_reduction
;
X-Area Integrate 2.5.3.0 (STOE, 2021)
X-Area LANA 2.7.5.0 (STOE, 2022)
;
_computing_molecular_graphics      'Olex2 1.5 (Dolomanov et al., 2009)'
_computing_publication_material    'Olex2 1.5 (Dolomanov et al., 2009)'
_computing_structure_refinement    'SHELXL 2019/2 (Sheldrick, 2015)'
_computing_structure_solution      'SHELXT  (Sheldrick, 2015)'
_refine_diff_density_max           0.469
_refine_diff_density_min           -0.602
_refine_diff_density_rms           0.089
_refine_ls_extinction_coef         .
_refine_ls_extinction_method       none
_refine_ls_goodness_of_fit_ref     0.969
_refine_ls_hydrogen_treatment      constr
_refine_ls_matrix_type             full
_refine_ls_number_parameters       613
_refine_ls_number_reflns           10507
_refine_ls_number_restraints       0
_refine_ls_R_factor_all            0.0682
_refine_ls_R_factor_gt             0.0358
_refine_ls_restrained_S_all        0.969
_refine_ls_shift/su_max            0.001
_refine_ls_shift/su_mean           0.000
_refine_ls_structure_factor_coef   Fsqd
_refine_ls_weighting_details      
 'w=1/[\s^2^(Fo^2^)+(0.0426P)^2^] where P=(Fo^2^+2Fc^2^)/3'
_refine_ls_weighting_scheme        calc
_refine_ls_wR_factor_gt            0.0714
_refine_ls_wR_factor_ref           0.0805
_refine_special_details            ?
_olex2_refinement_description
;
1. Fixed Uiso
 At 1.2 times of:
  All C(H) groups
 At 1.5 times of:
  All C(H,H,H) groups
2.a Aromatic/amide H refined with riding coordinates:
 C1(H1), C2(H2), C3(H3), C4(H4), C16(H16), C17(H17), C18(H18), C19(H19),
 C20(H20), C25(H25), C26(H26), C28(H28), C29(H29), C40(H40), C41(H41), C42(H42),
  C43(H43), C44(H44)
2.b Idealised Me refined as rotating group:
 C7(H7A,H7B,H7C), C8(H8A,H8B,H8C), C9(H9A,H9B,H9C), C11(H11A,H11B,H11C),
 C12(H12A,H12B,H12C), C13(H13A,H13B,H13C), C22(H22A,H22B,H22C), C23(H23A,H23B,
 H23C), C24(H24A,H24B,H24C), C31(H31A,H31B,H31C), C32(H32A,H32B,H32C), C33(H33A,
 H33B,H33C), C35(H35A,H35B,H35C), C36(H36A,H36B,H36C), C37(H37A,H37B,H37C),
 C46(H46A,H46B,H46C), C47(H47A,H47B,H47C), C48(H48A,H48B,H48C)
;
_atom_sites_solution_hydrogens     geom
_atom_sites_solution_primary       dual
_atom_sites_solution_secondary     ?
loop_
  _atom_site_label
  _atom_site_type_symbol
  _atom_site_fract_x
  _atom_site_fract_y
  _atom_site_fract_z
  _atom_site_U_iso_or_equiv
  _atom_site_adp_type
  _atom_site_occupancy
  _atom_site_site_symmetry_order
  _atom_site_calc_flag
  _atom_site_refinement_flags_posn
  _atom_site_refinement_flags_adp
  _atom_site_refinement_flags_occupancy
  _atom_site_disorder_assembly
  _atom_site_disorder_group
 C1 C 0.4143(3) 0.3163(3) 0.9012(2) 0.0200(7) Uani 1 1 d . . . . .
 H1 H 0.393844 0.335057 0.954335 0.024 Uiso 1 1 calc R U . . .
 C2 C 0.5277(3) 0.2659(3) 0.8649(2) 0.0249(8) Uani 1 1 d . . . . .
 H2 H 0.595741 0.243495 0.889669 0.030 Uiso 1 1 calc R U . . .
 C3 C 0.5207(3) 0.2555(3) 0.7862(2) 0.0235(8) Uani 1 1 d . . . . .
 H3 H 0.583257 0.225439 0.747699 0.028 Uiso 1 1 calc R U . . .
 C4 C 0.4038(3) 0.2978(3) 0.7736(2) 0.0210(7) Uani 1 1 d . . . . .
 H4 H 0.375341 0.301146 0.724853 0.025 Uiso 1 1 calc R U . . .
 C5 C 0.3364(3) 0.3340(2) 0.84499(19) 0.0183(7) Uani 1 1 d . . . . .
 C6 C 0.2096(3) 0.3683(3) 0.8643(2) 0.0205(7) Uani 1 1 d . . . . .
 C7 C 0.1453(3) 0.4809(3) 0.8950(2) 0.0297(8) Uani 1 1 d . . . . .
 H7A H 0.147299 0.539755 0.852244 0.045 Uiso 1 1 calc R U . . .
 H7B H 0.181319 0.478722 0.941685 0.045 Uiso 1 1 calc R U . . .
 H7C H 0.065855 0.496764 0.910930 0.045 Uiso 1 1 calc R U . . .
 C8 C 0.1990(3) 0.2785(3) 0.9302(2) 0.0303(8) Uani 1 1 d . . . . .
 H8A H 0.235402 0.272611 0.977779 0.045 Uiso 1 1 calc R U . . .
 H8B H 0.236623 0.206206 0.910076 0.045 Uiso 1 1 calc R U . . .
 H8C H 0.118131 0.299221 0.944738 0.045 Uiso 1 1 calc R U . . .
 C9 C 0.1563(3) 0.3732(3) 0.7898(2) 0.0314(9) Uani 1 1 d . . . . .
 H9A H 0.075072 0.394870 0.802901 0.047 Uiso 1 1 calc R U . . .
 H9B H 0.194733 0.299459 0.771901 0.047 Uiso 1 1 calc R U . . .
 H9C H 0.165003 0.428501 0.746626 0.047 Uiso 1 1 calc R U . . .
 C10 C 0.8760(3) 0.2235(2) 0.89877(19) 0.0172(7) Uani 1 1 d . . . . .
 C11 C 0.8502(3) 0.3373(3) 0.9173(2) 0.0273(8) Uani 1 1 d . . . . .
 H11A H 0.767385 0.384855 0.921682 0.041 Uiso 1 1 calc R U . . .
 H11B H 0.885062 0.372595 0.873784 0.041 Uiso 1 1 calc R U . . .
 H11C H 0.881462 0.327787 0.968238 0.041 Uiso 1 1 calc R U . . .
 C12 C 1.0057(3) 0.1531(3) 0.8897(2) 0.0338(9) Uani 1 1 d . . . . .
 H12A H 1.024538 0.077500 0.881377 0.051 Uiso 1 1 calc R U . . .
 H12B H 1.038602 0.148718 0.938652 0.051 Uiso 1 1 calc R U . . .
 H12C H 1.037100 0.187871 0.843323 0.051 Uiso 1 1 calc R U . . .
 C13 C 0.8247(3) 0.1683(3) 0.9671(2) 0.0326(9) Uani 1 1 d . . . . .
 H13A H 0.741324 0.211478 0.969432 0.049 Uiso 1 1 calc R U . . .
 H13B H 0.852028 0.165593 1.018032 0.049 Uiso 1 1 calc R U . . .
 H13C H 0.847515 0.092015 0.958031 0.049 Uiso 1 1 calc R U . . .
 C14 C 0.8281(2) 0.1751(2) 0.77689(19) 0.0155(7) Uani 1 1 d . . . . .
 C15 C 0.8778(3) 0.0514(2) 0.80008(19) 0.0175(7) Uani 1 1 d . . . . .
 C16 C 0.9922(3) -0.0182(3) 0.7791(2) 0.0228(7) Uani 1 1 d . . . . .
 H16 H 1.037939 0.012710 0.746783 0.027 Uiso 1 1 calc R U . . .
 C17 C 1.0390(3) -0.1321(3) 0.8055(2) 0.0275(8) Uani 1 1 d . . . . .
 H17 H 1.116943 -0.179384 0.791347 0.033 Uiso 1 1 calc R U . . .
 C18 C 0.9729(3) -0.1772(3) 0.8521(2) 0.0289(8) Uani 1 1 d . . . . .
 H18 H 1.005702 -0.255098 0.871513 0.035 Uiso 1 1 calc R U . . .
 C19 C 0.8587(3) -0.1087(3) 0.8706(2) 0.0260(8) Uani 1 1 d . . . . .
 H19 H 0.812729 -0.140341 0.901466 0.031 Uiso 1 1 calc R U . . .
 C20 C 0.8104(3) 0.0055(3) 0.8447(2) 0.0215(7) Uani 1 1 d . . . . .
 H20 H 0.731708 0.051979 0.857372 0.026 Uiso 1 1 calc R U . . .
 C21 C 0.7821(3) 0.2041(3) 0.63078(19) 0.0198(7) Uani 1 1 d . . . . .
 C22 C 0.6902(3) 0.3059(3) 0.5840(2) 0.0251(8) Uani 1 1 d . . . . .
 H22A H 0.615539 0.324350 0.613331 0.038 Uiso 1 1 calc R U . . .
 H22B H 0.689722 0.289191 0.530651 0.038 Uiso 1 1 calc R U . . .
 H22C H 0.706223 0.369640 0.577771 0.038 Uiso 1 1 calc R U . . .
 C23 C 0.7614(3) 0.1024(3) 0.6381(2) 0.0255(8) Uani 1 1 d . . . . .
 H23A H 0.688447 0.116867 0.669038 0.038 Uiso 1 1 calc R U . . .
 H23B H 0.823231 0.036690 0.665839 0.038 Uiso 1 1 calc R U . . .
 H23C H 0.759204 0.088569 0.584232 0.038 Uiso 1 1 calc R U . . .
 C24 C 0.8995(3) 0.1783(3) 0.5876(2) 0.0286(8) Uani 1 1 d . . . . .
 H24A H 0.902036 0.162310 0.533465 0.043 Uiso 1 1 calc R U . . .
 H24B H 0.958239 0.113024 0.618178 0.043 Uiso 1 1 calc R U . . .
 H24C H 0.913377 0.242999 0.583534 0.043 Uiso 1 1 calc R U . . .
 C25 C 0.6893(3) 0.6254(3) 0.88425(19) 0.0205(7) Uani 1 1 d . . . . .
 H25 H 0.767201 0.571087 0.879552 0.025 Uiso 1 1 calc R U . . .
 C26 C 0.6453(3) 0.7418(3) 0.86247(19) 0.0194(7) Uani 1 1 d . . . . .
 H26 H 0.689470 0.779436 0.840134 0.023 Uiso 1 1 calc R U . . .
 C27 C 0.5242(3) 0.7954(3) 0.87884(19) 0.0173(7) Uani 1 1 d . . . . .
 C28 C 0.4940(3) 0.7084(2) 0.91076(18) 0.0175(7) Uani 1 1 d . . . . .
 H28 H 0.418692 0.718440 0.926752 0.021 Uiso 1 1 calc R U . . .
 C29 C 0.5943(3) 0.6042(3) 0.91491(19) 0.0204(7) Uani 1 1 d . . . . .
 H29 H 0.597980 0.532850 0.934559 0.024 Uiso 1 1 calc R U . . .
 C30 C 0.4457(3) 0.9202(3) 0.8776(2) 0.0197(7) Uani 1 1 d . . . . .
 C31 C 0.5064(3) 0.9886(3) 0.8353(2) 0.0311(8) Uani 1 1 d . . . . .
 H31A H 0.532357 0.971815 0.780088 0.047 Uiso 1 1 calc R U . . .
 H31B H 0.572346 0.969307 0.864666 0.047 Uiso 1 1 calc R U . . .
 H31C H 0.453600 1.068571 0.834005 0.047 Uiso 1 1 calc R U . . .
 C32 C 0.4148(3) 0.9406(3) 0.9656(2) 0.0247(8) Uani 1 1 d . . . . .
 H32A H 0.369201 1.021115 0.967626 0.037 Uiso 1 1 calc R U . . .
 H32B H 0.484865 0.912001 0.992928 0.037 Uiso 1 1 calc R U . . .
 H32C H 0.370687 0.901803 0.992671 0.037 Uiso 1 1 calc R U . . .
 C33 C 0.3364(3) 0.9587(3) 0.8375(2) 0.0297(8) Uani 1 1 d . . . . .
 H33A H 0.299319 0.912437 0.863180 0.045 Uiso 1 1 calc R U . . .
 H33B H 0.354672 0.951129 0.780137 0.045 Uiso 1 1 calc R U . . .
 H33C H 0.284733 1.037214 0.843327 0.045 Uiso 1 1 calc R U . . .
 C34 C 0.6199(3) 0.6699(3) 0.50482(19) 0.0195(7) Uani 1 1 d . . . . .
 C35 C 0.5534(3) 0.7856(3) 0.4581(2) 0.0270(8) Uani 1 1 d . . . . .
 H35A H 0.606304 0.806484 0.420928 0.041 Uiso 1 1 calc R U . . .
 H35B H 0.513347 0.840140 0.495830 0.041 Uiso 1 1 calc R U . . .
 H35C H 0.497852 0.784603 0.427490 0.041 Uiso 1 1 calc R U . . .
 C36 C 0.5363(3) 0.6303(3) 0.5534(2) 0.0236(7) Uani 1 1 d . . . . .
 H36A H 0.494037 0.619945 0.516482 0.035 Uiso 1 1 calc R U . . .
 H36B H 0.482724 0.686387 0.587353 0.035 Uiso 1 1 calc R U . . .
 H36C H 0.578662 0.559054 0.587500 0.035 Uiso 1 1 calc R U . . .
 C37 C 0.6974(3) 0.5853(3) 0.4484(2) 0.0247(8) Uani 1 1 d . . . . .
 H37A H 0.650956 0.578532 0.412791 0.037 Uiso 1 1 calc R U . . .
 H37B H 0.740801 0.512298 0.480279 0.037 Uiso 1 1 calc R U . . .
 H37C H 0.750346 0.610646 0.415980 0.037 Uiso 1 1 calc R U . . .
 C38 C 0.7590(2) 0.7171(2) 0.55620(19) 0.0163(7) Uani 1 1 d . . . . .
 C39 C 0.7733(3) 0.7931(3) 0.48595(19) 0.0180(7) Uani 1 1 d . . . . .
 C40 C 0.8461(3) 0.7520(3) 0.41981(19) 0.0207(7) Uani 1 1 d . . . . .
 H40 H 0.890513 0.673531 0.419965 0.025 Uiso 1 1 calc R U . . .
 C41 C 0.8537(3) 0.8260(3) 0.3532(2) 0.0253(8) Uani 1 1 d . . . . .
 H41 H 0.902865 0.798030 0.307336 0.030 Uiso 1 1 calc R U . . .
 C42 C 0.7903(3) 0.9404(3) 0.3531(2) 0.0259(8) Uani 1 1 d . . . . .
 H42 H 0.795703 0.990483 0.307080 0.031 Uiso 1 1 calc R U . . .
 C43 C 0.7192(3) 0.9819(3) 0.4195(2) 0.0272(8) Uani 1 1 d . . . . .
 H43 H 0.676472 1.060450 0.419503 0.033 Uiso 1 1 calc R U . . .
 C44 C 0.7102(3) 0.9093(3) 0.4859(2) 0.0230(7) Uani 1 1 d . . . . .
 H44 H 0.661185 0.937878 0.531659 0.028 Uiso 1 1 calc R U . . .
 C45 C 0.9063(2) 0.6959(3) 0.64581(19) 0.0181(7) Uani 1 1 d . . . . .
 C46 C 1.0134(3) 0.6197(3) 0.5980(2) 0.0256(8) Uani 1 1 d . . . . .
 H46A H 1.079970 0.622349 0.612455 0.038 Uiso 1 1 calc R U . . .
 H46B H 1.004528 0.645360 0.540188 0.038 Uiso 1 1 calc R U . . .
 H46C H 1.024126 0.542688 0.610764 0.038 Uiso 1 1 calc R U . . .
 C47 C 0.8906(3) 0.8156(3) 0.6282(2) 0.0332(9) Uani 1 1 d . . . . .
 H47A H 0.817501 0.865433 0.654032 0.050 Uiso 1 1 calc R U . . .
 H47B H 0.891223 0.839862 0.569868 0.050 Uiso 1 1 calc R U . . .
 H47C H 0.952900 0.818449 0.649472 0.050 Uiso 1 1 calc R U . . .
 C48 C 0.9202(3) 0.6548(3) 0.7347(2) 0.0228(7) Uani 1 1 d . . . . .
 H48A H 0.989317 0.652906 0.748869 0.034 Uiso 1 1 calc R U . . .
 H48B H 0.926532 0.579355 0.747192 0.034 Uiso 1 1 calc R U . . .
 H48C H 0.853664 0.705473 0.765755 0.034 Uiso 1 1 calc R U . . .
 C49 C 0.5580(3) 0.8062(3) 0.6926(2) 0.0174(7) Uani 1 1 d . . . . .
 C50 C 0.4187(3) 0.7392(2) 0.74000(19) 0.0170(7) Uani 1 1 d . . . . .
 C51 C 0.3225(3) 0.5592(3) 0.7168(2) 0.0232(7) Uani 1 1 d . . . . .
 C52 C 0.3414(3) 0.5723(3) 0.8566(2) 0.0210(7) Uani 1 1 d . . . . .
 Mo1 Mo 0.56993(2) 0.68382(2) 0.77790(2) 0.01351(7) Uani 1 1 d . . . . .
 Mo2 Mo 0.42835(2) 0.44867(2) 0.79672(2) 0.01488(8) Uani 1 1 d . . . . .
 N1 N 0.8237(2) 0.2464(2) 0.82199(15) 0.0155(5) Uani 1 1 d . . . . .
 N2 N 0.7768(2) 0.2368(2) 0.71075(15) 0.0162(6) Uani 1 1 d . . . . .
 N3 N 0.6918(2) 0.6682(2) 0.56395(15) 0.0156(6) Uani 1 1 d . . . . .
 N4 N 0.8052(2) 0.6891(2) 0.62710(15) 0.0148(5) Uani 1 1 d . . . . .
 O1 O 0.54478(19) 0.88372(18) 0.64476(14) 0.0258(5) Uani 1 1 d . . . . .
 O2 O 0.32734(19) 0.78070(18) 0.71818(14) 0.0241(5) Uani 1 1 d . . . . .
 O3 O 0.2859(2) 0.64526(19) 0.89405(15) 0.0295(6) Uani 1 1 d . . . . .
 O4 O 0.2552(2) 0.6239(2) 0.67324(17) 0.0420(7) Uani 1 1 d . . . . .
 P1 P 0.57315(7) 0.50094(6) 0.76619(5) 0.01461(17) Uani 1 1 d . . . . .
 P2 P 0.86365(7) 0.43265(7) 0.67325(5) 0.01785(18) Uani 1 1 d . . . . .
 Si1 Si 0.75622(7) 0.36763(7) 0.74229(5) 0.01482(18) Uani 1 1 d . . . . .
 Si2 Si 0.72790(7) 0.60645(7) 0.67016(5) 0.01355(18) Uani 1 1 d . . . . .

loop_
  _atom_site_aniso_label
  _atom_site_aniso_U_11
  _atom_site_aniso_U_22
  _atom_site_aniso_U_33
  _atom_site_aniso_U_23
  _atom_site_aniso_U_13
  _atom_site_aniso_U_12
 C1 0.0249(18) 0.0173(17) 0.0177(18) 0.0032(13) -0.0067(14) -0.0104(14)
 C2 0.0189(17) 0.0160(17) 0.038(2) 0.0054(15) -0.0073(15) -0.0088(14)
 C3 0.0199(17) 0.0126(16) 0.035(2) -0.0048(14) 0.0082(15) -0.0076(14)
 C4 0.0266(18) 0.0184(17) 0.0229(19) -0.0075(14) -0.0005(14) -0.0129(15)
 C5 0.0193(16) 0.0130(16) 0.0241(18) -0.0012(13) -0.0029(14) -0.0087(14)
 C6 0.0142(16) 0.0167(17) 0.029(2) 0.0000(14) -0.0028(14) -0.0068(14)
 C7 0.0180(17) 0.0256(19) 0.045(2) -0.0116(17) 0.0058(16) -0.0096(15)
 C8 0.0228(18) 0.028(2) 0.040(2) -0.0007(17) 0.0030(16) -0.0150(16)
 C9 0.0239(19) 0.033(2) 0.040(2) -0.0041(17) -0.0078(17) -0.0140(17)
 C10 0.0178(16) 0.0142(16) 0.0175(17) 0.0004(13) -0.0029(13) -0.0063(13)
 C11 0.036(2) 0.0212(18) 0.025(2) -0.0050(15) -0.0093(16) -0.0101(16)
 C12 0.0241(19) 0.037(2) 0.040(2) -0.0159(18) -0.0083(17) -0.0079(17)
 C13 0.049(2) 0.042(2) 0.0194(19) -0.0015(17) -0.0021(17) -0.033(2)
 C14 0.0095(14) 0.0131(15) 0.0222(18) -0.0040(13) 0.0024(13) -0.0044(13)
 C15 0.0205(16) 0.0123(16) 0.0201(18) -0.0033(13) -0.0024(14) -0.0072(13)
 C16 0.0219(17) 0.0215(18) 0.0266(19) -0.0051(15) -0.0007(14) -0.0108(15)
 C17 0.0226(18) 0.0168(18) 0.038(2) -0.0094(16) -0.0040(16) -0.0021(15)
 C18 0.042(2) 0.0099(16) 0.033(2) -0.0019(15) -0.0135(17) -0.0073(16)
 C19 0.035(2) 0.0200(18) 0.027(2) -0.0006(15) -0.0027(16) -0.0173(16)
 C20 0.0193(17) 0.0186(17) 0.0262(19) -0.0049(14) 0.0001(14) -0.0083(14)
 C21 0.0212(17) 0.0190(17) 0.0210(18) -0.0082(14) -0.0026(14) -0.0084(14)
 C22 0.0291(19) 0.0234(19) 0.0247(19) -0.0022(15) -0.0089(15) -0.0121(16)
 C23 0.0283(19) 0.0204(18) 0.030(2) -0.0082(15) -0.0055(16) -0.0105(15)
 C24 0.0278(19) 0.034(2) 0.026(2) -0.0103(16) -0.0001(16) -0.0143(17)
 C25 0.0193(17) 0.0175(17) 0.0205(18) -0.0066(14) -0.0059(14) -0.0024(14)
 C26 0.0212(17) 0.0177(17) 0.0211(18) -0.0067(14) -0.0032(14) -0.0084(14)
 C27 0.0185(16) 0.0155(16) 0.0183(17) -0.0070(13) -0.0014(13) -0.0066(13)
 C28 0.0207(16) 0.0175(16) 0.0149(17) -0.0050(13) 0.0031(13) -0.0097(14)
 C29 0.0292(18) 0.0153(17) 0.0168(18) -0.0022(13) -0.0040(14) -0.0097(14)
 C30 0.0221(17) 0.0151(16) 0.0236(18) -0.0061(14) -0.0017(14) -0.0087(14)
 C31 0.038(2) 0.0164(18) 0.035(2) -0.0071(16) 0.0049(17) -0.0106(16)
 C32 0.0293(19) 0.0182(17) 0.0246(19) -0.0079(14) -0.0002(15) -0.0082(15)
 C33 0.0268(19) 0.0207(19) 0.036(2) -0.0090(16) -0.0068(16) -0.0031(15)
 C34 0.0207(17) 0.0242(18) 0.0148(17) -0.0042(14) -0.0034(13) -0.0102(15)
 C35 0.0232(18) 0.029(2) 0.026(2) -0.0005(16) -0.0108(15) -0.0086(16)
 C36 0.0237(18) 0.0283(19) 0.0227(19) -0.0051(15) -0.0031(15) -0.0141(16)
 C37 0.0284(19) 0.032(2) 0.0170(18) -0.0082(15) 0.0009(15) -0.0151(16)
 C38 0.0154(15) 0.0124(15) 0.0179(17) -0.0049(13) 0.0016(13) -0.0037(13)
 C39 0.0145(15) 0.0201(17) 0.0185(17) 0.0001(13) -0.0034(13) -0.0077(14)
 C40 0.0175(16) 0.0222(18) 0.0232(19) -0.0017(14) -0.0034(14) -0.0098(14)
 C41 0.0168(17) 0.032(2) 0.024(2) -0.0001(16) 0.0008(14) -0.0117(15)
 C42 0.0207(17) 0.030(2) 0.0213(19) 0.0121(15) -0.0059(15) -0.0118(16)
 C43 0.0201(17) 0.0193(18) 0.034(2) 0.0067(15) -0.0014(15) -0.0065(15)
 C44 0.0183(17) 0.0188(18) 0.0238(19) 0.0001(14) 0.0013(14) -0.0040(14)
 C45 0.0142(16) 0.0168(17) 0.0246(18) -0.0033(14) -0.0021(13) -0.0078(14)
 C46 0.0175(17) 0.033(2) 0.027(2) -0.0059(16) -0.0004(14) -0.0119(15)
 C47 0.036(2) 0.0226(19) 0.049(3) 0.0016(17) -0.0131(18) -0.0191(17)
 C48 0.0196(17) 0.0262(18) 0.027(2) -0.0070(15) -0.0044(14) -0.0118(15)
 C49 0.0153(16) 0.0141(17) 0.0220(18) -0.0071(14) 0.0004(13) -0.0051(13)
 C50 0.0237(18) 0.0125(16) 0.0161(17) -0.0039(13) 0.0017(14) -0.0096(14)
 C51 0.0250(18) 0.0194(18) 0.028(2) -0.0035(15) -0.0074(16) -0.0111(16)
 C52 0.0230(17) 0.0250(19) 0.0227(19) -0.0023(15) 0.0021(15) -0.0188(15)
 Mo1 0.01379(14) 0.01149(14) 0.01524(15) -0.00326(11) -0.00004(11) -0.00562(11)
 Mo2 0.01400(14) 0.01239(14) 0.01884(16) -0.00281(11) -0.00087(11) -0.00643(11)
 N1 0.0179(13) 0.0117(13) 0.0167(14) -0.0014(11) -0.0017(11) -0.0069(11)
 N2 0.0165(13) 0.0134(13) 0.0197(15) -0.0047(11) -0.0009(11) -0.0070(11)
 N3 0.0164(13) 0.0155(13) 0.0147(14) -0.0020(11) -0.0039(11) -0.0065(11)
 N4 0.0126(13) 0.0140(13) 0.0171(14) -0.0013(11) -0.0015(11) -0.0059(11)
 O1 0.0257(13) 0.0144(12) 0.0289(14) 0.0011(11) 0.0010(11) -0.0050(10)
 O2 0.0194(12) 0.0197(12) 0.0313(14) -0.0028(10) -0.0039(10) -0.0072(10)
 O3 0.0296(13) 0.0259(14) 0.0357(15) -0.0159(12) 0.0106(11) -0.0147(11)
 O4 0.0455(17) 0.0258(15) 0.0567(19) 0.0009(13) -0.0308(15) -0.0127(13)
 P1 0.0142(4) 0.0124(4) 0.0173(4) -0.0029(3) -0.0010(3) -0.0060(3)
 P2 0.0148(4) 0.0131(4) 0.0240(5) -0.0035(3) 0.0021(3) -0.0059(3)
 Si1 0.0148(4) 0.0120(4) 0.0177(5) -0.0025(3) -0.0015(3) -0.0059(3)
 Si2 0.0139(4) 0.0125(4) 0.0146(4) -0.0026(3) -0.0010(3) -0.0062(3)

_geom_special_details
;
 All esds (except the esd in the dihedral angle between two l.s. planes)
 are estimated using the full covariance matrix.  The cell esds are taken
 into account individually in the estimation of esds in distances, angles
 and torsion angles; correlations between esds in cell parameters are only
 used when they are defined by crystal symmetry.  An approximate (isotropic)
 treatment of cell esds is used for estimating esds involving l.s. planes.
;
loop_
  _geom_bond_atom_site_label_1
  _geom_bond_atom_site_label_2
  _geom_bond_distance
  _geom_bond_site_symmetry_2
  _geom_bond_publ_flag
 C1 H1 0.9500 . ?
 C1 C2 1.425(5) . ?
 C1 C5 1.429(4) . ?
 C1 Mo2 2.327(3) . ?
 C2 H2 0.9500 . ?
 C2 C3 1.395(5) . ?
 C2 Mo2 2.354(4) . ?
 C3 H3 0.9500 . ?
 C3 C4 1.421(5) . ?
 C3 Mo2 2.364(3) . ?
 C4 H4 0.9500 . ?
 C4 C5 1.413(5) . ?
 C4 Mo2 2.364(3) . ?
 C5 C6 1.525(4) . ?
 C5 Mo2 2.384(3) . ?
 C6 C7 1.523(4) . ?
 C6 C8 1.534(5) . ?
 C6 C9 1.525(5) . ?
 C7 H7A 0.9800 . ?
 C7 H7B 0.9800 . ?
 C7 H7C 0.9800 . ?
 C8 H8A 0.9800 . ?
 C8 H8B 0.9800 . ?
 C8 H8C 0.9800 . ?
 C9 H9A 0.9800 . ?
 C9 H9B 0.9800 . ?
 C9 H9C 0.9800 . ?
 C10 C11 1.521(4) . ?
 C10 C12 1.530(5) . ?
 C10 C13 1.510(5) . ?
 C10 N1 1.485(4) . ?
 C11 H11A 0.9800 . ?
 C11 H11B 0.9800 . ?
 C11 H11C 0.9800 . ?
 C12 H12A 0.9800 . ?
 C12 H12B 0.9800 . ?
 C12 H12C 0.9800 . ?
 C13 H13A 0.9800 . ?
 C13 H13B 0.9800 . ?
 C13 H13C 0.9800 . ?
 C14 C15 1.490(4) . ?
 C14 N1 1.336(4) . ?
 C14 N2 1.326(4) . ?
 C15 C16 1.395(4) . ?
 C15 C20 1.385(4) . ?
 C16 H16 0.9500 . ?
 C16 C17 1.383(5) . ?
 C17 H17 0.9500 . ?
 C17 C18 1.377(5) . ?
 C18 H18 0.9500 . ?
 C18 C19 1.382(5) . ?
 C19 H19 0.9500 . ?
 C19 C20 1.384(5) . ?
 C20 H20 0.9500 . ?
 C21 C22 1.523(5) . ?
 C21 C23 1.527(4) . ?
 C21 C24 1.527(5) . ?
 C21 N2 1.497(4) . ?
 C22 H22A 0.9800 . ?
 C22 H22B 0.9800 . ?
 C22 H22C 0.9800 . ?
 C23 H23A 0.9800 . ?
 C23 H23B 0.9800 . ?
 C23 H23C 0.9800 . ?
 C24 H24A 0.9800 . ?
 C24 H24B 0.9800 . ?
 C24 H24C 0.9800 . ?
 C25 H25 0.9500 . ?
 C25 C26 1.405(4) . ?
 C25 C29 1.433(5) . ?
 C25 Mo1 2.361(3) . ?
 C26 H26 0.9500 . ?
 C26 C27 1.429(4) . ?
 C26 Mo1 2.327(3) . ?
 C27 C28 1.420(4) . ?
 C27 C30 1.522(4) . ?
 C27 Mo1 2.345(3) . ?
 C28 H28 0.9500 . ?
 C28 C29 1.418(4) . ?
 C28 Mo1 2.343(3) . ?
 C29 H29 0.9500 . ?
 C29 Mo1 2.365(3) . ?
 C30 C31 1.527(5) . ?
 C30 C32 1.532(4) . ?
 C30 C33 1.523(5) . ?
 C31 H31A 0.9800 . ?
 C31 H31B 0.9800 . ?
 C31 H31C 0.9800 . ?
 C32 H32A 0.9800 . ?
 C32 H32B 0.9800 . ?
 C32 H32C 0.9800 . ?
 C33 H33A 0.9800 . ?
 C33 H33B 0.9800 . ?
 C33 H33C 0.9800 . ?
 C34 C35 1.520(5) . ?
 C34 C36 1.527(4) . ?
 C34 C37 1.525(4) . ?
 C34 N3 1.488(4) . ?
 C35 H35A 0.9800 . ?
 C35 H35B 0.9800 . ?
 C35 H35C 0.9800 . ?
 C36 H36A 0.9800 . ?
 C36 H36B 0.9800 . ?
 C36 H36C 0.9800 . ?
 C37 H37A 0.9800 . ?
 C37 H37B 0.9800 . ?
 C37 H37C 0.9800 . ?
 C38 C39 1.472(4) . ?
 C38 N3 1.336(4) . ?
 C38 N4 1.343(4) . ?
 C39 C40 1.382(4) . ?
 C39 C44 1.405(4) . ?
 C40 H40 0.9500 . ?
 C40 C41 1.387(5) . ?
 C41 H41 0.9500 . ?
 C41 C42 1.384(5) . ?
 C42 H42 0.9500 . ?
 C42 C43 1.379(5) . ?
 C43 H43 0.9500 . ?
 C43 C44 1.378(5) . ?
 C44 H44 0.9500 . ?
 C45 C46 1.531(4) . ?
 C45 C47 1.527(4) . ?
 C45 C48 1.510(5) . ?
 C45 N4 1.486(4) . ?
 C46 H46A 0.9800 . ?
 C46 H46B 0.9800 . ?
 C46 H46C 0.9800 . ?
 C47 H47A 0.9800 . ?
 C47 H47B 0.9800 . ?
 C47 H47C 0.9800 . ?
 C48 H48A 0.9800 . ?
 C48 H48B 0.9800 . ?
 C48 H48C 0.9800 . ?
 C49 Mo1 1.947(4) . ?
 C49 O1 1.158(4) . ?
 C50 Mo1 1.958(4) . ?
 C50 O2 1.162(4) . ?
 C51 Mo2 1.970(4) . ?
 C51 O4 1.154(4) . ?
 C52 Mo2 1.925(3) . ?
 C52 O3 1.164(4) . ?
 Mo1 P1 2.5412(12) . ?
 Mo1 Si2 2.519(2) . ?
 Mo2 P1 2.3235(16) . ?
 N1 Si1 1.862(3) . ?
 N2 Si1 1.861(2) . ?
 N3 Si2 1.865(3) . ?
 N4 Si2 1.856(3) . ?
 P1 Si1 2.283(2) . ?
 P2 Si1 2.1228(17) . ?
 P2 Si2 2.1994(18) . ?

loop_
  _geom_angle_atom_site_label_1
  _geom_angle_atom_site_label_2
  _geom_angle_atom_site_label_3
  _geom_angle
  _geom_angle_site_symmetry_1
  _geom_angle_site_symmetry_3
  _geom_angle_publ_flag
 C2 C1 H1 125.5 . . ?
 C2 C1 C5 109.0(3) . . ?
 C2 C1 Mo2 73.31(19) . . ?
 C5 C1 H1 125.5 . . ?
 C5 C1 Mo2 74.51(19) . . ?
 Mo2 C1 H1 118.5 . . ?
 C1 C2 H2 126.2 . . ?
 C1 C2 Mo2 71.24(19) . . ?
 C3 C2 C1 107.5(3) . . ?
 C3 C2 H2 126.2 . . ?
 C3 C2 Mo2 73.21(19) . . ?
 Mo2 C2 H2 121.1 . . ?
 C2 C3 H3 125.9 . . ?
 C2 C3 C4 108.2(3) . . ?
 C2 C3 Mo2 72.40(18) . . ?
 C4 C3 H3 125.9 . . ?
 C4 C3 Mo2 72.50(18) . . ?
 Mo2 C3 H3 120.9 . . ?
 C3 C4 H4 125.3 . . ?
 C3 C4 Mo2 72.53(17) . . ?
 C5 C4 C3 109.4(3) . . ?
 C5 C4 H4 125.3 . . ?
 C5 C4 Mo2 73.46(17) . . ?
 Mo2 C4 H4 120.4 . . ?
 C1 C5 C6 125.5(3) . . ?
 C1 C5 Mo2 70.19(17) . . ?
 C4 C5 C1 105.9(3) . . ?
 C4 C5 C6 128.0(3) . . ?
 C4 C5 Mo2 71.93(17) . . ?
 C6 C5 Mo2 129.3(2) . . ?
 C5 C6 C8 107.7(3) . . ?
 C7 C6 C5 112.1(2) . . ?
 C7 C6 C8 108.7(3) . . ?
 C7 C6 C9 109.4(3) . . ?
 C9 C6 C5 110.1(3) . . ?
 C9 C6 C8 108.7(3) . . ?
 C6 C7 H7A 109.5 . . ?
 C6 C7 H7B 109.5 . . ?
 C6 C7 H7C 109.5 . . ?
 H7A C7 H7B 109.5 . . ?
 H7A C7 H7C 109.5 . . ?
 H7B C7 H7C 109.5 . . ?
 C6 C8 H8A 109.5 . . ?
 C6 C8 H8B 109.5 . . ?
 C6 C8 H8C 109.5 . . ?
 H8A C8 H8B 109.5 . . ?
 H8A C8 H8C 109.5 . . ?
 H8B C8 H8C 109.5 . . ?
 C6 C9 H9A 109.5 . . ?
 C6 C9 H9B 109.5 . . ?
 C6 C9 H9C 109.5 . . ?
 H9A C9 H9B 109.5 . . ?
 H9A C9 H9C 109.5 . . ?
 H9B C9 H9C 109.5 . . ?
 C11 C10 C12 107.9(3) . . ?
 C13 C10 C11 109.2(3) . . ?
 C13 C10 C12 110.5(3) . . ?
 N1 C10 C11 105.6(2) . . ?
 N1 C10 C12 111.5(3) . . ?
 N1 C10 C13 111.8(2) . . ?
 C10 C11 H11A 109.5 . . ?
 C10 C11 H11B 109.5 . . ?
 C10 C11 H11C 109.5 . . ?
 H11A C11 H11B 109.5 . . ?
 H11A C11 H11C 109.5 . . ?
 H11B C11 H11C 109.5 . . ?
 C10 C12 H12A 109.5 . . ?
 C10 C12 H12B 109.5 . . ?
 C10 C12 H12C 109.5 . . ?
 H12A C12 H12B 109.5 . . ?
 H12A C12 H12C 109.5 . . ?
 H12B C12 H12C 109.5 . . ?
 C10 C13 H13A 109.5 . . ?
 C10 C13 H13B 109.5 . . ?
 C10 C13 H13C 109.5 . . ?
 H13A C13 H13B 109.5 . . ?
 H13A C13 H13C 109.5 . . ?
 H13B C13 H13C 109.5 . . ?
 N1 C14 C15 125.4(3) . . ?
 N2 C14 C15 128.3(3) . . ?
 N2 C14 N1 106.3(3) . . ?
 C16 C15 C14 120.6(3) . . ?
 C20 C15 C14 119.5(3) . . ?
 C20 C15 C16 119.8(3) . . ?
 C15 C16 H16 120.0 . . ?
 C17 C16 C15 119.9(3) . . ?
 C17 C16 H16 120.0 . . ?
 C16 C17 H17 119.9 . . ?
 C18 C17 C16 120.2(3) . . ?
 C18 C17 H17 119.9 . . ?
 C17 C18 H18 120.1 . . ?
 C17 C18 C19 119.8(3) . . ?
 C19 C18 H18 120.1 . . ?
 C18 C19 H19 119.6 . . ?
 C18 C19 C20 120.8(3) . . ?
 C20 C19 H19 119.6 . . ?
 C15 C20 H20 120.3 . . ?
 C19 C20 C15 119.4(3) . . ?
 C19 C20 H20 120.3 . . ?
 C22 C21 C23 110.3(3) . . ?
 C22 C21 C24 109.8(3) . . ?
 C23 C21 C24 109.3(3) . . ?
 N2 C21 C22 105.8(2) . . ?
 N2 C21 C23 112.8(3) . . ?
 N2 C21 C24 108.6(2) . . ?
 C21 C22 H22A 109.5 . . ?
 C21 C22 H22B 109.5 . . ?
 C21 C22 H22C 109.5 . . ?
 H22A C22 H22B 109.5 . . ?
 H22A C22 H22C 109.5 . . ?
 H22B C22 H22C 109.5 . . ?
 C21 C23 H23A 109.5 . . ?
 C21 C23 H23B 109.5 . . ?
 C21 C23 H23C 109.5 . . ?
 H23A C23 H23B 109.5 . . ?
 H23A C23 H23C 109.5 . . ?
 H23B C23 H23C 109.5 . . ?
 C21 C24 H24A 109.5 . . ?
 C21 C24 H24B 109.5 . . ?
 C21 C24 H24C 109.5 . . ?
 H24A C24 H24B 109.5 . . ?
 H24A C24 H24C 109.5 . . ?
 H24B C24 H24C 109.5 . . ?
 C26 C25 H25 126.6 . . ?
 C26 C25 C29 106.9(3) . . ?
 C26 C25 Mo1 71.24(18) . . ?
 C29 C25 H25 126.6 . . ?
 C29 C25 Mo1 72.54(18) . . ?
 Mo1 C25 H25 121.5 . . ?
 C25 C26 H26 125.0 . . ?
 C25 C26 C27 110.0(3) . . ?
 C25 C26 Mo1 73.88(17) . . ?
 C27 C26 H26 125.0 . . ?
 C27 C26 Mo1 72.88(17) . . ?
 Mo1 C26 H26 119.9 . . ?
 C26 C27 C30 127.1(3) . . ?
 C26 C27 Mo1 71.50(17) . . ?
 C28 C27 C26 106.2(3) . . ?
 C28 C27 C30 125.9(3) . . ?
 C28 C27 Mo1 72.28(16) . . ?
 C30 C27 Mo1 129.5(2) . . ?
 C27 C28 H28 125.5 . . ?
 C27 C28 Mo1 72.44(17) . . ?
 C29 C28 C27 109.0(3) . . ?
 C29 C28 H28 125.5 . . ?
 C29 C28 Mo1 73.36(19) . . ?
 Mo1 C28 H28 120.4 . . ?
 C25 C29 H29 126.0 . . ?
 C25 C29 Mo1 72.17(19) . . ?
 C28 C29 C25 107.9(3) . . ?
 C28 C29 H29 126.0 . . ?
 C28 C29 Mo1 71.60(19) . . ?
 Mo1 C29 H29 121.9 . . ?
 C27 C30 C31 111.1(3) . . ?
 C27 C30 C32 106.7(3) . . ?
 C27 C30 C33 112.1(2) . . ?
 C31 C30 C32 108.4(2) . . ?
 C33 C30 C31 109.6(3) . . ?
 C33 C30 C32 108.8(3) . . ?
 C30 C31 H31A 109.5 . . ?
 C30 C31 H31B 109.5 . . ?
 C30 C31 H31C 109.5 . . ?
 H31A C31 H31B 109.5 . . ?
 H31A C31 H31C 109.5 . . ?
 H31B C31 H31C 109.5 . . ?
 C30 C32 H32A 109.5 . . ?
 C30 C32 H32B 109.5 . . ?
 C30 C32 H32C 109.5 . . ?
 H32A C32 H32B 109.5 . . ?
 H32A C32 H32C 109.5 . . ?
 H32B C32 H32C 109.5 . . ?
 C30 C33 H33A 109.5 . . ?
 C30 C33 H33B 109.5 . . ?
 C30 C33 H33C 109.5 . . ?
 H33A C33 H33B 109.5 . . ?
 H33A C33 H33C 109.5 . . ?
 H33B C33 H33C 109.5 . . ?
 C35 C34 C36 109.4(3) . . ?
 C35 C34 C37 111.4(3) . . ?
 C37 C34 C36 108.6(3) . . ?
 N3 C34 C35 113.1(2) . . ?
 N3 C34 C36 106.3(3) . . ?
 N3 C34 C37 107.8(3) . . ?
 C34 C35 H35A 109.5 . . ?
 C34 C35 H35B 109.5 . . ?
 C34 C35 H35C 109.5 . . ?
 H35A C35 H35B 109.5 . . ?
 H35A C35 H35C 109.5 . . ?
 H35B C35 H35C 109.5 . . ?
 C34 C36 H36A 109.5 . . ?
 C34 C36 H36B 109.5 . . ?
 C34 C36 H36C 109.5 . . ?
 H36A C36 H36B 109.5 . . ?
 H36A C36 H36C 109.5 . . ?
 H36B C36 H36C 109.5 . . ?
 C34 C37 H37A 109.5 . . ?
 C34 C37 H37B 109.5 . . ?
 C34 C37 H37C 109.5 . . ?
 H37A C37 H37B 109.5 . . ?
 H37A C37 H37C 109.5 . . ?
 H37B C37 H37C 109.5 . . ?
 N3 C38 C39 126.8(3) . . ?
 N3 C38 N4 106.4(3) . . ?
 N4 C38 C39 126.7(3) . . ?
 C40 C39 C38 121.1(3) . . ?
 C40 C39 C44 119.7(3) . . ?
 C44 C39 C38 119.2(3) . . ?
 C39 C40 H40 120.2 . . ?
 C39 C40 C41 119.6(3) . . ?
 C41 C40 H40 120.2 . . ?
 C40 C41 H41 119.8 . . ?
 C42 C41 C40 120.4(3) . . ?
 C42 C41 H41 119.8 . . ?
 C41 C42 H42 119.9 . . ?
 C43 C42 C41 120.2(3) . . ?
 C43 C42 H42 119.9 . . ?
 C42 C43 H43 120.0 . . ?
 C44 C43 C42 119.9(3) . . ?
 C44 C43 H43 120.0 . . ?
 C39 C44 H44 120.0 . . ?
 C43 C44 C39 120.1(3) . . ?
 C43 C44 H44 120.0 . . ?
 C47 C45 C46 109.9(3) . . ?
 C48 C45 C46 109.0(3) . . ?
 C48 C45 C47 108.7(3) . . ?
 N4 C45 C46 110.1(2) . . ?
 N4 C45 C47 112.1(3) . . ?
 N4 C45 C48 106.8(2) . . ?
 C45 C46 H46A 109.5 . . ?
 C45 C46 H46B 109.5 . . ?
 C45 C46 H46C 109.5 . . ?
 H46A C46 H46B 109.5 . . ?
 H46A C46 H46C 109.5 . . ?
 H46B C46 H46C 109.5 . . ?
 C45 C47 H47A 109.5 . . ?
 C45 C47 H47B 109.5 . . ?
 C45 C47 H47C 109.5 . . ?
 H47A C47 H47B 109.5 . . ?
 H47A C47 H47C 109.5 . . ?
 H47B C47 H47C 109.5 . . ?
 C45 C48 H48A 109.5 . . ?
 C45 C48 H48B 109.5 . . ?
 C45 C48 H48C 109.5 . . ?
 H48A C48 H48B 109.5 . . ?
 H48A C48 H48C 109.5 . . ?
 H48B C48 H48C 109.5 . . ?
 O1 C49 Mo1 175.5(3) . . ?
 O2 C50 Mo1 174.4(2) . . ?
 O4 C51 Mo2 175.8(3) . . ?
 O3 C52 Mo2 177.3(3) . . ?
 C25 Mo1 C29 35.29(11) . . ?
 C25 Mo1 P1 100.89(9) . . ?
 C25 Mo1 Si2 96.27(10) . . ?
 C26 Mo1 C25 34.89(11) . . ?
 C26 Mo1 C27 35.62(11) . . ?
 C26 Mo1 C28 58.39(11) . . ?
 C26 Mo1 C29 58.13(11) . . ?
 C26 Mo1 P1 135.66(9) . . ?
 C26 Mo1 Si2 104.50(9) . . ?
 C27 Mo1 C25 59.13(11) . . ?
 C27 Mo1 C29 58.75(11) . . ?
 C27 Mo1 P1 137.00(8) . . ?
 C27 Mo1 Si2 137.84(8) . . ?
 C28 Mo1 C25 58.69(12) . . ?
 C28 Mo1 C27 35.27(11) . . ?
 C28 Mo1 C29 35.04(11) . . ?
 C28 Mo1 P1 101.89(8) . . ?
 C28 Mo1 Si2 154.55(8) . . ?
 C29 Mo1 P1 82.79(8) . . ?
 C29 Mo1 Si2 121.15(9) . . ?
 C49 Mo1 C25 122.17(12) . . ?
 C49 Mo1 C26 92.12(13) . . ?
 C49 Mo1 C27 92.33(12) . . ?
 C49 Mo1 C28 123.83(12) . . ?
 C49 Mo1 C29 148.96(11) . . ?
 C49 Mo1 C50 76.42(14) . . ?
 C49 Mo1 P1 128.18(9) . . ?
 C49 Mo1 Si2 71.52(10) . . ?
 C50 Mo1 C25 150.32(12) . . ?
 C50 Mo1 C26 134.88(12) . . ?
 C50 Mo1 C27 100.47(12) . . ?
 C50 Mo1 C28 92.01(13) . . ?
 C50 Mo1 C29 116.99(13) . . ?
 C50 Mo1 P1 79.19(10) . . ?
 C50 Mo1 Si2 112.36(10) . . ?
 Si2 Mo1 P1 76.84(5) . . ?
 C1 Mo2 C2 35.45(12) . . ?
 C1 Mo2 C3 58.01(12) . . ?
 C1 Mo2 C4 57.81(12) . . ?
 C1 Mo2 C5 35.30(11) . . ?
 C2 Mo2 C3 34.39(12) . . ?
 C2 Mo2 C4 57.81(12) . . ?
 C2 Mo2 C5 58.75(12) . . ?
 C3 Mo2 C5 58.28(11) . . ?
 C4 Mo2 C3 34.97(11) . . ?
 C4 Mo2 C5 34.62(11) . . ?
 C51 Mo2 C1 133.09(13) . . ?
 C51 Mo2 C2 152.41(12) . . ?
 C51 Mo2 C3 120.98(13) . . ?
 C51 Mo2 C4 94.65(13) . . ?
 C51 Mo2 C5 100.14(13) . . ?
 C51 Mo2 P1 98.61(11) . . ?
 C52 Mo2 C1 94.28(13) . . ?
 C52 Mo2 C2 120.19(14) . . ?
 C52 Mo2 C3 152.12(13) . . ?
 C52 Mo2 C4 134.64(12) . . ?
 C52 Mo2 C5 101.73(12) . . ?
 C52 Mo2 C51 79.07(14) . . ?
 C52 Mo2 P1 90.03(10) . . ?
 P1 Mo2 C1 128.00(9) . . ?
 P1 Mo2 C2 100.75(9) . . ?
 P1 Mo2 C3 104.37(9) . . ?
 P1 Mo2 C4 135.15(9) . . ?
 P1 Mo2 C5 159.43(8) . . ?
 C10 N1 Si1 137.61(19) . . ?
 C14 N1 C10 129.8(3) . . ?
 C14 N1 Si1 91.7(2) . . ?
 C14 N2 C21 130.1(3) . . ?
 C14 N2 Si1 91.99(18) . . ?
 C21 N2 Si1 133.4(2) . . ?
 C34 N3 Si2 138.4(2) . . ?
 C38 N3 C34 130.0(3) . . ?
 C38 N3 Si2 91.53(19) . . ?
 C38 N4 C45 128.8(3) . . ?
 C38 N4 Si2 91.66(18) . . ?
 C45 N4 Si2 136.7(2) . . ?
 Mo2 P1 Mo1 129.63(5) . . ?
 Si1 P1 Mo1 110.26(6) . . ?
 Si1 P1 Mo2 119.19(6) . . ?
 Si1 P2 Si2 92.53(7) . . ?
 N1 Si1 P1 119.29(10) . . ?
 N1 Si1 P2 116.43(10) . . ?
 N2 Si1 N1 69.82(12) . . ?
 N2 Si1 P1 117.42(10) . . ?
 N2 Si1 P2 113.05(10) . . ?
 P2 Si1 P1 113.78(7) . . ?
 N3 Si2 Mo1 116.40(10) . . ?
 N3 Si2 P2 109.34(10) . . ?
 N4 Si2 Mo1 117.05(9) . . ?
 N4 Si2 N3 70.42(11) . . ?
 N4 Si2 P2 102.86(10) . . ?
 P2 Si2 Mo1 126.58(6) . . ?

loop_
  _geom_torsion_atom_site_label_1
  _geom_torsion_atom_site_label_2
  _geom_torsion_atom_site_label_3
  _geom_torsion_atom_site_label_4
  _geom_torsion
  _geom_torsion_site_symmetry_1
  _geom_torsion_site_symmetry_2
  _geom_torsion_site_symmetry_3
  _geom_torsion_site_symmetry_4
  _geom_torsion_publ_flag
 C1 C2 C3 C4 -0.7(4) . . . . ?
 C1 C2 C3 Mo2 63.4(2) . . . . ?
 C1 C5 C6 C7 60.7(4) . . . . ?
 C1 C5 C6 C8 -58.8(4) . . . . ?
 C1 C5 C6 C9 -177.2(3) . . . . ?
 C2 C1 C5 C4 -2.2(3) . . . . ?
 C2 C1 C5 C6 169.5(3) . . . . ?
 C2 C1 C5 Mo2 -65.7(2) . . . . ?
 C2 C3 C4 C5 -0.6(4) . . . . ?
 C2 C3 C4 Mo2 64.1(2) . . . . ?
 C3 C4 C5 C1 1.7(3) . . . . ?
 C3 C4 C5 C6 -169.7(3) . . . . ?
 C3 C4 C5 Mo2 64.1(2) . . . . ?
 C4 C5 C6 C7 -129.4(3) . . . . ?
 C4 C5 C6 C8 111.0(4) . . . . ?
 C4 C5 C6 C9 -7.4(4) . . . . ?
 C5 C1 C2 C3 1.8(4) . . . . ?
 C5 C1 C2 Mo2 66.5(2) . . . . ?
 C10 N1 Si1 N2 171.8(3) . . . . ?
 C10 N1 Si1 P1 -77.3(3) . . . . ?
 C10 N1 Si1 P2 65.4(3) . . . . ?
 C11 C10 N1 C14 175.0(3) . . . . ?
 C11 C10 N1 Si1 9.4(4) . . . . ?
 C12 C10 N1 C14 58.0(4) . . . . ?
 C12 C10 N1 Si1 -107.6(3) . . . . ?
 C13 C10 N1 C14 -66.3(4) . . . . ?
 C13 C10 N1 Si1 128.1(3) . . . . ?
 C14 C15 C16 C17 175.9(3) . . . . ?
 C14 C15 C20 C19 -175.8(3) . . . . ?
 C14 N1 Si1 N2 2.84(17) . . . . ?
 C14 N1 Si1 P1 113.72(17) . . . . ?
 C14 N1 Si1 P2 -103.61(17) . . . . ?
 C14 N2 Si1 N1 -2.86(17) . . . . ?
 C14 N2 Si1 P1 -116.22(17) . . . . ?
 C14 N2 Si1 P2 108.18(18) . . . . ?
 C15 C14 N1 C10 7.9(5) . . . . ?
 C15 C14 N1 Si1 178.2(3) . . . . ?
 C15 C14 N2 C21 -20.2(5) . . . . ?
 C15 C14 N2 Si1 -178.3(3) . . . . ?
 C15 C16 C17 C18 0.2(5) . . . . ?
 C16 C15 C20 C19 2.5(5) . . . . ?
 C16 C17 C18 C19 1.9(5) . . . . ?
 C17 C18 C19 C20 -1.8(5) . . . . ?
 C18 C19 C20 C15 -0.4(5) . . . . ?
 C20 C15 C16 C17 -2.4(5) . . . . ?
 C21 N2 Si1 N1 -159.7(3) . . . . ?
 C21 N2 Si1 P1 86.9(3) . . . . ?
 C21 N2 Si1 P2 -48.7(3) . . . . ?
 C22 C21 N2 C14 170.6(3) . . . . ?
 C22 C21 N2 Si1 -40.3(4) . . . . ?
 C23 C21 N2 C14 49.9(4) . . . . ?
 C23 C21 N2 Si1 -161.0(2) . . . . ?
 C24 C21 N2 C14 -71.5(4) . . . . ?
 C24 C21 N2 Si1 77.6(3) . . . . ?
 C25 C26 C27 C28 -0.6(3) . . . . ?
 C25 C26 C27 C30 169.0(3) . . . . ?
 C25 C26 C27 Mo1 -65.1(2) . . . . ?
 C26 C25 C29 C28 0.3(3) . . . . ?
 C26 C25 C29 Mo1 63.4(2) . . . . ?
 C26 C27 C28 C29 0.8(3) . . . . ?
 C26 C27 C28 Mo1 -63.9(2) . . . . ?
 C26 C27 C30 C31 14.8(4) . . . . ?
 C26 C27 C30 C32 -103.2(4) . . . . ?
 C26 C27 C30 C33 137.8(3) . . . . ?
 C27 C28 C29 C25 -0.7(3) . . . . ?
 C27 C28 C29 Mo1 -64.2(2) . . . . ?
 C28 C27 C30 C31 -177.6(3) . . . . ?
 C28 C27 C30 C32 64.4(4) . . . . ?
 C28 C27 C30 C33 -54.6(4) . . . . ?
 C29 C25 C26 C27 0.2(3) . . . . ?
 C29 C25 C26 Mo1 -64.3(2) . . . . ?
 C30 C27 C28 C29 -168.9(3) . . . . ?
 C30 C27 C28 Mo1 126.3(3) . . . . ?
 C34 N3 Si2 Mo1 -68.8(3) . . . . ?
 C34 N3 Si2 N4 180.0(3) . . . . ?
 C34 N3 Si2 P2 82.8(3) . . . . ?
 C35 C34 N3 C38 -43.4(4) . . . . ?
 C35 C34 N3 Si2 136.4(3) . . . . ?
 C36 C34 N3 C38 -163.4(3) . . . . ?
 C36 C34 N3 Si2 16.3(4) . . . . ?
 C37 C34 N3 C38 80.2(4) . . . . ?
 C37 C34 N3 Si2 -100.0(3) . . . . ?
 C38 C39 C40 C41 177.2(3) . . . . ?
 C38 C39 C44 C43 -177.6(3) . . . . ?
 C38 N3 Si2 Mo1 111.02(17) . . . . ?
 C38 N3 Si2 N4 -0.22(17) . . . . ?
 C38 N3 Si2 P2 -97.43(17) . . . . ?
 C38 N4 Si2 Mo1 -110.15(17) . . . . ?
 C38 N4 Si2 N3 0.22(17) . . . . ?
 C38 N4 Si2 P2 106.45(17) . . . . ?
 C39 C38 N3 C34 4.1(5) . . . . ?
 C39 C38 N3 Si2 -175.8(3) . . . . ?
 C39 C38 N4 C45 -20.8(5) . . . . ?
 C39 C38 N4 Si2 175.8(3) . . . . ?
 C39 C40 C41 C42 0.8(5) . . . . ?
 C40 C39 C44 C43 1.2(5) . . . . ?
 C40 C41 C42 C43 0.4(5) . . . . ?
 C41 C42 C43 C44 -0.8(5) . . . . ?
 C42 C43 C44 C39 0.0(5) . . . . ?
 C44 C39 C40 C41 -1.6(4) . . . . ?
 C45 N4 Si2 Mo1 88.8(3) . . . . ?
 C45 N4 Si2 N3 -160.8(3) . . . . ?
 C45 N4 Si2 P2 -54.6(3) . . . . ?
 C46 C45 N4 C38 -62.2(4) . . . . ?
 C46 C45 N4 Si2 93.2(3) . . . . ?
 C47 C45 N4 C38 60.5(4) . . . . ?
 C47 C45 N4 Si2 -144.1(3) . . . . ?
 C48 C45 N4 C38 179.6(3) . . . . ?
 C48 C45 N4 Si2 -25.1(4) . . . . ?
 Mo1 C25 C26 C27 64.5(2) . . . . ?
 Mo1 C25 C29 C28 -63.1(2) . . . . ?
 Mo1 C26 C27 C28 64.5(2) . . . . ?
 Mo1 C26 C27 C30 -126.0(3) . . . . ?
 Mo1 C27 C28 C29 64.7(2) . . . . ?
 Mo1 C27 C30 C31 -81.3(3) . . . . ?
 Mo1 C27 C30 C32 160.7(2) . . . . ?
 Mo1 C27 C30 C33 41.7(4) . . . . ?
 Mo1 C28 C29 C25 63.5(2) . . . . ?
 Mo2 C1 C2 C3 -64.7(2) . . . . ?
 Mo2 C1 C5 C4 63.6(2) . . . . ?
 Mo2 C1 C5 C6 -124.8(3) . . . . ?
 Mo2 C2 C3 C4 -64.1(2) . . . . ?
 Mo2 C3 C4 C5 -64.7(2) . . . . ?
 Mo2 C4 C5 C1 -62.4(2) . . . . ?
 Mo2 C4 C5 C6 126.2(3) . . . . ?
 Mo2 C5 C6 C7 -31.9(4) . . . . ?
 Mo2 C5 C6 C8 -151.4(2) . . . . ?
 Mo2 C5 C6 C9 90.2(3) . . . . ?
 N1 C14 C15 C16 -91.5(4) . . . . ?
 N1 C14 C15 C20 86.8(4) . . . . ?
 N1 C14 N2 C21 162.0(3) . . . . ?
 N1 C14 N2 Si1 3.9(2) . . . . ?
 N2 C14 C15 C16 91.1(4) . . . . ?
 N2 C14 C15 C20 -90.6(4) . . . . ?
 N2 C14 N1 C10 -174.2(3) . . . . ?
 N2 C14 N1 Si1 -3.9(2) . . . . ?
 N3 C38 C39 C40 -81.9(4) . . . . ?
 N3 C38 C39 C44 96.9(4) . . . . ?
 N3 C38 N4 C45 163.1(3) . . . . ?
 N3 C38 N4 Si2 -0.3(2) . . . . ?
 N4 C38 C39 C40 102.8(4) . . . . ?
 N4 C38 C39 C44 -78.4(4) . . . . ?
 N4 C38 N3 C34 -179.9(3) . . . . ?
 N4 C38 N3 Si2 0.3(2) . . . . ?

_shelx_res_file
;
TITL sm-mopsi_a.res in P-1
    sm-mopsi.res
    created by SHELXL-2019/2 at 09:34:08 on 28-Feb-2024
REM Old TITL SM-MOPSI
REM SHELXT solution in P-1: R1 0.120, Rweak 0.004, Alpha 0.145
REM <I/s> 0.000 for 0 systematic absences, Orientation as input
REM Formula found by SHELXT: C42 N18 Mo2 P4
CELL 0.71073 13.3806 13.7472 16.9903 78.337 80.784 61.416
ZERR 2 0.009 0.0048 0.0088 0.035 0.05 0.041
LATT 1
SFAC C H Mo N O P Si
UNIT 104 144 4 8 8 4 4

L.S. 4
PLAN  20
SIZE 0.034 0.066 0.11
TEMP -173.15
CONF
FREE Si2 C38
FREE Si1 C14
BOND
list 4
MORE -1
BOND $H
fmap 2
acta
OMIT -3 52
OMIT -5 -6 2
OMIT 1 0 0
OMIT 1 1 0
OMIT 2 5 20
OMIT 2 8 19
OMIT 13 7 8
OMIT 13 10 14
REM <olex2.extras>
REM <HklSrc "%.\\SM-MoPSi.hkl">
REM </olex2.extras>

WGHT    0.042600
FVAR       0.40282
C1    1    0.414325    0.316293    0.901246    11.00000    0.02491    0.01729 =
         0.01771    0.00322   -0.00674   -0.01036
AFIX  43
H1    2    0.393844    0.335057    0.954335    11.00000   -1.20000
AFIX   0
C2    1    0.527739    0.265919    0.864863    11.00000    0.01886    0.01598 =
         0.03833    0.00543   -0.00725   -0.00875
AFIX  43
H2    2    0.595741    0.243495    0.889669    11.00000   -1.20000
AFIX   0
C3    1    0.520695    0.255544    0.786201    11.00000    0.01994    0.01260 =
         0.03488   -0.00480    0.00824   -0.00764
AFIX  43
H3    2    0.583257    0.225439    0.747699    11.00000   -1.20000
AFIX   0
C4    1    0.403773    0.297789    0.773634    11.00000    0.02661    0.01841 =
         0.02289   -0.00753   -0.00049   -0.01288
AFIX  43
H4    2    0.375341    0.301146    0.724853    11.00000   -1.20000
AFIX   0
C5    1    0.336385    0.334023    0.844989    11.00000    0.01932    0.01300 =
         0.02406   -0.00122   -0.00291   -0.00868
C6    1    0.209616    0.368259    0.864338    11.00000    0.01424    0.01673 =
         0.02902   -0.00003   -0.00285   -0.00680
C7    1    0.145291    0.480912    0.895034    11.00000    0.01801    0.02559 =
         0.04489   -0.01155    0.00575   -0.00958
AFIX 137
H7A   2    0.147299    0.539755    0.852244    11.00000   -1.50000
H7B   2    0.181319    0.478722    0.941685    11.00000   -1.50000
H7C   2    0.065855    0.496764    0.910930    11.00000   -1.50000
AFIX   0
C8    1    0.198983    0.278463    0.930180    11.00000    0.02284    0.02830 =
         0.03991   -0.00074    0.00298   -0.01504
AFIX 137
H8A   2    0.235402    0.272611    0.977779    11.00000   -1.50000
H8B   2    0.236623    0.206206    0.910076    11.00000   -1.50000
H8C   2    0.118131    0.299221    0.944738    11.00000   -1.50000
AFIX   0
C9    1    0.156348    0.373215    0.789782    11.00000    0.02388    0.03296 =
         0.04003   -0.00413   -0.00776   -0.01401
AFIX 137
H9A   2    0.075072    0.394870    0.802901    11.00000   -1.50000
H9B   2    0.194733    0.299459    0.771901    11.00000   -1.50000
H9C   2    0.165003    0.428501    0.746626    11.00000   -1.50000
AFIX   0
C10   1    0.875955    0.223510    0.898775    11.00000    0.01777    0.01425 =
         0.01751    0.00041   -0.00288   -0.00629
C11   1    0.850175    0.337301    0.917263    11.00000    0.03560    0.02120 =
         0.02465   -0.00497   -0.00929   -0.01008
AFIX 137
H11A  2    0.767385    0.384855    0.921682    11.00000   -1.50000
H11B  2    0.885062    0.372595    0.873784    11.00000   -1.50000
H11C  2    0.881462    0.327787    0.968238    11.00000   -1.50000
AFIX   0
C12   1    1.005714    0.153067    0.889717    11.00000    0.02414    0.03655 =
         0.03999   -0.01589   -0.00829   -0.00787
AFIX 137
H12A  2    1.024538    0.077500    0.881377    11.00000   -1.50000
H12B  2    1.038602    0.148718    0.938652    11.00000   -1.50000
H12C  2    1.037100    0.187871    0.843323    11.00000   -1.50000
AFIX   0
C13   1    0.824711    0.168307    0.967057    11.00000    0.04925    0.04219 =
         0.01944   -0.00152   -0.00207   -0.03272
AFIX 137
H13A  2    0.741324    0.211478    0.969432    11.00000   -1.50000
H13B  2    0.852028    0.165593    1.018032    11.00000   -1.50000
H13C  2    0.847515    0.092015    0.958031    11.00000   -1.50000
AFIX   0
C14   1    0.828150    0.175054    0.776895    11.00000    0.00954    0.01312 =
         0.02219   -0.00400    0.00244   -0.00441
C15   1    0.877835    0.051357    0.800075    11.00000    0.02047    0.01231 =
         0.02011   -0.00331   -0.00238   -0.00724
C16   1    0.992217   -0.018151    0.779113    11.00000    0.02185    0.02150 =
         0.02655   -0.00514   -0.00066   -0.01079
AFIX  43
H16   2    1.037939    0.012710    0.746783    11.00000   -1.20000
AFIX   0
C17   1    1.038976   -0.132095    0.805474    11.00000    0.02259    0.01676 =
         0.03773   -0.00945   -0.00404   -0.00214
AFIX  43
H17   2    1.116943   -0.179384    0.791347    11.00000   -1.20000
AFIX   0
C18   1    0.972896   -0.177176    0.852108    11.00000    0.04173    0.00992 =
         0.03264   -0.00192   -0.01349   -0.00729
AFIX  43
H18   2    1.005702   -0.255098    0.871513    11.00000   -1.20000
AFIX   0
C19   1    0.858663   -0.108689    0.870602    11.00000    0.03531    0.01996 =
         0.02729   -0.00058   -0.00268   -0.01729
AFIX  43
H19   2    0.812729   -0.140341    0.901466    11.00000   -1.20000
AFIX   0
C20   1    0.810390    0.005495    0.844680    11.00000    0.01932    0.01857 =
         0.02617   -0.00489    0.00007   -0.00828
AFIX  43
H20   2    0.731708    0.051979    0.857372    11.00000   -1.20000
AFIX   0
C21   1    0.782093    0.204056    0.630785    11.00000    0.02121    0.01902 =
         0.02100   -0.00821   -0.00264   -0.00840
C22   1    0.690200    0.305890    0.583959    11.00000    0.02910    0.02340 =
         0.02465   -0.00216   -0.00886   -0.01211
AFIX 137
H22A  2    0.615539    0.324350    0.613331    11.00000   -1.50000
H22B  2    0.689722    0.289191    0.530651    11.00000   -1.50000
H22C  2    0.706223    0.369640    0.577771    11.00000   -1.50000
AFIX   0
C23   1    0.761389    0.102443    0.638131    11.00000    0.02829    0.02043 =
         0.03040   -0.00820   -0.00554   -0.01051
AFIX 137
H23A  2    0.688447    0.116867    0.669038    11.00000   -1.50000
H23B  2    0.823231    0.036690    0.665839    11.00000   -1.50000
H23C  2    0.759204    0.088569    0.584232    11.00000   -1.50000
AFIX   0
C24   1    0.899452    0.178288    0.587623    11.00000    0.02783    0.03382 =
         0.02619   -0.01027   -0.00007   -0.01429
AFIX 137
H24A  2    0.902036    0.162310    0.533465    11.00000   -1.50000
H24B  2    0.958239    0.113024    0.618178    11.00000   -1.50000
H24C  2    0.913377    0.242999    0.583534    11.00000   -1.50000
AFIX   0
C25   1    0.689323    0.625375    0.884255    11.00000    0.01928    0.01752 =
         0.02051   -0.00662   -0.00593   -0.00238
AFIX  43
H25   2    0.767201    0.571087    0.879552    11.00000   -1.20000
AFIX   0
C26   1    0.645255    0.741840    0.862467    11.00000    0.02120    0.01771 =
         0.02108   -0.00668   -0.00316   -0.00843
AFIX  43
H26   2    0.689470    0.779436    0.840134    11.00000   -1.20000
AFIX   0
C27   1    0.524178    0.795382    0.878845    11.00000    0.01854    0.01551 =
         0.01831   -0.00695   -0.00137   -0.00660
C28   1    0.493995    0.708398    0.910761    11.00000    0.02071    0.01751 =
         0.01494   -0.00502    0.00310   -0.00971
AFIX  43
H28   2    0.418692    0.718440    0.926752    11.00000   -1.20000
AFIX   0
C29   1    0.594348    0.604176    0.914912    11.00000    0.02917    0.01528 =
         0.01684   -0.00224   -0.00402   -0.00974
AFIX  43
H29   2    0.597980    0.532850    0.934559    11.00000   -1.20000
AFIX   0
C30   1    0.445722    0.920222    0.877617    11.00000    0.02209    0.01508 =
         0.02358   -0.00609   -0.00173   -0.00873
C31   1    0.506443    0.988601    0.835306    11.00000    0.03821    0.01642 =
         0.03496   -0.00714    0.00491   -0.01063
AFIX 137
H31A  2    0.532357    0.971815    0.780088    11.00000   -1.50000
H31B  2    0.572346    0.969307    0.864666    11.00000   -1.50000
H31C  2    0.453600    1.068571    0.834005    11.00000   -1.50000
AFIX   0
C32   1    0.414837    0.940623    0.965638    11.00000    0.02931    0.01819 =
         0.02462   -0.00795   -0.00022   -0.00819
AFIX 137
H32A  2    0.369201    1.021115    0.967626    11.00000   -1.50000
H32B  2    0.484865    0.912001    0.992928    11.00000   -1.50000
H32C  2    0.370687    0.901803    0.992671    11.00000   -1.50000
AFIX   0
C33   1    0.336366    0.958677    0.837489    11.00000    0.02681    0.02066 =
         0.03581   -0.00902   -0.00677   -0.00305
AFIX 137
H33A  2    0.299319    0.912437    0.863180    11.00000   -1.50000
H33B  2    0.354672    0.951129    0.780137    11.00000   -1.50000
H33C  2    0.284733    1.037214    0.843327    11.00000   -1.50000
AFIX   0
C34   1    0.619853    0.669948    0.504818    11.00000    0.02068    0.02419 =
         0.01484   -0.00419   -0.00338   -0.01021
C35   1    0.553442    0.785559    0.458120    11.00000    0.02318    0.02907 =
         0.02616   -0.00049   -0.01080   -0.00860
AFIX 137
H35A  2    0.606304    0.806484    0.420928    11.00000   -1.50000
H35B  2    0.513347    0.840140    0.495830    11.00000   -1.50000
H35C  2    0.497852    0.784603    0.427490    11.00000   -1.50000
AFIX   0
C36   1    0.536336    0.630279    0.553391    11.00000    0.02371    0.02834 =
         0.02266   -0.00506   -0.00312   -0.01406
AFIX 137
H36A  2    0.494037    0.619945    0.516482    11.00000   -1.50000
H36B  2    0.482724    0.686387    0.587353    11.00000   -1.50000
H36C  2    0.578662    0.559054    0.587500    11.00000   -1.50000
AFIX   0
C37   1    0.697420    0.585291    0.448428    11.00000    0.02844    0.03158 =
         0.01703   -0.00818    0.00087   -0.01513
AFIX 137
H37A  2    0.650956    0.578532    0.412791    11.00000   -1.50000
H37B  2    0.740801    0.512298    0.480279    11.00000   -1.50000
H37C  2    0.750346    0.610646    0.415980    11.00000   -1.50000
AFIX   0
C38   1    0.759042    0.717129    0.556198    11.00000    0.01538    0.01236 =
         0.01788   -0.00494    0.00164   -0.00371
C39   1    0.773326    0.793112    0.485949    11.00000    0.01447    0.02008 =
         0.01855    0.00008   -0.00341   -0.00766
C40   1    0.846056    0.751984    0.419815    11.00000    0.01751    0.02222 =
         0.02318   -0.00173   -0.00342   -0.00977
AFIX  43
H40   2    0.890513    0.673531    0.419965    11.00000   -1.20000
AFIX   0
C41   1    0.853720    0.826034    0.353190    11.00000    0.01683    0.03243 =
         0.02444   -0.00014    0.00080   -0.01174
AFIX  43
H41   2    0.902865    0.798030    0.307336    11.00000   -1.20000
AFIX   0
C42   1    0.790272    0.940386    0.353081    11.00000    0.02067    0.02992 =
         0.02130    0.01207   -0.00585   -0.01178
AFIX  43
H42   2    0.795703    0.990483    0.307080    11.00000   -1.20000
AFIX   0
C43   1    0.719192    0.981885    0.419502    11.00000    0.02008    0.01930 =
         0.03376    0.00669   -0.00140   -0.00652
AFIX  43
H43   2    0.676472    1.060450    0.419503    11.00000   -1.20000
AFIX   0
C44   1    0.710167    0.909309    0.485887    11.00000    0.01827    0.01877 =
         0.02381    0.00011    0.00125   -0.00401
AFIX  43
H44   2    0.661185    0.937878    0.531659    11.00000   -1.20000
AFIX   0
C45   1    0.906279    0.695913    0.645813    11.00000    0.01421    0.01678 =
         0.02455   -0.00328   -0.00212   -0.00781
C46   1    1.013366    0.619719    0.598001    11.00000    0.01745    0.03313 =
         0.02691   -0.00585   -0.00045   -0.01195
AFIX 137
H46A  2    1.079970    0.622349    0.612455    11.00000   -1.50000
H46B  2    1.004528    0.645360    0.540188    11.00000   -1.50000
H46C  2    1.024126    0.542688    0.610764    11.00000   -1.50000
AFIX   0
C47   1    0.890568    0.815641    0.628220    11.00000    0.03596    0.02265 =
         0.04868    0.00164   -0.01313   -0.01915
AFIX 137
H47A  2    0.817501    0.865433    0.654032    11.00000   -1.50000
H47B  2    0.891223    0.839862    0.569868    11.00000   -1.50000
H47C  2    0.952900    0.818449    0.649472    11.00000   -1.50000
AFIX   0
C48   1    0.920166    0.654806    0.734704    11.00000    0.01956    0.02619 =
         0.02678   -0.00701   -0.00444   -0.01176
AFIX 137
H48A  2    0.989317    0.652906    0.748869    11.00000   -1.50000
H48B  2    0.926532    0.579355    0.747192    11.00000   -1.50000
H48C  2    0.853664    0.705473    0.765755    11.00000   -1.50000
AFIX   0
C49   1    0.557986    0.806235    0.692560    11.00000    0.01526    0.01408 =
         0.02204   -0.00706    0.00041   -0.00508
C50   1    0.418697    0.739195    0.740001    11.00000    0.02375    0.01253 =
         0.01613   -0.00393    0.00168   -0.00962
C51   1    0.322547    0.559184    0.716757    11.00000    0.02504    0.01939 =
         0.02838   -0.00351   -0.00741   -0.01112
C52   1    0.341406    0.572347    0.856578    11.00000    0.02299    0.02502 =
         0.02274   -0.00231    0.00207   -0.01876
MO1   3    0.569934    0.683815    0.777900    11.00000    0.01379    0.01149 =
         0.01524   -0.00326   -0.00004   -0.00562
MO2   3    0.428355    0.448671    0.796717    11.00000    0.01400    0.01239 =
         0.01884   -0.00281   -0.00087   -0.00643
N1    4    0.823680    0.246355    0.821991    11.00000    0.01794    0.01167 =
         0.01667   -0.00144   -0.00165   -0.00689
N2    4    0.776812    0.236845    0.710754    11.00000    0.01648    0.01341 =
         0.01967   -0.00469   -0.00086   -0.00700
N3    4    0.691815    0.668182    0.563953    11.00000    0.01638    0.01553 =
         0.01471   -0.00199   -0.00388   -0.00650
N4    4    0.805247    0.689132    0.627099    11.00000    0.01259    0.01401 =
         0.01712   -0.00131   -0.00155   -0.00586
O1    5    0.544778    0.883721    0.644758    11.00000    0.02565    0.01436 =
         0.02894    0.00111    0.00103   -0.00498
O2    5    0.327340    0.780697    0.718178    11.00000    0.01941    0.01971 =
         0.03126   -0.00284   -0.00392   -0.00722
O3    5    0.285929    0.645256    0.894053    11.00000    0.02964    0.02593 =
         0.03575   -0.01585    0.01058   -0.01474
O4    5    0.255169    0.623888    0.673237    11.00000    0.04549    0.02580 =
         0.05673    0.00087   -0.03076   -0.01270
P1    6    0.573153    0.500937    0.766186    11.00000    0.01418    0.01241 =
         0.01735   -0.00295   -0.00102   -0.00596
P2    6    0.863650    0.432649    0.673255    11.00000    0.01481    0.01313 =
         0.02398   -0.00349    0.00207   -0.00589
SI1   7    0.756222    0.367632    0.742290    11.00000    0.01477    0.01197 =
         0.01769   -0.00253   -0.00150   -0.00591
SI2   7    0.727904    0.606447    0.670162    11.00000    0.01394    0.01250 =
         0.01461   -0.00255   -0.00101   -0.00621
HKLF 4


REM  sm-mopsi_a.res in P-1
REM wR2 = 0.0805, GooF = S = 0.969, Restrained GooF = 0.969 for all data
REM R1 = 0.0358 for 7451 Fo > 4sig(Fo) and 0.0682 for all 10507 data
REM 613 parameters refined using 0 restraints

END

WGHT      0.0426      0.0000

REM Highest difference peak  0.469,  deepest hole -0.602,  1-sigma level  0.089
Q1    1   0.3430  0.5722  0.7904  11.00000  0.05    0.47
Q2    1   0.4956  0.7952  0.7721  11.00000  0.05    0.46
Q3    1   0.6136  0.7428  0.7208  11.00000  0.05    0.45
Q4    1   0.4963  0.4810  0.6608  11.00000  0.05    0.42
Q5    1   0.5991  0.5996  0.7103  11.00000  0.05    0.41
Q6    1   0.5405  0.4336  0.7825  11.00000  0.05    0.39
Q7    1   0.8178  0.2082  0.8010  11.00000  0.05    0.38
Q8    1   0.5214  0.6173  0.5276  11.00000  0.05    0.38
Q9    1   0.4821  0.6597  0.7900  11.00000  0.05    0.37
Q10   1   0.4173  0.3917  0.8465  11.00000  0.05    0.37
Q11   1   0.4631  0.5016  0.7310  11.00000  0.05    0.37
Q12   1   0.5014  0.3409  0.8124  11.00000  0.05    0.37
Q13   1   0.5425  0.5850  0.7446  11.00000  0.05    0.36
Q14   1   0.2257  0.6307  0.7665  11.00000  0.05    0.36
Q15   1   0.5320  0.6152  0.7905  11.00000  0.05    0.36
Q16   1   0.5914  0.3558  0.8202  11.00000  0.05    0.36
Q17   1   0.6767  0.0284  0.6612  11.00000  0.05    0.36
Q18   1   0.5611  0.4704  0.7170  11.00000  0.05    0.35
Q19   1   0.5577  0.4421  0.8180  11.00000  0.05    0.35
Q20   1   0.2592  0.3546  0.8590  11.00000  0.05    0.35
;
_shelx_res_checksum                72879
_shelx_hkl_file
;
  -3  -4 -19    1.88   23.48   0
  -3  -2  -9   13.65   15.85   0
  -3  -1  -8  418.87   21.35   0
  -3   2  -8  133.21   22.66   0
  -2  -6 -11   -2.51    8.95   0
  -2   2  -4 3562.91   34.10   0
  -2   7  -9   73.35   24.75   0
  -1   5  -2  195.83   20.02   0
  -1   8  -5  132.28   23.56   0
   0   6   0  216.93   16.09   0
   0  10  -4  277.19   24.06   0
   0  11  -6  256.81   29.14   0
   1  11  -2  174.06   20.95   0
   1  12  -4  514.19   27.82   0
   2  -8  -7  159.21   12.35   0
   2  13  -2  184.57   24.66   0
   3  -6  -2  654.41   23.63   0
   3   3   5   14.48   11.14   0
   3  11   3 1301.23   20.86   0
   3  12   2    8.09   15.65   0
   3  14  -1   14.12   19.91   0
   4  -8  -5  105.88   20.46   0
   4  -6  -1   33.33   19.48   0
   5  -9  -7  263.21   21.66   0
   5  -1   5  111.92   25.66   0
   6  -8  -4  116.35   25.96   0
   6   1   7  904.27   24.55   0
   6   4   8  314.05   24.21   0
   7  -5   2  -19.97   24.89   0
   7   2   8  206.87   25.87   0
   7   5   9  744.77   25.86   0
   8  -5   2   55.00   30.26   0
   8   1   8  106.44   28.03   0
   8   3   9  122.41   25.59   0
   8   7  10   30.55   17.77   0
   8   8  10  402.50   22.02   0
   9  -8  -4   72.12   37.06   0
   9  -2   6  738.60   38.06   0
   9   2   9  -18.19   29.80   0
   9  12  10   93.13   13.69   0
  10  -5   2   16.65   36.08   0
  10  -3   5  -15.79   35.35   0
  10  -2   6  549.40   41.02   0
  10   0   8  162.67   27.94   0
  10   6  11  113.90   28.14   0
  10  11  11   41.67   18.72   0
  11  -5   2   24.73   37.81   0
  11  -3   5   80.59   37.92   0
  11  -2   6  426.76   43.15   0
  11   3  10  227.34   36.49   0
  11   5  11  238.54   34.24   0
  12  -2   6  188.31   42.06   0
  12  -1   7   36.02   39.99   0
  12   0   8   66.61   38.59   0
  12   1   9   34.77   36.34   0
  13   4  11  -19.45   34.93   0
  13   7  12  167.89   35.84   0
  14   6  12    5.83   36.42   0
  15   9  13   94.44   42.94   0
  15  10  13   27.25   37.07   0
  -3  -5 -17   -0.78   18.40   0
  -3  -5 -16  134.57   16.58   0
  -3  -5 -15   16.22   14.43   0
  -3  -5 -14    7.36   14.39   0
  -3  -4 -20  205.76   25.19   0
  -3   1  -7 1462.57   30.29   0
  -3   3  -8   90.96   23.32   0
  -3   4  -9   22.89   22.86   0
  -2  -3  -6  596.58   13.21   0
  -2   0  -4  474.05   16.65   0
  -2   3  -4  179.77   20.48   0
  -2   6  -6  246.34   23.14   0
  -2   7  -7   16.94   24.13   0
  -1  -8 -15    2.59    7.97   0
  -1   7  -3    5.31   19.03   0
  -1   8  -4  140.26   23.53   0
  -1   9  -6   96.40   23.32   0
   0   8  -1   97.91   16.81   0
   0   9  -2  832.47   25.33   0
   2  12   0    2.62   20.46   0
   3  -9  -9   -9.01   13.19   0
   3  -8  -6   -0.78   14.18   0
   3  13   1   51.54   18.66   0
   4  -9  -8   93.90   17.72   0
   4  -7  -3   21.52   17.30   0
   4  -5   0   84.75   23.34   0
   4  -1   4  890.75   26.95   0
   4   3   6  246.95   14.75   0
   4  14   2  272.43   20.55   0
   5  -4   2   32.83   22.75   0
   5  -3   3 1906.12   35.30   0
   5  -2   4  201.03   24.47   0
   5   1   6  217.43   22.77   0
   5  13   5   22.26   12.70   0
   5  14   4   48.80   14.79   0
   6  -9  -7  148.95   22.75   0
   6  -7  -2  135.40   25.17   0
   6   9   8   48.24    9.07   0
   7  -9  -7  175.91   27.85   0
   7  -8  -4   74.28   27.07   0
   7  -4   3  302.21   27.76   0
   7  -3   4 1051.01   36.31   0
   7  -2   5  200.82   28.63   0
   7  -1   6    6.82   17.48   0
   7   9   9  147.84   12.12   0
   8  -8  -4   14.42   28.45   0
   8  -6   0  208.54   35.14   0
   8   0   7  173.06   30.10   0
   8  12   9  196.81   11.40   0
   9  -7  -2  190.22   35.33   0
   9  -5   2  140.55   31.60   0
   9   1   8   20.42   29.09   0
  10  -7  -2  595.63   42.46   0
  10  -6   0  272.78   36.27   0
  10   4  10  -11.85   28.31   0
  10   8  11  914.81   32.74   0
  10   9  11   17.82   22.13   0
  10  10  11    4.64   20.73   0
  11  -4   3    0.62   37.04   0
  11   6  11  382.23   30.81   0
  12   5  11  288.97   36.14   0
  12  11  12  128.94   23.76   0
  13   3  10   16.87   41.02   0
  13   5  11   85.74   32.43   0
  13   8  12   36.81   34.39   0
  14   7  12   84.19   34.66   0
  -4  -2 -17   91.50   25.17   0
  -4  -2 -16  -15.77   20.55   0
  -4  -2 -15  124.21   21.86   0
  -4  -2 -14   44.60   20.53   0
  -4  -1 -17  382.65   27.81   0
  -4  -1 -16   71.48   22.40   0
  -4  -1 -15   27.63   19.74   0
  -4  -1 -13   -5.52   22.06   0
  -4   0 -16  145.47   27.60   0
  -4   0 -15  106.11   24.15   0
  -4   0 -13   16.11   23.49   0
  -4   0 -12  372.08   23.86   0
  -4   1 -15    4.09   26.79   0
  -4   1 -14  579.10   32.14   0
  -4   1 -13  -21.86   24.83   0
  -4   1 -12  750.12   29.31   0
  -3  -5 -19   12.82   20.16   0
  -3  -5 -18  321.18   20.39   0
  -3  -3  -9 1612.96   23.60   0
  -3  -2  -8  548.82   19.17   0
  -3   0  -7 2805.91   32.01   0
  -3   4  -8  551.41   28.56   0
  -3   5  -9   52.93   23.38   0
  -2  -7 -17   -0.10   11.05   0
  -2  -7 -15    6.75   11.42   0
  -2  -4  -7  951.09   14.15   0
  -2  -2  -5 4841.27   27.41   0
  -2   6  -5 1246.68   30.09   0
  -2   8  -8  -23.02   24.39   0
  -1   6  -2  114.37   17.95   0
  -1   9  -5   62.98   22.45   0
  -1  10  -7    0.22   24.79   0
   0  10  -3   80.06   20.41   0
   0  11  -5  119.51   24.47   0
   1  -8  -9  217.56    9.58   0
   1  12  -3   93.19   21.74   0
   2  -9 -11    1.24   10.56   0
   2  -7  -5  392.38   15.40   0
   3  10   4  293.86   12.66   0
   3  14   0  475.63   25.74   0
   5  -9  -8   -4.12   20.09   0
   5  -8  -5  268.30   23.96   0
   5  -6  -1  612.12   26.06   0
   5   4   7   87.13   16.45   0
   6  -5   1  234.50   25.51   0
   6   0   6  412.05   20.82   0
   6   2   7   86.66   22.13   0
   7   3   8  192.30   23.63   0
   7   8   9    2.91   14.87   0
   8  -7  -2   44.18   27.16   0
   8  -3   4   16.46   29.11   0
   8  -2   5  175.46   30.81   0
   8   4   9  117.96   23.89   0
   9  -8  -5   -7.33   33.57   0
   9  -4   3   67.54   33.77   0
   9   0   7  530.74   35.25   0
   9   3   9  165.06   28.05   0
   9   6  10   19.59   24.79   0
  10  -4   3  254.05   36.61   0
  10   1   8   -0.73   30.85   0
  11  -5   1  138.49   37.04   0
  11  -3   4  112.34   34.96   0
  11   4  10  -16.27   31.03   0
  12   2   9    4.51   38.07   0
  13   2   9   16.59   39.54   0
  13   9  12  790.77   42.48   0
  14   5  11  174.80   39.49   0
  14   8  12   76.63   34.80   0
  15   8  12   74.10   42.17   0
  -4  -3 -17  221.90   21.56   0
  -4  -3 -16   37.64   19.53   0
  -4  -3 -14  157.19   21.46   0
  -4  -2 -18   32.26   21.01   0
  -4  -1 -12   48.15   19.39   0
  -4  -1 -11   11.82   17.36   0
  -4   0 -11    7.58   20.10   0
  -4   1 -11  280.54   25.89   0
  -4   2 -12  207.41   27.17   0
  -4   2 -11 1958.71   39.10   0
  -4   3 -13   33.41   29.31   0
  -3  -5 -12   12.79   12.63   0
  -3  -4 -10   12.88   12.06   0
  -3  -1  -7  129.74   19.89   0
  -3   4  -7   -1.49   22.68   0
  -3   5  -8 1039.26   33.41   0
  -2  -7 -14  153.91   12.40   0
  -2   5  -4 1194.54   29.45   0
  -2   7  -6   34.90   23.47   0
  -2   8  -7   50.08   23.37   0
  -1   3  -1  146.99   13.70   0
   0   7   0  -16.31   14.95   0
   0  11  -4   -3.65   22.51   0
   1   7   2 1559.99   20.87   0
   1   9   1  169.05   16.85   0
   1  11  -1  419.53   21.62   0
   1  13  -4   80.82   26.06   0
   2  14  -3   18.43   24.79   0
   3  -5  -1  882.91   22.30   0
   4  -9  -9   94.02   19.03   0
   4  -8  -6    7.68   17.77   0
   4  -3   2  278.43   21.94   0
   4  -2   3  104.56   22.51   0
   4   1   5  241.69   18.71   0
   4   4   6  212.17   14.96   0
   4  11   5  448.18   11.70   0
   5  -7  -3  112.15   19.15   0
   6  -9  -8  255.58   25.08   0
   6  -8  -5 1011.06   31.27   0
   6  -6  -1   73.85   23.10   0
   6  -4   2  124.66   26.84   0
   6  -3   3  474.66   26.87   0
   6  -1   5   14.60   22.78   0
   6   8   8  248.86   13.11   0
   7  -8  -5  660.42   34.40   0
   7  -5   1  844.82   33.64   0
   8  -8  -5   31.23   28.09   0
   8  -5   1  366.36   33.31   0
   9  -5   1  537.88   37.50   0
   9  -3   4   19.64   29.52   0
   9  -2   5   55.48   31.13   0
   9   7  10   23.88   24.74   0
   9  11  10  127.38   16.38   0
  10  -7  -3    7.63   35.72   0
  10  -6  -1   16.93   34.74   0
  10  -5   1  369.01   36.01   0
  10  -3   4  102.10   32.20   0
  10  -2   5  156.13   36.46   0
  10  -1   6   15.73   35.87   0
  10   3   9  607.51   35.38   0
  10   5  10    0.64   26.25   0
  11  -2   5  158.41   39.81   0
  11  -1   6   -6.69   32.63   0
  11   0   7  115.85   36.22   0
  11   1   8   44.73   33.32   0
  11   7  11  106.00   28.70   0
  11   8  11   -2.84   28.75   0
  11  12  11  433.98   24.08   0
  12  -2   5  -19.55   40.60   0
  12  -1   6   35.57   37.50   0
  12   0   7   -0.88   37.07   0
  12   1   8  -28.40   40.95   0
  13   1   8   52.43   39.16   0
  13   4  10   29.45   37.13   0
  13  10  12 1160.55   41.01   0
  13  11  12  207.00   27.88   0
  14   4  10  190.84   43.66   0
  14   6  11   41.78   37.74   0
  14   9  12  326.89   36.54   0
  15   9  12   51.93   42.30   0
  -4  -3 -19   -1.70   23.09   0
  -4   0 -10   16.31   21.28   0
  -4   1 -10   12.99   22.26   0
  -4   2 -10    6.49   23.48   0
  -4   3 -12   -7.11   18.53   0
  -4   3 -11    0.64   24.37   0
  -3  -6 -18   -0.32   16.47   0
  -3  -6 -17  115.40   17.86   0
  -3  -6 -16   15.84   14.47   0
  -3   1  -6 1004.15   26.70   0
  -3   2  -6 2425.04   34.76   0
  -3   3  -6  590.54   27.44   0
  -3   6  -9   78.90   26.86   0
  -2   3  -3    5.77   18.09   0
  -2   7  -5  359.11   25.24   0
  -1   2  -1  106.48   13.70   0
  -1   4  -1 1471.17   23.26   0
  -1   7  -2   -8.78   18.24   0
  -1   8  -3    6.57   19.19   0
  -1   9  -4  781.55   28.80   0
   0   9  -1  473.69   24.32   0
   0  10  -2  224.06   22.22   0
   1  12  -2  167.12   21.52   0
   2   1   3  587.88   14.18   0
   2   9   3   11.15   11.35   0
   2  14  -2  109.32   26.36   0
   3  -8  -7  110.83   15.36   0
   3  -4   0  398.82   19.84   0
   3   1   4  345.49   16.30   0
   4  -7  -4  304.27   22.60   0
   4  -6  -2 1800.24   31.15   0
   5  -5   0    9.60   20.02   0
   5   0   5  293.59   23.89   0
   5   5   7  904.58   18.53   0
   6  -7  -3  194.94   23.69   0
   6   7   8  150.93   15.53   0
   7  -6  -1  -12.49   24.27   0
   7  -4   2   24.54   25.22   0
   7   0   6  498.66   27.89   0
   8  -6  -1  -14.67   27.81   0
   8   5   9  724.84   27.00   0
   9  -8  -6   51.09   32.28   0
   9  -7  -3   30.53   30.01   0
   9  -6  -1  353.56   34.38   0
   9   2   8    5.12   28.57   0
   9   8  10  114.73   24.30   0
   9   9  10  213.02   20.05   0
   9  10  10   15.63   17.64   0
  10  -4   2   88.75   30.19   0
  10   6  10   37.91   30.08   0
  11  -4   2  -11.42   39.93   0
  11   3   9   41.58   31.88   0
  11   9  11   20.92   26.94   0
  11  11  11  353.71   25.52   0
  12  -3   3  492.59   44.30   0
  12   3   9   29.53   32.41   0
  13   7  11  175.34   37.14   0
  14   3   9   22.01   44.17   0
  14  10  12  211.07   34.31   0
  14  11  12    2.96   31.06   0
  15  10  12   74.98   39.49   0
  -4  -4 -19   34.26   24.31   0
  -4  -4 -17   61.96   18.87   0
  -4  -4 -14   45.91   19.18   0
  -4  -3 -12   38.11   17.25   0
  -4  -2 -11  163.17   18.86   0
  -4  -1 -10   63.44   18.93   0
  -4   1  -9 2787.23   40.74   0
  -4   2  -9 1065.30   31.05   0
  -4   3 -10  -12.40   23.64   0
  -3  -6 -15   72.21   11.58   0
  -3  -6 -14   54.61   12.83   0
  -3  -5 -11   92.23   13.12   0
  -3  -2  -7 2174.64   26.25   0
  -3   0  -6  -15.17   13.77   0
  -3   4  -6  397.28   25.07   0
  -3   7  -9  324.53   30.69   0
  -2  -7 -13   55.21    8.98   0
  -2  -6 -10  132.43    8.38   0
  -2  -1  -4  210.77   12.88   0
  -2   2  -3   98.03   11.26   0
  -2   4  -3   14.23   19.31   0
  -2   6  -4   -2.19   20.25   0
  -2   8  -6  193.15   24.89   0
  -1   5  -1  581.80   20.86   0
   0   4   1 1290.13   15.49   0
   0   5   1 1050.48   18.51   0
   0  11  -3   59.05   22.02   0
   0  12  -5   60.50   24.64   0
   1  -4  -2 2934.45   21.09   0
   1  13  -3  139.94   24.28   0
   2  -4  -1  188.93   14.13   0
   2  -2   1   11.32   13.59   0
   2  12   1   64.70   19.92   0
   3  -6  -3  115.56   18.54   0
   3  13   2   39.70   16.98   0
   4   5   6 1009.36   15.84   0
   5  -9  -9    7.86   17.52   0
   5  -8  -6   19.84   18.22   0
   5  -6  -2  130.26   24.21   0
   5  -4   1  337.29   25.55   0
   5   6   7 1968.37   22.58   0
   6  -8  -6    5.44   23.37   0
   6  -5   0  555.17   28.06   0
   6   1   6  803.65   28.77   0
   6   3   7   17.34   20.89   0
   7  -8  -6  121.24   28.61   0
   7  -3   3  236.68   29.15   0
   7  -2   4  124.11   28.01   0
   7   2   7  147.12   24.98   0
   8  -8  -6   28.67   27.92   0
   8  -4   2   -8.74   26.35   0
   8  -3   3  412.80   31.43   0
   8   0   6  274.21   31.55   0
   8   3   8  148.12   26.34   0
   8   6   9  965.51   31.38   0
   9  -4   2    1.00   32.84   0
   9   1   7   -6.51   29.75   0
  10  -7  -4  294.72   37.78   0
  10  -5   0   -7.90   34.10   0
  11  -6  -2  526.22   43.11   0
  11  -5   0   -7.92   35.51   0
  11  -3   3   50.80   37.41   0
  11   2   8  252.38   38.61   0
  12  -2   4  320.16   40.77   0
  12   5  10   45.77   32.38   0
  12   8  11  218.92   29.80   0
  13   2   8  216.33   42.14   0
  13   5  10   25.52   32.93   0
  14   7  11    4.29   34.83   0
  15   7  11  141.53   40.77   0
  15  11  12   -4.24   32.77   0
  -4  -4 -20  363.43   25.88   0
  -4  -3 -11  413.98   21.94   0
  -4  -2 -10  526.37   21.70   0
  -4   4 -10   58.38   25.65   0
  -4   5 -11  410.25   30.92   0
  -3   6  -7  798.50   29.75   0
  -3   7  -8  146.18   27.56   0
  -2   1  -3  452.55   13.78   0
  -2   8  -5    3.82   20.90   0
  -2   9  -7  567.21   32.34   0
  -1   6  -1  826.37   22.35   0
  -1   9  -3   52.97   20.29   0
   0   3   1  322.64    9.60   0
   0  12  -4   65.68   22.95   0
   1  -6  -5    0.19   10.46   0
   1  -3  -1  136.55    9.74   0
   1   8   2  673.85   18.39   0
   1  11   0   22.31   17.28   0
   1  12  -1  498.69   26.52   0
   2  -9 -12    0.13    8.60   0
   2  -6  -4 3140.61   29.32   0
   2  11   2   34.50   14.97   0
   2  13   0    3.37   19.63   0
   3  -7  -5  221.79   17.74   0
   3  12   3  124.74   14.75   0
   4  -9 -10   -6.44   16.84   0
   4  -5  -1   61.01   19.63   0
   4   0   4   22.79   18.80   0
   4  14   3  407.95   18.88   0
   5  -7  -4  229.95   21.40   0
   5  -3   2 1086.24   29.96   0
   5   7   7   72.05    9.38   0
   7  -5   0  404.33   28.92   0
   8  -7  -4   77.63   33.11   0
   8  -5   0  827.72   35.83   0
   8  -2   4  398.97   32.97   0
   8  11   9   24.27   12.15   0
   9  -7  -4  197.30   34.82   0
   9  -6  -2  412.04   33.26   0
   9  -5   0   81.70   32.67   0
   9  -3   3   15.97   31.13   0
   9  -2   4  564.11   37.06   0
   9  -1   5  405.29   33.70   0
   9   0   6   44.67   28.85   0
   9   5   9  531.34   30.32   0
  10  -6  -2  278.77   36.15   0
  10  -3   3    2.92   32.96   0
  10   0   6   84.78   32.25   0
  10   1   7   28.69   31.65   0
  10   4   9  519.20   31.76   0
  10   7  10  138.09   25.12   0
  11  -4   1  121.31   33.50   0
  11  -2   4  294.97   41.18   0
  11  -1   5 1046.99   44.07   0
  11   0   6   36.95   33.73   0
  11   1   7   21.10   35.56   0
  11   4   9    4.39   33.03   0
  11   6  10  295.15   30.48   0
  12  -1   5  -19.61   40.27   0
  12   0   6  449.81   43.96   0
  12   1   7  283.78   38.49   0
  12   9  11    2.37   25.66   0
  12  10  11   36.93   30.11   0
  12  12  11   75.05   25.41   0
  13   8  11  -11.44   31.00   0
  14   4   9  281.40   44.62   0
  14   8  11  134.14   34.59   0
  15   8  11    6.62   37.33   0
  -5  -2 -17  160.17   26.68   0
  -5  -1 -17   19.91   24.73   0
  -5  -1 -16   46.11   24.06   0
  -5  -1 -15   48.67   23.79   0
  -5  -1 -14  106.23   22.66   0
  -5   0 -15  213.61   28.23   0
  -5   1 -14   75.48   27.45   0
  -4  -5 -19   32.50   20.06   0
  -4  -5 -18   21.98   20.69   0
  -4  -5 -17   35.99   16.61   0
  -4  -5 -16   14.60   18.38   0
  -4  -1  -9  775.43   24.02   0
  -4   2  -8 1418.78   33.31   0
  -4   3  -8  481.38   28.50   0
  -4   4  -9  182.63   26.03   0
  -3  -6 -13   82.44   11.70   0
  -3   2  -5   94.99   15.76   0
  -3   3  -5   11.09   20.83   0
  -3   4  -5   20.59   22.33   0
  -2   7  -4   37.14   20.23   0
  -2   9  -6   32.88   25.74   0
  -1  -1  -2 6962.53   21.99   0
  -1   1  -1 1621.04   17.95   0
  -1   8  -2 1032.67   27.71   0
  -1  10  -4  243.45   24.85   0
   0   6   1  -17.96   12.22   0
   0  10  -1   12.77   21.31   0
   0  11  -2   20.42   22.98   0
   1  10   1    9.47   14.06   0
   1  13  -2   57.29   25.21   0
   2  -7  -6  239.25   13.92   0
   2  14  -1  113.78   21.73   0
   4  -8  -7  724.20   23.47   0
   4  -4   0  218.78   24.20   0
   4   2   5 1189.51   22.22   0
   4  13   4   43.67   13.96   0
   5  12   6  128.31    8.02   0
   6  -7  -4   69.84   22.75   0
   6  -4   1  811.21   30.55   0
   7  -7  -4    4.79   24.73   0
   7  -4   1  641.20   29.91   0
   7   1   6   28.63   22.83   0
   7   5   8 1373.18   30.10   0
   8  -8  -7   -5.10   30.04   0
   8   2   7   69.33   25.78   0
   8   4   8  755.27   29.14   0
   8   7   9   37.08   18.60   0
   8  10   9   13.07   14.91   0
  10  -7  -5  119.81   34.73   0
  10  -4   1   60.83   32.10   0
  10  -1   5  823.61   40.36   0
  10   3   8  285.53   30.90   0
  10   8  10  564.57   27.89   0
  10  12  10  685.01   23.05   0
  11  -6  -3    7.55   40.24   0
  11  -5  -1   76.36   36.51   0
  11   7  10  279.04   33.48   0
  12   6  10  -20.92   32.67   0
  12  11  11  186.31   24.79   0
  13   4   9  -27.96   33.71   0
  13   9  11   49.25   31.74   0
  14   3   8   29.78   42.36   0
  14   6  10   81.61   37.43   0
  14   9  11   15.22   32.64   0
  15   9  11   21.21   37.99   0
  -5  -2 -18   18.94   21.41   0
  -5  -2 -15  566.68   26.56   0
  -5  -2 -14  255.61   24.13   0
  -5  -1 -13   90.75   22.31   0
  -5   0 -13  331.15   25.42   0
  -5   0 -12   41.77   23.65   0
  -5   1 -13  153.76   26.08   0
  -5   1 -12  546.61   30.62   0
  -5   2 -13  486.77   34.42   0
  -5   2 -12  218.02   27.51   0
  -4  -5 -15  197.89   16.14   0
  -4  -5 -14   -6.46   15.76   0
  -4  -4 -12  169.07   15.93   0
  -4   4  -8    7.97   24.42   0
  -4   5  -9   -5.91   26.42   0
  -3  -5 -10   96.50   11.94   0
  -3   0  -5  325.14   17.42   0
  -3   5  -5  356.20   24.27   0
  -3   7  -7  168.86   21.35   0
  -3   8  -8   27.79   26.76   0
  -2   0  -3 2843.24   25.96   0
  -2   6  -3 1277.78   28.22   0
  -2   8  -4  174.04   25.99   0
  -1   7  -1   18.91   16.39   0
  -1  11  -5   16.23   24.55   0
   0   9   0  369.08   19.83   0
   0  12  -3  244.96   23.82   0
   3  -8  -8   49.44   13.68   0
   3  -5  -2  151.93   17.09   0
   3   0   3  135.33   16.36   0
   4  -7  -5   50.83   19.63   0
   4  -6  -3  -12.40   18.68   0
   4  -3   1   78.11   20.37   0
   4  -2   2  443.28   23.77   0
   5  -8  -7  932.03   27.07   0
   5  -5  -1   -0.99   20.76   0
   5   1   5  539.91   24.93   0
   5   3   6 1585.12   27.05   0
   6  -8  -7  256.13   25.90   0
   6  -3   2  545.90   26.57   0
   6  -2   3   19.44   23.03   0
   6   2   6   30.28   22.87   0
   6   4   7   51.28   18.22   0
   7  -8  -7  186.26   26.01   0
   7   0   5 1155.47   32.15   0
   7   3   7  256.81   25.40   0
   8  -4   1  295.88   31.27   0
   8   8   9   87.66   16.97   0
   8   9   9   40.47   15.77   0
   9  -7  -5  102.29   32.08   0
   9  -4   1  196.10   32.36   0
   9   2   7  476.94   32.90   0
   9   6   9  256.98   25.12   0
   9  13   9  215.02   13.84   0
  10  -6  -3   -4.59   32.02   0
  10  -5  -1  133.71   33.96   0
  10  -3   2    9.08   32.81   0
  10   5   9  293.30   30.56   0
  10   9  10  838.02   27.19   0
  10  10  10   66.76   23.10   0
  10  11  10  993.85   28.31   0
  11  -3   2  -39.04   36.57   0
  11   5   9  373.09   31.74   0
  12   3   8  504.77   42.00   0
  12   7  10   -6.95   28.89   0
  13  -1   4   81.34   42.35   0
  13   0   5  448.09   44.68   0
  13   2   7  113.79   43.01   0
  13   3   8  -12.31   37.31   0
  13  10  11  391.97   32.95   0
  13  11  11  321.87   34.79   0
  13  12  11   22.97   28.03   0
  14   5   9  452.48   41.91   0
  14  10  11   94.59   35.26   0
  15   7  10    9.02   38.70   0
  15  10  11  -17.15   41.53   0
  16  10  11   17.08   42.19   0
  -5  -3 -18  225.97   24.02   0
  -5  -3 -16  120.49   21.47   0
  -5  -2 -13  654.78   26.51   0
  -5   1 -11  196.89   26.41   0
  -5   2 -11  576.34   30.64   0
  -5   3 -12   -4.60   27.79   0
  -4  -1  -8   73.79   21.34   0
  -4   1  -7 1589.25   33.71   0
  -4   3  -7 1217.12   33.27   0
  -4   5  -8  948.10   33.75   0
  -4   6  -9  129.94   28.62   0
  -3  -7 -16  156.75   14.45   0
  -3  -6 -12   -9.99   11.23   0
  -3  -3  -7    8.76   14.90   0
  -3   7  -6   14.54   23.58   0
  -3   8  -7   62.71   27.66   0
  -2   3  -2  146.44   17.54   0
  -2   4  -2  -19.69   18.42   0
  -2   7  -3  282.24   22.51   0
  -2   9  -5  305.45   25.56   0
  -2  10  -6  112.77   26.89   0
  -1   9  -2  857.61   27.77   0
  -1  10  -3    2.35   21.00   0
   0   7   1    6.67   14.03   0
   1  -8 -10   -1.82    8.47   0
   1   9   2   19.46   14.29   0
   1  12   0  224.35   24.15   0
   1  14  -3   27.64   25.52   0
   2   6   4   33.59    6.32   0
   2  13   1    6.04   19.58   0
   3   2   4 3878.36   26.99   0
   3  11   4  540.95   14.85   0
   5  -7  -5  396.80   25.56   0
   5  -6  -3  372.20   23.27   0
   6  -7  -5  137.47   25.57   0
   6  -5  -1  132.07   23.89   0
   7  -7  -5   12.95   27.14   0
   7  -5  -1  136.85   26.79   0
   7  -3   2   12.94   20.00   0
   7  -2   3  -13.13   25.96   0
   7  -1   4  562.35   28.50   0
   7   6   8  657.23   22.37   0
   7  11   8   16.38   10.33   0
   8  -8  -8   34.59   27.45   0
   8  -7  -5   19.49   28.06   0
   8  -6  -3    7.25   29.63   0
   8  -5  -1  244.33   30.08   0
   8  -3   2    0.27   29.47   0
   8   1   6   51.50   24.15   0
   9  -6  -3    1.01   29.45   0
   9  -5  -1  321.89   34.44   0
   9  -3   2   20.22   31.03   0
   9   1   6  213.19   30.17   0
   9   4   8 1727.63   40.10   0
  10  -7  -6  227.04   36.90   0
  10  -2   3   83.27   32.06   0
  10   2   7  192.54   33.15   0
  11  -6  -4  214.98   41.73   0
  11  -5  -2   15.46   35.45   0
  11  -4   0   24.52   36.22   0
  11  -2   3   24.85   34.83   0
  11  -1   4   -6.24   32.92   0
  11   2   7  429.32   38.25   0
  11   8  10  548.73   31.50   0
  12  -1   4   22.49   40.72   0
  12   0   5  164.83   38.84   0
  12   1   6    2.70   34.47   0
  12   2   7  300.03   37.94   0
  13   1   6   20.52   28.13   0
  13   5   9  146.09   36.52   0
  13   7  10   51.06   32.70   0
  14   4   8  440.63   44.56   0
  14   7  10   44.96   31.96   0
  14  11  11   88.35   32.48   0
  14  12  11   19.55   33.90   0
  15  11  11  -20.06   35.52   0
  16  11  11  -14.01   39.75   0
  -5  -4 -19   49.60   27.05   0
  -5  -4 -17  114.22   20.19   0
  -5  -3 -14   61.09   19.70   0
  -5  -1 -11   19.74   20.96   0
  -5   1 -10  101.13   22.98   0
  -5   2 -10   38.93   24.95   0
  -5   3 -11  394.67   29.56   0
  -5   4 -11  111.17   26.07   0
  -4  -6 -18  166.62   20.46   0
  -4  -6 -17    0.58   17.10   0
  -4  -5 -13   87.90   13.96   0
  -4   0  -7    4.80   20.98   0
  -4   4  -7   28.81   22.36   0
  -3  -2  -6 1391.87   21.26   0
  -3   3  -4  940.32   28.40   0
  -3   4  -4  178.38   22.88   0
  -3   6  -5 1482.34   30.89   0
  -2  -3  -5  578.88   11.59   0
  -2   5  -2 1068.82   26.57   0
  -1   8  -1   11.24   17.89   0
   0  11  -1  487.29   25.96   0
   0  12  -2   37.18   24.23   0
   1  13  -1   93.59   21.42   0
   2   0   2 1964.34   20.82   0
   2  12   2  182.45   18.01   0
   2  14   0   49.78   20.02   0
   3  -7  -6  205.35   17.51   0
   3  -6  -4  653.59   22.07   0
   3  -4  -1  305.72   17.43   0
   3  -1   2 2111.38   26.64   0
   3  14   2  446.80   22.35   0
   4  -8  -8  112.84   18.95   0
   5  -8  -8   12.71   20.20   0
   5  -4   0   15.15   20.37   0
   5   0   4  752.21   27.09   0
   6  -8  -8  221.61   26.41   0
   6  -6  -3   -6.51   22.49   0
   6   5   7  297.03   21.22   0
   7  -8  -8  221.90   26.72   0
   7  -6  -3  145.16   26.25   0
   7   7   8   38.46   19.38   0
   8  -2   3   -3.61   26.49   0
   8  -1   4  688.60   35.70   0
   8   0   5 1056.76   30.26   0
   8   3   7   40.91   24.47   0
   8   5   8 1384.76   32.63   0
   9  -7  -6    8.56   32.20   0
   9  -4   0    2.22   34.85   0
   9  -2   3   -7.60   31.74   0
   9  -1   4 1245.82   41.20   0
   9   0   5  542.10   36.77   0
  10  -7  -7  249.56   40.41   0
  10  -6  -4  598.37   40.50   0
  10   0   5  251.79   37.00   0
  10   1   6   -8.82   33.26   0
  10   4   8  352.02   31.95   0
  10   6   9  181.53   27.57   0
  11  -3   1  268.96   35.48   0
  11   4   8    1.71   29.28   0
  11   9  10   -6.32   22.24   0
  11  10  10  163.46   25.35   0
  11  12  10  419.28   24.80   0
  12  -4  -1   27.92   39.20   0
  12   8  10   89.27   29.12   0
  13   4   8   62.27   36.20   0
  13   8  10  126.01   33.27   0
  14   2   6   18.08   39.41   0
  14   3   7  112.30   45.36   0
  14   6   9  741.35   43.48   0
  14   8  10   28.23   33.02   0
  15   8  10   33.26   38.27   0
  -5  -4 -15   85.76   19.33   0
  -5  -2 -11   19.12   21.65   0
  -5   0 -10    1.02   21.05   0
  -4  -6 -16  124.49   16.94   0
  -4  -3  -9  -14.15   15.23   0
  -4  -2  -8   79.10   18.07   0
  -4   3  -6  121.57   22.29   0
  -4   5  -7  -10.95   25.25   0
  -3  -7 -15    6.07   11.67   0
  -3  -4  -8  266.06   12.57   0
  -3  -1  -5    1.99   14.04   0
  -3   1  -4 3009.89   32.77   0
  -3   5  -4  316.52   23.92   0
  -3   7  -5  443.13   27.32   0
  -3   8  -6    4.17   24.75   0
  -2   2  -2 1566.08   21.04   0
  -2   6  -2  814.98   25.07   0
  -2   8  -3   43.17   20.93   0
  -2   9  -4  204.26   24.87   0
  -1   4   0   47.18   13.08   0
  -1   5   0  825.91   20.70   0
  -1  10  -2   22.57   21.74   0
  -1  11  -3   50.91   24.05   0
   0   8   1   96.22   14.85   0
   0  10   0    1.32   17.68   0
   1  -5  -4 5322.21   28.74   0
   1  14  -2   67.52   23.37   0
   3  -2   1  119.20   17.13   0
   3  13   3   35.42   13.99   0
   4  -5  -2   -8.83   18.49   0
   4   1   4   48.75   17.12   0
   4   3   5 1485.17   21.07   0
   4  12   5   41.46   11.19   0
   5  -3   1 1420.42   32.52   0
   5  -2   2  380.76   25.83   0
   5  -1   3  -13.28   23.00   0
   5   4   6   58.16   15.21   0
   6  -4   0  135.43   22.65   0
   6   1   5 1967.79   31.58   0
   7  -4   0  -24.99   26.05   0
   7   2   6   11.53   22.20   0
   7   4   7   10.15   22.08   0
   8  -7  -6    6.36   29.00   0
   8  -4   0  257.97   29.21   0
   9  -6  -4  474.26   34.05   0
   9  -5  -2  195.11   32.32   0
   9   3   7  174.96   29.15   0
   9   5   8  428.80   29.71   0
   9   8   9 1463.31   30.90   0
   9  12   9    0.96   15.32   0
  10  -3   1    7.59   33.46   0
  10   7   9 1249.49   37.05   0
  11  -6  -5   -0.95   40.18   0
  11  -5  -3   24.99   30.89   0
  11  -4  -1  131.29   36.80   0
  12  -2   2  400.56   44.48   0
  12   9  10  353.23   28.90   0
  13  -1   3   22.69   30.90   0
  13   0   4  -21.92   44.05   0
  13   1   5  534.15   43.16   0
  13   2   6   63.88   35.62   0
  13   3   7   78.83   38.68   0
  14   9  10  471.13   40.45   0
  15   9  10  160.43   39.50   0
  -6  -2 -17  286.62   28.69   0
  -6  -1 -16   63.42   27.75   0
  -6  -1 -15   60.53   26.54   0
  -6   0 -15   30.20   28.50   0
  -6   0 -14   17.15   27.33   0
  -5  -5 -19    1.41   22.77   0
  -5  -5 -18   30.62   22.80   0
  -5  -5 -17   14.95   20.95   0
  -5  -3 -12   -4.23   18.86   0
  -5  -1 -10  727.47   27.21   0
  -5   1  -9 1458.81   35.49   0
  -5   2  -9 1374.94   37.14   0
  -5   3  -9   35.38   24.02   0
  -4  -6 -15   57.29   13.12   0
  -4  -5 -12  107.23   13.21   0
  -4  -4 -10  210.00   17.22   0
  -4  -1  -7 1282.21   26.10   0
  -4   1  -6  968.85   28.50   0
  -4   2  -6 1809.94   31.39   0
  -4   4  -6   -7.48   23.79   0
  -4   6  -7  297.58   29.46   0
  -4   7  -8   44.95   28.48   0
  -3   6  -4   26.36   22.24   0
  -2  -4  -6 2679.56   17.43   0
  -2   7  -2   66.11   23.07   0
  -1   3   0  630.86   15.76   0
  -1   6   0  542.59   19.05   0
  -1   9  -1  470.64   25.39   0
   1  10   2   20.24   16.04   0
   2  -7  -7  100.43   13.14   0
   2  -6  -5    5.71   12.49   0
   2  11   3  531.22   19.28   0
   3  -8  -9   84.71   16.38   0
   4  -7  -6   61.98   16.55   0
   4  -6  -4  415.93   21.22   0
   5  -7  -6  424.00   25.10   0
   5  -5  -2    6.70   20.56   0
   6  -5  -2 1054.62   33.46   0
   6  -3   1  661.97   29.64   0
   6   3   6   39.98   19.76   0
   7  -7  -6  119.09   26.74   0
   7  -5  -2 1325.07   40.10   0
   7  -3   1  607.67   31.98   0
   7   8   8  600.59   17.59   0
   7   9   8  708.22   17.52   0
   7  10   8  507.27   14.18   0
   8  -6  -4  689.20   34.27   0
   8  -5  -2 1189.29   38.28   0
   8  -3   1   55.80   26.95   0
   8   2   6   81.25   25.95   0
   8   6   8  114.45   21.48   0
   9  -7  -7  262.66   32.27   0
   9  -3   1   -4.41   29.71   0
   9   9   9  298.35   22.89   0
   9  10   9  171.72   18.64   0
   9  11   9  130.61   18.59   0
  10  -6  -5  166.98   34.86   0
  10  -4  -1   24.90   36.15   0
  10   3   7   31.73   29.84   0
  10   5   8   50.61   25.37   0
  11  -6  -6   79.96   41.95   0
  11  -2   2  398.82   40.24   0
  11   3   7  981.04   41.75   0
  11   7   9  121.14   28.93   0
  12  -4  -2   -4.27   37.98   0
  12  -3   0   27.45   41.41   0
  12  -1   3   92.42   37.89   0
  12   0   4  262.33   38.22   0
  12   3   7   13.14   26.07   0
  12  10  10 1001.51   36.43   0
  12  11  10  830.18   35.19   0
  13  10  10  625.99   40.49   0
  14   5   8  802.47   47.24   0
  14   7   9   16.66   34.16   0
  15   7   9   21.26   40.31   0
  15  10  10  112.25   40.23   0
  16  10  10   22.57   42.56   0
  -6  -3 -18   80.56   25.21   0
  -6  -3 -17  274.07   26.88   0
  -6  -2 -16   25.92   23.81   0
  -6  -2 -15  818.75   30.89   0
  -6  -1 -14  130.76   26.66   0
  -6   0 -13   46.43   26.85   0
  -6   1 -13   52.47   27.31   0
  -5  -5 -16  141.96   18.45   0
  -5   0  -9  368.05   19.75   0
  -5   4  -9  114.17   25.34   0
  -5   5  -9   26.13   25.40   0
  -4  -6 -14   84.38   14.92   0
  -4   7  -7  289.79   29.24   0
  -3  -7 -14  158.10   12.00   0
  -3  -5  -9 1006.91   17.83   0
  -3   7  -4   36.98   23.56   0
  -3   8  -5   90.59   25.30   0
  -3   9  -6  103.88   29.61   0
  -2  -6  -9  122.66    7.86   0
  -2   1  -2  -11.27   15.55   0
  -2   9  -3   12.23   21.35   0
  -2  10  -4   91.28   25.06   0
  -1   7   0  115.82   17.14   0
   0   9   1  482.52   20.94   0
   0  12  -1  499.84   28.46   0
   1  12   1  684.76   26.30   0
   1  13   0  385.98   26.80   0
   2  -1   1  815.58   17.62   0
   2   8   4   -5.78   10.01   0
   2  14   1    4.66   21.64   0
   3  -5  -3  881.58   23.15   0
   4  -8  -9  443.57   22.27   0
   4  -4  -1  285.56   20.49   0
   4   0   3  295.43   20.94   0
   5  -8  -9  140.38   21.58   0
   5  -6  -4   67.17   20.69   0
   6  -8  -9   48.36   20.97   0
   6  -6  -4   33.68   23.28   0
   6  -1   3  283.27   19.83   0
   6   6   7 1381.34   23.16   0
   7  -6  -4  155.39   27.28   0
   7  -2   2   10.11   25.99   0
   7   0   4  846.09   32.09   0
   8  -7  -7  -25.04   32.22   0
   8  -2   2  335.59   31.39   0
   8   1   5 1021.70   34.40   0
   8   4   7   57.58   25.25   0
   8  13   8  145.75   11.57   0
   9  -6  -5  243.69   36.50   0
   9  -4  -1  287.85   31.95   0
   9   2   6   60.83   29.25   0
  10  -5  -3  -21.15   32.56   0
  10  -2   2  242.66   27.53   0
  10  -1   3  484.05   36.52   0
  10   1   5  114.67   30.50   0
  10   2   6   25.87   30.21   0
  10   8   9  281.19   25.65   0
  11  -5  -4   20.28   40.03   0
  11  -3   0   -2.87   38.19   0
  11  -1   3   97.99   27.49   0
  11   0   4  -14.64   36.28   0
  11   2   6  649.12   38.39   0
  12  -2   1  185.35   41.32   0
  12   5   8   42.74   35.67   0
  12   7   9  375.89   34.96   0
  12  12  10  177.83   24.55   0
  13  -1   2    5.49   43.46   0
  13   7   9  761.08   41.10   0
  13  11  10  331.15   36.44   0
  14   3   6   70.46   43.59   0
  14   4   7    9.58   42.44   0
  14  10  10  416.31   37.45   0
  14  11  10   32.36   38.30   0
  15   6   8    0.87   44.36   0
  15   8   9  244.39   38.93   0
  15  11  10   67.85   40.41   0
  16  11  10   59.58   43.69   0
  -6  -3 -16   96.06   22.25   0
  -6  -3 -15  138.29   25.28   0
  -6  -2 -14   92.34   23.04   0
  -6  -1 -13   62.54   21.85   0
  -6   0 -12   18.34   25.49   0
  -6   1 -12  819.59   34.15   0
  -6   2 -12  125.28   31.31   0
  -5  -5 -15  157.48   17.09   0
  -5  -3 -11   52.58   17.71   0
  -5  -1  -9   24.63   19.89   0
  -4  -5 -11  140.95   14.36   0
  -4   3  -5  726.76   28.59   0
  -4   4  -5   -6.31   22.97   0
  -3   3  -3   -2.10   20.63   0
  -3   4  -3  927.84   28.59   0
  -3   5  -3 2220.92   35.74   0
  -3   9  -5   41.99   28.10   0
  -2  -1  -3  673.18   15.79   0
  -2   8  -2  610.86   26.07   0
  -1   8   0  646.39   24.08   0
  -1  11  -2  104.77   22.16   0
  -1  12  -3  177.08   26.49   0
   0  11   0  -12.71   17.00   0
   0  13  -2   28.38   24.96   0
   1   6   3   -5.11   11.05   0
   1   7   3   10.80   12.39   0
   2  13   2    2.35   19.28   0
   3   1   3    0.29   14.53   0
   3  12   4  714.33   19.53   0
   4  -3   0   14.35   19.71   0
   4  -1   2  335.74   22.52   0
   5  -4  -1 1086.38   30.33   0
   5   1   4  303.22   24.64   0
   5   5   6 1298.01   22.72   0
   7  -1   3  -19.08   17.13   0
   7   3   6   17.56   22.84   0
   7   5   7  724.37   24.60   0
   8  -4  -1  419.33   31.45   0
   8   0   4 1212.98   36.38   0
   8   7   8   51.50   19.95   0
   9  -7  -8   16.77   30.20   0
   9  -5  -3  307.38   34.62   0
   9  -1   3   14.31   30.08   0
   9   1   5  502.34   28.16   0
   9   4   7  567.76   31.31   0
   9   6   8  132.11   25.14   0
  10  -6  -6  379.15   39.52   0
  10   9   9   56.75   26.50   0
  10  13   9   97.25   19.11   0
  11  -6  -7    2.44   38.21   0
  11  -4  -2   22.70   37.80   0
  11   8   9   -3.52   27.61   0
  12  -4  -3    0.16   34.21   0
  12  -3  -1  155.42   40.89   0
  12  -1   2   87.42   36.91   0
  12   4   7  121.37   35.30   0
  13   0   3    7.62   43.34   0
  13   3   6   31.86   37.08   0
  13   8   9   -3.51   35.70   0
  13  12  10   48.38   26.68   0
  14   6   8  263.57   40.06   0
  14  12  10   27.58   36.54   0
  15   5   7  169.84   49.05   0
  15  12  10   20.38   33.38   0
  16   9   9   55.90   41.86   0
  16  12  10  147.23   41.35   0
  -6  -4 -18    9.43   23.29   0
  -6  -4 -17    8.87   21.17   0
  -6  -3 -14  147.23   23.25   0
  -6  -2 -13  286.89   24.50   0
  -6   0 -11  -44.60   24.55   0
  -6   1 -11   84.57   28.15   0
  -6   2 -11  508.11   31.91   0
  -5  -6 -18  186.37   21.35   0
  -5  -4 -12  131.13   18.45   0
  -5   0  -8   13.03   22.25   0
  -4  -6 -13   18.77   13.03   0
  -4  -3  -8  286.02   16.99   0
  -4  -2  -7 1141.95   24.95   0
  -4   5  -5  135.06   22.71   0
  -4   7  -6  244.99   29.37   0
  -4   8  -7   -4.82   28.89   0
  -3   2  -3  150.30   20.07   0
  -2   4  -1  894.36   23.98   0
  -2   5  -1 2381.66   32.37   0
  -2  10  -3  307.29   25.72   0
  -2  11  -4    3.47   23.51   0
  -1  10  -1  583.01   26.24   0
   3  -7  -7  906.21   21.70   0
   3  -6  -5  227.87   18.85   0
   3   3   4   -2.47    9.01   0
   3   9   5  154.19    7.99   0
   4   4   5   25.62   13.20   0
   6  -8 -10  596.11   29.40   0
   6  -7  -7   -6.29   24.99   0
   6  -4  -1 1215.42   33.13   0
   6   2   5 1277.34   30.76   0
   6   4   6  902.29   24.85   0
   6   7   7  286.07   15.85   0
   7  -4  -1  549.43   29.50   0
   8  -7  -8  -21.46   33.23   0
   8  -6  -5   39.00   27.69   0
   8   3   6  842.47   30.94   0
   9  -3   0  437.20   35.36   0
  10  -5  -4  119.95   33.39   0
  10  -4  -2  405.54   38.24   0
  10   4   7   44.99   27.37   0
  10   6   8   35.43   27.48   0
  10  10   9   33.72   24.01   0
  10  12   9  149.72   22.83   0
  11  -5  -5   59.48   42.08   0
  11   4   7  627.91   37.78   0
  11   6   8  221.72   30.55   0
  11   9   9   58.92   28.17   0
  12   0   3  -18.28   36.41   0
  12   3   6  492.29   41.38   0
  13   2   5  412.55   31.94   0
  13   6   8  414.97   39.20   0
  14   5   7  144.15   41.75   0
  15   7   8    8.23   39.72   0
  15   9   9  -13.42   38.24   0
  16  10   9   49.46   44.44   0
  -6  -4 -16   41.70   19.98   0
  -6  -3 -13  -11.68   25.06   0
  -6  -2 -12  810.03   29.48   0
  -6  -1 -11   15.86   22.26   0
  -6   1 -10  492.78   29.81   0
  -6   2 -10   -0.69   26.00   0
  -5  -5 -13   61.32   18.32   0
  -5  -3 -10    0.78   17.71   0
  -5  -1  -8  398.76   24.21   0
  -5   1  -7  373.45   27.25   0
  -5   2  -7  916.78   31.17   0
  -5   4  -7   46.08   25.49   0
  -4  -4  -9  300.03   15.55   0
  -4   8  -6  139.53   27.20   0
  -3  -7 -13   56.08   10.97   0
  -3  -2  -5   43.49   12.76   0
  -3   7  -3  766.98   28.91   0
  -3  10  -5  -21.45   29.75   0
  -2  -7 -11  104.96    7.33   0
  -2   3  -1  715.70   19.85   0
  -2   7  -1   74.34   22.32   0
  -2   9  -2 1231.67   32.05   0
  -1   0  -1 3541.69   18.83   0
  -1   2   0 1500.53   18.57   0
  -1   9   0  960.07   29.65   0
   0   6   2  367.77   15.89   0
   0  10   1  582.11   20.65   0
   1  -4  -3    6.02    9.86   0
   1   5   3  118.12    8.11   0
   1   8   3 1985.11   22.59   0
   2  12   3   64.99   16.91   0
   3  -8 -10   32.28   15.25   0
   3  -4  -2  312.10   17.89   0
   4  -8 -10  216.47   19.79   0
   4  -7  -7  572.99   21.34   0
   4  -6  -5  512.29   25.31   0
   4   2   4    0.65   15.31   0
   5  -7  -7  240.36   20.49   0
   5  -5  -3  186.42   22.55   0
   5  -3   0  115.10   21.26   0
   5   0   3   98.16   25.46   0
   5   3   5 1746.23   27.48   0
   6  -6  -5  342.11   30.03   0
   6  -5  -3   26.04   21.96   0
   6  -3   0  306.82   26.60   0
   7  -6  -5  281.71   29.60   0
   7  -5  -3  186.50   28.53   0
   7  -3   0   25.63   27.00   0
   7   2   5  123.66   24.46   0
   8  -3   0   74.95   27.02   0
   8   5   7 1454.05   34.27   0
   8   8   8  -14.38   17.73   0
   9  -7  -9  276.38   34.24   0
   9  -6  -6   82.37   31.60   0
   9  -5  -4   71.78   33.41   0
   9  -4  -2   29.35   30.94   0
   9  -2   1    5.05   29.53   0
   9   3   6  805.68   36.45   0
   9   7   8   48.76   22.55   0
  10  -6  -7  373.99   39.00   0
  10  -2   1   70.32   33.52   0
  10  11   9  182.58   20.04   0
  11  -4  -3    0.09   35.40   0
  11  -3  -1 1049.15   45.71   0
  11  -1   2  -12.00   33.03   0
  11   3   6  463.73   40.15   0
  12  -4  -4  216.17   38.53   0
  12  -3  -2   30.78   42.44   0
  12  -2   0  218.91   43.59   0
  12   1   4  167.59   30.10   0
  12   2   5   47.68   26.93   0
  12   9   9  -19.25   28.89   0
  13  -1   1   49.31   40.40   0
  13   5   7   26.21   36.15   0
  13   9   9   39.09   30.73   0
  14   1   3  582.66   51.85   0
  14   2   4   44.58   41.84   0
  14   3   5   52.51   44.80   0
  14   7   8    7.21   34.20   0
  14   9   9   -1.16   34.48   0
  15   6   7   65.48   44.30   0
  15  10   9   30.98   33.58   0
  -7  -2 -16   54.15   26.72   0
  -7  -1 -15  202.11   30.41   0
  -7   0 -14    3.89   29.66   0
  -6  -5 -19   10.08   22.28   0
  -6  -5 -18   90.39   24.37   0
  -6  -5 -17  417.74   26.47   0
  -6  -4 -14   38.34   22.91   0
  -6   0 -10  244.83   25.66   0
  -6   2  -9  422.41   29.12   0
  -5  -6 -16  312.06   19.02   0
  -5   0  -7  254.65   24.68   0
  -5   5  -7   28.34   19.96   0
  -5   6  -7   87.25   27.33   0
  -4   4  -4   26.92   21.14   0
  -4   7  -5  192.43   27.26   0
  -3  -4  -7  372.89   14.63   0
  -3   1  -3   77.02   18.37   0
  -3   9  -4  240.18   26.22   0
  -2  11  -3  278.57   29.70   0
  -1  11  -1   15.71   20.16   0
   0   5   2   25.95   12.62   0
   0   7   2  128.83   14.12   0
   0  12   0   24.06   21.07   0
   1  -8 -11   12.13    8.79   0
   1  13   1  161.65   25.50   0
   2  -5  -4 2245.40   25.40   0
   5  -6  -5  360.44   23.03   0
   5  -2   1 1061.98   25.59   0
   5  -1   2   46.67   21.67   0
   6  -2   1   89.62   22.88   0
   6   1   4  799.98   24.41   0
   6   8   7  141.59   13.07   0
   7  -7  -8   51.71   25.65   0
   7  -2   1   19.77   23.66   0
   7   6   7 1347.21   27.99   0
   8  -7  -9   45.75   33.57   0
   8  -6  -6  232.83   30.62   0
   8  -2   1  104.46   28.67   0
   8   2   5   18.11   25.27   0
   8   9   8  428.75   20.80   0
   8  12   8  214.63   14.11   0
   9  -1   2  990.02   40.05   0
   9   2   5  218.19   30.54   0
   9   5   7  152.58   25.29   0
  10  -3  -1  165.13   35.17   0
  10  -1   2  627.73   39.78   0
  10   0   3   23.03   33.08   0
  10   1   4   -0.56   32.97   0
  10   2   5  459.21   37.86   0
  10   5   7   35.52   27.20   0
  10   7   8   28.51   24.50   0
  11  -5  -6   13.30   41.60   0
  11  -2   0  137.73   36.07   0
  11   1   4   12.83   27.99   0
  11   7   8  133.62   29.16   0
  11  11   9   26.50   24.73   0
  11  13   9  161.80   20.86   0
  12   5   7   -7.20   34.90   0
  12   7   8    4.15   29.73   0
  12  10   9    4.19   25.91   0
  13   0   2  340.26   42.08   0
  13   3   5   63.97   37.53   0
  13   4   6  742.15   47.80   0
  13  10   9   58.04   31.81   0
  14   6   7  285.71   39.37   0
  14  10   9    1.90   35.06   0
  15   5   6  129.44   46.34   0
  15   8   8   27.08   37.72   0
  15  11   9  -22.76   40.39   0
  16   9   8  100.53   44.48   0
  16  11   9   79.01   44.24   0
  -7  -3 -17   64.17   24.14   0
  -7  -2 -15  197.80   27.48   0
  -7  -1 -14   39.79   28.34   0
  -7   0 -13   21.95   28.99   0
  -6  -5 -16  300.31   24.55   0
  -6  -3 -12   43.54   20.35   0
  -6  -2 -11   26.06   20.34   0
  -6  -1 -10   97.44   22.90   0
  -6   1  -9   -1.88   25.68   0
  -6   3  -9  317.97   23.11   0
  -6   4  -9    9.30   27.75   0
  -5  -6 -15   32.18   17.40   0
  -5   3  -6  178.40   25.50   0
  -5   4  -6  166.38   26.37   0
  -4  -7 -15   89.71   13.73   0
  -4  -6 -12   68.86   13.07   0
  -4   0  -5   79.91   15.25   0
  -4   2  -4  255.21   24.81   0
  -4   3  -4  453.60   20.81   0
  -4   5  -4  205.94   24.67   0
  -4   6  -4   10.59   23.70   0
  -4   8  -5   47.65   24.75   0
  -3  -1  -4  347.06   16.93   0
  -3   4  -2   -5.34   21.77   0
  -3   5  -2   40.85   20.12   0
  -3   8  -3  -25.76   22.98   0
  -2  -5  -7  113.75    8.65   0
  -2  10  -2  185.15   23.70   0
   0   8   2   49.52   15.67   0
   0  11   1  307.96   25.01   0
   1   9   3  594.34   17.02   0
   2  -7  -8  101.04   13.73   0
   3   0   2  506.52   18.62   0
   4  13   5    1.93   12.11   0
   5  -8 -11   26.36   19.45   0
   6  -7  -8   95.19   22.84   0
   6  -1   2  190.57   25.12   0
   6   0   3    0.12   18.06   0
   6   9   7  914.32   16.07   0
   6  10   7   31.81    9.27   0
   7  -1   2 1042.37   33.22   0
   7   1   4  172.73   19.26   0
   7   4   6 2201.17   37.38   0
   8  10   8  386.53   17.71   0
   8  11   8    2.68   14.49   0
   9  -6  -7  706.11   40.54   0
   9  -3  -1  187.78   33.39   0
   9   1   4    5.78   30.38   0
   9   8   8  123.04   22.04   0
  10  -6  -8   18.83   34.03   0
  10  -4  -3   70.49   32.25   0
  11  -4  -4   23.40   35.65   0
  11  -3  -2    5.48   34.32   0
  11  12   9  386.64   24.19   0
  12  -2  -1   89.87   40.20   0
  12   4   6  -29.45   35.63   0
  12  11   9   -1.71   29.15   0
  13  -1   0  -18.41   42.91   0
  13   2   4  122.43   29.99   0
  13   6   7  652.44   41.69   0
  13  11   9   46.86   35.98   0
  14   1   2  303.66   47.77   0
  14  11   9   15.32   32.96   0
  15   7   7   27.88   38.43   0
  15  12   9   86.52   41.16   0
  16  12   9    8.17   40.32   0
  -7  -4 -18    3.27   25.40   0
  -7  -3 -16  -20.02   24.00   0
  -7  -3 -15   29.14   21.25   0
  -7  -2 -14  -25.44   24.39   0
  -7  -1 -13  -21.97   27.68   0
  -7   0 -12   39.05   26.94   0
  -7   1 -12   75.28   31.48   0
  -6  -4 -13  189.90   21.13   0
  -6   0  -9  722.77   29.67   0
  -6   3  -8  443.17   30.52   0
  -5  -5 -12  234.15   16.76   0
  -5  -3  -9   12.22   16.60   0
  -5  -2  -8  671.51   25.66   0
  -5  -1  -7  564.87   26.02   0
  -5   5  -6  295.19   27.93   0
  -5   6  -6    5.46   27.70   0
  -5   7  -7  172.15   29.53   0
  -4   7  -4  271.00   24.79   0
  -3  -6 -10   67.46   10.36   0
  -3   3  -2  395.32   23.93   0
  -3   6  -2  108.40   22.28   0
  -3   7  -2  165.00   25.48   0
  -3   9  -3  -11.93   23.63   0
  -3  10  -4  845.99   35.93   0
  -2   9  -1  450.00   26.73   0
  -1   5   1  267.64   16.20   0
  -1   6   1  374.53   17.69   0
  -1   7   1  107.94   16.72   0
  -1  10   0   -7.75   18.96   0
   0   9   2  -12.85   16.52   0
   1  12   2  966.08   25.94   0
   2  -6  -6   -6.58   13.17   0
   2  10   4   -4.63   11.29   0
   3  -7  -8  264.77   16.94   0
   3  -5  -4   11.81   18.15   0
   3  -2   0  501.81   18.80   0
   3  -1   1  869.34   21.31   0
   3  13   4   -3.25   15.07   0
   4  -8 -11   45.96   20.36   0
   4  -7  -8   93.57   18.25   0
   4   1   3 2817.18   30.98   0
   5  -7  -8    0.23   21.86   0
   5  -4  -2   17.31   22.58   0
   6  -6  -6  281.95   29.01   0
   6  -4  -2   42.68   23.27   0
   6   3   5  586.86   25.31   0
   6   5   6 2755.18   32.81   0
   7  -5  -4 1542.95   40.37   0
   8  -7 -10   57.24   31.88   0
   8  -3  -1  -10.83   27.53   0
   8   4   6 1512.92   36.57   0
   8   6   7   -8.11   22.13   0
   9  -5  -5   -2.07   30.53   0
   9   9   8   13.49   22.22   0
  10  -5  -6  131.04   38.07   0
  10  -2   0  179.32   33.36   0
  10   4   6  433.75   33.40   0
  10   8   8  467.15   28.22   0
  11  -5  -7  -25.23   41.75   0
  11  -1   1   60.66   27.23   0
  11   0   2    3.72   33.28   0
  11   4   6  108.09   30.02   0
  11   8   8   51.38   27.45   0
  12  -3  -3  108.20   43.11   0
  12   1   3   68.31   36.23   0
  12   3   5   34.60   34.49   0
  12   6   7  825.12   42.46   0
  12   8   8   24.97   30.55   0
  12  13   9   24.53   24.24   0
  13   8   8   -0.49   31.87   0
  13  12   9   22.75   27.45   0
  13  13   9   71.03   31.55   0
  14   2   3  312.21   45.61   0
  14   3   4   66.20   43.36   0
  14   4   5   54.62   41.06   0
  14  12   9   13.28   34.37   0
  14  13   9  289.15   39.99   0
  15   6   6   11.22   41.93   0
  15   9   8  283.07   41.62   0
  16  10   8   33.57   42.39   0
  -7  -4 -16  107.93   25.22   0
  -7  -3 -14   23.73   24.27   0
  -7  -2 -13   36.49   24.09   0
  -7  -1 -12  535.79   30.79   0
  -7   0 -11  894.95   34.77   0
  -7   1 -11  225.85   30.92   0
  -7   2 -11   36.55   29.31   0
  -6  -6 -19   46.82   18.61   0
  -6  -6 -18   31.93   23.61   0
  -6  -3 -11    1.58   20.50   0
  -6  -2 -10  835.21   27.58   0
  -6   4  -8   44.95   20.82   0
  -6   5  -8   16.14   30.60   0
  -5  -6 -14  116.80   14.71   0
  -5  -4 -10  259.03   17.76   0
  -5   7  -6   49.87   27.34   0
  -4  -7 -14  233.88   14.97   0
  -4  -3  -7  367.77   17.70   0
  -4  -2  -6  689.53   21.39   0
  -4   1  -4  870.55   26.61   0
  -4   9  -5    4.05   26.76   0
  -2  11  -2    2.69   23.09   0
  -2  12  -3   29.89   27.45   0
  -1  12  -1  102.89   23.56   0
  -1  13  -2   19.33   26.80   0
   0  13   0  106.65   23.60   0
   1  10   3   95.97   14.45   0
   2  13   3   42.15   18.15   0
   3  -8 -11   39.69   15.61   0
   3  -6  -6  213.01   18.43   0
   4  -5  -4  148.73   21.74   0
   4  -3  -1 2372.22   33.59   0
   5  -6  -6   61.56   24.59   0
   5  -5  -4   24.62   21.23   0
   5   2   4  587.66   22.57   0
   6  -5  -4  250.46   24.54   0
   7  -3  -1  104.90   26.81   0
   7   3   5  105.23   24.77   0
   8  -5  -5   -6.38   33.39   0
   9  -6  -8   -5.72   32.71   0
   9   6   7  260.64   25.71   0
  10  -6  -9  209.80   35.16   0
  10  -4  -4   20.07   32.92   0
  10   6   7  144.27   28.21   0
  11  -4  -5   -4.27   33.00   0
  11   2   4  144.34   35.49   0
  11   3   5  535.02   29.48   0
  11   6   7   10.97   31.59   0
  12  -1   0   32.11   40.05   0
  13   1   2  426.46   47.08   0
  13   5   6 1809.46   55.08   0
  13   9   8  555.97   43.39   0
  15   5   5  -23.99   45.79   0
  15   8   7  343.56   43.64   0
  15  10   8   65.71   39.23   0
  16  11   8  179.36   46.92   0
  -7  -5 -19   15.62   25.75   0
  -7  -2 -12  632.19   30.01   0
  -7  -1 -11  162.10   25.04   0
  -7   1 -10   54.69   26.69   0
  -7   3 -10   35.24   29.89   0
  -6  -6 -17   27.36   18.20   0
  -6  -5 -14   22.31   17.70   0
  -6  -4 -12  234.57   21.20   0
  -6   0  -8  222.72   26.11   0
  -6   3  -7   43.20   27.12   0
  -6   4  -7   27.11   25.10   0
  -5  -7 -17   92.79   17.37   0
  -5   0  -6   84.33   23.60   0
  -5   2  -5   31.21   25.76   0
  -5   3  -5   24.66   24.38   0
  -5   5  -5  148.04   25.48   0
  -4  -4  -8  360.40   16.18   0
  -4  -1  -5  268.86   19.71   0
  -4   4  -3  352.94   25.56   0
  -4   5  -3  153.76   24.73   0
  -4   6  -3  805.64   34.48   0
  -4   8  -4   42.24   23.47   0
  -3  -7 -12    6.60    8.52   0
  -3  -5  -8   52.28   10.85   0
  -3   2  -2 3487.57   35.21   0
  -3   8  -2  -22.20   23.45   0
  -3  10  -3  116.23   25.92   0
  -2   5   0  940.02   24.44   0
  -2   6   0 1241.85   27.07   0
  -2   7   0   33.31   18.18   0
  -2  10  -1  928.64   33.44   0
  -1   9   1  332.95   24.00   0
  -1  11   0  238.01   23.76   0
   0  10   2   15.92   17.06   0
   0  12   1  554.08   27.67   0
   4  -6  -6  711.93   23.08   0
   4  -2   0  578.30   23.23   0
   4   0   2  118.09   19.10   0
   4   5   5   18.86   11.35   0
   5  -3  -1  854.94   29.38   0
   6  -7  -9   -5.07   21.67   0
   6  -3  -1 1002.78   32.20   0
   6   2   4   10.13   23.20   0
   7  -7 -10  -13.43   31.93   0
   7  -6  -7  126.09   25.63   0
   7   5   6 1112.03   28.51   0
   8   3   5   33.61   27.27   0
   9  -5  -6   87.29   31.66   0
   9  -3  -2   13.67   32.81   0
   9  -1   1   15.50   30.18   0
   9   3   5  100.74   28.99   0
   9  10   8   48.65   19.03   0
   9  13   8  263.37   18.24   0
  10  -5  -7  123.81   37.86   0
  10   9   8   31.50   22.33   0
  11  -5  -8   -4.72   41.19   0
  11  -3  -3  341.69   36.07   0
  11  -1   0  -65.10   35.37   0
  11   9   8   96.44   27.49   0
  12  -3  -4   15.38   38.47   0
  12  -2  -2  129.11   42.15   0
  12   0   1   55.93   38.93   0
  12   9   8  857.95   38.26   0
  13   2   3  658.90   37.35   0
  13   3   4  129.30   37.34   0
  14   1   1  139.00   48.59   0
  14   6   6  189.41   40.41   0
  14  10   8  544.25   40.65   0
  15  11   8  -23.34   39.92   0
  16   9   7  121.81   44.85   0
  16  12   8  510.04   52.03   0
  -7  -5 -18  274.06   27.52   0
  -7  -5 -17  197.16   25.93   0
  -7  -3 -13   20.61   23.25   0
  -6  -6 -16  360.59   21.39   0
  -6  -3 -10  370.32   23.71   0
  -6  -2  -9   17.07   21.21   0
  -6   1  -7  601.04   31.05   0
  -5  -6 -13  371.80   18.75   0
  -5  -5 -11  101.71   14.99   0
  -5  -3  -8 1421.88   29.58   0
  -5   6  -5  330.83   28.79   0
  -4  -6 -11  201.10   13.72   0
  -4   3  -3   25.64   21.51   0
  -4   7  -3  293.45   27.80   0
  -4   9  -4  372.03   31.15   0
  -3   9  -2  706.86   29.78   0
  -2   4   0 1069.52   24.86   0
  -2   8   0  161.04   21.52   0
  -2  12  -2  224.02   33.51   0
   1  -5  -5   34.30   10.97   0
   1  11   3  209.04   18.08   0
   1  13   2  303.80   23.96   0
   2  11   4  382.52   16.41   0
   4  -8 -12  308.29   20.91   0
   4   3   4 4240.65   31.61   0
   5  -7  -9  320.26   24.51   0
   5  -2   0  281.84   24.28   0
   5   1   3 1624.73   31.88   0
   6  -2   0  -12.21   24.69   0
   7  -5  -5  237.33   30.66   0
   7  -4  -3  181.39   27.10   0
   7  -2   0  296.76   28.01   0
   7   2   4   49.71   25.10   0
   7   8   7   19.25   14.20   0
   8  -1   1   32.29   29.26   0
   8   2   4   15.80   25.86   0
   8   5   6  470.59   27.78   0
   9  -6  -9  617.16   40.52   0
   9  -4  -4  284.18   33.94   0
   9   1   3  285.45   34.25   0
   9   2   4   15.92   26.19   0
   9   5   6 1392.15   35.82   0
   9   7   7 1153.53   32.96   0
   9  12   8  309.41   20.19   0
  10  -4  -5   -6.22   38.02   0
  10  -3  -3  169.01   34.58   0
  10  -2  -1  194.27   35.81   0
  10   5   6   13.75   28.70   0
  10   7   7  145.91   30.51   0
  10  10   8   93.59   24.59   0
  11  -4  -6   59.46   40.48   0
  11   7   7  188.48   30.59   0
  12  -1  -1    6.92   35.20   0
  12   2   3  180.40   40.69   0
  12   3   4    5.66   35.52   0
  12   4   5  108.47   34.79   0
  12  10   8  955.93   42.06   0
  13   0   0  417.79   51.88   0
  13  10   8  480.17   36.57   0
  14   2   2   66.17   39.62   0
  14   3   3   48.89   42.76   0
  14   4   4   88.52   46.72   0
  14   5   5    7.42   40.07   0
  14  11   8   13.86   40.60   0
  15   7   6   40.11   45.05   0
  15   9   7  280.70   42.32   0
  16  10   7   21.78   44.15   0
  16  13   8  416.02   51.06   0
  -8  -3 -16   -9.41   27.04   0
  -8  -2 -15    1.87   27.45   0
  -8  -1 -13   13.59   26.13   0
  -7  -4 -14   70.34   21.74   0
  -7  -3 -12    4.80   22.86   0
  -7  -2 -11   -3.09   24.92   0
  -7  -1 -10  340.88   28.20   0
  -7   1  -9  363.06   30.92   0
  -6  -6 -15  143.40   22.65   0
  -6  -4 -11  174.69   20.66   0
  -6   6  -7  531.96   34.02   0
  -5  -4  -9  148.45   20.17   0
  -5  -1  -6  223.05   24.16   0
  -5   1  -5  141.08   25.94   0
  -5   7  -5  560.98   33.08   0
  -4   0  -4    9.21   15.35   0
  -4   2  -3  107.91   23.81   0
  -4   8  -3  -21.91   27.70   0
  -3   5  -1 2850.79   37.69   0
  -3   6  -1  619.10   25.27   0
  -3   7  -1  108.99   24.57   0
  -2   1  -1  896.47   20.16   0
  -2  11  -1  272.34   27.63   0
  -1  10   1  624.35   27.80   0
  -1  12   0   70.69   25.30   0
   1  -8 -12   15.06   10.69   0
   3  -8 -12  397.68   21.26   0
   3  -4  -3    9.97   16.29   0
   3  11   5  416.44   13.12   0
   4  -7  -9  871.32   27.38   0
   5  -4  -3  875.55   27.99   0
   5  -1   1   56.42   24.04   0
   6  -7 -10   45.71   27.74   0
   6  -5  -5  778.02   29.95   0
   6  -1   1   73.85   26.07   0
   6   1   3 1069.06   30.80   0
   6   4   5  172.90   22.74   0
   6   6   6 1189.29   23.32   0
   7  -1   1    0.19   23.14   0
   7   0   2 2238.45   42.16   0
   7   1   3  846.93   32.60   0
   8  -4  -4  854.65   40.03   0
   8  -3  -2   69.00   29.10   0
   8   0   2  561.53   26.44   0
   8   1   3 1541.57   38.12   0
   9  -2  -1  453.73   36.01   0
  10  -5  -8  105.00   39.83   0
  10  -1   0  464.23   37.32   0
  10  11   8  747.78   30.45   0
  11  -5  -9  124.95   41.81   0
  11  -3  -4   24.28   34.95   0
  11  -2  -2  -25.72   34.39   0
  11   0   1  -18.29   28.61   0
  11   3   4   89.14   35.95   0
  11   4   5  -20.65   33.62   0
  11  10   8  322.66   28.64   0
  12  -3  -5   23.51   40.56   0
  13   1   1  185.93   46.64   0
  13   5   5   15.74   39.31   0
  13  11   8  110.72   39.04   0
  14   1   0  458.87   53.03   0
  14   7   6  106.61   38.88   0
  15   4   3  168.33   50.27   0
  15   5   4  454.56   54.09   0
  15   6   5   86.43   41.92   0
  15  12   8  166.80   40.99   0
  15  13   8  -14.36   42.48   0
  -8  -3 -15  162.44   27.55   0
  -8  -2 -14  164.93   27.59   0
  -8   0 -12 1940.05   48.30   0
  -7  -5 -15  389.23   24.31   0
  -7  -4 -13  179.80   23.23   0
  -7   0  -9 2587.66   45.78   0
  -7   3  -8  183.97   28.62   0
  -6   2  -6  226.93   28.99   0
  -6   3  -6 1174.40   37.24   0
  -6   4  -6   83.72   26.84   0
  -6   5  -6   17.48   29.03   0
  -5  -7 -15   78.29   15.47   0
  -5   3  -4 1051.14   31.92   0
  -5   4  -4   92.78   24.71   0
  -5   5  -4   26.55   24.09   0
  -5   6  -4   10.07   24.81   0
  -5   8  -5  191.63   32.41   0
  -4  -7 -13  172.91   13.16   0
  -3   4  -1 1391.20   29.93   0
  -3   8  -1  105.61   26.07   0
  -3  10  -2  563.31   28.85   0
  -2   3   0 1725.14   24.33   0
  -2   9   0  560.54   25.94   0
   0  11   2    7.48   19.08   0
   0  13   1  298.98   27.12   0
   2  -3  -2  716.70   16.19   0
   3  -7  -9 1048.79   23.40   0
   5  -5  -5   86.82   26.26   0
   7  -6  -8  179.55   27.03   0
   7  -3  -2   -0.30   25.25   0
   7   4   5   42.99   23.12   0
   7   9   7  391.74   17.61   0
   8   8   7  225.71   21.55   0
   9  -6 -10   11.97   32.72   0
   9  -5  -7  350.40   36.79   0
   9  -4  -5  101.26   34.61   0
   9  -3  -3   34.98   31.52   0
   9   4   5  246.45   29.99   0
  10   0   1    4.95   35.85   0
  10   4   5  210.23   31.96   0
  10  12   8  700.20   28.67   0
  10  13   8   93.73   21.25   0
  11  -4  -7   20.70   37.75   0
  11  -1  -1   50.83   38.39   0
  11   6   6  626.92   36.01   0
  11   8   7    2.93   33.75   0
  11  11   8  735.99   31.49   0
  12   0   0  418.97   44.34   0
  12   8   7  253.93   33.27   0
  12  11   8  826.70   35.46   0
  13   0  -1  202.67   48.12   0
  13   3   3  -19.32   37.70   0
  13   4   4  256.60   40.20   0
  13  12   8   11.10   35.25   0
  14   2   1  129.11   45.94   0
  14   6   5  -27.34   38.67   0
  14   9   7   84.17   39.38   0
  14  12   8   51.64   35.11   0
  14  13   8   24.52   41.06   0
  15   8   6   36.36   42.59   0
  15  10   7    6.38   36.99   0
  16   9   6   52.33   45.99   0
  16  11   7   20.80   45.62   0
  -8  -4 -16  137.27   24.60   0
  -8  -3 -14    8.79   24.31   0
  -8  -2 -13   79.42   27.77   0
  -8  -1 -12  920.27   37.44   0
  -8   0 -11  319.38   34.22   0
  -8   1 -11  392.94   33.85   0
  -7  -6 -18  478.04   25.98   0
  -7  -6 -17  101.94   25.02   0
  -7  -3 -11   -5.18   23.55   0
  -7  -2 -10  560.85   28.96   0
  -7  -1  -9 1852.96   39.67   0
  -7   1  -8  143.24   28.53   0
  -7   2  -8   37.14   26.38   0
  -7   4  -8  447.57   30.21   0
  -6  -7 -18  -12.04   15.77   0
  -6  -5 -12   84.52   19.17   0
  -6  -3  -9   96.52   20.13   0
  -6   6  -6  -19.43   28.76   0
  -5  -6 -12   63.47   15.81   0
  -5  -5 -10   17.90   17.01   0
  -5   0  -5  265.60   24.16   0
  -5   2  -4  238.65   26.03   0
  -5   7  -4  254.68   29.35   0
  -4  -8 -16    3.87   11.15   0
  -4   1  -3  333.24   21.69   0
  -4   4  -2  457.43   26.11   0
  -4   5  -2   25.11   22.39   0
  -4   6  -2  175.34   24.39   0
  -4   9  -3  -15.30   26.41   0
  -3  -3  -5    1.11   12.97   0
  -3  -2  -4 4288.01   30.33   0
  -3   3  -1  122.04   21.84   0
  -2  10   0  400.08   27.98   0
  -1   1   0 6258.43   27.49   0
  -1  11   1   53.98   24.68   0
   1  12   3  969.92   25.85   0
   2  -5  -5  321.99   16.62   0
   2  12   4  907.35   21.10   0
   3  -5  -5  257.58   19.73   0
   4  -5  -5   99.55   19.23   0
   5  -7 -10   60.04   23.19   0
   5   3   4 1310.79   25.71   0
   5   8   6  215.57   10.96   0
   6  -7 -11   -4.75   26.95   0
   6  -3  -2   89.91   26.31   0
   7   6   6  186.87   20.64   0
   7  10   7  581.01   17.94   0
   8  -2  -1  100.17   27.13   0
   8   4   5    1.68   27.59   0
   9  -1   0  994.25   34.21   0
   9   8   7 1472.67   33.83   0
  10  -5  -9   30.52   37.42   0
  10  -4  -6  -11.53   33.30   0
  10  -3  -4  597.53   41.35   0
  10   2   3 1053.59   44.09   0
  10   3   4   26.90   23.13   0
  10   6   6  549.96   32.55   0
  10   8   7   34.65   24.49   0
  11  -3  -5  197.12   40.14   0
  11  -2  -3  606.09   43.75   0
  11  13   8  124.05   25.36   0
  12  -3  -6  536.23   45.80   0
  12  -2  -4   40.64   39.36   0
  12   1   1   74.49   39.25   0
  12   3   3   40.08   37.24   0
  12   5   5  -22.51   32.02   0
  12  12   8   33.64   25.36   0
  13   7   6  129.24   35.83   0
  13   9   7   36.55   33.87   0
  13  13   8  130.69   35.28   0
  14   3   2   -9.56   44.30   0
  14   4   3  363.40   48.90   0
  14   5   4  387.78   48.42   0
  14   8   6   25.35   34.24   0
  14  10   7   23.52   36.83   0
  15   7   5  262.38   46.57   0
  15  11   7   13.82   41.54   0
  16  12   7   25.71   46.91   0
  -8  -5 -18  458.79   30.04   0
  -8  -4 -15  138.13   25.58   0
  -8  -3 -13  139.08   23.39   0
  -8  -2 -12   83.56   26.13   0
  -8   1 -10  273.53   32.90   0
  -7  -4 -12  143.56   23.45   0
  -7   3  -7  264.81   30.13   0
  -7   4  -7   24.77   28.59   0
  -6  -7 -17   67.21   18.30   0
  -6  -4 -10   41.62   19.40   0
  -6   3  -5  300.65   26.92   0
  -6   5  -5  -10.69   28.04   0
  -5  -7 -14  558.40   18.76   0
  -4  -3  -6  230.61   16.80   0
  -4  -2  -5 1150.75   23.55   0
  -4   3  -2  274.21   25.76   0
  -4   7  -2 1969.39   40.47   0
  -4  10  -3   72.23   29.11   0
  -3   9  -1   86.17   23.11   0
  -2  12  -1   91.24   27.30   0
  -1  13   0    9.32   26.03   0
   0  12   2  -21.22   21.31   0
   2  -2  -1  242.02   13.98   0
   2  -1   0 1313.38   19.76   0
   3  -6  -7 1377.26   24.44   0
   3  -3  -2  533.90   19.23   0
   4  -3  -2   89.95   20.15   0
   5   5   5   34.20   15.40   0
   6  -6  -8   97.46   23.66   0
   7  -6  -9  503.28   35.67   0
   7  -2  -1   71.91   26.30   0
   7  11   7  201.86   14.34   0
   7  12   7  194.01   13.69   0
   8  -6 -10   24.32   33.26   0
   8  -5  -7   39.25   29.28   0
   8  -4  -5  210.83   33.91   0
   8  -3  -3   17.50   30.47   0
   8   9   7    4.20   20.17   0
   9  -5  -8   91.66   34.05   0
   9  -2  -2  895.21   41.56   0
   9   0   1   98.20   22.62   0
   9   2   3  -17.50   29.56   0
   9   3   4   97.68   21.73   0
   9   6   6   21.30   24.54   0
  10  -1  -1  217.17   36.44   0
  11  -4  -8  116.25   41.64   0
  11   0   0  200.97   37.45   0
  11   5   5   89.88   33.78   0
  12   0  -1  190.48   40.33   0
  12   9   7  -11.85   30.74   0
  14   1  -1   23.09   45.64   0
  15   4   2  254.51   47.06   0
  15   5   3   45.28   49.12   0
  15   6   4   17.37   43.97   0
  15   9   6  140.82   43.31   0
  16  10   6   12.82   41.41   0
  16  13   7    1.31   44.29   0
  -8  -5 -17   15.07   24.00   0
  -8   0 -10  257.29   32.94   0
  -7  -5 -13  216.43   24.80   0
  -7  -2  -9   55.90   23.20   0
  -7   2  -7   12.03   27.45   0
  -6  -7 -16  236.60   20.32   0
  -6   0  -6  413.19   28.94   0
  -6   2  -5  127.47   27.09   0
  -6   6  -5  755.73   38.28   0
  -5  -3  -7  251.76   21.17   0
  -5   1  -4  274.05   26.26   0
  -5   4  -3  603.28   29.47   0
  -5   5  -3   20.15   24.35   0
  -5   6  -3  333.32   29.09   0
  -4  -4  -7  155.95   15.29   0
  -4  -1  -4   65.11   17.01   0
  -4   8  -2  995.73   33.99   0
  -3  -8 -14   16.61    9.79   0
  -3  -4  -6  206.85   13.50   0
  -3  -1  -3    1.08   10.79   0
  -3  10  -1  560.87   28.84   0
  -2  -2  -3  287.23   11.57   0
  -2   6   1 1276.06   29.14   0
  -2   7   1   20.12   17.62   0
  -2   8   1  592.36   27.00   0
  -2  11   0    8.94   21.71   0
  -1   7   2  152.05   16.16   0
  -1   8   2  -10.06   15.36   0
   0   8   3  115.96   16.21   0
   3  -8 -13    0.38   16.37   0
   3   1   2  757.25   19.29   0
   3  12   5  394.37   15.25   0
   4  -7 -10   73.84   20.53   0
   5  -6  -8    9.87   22.97   0
   6  -4  -4 1722.69   38.00   0
   6  -2  -1   64.95   25.68   0
   7  -1   0 1245.00   36.28   0
   7   3   4  232.44   25.77   0
   8   1   2  371.61   30.59   0
   8   2   3  372.99   29.05   0
   9  -4  -6   17.67   31.21   0
   9   9   7  120.71   21.44   0
  10  -5 -10   89.92   36.77   0
  10  -4  -7   -6.48   33.38   0
  10  -3  -5  138.17   39.44   0
  10   0   0  121.17   35.31   0
  10   9   7  270.42   25.75   0
  11  -3  -6   59.97   39.82   0
  11  -1  -2  199.86   42.53   0
  11   1   1   23.80   24.62   0
  11   3   3   41.37   35.49   0
  11   4   4   47.49   34.70   0
  11   7   6  515.39   35.84   0
  11   9   7   39.27   27.18   0
  12  -3  -7   55.85   41.50   0
  12  -2  -5   -0.24   40.88   0
  12  -1  -3  162.77   43.32   0
  12   6   5  465.51   38.95   0
  13  -1  -4  -15.34   46.11   0
  13   0  -2  804.53   53.77   0
  13   3   2   -6.92   38.07   0
  13   4   3  106.55   41.32   0
  13   8   6   56.30   35.47   0
  13  10   7   56.68   33.62   0
  14   2   0  105.07   47.42   0
  14   3   1  118.79   40.69   0
  14   6   4   19.19   39.28   0
  14   7   5   23.30   39.11   0
  14  11   7  -24.35   37.47   0
  15   8   5  329.09   46.44   0
  15  12   7   -1.53   42.26   0
  16  11   6  182.32   44.00   0
  -8  -2 -11   28.29   25.97   0
  -8   1  -9  227.53   31.78   0
  -7  -4 -11  318.26   24.21   0
  -7  -3 -10  145.07   22.02   0
  -6  -3  -8  463.58   25.40   0
  -6  -2  -7   54.57   21.31   0
  -6   1  -5   -5.66   25.09   0
  -6   7  -5  876.64   39.35   0
  -5  -1  -5  504.79   25.24   0
  -5   7  -3 2086.58   44.29   0
  -4  -8 -15   -7.46   12.15   0
  -4  -7 -12  503.24   14.51   0
  -4  -6 -10   49.68   12.02   0
  -4   9  -2  140.87   27.56   0
  -3  -6  -9  534.55   12.64   0
  -3   2  -1  130.28   18.45   0
  -3   6   0  471.15   24.25   0
  -3   7   0  900.50   28.87   0
  -3  12  -2   -3.40   30.57   0
  -2   5   1 1570.81   29.76   0
  -2   9   1  562.19   28.22   0
  -1  12   1   21.54   22.03   0
   0   7   3  152.49   16.35   0
   0   9   3 1212.52   24.09   0
   1  -4  -4 3715.15   24.17   0
   1  13   3  243.76   21.77   0
   3  -7 -10  247.37   18.78   0
   3  -2  -1  904.05   20.99   0
   4  -2  -1 2231.41   31.87   0
   5  -7 -11   31.06   22.55   0
   5  -5  -6  270.60   27.91   0
   5  -4  -4 1266.28   31.59   0
   5  -2  -1  684.93   26.77   0
   5   2   3  655.38   23.93   0
   6  -7 -12  134.18   25.04   0
   6  -6  -9  260.80   29.25   0
   6  -1   0  765.98   30.67   0
   6   5   5  123.04   19.47   0
   7  -6 -10    7.43   30.62   0
   7  -4  -5   78.55   29.26   0
   7  -3  -3  238.84   27.19   0
   7   0   1  285.52   29.46   0
   7   1   2 1222.17   35.79   0
   7   2   3  252.25   28.60   0
   7   7   6   26.03   21.54   0
   8  -6 -11  815.03   40.31   0
   8  -5  -8  158.18   31.98   0
   8  -2  -2    6.54   28.39   0
   8  10   7   12.79   16.32   0
   9  -5  -9  664.58   41.39   0
   9  -1  -1  504.77   35.91   0
   9   5   5   92.57   27.37   0
  10  -5 -11    0.05   41.02   0
  10   4   4   22.96   31.38   0
  10   7   6   96.53   27.43   0
  11  -4  -9  202.72   46.83   0
  11  -2  -4  -28.07   35.08   0
  12   1   0 1273.84   45.12   0
  12   5   4  530.52   40.30   0
  12   8   6   17.81   31.40   0
  12  10   7   63.51   31.19   0
  13   1  -1   93.75   44.98   0
  13   7   5   34.68   36.29   0
  13  11   7   78.45   35.32   0
  14   4   2   97.45   45.92   0
  14   5   3  -12.75   43.96   0
  14  12   7  119.68   37.31   0
  15   6   3   16.90   44.32   0
  15   7   4   16.41   45.16   0
  15  10   6  138.88   39.11   0
  15  13   7   -2.94   39.85   0
  -9  -3 -14   63.53   26.24   0
  -9  -2 -13   34.56   31.07   0
  -9  -1 -12  359.39   33.87   0
  -8  -6 -18  256.12   27.91   0
  -8  -5 -15   36.26   23.00   0
  -8  -4 -13 1152.63   33.61   0
  -8   0  -9  270.46   30.39   0
  -8   2  -8   26.56   28.31   0
  -8   3  -8  125.21   32.37   0
  -7  -7 -18   25.66   18.29   0
  -7   0  -7 1970.88   41.88   0
  -7   2  -6  274.58   30.29   0
  -7   3  -6  654.97   34.77   0
  -7   4  -6   97.19   29.87   0
  -7   5  -6   18.25   32.45   0
  -6  -7 -15    7.78   16.98   0
  -6  -4  -9   47.07   19.11   0
  -6  -1  -6  814.90   29.81   0
  -6   4  -4  155.54   28.14   0
  -6   5  -4  121.69   29.43   0
  -5  -6 -11 1502.15   24.74   0
  -5   2  -3  253.18   26.49   0
  -5   8  -3  205.18   28.34   0
  -4   6  -1 1081.70   32.05   0
  -4  10  -2  441.58   31.14   0
  -3  -7 -11 1285.54   14.43   0
  -3   0  -2  503.46   20.13   0
  -3   5   0   37.71   19.38   0
  -3   8   0  320.11   24.55   0
  -3  11  -1  198.70   28.96   0
  -2  -1  -2  632.20   15.88   0
  -2   2   0 1963.41   24.22   0
  -2  12   0    4.88   27.86   0
  -1  10   2   -2.85   20.76   0
   0  10   3 1342.51   26.43   0
   0  13   2  159.25   26.74   0
   2  13   4  508.56   20.22   0
   3  -1   0 2227.47   26.93   0
   4  -6  -8  131.90   22.79   0
   4  -4  -4    0.77   18.70   0
   4  -1   0  263.65   21.25   0
   4   1   2  129.86   18.67   0
   4   4   4  104.40   14.71   0
   5   1   2 2201.06   34.20   0
   6  -3  -3  506.71   29.39   0
   6   0   1  689.73   32.07   0
   6   1   2 2519.11   41.18   0
   7   5   5   65.05   22.45   0
   8  -3  -4  444.33   34.06   0
   8   7   6  164.11   23.49   0
   8  11   7   -9.67   16.40   0
   9  -4  -7  -13.16   31.87   0
   9  -2  -3  420.25   35.36   0
   9   4   4 1167.54   36.04   0
   9   7   6   72.98   25.65   0
   9  10   7   46.02   19.31   0
  10  -4  -8   23.36   37.05   0
  10  -1  -2  213.09   36.02   0
  10   2   2   40.12   33.86   0
  10   3   3 1202.82   43.07   0
  11  -4 -10   27.18   47.26   0
  11  -3  -7   12.91   37.14   0
  11   0  -1   29.74   29.13   0
  11   6   5   13.07   32.43   0
  12  -2  -6  162.37   44.14   0
  12   3   2  -13.39   41.63   0
  12   4   3   21.10   38.38   0
  12  11   7   22.72   28.57   0
  13  -1  -5   25.89   47.55   0
  13   2   0  201.38   43.09   0
  13   6   4  262.88   40.24   0
  13   9   6  190.95   36.69   0
  13  12   7   31.96   39.70   0
  14   2  -1   59.90   50.60   0
  14   8   5  277.35   42.99   0
  14  10   6  416.94   41.93   0
  14  13   7  501.25   41.35   0
  15  11   6   33.59   39.94   0
  16  10   5    2.42   42.88   0
  16  12   6 1316.05   62.97   0
  -9  -5 -17   33.58   29.97   0
  -9  -4 -15  405.84   30.65   0
  -9  -2 -12   16.69   32.23   0
  -8  -6 -17  101.75   23.32   0
  -8  -5 -14   10.91   23.28   0
  -8  -3 -11  196.15   26.84   0
  -8  -2 -10   99.91   28.99   0
  -8  -1  -9  222.49   28.58   0
  -8   1  -8   12.35   28.05   0
  -7  -7 -17   -5.10   19.54   0
  -7  -5 -12   60.23   20.41   0
  -7  -3  -9   -3.84   21.24   0
  -7  -2  -8  209.67   25.26   0
  -7   1  -6   19.92   27.15   0
  -6  -6 -12  164.10   20.34   0
  -6   7  -4   20.60   30.45   0
  -5  -7 -13   95.67   15.22   0
  -5  -5  -9  883.75   21.48   0
  -5   9  -3  -17.76   29.53   0
  -4  -5  -8 1151.91   20.13   0
  -4   4  -1   -3.48   23.22   0
  -3   9   0   79.25   24.03   0
  -2  10   1  624.75   26.93   0
  -1   5   2  260.56   15.84   0
   0   6   3  359.45   15.18   0
   1  -8 -13    8.09   12.00   0
   1  10   4  295.61   15.59   0
   2  -7 -10  199.19   15.12   0
   3  -4  -4  571.07   21.32   0
   4  -7 -11  282.68   24.09   0
   4  -5  -6  192.42   21.64   0
   5  -7 -12  189.78   25.67   0
   5   0   1   -4.60   24.12   0
   6  -5  -7  748.96   31.04   0
   6  -4  -5  -33.15   26.31   0
   6   8   6   55.24   13.97   0
   8  -6 -12  191.78   32.85   0
   8  -1  -1  629.51   36.68   0
   8  12   7   22.74   17.31   0
   8  13   7  195.08   16.57   0
   9  -5 -10  123.05   37.96   0
   9  -3  -5   53.86   31.84   0
   9   1   1   -1.12   31.26   0
   9   2   2  782.24   35.59   0
   9  11   7  203.53   21.41   0
  10  -3  -6   59.05   36.03   0
  10  -2  -4  203.26   39.85   0
  10   6   5   -9.05   28.78   0
  10  11   7    3.34   24.16   0
  11  -2  -5  225.20   39.02   0
  11  -1  -3   23.26   37.74   0
  11   5   4  404.35   36.23   0
  11   8   6   95.47   31.87   0
  12  -1  -4   74.49   38.17   0
  12   1  -1   -3.82   40.39   0
  12  12   7  -33.92   31.87   0
  13   3   1  136.87   38.84   0
  13   4   2  337.70   44.67   0
  13   5   3   29.98   39.28   0
  13  13   7   27.18   35.51   0
  14   3   0   20.51   47.18   0
  14   7   4   40.47   41.51   0
  14  14   7  213.35   40.90   0
  15   8   4   93.30   43.75   0
  15  12   6  293.64   49.89   0
  16   9   4  -29.15   48.34   0
  16  13   6  593.24   54.45   0
  -9  -5 -16  221.18   28.21   0
  -9  -4 -14  285.99   30.03   0
  -9  -3 -13  354.87   32.77   0
  -9  -1 -11   17.96   31.43   0
  -9   0 -10   74.96   33.50   0
  -8  -4 -12  329.57   27.70   0
  -8   0  -8   94.23   28.54   0
  -8   3  -7  -23.24   30.87   0
  -7  -7 -16  248.05   24.08   0
  -7  -4 -10  705.64   26.81   0
  -7  -1  -7  891.75   32.39   0
  -7   3  -5   14.05   28.37   0
  -7   4  -5  610.65   35.76   0
  -7   5  -5   27.95   31.65   0
  -6  -7 -14   58.83   17.68   0
  -6  -5 -10    5.00   15.63   0
  -5   4  -2   24.13   23.38   0
  -5   5  -2    7.97   24.85   0
  -5   6  -2   22.42   26.73   0
  -5   7  -2 1081.34   36.19   0
  -4   1  -2  358.25   23.41   0
  -4   9  -1  -40.10   25.24   0
  -4  11  -2  148.54   33.16   0
  -3  12  -1   56.13   30.23   0
  -2  11   1  124.69   26.91   0
  -1  11   2   32.09   19.85   0
   0  11   3    6.35   17.69   0
   5  -6  -9  392.21   23.45   0
   5  -3  -3  882.65   29.98   0
   7  -6 -11  249.02   31.37   0
   7  -3  -4   52.04   26.21   0
   7   4   4 2241.68   37.51   0
   8   4   4 3260.09   43.08   0
   9  -5 -11  301.52   41.67   0
   9   6   5   42.89   26.34   0
   9   8   6   73.36   28.87   0
   9  12   7   -3.07   21.74   0
   9  14   7    6.34   18.55   0
  10  -4  -9   40.80   37.42   0
  10   0  -1    0.72   34.65   0
  10   8   6  133.15   25.49   0
  11  -3  -8  683.54   47.13   0
  11   0  -2  117.20   38.99   0
  11   3   2   27.14   37.96   0
  11   4   3   48.55   33.22   0
  11  12   7   63.25   28.98   0
  12  -2  -7   52.55   41.96   0
  12   0  -3  419.61   42.97   0
  12   2   0  401.08   47.33   0
  13   0  -4  296.03   50.71   0
  13   8   5   37.69   37.26   0
  13  14   7  132.34   31.57   0
  14   4   1  838.00   52.44   0
  14   5   2  119.05   49.15   0
  14  11   6   83.33   38.36   0
  15   5   1   48.62   50.45   0
  15   6   2  185.15   52.83   0
  15   7   3  123.25   47.25   0
  15  10   5   12.15   41.79   0
  16  11   5   99.41   45.48   0
  -9  -6 -18   16.54   29.77   0
  -9  -3 -12   12.06   26.38   0
  -9  -2 -11  -27.07   30.51   0
  -8  -6 -15    3.65   24.27   0
  -8  -5 -13  330.65   24.89   0
  -8  -3 -10   69.49   25.47   0
  -8  -2  -9  136.94   26.78   0
  -8   2  -7  107.27   21.84   0
  -7   2  -5  189.03   30.32   0
  -7   6  -5   16.95   30.34   0
  -6   1  -4   57.97   27.41   0
  -6   4  -3  461.93   28.26   0
  -6   5  -3   70.12   29.93   0
  -6   6  -3  301.85   29.41   0
  -5  -3  -6 1553.06   29.28   0
  -5  -2  -5  968.32   27.35   0
  -4   3  -1   79.11   24.41   0
  -3  -5  -7  321.96   13.27   0
  -2   0  -1   13.42   15.76   0
   1  11   4   18.69   16.36   0
   2  -6  -8   11.81   15.38   0
   3  -7 -11  546.86   23.82   0
   3  13   5   87.23   13.99   0
   5  -5  -7  200.99   28.45   0
   5  -4  -5   14.09   25.43   0
   5   6   5  113.98   12.68   0
   6  -2  -2  259.07   28.75   0
   6   4   4  599.55   26.55   0
   7  -1  -1  115.36   28.33   0
   7   8   6   99.24   17.01   0
   8  -4  -7  -11.93   29.68   0
   8  -3  -5  141.38   32.05   0
   8   2   2   11.25   28.30   0
   8   3   3  992.51   33.31   0
   8   6   5   71.02   24.45   0
   9  -3  -6   58.25   36.92   0
   9  -2  -4  181.45   31.31   0
   9  13   7   14.93   18.88   0
  10  -4 -10   11.64   39.30   0
  10  -3  -7   38.60   34.87   0
  10   1   0   17.90   35.10   0
  10   5   4  529.51   37.23   0
  10  12   7   -4.57   21.42   0
  10  13   7   84.71   21.97   0
  10  14   7   55.25   23.43   0
  11  -2  -6   29.85   37.80   0
  11  -1  -4   37.23   37.91   0
  11   7   5  278.58   34.65   0
  11   9   6   13.70   27.84   0
  11  13   7   11.38   27.02   0
  11  14   7  234.64   26.99   0
  12  -1  -5  104.61   44.03   0
  12   3   1   49.14   42.26   0
  12   4   2  405.66   43.79   0
  12   5   3  265.16   38.21   0
  12  10   6  202.05   40.31   0
  12  14   7  422.06   32.75   0
  14   3  -1  119.33   44.98   0
  14   8   4   61.77   37.22   0
  14  12   6   -0.89   43.39   0
  15   9   4   17.06   41.68   0
  15  13   6   55.02   44.44   0
  15  14   6   42.64   46.72   0
  16  10   4  -14.68   48.28   0
  16  12   5   20.80   49.65   0
  -9  -6 -17   29.98   29.81   0
  -9  -5 -15  269.87   26.27   0
  -9  -1 -10  121.53   23.19   0
  -8  -7 -18  201.36   22.89   0
  -8  -4 -11 1101.61   33.47   0
  -8   3  -6  137.33   32.33   0
  -7  -7 -15   15.18   20.12   0
  -7  -3  -8  201.63   22.41   0
  -7   1  -5  320.78   29.24   0
  -6  -4  -8  289.89   20.46   0
  -6  -3  -7   12.35   19.86   0
  -6  -2  -6   26.35   17.56   0
  -6  -1  -5 1998.02   37.62   0
  -6   3  -3  472.72   29.92   0
  -6   7  -3  418.15   33.27   0
  -5  -1  -4  321.60   24.02   0
  -5   9  -2   17.65   27.28   0
  -4  -8 -14  195.99   13.66   0
  -4  -3  -5 1531.10   23.37   0
  -4  -2  -4    5.37   15.37   0
  -3   7   1   18.81   24.45   0
  -3  11   0   -4.90   23.71   0
  -2  12   1    7.37   28.26   0
  -1  12   2   16.74   24.30   0
   0  12   3  370.92   22.83   0
   4  -7 -12  108.35   22.18   0
   4  -6  -9  197.06   22.04   0
   5  -7 -13   21.50   23.74   0
   5  -2  -2   61.54   22.97   0
   6  -5  -8  418.05   31.50   0
   6   6   5  156.27   17.90   0
   7  -6 -12  309.77   32.07   0
   7  -5  -9  237.64   33.12   0
   7   6   5  540.81   23.57   0
   9  -5 -12  -24.70   34.28   0
   9   5   4   45.21   29.64   0
  10  -2  -5  353.22   37.57   0
  10   2   1 1100.00   37.45   0
  10   3   2   97.49   34.78   0
  10   4   3  156.88   25.49   0
  10   9   6   22.48   24.86   0
  11   1  -1  198.32   37.80   0
  11   6   4  582.81   36.65   0
  12  -2  -8   34.95   42.91   0
  12   8   5  225.39   35.01   0
  13   1  -3   38.27   44.23   0
  13   6   3   74.09   38.44   0
  13   9   5  576.67   43.97   0
  14   4   0   89.37   45.68   0
  14   7   3   24.32   40.45   0
  14  10   5   20.29   37.90   0
  14  13   6  124.94   44.77   0
  15   8   3  355.54   52.17   0
  15  11   5  592.31   46.52   0
  16   9   3   77.68   54.46   0
  16  13   5   61.68   51.09   0
  -9  -5 -14   14.96   24.09   0
  -9  -3 -11   16.27   26.71   0
  -9  -2 -10   -4.26   28.46   0
  -8  -7 -17    5.69   20.96   0
  -8  -5 -12   14.30   21.54   0
  -8   0  -7  137.63   27.49   0
  -8   2  -6   73.77   28.64   0
  -7  -4  -9   54.05   21.39   0
  -7  -2  -7  158.33   18.48   0
  -7  -1  -6   47.92   24.94   0
  -7   4  -4   -4.79   29.54   0
  -7   5  -4   34.49   31.92   0
  -7   6  -4  158.67   35.56   0
  -6  -8 -16   -9.04   15.53   0
  -6  -7 -13  157.40   18.30   0
  -6   8  -3  253.76   33.19   0
  -5  -7 -12  562.33   17.49   0
  -5   2  -2  364.36   28.47   0
  -4  -1  -3 2875.08   32.10   0
  -4   2  -1  599.95   26.94   0
  -4   6   0  777.80   28.83   0
  -4   7   0 1568.65   35.82   0
  -4   8   0 1345.78   38.13   0
  -3   6   1   45.20   19.53   0
  -3   9   1  361.02   29.29   0
  -2   7   2   -2.02   19.86   0
  -2   8   2   84.82   18.13   0
  -2   9   2   72.59   23.42   0
   1  12   4  245.01   19.98   0
   2  -3  -3  157.65   15.37   0
   4  -4  -5   28.12   22.94   0
   5  -6 -10   76.19   22.35   0
   6  -6 -11  327.94   27.64   0
   6  -1  -1 1541.09   31.71   0
   6   3   3  502.62   27.03   0
   7  -6 -13   37.34   31.76   0
   7  -2  -3   12.89   27.00   0
   7   2   2   18.77   26.13   0
   8  -5 -11  357.37   41.44   0
   8  -4  -8  235.84   37.09   0
   9  -4  -9  -26.77   34.66   0
   9   1   0  146.57   33.36   0
   9   4   3  272.10   32.56   0
   9   9   6  -10.18   23.05   0
  10  -4 -11   72.57   42.37   0
  10  -3  -8  158.10   39.05   0
  11  -3 -10  426.17   54.16   0
  11  -2  -7    3.35   39.65   0
  11   0  -3  245.28   41.22   0
  11   2   0  377.98   42.37   0
  11   3   1   64.77   36.33   0
  11   5   3  -11.15   34.30   0
  11  10   6  477.36   33.68   0
  12  -1  -6   88.84   43.69   0
  12   2  -1   69.30   41.82   0
  12   7   4  328.75   38.60   0
  13   2  -2  182.73   49.97   0
  13  12   6  151.88   38.10   0
  14   2  -3   -2.09   47.29   0
  14   6   2  170.83   42.27   0
  14  14   6   21.64   43.19   0
  15   5   0  188.16   49.34   0
  15   6   1  -21.69   54.17   0
  15   7   2  -76.69   51.43   0
  15  10   4    8.62   39.33   0
  15  12   5  410.54   47.76   0
  16  11   4  318.80   49.57   0
  16  14   5   -0.07   49.19   0
 -10  -4 -14   89.45   28.56   0
  -9  -6 -16  -36.99   24.43   0
  -9  -4 -12   29.44   23.88   0
  -9  -1  -9   19.05   23.31   0
  -9   0  -8    9.96   28.72   0
  -8  -7 -16   12.48   23.53   0
  -8  -4 -10  599.34   29.23   0
  -8  -3  -9   98.37   25.19   0
  -8  -2  -8   99.76   25.38   0
  -8  -1  -7  803.33   33.06   0
  -7  -7 -14  101.14   21.57   0
  -7  -6 -12  196.71   20.30   0
  -7  -5 -10   74.84   23.60   0
  -7   2  -4  125.99   25.97   0
  -6  -5  -9  300.65   18.73   0
  -6   2  -3   30.50   18.06   0
  -5  -5  -8  145.89   17.50   0
  -5   0  -3   58.59   15.41   0
  -5   5  -1    6.55   24.12   0
  -5   6  -1  591.36   32.11   0
  -5   7  -1 1271.03   37.54   0
  -5   8  -1   44.27   28.06   0
  -4  -7 -11  331.04   12.73   0
  -4  -6  -9  239.72   14.28   0
  -4  -4  -6  220.41   15.49   0
  -4   5   0   81.49   22.27   0
  -4   9   0   -4.01   25.25   0
  -3  10   1  464.60   31.54   0
  -3  12   0  -14.24   27.88   0
  -2   6   2 2900.64   36.16   0
  -2  10   2   71.76   24.70   0
  -1   8   3  375.09   20.90   0
   1  -8 -14   16.56   12.45   0
   2  -7 -11  806.95   20.43   0
   4  -5  -7   10.17   19.69   0
   4  -2  -2  103.17   20.64   0
   4   3   3   48.44   14.44   0
   5   3   3  544.87   21.18   0
   6   0   0 1072.98   31.29   0
   6   1   1  141.51   27.58   0
   6   2   2   29.58   25.79   0
   7  -4  -7  106.25   29.99   0
   7  -3  -5  301.51   30.65   0
   7   9   6  393.47   19.38   0
   8  -3  -6   23.47   30.02   0
   8  -2  -4   13.40   29.49   0
   8   0  -1  199.85   31.74   0
   8   5   4  674.15   31.77   0
   8   9   6   94.34   19.66   0
   9  -3  -7   10.89   32.41   0
   9   3   2  160.35   32.66   0
   9   7   5  492.73   30.40   0
  10  -4 -12   -2.83   42.53   0
  10  -2  -6   60.71   38.34   0
  10  -1  -4   -7.04   38.30   0
  10   1  -1   77.56   35.50   0
  10   6   4  605.89   36.47   0
  10  10   6  146.81   30.75   0
  11  -1  -5  -16.41   35.95   0
  12   3   0   21.81   40.20   0
  12   6   3   -8.49   38.88   0
  13   0  -6   38.66   48.85   0
  13   8   4   69.03   36.72   0
  13  10   5  862.95   44.06   0
  13  13   6  132.24   41.34   0
  14   3  -2   63.81   48.96   0
  14   9   4   22.98   37.80   0
  14  11   5    8.89   37.32   0
  15  13   5   36.63   44.97   0
  16  10   3  -20.25   51.40   0
  16  12   4  553.22   54.46   0
 -10  -5 -15   61.60   28.98   0
 -10  -3 -12  145.20   32.88   0
 -10  -2 -11   81.31   32.46   0
  -9  -6 -15  -10.03   22.83   0
  -9  -3 -10  171.76   27.70   0
  -9  -2  -9   18.38   29.05   0
  -9   2  -7  398.26   36.28   0
  -8  -6 -13   91.23   20.76   0
  -8  -5 -11  976.08   33.09   0
  -8   0  -6  244.01   28.67   0
  -8   3  -5   98.19   35.00   0
  -6   4  -2  139.02   26.38   0
  -6   5  -2  231.77   29.63   0
  -6   6  -2   28.18   27.37   0
  -6   7  -2   -5.47   29.34   0
  -5   4  -1  348.93   27.26   0
  -5   9  -1    5.46   25.97   0
  -4   4   0  166.25   23.48   0
  -4  10   0   41.47   29.39   0
  -3  -2  -3 1492.75   20.92   0
  -3   2   0  501.72   20.34   0
  -1   7   3  144.64   18.95   0
  -1  10   3  599.21   24.54   0
   3  -7 -12  588.61   24.60   0
   3  -6  -9  537.52   21.68   0
   4  -7 -13   61.33   22.74   0
   5  -5  -8   -1.81   22.09   0
   5  -3  -4 1165.34   32.10   0
   5   2   2 1496.48   29.76   0
   6  -6 -12   -7.97   26.81   0
   6  -2  -3   11.58   26.06   0
   7  -1  -2  792.21   34.61   0
   7   5   4 3198.94   41.09   0
   8  -5 -12   -3.09   40.82   0
   8   1   0   67.78   27.69   0
   8   4   3  298.48   31.27   0
   8   7   5  973.64   30.06   0
   9  -4 -10   14.20   34.88   0
  10  -3  -9   39.09   37.69   0
  10   5   3  134.82   34.11   0
  10   8   5  112.10   28.60   0
  11  -3 -11   -6.11   48.19   0
  11  -2  -8  144.71   42.90   0
  11   7   4  771.13   39.81   0
  11  11   6 2009.91   43.59   0
  12   1  -3   32.15   32.09   0
  12   4   1  318.47   34.83   0
  12   5   2  460.24   33.15   0
  12  12   6    8.53   31.05   0
  13   2  -3    6.61   44.59   0
  13   4   0   87.16   42.28   0
  13   5   1  152.76   45.95   0
  13   6   2  309.78   44.13   0
  13   7   3   81.56   39.44   0
  13  14   6   17.56   32.22   0
  14   5   0  404.79   51.67   0
  14   7   2   93.89   43.12   0
  14   8   3  251.41   44.44   0
  14  12   5   29.29   42.87   0
  15   7   1   12.00   45.79   0
  15   8   2  131.74   50.89   0
  15  11   4   95.37   42.17   0
  15  14   5   -4.55   45.55   0
 -10  -4 -13  494.90   34.43   0
  -9  -7 -17   -2.85   25.85   0
  -9  -4 -11  634.80   31.63   0
  -9  -1  -8  -11.81   30.23   0
  -9   1  -7  866.62   37.47   0
  -8  -7 -15   -0.67   20.52   0
  -8   2  -5  182.46   30.10   0
  -7  -3  -7  250.64   23.58   0
  -7  -2  -6    0.91   24.54   0
  -7   1  -4  568.31   31.19   0
  -7   4  -3  286.83   31.49   0
  -7   6  -3  176.82   33.56   0
  -7   7  -3  -20.41   33.54   0
  -6  -8 -15  146.43   15.84   0
  -6  -3  -6   34.82   22.30   0
  -6  -2  -5 1233.52   32.29   0
  -6   1  -3  292.03   22.01   0
  -6   8  -2   13.80   29.74   0
  -5  -8 -14  357.51   16.64   0
  -5   1  -2   57.13   25.60   0
  -5  10  -1  106.43   31.76   0
  -3  -3  -4    3.16   12.74   0
  -3  -1  -2  900.74   20.98   0
  -3   4   1  303.24   23.02   0
  -3  11   1  239.05   26.73   0
  -2   1   0 1534.09   19.49   0
  -2   5   2 2986.63   35.51   0
  -2  11   2   13.54   22.50   0
  -1  11   3   64.89   22.06   0
   1  13   4  666.68   22.16   0
   2  10   5  176.37   10.90   0
   2  11   5  372.59   14.81   0
   3  -5  -7  138.35   21.07   0
   3  -4  -5   82.96   16.55   0
   4  -6 -10  251.18   23.46   0
   5  -6 -11  162.33   25.64   0
   5  -4  -6 1900.24   37.02   0
   5   0   0  720.27   21.96   0
   5   1   1   62.46   22.49   0
   5   7   5  131.15   14.96   0
   6   5   4 3085.03   35.75   0
   6  10   6   87.08   13.31   0
   7   7   5  219.75   21.04   0
   8   2   1  160.45   29.61   0
   8  10   6  912.34   26.49   0
   9  -4 -11  -12.15   40.91   0
   9  -3  -8   62.75   33.16   0
   9   0  -2  413.78   29.03   0
   9   6   4   12.48   27.26   0
  10  -2  -7   29.80   38.70   0
  10   0  -3   29.73   36.49   0
  10   4   2   91.32   34.42   0
  11   0  -4  166.73   44.12   0
  11   2  -1   42.29   40.22   0
  11   6   3   -9.55   30.94   0
  11   9   5  222.94   33.29   0
  12  -1  -8    2.81   41.41   0
  12   8   4  253.78   37.98   0
  12  13   6   61.53   31.75   0
  13   1  -5  171.04   51.14   0
  13   9   4   86.55   38.02   0
  14   3  -3  108.50   49.26   0
  14   6   1  138.47   35.35   0
  14  10   4  320.18   43.50   0
  16  13   4  216.68   50.72   0
 -10  -6 -16   -6.52   27.64   0
 -10  -5 -14  100.87   28.62   0
 -10  -4 -12   14.64   29.48   0
 -10  -3 -11  721.29   36.76   0
 -10  -2 -10   38.54   30.88   0
  -9  -7 -16   77.18   25.80   0
  -9  -6 -14   79.05   22.05   0
  -9  -5 -12   33.88   24.20   0
  -9   0  -7  478.62   34.00   0
  -8  -6 -12  167.86   24.91   0
  -8  -4  -9  109.41   23.68   0
  -8  -3  -8  156.67   25.64   0
  -8  -1  -6    1.09   25.46   0
  -8   1  -5  352.25   32.73   0
  -8   4  -4  740.23   38.56   0
  -8   5  -4  371.91   37.70   0
  -7  -8 -16    1.49   18.12   0
  -7  -7 -13  106.92   20.45   0
  -7  -4  -8 1073.84   29.28   0
  -7  -1  -5  743.50   31.89   0
  -7   3  -3  250.73   29.27   0
  -6  -7 -12  187.80   17.92   0
  -6  -6 -10   88.25   17.88   0
  -6  -4  -7   18.23   17.95   0
  -5  -3  -5 1783.72   30.07   0
  -5  -2  -4  564.93   24.11   0
  -4  -5  -7  111.19   14.46   0
  -4   1  -1  758.67   23.73   0
  -4  11   0    4.74   29.67   0
  -2  12   2    1.55   26.26   0
   0   9   4   13.67   15.40   0
   0  10   4  109.55   18.88   0
   2  -2  -2   -9.72   12.57   0
   3   2   2  672.95   17.00   0
   4  -7 -14   15.38   22.27   0
   4  -3  -4  837.42   29.02   0
   4   0   0    5.96   19.19   0
   4   5   4 1491.89   17.92   0
   5   5   4 1985.14   26.25   0
   6  -4  -7  105.78   26.04   0
   6  -3  -5  130.46   25.84   0
   6   7   5   -4.25   14.66   0
   7  -3  -6    8.25   28.22   0
   7  -2  -4   51.04   26.71   0
   7   0  -1    7.84   27.73   0
   7   4   3  646.52   28.90   0
   8  -5 -13  398.46   39.31   0
   8  -3  -7   25.61   30.30   0
   9  -2  -6  252.36   37.17   0
   9   1  -1   -6.96   32.69   0
   9   5   3   -8.78   27.07   0
   9   8   5 1570.45   37.62   0
   9  11   6  538.53   26.83   0
  10  -3 -10  289.44   42.50   0
  10  -1  -5  230.64   37.71   0
  10   7   4  547.80   32.11   0
  11  -2  -9   38.21   39.55   0
  11   1  -3  335.36   42.07   0
  11   3   0   -8.22   38.96   0
  11   4   1    1.44   37.14   0
  11  13   6   88.37   29.37   0
  12   0  -6   46.85   42.73   0
  12   1  -4  249.95   46.78   0
  12   7   3  -10.54   36.26   0
  12  14   6  157.36   32.33   0
  13   3  -2   44.92   40.93   0
  13   8   3    4.64   40.68   0
  13  12   5   -3.06   41.99   0
  14   9   3  218.64   41.58   0
  14  14   5   81.08   47.11   0
  15   9   2  132.10   45.41   0
  15  10   3    0.84   42.34   0
  15  12   4  266.85   46.32   0
  16  12   3  143.08   50.77   0
  16  14   4  -20.49   51.89   0
 -10  -6 -15  -10.84   28.07   0
 -10  -1  -9   20.51   22.77   0
 -10   0  -8  156.69   33.22   0
  -9  -3  -9  146.52   28.72   0
  -9  -2  -8    4.91   26.15   0
  -9  -1  -7   13.98   27.28   0
  -8  -8 -17    3.09   21.12   0
  -8  -7 -14  -23.20   19.83   0
  -8   3  -4    6.11   30.67   0
  -7  -5  -9  694.20   24.87   0
  -7   2  -3    1.35   26.74   0
  -6   0  -3  -23.59   25.72   0
  -6   6  -1  171.22   29.39   0
  -6   7  -1   79.67   30.35   0
  -5  -7 -11  750.41   18.69   0
  -5  -1  -3 1610.07   31.91   0
  -5   6   0   40.68   24.74   0
  -4  -8 -13    3.27   11.04   0
  -4   6   1   39.54   26.83   0
  -4   7   1   38.64   22.94   0
  -4   8   1  131.38   23.82   0
  -4   9   1   28.64   26.96   0
  -3   0  -1  611.45   20.54   0
  -3   8   2  325.08   27.67   0
  -3  12   1   73.04   25.53   0
  -1   6   3   21.50   17.02   0
  -1  12   3   -6.83   23.77   0
   0  -8 -14  309.79   12.74   0
   0  11   4  114.19   19.07   0
   2  -7 -12  551.60   21.89   0
   2  -6  -9  459.94   18.55   0
   2  -4  -5  224.03   17.64   0
   2  12   5  135.47   15.12   0
   3  -7 -13   56.92   21.92   0
   3  -1  -1  157.00   17.23   0
   4   1   1  106.70   13.76   0
   5  -5  -9  800.62   32.29   0
   6  -5 -10  209.37   28.24   0
   6  11   6   64.54   13.69   0
   7   2   1  195.48   29.88   0
   7   3   2  686.49   32.51   0
   8  -4 -10   68.13   31.54   0
   8   6   4   96.40   25.38   0
   8  11   6   28.17   18.62   0
   9  -4 -12   -5.62   36.88   0
   9   3   1 1030.65   38.62   0
   9   4   2  581.62   34.94   0
  10  -3 -11  535.17   48.51   0
  10  -2  -8   91.13   37.95   0
  10   1  -2   53.86   24.90   0
  10   9   5   44.41   26.48   0
  10  12   6  849.74   34.63   0
  11  -1  -7   -0.07   38.06   0
  11   0  -5  328.91   43.11   0
  11   8   4  202.22   33.44   0
  11  10   5  550.10   39.43   0
  11  14   6  319.21   33.25   0
  12  -1  -9   34.35   41.00   0
  12   2  -3   48.91   38.58   0
  12   4   0    9.19   40.64   0
  12   5   1   58.97   38.09   0
  12   9   4   56.30   33.10   0
  12  11   5   97.65   32.49   0
  13   1  -6  136.17   50.05   0
  13   2  -4   47.50   46.31   0
  13   4  -1  437.59   44.38   0
  13   5   0  120.43   44.29   0
  13   6   1   13.92   40.98   0
  13   7   2   -3.51   41.50   0
  13  10   4  213.71   36.39   0
  14   3  -4  135.13   51.46   0
  14   6   0   91.61   49.08   0
  14   7   1   47.01   44.02   0
  14   8   2  424.69   47.05   0
  14  11   4  250.17   42.56   0
  15   6  -1   89.56   53.50   0
  15   8   1   55.34   51.13   0
  15  11   3  264.66   44.88   0
  15  13   4  219.56   48.04   0
 -10  -7 -17   99.87   30.42   0
 -10  -4 -11  501.29   34.61   0
 -10  -3 -10  553.46   34.88   0
 -10  -2  -9    5.19   30.17   0
  -9  -7 -15   52.53   25.93   0
  -9  -6 -13  -20.31   23.92   0
  -9   3  -5   -5.21   34.73   0
  -7  -8 -15  158.35   19.38   0
  -7   5  -2  -18.50   28.83   0
  -7   6  -2   97.88   31.02   0
  -6  -8 -14   13.27   16.11   0
  -6   4  -1  784.54   32.31   0
  -6   5  -1  224.02   29.04   0
  -6   8  -1   -9.61   29.69   0
  -5  -6  -9 2064.35   26.23   0
  -5   5   0   13.25   23.56   0
  -5   9   0  182.48   27.65   0
  -4   5   1   62.03   25.19   0
  -4  10   1  887.36   37.34   0
  -3   7   2 1162.55   29.54   0
  -3  10   2   65.29   28.22   0
   0   8   4   50.22   14.03   0
   1  -8 -15    5.45   11.61   0
   2  -5  -7  556.62   19.29   0
   3  -6 -10   26.81   18.31   0
   3   1   1 1552.77   23.52   0
   4  -6 -11  232.45   26.04   0
   4  -4  -6  605.92   24.97   0
   6  -6 -14   33.58   26.21   0
   6   4   3  706.55   26.88   0
   7  -5 -12   16.53   32.18   0
   7  -4  -9   11.06   31.36   0
   7  -1  -3  476.54   32.93   0
   7  11   6  228.71   16.81   0
   8   8   5  764.02   28.74   0
   9  -4 -13   77.64   42.93   0
   9   0  -3   99.53   35.22   0
   9  12   6  780.01   29.53   0
  10  -1  -6   25.45   37.75   0
  10   0  -4   25.78   35.37   0
  10   6   3   64.01   32.79   0
  11   2  -2 1399.75   54.34   0
  13   3  -3   81.51   49.27   0
  13  13   5   46.59   36.84   0
  14  10   3   36.39   39.36   0
  14  12   4  -19.85   39.79   0
  15  14   4   56.09   46.42   0
  16  13   3   -5.57   54.34   0
 -10  -6 -14   13.61   23.29   0
 -10  -5 -12  195.53   24.98   0
 -10  -1  -8   -6.46   33.00   0
  -9   2  -5   48.69   32.43   0
  -8  -8 -16   17.17   22.18   0
  -8  -7 -13   19.52   21.36   0
  -8  -3  -7   15.40   24.35   0
  -8  -2  -6   76.74   25.68   0
  -8   1  -4  682.28   36.13   0
  -8   4  -3  200.10   33.97   0
  -8   5  -3  468.41   39.13   0
  -7  -3  -6   10.23   22.83   0
  -7  -2  -5  126.86   25.77   0
  -7   1  -3  -19.52   26.79   0
  -7   4  -2   21.09   28.46   0
  -6   1  -2  212.30   26.82   0
  -6   9  -1   -0.04   29.80   0
  -5   0  -2  205.09   22.24   0
  -5   4   0    9.69   23.47   0
  -5  10   0  254.24   32.32   0
  -3  -4  -5  101.85   11.19   0
  -3   3   1   33.86   20.04   0
  -3   6   2  677.36   24.46   0
  -2   4   2 1337.24   24.25   0
  -2   8   3   67.36   21.75   0
  -2   9   3   20.30   21.19   0
   0  12   4   24.53   17.61   0
   2  -1  -1 1299.06   19.57   0
   3  -3  -4  570.09   23.64   0
   6  -5 -11 1302.47   42.51   0
   6  -4  -8   65.59   25.55   0
   6  -2  -4   17.90   26.19   0
   6   3   2  143.70   25.52   0
   7  -3  -7  -13.22   32.80   0
   7  -2  -5  132.55   32.00   0
   7   6   4   11.26   20.48   0
   7   8   5   79.66   21.69   0
   8  -4 -11   15.74   34.07   0
   8  -3  -8  -11.37   31.59   0
   8  -2  -6   66.96   33.20   0
   8  -1  -4  164.87   32.70   0
   8   1  -1  113.89   28.81   0
   8   5   3  614.50   33.37   0
   8  12   6  750.06   25.25   0
   9  -4 -14   53.85   42.86   0
   9  -3 -10   99.14   35.05   0
   9   9   5  193.81   25.38   0
   9  13   6 1431.39   35.50   0
  10  -3 -12   77.86   45.49   0
  10  -2  -9  -26.99   38.20   0
  10   3   0  232.52   28.72   0
  10   4   1  189.83   34.78   0
  10   5   2  126.85   33.98   0
  10  14   6   30.75   24.33   0
  11  -2 -11  -28.20   44.92   0
  11  -1  -8  126.43   41.37   0
  11   1  -4  510.07   46.08   0
  11   6   2 1434.43   44.82   0
  11   7   3  -20.83   33.05   0
  12   3  -2    2.06   41.88   0
  12   8   3  -22.12   36.86   0
  12  12   5   16.91   32.84   0
  13   1  -7  269.14   50.28   0
  13   2  -5   65.00   50.41   0
  13  11   4  136.72   39.32   0
  13  14   5  125.39   39.80   0
  14   5  -2  205.06   49.81   0
  14   9   2   16.81   41.16   0
  15   7  -1  234.20   52.44   0
 -10  -7 -16   77.70   26.90   0
 -10  -3  -9  586.35   33.09   0
  -9  -7 -14   17.40   21.73   0
  -9  -6 -12   69.55   22.76   0
  -9  -3  -8  518.86   28.52   0
  -9  -2  -7  440.63   32.15   0
  -9  -1  -6  186.07   29.83   0
  -9   1  -5  388.78   34.31   0
  -8   3  -3  398.43   34.41   0
  -7  -6 -10   47.10   18.03   0
  -7  -4  -7    8.63   20.43   0
  -7  -1  -4  172.85   28.44   0
  -7   3  -2   22.98   25.97   0
  -6  -7 -11  198.70   16.39   0
  -6  -3  -5  596.32   25.88   0
  -6  -2  -4    3.29   23.33   0
  -6   3  -1  625.14   31.47   0
  -5  -8 -13   16.93   12.12   0
  -5  -5  -7  940.32   22.96   0
  -4  -3  -4 4253.59   33.08   0
  -4  -2  -3 9417.52   49.51   0
  -4  -1  -2  142.87   18.60   0
  -4  11   1  626.38   34.10   0
  -3   1   0 2276.11   28.63   0
  -3  11   2  167.06   25.51   0
  -2   7   3  131.24   20.80   0
  -2  10   3  749.07   26.41   0
  -1   3   2 1071.71   17.97   0
   1  -4  -5   67.07   12.24   0
   3  -7 -14  191.20   24.02   0
   4  -2  -3 1206.54   28.61   0
   5  -6 -13  171.37   25.49   0
   5   4   3  258.11   18.54   0
   6   2   1  921.31   32.83   0
   7  12   6    9.90   16.41   0
   8   3   1  582.93   33.54   0
   8   4   2 1320.52   37.30   0
   8  13   6  285.55   21.44   0
   9   1  -2   73.75   24.61   0
   9   6   3   23.06   31.62   0
   9  14   6   15.69   21.53   0
  10  -3 -13  462.58   50.22   0
  10  -1  -7   17.78   39.86   0
  10   0  -5  194.05   37.58   0
  10   1  -3  525.75   40.27   0
  10   8   4   18.42   28.51   0
  11  -2 -12   90.85   50.10   0
  11   4   0   61.52   36.95   0
  11   9   4  -23.80   31.47   0
  12   0  -8   -6.92   45.84   0
  12   1  -6   75.46   44.94   0
  12   2  -4  149.95   44.90   0
  12   4  -1  191.46   42.66   0
  12   5   0  320.23   44.58   0
  12   6   1  291.48   40.32   0
  12   7   2  655.76   43.49   0
  12  10   4   40.65   33.52   0
  12  13   5    2.55   36.09   0
  13   3  -4   12.80   48.43   0
  13   6   0   39.00   43.84   0
  13   7   1   31.14   40.49   0
  14   7   0   11.56   46.80   0
  14   8   1   73.11   43.61   0
  14  11   3   85.56   42.60   0
  15  11   2   37.71   43.64   0
  15  13   3   15.84   52.25   0
 -11  -5 -13   35.39   28.53   0
 -10  -7 -15   30.21   26.44   0
 -10  -6 -13  -12.74   23.47   0
 -10  -4 -10   11.33   26.17   0
 -10  -2  -8  140.58   32.84   0
 -10  -1  -7   29.75   30.71   0
 -10   1  -6   33.88   32.97   0
  -9  -5 -10  149.61   24.78   0
  -9   3  -4    3.69   34.33   0
  -8  -8 -15  101.72   20.89   0
  -7  -8 -14   54.00   17.37   0
  -7   2  -2   -2.81   28.15   0
  -6  -6  -9 1591.11   27.60   0
  -6  -1  -3  979.19   32.58   0
  -6   6   0   49.08   26.46   0
  -6   7   0    8.96   26.52   0
  -5   1  -1   68.43   22.96   0
  -5   3   0   96.74   24.46   0
  -5   8   1    8.99   30.83   0
  -3   5   2  172.70   19.34   0
  -2  11   3  424.65   25.73   0
  -1   5   3   52.84   16.12   0
   0   7   4   67.86   13.43   0
   3  -5  -8   35.28   16.78   0
   3  -4  -6   16.13   19.13   0
   4  -6 -12   65.76   24.54   0
   4  -5  -9  353.06   27.78   0
   5  -5 -10   72.07   22.61   0
   6   6   4 1660.40   27.45   0
   7  -5 -14  189.41   38.81   0
   7  -4 -10  683.10   37.54   0
   7   5   3   89.48   22.66   0
   8  -3  -9   53.13   31.90   0
   8   0  -3  305.48   34.07   0
   8   7   4  634.54   29.35   0
   8   9   5  530.26   28.49   0
   9  -3 -11  261.33   39.72   0
   9  -2  -8  152.27   36.20   0
   9  -1  -6   11.42   31.89   0
  10   2  -2  367.15   39.69   0
  10   7   3  117.36   30.64   0
  11  -1  -9   22.77   36.77   0
  11   2  -3  -35.09   38.37   0
  11  12   5   -1.46   33.47   0
  12   0  -9  188.78   48.05   0
  12   3  -3   55.78   44.15   0
  12   9   3  155.21   39.93   0
  12  14   5  179.10   39.35   0
  13   2  -6   29.77   46.77   0
  13  12   4   31.40   36.53   0
  14   5  -3  394.13   48.10   0
  14  10   2   17.48   37.67   0
  14  14   4  238.84   45.84   0
  14  15   4   20.33   45.49   0
  15  10   1  -12.62   46.00   0
  15  14   3  -43.47   54.09   0
 -11  -6 -14   28.43   25.09   0
 -11  -4 -11  342.45   35.30   0
 -11  -3 -10  165.95   30.49   0
 -10  -5 -11  301.26   26.61   0
  -9  -8 -16  194.15   23.65   0
  -9   2  -4  530.97   37.81   0
  -8   5  -2   56.07   32.98   0
  -8   6  -2   29.38   34.37   0
  -7   5  -1  727.01   35.88   0
  -7   6  -1  269.44   29.33   0
  -7   8  -1    2.22   28.67   0
  -6   5   0  487.19   30.82   0
  -6   8   0  360.83   30.35   0
  -6   9   0    9.02   29.17   0
  -5   6   1  576.36   28.72   0
  -5   9   1   -1.87   26.32   0
  -4   0  -1   97.32   18.96   0
   4  -3  -5   45.92   19.91   0
   4   4   3  675.91   16.48   0
   5  -6 -14   -3.22   23.38   0
   5  -2  -4   35.16   22.74   0
   5   3   2   17.29   18.68   0
   6  -5 -12   14.74   26.91   0
   6  -4  -9  403.21   31.02   0
   7  -3  -8  102.79   30.33   0
   7  -1  -4   24.06   28.06   0
   7   1  -1  530.95   32.79   0
   8  -4 -13   74.14   37.57   0
   9   3   0  231.87   24.01   0
   9   4   1  501.97   35.05   0
   9   5   2  192.33   23.51   0
   9   8   4   20.87   26.06   0
   9  10   5  249.35   24.44   0
  10  -1  -8   -1.81   39.44   0
  10   1  -4   21.40   35.17   0
  10   3  -1  224.16   39.62   0
  10   6   2 1465.65   43.49   0
  10  11   5 1064.10   34.76   0
  11  -1 -10  -31.48   41.95   0
  11   1  -5  272.16   34.21   0
  11   8   3  376.84   36.83   0
  12   2  -5  320.71   46.61   0
  12  11   4   57.15   35.27   0
  13   2  -7   27.81   50.05   0
  13   3  -5   87.69   45.10   0
  13   5  -2  102.43   40.44   0
  13   9   2   27.31   40.04   0
  13  13   4  257.35   40.79   0
  14   9   1    9.79   42.36   0
  14  12   3  124.85   42.31   0
  15   7  -2  203.06   51.76   0
  15   8  -1   35.80   50.98   0
  15  12   2  449.26   50.56   0
 -12 -10   4  197.39   20.90   0
 -11 -10   1  482.47   15.00   0
 -11  -8   5   23.89   19.71   0
 -11  -7   8  -10.84   24.51   0
 -10  -8   2   62.55   12.19   0
 -10  -6   7  411.77   23.92   0
  -9  -5   6  -13.79   18.50   0
  -9  -4  10  131.76   27.17   0
  -8  -6   1  110.30   11.26   0
  -8  -5   3   20.09   12.02   0
  -7  -2   9   21.12   23.27   0
  -5 -10  -7   32.64   14.06   0
  -5  -2   3  153.90   17.60   0
  -3 -16 -10  560.54   33.09   0
  -3 -15 -10  328.03   29.27   0
  -3   2  12  110.37   25.08   0
  -2 -14 -10   64.20   25.18   0
  -2  -6  -6    3.41   12.36   0
  -2  -5  -5   73.47   14.08   0
  -2   3  14   65.66   28.08   0
  -1 -13 -10   10.47   24.30   0
   0 -12 -10   38.80   24.89   0
   0  -6  -7 1527.72   29.07   0
   0  -2  -3  203.14   13.08   0
   0   3   7   42.13   17.74   0
   0   4  12   65.50   21.44   0
   1  -7  -8    5.65   20.59   0
   2 -11 -10  639.88   31.35   0
   2   3   4  191.31    9.46   0
   3   6  14   84.92   25.49   0
   3   6  15   73.40   23.21   0
   5  -9  -9   16.74   29.45   0
   5  -2  -5   54.76   18.72   0
   5   2   0  359.22   11.53   0
   5   7  18   71.91   27.62   0
   6  -2  -5  291.48   23.74   0
   6  -1  -4  228.98   20.74   0
   6   0  -3   16.82   16.57   0
   6   7  13  200.48   16.80   0
   7  -7  -8   54.77   28.88   0
   7  -5  -7  152.35   27.06   0
   7  -2  -5  110.02   23.73   0
   7  -1  -4    2.94   21.42   0
   7   0  -3  247.82   21.26   0
   7   7  11   61.89   11.34   0
   8  -1  -4  151.22   23.51   0
   8   0  -3  302.03   22.59   0
   9  -4  -6   64.15   24.96   0
  10  -5  -6  125.09   32.97   0
  10  -3  -5  129.65   26.27   0
  10   3   1 1098.01   25.53   0
  11  -4  -5   -6.93   31.89   0
  11  -1  -3   19.87   24.45   0
  11   2   0  348.48   23.62   0
  12  -3  -4   63.45   25.87   0
  12   4   3   19.26   16.38   0
  13  -1  -2  193.64   27.03   0
  13   0  -1  177.50   29.73   0
  13   3   2  -13.15   16.90   0
  14  -1  -1  102.31   31.60   0
 -12 -11   2   13.69   13.11   0
 -12  -9   6   28.09   21.81   0
 -10  -6   6  228.26   22.68   0
  -9  -6   3  436.26   19.59   0
  -9  -4   9   78.96   23.15   0
  -8  -4   5   55.67   20.23   0
  -8  -3   9  748.54   29.87   0
  -7 -13  -7  777.66   19.68   0
  -7  -3   5  108.72   17.16   0
  -6  -2   5  477.29   20.17   0
  -5 -16  -9  168.26   25.10   0
  -5 -15  -9  460.91   24.20   0
  -5 -12  -8  563.38   19.43   0
  -4 -13  -9   38.01   17.36   0
  -4  -9  -7   47.81   13.67   0
  -4   0   6   -4.54   19.81   0
  -3 -12  -9  140.24   20.60   0
  -3   2  11  223.27   24.77   0
  -2 -16 -10  260.30   31.28   0
  -2 -15 -10   48.81   25.91   0
  -2 -11  -9   -4.06   20.40   0
  -2  -9  -8  488.48   21.38   0
  -1 -15 -10   -3.33   28.07   0
  -1 -14 -10   25.20   24.47   0
  -1 -10  -9   78.67   20.72   0
  -1   1   3 4368.45   26.21   0
   0 -14 -10   34.05   26.04   0
   0 -13 -10  -20.98   25.76   0
   0  -5  -6 2994.75   32.62   0
   0   2   4  180.93   12.11   0
   1 -13 -10   58.91   28.35   0
   1  -9  -9   35.60   21.57   0
   1   5  14  515.34   27.96   0
   2  -4  -6    7.15   18.87   0
   2  -3  -5  710.74   23.65   0
   3  -5  -7  121.12   19.94   0
   4  -9  -9  118.55   27.89   0
   4  -5  -7   12.34   20.96   0
   4   1  -1  100.93   11.73   0
   4   5   7  120.16   12.25   0
   5 -10  -9   27.43   31.72   0
   5  -7  -8  -15.20   27.01   0
   5  -5  -7  167.04   27.05   0
   5   5   6 1250.67   12.69   0
   6   7  12  222.34   17.42   0
   7  -8  -8  229.42   31.26   0
   8  -6  -7   80.47   30.28   0
   8  -4  -6  819.57   34.17   0
   8   3   1  622.53   18.96   0
   8   7  10   10.15    7.07   0
   8   8  16   14.94   20.45   0
   9  -5  -6  115.26   29.01   0
   9  -3  -5   35.53   26.20   0
  10  -2  -4  195.40   27.97   0
  10   8  13   92.10   11.84   0
  11  -3  -4   19.64   24.01   0
  11   1  -1  168.57   22.44   0
  12  -2  -3   36.21   26.41   0
  12   5   5   11.98   14.43   0
  12   6   7  780.80   15.27   0
  13   1   0  753.21   28.48   0
  13   2   1   77.72   20.73   0
  14   0   0  624.51   34.51   0
  14   3   3   70.64   21.31   0
  14   5   6  838.16   22.66   0
 -11  -8   4   10.33   17.27   0
 -11  -7   7  543.17   25.41   0
 -10  -5   9   31.25   27.62   0
  -9  -7   1  702.69   15.55   0
  -9  -5   5  -11.22   19.79   0
  -9  -4   8   87.41   24.30   0
  -7  -2   8   12.93   21.71   0
  -6 -14  -8   27.14   14.71   0
  -6 -10  -6   79.19   10.91   0
  -6  -1   8  117.54   21.16   0
  -5  -1   5 2204.48   30.99   0
  -4 -14  -9    8.63   20.09   0
  -4 -11  -8 1195.78   24.96   0
  -3 -13  -9   -5.12   22.05   0
  -3 -10  -8   32.70   16.71   0
  -3  -7  -6   23.97   11.45   0
  -2   3  12   -6.58   24.59   0
  -1 -11  -9  285.67   23.80   0
  -1  -7  -7   26.69   17.34   0
  -1   4  15  -15.87   30.14   0
   0 -10  -9    7.96   21.11   0
   0  -3  -4  231.14   14.01   0
   0   4  10  458.36   23.53   0
   1  -6  -7  633.13   23.62   0
   1   3   5 1207.59   17.12   0
   1   4   8 2134.16   29.13   0
   2 -10  -9   19.64   25.64   0
   2   5  10   -2.43   16.50   0
   3 -10  -9  131.64   26.77   0
   3  -7  -8  231.98   24.80   0
   3  -4  -6    9.23   19.39   0
   3   5   8   79.02   15.07   0
   4 -11  -9   33.81   31.15   0
   4 -10  -9   98.51   28.39   0
   4  -7  -8   70.48   24.02   0
   5   6   9 2116.89   22.77   0
   6  -8  -8  207.81   29.76   0
   6  -4  -6  594.50   28.70   0
   7  -6  -7   93.95   29.11   0
   7  -4  -6  918.97   32.74   0
   7   8  17  151.01   25.69   0
   8  -7  -7   21.65   32.54   0
   8  -3  -5  137.74   25.81   0
   9  -2  -4  147.05   24.43   0
  10  -4  -5   31.75   23.90   0
  10   0  -2  138.96   23.92   0
  10   2   0   80.67   17.85   0
  11   4   3   97.69   15.12   0
  12  -1  -2  -10.70   25.09   0
  12   3   2   -2.88   17.59   0
  13  -2  -2   -0.48   25.67   0
  13   4   4  294.27   19.26   0
  14   1   1  132.53   26.76   0
  14   2   2   54.42   20.83   0
  15   0   1   22.79   25.88   0
  15   1   2    1.08   24.14   0
  15   2   3   31.34   25.24   0
  15   3   4    5.51   17.56   0
 -12  -9   5  239.02   21.24   0
 -12  -8   8  -19.23   23.03   0
 -11  -9   2  862.32   19.35   0
 -11  -7   6    6.55   20.62   0
 -10  -7   3  497.31   18.43   0
  -8  -3   7  119.34   23.46   0
  -7  -2   7   46.29   19.49   0
  -6 -15  -8  236.82   21.00   0
  -6 -12  -7    5.77   13.15   0
  -6   0  12  550.65   33.61   0
  -5 -13  -8   64.79   17.96   0
  -5  -9  -6   20.22   11.11   0
  -5   0   8  106.37   20.03   0
  -5   1  13   15.31   27.65   0
  -4 -16  -9    6.93   22.56   0
  -4 -15  -9  198.75   23.12   0
  -4  -8  -6   92.45   11.05   0
  -4  -2   1  558.69   11.08   0
  -4  -1   3    6.10   12.22   0
  -3 -14  -9   10.38   26.13   0
  -2 -12  -9  303.40   24.45   0
  -2   2   7  689.04   24.86   0
  -2   3  11  287.76   25.03   0
  -1  -9  -8  830.72   25.59   0
  -1   3   8  415.47   22.86   0
   0 -11  -9   16.30   20.96   0
   1 -11  -9  488.62   29.51   0
   1   5  12  -15.67   21.14   0
   2 -11  -9   85.02   25.27   0
   2  -8  -8   33.55   20.33   0
   2  -6  -7  905.89   27.77   0
   2   6  15   26.77   24.90   0
   2   6  16   73.09   27.71   0
   2   6  17    9.19   27.02   0
   3 -12  -9   76.15   31.84   0
   3  -1  -3  219.85   16.03   0
   3   6  12   -1.35   17.34   0
   4  -8  -8   85.49   27.48   0
   4  -4  -6  595.88   20.54   0
   4   6  10   57.30   13.43   0
   4   7  16  341.09   25.29   0
   4   7  18  208.74   29.09   0
   5  -4  -6 1863.51   34.81   0
   5   7  13   80.18   17.75   0
   6  -6  -7   74.36   26.80   0
   6   2   0   48.14   11.88   0
   7  -7  -7   45.28   27.63   0
   7  -3  -5  296.89   25.15   0
   7   8  16   21.31   21.75   0
   8  -5  -6  809.93   33.93   0
   8  -2  -4    9.98   20.53   0
   8   8  14  140.72   16.44   0
   9  -6  -6   95.53   28.87   0
   9  -4  -5   68.29   27.43   0
   9  -1  -3 1162.09   30.87   0
   9   2   0 1715.90   27.27   0
   9   8  13  408.83   15.10   0
  10  -5  -5   15.20   31.76   0
  10  -3  -4  605.61   32.27   0
  10   1  -1   78.38   18.96   0
  10   4   3  193.89   14.10   0
  11  -4  -4  -15.59   29.72   0
  11  -2  -3  591.33   31.75   0
  12  -3  -3  142.14   27.48   0
  12   0  -1  191.43   25.14   0
  12   1   0 1187.64   31.59   0
  12   2   1  410.60   22.59   0
  13  -1  -1  284.75   28.94   0
  14  -1   0  153.46   30.41   0
  15  -1   1   -0.93   29.61   0
 -12  -8   7  225.80   23.62   0
 -11  -6   9   86.39   24.26   0
 -10  -5   8  382.11   25.36   0
  -9  -4   7   86.97   19.88   0
  -8  -4   4  126.28   17.93   0
  -8  -2  11  655.73   33.47   0
  -7  -4   2  938.46   20.01   0
  -7  -3   4  257.72   19.25   0
  -7  -1  11   -0.70   26.20   0
  -6 -16  -8   -2.57   14.92   0
  -6  -1   7 1408.63   29.95   0
  -6   0  11  395.94   31.03   0
  -5 -11  -7   21.31   14.73   0
  -4 -12  -8  949.78   24.60   0
  -4   0   5  502.28   20.39   0
  -4   1   8  115.88   21.79   0
  -4   2  13   42.13   26.43   0
  -3 -16  -9   87.65   27.22   0
  -3 -15  -9  304.67   28.35   0
  -3   2   9   35.28   21.31   0
  -3   3  14    3.20   28.16   0
  -2 -16  -9  206.23   30.44   0
  -2 -15  -9  231.74   29.47   0
  -2 -14  -9   10.09   22.37   0
  -2 -13  -9  101.51   23.07   0
  -2 -10  -8   29.43   17.83   0
  -2  -8  -7  804.86   22.02   0
  -2   0   2  700.33   13.92   0
  -2   1   4 1936.36   22.89   0
  -2   3  10  261.16   23.38   0
  -1 -13  -9  487.66   28.49   0
  -1   2   5 5262.81   33.64   0
  -1   4  12   54.81   22.04   0
   0 -13  -9  103.29   27.86   0
   0 -12  -9   44.68   24.48   0
   0  -9  -8  280.19   22.16   0
   0  -7  -7   29.68   19.10   0
   0   3   6  -13.87   14.46   0
   0   4   9    0.22   17.88   0
   1 -13  -9  117.20   27.26   0
   1 -12  -9   92.79   26.56   0
   1  -5  -6 4084.62   39.70   0
   2 -12  -9    3.23   26.58   0
   2   4   6 2655.24   24.04   0
   2   5   9  133.82   15.71   0
   2   6  14   -4.30   21.42   0
   3  -8  -8   30.80   19.75   0
   3   4   5   99.53    8.83   0
   4  -9  -8  116.57   26.69   0
   4  -6  -7   85.65   24.71   0
   4  -3  -5   61.77   19.93   0
   4   0  -2   50.30   13.94   0
   4   7  15   97.13   20.83   0
   5 -10  -8    8.70   30.42   0
   5  -9  -8   -2.85   26.24   0
   5  -3  -5  311.00   22.18   0
   6  -7  -7  -17.68   26.92   0
   6  -3  -5  134.11   21.45   0
   6   7  11  212.54   15.45   0
   6   8  18   34.35   30.25   0
   7  -8  -7  165.29   29.90   0
   7  -5  -6  633.02   31.64   0
   7   2   0  695.76   17.85   0
   7   7  10   11.93    9.49   0
   7   8  15  171.59   21.75   0
   8  -4  -5  197.73   26.36   0
   8  -1  -3 2198.32   36.59   0
   8   2   0   39.45   14.25   0
   9   0  -2  435.52   22.34   0
   9   1  -1    1.32   17.90   0
   9   4   3  325.04   14.91   0
  11  -5  -4   18.46   27.13   0
  11  -1  -2  230.68   24.25   0
  11   3   2   20.18   17.69   0
  11   5   5  110.66   11.94   0
  12  -4  -3   24.45   30.00   0
  12  -2  -2   91.96   26.70   0
  13   0   0  415.26   26.84   0
  13   1   1  151.17   25.58   0
  13   2   2  138.68   23.29   0
  13   3   3   -2.97   18.23   0
  13   5   6 1802.02   26.95   0
  14   0   1    1.99   27.71   0
  14   4   5   14.34   17.49   0
  15   0   2  191.11   30.69   0
 -11  -6   8  189.95   22.64   0
 -10  -8   1   26.02    9.73   0
 -10  -5   7  415.81   23.30   0
  -9  -5   4   74.82   18.79   0
  -9  -3  10  380.74   30.57   0
  -8  -5   2   55.15   11.12   0
  -8  -2  10   83.82   27.07   0
  -7 -15  -7    3.70   14.09   0
  -7 -12  -6   13.43   10.60   0
  -7  -1  10   53.14   25.51   0
  -6  -9  -5 1219.08   14.67   0
  -6  -3   2  537.94   15.54   0
  -6  -2   4  488.52   19.04   0
  -5 -15  -8   -4.27   21.14   0
  -5 -14  -8   37.10   17.28   0
  -5   0   7 3424.87   41.39   0
  -4 -10  -7  317.81   16.35   0
  -4  -7  -5  172.47   11.68   0
  -4   2  12  157.28   25.65   0
  -3  -9  -7   18.57   14.71   0
  -1 -15  -9   24.33   28.00   0
  -1 -14  -9  114.20   24.78   0
  -1 -10  -8  129.53   21.20   0
  -1   4  11  567.98   26.95   0
   0 -14  -9  164.51   26.85   0
   0   5  14  824.97   31.78   0
   1  -9  -8  341.95   24.65   0
   1  -7  -7  -17.26   19.72   0
   1  -4  -5   69.18   17.68   0
   1   4   7    0.64   15.74   0
   2  -9  -8 1181.52   34.46   0
   2  -5  -6  327.07   20.83   0
   2   6  13  268.70   23.73   0
   3  -9  -8   32.77   24.04   0
   3   6  11  809.75   23.47   0
   4 -10  -8   12.34   28.32   0
   4  -1  -3  147.62   17.70   0
   5  -7  -7  265.80   27.57   0
   5  -5  -6  285.72   26.14   0
   5  -2  -4   28.16   19.23   0
   5   7  12  666.74   21.04   0
   6  -5  -6  119.56   26.97   0
   6  -2  -4   18.73   19.49   0
   6   1  -1  169.93   17.17   0
   6   8  16   14.45   23.69   0
   6   8  17   17.09   24.74   0
   7  -6  -6  854.59   35.80   0
   7  -1  -3  501.13   23.77   0
   7   1  -1  589.57   21.70   0
   7   8  14   39.93   18.13   0
   8  -7  -6   18.08   30.39   0
   8   0  -2 1021.55   27.02   0
   8   1  -1  108.44   17.59   0
   8   4   3  350.60   11.45   0
   8   8  13   84.16   12.87   0
   9  -5  -5    1.16   25.21   0
   9  -3  -4   93.11   26.03   0
  10  -4  -4   25.28   24.87   0
  10  -2  -3  482.98   27.34   0
  10   8  12  174.56   10.69   0
  11  -3  -3  306.01   27.79   0
  11   0  -1   61.84   20.93   0
  11   1   0  575.33   23.92   0
  11   2   1  167.93   20.46   0
  12  -1  -1  -15.40   22.96   0
  12   4   4  215.19   17.46   0
  13  -2  -1   13.99   26.42   0
  13   6   8  394.15   14.34   0
  14  -2   0  126.73   31.24   0
  14   1   2  278.57   25.61   0
  14   2   3  263.96   24.70   0
  14   3   4   49.11   21.63   0
  15   1   3  141.44   28.66   0
  15   2   4   15.07   22.47   0
 -12  -9   4   25.29   15.57   0
 -12  -8   6   11.50   17.28   0
 -11  -8   3   21.15   14.64   0
 -11  -7   5  221.95   19.19   0
  -9  -6   2  250.00   13.99   0
  -9  -4   6  155.68   19.20   0
  -7  -2   6  -35.09   18.45   0
  -7  -1   9  212.65   25.96   0
  -6 -13  -7   11.10   15.24   0
  -6   0   9  702.07   27.28   0
  -5 -16  -8  123.81   23.33   0
  -5  -1   4 2463.98   29.28   0
  -5   1  10  526.11   26.97   0
  -4 -13  -8    3.51   16.89   0
  -4   1   7  175.87   21.30   0
  -4   2  11  283.58   26.98   0
  -3 -12  -8  659.87   24.35   0
  -3   0   3   43.26   12.00   0
  -3   2   8  134.44   21.75   0
  -3   3  12    6.81   23.66   0
  -2 -11  -8  306.78   21.81   0
  -2  -7  -6  351.37   16.22   0
  -2   3   9  183.55   22.41   0
  -2   4  14  225.03   31.09   0
  -1  -5  -5  108.65   14.00   0
   0 -10  -8  485.85   25.76   0
   0  -6  -6  771.78   21.41   0
   1 -10  -8  272.36   24.61   0
   1  -3  -4  509.05   17.14   0
   1  -2  -3  378.18   15.56   0
   1   5  10  205.75   19.71   0
   1   6  16  308.63   32.04   0
   2 -10  -8 1276.07   37.33   0
   2   6  12  -18.25   21.81   0
   3 -11  -8  898.56   37.33   0
   3 -10  -8  386.67   31.66   0
   3  -7  -7  943.38   30.13   0
   3  -5  -6  647.95   24.00   0
   3   7  17  241.89   28.08   0
   4 -11  -8  131.97   22.77   0
   4   6   9  242.40   16.33   0
   5  -8  -7  870.26   35.65   0
   5   0  -2 2618.75   29.16   0
   6  -9  -7  137.99   31.86   0
   6  -6  -6  291.53   27.61   0
   6  -1  -3  862.15   24.68   0
   7  -7  -6  106.20   24.96   0
   7  -4  -5   24.93   22.69   0
   7   0  -2  847.78   24.37   0
   8  -5  -5    0.01   25.80   0
   8  -3  -4  436.88   26.22   0
   9  -6  -5  227.06   31.29   0
   9  -2  -3  396.39   27.12   0
  10  -5  -4  103.86   29.16   0
  10   3   2   89.98   17.69   0
  10   5   5   64.45    9.67   0
  11  -2  -2   11.05   24.78   0
  12  -3  -2    1.32   25.87   0
  12   0   0  381.06   29.11   0
  13  -3  -1  124.27   28.62   0
  13  -1   0    5.45   24.29   0
  14  -1   1   16.34   27.75   0
  14   5   7  164.07   16.90   0
  15  -1   2  792.48   36.45   0
 -12 -10   2  155.28   14.60   0
 -12  -7   8   28.45   22.56   0
 -11  -6   7  363.73   23.41   0
 -10  -6   4  515.91   19.64   0
 -10  -5   6  194.07   19.42   0
 -10  -4   9  186.07   24.91   0
  -8 -15  -6   -6.67   13.46   0
  -8 -12  -5  403.35   12.22   0
  -6 -14  -7  206.66   18.32   0
  -6 -11  -6   78.70   12.10   0
  -5  -2   2    5.77   11.47   0
  -5   1   9   25.71   22.44   0
  -4 -17  -8   13.63   23.65   0
  -4 -16  -8  310.72   27.09   0
  -4 -15  -8   -4.93   21.50   0
  -3 -17  -8   40.64   29.07   0
  -3 -13  -8   33.28   19.23   0
  -3   1   5  153.91   16.60   0
  -2 -12  -8  186.50   23.29   0
  -2  -9  -7  234.82   18.44   0
  -2   4  13  180.56   28.16   0
  -1 -11  -8   39.18   20.39   0
  -1  -4  -4 2827.73   23.73   0
  -1   4  10   -3.38   19.68   0
  -1   5  15  519.04   31.67   0
   0 -11  -8  115.85   23.32   0
   0  -8  -7  494.26   23.13   0
   0   4   8 1418.18   27.02   0
   1 -11  -8  366.92   28.69   0
   1   6  15   24.19   23.13   0
   2 -13  -8   -2.44   28.25   0
   2 -12  -8  456.18   31.83   0
   2 -11  -8 1066.02   35.64   0
   2  -4  -5  210.45   19.57   0
   3 -12  -8   54.57   28.27   0
   3   5   7  317.95   15.28   0
   3   6  10   94.74   15.28   0
   3   7  15   20.51   21.29   0
   5 -10  -7   20.01   26.54   0
   5  -9  -7  274.20   31.16   0
   5   6   8  908.36   15.51   0
   5   7  11  803.73   22.68   0
   5   8  17   31.14   23.68   0
   5   8  18    0.14   26.62   0
   6  -4  -5  -23.40   21.37   0
   7  -8  -6  110.52   28.90   0
   7   8  13   -5.09   14.46   0
   8  -6  -5   32.26   25.04   0
   9  -1  -2  821.49   30.17   0
   9   8  12  170.35   11.06   0
  10  -6  -4  574.43   37.27   0
  10  -3  -3  139.29   25.43   0
  10   0  -1    6.27   19.06   0
  10   1   0   -4.40   17.70   0
  11  -5  -3   13.68   29.41   0
  12  -4  -2  -11.26   29.75   0
  12   1   1  109.35   20.69   0
  12   2   2  388.85   23.03   0
  12   3   3   34.42   15.38   0
  13   0   1   90.82   22.67   0
  13   4   5   65.26   17.64   0
  14   0   2  357.07   33.78   0
  15   0   3  442.36   31.08   0
 -13  -9   6  308.39   24.30   0
 -12  -8   5  103.37   19.98   0
 -12  -7   7    1.84   23.70   0
 -11  -7   4   64.62   18.03   0
 -11  -5   9   52.15   22.84   0
 -10  -7   2  191.57   13.23   0
 -10  -4   8   42.91   23.23   0
  -9  -9  -2  102.93    3.77   0
  -9  -8  -1    5.49    6.32   0
  -9  -3   8  207.19   22.59   0
  -8  -6   0   77.70    9.42   0
  -8  -4   3  372.70   17.47   0
  -8  -3   5   29.11   16.16   0
  -7 -13  -6  555.00   18.19   0
  -7  -5   0    3.31    8.69   0
  -7  -1   8   64.52   20.73   0
  -6 -15  -7  199.71   20.62   0
  -6   0   8  192.45   22.57   0
  -5 -10  -6 1675.46   23.56   0
  -4 -11  -7  178.85   16.57   0
  -4  -9  -6  269.53   16.39   0
  -4   0   4   85.68   16.40   0
  -3 -16  -8  655.58   32.90   0
  -3 -15  -8   96.97   25.28   0
  -3 -14  -8   47.52   22.42   0
  -3 -10  -7   23.17   15.88   0
  -3  -8  -6  122.23   13.10   0
  -2 -16  -8  191.55   30.77   0
  -2 -15  -8   58.42   24.77   0
  -2 -14  -8   30.81   21.28   0
  -2   4  12  322.84   28.07   0
  -1 -15  -8   38.36   26.55   0
  -1 -14  -8   25.68   21.25   0
  -1 -13  -8   88.75   23.16   0
  -1 -12  -8  214.65   24.21   0
  -1  -9  -7   92.03   20.28   0
  -1   5  14  -18.66   26.66   0
   0 -14  -8   20.68   25.08   0
   0 -13  -8  164.82   26.31   0
   0 -12  -8  149.95   25.74   0
   1 -14  -8   15.21   27.17   0
   1 -13  -8  -17.14   25.60   0
   1 -12  -8   29.17   24.29   0
   1  -8  -7   -8.69   21.46   0
   1  -6  -6 1607.88   28.82   0
   2  -8  -7  163.89   23.34   0
   2  -6  -6   -0.99   17.13   0
   2   5   8  455.25   16.54   0
   2   6  11    6.63   20.26   0
   3  -8  -7  112.27   22.69   0
   3  -6  -6  205.42   21.50   0
   3   7  14  162.18   22.23   0
   4  -9  -7   28.22   26.15   0
   4  -4  -5   45.46   17.65   0
   5   8  16  217.76   23.25   0
   6  -7  -6   57.30   27.33   0
   6  -3  -4  847.33   26.40   0
   6   7  10   26.51   10.43   0
   6   8  14   20.16   16.79   0
   8  -7  -5   18.31   29.71   0
   8  -4  -4  871.88   31.78   0
   8  -2  -3  779.19   28.92   0
   8   7   9   21.09    5.89   0
   8   8  12 1254.12   19.85   0
   9  -5  -4   78.29   27.39   0
   9  -3  -3    6.90   23.46   0
   9   0  -1   58.48   20.70   0
   9   3   2  209.12   15.30   0
  10  -4  -3   90.58   26.79   0
  10  -2  -2    7.11   23.51   0
  11  -3  -2   14.00   24.82   0
  11  -1  -1   70.21   23.09   0
  11   4   4   51.33   13.24   0
  13  -2   0   36.50   24.64   0
  13   1   2  436.29   25.16   0
  13   2   3  624.57   26.21   0
  13   3   4  127.75   20.07   0
  14  -2   1  -17.82   28.36   0
  14   1   3  506.47   30.43   0
  14   4   6  616.50   23.79   0
  15   1   4  115.67   28.41   0
 -11  -9   1  151.80   10.92   0
 -11  -6   6  291.51   20.31   0
  -9  -5   3  129.56   14.24   0
  -9  -4   5    3.76   16.54   0
  -8  -2   7 1144.29   29.27   0
  -7  -3   3 1618.56   23.20   0
  -7  -2   5  -22.88   16.51   0
  -6 -16  -7   -3.78   16.73   0
  -6  -4   0   61.38    8.73   0
  -6  -2   3  409.74   18.55   0
  -6  -1   5 1226.32   25.49   0
  -5 -13  -7   32.06   15.13   0
  -4   1   6  111.19   20.15   0
  -4   3  13  314.84   31.19   0
  -3  -1   1 2216.87   16.73   0
  -3   2   7   40.74   14.61   0
  -2 -10  -7   78.49   20.69   0
  -2  -6  -5  586.75   15.57   0
  -2   3   8  787.70   21.12   0
  -2   4  11   25.64   21.75   0
  -1  -7  -6  425.62   19.18   0
  -1   4   9   79.25   19.94   0
   0  -5  -5  832.06   20.32   0
   0   3   5  223.27   14.01   0
   1  -9  -7  425.44   23.61   0
   1   5   9 1185.71   25.05   0
   1   6  13  182.19   21.40   0
   2  -9  -7  463.90   26.73   0
   2   7  16  174.78   27.91   0
   4 -11  -7   47.29   29.59   0
   4 -10  -7  148.50   27.43   0
   4   4   4  100.31    4.04   0
   4   5   6 1023.68   13.50   0
   4   8  17   99.29   28.25   0
   5  -7  -6  415.43   29.80   0
   5   8  15  244.59   21.65   0
   6  -9  -6  -17.08   29.10   0
   6  -5  -5  761.10   30.61   0
   7  -2  -3    1.98   19.84   0
   8  -8  -5   34.88   31.53   0
   8  -1  -2  457.17   23.54   0
   8   3   2  184.64   14.03   0
   9   1   0  140.09   17.90   0
   9   2   1  299.63   17.72   0
  10  -5  -3    5.28   27.50   0
  11  -4  -2    8.43   26.09   0
  11   0   0  180.12   21.96   0
  11   1   1   -5.44   20.48   0
  12  -3  -1  122.94   28.87   0
  12  -1   0   -7.47   22.11   0
  13  -3   0    9.22   26.97   0
  13  -1   1   91.92   24.43   0
  14   2   4   42.09   19.88   0
  14   3   5   24.24   17.13   0
  15  -1   3  142.52   31.11   0
  15   2   5   27.48   19.61   0
 -12  -7   6   91.36   21.53   0
 -11  -8   2   39.09   12.52   0
 -11  -5   8 1265.51   34.18   0
 -10  -6   3 1269.80   25.59   0
 -10  -5   5  505.12   21.35   0
 -10  -4   7  148.11   20.11   0
  -9  -3   7  200.07   21.38   0
  -9  -2  10   84.30   27.19   0
  -8  -1  10   70.26   23.94   0
  -7 -14  -6  179.61   15.77   0
  -7 -11  -5  204.15   10.73   0
  -7   0  10  878.23   34.55   0
  -6 -12  -6   15.37   11.86   0
  -6   0   7 1420.51   30.34   0
  -5 -17  -7  -10.28   23.29   0
  -5 -16  -7  578.19   30.65   0
  -5 -15  -7 1341.58   33.46   0
  -5 -14  -7  817.30   24.73   0
  -5   2  11    1.56   24.39   0
  -4 -17  -7    9.55   27.24   0
  -4 -12  -7   25.04   15.58   0
  -4   3  12  968.86   35.66   0
  -3 -11  -7   69.62   17.94   0
  -2  -8  -6   -1.86   17.61   0
  -2   2   5 2957.24   29.60   0
  -1 -10  -7   22.55   18.29   0
  -1   2   4  890.54   15.71   0
  -1   3   6   96.49   16.60   0
  -1   5  12   33.96   21.91   0
   0  -7  -6  116.58   18.36   0
   0   5  10  296.92   21.33   0
   1  -5  -5   27.13   17.33   0
   1   3   4 2915.23   20.77   0
   1   4   6 3534.73   29.87   0
   1   6  12  -13.75   20.62   0
   2 -10  -7   72.16   25.21   0
   2  -1  -2 1375.36   19.18   0
   2   7  15   10.99   22.45   0
   3 -12  -7    4.98   29.38   0
   3 -11  -7   34.16   27.01   0
   3  -7  -6  211.11   22.77   0
   3   6   9  515.28   19.92   0
   4  -7  -6   21.66   24.71   0
   4  -3  -4  776.49   20.14   0
   4   8  16    8.14   20.68   0
   5  -9  -6  158.55   25.92   0
   5  -8  -6   14.12   26.17   0
   5  -5  -5   96.47   21.63   0
   5   8  14  358.02   23.22   0
   6  -6  -5  340.00   26.91   0
   6   6   7 1297.99   12.35   0
   6   8  13  264.84   17.00   0
   7  -7  -5  -14.78   25.31   0
   7  -1  -2  809.73   24.64   0
   7   3   2  725.89   14.97   0
   7   7   9  333.56   10.15   0
   7   8  12  369.45   15.08   0
   8  -5  -4 1186.38   36.79   0
   8  -3  -3   39.34   22.12   0
   8   0  -1  213.87   19.90   0
   9  -4  -3  142.38   25.89   0
   9  -2  -2  920.25   29.49   0
  10  -6  -3  -30.70   30.78   0
  10  -3  -2   59.34   26.58   0
  10  -1  -1  191.30   23.36   0
  11  -5  -2   53.53   27.88   0
  11  -2  -1  612.32   30.76   0
  11   2   2    2.03   15.84   0
  11   3   3   28.56   14.47   0
  12  -4  -1   65.06   29.06   0
  12  -2   0  228.89   29.43   0
  12   0   1   37.03   21.60   0
  12   6   8  348.71   12.90   0
  13   5   7   56.54   15.22   0
 -13  -8   7  216.64   24.32   0
 -12  -8   4   -3.76   15.15   0
 -12  -6   8  167.17   24.69   0
 -11  -5   7    2.12   19.57   0
  -9  -2   9  605.71   31.04   0
  -8 -13  -5    7.57   11.36   0
  -8  -5   1  268.47   13.26   0
  -8  -1   9   15.31   24.54   0
  -7 -15  -6   -0.47   14.30   0
  -6   1  10 1497.79   33.18   0
  -5  -1   3 1045.71   20.50   0
  -5   0   5 2094.26   30.41   0
  -4 -16  -7  183.41   26.54   0
  -4 -15  -7  406.31   28.02   0
  -4 -14  -7  202.06   23.67   0
  -4 -13  -7    4.29   15.19   0
  -3 -17  -7    5.23   26.95   0
  -3 -16  -7  247.91   28.65   0
  -3 -12  -7   25.32   17.83   0
  -3  -9  -6   32.52   16.56   0
  -3  -7  -5  547.27   14.73   0
  -3   4  13  663.32   35.15   0
  -2 -16  -7  393.75   33.22   0
  -2 -11  -7  669.05   24.45   0
  -2   4  10  364.33   24.48   0
  -1 -11  -7  -26.35   22.18   0
   0 -15  -7   -2.38   25.66   0
   0 -10  -7   26.51   20.16   0
   0  -4  -4 3585.62   29.34   0
   0   4   7   14.47   15.18   0
   0   6  14  548.29   31.75   0
   1 -14  -7  686.24   35.14   0
   1 -13  -7  153.12   24.93   0
   1 -12  -7  299.32   29.86   0
   1 -11  -7   58.89   24.58   0
   1 -10  -7   29.54   21.70   0
   1  -7  -6   92.51   18.80   0
   2 -13  -7  139.99   27.83   0
   2 -12  -7   -2.79   25.05   0
   2 -11  -7   67.71   23.88   0
   2  -7  -6  239.87   22.62   0
   2   4   5  616.76   14.10   0
   2   6  10  142.05   17.35   0
   2   7  14  198.84   23.68   0
   3  -5  -5  271.22   20.99   0
   3  -2  -3 3480.47   32.14   0
   3   7  12   15.89   17.60   0
   4  -8  -6  -16.89   25.06   0
   4  -2  -3 1200.92   24.12   0
   4   6   8  289.35   15.15   0
   4   7  11  374.07   18.57   0
   4   8  15   13.74   22.61   0
   5 -10  -6   32.59   28.90   0
   5  -2  -3  393.87   21.83   0
   5   7  10  107.27   13.92   0
   6  -4  -4 1727.00   35.75   0
   7  -9  -5  127.75   26.72   0
   7   9  16   86.57   21.01   0
   8   1   0  104.81   16.81   0
   8   2   1  160.80   13.31   0
   9  -5  -3  308.66   30.25   0
  10  -4  -2  406.30   28.43   0
  10   0   0  112.55   20.42   0
  10   4   4   19.05   12.40   0
  11  -3  -1 1027.98   36.05   0
  11  -1   0   19.18   21.09   0
  12   1   2 1077.84   28.65   0
  12   4   5  135.10   15.74   0
  13  -2   1   -0.61   24.89   0
  13   0   2  312.51   25.83   0
  14  -2   2   34.01   28.48   0
  14   0   3   23.53   25.22   0
  15  -1   4  303.29   34.27   0
  15   1   5  160.01   28.12   0
 -11  -7   3  732.07   21.54   0
 -10  -3   9  140.14   24.51   0
  -9  -6   1 1930.11   21.97   0
  -9  -4   4   92.52   15.84   0
  -9  -3   6  663.12   24.89   0
  -8  -3   4   66.10   15.35   0
  -8  -2   6   74.03   19.25   0
  -7 -16  -6    3.30   13.66   0
  -7  -2   4  333.28   17.25   0
  -7  -1   6  103.85   19.15   0
  -6 -13  -6   99.38   16.13   0
  -6 -10  -5 1023.53   16.53   0
  -6   1   9  113.97   23.09   0
  -5 -11  -6  741.72   18.37   0
  -5   1   7  307.60   22.23   0
  -5   2  10  252.23   23.66   0
  -4 -10  -6 1416.26   23.40   0
  -4  -8  -5   40.38   12.51   0
  -4   3  11  730.35   26.81   0
  -3 -15  -7  148.74   25.40   0
  -3 -14  -7  -11.07   20.24   0
  -3 -13  -7   20.53   20.35   0
  -3   1   4  246.71   14.71   0
  -3   2   6  755.90   25.00   0
  -3   4  12    0.52   25.15   0
  -2 -15  -7  453.21   28.71   0
  -2 -14  -7   -2.28   22.51   0
  -2 -13  -7   95.72   22.73   0
  -2 -12  -7   24.02   19.47   0
  -2   3   7   30.59   13.90   0
  -1 -15  -7  221.46   27.04   0
  -1 -14  -7    7.30   23.69   0
  -1 -12  -7  197.78   22.84   0
  -1  -6  -5 1089.47   20.34   0
  -1   1   2  368.88   11.45   0
  -1   4   8  346.66   21.05   0
  -1   5  11 1891.90   36.57   0
   0 -14  -7  275.12   29.28   0
   0 -13  -7  190.95   26.27   0
   0 -12  -7  183.82   26.21   0
   0 -11  -7   -0.22   20.10   0
   0   6  13  169.94   25.82   0
   1   5   8 2434.63   30.61   0
   1   6  11 1702.12   32.73   0
   2  -8  -6   67.55   20.59   0
   2   5   7  104.85   13.78   0
   2   7  13   60.57   24.16   0
   3   0  -1   10.88   11.80   0
   3   8  17  571.83   30.95   0
   4 -11  -6  384.24   33.61   0
   4 -10  -6   47.57   27.47   0
   4  -9  -6  153.25   27.57   0
   5  -1  -2   18.53   16.38   0
   5   8  13    7.92   18.41   0
   6 -10  -5   10.15   26.70   0
   6  -9  -5  358.79   30.64   0
   6  -1  -2 1137.68   24.53   0
   6   8  12   23.64   14.00   0
   6   9  17   52.40   25.14   0
   7  -3  -3  211.67   23.55   0
   7   0  -1   11.50   16.66   0
   7   1   0 1931.33   25.71   0
   7   2   1  201.52   13.38   0
   8  -8  -4   -9.60   29.41   0
   8  -4  -3  902.43   32.93   0
   8  -2  -2   -6.14   20.78   0
   8   9  15  659.93   22.46   0
   9  -7  -3    3.55   27.53   0
   9  -6  -3    5.36   28.88   0
   9  -3  -2   10.28   24.20   0
   9  -1  -1  504.21   23.35   0
  10  -5  -2   11.59   27.48   0
  10  -2  -1  175.14   23.85   0
  10   1   1  180.97   19.18   0
  10   3   3 1204.50   23.27   0
  11  -4  -1  125.77   26.46   0
  12  -4   0   16.88   29.80   0
  12  -3   0   68.19   26.84   0
  12  -1   1  -14.64   22.39   0
  12   2   3  203.76   18.04   0
  12   3   4    7.71   14.38   0
  13  -3   1  122.78   27.45   0
  13  -1   2    4.74   25.19   0
  13   1   3  309.41   23.98   0
  13   2   4  127.71   21.98   0
  13   4   6  745.03   22.11   0
  13   6   9  276.86   13.86   0
  14   1   4   57.21   22.50   0
  14   2   5  234.66   24.95   0
  14   4   7   33.45   16.57   0
 -13  -8   6   65.80   20.25   0
 -12  -9   2  215.13   15.79   0
 -12  -7   5  177.99   19.36   0
 -12  -6   7  429.51   26.76   0
 -11  -5   6  144.82   22.05   0
 -10  -9  -1   71.14    6.53   0
 -10  -5   4    1.23   15.11   0
 -10  -3   8  333.12   25.09   0
  -8  -1   8   21.92   22.41   0
  -7   0   8  278.60   25.01   0
  -6 -14  -6   20.53   16.21   0
  -6  -1   4 1942.88   27.94   0
  -6   0   6  125.98   19.61   0
  -5  -9  -5  235.83   11.88   0
  -5   2   9   11.90   19.23   0
  -4   1   5    1.94   18.98   0
  -4   3  10  807.22   29.51   0
  -3   4  11  826.37   31.30   0
  -2  -9  -6  881.23   22.91   0
  -2   4   9  400.59   22.29   0
   0  -8  -6  188.51   20.48   0
   0  -3  -3 3637.75   26.01   0
   0   5   9 2507.39   34.90   0
   0   6  12   -3.85   23.65   0
   1  -8  -6  311.72   22.69   0
   1  -4  -4 3799.76   33.51   0
   1   7  15   -3.54   25.00   0
   3 -11  -6  824.15   34.92   0
   3 -10  -6  549.92   30.66   0
   3  -9  -6  257.87   26.50   0
   3  -6  -5  198.55   20.29   0
   3   8  16   37.46   23.29   0
   4  -6  -5  520.03   24.32   0
   4  -4  -4    7.71   19.16   0
   4  -1  -2  -12.71   14.95   0
   4   8  14  199.11   20.40   0
   5   2   1 1059.49   13.48   0
   5   9  18   -3.09   25.79   0
   6  -5  -4  252.80   25.14   0
   6  -3  -3  495.60   24.03   0
   6   0  -1  120.42   15.65   0
   6   2   1  969.04   15.63   0
   6   7   9  809.87   14.09   0
   6   9  16    4.92   22.81   0
   7  -7  -4   25.72   26.00   0
   7  -6  -4  179.62   25.25   0
   7   9  15  537.26   24.60   0
   8  -5  -3   50.00   24.64   0
   8   8  11    5.43    9.12   0
   9   8  11   93.39    8.41   0
  10  -6  -2  288.18   33.64   0
  10   2   2   -3.46   15.66   0
  11  -5  -1   75.94   30.08   0
  11  -2   0  103.37   24.50   0
  11   0   1   18.92   20.13   0
  13   3   5   37.05   15.81   0
  14  -2   3  -17.07   29.85   0
  14   3   6   56.70   16.98   0
  15   0   5  280.68   28.53   0
 -13  -9   4  589.28   23.24   0
 -12 -11   0    9.67    7.93   0
 -11  -6   4   26.15   16.72   0
 -11  -4   8  274.80   26.80   0
 -10  -7   1  147.30   10.99   0
  -9  -5   2   91.16   13.35   0
  -8 -14  -5    6.10   11.62   0
  -8 -11  -4   94.26    8.44   0
  -8  -4   2   48.78   11.03   0
  -7 -12  -5   44.48   11.48   0
  -7  -3   2   19.98   11.75   0
  -6 -16  -6   34.48   18.20   0
  -6 -15  -6   78.06   17.03   0
  -6   1   8  203.77   22.76   0
  -6   2  11   94.49   26.06   0
  -5 -17  -6   -5.45   22.49   0
  -5 -12  -6  123.30   14.17   0
  -4 -17  -6   25.41   26.70   0
  -4 -11  -6 1541.23   27.77   0
  -4   0   3  615.38   17.10   0
  -4   2   7    6.07   20.98   0
  -3 -17  -6   82.97   30.44   0
  -3 -10  -6   62.98   16.09   0
  -3   0   2  219.17   12.01   0
  -2  -7  -5 1283.80   21.23   0
  -1  -9  -6  571.82   23.02   0
  -1   5  10  195.06   21.12   0
  -1   6  14  170.97   28.07   0
   0  -9  -6  372.76   21.87   0
   1 -14  -6   72.29   25.96   0
   1  -9  -6  167.55   22.31   0
   1   6  10   12.80   16.33   0
   1   7  14   76.47   23.81   0
   2 -13  -6   48.50   27.59   0
   2  -9  -6   18.96   20.50   0
   2  -6  -5   -0.83   18.21   0
   2  -4  -4  -17.24   11.65   0
   2   7  12  140.10   19.80   0
   3   5   6    1.21   11.45   0
   3   7  11 1276.37   26.18   0
   3   8  15  368.25   24.76   0
   4  -7  -5   55.73   23.82   0
   4   0  -1 2287.07   23.05   0
   4   7  10 1367.21   23.27   0
   5 -11  -5   57.35   30.88   0
   5 -10  -5    1.88   28.31   0
   5  -9  -5  253.19   27.73   0
   5  -8  -5  228.64   27.76   0
   5  -5  -4   36.35   20.23   0
   5   0  -1 2093.55   25.12   0
   5   1   0 1667.67   19.55   0
   5   9  17   83.89   26.22   0
   7  -9  -4   27.09   27.13   0
   7  -4  -3  158.09   22.80   0
   7  -2  -2   -4.34   19.68   0
   8  -6  -3   -2.90   25.42   0
   8  -3  -2   66.65   22.42   0
   8  -1  -1  624.82   24.23   0
   8   9  14  423.26   17.83   0
   9  -4  -2  -11.73   24.45   0
   9  -2  -1  408.89   24.98   0
   9   1   1   -3.84   18.67   0
   9   9  14  211.29   13.27   0
  10  -3  -1  178.39   25.74   0
  10  -1   0  452.12   24.50   0
  11  -3   0   18.30   23.50   0
  11   1   2   42.50   17.64   0
  11   4   5   14.76   11.75   0
  12  -2   1  138.67   25.62   0
  12   0   2  295.22   26.48   0
  13  -3   2  101.55   29.17   0
  13  -2   2  155.05   26.17   0
  13   0   3   11.48   23.95   0
  14   0   4  113.48   25.63   0
  15  -1   5  173.47   29.18   0
 -13  -8   5  605.69   26.09   0
 -12  -8   3  137.61   15.52   0
 -12  -6   6  277.15   22.86   0
 -12  -5   8  580.60   28.84   0
 -10  -6   2   37.80   13.11   0
 -10  -4   5  240.42   18.86   0
 -10  -3   7   21.85   20.13   0
  -9  -3   5  487.64   21.56   0
  -9  -2   7  622.90   25.69   0
  -8 -15  -5    3.32   13.83   0
  -8  -2   5  161.08   18.41   0
  -8  -1   7   -4.28   19.64   0
  -8   0  10  -18.15   24.59   0
  -7  -1   5   73.68   16.33   0
  -7   1  10  908.13   36.01   0
  -6  -2   2  486.15   17.99   0
  -5 -16  -6   36.90   21.96   0
  -5 -15  -6    6.51   21.55   0
  -5 -14  -6   75.64   19.56   0
  -5 -13  -6   -2.57   13.42   0
  -5  -2   1  187.67   10.20   0
  -5   0   4 1091.60   24.08   0
  -5   1   6  148.45   19.44   0
  -4 -16  -6   29.72   23.55   0
  -4   3   9  906.33   29.29   0
  -3 -16  -6  188.23   26.80   0
  -3  -6  -4  355.20   11.49   0
  -3   4  10   29.71   21.10   0
  -2 -16  -6   -9.28   27.32   0
  -2 -10  -6   12.17   16.78   0
  -2   3   6  242.20   20.06   0
  -1 -15  -6    3.82   24.92   0
  -1   3   5   25.96   13.73   0
  -1   4   7  168.82   19.06   0
  -1   6  13 1063.16   36.28   0
   0 -15  -6   16.14   23.00   0
   0 -14  -6   17.41   23.39   0
   0 -10  -6  610.37   25.34   0
   0   4   6 2558.17   28.76   0
   0   6  11  752.31   26.52   0
   1 -13  -6  178.20   25.65   0
   1 -12  -6   14.27   23.91   0
   1 -11  -6  241.11   26.28   0
   1 -10  -6  386.91   25.87   0
   1   7  13   -6.78   20.56   0
   3  -7  -5  222.90   23.31   0
   3   6   8   29.87   11.85   0
   3   8  14   44.95   20.51   0
   4 -11  -5   31.77   27.83   0
   4  -9  -5  492.86   29.45   0
   4  -8  -5   84.21   24.44   0
   4   8  13   -0.86   16.85   0
   5   6   7 1900.04   16.90   0
   5   9  16   52.83   20.06   0
   6 -10  -4   -9.90   25.64   0
   6  -7  -4   63.94   28.33   0
   6   9  15   50.42   18.79   0
   7  -5  -3  203.66   25.66   0
   7   8  11   61.30   10.41   0
   7   9  14  305.64   18.75   0
   8  -8  -3   95.72   31.93   0
   8  -7  -3   21.69   25.34   0
   9  -7  -2  197.08   27.97   0
   9  -6  -2  397.29   32.25   0
   9  -5  -2  157.05   27.22   0
   9   2   2  809.11   22.01   0
   9   3   3 1214.30   21.67   0
  10  -4  -1   11.96   25.16   0
  10   0   1  -17.44   19.77   0
  11  -4   0  -12.72   26.11   0
  11  -1   1   49.36   21.11   0
  11   2   3  728.90   22.27   0
  11   3   4  101.00   16.41   0
  12  -4   1   85.56   27.67   0
  12  -3   1  333.04   29.78   0
  12   1   3   55.44   18.14   0
  12   5   7   -2.13   12.30   0
  13  -1   3   -6.34   28.16   0
  13   1   4  181.65   25.21   0
  14  -1   4   81.15   27.12   0
  14   1   5  358.30   25.66   0
 -11  -8   1  379.77   13.91   0
 -11  -5   5  368.52   20.71   0
 -11  -4   7    1.84   21.93   0
 -10  -2   9  506.84   30.88   0
  -9  -4   3   22.09   13.73   0
  -9  -1   9  565.13   32.27   0
  -8  -3   3    7.76   13.55   0
  -8   0   9  141.39   25.21   0
  -7 -13  -5   14.22   14.76   0
  -7   0   7 1129.46   30.99   0
  -6 -11  -5  328.31   13.93   0
  -6   2  10  143.57   25.46   0
  -5   3  11    3.36   17.63   0
  -4 -15  -6  287.19   24.75   0
  -4 -14  -6  915.31   28.15   0
  -4 -13  -6    2.46   16.96   0
  -4   4  12  128.09   25.84   0
  -3 -15  -6  -19.96   22.39   0
  -3 -14  -6    9.43   22.80   0
  -3  -8  -5 1023.02   19.06   0
  -3   5  13   45.21   29.35   0
  -2 -15  -6    6.29   24.03   0
  -2 -14  -6  143.79   24.94   0
  -2 -11  -6  624.66   23.37   0
  -2   2   4  732.52   17.38   0
  -2   4   8   35.33   19.12   0
  -2   5  11  132.16   22.92   0
  -1 -14  -6   50.58   23.96   0
  -1 -13  -6  504.73   27.02   0
  -1 -12  -6  429.31   26.52   0
  -1 -11  -6   -9.56   19.82   0
   0 -13  -6  387.05   27.33   0
   0 -12  -6  539.93   28.52   0
   0 -11  -6  -10.82   20.65   0
   0   5   8 3781.50   38.38   0
   1  -7  -5   34.28   18.32   0
   1  -3  -3  263.64   11.67   0
   1   2   2  444.55    7.78   0
   1   5   7  567.59   18.30   0
   2  -7  -5  402.03   23.93   0
   2   3   3  137.53    5.66   0
   3 -12  -5   47.26   26.71   0
   3  -8  -5   34.71   21.79   0
   3  -3  -3  420.28   20.83   0
   4 -10  -5  188.32   21.83   0
   4  -5  -4  123.38   15.35   0
   4  -3  -3 2300.93   31.85   0
   4   9  17   -5.64   25.12   0
   5  -6  -4   76.53   24.40   0
   5   7   9  453.23   14.53   0
   5   9  15    5.33   20.79   0
   6  -8  -4  123.19   19.85   0
   6  -4  -3  155.46   21.50   0
   6  -2  -2  250.15   18.61   0
   6   8  11   -0.30   12.17   0
   7  -6  -3  136.10   25.82   0
   7  -3  -2   -0.99   21.86   0
   7  -1  -1  104.58   19.27   0
   8  -4  -2  537.59   29.33   0
   8   0   0  950.07   23.91   0
   9  -3  -1  178.33   25.25   0
   9  -1   0  964.50   26.81   0
  10  -6  -1    1.63   30.50   0
  10  -2   0  168.54   23.29   0
  11  -5   0   36.69   28.22   0
  12  -1   2   62.21   23.34   0
  12   2   4   13.68   15.99   0
  12   3   5   16.60   17.10   0
  12   4   6   -1.01   14.52   0
  13   2   5  365.25   24.53   0
  13   5   8  744.77   19.83   0
  14  -2   4  -10.87   29.42   0
  14   2   6   29.25   20.09   0
  14   3   7   76.98   19.62   0
 -13  -7   6   -2.68   19.95   0
 -12  -5   7  295.87   24.08   0
 -11  -7   2  103.18   14.21   0
 -10  -5   3  206.40   15.87   0
  -9 -14  -4    0.23   10.07   0
  -9  -2   6  655.65   27.46   0
  -7 -14  -5   16.82   14.57   0
  -7 -10  -4 1216.92   14.68   0
  -7  -2   3   15.77   13.56   0
  -6   0   5  425.33   21.23   0
  -6   1   7  117.15   20.38   0
  -5 -10  -5   10.72   12.26   0
  -4  -9  -5   13.64   11.58   0
  -4  -7  -4  623.81   13.77   0
  -4  -2   0 1359.69   12.74   0
  -4   2   6   58.50   18.92   0
  -3 -13  -6    8.06   20.18   0
  -3   4   9  474.64   24.38   0
  -2 -12  -6  906.86   28.25   0
  -2   0   1 5018.06   22.20   0
  -1   5   9 1275.64   28.71   0
  -1   6  12  129.55   24.81   0
   0   3   4  202.51   12.00   0
   0   7  14  129.36   28.15   0
   1  -5  -4 5856.55   42.99   0
   1   4   5  896.49   16.48   0
   1   6   9 1206.86   27.37   0
   1   7  12   20.90   19.35   0
   2 -13  -5   42.50   28.70   0
   2  -8  -5   94.36   21.85   0
   2  -5  -4 2293.27   32.31   0
   2   7  11   87.97   18.44   0
   3 -11  -5  476.27   30.09   0
   3 -10  -5  689.30   31.45   0
   3  -9  -5  133.86   24.86   0
   3   4   4   -1.26    6.17   0
   3   7  10   92.77   16.20   0
   3   8  13  -30.78   18.93   0
   4   8  12 1829.95   30.35   0
   4   9  16   23.08   23.17   0
   5 -11  -4  202.35   30.88   0
   5 -10  -4    3.82   29.67   0
   5  -9  -4   42.25   24.58   0
   5  -8  -4   18.98   25.58   0
   5  -4  -3  863.63   25.74   0
   5  -2  -2   74.33   18.80   0
   6  -5  -3  -17.55   23.27   0
   6   9  14  204.59   17.84   0
   7  -9  -3  119.71   28.89   0
   7  -8  -3  379.15   31.38   0
   7  -7  -3   25.62   24.95   0
   8  -5  -2 1108.48   35.35   0
   9  -4  -1  251.03   28.20   0
  10  -3   0   -1.44   24.08   0
  10   1   2   -3.97   17.67   0
  10   5   6   20.52    9.72   0
  11  -2   1  356.73   26.60   0
  11   0   2    8.24   19.48   0
  11   6   8  202.59   10.13   0
  12  -2   2  367.98   28.34   0
  12   0   3   29.26   23.71   0
  13  -3   3   77.22   28.23   0
  13  -2   3    5.68   25.34   0
  13   0   4   -6.03   21.99   0
  13   3   6    2.56   17.65   0
  13   4   7  128.75   17.86   0
  14   0   5   28.27   24.15   0
 -13  -9   3  156.30   16.06   0
 -13  -8   4   18.11   17.83   0
 -12  -6   5  115.52   17.68   0
 -11  -4   6  108.53   22.55   0
 -11  -3   8   15.73   24.74   0
 -10  -3   6 1144.06   28.74   0
 -10  -2   8   30.74   24.13   0
  -9 -15  -4   -3.45   12.42   0
  -9  -3   4  755.65   22.01   0
  -9  -1   8   12.23   23.86   0
  -8  -2   4  820.60   23.57   0
  -8  -1   6   72.60   20.76   0
  -8   0   8   21.69   22.78   0
  -7 -15  -5   10.33   13.45   0
  -7   0   6   44.35   17.41   0
  -6 -16  -5   16.47   20.48   0
  -6 -12  -5  266.15   15.06   0
  -6   2   9    1.37   22.28   0
  -5 -17  -5   60.53   23.55   0
  -5  -1   2  142.76   14.23   0
  -5   1   5 1873.33   29.64   0
  -4 -17  -5  -26.65   24.56   0
  -4   1   4    6.15   16.16   0
  -4   3   8  899.79   24.75   0
  -3 -17  -5  163.63   32.02   0
  -3   1   3  213.57   13.39   0
  -3   5  12  -16.29   20.13   0
  -2 -16  -5  525.09   34.52   0
  -2   5  10   63.50   21.41   0
  -2   6  13  550.48   33.23   0
  -1  -8  -5 1275.16   26.14   0
  -1   2   3  335.31   13.11   0
   0 -15  -5   -0.24   24.82   0
   0  -8  -5  432.33   22.48   0
   0   6  10  223.60   21.35   0
   0   7  13  130.13   25.92   0
   1 -14  -5  269.18   28.59   0
   1 -13  -5   72.30   21.98   0
   1  -8  -5   76.63   20.05   0
   2 -12  -5  -13.60   24.62   0
   2 -11  -5  122.64   26.30   0
   2 -10  -5  168.80   24.16   0
   2  -9  -5   -0.54   20.71   0
   2   5   6  984.53   19.04   0
   4  -7  -4  307.47   26.00   0
   4  -2  -2  112.19   16.36   0
   4   7   9 1063.90   20.90   0
   4   9  15   12.88   21.53   0
   5   8  11   25.31   15.38   0
   5   9  14   -0.35   20.32   0
   6 -10  -3   14.82   26.15   0
   6  -6  -3    2.59   23.64   0
   6  -1  -1 1567.95   27.32   0
   7  -4  -2  526.02   26.88   0
   7   0   0 4281.12   37.76   0
   7   9  13  189.18   14.41   0
   8  -8  -2   79.33   29.90   0
   8  -6  -2  697.24   31.66   0
   8   2   2   30.32   12.51   0
   8   3   3  993.27   18.04   0
   8   9  13  509.86   15.52   0
   9  -7  -1    9.40   26.49   0
   9   0   1   77.19   18.37   0
  10  -4   0   48.65   24.83   0
  10  -1   1   49.91   20.33   0
  11  -4   1  122.21   25.44   0
  11  -3   1  255.45   27.90   0
  11   1   3  185.40   21.16   0
  12  -4   2   26.18   27.15   0
  12  -3   2  344.48   29.59   0
  14  -2   5   -5.43   30.92   0
  14  -1   5   -1.94   26.41   0
  14   1   6  143.65   23.94   0
 -13  -7   5   13.62   20.14   0
 -13  -6   7    9.45   21.52   0
 -12  -8   2    5.20   12.64   0
 -12  -5   6  584.74   26.24   0
 -11  -5   4   45.20   18.33   0
 -10  -4   4  278.88   18.38   0
  -8 -12  -4  622.13   14.81   0
  -7  -1   4   18.39   15.41   0
  -7   1   8  678.53   28.83   0
  -6 -15  -5   -7.64   18.51   0
  -6 -14  -5   17.59   16.06   0
  -6 -13  -5   17.99   15.95   0
  -6  -9  -4   29.75    8.37   0
  -5 -16  -5  189.77   24.15   0
  -5 -11  -5   21.50   14.22   0
  -5  -8  -4  196.46    9.91   0
  -4 -16  -5  313.09   30.88   0
  -4 -10  -5  644.01   20.70   0
  -4   4  10  663.07   30.18   0
  -3 -16  -5  484.18   30.15   0
  -3   5  11   53.22   24.63   0
  -2  -6  -4   26.60   10.77   0
  -1 -15  -5   31.24   24.31   0
  -1   6  11  839.46   29.49   0
   0 -14  -5  134.35   27.03   0
   1 -12  -5   35.66   23.91   0
   1 -11  -5   34.93   24.70   0
   1  -9  -5 1103.09   29.71   0
   1   7  11  218.31   20.70   0
   1   8  15   25.41   27.39   0
   2  -2  -2   27.30   13.46   0
   2   7  10   48.09   19.57   0
   2   8  13   44.69   19.78   0
   3  -6  -4  664.89   20.36   0
   3  -2  -2  166.71   16.04   0
   3   9  16   -1.22   23.08   0
   4 -11  -4  259.30   28.59   0
   4 -10  -4   20.29   25.37   0
   4  -9  -4   -0.66   24.36   0
   4  -8  -4  265.38   25.60   0
   4  -4  -3  217.85   19.64   0
   5  -5  -3  185.26   22.13   0
   5   5   5   52.39    4.52   0
   6  -8  -3  727.23   33.29   0
   6  -7  -3  178.91   27.69   0
   6   9  13  119.79   18.26   0
   7  -5  -2 1336.45   35.25   0
   7  -2  -1   56.28   19.76   0
   8  -3  -1   14.84   19.41   0
   9  -2   0  973.74   28.02   0
  10  -6   0  285.26   30.25   0
  10   3   4   42.34   13.09   0
  10   4   5  210.12   12.97   0
  11  -5   1  106.35   26.19   0
  11  -1   2   -4.72   21.02   0
  12  -1   3   62.52   22.71   0
  12   1   4  145.36   19.23   0
  12   6   9  746.51   15.98   0
  13  -2   4   96.65   28.22   0
  13  -1   4   49.18   25.12   0
  13   1   5  543.35   25.17   0
  14   2   7  136.12   23.71   0
 -12  -7   3   10.88   15.67   0
 -11 -10  -1  447.70    8.47   0
 -11  -3   7   11.23   22.48   0
 -10  -2   7   71.85   22.01   0
  -9  -6   0  330.62   11.74   0
  -9  -5   1   52.99   10.75   0
  -9  -2   5   70.39   20.31   0
  -8  -5   0  229.04   10.81   0
  -8  -4   1  852.87   17.17   0
  -8   0   7  752.50   27.13   0
  -7   2  10  311.50   31.10   0
  -6   1   6    5.82   19.22   0
  -6   2   8   25.70   20.67   0
  -5 -15  -5  678.76   25.82   0
  -5 -14  -5  522.30   24.36   0
  -5 -12  -5   -6.92   16.13   0
  -5   0   3 1746.03   24.85   0
  -4 -15  -5  751.86   30.18   0
  -3 -15  -5   66.49   25.11   0
  -3 -10  -5  765.90   23.80   0
  -3   3   6  -15.80   19.78   0
  -3   4   8  262.58   22.51   0
  -2 -15  -5  228.76   23.75   0
  -2 -14  -5   -5.99   23.93   0
  -2  -9  -5  445.73   19.48   0
  -2   3   5  688.46   21.17   0
  -2   4   7   -6.55   13.65   0
  -2   5   9  635.94   26.01   0
  -2   6  12  100.90   24.75   0
  -1 -14  -5   86.06   23.01   0
  -1 -13  -5   41.97   25.20   0
  -1  -6  -4   29.59   12.83   0
  -1   4   6 1726.39   27.78   0
  -1   5   8 2337.73   33.94   0
   0 -13  -5   84.37   21.80   0
   0 -12  -5    4.75   22.56   0
   0 -11  -5   97.39   22.70   0
   0 -10  -5  476.16   24.25   0
   0   5   7 3379.63   34.91   0
   0   7  12  109.75   21.30   0
   1  -6  -4 3707.46   37.99   0
   1   8  14  267.08   25.95   0
   2 -13  -4  112.88   26.75   0
   2  -6  -4 3256.19   35.81   0
   3 -12  -4  302.26   29.69   0
   3 -11  -4  324.55   28.83   0
   3  -7  -4  877.25   28.26   0
   3  -4  -3   27.71   19.44   0
   3   9  15  358.42   28.24   0
   4   8  11   28.73   15.57   0
   4   9  14   10.91   18.30   0
   5 -11  -3  141.17   30.97   0
   5 -10  -3   50.07   26.19   0
   5  -6  -3  337.83   27.44   0
   5  -3  -2   11.45   18.34   0
   5  -1  -1    2.94   16.40   0
   6  -4  -2   38.89   20.59   0
   6   0   0 1066.86   20.92   0
   7  -9  -2   23.86   28.13   0
   7  -8  -2  310.00   28.60   0
   7  -7  -2  165.39   26.23   0
   7  -6  -2  186.80   26.14   0
   7   1   1  549.89   17.64   0
   8  -4  -1  422.04   26.68   0
   9  -3   0  408.77   25.98   0
   9   1   2   22.92   15.99   0
  10  -2   1   96.81   23.37   0
  10   0   2  612.56   23.37   0
  11  -2   2  396.83   27.51   0
  11   2   4  140.60   15.94   0
  11   5   7   16.00   11.63   0
  12  -2   3  106.95   26.61   0
  12   2   5   52.52   18.83   0
  13  -3   4  178.46   29.64   0
  13   0   5  431.25   30.69   0
  13   2   6   13.97   20.12   0
  14  -1   6   -8.48   29.26   0
  14   0   6    0.35   24.01   0
  14   3   8   32.85   19.68   0
 -12  -6   4   -1.22   16.23   0
 -12  -4   7   32.14   21.19   0
 -11  -4   5   60.03   18.47   0
 -10  -6   1  954.64   17.61   0
 -10  -3   5  200.35   19.73   0
  -9  -4   2   26.28   13.80   0
  -9   0   9   22.50   24.24   0
  -8 -13  -4  287.45   15.16   0
  -8  -3   2  -14.09   13.88   0
  -8  -1   5  255.24   20.41   0
  -8   1   9  411.98   31.40   0
  -7  -4   0   98.13   10.33   0
  -7  -3   1  275.99   13.85   0
  -7   1   7 1485.67   32.52   0
  -6   3  10    1.18   25.01   0
  -5 -13  -5   13.03   15.58   0
  -5   4  11  258.28   29.04   0
  -4 -14  -5  428.40   22.81   0
  -4 -13  -5   15.81   20.04   0
  -4 -12  -5   36.06   18.43   0
  -4 -11  -5  408.26   18.49   0
  -4   0   2   39.45   12.50   0
  -4   2   5  347.75   20.97   0
  -4   3   7   17.94   13.73   0
  -3 -17  -4   -2.65   27.76   0
  -3 -14  -5   23.43   20.29   0
  -3 -13  -5   84.60   21.79   0
  -3 -11  -5  365.19   22.52   0
  -3   5  10    6.91   21.79   0
  -2 -13  -5    4.76   20.52   0
  -2 -12  -5  114.90   22.93   0
  -2 -11  -5  344.22   22.37   0
  -2 -10  -5  173.08   18.53   0
  -1 -11  -5  162.37   21.40   0
  -1 -10  -5    9.42   18.45   0
  -1   6  10    3.92   20.53   0
  -1   7  13   64.83   27.12   0
   0 -15  -4    5.90   25.56   0
   0  -6  -4   75.38   16.02   0
   0  -4  -3   19.35   12.91   0
   0   4   5   52.94   13.86   0
   0   6   9 1253.42   28.25   0
   1 -14  -4   71.27   27.20   0
   1  -4  -3   14.76   14.73   0
   1   6   8   19.42   14.79   0
   2 -12  -4   40.22   25.32   0
   2  -7  -4 1123.46   28.64   0
   2  -4  -3  706.86   21.92   0
   3 -10  -4  132.70   24.61   0
   3  -9  -4  934.73   33.38   0
   3  -8  -4  188.02   17.69   0
   3   6   7  163.89   11.95   0
   3   7   9 1725.35   25.53   0
   4 -12  -3   48.78   29.19   0
   4  -5  -3   67.97   19.38   0
   4  -1  -1   30.19   13.95   0
   5  -9  -3  109.97   25.18   0
   5  -7  -3  110.55   23.56   0
   5   9  13   55.83   16.69   0
   5  10  17  190.28   26.50   0
   6 -10  -2   10.07   26.24   0
   6  -5  -2 1006.08   30.34   0
   6  -2  -1   48.28   17.69   0
   6   7   8  148.37    8.88   0
   6   8  10  367.51   13.48   0
   6  10  16   12.21   18.89   0
   7  -3  -1   78.25   21.11   0
   7   2   2    0.56   11.08   0
   7   8  10  256.55    9.91   0
   8  -8  -1   -3.94   26.25   0
   8  -7  -1   -4.43   27.95   0
   8  -6  -1  -16.88   25.19   0
   8  -5  -1  223.81   26.28   0
   8  -2   0  106.23   21.05   0
   8   0   1    8.55   17.13   0
   8   8  10  396.58    9.53   0
   9  -7   0  236.46   30.34   0
   9  -5   0  101.70   27.72   0
   9  -4   0    5.74   24.50   0
   9  -1   1  -11.04   19.27   0
  10  -6   1  417.53   31.95   0
  10  -4   1   26.04   24.78   0
  10  -3   1   13.29   23.27   0
  11  -5   2    3.66   26.99   0
  11  -4   2   21.84   24.73   0
  11  -3   2   -4.63   23.62   0
  11   0   3   60.26   21.30   0
  11   3   5  548.04   17.74   0
  11   4   6   76.62   12.53   0
  12  -4   3  292.62   30.84   0
  12   0   4  251.74   23.09   0
  12   3   6  480.99   21.22   0
  13   3   7   68.05   19.11   0
  13   5   9  152.89   16.92   0
  14  -2   6    5.28   28.43   0
  14   1   7  351.57   29.59   0
 -13  -8   3  200.13   18.55   0
 -12 -10   0  296.61   10.99   0
 -12  -5   5  255.31   20.28   0
 -10  -7   0  920.88   14.69   0
 -10  -5   2   -2.49   12.20   0
 -10  -1   8   12.74   22.22   0
  -9  -3   3  133.15   17.78   0
  -8 -15  -4   -5.58   13.76   0
  -7 -11  -4  121.48    9.96   0
  -7  -2   2  797.97   19.68   0
  -7   0   5  547.03   22.27   0
  -7   2   9   79.62   25.49   0
  -6 -17  -4   -8.00   20.66   0
  -5 -17  -4   10.72   23.02   0
  -5   2   6  235.30   16.34   0
  -5   3   8  770.85   24.35   0
  -4 -17  -4   15.96   24.14   0
  -3 -12  -5  395.01   21.28   0
  -2 -16  -4  -14.79   27.10   0
  -2   6  11 1243.09   37.45   0
  -1 -15  -4   19.58   23.39   0
  -1   3   4  477.93   15.01   0
   0 -14  -4   28.12   24.52   0
   0   1   1  149.95    4.53   0
   0   7  11   -2.84   20.37   0
   0   8  14  321.91   32.92   0
   1 -13  -4  397.29   29.44   0
   1  -7  -4  236.35   20.05   0
   1   3   3 4565.88   22.35   0
   1   5   6  454.80   16.87   0
   1   7  10  106.31   18.25   0
   1   8  13   16.58   21.68   0
   2 -11  -4  369.95   28.15   0
   2 -10  -4  173.09   23.40   0
   2  -9  -4  349.42   24.51   0
   2  -8  -4  -10.67   20.67   0
   2   4   4 2236.46   17.62   0
   3   8  11  120.54   17.39   0
   3   9  14  283.57   23.18   0
   4 -11  -3  506.49   32.57   0
   4 -10  -3  715.71   30.97   0
   4  -3  -2   77.55   20.24   0
   4   5   5   10.55    5.90   0
   4   9  13    0.90   19.83   0
   5  -4  -2   24.55   18.80   0
   5   0   0  717.90   17.71   0
   5   7   8   16.30    9.61   0
   5   8  10   25.52   13.23   0
   5  10  16   -6.09   22.20   0
   6  -9  -2   16.46   25.79   0
   6  -8  -2  372.63   30.59   0
   6  -7  -2  156.45   25.04   0
   6  -6  -2   47.87   23.20   0
   6   1   1  164.81   12.20   0
   7  -4  -1  539.45   26.71   0
   7  -1   0 1216.67   26.76   0
   7   7   8   35.40    5.70   0
   7   9  12  947.28   19.36   0
   7  10  15  489.69   24.12   0
  10  -5   1  324.92   26.39   0
  10  -1   2  568.17   25.46   0
  10   1   3  326.81   19.52   0
  11  -1   3  137.89   24.43   0
  12  -1   4    5.21   21.78   0
  12   4   7  122.08   15.94   0
  12   5   8   64.61   12.80   0
  13  -3   5   39.77   30.53   0
  13  -2   5   -2.30   25.27   0
  13  -1   5   21.46   24.12   0
  13   1   6   29.53   23.65   0
  13   4   8   73.88   16.51   0
 -13  -9   2   69.92   13.54   0
 -13  -7   4    4.53   15.43   0
 -11  -7   1  360.63   13.88   0
 -11  -6   2   89.08   14.42   0
 -11  -5   3  696.21   21.96   0
 -11  -3   6  -14.36   19.64   0
 -10  -2   6  310.97   22.45   0
  -9  -1   6   49.35   19.04   0
  -8  -2   3  -15.26   14.16   0
  -8   0   6   36.26   20.84   0
  -8   1   8  209.79   26.66   0
  -7 -15  -4   15.18   16.25   0
  -6 -16  -4   47.88   23.57   0
  -6 -10  -4   98.27   11.26   0
  -6  -3   0    9.48    9.63   0
  -6  -2   1    8.70   10.13   0
  -6   2   7   43.50   19.39   0
  -6   3   9   39.35   23.91   0
  -5 -16  -4    5.46   24.50   0
  -5   1   4  309.26   19.03   0
  -5   4  10  152.80   20.09   0
  -4 -16  -4   51.47   24.96   0
  -4  -8  -4  268.61   13.24   0
  -3 -16  -4   30.05   24.43   0
  -2 -15  -4   27.04   22.96   0
  -2  -7  -4 1163.76   20.54   0
  -2   2   3 1306.81   19.72   0
  -2   4   6   19.50   16.61   0
  -2   5   8   80.79   19.60   0
  -1 -14  -4  118.77   26.77   0
  -1   5   7 1075.00   25.65   0
  -1   7  12  770.23   32.52   0
   0 -13  -4  298.31   26.25   0
   0  -7  -4   76.40   17.00   0
   1 -12  -4   32.02   24.50   0
   1 -11  -4   51.61   23.26   0
   1  -8  -4   52.12   18.74   0
   2   6   7  799.87   17.94   0
   2   7   9  414.64   18.94   0
   3 -12  -3  100.92   28.48   0
   4  -9  -3  258.23   25.82   0
   4  -8  -3   64.02   21.74   0
   4  -7  -3   18.76   20.64   0
   4  10  16   44.60   28.66   0
   5 -11  -2   22.46   29.00   0
   6   9  12 1525.09   25.33   0
   6  10  15  749.12   25.53   0
   7  -9  -1  119.64   27.10   0
   7  -8  -1  108.82   25.84   0
   7  -7  -1   84.09   24.28   0
   7  -6  -1  -39.05   24.27   0
   7  -5  -1  168.65   24.76   0
   8  -8   0  330.77   31.15   0
   8  -3   0   65.35   20.78   0
   8   1   2  350.29   19.16   0
   9  -2   1   29.31   20.31   0
   9   3   4  103.09   14.13   0
   9   4   5  245.43   13.14   0
  10  -2   2  267.01   24.00   0
  11  -2   3  -10.10   24.29   0
  11   1   4   23.87   16.54   0
  12  -4   4   62.65   28.96   0
  12  -3   4  221.59   26.11   0
  12  -2   4  328.85   25.94   0
  12   1   5  318.01   20.61   0
  14  -1   7    5.32   24.50   0
  14   2   8   58.93   19.60   0
 -12  -4   6  840.64   27.73   0
 -11  -4   4   -0.53   17.69   0
 -10  -3   4  712.16   23.02   0
  -9  -2   4   60.29   16.61   0
  -7 -14  -4  194.55   18.19   0
  -7 -13  -4  821.37   20.66   0
  -7 -12  -4   -0.64   11.58   0
  -7  -1   3  254.23   16.26   0
  -7   1   6  226.39   21.55   0
  -7   2   8   95.68   23.87   0
  -6 -15  -4   -0.26   18.78   0
  -6  -1   2 4456.06   34.02   0
  -5  -9  -4    2.74    8.84   0
  -5   3   7   65.19   20.55   0
  -4 -15  -4  373.13   28.94   0
  -4   1   3  150.35   12.56   0
  -4   4   8 1136.63   30.16   0
  -4   5  10  -22.65   23.11   0
  -3 -17  -3   78.60   31.71   0
  -3 -15  -4   33.08   23.18   0
  -3   3   5  437.48   22.64   0
  -3   5   9   40.01   19.15   0
  -2   6  10    9.69   23.09   0
  -1 -13  -4  633.06   29.95   0
  -1   6   9  434.55   22.94   0
   0 -15  -3   13.47   25.36   0
   0 -12  -4   55.69   22.85   0
   0  -8  -4   65.92   18.82   0
   0   2   2 3263.87   18.72   0
   0   6   8  632.27   22.23   0
   0   8  13   66.46   26.70   0
   1 -14  -3   50.11   26.77   0
   1 -10  -4   -4.27   20.98   0
   1   8  12  891.39   29.26   0
   2 -13  -3   11.44   24.72   0
   2  -5  -3 1771.70   29.24   0
   2   8  11   73.84   18.70   0
   2   9  14  187.41   24.49   0
   3 -11  -3 1138.57   36.41   0
   3 -10  -3  497.23   29.40   0
   3  -6  -3  117.78   19.50   0
   3   5   5   16.49    8.86   0
   3   9  13   11.23   19.41   0
   4  -4  -2   53.04   18.23   0
   4   0   0    0.68   11.13   0
   4   7   8   25.46   10.69   0
   4   8  10  482.45   17.69   0
   5 -10  -2  131.83   24.94   0
   5  -9  -2   58.08   24.78   0
   5  -6  -2  119.17   22.15   0
   5  -2  -1  705.77   19.08   0
   5   9  12   70.00   14.99   0
   5  10  15  401.56   23.12   0
   6  -3  -1  982.15   23.28   0
   6  -1   0  732.64   21.34   0
   6   2   2   -2.51   11.10   0
   7  -2   0  294.61   21.35   0
   7   0   1  278.04   17.05   0
   8  -7   0  -13.48   27.47   0
   8  -6   0  243.69   27.43   0
   8  -5   0  735.95   30.81   0
   8  -4   0  239.85   24.20   0
   9  -7   1   17.60   27.96   0
   9  -6   1  406.86   27.71   0
   9  -4   1  174.93   27.18   0
   9  -3   1    6.62   21.00   0
   9   9  12  348.85   11.29   0
  10  -6   2  236.78   32.02   0
  10  -5   2   -0.46   23.00   0
  10  -4   2   78.10   22.98   0
  10  -3   2   38.48   23.12   0
  10   0   3   47.84   19.13   0
  10   2   4   25.78   15.02   0
  11  -5   3  109.01   28.01   0
  11  -4   3  -22.08   24.77   0
  11  -3   3   21.27   24.46   0
  12   0   5  174.33   25.55   0
  13  -1   6    7.00   26.24   0
  13   0   6   24.04   22.50   0
  13   2   7   83.88   18.83   0
  14   1   8  160.86   26.56   0
 -13  -5   6  210.09   24.57   0
 -12  -7   2  120.28   14.93   0
 -12  -6   3  615.64   20.37   0
 -11  -2   7  434.93   27.61   0
 -10  -1   7  331.11   26.70   0
  -9 -12  -3  215.91   10.19   0
  -9   0   7   17.63   23.34   0
  -8  -1   4   29.11   17.52   0
  -6 -11  -4    0.66   12.68   0
  -6   3   8   21.37   20.99   0
  -5 -15  -4   -4.33   18.99   0
  -5   2   5   46.74   18.21   0
  -5   4   9   55.06   21.86   0
  -4 -17  -3   12.49   28.04   0
  -3 -14  -4  482.95   25.91   0
  -3   0   1   29.36    9.48   0
  -3   6  11  480.57   31.17   0
  -2 -16  -3  539.77   33.19   0
  -2 -13  -4  503.96   26.99   0
  -2  -8  -4    9.80   13.56   0
  -2  -5  -3 1031.00   14.88   0
  -1 -12  -4  242.55   23.68   0
  -1  -8  -4  511.79   21.61   0
  -1   4   5   68.87   16.39   0
  -1   7  11  -10.85   22.63   0
   0 -11  -4  118.64   20.98   0
   0 -10  -4   98.38   20.40   0
   0   7  10   79.93   19.90   0
   1 -13  -3    7.80   24.05   0
   1  -5  -3   49.80   16.86   0
   1   7   9   19.47   16.70   0
   2 -12  -3  -12.87   23.18   0
   2  -6  -3  288.57   19.86   0
   3  -9  -3   68.00   22.59   0
   3  -8  -3  679.64   28.32   0
   3  -7  -3  353.15   19.13   0
   3   8  10   66.08   17.89   0
   3  10  16   76.91   24.63   0
   4 -11  -2   40.81   28.08   0
   4   9  12  214.29   21.57   0
   4  10  15  360.35   27.77   0
   5  -7  -2  499.36   28.62   0
   5   1   1   86.68   10.61   0
   6  -9  -1   68.65   27.18   0
   6  -4  -1 1255.85   30.07   0
   6  10  14   78.09   19.26   0
   7  -9   0  232.84   29.23   0
   7  10  14  110.69   17.48   0
   8  10  14  140.29   15.47   0
   9  -5   1  489.76   29.47   0
  10   3   5 1101.18   22.26   0
  11   0   4    8.13   19.22   0
  11   2   5  817.28   22.68   0
  12  -1   5  -12.78   23.61   0
  12   2   6  421.40   20.48   0
  12   7  11  351.78   11.13   0
  13  -3   6  161.18   31.49   0
  13  -2   6  133.82   27.24   0
  13   3   8   21.81   18.56   0
 -12  -8   1   11.00   10.26   0
 -12  -5   4  270.98   19.03   0
 -11  -3   5    7.13   18.45   0
 -10  -8  -1  254.98    7.45   0
 -10  -2   5  470.14   22.23   0
  -9  -1   5   -6.46   18.07   0
  -8   0   5 1395.41   30.49   0
  -8   1   7 1461.33   32.15   0
  -7   0   4  119.97   18.07   0
  -6 -12  -4   82.18   13.66   0
  -6   0   3   -2.64   15.59   0
  -6   2   6   17.51   18.34   0
  -5 -17  -3   16.76   23.75   0
  -5 -14  -4   66.95   17.18   0
  -5 -10  -4   84.00   13.53   0
  -5  -1   1  487.57   13.79   0
  -4 -14  -4  397.59   22.92   0
  -4  -9  -4  475.35   15.41   0
  -4   2   4  321.31   19.68   0
  -3 -16  -3  292.36   28.03   0
  -3 -13  -4   -7.40   20.11   0
  -3  -9  -4   41.46   16.87   0
  -3  -1   0 3110.55   16.30   0
  -3   1   2 4348.40   29.25   0
  -3   5   8   28.71   20.34   0
  -2 -12  -4  867.08   27.91   0
  -2  -9  -4  109.43   17.69   0
  -2   3   4 2750.89   28.34   0
  -1 -15  -3   16.27   22.74   0
  -1 -11  -4    4.85   19.34   0
  -1 -10  -4  269.24   20.19   0
  -1  -5  -3   97.11   12.36   0
   0 -14  -3   -6.38   22.64   0
   0  -5  -3    0.29   15.03   0
   0   3   3 3618.20   24.05   0
   0   8  12  463.41   27.86   0
   1 -12  -3  -29.79   22.24   0
   1  -3  -2 1053.47   18.98   0
   1   6   7  511.62   18.62   0
   1   8  11  288.13   22.39   0
   1   9  14  787.25   32.93   0
   2 -11  -3  413.32   26.92   0
   2 -10  -3  750.04   29.45   0
   2  -7  -3  132.67   19.73   0
   2   9  13  541.21   26.39   0
   3 -12  -2   76.28   26.51   0
   3  -4  -2  347.25   20.21   0
   4 -10  -2  -16.02   26.23   0
   4  -9  -2    5.66   22.07   0
   4  -5  -2   -5.34   19.00   0
   4  -2  -1 2252.85   29.15   0
   5 -11  -1  344.97   29.96   0
   5  -3  -1  869.87   24.58   0
   5  10  14   -2.14   20.48   0
   6  -7  -1  101.93   24.97   0
   6  -6  -1   61.57   23.10   0
   6  -5  -1  100.55   23.14   0
   7  -3   0   22.19   20.01   0
   8  -8   1  102.87   30.04   0
   8  -2   1   82.57   19.70   0
   8   2   3  354.49   14.74   0
   9   1   3  296.57   18.83   0
   9   8  10   85.02    4.69   0
  10  -1   3  486.53   24.19   0
  11  -1   4    4.85   20.36   0
  11   3   6  501.85   19.34   0
  12  -4   5   72.03   26.97   0
  12  -3   5   10.48   23.98   0
  12  -2   5   -1.45   24.13   0
  12   3   7   26.78   17.43   0
  13   1   7  799.14   27.12   0
  13   4   9    7.02   15.85   0
  14  -1   8   20.09   24.67   0
  14   2   9  177.19   21.03   0
 -13  -8   2   61.77   14.32   0
 -13  -7   3    7.97   15.31   0
 -13  -6   4   35.25   17.44   0
 -11  -2   6   98.85   21.02   0
 -10  -1   6  153.08   22.65   0
  -9 -14  -3   -1.92   12.55   0
  -9   1   8   52.76   25.02   0
  -7   2   7  524.83   26.70   0
  -7   3   9   72.89   27.04   0
  -6   1   4  199.83   19.65   0
  -5 -13  -4    4.99   15.56   0
  -5 -12  -4   33.66   13.89   0
  -5 -11  -4   92.90   13.26   0
  -5  -2   0  330.37    9.72   0
  -5   0   2 2495.09   27.22   0
  -4 -16  -3  251.28   26.64   0
  -4 -13  -4   33.92   18.03   0
  -4 -12  -4  472.75   20.37   0
  -4 -11  -4 1020.53   25.09   0
  -4   4   7  486.74   25.27   0
  -3 -12  -4  745.94   24.42   0
  -3 -11  -4  559.30   21.36   0
  -3 -10  -4  296.66   17.89   0
  -3   4   6   11.84   17.98   0
  -3   6  10    3.61   24.89   0
  -2 -15  -3  140.45   23.74   0
  -2 -10  -4   -0.54   16.53   0
  -2   5   7  547.56   22.60   0
  -2   6   9  487.38   23.78   0
  -2   7  11  878.91   32.74   0
  -1 -14  -3   96.61   24.21   0
  -1   6   8   26.74   17.29   0
  -1   7  10  222.00   23.45   0
   0 -15  -2   17.64   26.56   0
   0 -13  -3  198.98   25.72   0
   0  -3  -2  134.90   12.11   0
   1 -14  -2  137.66   28.29   0
   1 -11  -3   90.05   23.17   0
   2 -13  -2   68.55   29.70   0
   2  -9  -3    3.49   20.27   0
   2   7   8  403.06   19.90   0
   3 -11  -2  194.38   28.42   0
   3   0   0 2383.48   20.13   0
   3   9  12   32.46   18.41   0
   3  10  15   41.76   23.22   0
   4  -8  -2  289.36   26.90   0
   4  -6  -2 1788.39   33.22   0
   4   6   6 1698.06   17.38   0
   4  10  14   78.34   22.94   0
   5 -10  -1  319.28   27.59   0
   5  -1   0  217.36   17.35   0
   5   6   6 1065.59   11.45   0
   6 -10   0   20.88   26.64   0
   6   9  11   23.39   11.73   0
   7  -7   0   71.25   25.29   0
   7  -6   0  207.24   25.80   0
   7  -4   0   -0.74   20.03   0
   7  -1   1  -10.89   17.76   0
   7   1   2 1192.24   20.68   0
   8  -7   1   -3.39   27.46   0
   8  -6   1  121.06   25.92   0
   8  -4   1  322.57   23.87   0
   8  -3   1   45.62   19.72   0
   8   0   2  556.53   21.26   0
   9  -7   2   89.45   29.19   0
   9  -6   2  139.18   27.64   0
   9  -2   2  287.57   23.05   0
  10  -6   3  370.56   33.77   0
  10  -5   3  745.75   31.12   0
  10  -3   3  -32.67   25.80   0
  10  -2   3   64.93   21.55   0
  10   1   4   19.27   16.63   0
  10   4   6  453.35   14.70   0
  10   5   7   42.85    9.91   0
  11  -5   4   34.57   25.41   0
  11  -4   4   -7.08   25.11   0
  11  -3   4  110.41   24.28   0
  11  -2   4  265.76   25.53   0
  11   1   5  321.26   20.88   0
  12   1   6   -3.32   17.95   0
  12   4   8  112.89   15.79   0
  13  -2   7   21.10   27.10   0
  13   0   7  411.00   27.73   0
  13   5  10   17.86   15.09   0
  14   1   9  301.78   28.22   0
 -13  -5   5  610.58   26.72   0
 -12  -3   6   -3.81   20.02   0
 -11  -5   2   14.21   14.75   0
 -10  -5   1  106.55   13.09   0
 -10  -4   2  371.41   16.83   0
 -10  -3   3  179.37   16.61   0
  -9  -4   1  339.70   13.20   0
  -9  -3   2  267.38   16.21   0
  -9  -2   3  108.99   16.23   0
  -9   0   6  253.21   22.22   0
  -8  -3   1  144.75   12.37   0
  -8  -2   2  789.07   19.74   0
  -8   1   6   79.40   22.32   0
  -8   2   8   66.09   25.97   0
  -7   1   5  750.84   21.52   0
  -6 -16  -3   -6.16   19.47   0
  -6   3   7   19.37   20.61   0
  -6   4   9  427.44   29.90   0
  -5 -16  -3    3.97   22.28   0
  -5   3   6 1430.02   30.64   0
  -5   5  10   76.11   25.01   0
  -3 -17  -2   10.17   29.11   0
  -3 -15  -3  113.49   22.78   0
  -2 -16  -2   78.65   29.62   0
  -2 -14  -3    1.43   21.35   0
  -2   4   5  233.75   18.92   0
  -1 -13  -3  252.58   24.71   0
  -1   8  12   11.01   24.22   0
   0 -12  -3  340.81   27.13   0
   0  -6  -3  383.76   17.13   0
   0   6   7 1514.77   26.59   0
   0   7   9   22.52   18.88   0
   0   8  11  166.76   21.55   0
   1 -10  -3  588.53   26.88   0
   1  -9  -3 1856.52   34.43   0
   1  -8  -3  370.92   20.52   0
   1  -7  -3  132.78   18.00   0
   1   9  13  466.86   27.92   0
   2 -12  -2   -5.86   24.76   0
   2  -4  -2 1359.76   25.08   0
   2   9  12  528.13   24.30   0
   2  10  15  420.96   27.92   0
   3 -10  -2   76.96   24.74   0
   3  -2  -1  961.63   19.68   0
   3   6   6  237.39   13.13   0
   4 -11  -1  661.41   34.85   0
   4   1   1   95.32   11.03   0
   5 -11   0   21.16   26.25   0
   5  -9  -1   14.46   17.52   0
   5  -8  -1    5.13   26.29   0
   5  -5  -1  -16.34   20.12   0
   5  -4  -1 1094.68   23.97   0
   5   8   9   25.51   11.43   0
   5   9  11  278.43   14.92   0
   6  -9   0    9.88   25.27   0
   6   0   1  744.54   19.31   0
   6   8   9  323.61   11.01   0
   6  10  13  139.78   17.63   0
   7  -9   1   19.45   30.16   0
   7   9  11  207.50   11.45   0
   8  -5   1  343.53   26.97   0
   8   3   4 1260.94   18.85   0
   9  -5   2  157.38   26.37   0
   9  -4   2   25.99   23.85   0
   9  -3   2   32.24   19.88   0
   9   0   3  154.72   21.68   0
   9   2   4   -0.22   16.76   0
  10  -4   3  241.42   25.62   0
  11   4   7  649.18   17.69   0
  11   6   9  642.60   14.22   0
  12   0   6  492.97   25.23   0
  12   5   9  609.70   19.33   0
  12   6  10  -13.09   12.02   0
  13   2   8  201.40   19.88   0
  14  -1   9   27.59   24.92   0
  14   0   9  274.72   26.26   0
 -14  -6   5    2.87   22.46   0
 -13  -9   1    7.24   10.37   0
 -13  -4   6   30.84   22.34   0
 -12  -5   3  505.00   23.00   0
 -11  -6   1  928.11   19.09   0
 -11  -4   3  114.02   16.08   0
 -11  -3   4  106.57   19.06   0
 -10  -2   4  363.45   21.32   0
  -9  -5   0   23.48    9.65   0
  -9  -1   4  119.02   19.29   0
  -9   1   7   98.62   23.57   0
  -8 -14  -3   -6.86   16.29   0
  -8  -4   0   28.23   10.71   0
  -8  -1   3  100.69   15.97   0
  -7 -15  -3   92.98   18.79   0
  -7  -2   1   63.53   14.08   0
  -7   3   8   81.95   25.72   0
  -6   2   5  306.66   21.53   0
  -5 -17  -2  104.60   28.02   0
  -5 -15  -3  189.28   25.95   0
  -4 -17  -2    8.95   25.42   0
  -4 -15  -3  378.43   25.65   0
  -4   5   8   10.32   20.34   0
  -3 -14  -3  106.66   24.25   0
  -3   3   4  579.34   21.46   0
  -3   6   9  561.15   27.81   0
  -2  -6  -3  168.37   14.38   0
  -1 -15  -2   41.39   24.69   0
  -1 -12  -3  957.63   31.61   0
  -1  -6  -3  -10.29   12.78   0
  -1   1   1  726.27   10.99   0
  -1   2   2   61.95   10.68   0
   0 -14  -2   96.74   23.87   0
   0 -11  -3   25.43   19.99   0
   0  -7  -3  133.47   17.02   0
   0   4   4 3431.82   27.47   0
   1 -13  -2  101.44   24.14   0
   1   5   5  123.59   12.84   0
   1   8  10 1497.07   31.19   0
   2 -11  -2  -13.90   23.03   0
   3 -12  -1   57.26   27.40   0
   3  -9  -2   55.27   23.99   0
   3  -8  -2  358.65   24.96   0
   3  10  14  138.36   22.86   0
   4 -10  -1  890.21   34.40   0
   4  -3  -1 2449.98   31.66   0
   4   8   9  434.10   15.66   0
   4   9  11   10.06   14.89   0
   5  -7  -1    9.10   21.33   0
   5  -6  -1  540.73   27.68   0
   5  10  13  808.43   24.84   0
   5  11  16   74.49   23.60   0
   6  -8   0  390.39   28.51   0
   6  -3   0  308.13   21.40   0
   7  -8   1   14.11   27.72   0
   7  -2   1   41.05   18.16   0
   8  -8   2  234.19   31.60   0
   8  -1   2 1584.61   29.94   0
   9  -7   3    6.77   25.76   0
  10  -6   4   78.38   26.58   0
  10   0   4  159.62   18.68   0
  10   2   5  521.39   21.39   0
  11  -5   5   48.09   28.20   0
  11   0   5  382.90   23.00   0
  11   2   6  603.20   23.46   0
  12  -3   6  109.12   26.08   0
  12  -2   6  153.51   25.92   0
  12  -1   6  -19.97   22.07   0
  12   2   7  239.87   17.85   0
  13   1   8   13.37   20.84   0
  13   3   9   23.36   17.61   0
 -12  -6   2   66.41   15.34   0
 -12  -4   4  310.74   20.68   0
 -11  -9  -1   44.54    6.65   0
 -11  -2   5  199.67   21.78   0
 -10  -6   0 1374.56   17.57   0
 -10  -1   5  529.94   24.19   0
  -8 -13  -3  -15.46   14.08   0
  -8 -11  -3  485.57   12.01   0
  -8   0   4  118.08   19.02   0
  -8   2   7  392.06   28.32   0
  -7  -3   0  235.03   12.20   0
  -7  -1   2  983.07   21.06   0
  -7   0   3  241.08   17.61   0
  -6 -17  -2  128.11   27.16   0
  -6   4   8   70.84   22.79   0
  -5   2   4   18.98   17.90   0
  -5   5   9  735.96   31.63   0
  -4 -14  -3  410.94   26.18   0
  -4   6  10  250.99   27.93   0
  -3 -16  -2  450.70   30.17   0
  -3   5   7  137.17   15.55   0
  -3   7  11  645.04   32.52   0
  -2 -15  -2   46.43   23.61   0
  -2 -13  -3   33.52   20.42   0
  -2   6   8    7.83   13.80   0
  -2   7  10  218.67   25.61   0
  -1 -11  -3  205.41   23.86   0
  -1   7   9  102.58   21.75   0
   0 -15  -1   -4.67   24.92   0
   0 -13  -2  191.11   23.92   0
   0 -10  -3 1217.01   29.98   0
   0  -9  -3 1203.20   28.44   0
   0  -8  -3  119.58   19.79   0
   0   9  13  323.77   30.39   0
   1 -14  -1   59.03   26.15   0
   1 -12  -2   14.88   24.04   0
   2 -13  -1   23.71   28.75   0
   2 -10  -2   23.41   21.91   0
   2  -5  -2 3004.79   35.15   0
   2   6   6    0.63   12.41   0
   2  10  14   18.09   22.24   0
   3 -11  -1  261.55   28.71   0
   3   8   9  663.45   20.02   0
   3   9  11   35.80   16.50   0
   4  -9  -1   55.19   22.67   0
   4  -4  -1  271.27   20.50   0
   4  10  13  712.41   24.46   0
   4  11  16   43.42   23.76   0
   5 -10   0  260.64   28.18   0
   6 -10   1   33.74   26.28   0
   6  -7   0   -9.54   18.34   0
   6  -6   0   36.62   22.05   0
   6  -5   0  500.70   26.61   0
   7  -7   1  176.10   26.67   0
   7  -3   1  593.01   24.68   0
   7   2   3  284.45   14.29   0
   7   8   9    1.62    6.36   0
   8  -7   2   73.03   26.65   0
   8  -2   2  325.68   20.88   0
   8   1   3 1629.33   25.28   0
   8   4   5   34.94    9.97   0
   8   9  11  140.11    9.39   0
   9  -6   3  315.85   28.15   0
   9  -1   3   -4.46   18.74   0
  10  -5   4   72.53   25.38   0
  10  -1   4  735.51   27.50   0
  11  -3   5   18.12   24.08   0
  11  -2   5  120.23   23.33   0
  11  -1   5 1047.20   31.16   0
  12   1   7  255.64   24.84   0
  13  -2   8   81.50   28.14   0
  13  -1   8   28.71   24.99   0
  13   0   8   24.20   22.81   0
 -13  -6   3  548.45   23.32   0
 -13  -5   4   50.92   20.01   0
 -12  -7   1   12.01   11.88   0
 -11  -7   0  444.64   13.06   0
  -8 -12  -3  643.86   15.33   0
  -7 -14  -3   12.59   16.00   0
  -6 -14  -3    3.45   17.47   0
  -6   3   6  342.93   24.15   0
  -5 -14  -3  144.35   19.02   0
  -5   3   5  311.86   21.84   0
  -4 -16  -2   41.67   26.56   0
  -4   0   1 2244.59   21.41   0
  -4   1   2    4.03   10.41   0
  -3 -17  -1   27.29   28.14   0
  -3 -13  -3   31.89   19.28   0
  -3   4   5   81.53   18.69   0
  -2   5   6  306.82   19.10   0
  -1 -14  -2    5.33   22.12   0
  -1 -10  -3  109.14   18.26   0
  -1  -7  -3    4.86   14.20   0
  -1   6   7  588.60   22.69   0
  -1   8  11  -10.81   22.96   0
   0   5   5  828.07   19.48   0
   0   7   8  916.35   24.97   0
   0   8  10   88.34   21.25   0
   1 -11  -2  -22.44   22.86   0
   1   6   6  451.30   16.64   0
   2 -12  -1  -17.70   24.56   0
   2  -9  -2   95.86   21.32   0
   2  -8  -2   69.65   20.52   0
   2  -6  -2 2930.15   36.12   0
   2  -2  -1  259.64   11.52   0
   2   8   9   65.00   16.18   0
   2   9  11  331.95   22.24   0
   3  -3  -1   26.00   18.07   0
   3  10  13   -8.13   18.03   0
   4 -11   0   -1.07   27.51   0
   4  -8  -1  123.28   23.46   0
   4  -6  -1   38.31   20.00   0
   4   7   7  260.71   13.45   0
   5   0   1   11.00   14.92   0
   5  11  15 1120.95   31.60   0
   6  -9   1   11.95   25.30   0
   6  -1   1   89.51   15.80   0
   7  -9   2  152.44   30.33   0
   7  -5   1  758.12   30.50   0
   7  -4   1  639.72   27.43   0
   7   0   2 2198.53   29.01   0
   8  -6   2   11.05   24.22   0
   8  -5   2   33.86   24.77   0
   8  -4   2   21.47   21.11   0
   8  -3   2    9.59   20.20   0
   9  -5   3  551.59   30.53   0
   9  -4   3   82.39   23.80   0
   9  -3   3   44.99   22.20   0
   9  -2   3   15.43   20.09   0
   9   1   4   -8.15   18.81   0
   9   3   5   67.67   13.64   0
  10  -4   4  -20.10   23.34   0
  10  -3   4   90.56   23.97   0
  10  -2   4  184.83   22.63   0
  11   1   6   82.43   20.14   0
  12  -3   7   45.01   25.57   0
  12   0   7   38.33   24.00   0
  12   3   8  501.53   22.11   0
  13   2   9   14.53   21.31   0
  13   4  10   -1.15   17.33   0
 -13  -7   2    1.41   13.07   0
 -13  -4   5  441.89   25.86   0
 -12  -2   6   48.04   22.82   0
 -11  -1   6  182.57   23.47   0
 -10   0   6   23.59   23.48   0
  -9   1   6  -23.74   24.07   0
  -7 -13  -3   79.61   15.76   0
  -7 -10  -3  693.37   13.41   0
  -7   3   7   11.34   17.72   0
  -6 -16  -2    5.78   23.27   0
  -6 -13  -3   33.99   16.26   0
  -6  -1   1  185.62   12.59   0
  -6   0   2 1906.93   26.19   0
  -6   1   3  857.71   22.51   0
  -5 -16  -2   16.88   23.56   0
  -5 -13  -3  -26.26   18.76   0
  -5   5   8    5.79   22.49   0
  -4 -17  -1   -6.81   25.81   0
  -4 -13  -3  185.43   19.93   0
  -4  -7  -3  339.00   10.78   0
  -4  -1   0 3146.42   19.90   0
  -4   5   7   -1.36   19.10   0
  -4   6   9  194.19   26.74   0
  -3 -15  -2  293.44   25.85   0
  -3 -12  -3  134.85   18.59   0
  -3   6   8  100.67   21.59   0
  -3   7  10  239.81   27.68   0
  -2 -16  -1  175.61   26.05   0
  -2 -14  -2   18.01   21.58   0
  -2 -11  -3  541.34   22.93   0
  -2  -7  -3  371.17   15.05   0
  -2   2   2   11.14   11.32   0
  -2   7   9  829.44   30.11   0
  -1 -15  -1   26.02   24.98   0
  -1 -13  -2  277.15   25.74   0
  -1  -8  -3 1819.04   27.59   0
   0 -14  -1  101.46   25.62   0
   0 -12  -2   -3.52   22.51   0
   0  -4  -2  542.89   15.41   0
   1 -13  -1   30.20   25.45   0
   1 -10  -2  -10.31   20.83   0
   1   8   9   29.82   19.72   0
   2  -7  -2   13.89   12.16   0
   2  10  13  416.83   26.58   0
   3 -12   0    9.19   27.20   0
   4 -10   0   73.63   24.65   0
   4  11  15  593.96   29.82   0
   5  -8   0   68.37   27.13   0
   5  -7   0 1203.27   32.36   0
   5  -3   0   99.35   18.49   0
   5   7   7   74.90    8.52   0
   5   9  10  751.85   19.04   0
   5  10  12  146.89   19.54   0
   6 -10   2   -4.36   24.30   0
   6  -8   1  -10.36   24.27   0
   6   1   2 2440.98   24.33   0
   6  10  12 1331.46   24.55   0
   8  -8   3   34.69   26.91   0
   9  -7   4   25.98   29.10   0
   9  10  13   83.03   10.20   0
  10  -6   5  137.36   29.57   0
  10   1   5  124.25   17.15   0
  10   3   6  153.68   16.02   0
  11  -4   6   34.67   26.02   0
  11   0   6   70.28   23.13   0
  11   3   7  981.59   21.43   0
  12  -2   7  212.97   25.54   0
  12  -1   7   52.13   22.34   0
  13  -2   9   86.83   29.29   0
  13  -1   9   34.49   28.30   0
  13   0   9  202.51   28.72   0
  13   1   9  281.36   26.79   0
 -14  -7   3   76.65   17.94   0
 -14  -6   4   -4.03   17.28   0
 -14  -5   5  144.17   24.36   0
 -11  -4   2   62.05   16.82   0
 -11  -3   3   32.22   15.52   0
 -10  -3   2  446.43   18.40   0
 -10  -2   3  377.25   20.55   0
  -9  -2   2    8.82   14.46   0
  -9  -1   3   26.23   19.29   0
  -8   2   6   49.25   23.45   0
  -7 -16  -2  207.25   20.18   0
  -7 -12  -3  171.14   13.72   0
  -7 -11  -3  100.53   11.05   0
  -7  -6  -2   13.40    2.38   0
  -7   2   5  110.65   20.14   0
  -6  -2   0   44.56   10.15   0
  -6   2   4   -1.26   18.19   0
  -6   4   7  100.72   23.67   0
  -5 -17  -1   20.49   23.88   0
  -5 -12  -3   13.93   16.65   0
  -5  -8  -3   57.96    9.50   0
  -4 -15  -2  145.31   24.63   0
  -4 -12  -3  213.07   17.45   0
  -4   3   4  802.41   20.54   0
  -3 -16  -1   81.04   25.42   0
  -3 -14  -2  443.14   28.89   0
  -3 -11  -3 1329.31   27.51   0
  -3   5   6  664.06   24.98   0
  -2 -10  -3  435.42   20.82   0
  -2  -9  -3    4.44   16.35   0
  -2  -8  -3  753.77   19.93   0
  -2   1   1 1328.98   15.78   0
  -2   6   7  917.27   26.96   0
  -2   8  11  -12.26   25.64   0
  -1   7   8   -8.14   18.55   0
  -1   8  10    8.86   23.49   0
   0 -11  -2    5.04   21.17   0
   0   6   6  789.68   21.41   0
   1 -14   0   16.42   29.64   0
   1 -12  -1   28.18   22.57   0
   1  -9  -2  163.74   23.24   0
   1  -5  -2  253.12   14.78   0
   2 -13   0  -13.87   26.34   0
   2 -11  -1   96.90   22.19   0
   3  -9  -1  350.54   20.90   0
   3  -8  -1   48.74   21.63   0
   3  -4  -1  297.37   20.03   0
   3   9  10  148.97   16.88   0
   3  10  12  283.83   23.60   0
   3  11  15  226.56   27.43   0
   4   9  10   -7.55   14.07   0
   4  10  12  247.18   18.99   0
   5  -6   0   37.82   22.48   0
   5  -5   0   -5.95   18.64   0
   5  -4   0   14.41   17.79   0
   5  11  14    5.14   21.39   0
   6  -7   1   53.04   24.23   0
   6  -2   1   43.57   17.75   0
   6   9  10  772.30   16.08   0
   6  11  14    4.24   20.26   0
   7  -9   3   11.63   25.47   0
   7  -7   2  165.37   26.77   0
   7  -1   2  986.60   25.59   0
   7  10  12  844.64   18.82   0
   8  -7   3   50.95   26.14   0
   8   0   3 1384.50   26.18   0
   9  -6   4   28.60   25.76   0
   9   0   4   -2.54   20.33   0
  10  -5   5  492.11   30.34   0
  10  -4   5   80.84   27.00   0
  10   0   5  288.53   20.05   0
  11  -2   6  418.17   26.79   0
  11  -1   6   30.24   21.22   0
  12   2   8  219.41   18.60   0
  12   4   9   11.15   15.34   0
  13   3  10   44.25   19.47   0
 -13  -8   1  105.33   13.07   0
 -12  -5   2   -6.25   16.83   0
 -12  -4   3  119.82   17.49   0
 -12  -3   4    8.45   17.66   0
 -11  -5   1  625.87   18.43   0
 -11  -2   4  351.77   23.29   0
 -11  -1   5  259.92   22.46   0
 -10 -13  -2   -4.04    9.47   0
 -10  -4   1   68.99   12.88   0
 -10  -1   4   68.08   18.08   0
  -9  -3   1  868.23   19.11   0
  -9   0   4  297.37   21.12   0
  -8  -2   1  110.00   15.38   0
  -8  -1   2   48.34   15.24   0
  -8   0   3  298.79   20.28   0
  -7  -4  -1 3122.60   19.76   0
  -7   3   6   28.54   22.29   0
  -6 -17  -1  154.11   25.09   0
  -6 -12  -3   24.33   12.40   0
  -6 -11  -3  324.90   15.53   0
  -6 -10  -3 2351.66   24.17   0
  -5 -15  -2   37.22   20.90   0
  -5 -11  -3  339.16   17.90   0
  -5   1   2   -2.41   16.06   0
  -4 -16  -1  180.29   27.68   0
  -4  -8  -3 1189.29   19.50   0
  -4   4   5   55.34   18.09   0
  -3 -10  -3 2006.80   29.44   0
  -3  -9  -3   95.74   15.06   0
  -3  -8  -3   25.62   12.01   0
  -2 -16   0  488.69   32.88   0
  -2 -15  -1   -6.07   23.23   0
  -2 -13  -2   16.69   20.68   0
  -1 -14  -1   -6.24   23.32   0
  -1 -12  -2  995.47   30.47   0
   0 -13  -1  322.18   27.18   0
   0 -10  -2  -10.10   19.99   0
   0   9  11  104.87   25.06   0
   1  -7  -2  149.88   17.88   0
   1  -6  -2 1958.13   26.85   0
   1  10  13  107.82   26.27   0
   2 -12   0    6.24   22.38   0
   2 -10  -1  681.25   28.88   0
   2  -3  -1  345.14   16.91   0
   2   9  10  285.59   20.81   0
   3 -11   0   15.69   18.61   0
   3  -7  -1   23.70   19.06   0
   3  -6  -1   55.11   18.43   0
   4 -11   1  493.46   33.04   0
   4  -9   0   -4.65   17.72   0
   4  -2   0  617.30   20.81   0
   4   8   8    0.66   12.94   0
   4  11  14   36.77   21.95   0
   6  -9   2   -4.86   27.03   0
   6  -6   1  205.60   23.91   0
   6  -5   1  271.90   22.76   0
   6  -4   1  825.27   26.50   0
   6  -3   1  629.32   24.29   0
   6   7   7  267.62    8.03   0
   7  -2   2   28.90   18.71   0
   7   3   4  263.76   12.49   0
   7  11  14   39.51   16.50   0
   8  -8   4   71.80   30.02   0
   8  -5   3  513.68   29.28   0
   8  -1   3   55.70   18.44   0
   8   2   4   32.48   12.37   0
   9  -5   4  152.85   26.18   0
   9  -4   4   12.87   22.08   0
   9  -1   4 1188.62   28.25   0
  10  -3   5   -8.73   24.13   0
  10  -2   5  163.56   22.21   0
  10  -1   5  802.09   27.50   0
  10   4   7   63.18   11.99   0
  11   2   7  417.74   21.31   0
  11   4   8   15.92   13.81   0
  12  -3   8  159.34   28.56   0
  12  -2   8    1.31   24.26   0
  12   0   8   43.01   25.75   0
  12   1   8   -5.10   19.29   0
  12   5  10   18.58   15.20   0
  13  -2  10   23.06   29.91   0
  13   2  10  267.18   24.43   0
 -13  -5   3 1311.61   28.67   0
 -13  -4   4   -3.13   19.93   0
 -12  -2   5  271.07   23.97   0
 -10 -12  -2    4.56    7.92   0
 -10   0   5  176.11   22.08   0
  -9  -4   0  319.95   13.19   0
  -9   1   5  838.77   29.78   0
  -8   1   4  161.61   21.66   0
  -8   3   7   12.49   25.79   0
  -7 -15  -2   11.91   15.35   0
  -6   3   5  127.74   15.47   0
  -6   5   8  421.99   30.52   0
  -5 -16  -1   -4.88   25.50   0
  -5  -9  -3  331.93   12.13   0
  -5   0   1 1995.22   23.59   0
  -5   2   3  391.85   20.56   0
  -5   5   7  190.25   23.85   0
  -4 -17   0   23.18   27.23   0
  -4 -14  -2  303.38   22.43   0
  -4 -10  -3  647.80   18.76   0
  -4  -9  -3   18.93   12.16   0
  -4   6   8  131.20   23.53   0
  -3 -15  -1   39.84   23.12   0
  -3 -13  -2   50.09   19.45   0
  -3   2   2  164.00   14.32   0
  -3   6   7 1415.29   32.45   0
  -3   7   9 1085.95   33.62   0
  -2   5   5  331.12   20.24   0
  -2   7   8   94.12   21.57   0
  -2   8  10   57.60   24.74   0
  -1 -15   0   31.32   26.75   0
  -1 -11  -2   96.36   20.25   0
  -1   6   6 1646.49   28.96   0
   0 -14   0   32.03   26.03   0
   0   7   7   24.40   16.76   0
   1 -13   0   -1.56   25.08   0
   2 -13   1  146.23   27.99   0
   2  -9  -1  556.40   25.89   0
   2   8   8    3.72   14.51   0
   2  10  12  109.16   20.92   0
   3 -12   1   66.51   29.91   0
   3 -10   0  128.60   25.40   0
   3  11  14   12.35   22.00   0
   4 -10   1  174.83   24.47   0
   4  -8   0 1426.67   31.29   0
   4  -3   0   23.87   17.52   0
   5  -1   1   97.95   14.67   0
   5   8   8   13.38   10.01   0
   6  -8   2   -6.43   24.77   0
   6   0   2 1240.23   23.57   0
   7  -8   3    2.16   28.08   0
   7  -5   2   -0.97   15.89   0
   7  -4   2    6.10   21.29   0
   7  -3   2   42.96   19.03   0
   7   9  10 1090.99   15.95   0
   8  -7   4  109.53   28.67   0
   8  -4   3  249.57   24.01   0
   8  -3   3  411.05   24.14   0
   8  -2   3   -3.29   18.32   0
   8  10  12   33.79    9.80   0
   9  -3   4   25.04   20.69   0
   9  -2   4  579.27   26.30   0
   9   2   5  238.63   15.73   0
   9   9  11    3.24    6.20   0
  10  -5   6  139.42   26.30   0
  10   2   6   14.49   14.72   0
  11  -4   7   27.20   26.59   0
  11  -3   7   36.50   25.86   0
  11   1   7    2.59   19.47   0
  12  -1   8   25.77   23.45   0
  12   3   9   24.76   17.85   0
  13  -1  10   31.54   25.31   0
  13   0  10   -4.07   23.11   0
  13   1  10   43.08   22.96   0
  13   4  11   12.88   17.67   0
 -14  -6   3   19.94   18.47   0
 -14  -5   4   28.47   20.95   0
 -13  -6   2   -8.74   15.17   0
 -10  -5   0    0.78    8.73   0
 -10   1   6    4.69   25.19   0
  -9 -14  -2    7.61   12.55   0
  -9   2   6  286.90   25.46   0
  -8  -3   0   92.69   12.06   0
  -7  -1   1  544.43   16.99   0
  -7   0   2  862.01   20.78   0
  -7   1   3  468.61   21.18   0
  -7   4   7  124.31   26.26   0
  -6 -16  -1    5.49   23.83   0
  -6   4   6  585.38   27.20   0
  -5 -17   0    7.32   25.97   0
  -5 -14  -2  388.15   21.56   0
  -5   3   4 1171.94   24.11   0
  -4   5   6  221.87   22.54   0
  -3 -16   0  228.14   28.23   0
  -3   1   1  150.00   11.23   0
  -3   4   4  563.75   22.84   0
  -2 -14  -1   -4.60   21.41   0
  -1 -10  -2    8.08   17.75   0
  -1   8   9  251.27   22.70   0
   0 -12  -1  616.54   27.45   0
   0  -8  -2   42.45   18.56   0
   0  -7  -2  117.94   17.69   0
   0  -6  -2  340.31   18.45   0
   1 -10  -1  671.86   27.35   0
   1   8   8  375.33   20.29   0
   2 -11   0  -32.36   24.60   0
   2  -8  -1  600.93   25.61   0
   3  -9   0   69.51   24.47   0
   4  -6   0  723.91   26.07   0
   4  -4   0  196.08   20.14   0
   4   0   1   72.53   11.70   0
   4  10  11   19.77   15.02   0
   4  11  13  919.86   30.36   0
   5  -7   1 1341.19   34.19   0
   5  10  11  128.37   17.87   0
   5  11  13  404.97   24.22   0
   6  -7   2   28.84   23.62   0
   7  -7   3   -3.86   24.92   0
   8  -6   4   47.84   25.48   0
   8   8   9   80.24    5.02   0
   9  -6   5  434.90   28.52   0
   9   5   7  128.75    9.66   0
  10  -4   6   71.34   25.08   0
  11  -2   7  548.98   28.19   0
  11   0   7  136.84   21.71   0
  12  -3   9   63.16   28.96   0
  12   6  11 1247.36   19.72   0
 -13  -7   1    0.16   14.64   0
 -11  -8  -1    1.07    6.93   0
 -11  -6   0  557.42   14.64   0
 -11  -2   3   18.45   20.73   0
 -10  -1   3  498.15   24.10   0
  -8 -14  -2  -17.28   14.86   0
  -8   3   6   10.94   22.22   0
  -7 -16  -1    7.56   21.53   0
  -7 -14  -2  244.72   18.33   0
  -7   2   4   46.41   13.55   0
  -6 -17   0  141.16   28.73   0
  -6 -14  -2  366.09   19.40   0
  -6  -3  -1  302.01    9.56   0
  -5   4   5   -1.52   20.22   0
  -5   6   8   15.41   23.57   0
  -4 -15  -1   28.12   23.00   0
  -4 -13  -2   -1.40   18.03   0
  -4   7   9  902.27   36.25   0
  -3 -14  -1   -1.37   24.14   0
  -3 -12  -2   29.44   17.00   0
  -3   5   5  250.18   20.69   0
  -3   7   8  272.36   25.34   0
  -2 -15   0  185.28   25.93   0
  -2 -11  -2   29.80   19.10   0
  -2   0   0    2.20    6.96   0
  -2   6   6  -16.21   18.28   0
  -1 -14   0   66.78   23.73   0
  -1  -5  -2 4897.59   31.22   0
  -1   7   7    8.19   17.17   0
   0 -13   0  109.24   24.08   0
   0 -11  -1  298.93   23.70   0
   0   4   3   40.26   10.53   0
   0   9  10  898.94   30.13   0
   0  10  12  304.43   29.55   0
   1 -12   0   41.25   24.37   0
   1   4   3  362.57   10.96   0
   1   5   4  265.73   13.20   0
   2 -12   1  107.48   26.15   0
   2  -7  -1   21.44   18.82   0
   2  -6  -1 1305.28   27.14   0
   2  -5  -1 1547.78   27.21   0
   2   6   5  580.57   15.48   0
   2  10  11   32.31   18.03   0
   3 -12   2    8.04   26.02   0
   3 -11   1  211.49   22.61   0
   3  -8   0  329.93   22.69   0
   3   9   9   45.40   17.39   0
   3  10  11    6.33   17.04   0
   3  11  13  403.25   24.60   0
   4 -11   2  156.01   27.87   0
   4  -9   1  -15.28   24.70   0
   4   9   9   22.88   15.87   0
   5  -9   2    5.67   23.40   0
   5  -6   1  580.22   26.84   0
   5   1   2 2241.88   20.81   0
   6  -9   3  -10.99   24.67   0
   6  -6   2   16.23   22.10   0
   6   8   8  254.45    9.62   0
   6  10  11  131.65   14.45   0
   6  11  13  214.43   16.92   0
   7  -8   4   54.70   25.29   0
   7  -6   3  181.95   25.39   0
   7   0   3  576.03   21.52   0
   8  -5   4  403.69   27.01   0
   8   1   4  467.23   18.49   0
   8   3   5   34.15   11.51   0
   9  -5   5  679.28   30.65   0
   9  -4   5    3.83   23.43   0
   9   1   5  517.05   20.31   0
  10  -3   6  142.20   24.59   0
  10  -2   6  518.97   29.06   0
  10   0   6   47.59   20.93   0
  10   1   6   13.58   16.13   0
  10   5   8   39.29   10.26   0
  11   3   8  156.56   17.43   0
  12  -2   9  364.13   28.91   0
  12  -1   9  162.23   24.76   0
  12   0   9    3.32   25.42   0
  12   1   9   37.45   22.01   0
  12   2   9   -4.57   17.28   0
  13  -1  11   23.62   24.92   0
  13   2  11   -3.12   21.97   0
  13   3  11    2.75   16.48   0
 -14  -7   2    4.37   15.66   0
 -13  -4   3  900.80   28.95   0
 -13  -3   4    9.46   22.09   0
 -12  -4   2   88.12   17.77   0
 -12  -3   3   58.90   16.82   0
 -12  -2   4  146.76   20.52   0
 -11  -3   2  722.25   21.79   0
 -11  -1   4  489.81   25.18   0
 -10  -3   1  252.25   17.85   0
 -10  -2   2  352.32   18.39   0
 -10   0   4    6.85   18.65   0
  -9 -13  -2   20.16   11.21   0
  -9  -1   2   63.10   15.58   0
  -9   0   3  124.00   18.65   0
  -7 -17   0  468.15   30.52   0
  -7  -2   0  627.27   14.86   0
  -7   3   5  261.42   23.32   0
  -6   0   1   76.58   13.80   0
  -6   1   2 1100.56   23.45   0
  -6   2   3  -25.47   17.70   0
  -6   3   4  838.02   25.01   0
  -6   5   7  731.80   31.77   0
  -5 -15  -1   63.00   21.81   0
  -5 -13  -2   73.26   16.28   0
  -5   5   6  286.67   24.21   0
  -4 -17   1  -32.11   28.17   0
  -4 -16   0    3.60   24.17   0
  -4 -12  -2  383.18   22.79   0
  -4   2   2   72.86   15.81   0
  -4   3   3 2339.16   31.89   0
  -4   6   7  117.73   16.72   0
  -2 -13  -1   -4.23   21.46   0
  -2 -10  -2    2.40   16.32   0
  -2   8   9   37.16   23.89   0
  -1 -15   1   -4.66   26.36   0
  -1 -12  -1  691.55   28.06   0
  -1  -8  -2  696.18   21.81   0
  -1   9  10  901.07   32.52   0
   0 -14   1  104.14   26.71   0
   0   8   8  448.83   22.02   0
   1 -13   1  373.69   29.22   0
   1  -9  -1  341.69   23.16   0
   1   6   5 1071.04   20.05   0
   1  10  11   67.86   21.39   0
   2 -13   2   -4.06   28.10   0
   2 -10   0  424.18   25.55   0
   2  -1   0 1655.59   18.31   0
   2   9   9   92.90   16.96   0
   2  11  13   90.56   23.35   0
   3 -10   1  570.24   29.83   0
   3  -7   0  889.63   26.19   0
   3   5   4   53.39    7.74   0
   3   6   5  456.75   11.83   0
   4 -10   2  495.42   29.30   0
   4  12  15  236.09   26.14   0
   5  -8   2  276.64   27.75   0
   5  -5   1   14.18   13.37   0
   5  -4   1  351.50   21.18   0
   5  -3   1 1477.78   27.27   0
   5   9   9   50.11   13.09   0
   6  -8   3  273.41   28.61   0
   6  -5   2  240.36   22.82   0
   6  -1   2  175.56   16.50   0
   7  -5   3  948.97   29.99   0
   8  -7   5    9.58   27.25   0
   8  -4   4  793.40   30.94   0
   8   0   4 1250.51   26.06   0
   9  -3   5   -7.21   22.14   0
   9  -2   5   40.76   22.52   0
   9   0   5  570.46   22.28   0
   9   3   6  862.32   19.55   0
  10  -5   7   21.46   25.62   0
  10  -1   6   22.54   20.48   0
  10   3   7    9.94   15.39   0
  11  -3   8   76.35   23.14   0
  11   2   8  317.37   20.40   0
  11   6  10  320.06   13.18   0
  12  -3  10   15.20   27.34   0
  12   4  10    5.98   13.76   0
  13   0  11   84.78   24.54   0
  13   1  11  118.25   23.17   0
 -14  -4   4   34.02   24.24   0
 -13  -5   2   87.19   19.23   0
 -12  -7   0  123.73   10.92   0
 -11  -4   1  228.81   14.93   0
  -9 -12  -2  313.33   13.11   0
  -9  -2   1  488.24   17.65   0
  -9   1   4  115.37   20.23   0
  -9   2   5  523.28   27.71   0
  -8 -13  -2   84.86   14.65   0
  -8   0   2 1023.19   24.63   0
  -8   1   3 2154.85   34.73   0
  -7 -13  -2  415.03   19.57   0
  -7   4   6  942.08   33.47   0
  -6 -15  -1   34.14   18.64   0
  -6 -13  -2  532.97   20.05   0
  -6   4   5   -2.20   17.90   0
  -5 -17   1   26.62   26.43   0
  -5 -16   0   17.15   23.02   0
  -4 -14  -1   10.83   18.72   0
  -4   1   1   22.18   11.99   0
  -3 -16   1   19.12   27.16   0
  -3 -15   0  731.90   31.04   0
  -3 -11  -2  207.71   19.52   0
  -3   0   0 2134.56   17.32   0
  -3   6   6  226.72   22.38   0
  -2  -9  -2   45.59   16.17   0
  -1 -13   0  416.58   27.67   0
  -1 -11  -1  103.56   19.70   0
  -1   3   2  930.28   16.31   0
  -1   4   3    9.41    9.90   0
  -1   5   4 5863.85   42.56   0
  -1   8   8   42.53   21.06   0
   0 -12   0   16.43   23.49   0
   0   3   2  114.64   10.46   0
   0   6   5 1072.52   22.20   0
   1  -8  -1  394.71   22.13   0
   1   3   2  254.36    8.32   0
   1   7   6  431.37   17.97   0
   1   9   9    4.65   19.44   0
   2  -9   0  511.90   26.06   0
   2   7   6  336.95   14.75   0
   3 -11   2  157.08   26.23   0
   3   7   6   15.11   10.54   0
   4 -11   3  217.98   30.50   0
   4  -7   1    6.83   20.26   0
   6  -7   3  421.37   26.39   0
   6  -4   2  121.09   19.23   0
   6  -3   2  489.38   22.96   0
   6  -2   2 1057.76   24.46   0
   7  -7   4   18.08   24.10   0
   7  -4   3  317.48   23.25   0
   7  -3   3  251.46   21.60   0
   7  -2   3   15.72   18.73   0
   7  -1   3  -23.55   17.67   0
   7  10  11  806.33   16.13   0
   8  -6   5  591.24   30.97   0
   8  -3   4   -0.45   19.83   0
   8  -2   4  358.09   21.97   0
   9  -1   5  416.97   22.24   0
  10  -4   7   -0.54   23.74   0
  10   6   9  187.16   10.82   0
  11  -4   9   28.85   25.13   0
  11  -2   8  126.88   23.57   0
  11  -1   8  -13.10   22.06   0
  11   0   8   33.30   23.06   0
  11   1   8   38.45   19.76   0
  11   7  11  132.20   10.27   0
  12   3  10  408.36   22.22   0
  13  -1  12  116.24   27.70   0
 -10  -6  -1  620.95   12.36   0
  -9 -15  -1    1.90   15.39   0
  -9  -5  -1  159.98    9.07   0
  -8 -15  -1   26.72   17.54   0
  -8  -4  -1 1666.43   17.93   0
  -8  -1   1  101.93   14.80   0
  -8   2   4    2.28   20.17   0
  -7 -15  -1   11.82   16.98   0
  -6 -16   0   22.88   23.86   0
  -6  -1   0 2430.90   23.73   0
  -5 -14  -1   40.09   19.61   0
  -5 -12  -2   19.57   14.15   0
  -5   2   2   90.53   16.57   0
  -5   3   3  879.56   24.47   0
  -5   6   7  -10.24   23.46   0
  -4 -15   0  287.38   26.11   0
  -4 -11  -2  508.25   20.15   0
  -4   5   5  102.93   14.79   0
  -4   7   8   82.60   18.88   0
  -3 -13  -1   84.60   19.35   0
  -3 -10  -2   15.79   15.32   0
  -3   7   7  940.20   30.16   0
  -3   8   9   96.64   24.11   0
  -2 -15   1   62.70   25.19   0
  -2 -12  -1   85.50   20.15   0
  -2  -8  -2  387.28   17.85   0
  -2   4   3  700.51   20.47   0
  -2   5   4 2281.65   31.55   0
  -1 -14   1   24.89   23.63   0
   0 -13   1  532.45   30.19   0
   0  -9  -1  467.51   22.83   0
   0   9   9   -7.03   19.35   0
   0  10  11  285.03   28.53   0
   1 -12   1   94.54   25.62   0
   1 -10   0    3.08   21.26   0
   1  -7  -1  108.63   13.32   0
   1  -5  -1  260.15   18.71   0
   1  -4  -1   -9.73    9.82   0
   2 -12   2  246.20   29.22   0
   2  -8   0  153.62   19.91   0
   2   8   7  780.04   21.05   0
   2  10  10   70.89   21.94   0
   2  11  12   33.67   23.80   0
   3 -12   3   58.35   28.86   0
   3  -9   1   94.33   24.03   0
   3  -5   0   48.03   18.35   0
   3  -4   0  410.61   20.28   0
   3   8   7 1869.46   25.91   0
   3  10  10    3.91   15.54   0
   3  11  12   28.54   18.17   0
   3  12  14  151.77   28.91   0
   4  -9   2  148.59   24.65   0
   4  -6   1 1112.26   27.80   0
   4  -1   1  748.19   17.78   0
   4   6   5  111.85    7.97   0
   4   7   6  395.50   13.34   0
   4  10  10  462.65   21.02   0
   4  12  14   16.74   23.60   0
   5 -10   4  140.78   25.53   0
   5  -9   3    6.45   23.49   0
   5  11  12  497.28   20.77   0
   5  12  14   39.72   21.80   0
   6   9   9  213.67   10.86   0
   6  12  14  119.15   19.77   0
   7  -8   5   15.79   26.52   0
   7  -6   4  125.57   25.14   0
   7   2   4   41.71   10.67   0
   8  -7   6   35.21   27.62   0
   8  -5   5 1089.12   32.98   0
   8  11  13   36.25   11.29   0
   9  -6   7  316.62   31.10   0
   9  -4   6  495.09   28.85   0
  10  -5   8  322.44   29.58   0
  10  -3   7   16.75   22.24   0
  10   2   7  164.47   16.33   0
  11  -3   9    4.95   23.79   0
  11   4   9    2.87   14.72   0
  12  -1  10    4.57   24.76   0
  12   0  10   19.10   21.90   0
  12   1  10   30.92   23.16   0
  13   0  12    1.87   22.65   0
  13   1  12  114.47   26.15   0
  13   2  12  230.36   25.98   0
  13   3  12   86.16   21.17   0
 -14  -6   2  121.19   18.17   0
 -13  -6   1  235.95   17.38   0
 -12  -2   3    3.59   19.56   0
 -12  -1   4  283.60   25.81   0
 -11  -5   0  357.92   14.75   0
 -11  -1   3  293.43   20.88   0
 -10  -4   0   13.76   10.98   0
  -9 -11  -2   -7.66    8.94   0
  -9  -3   0  226.99   12.93   0
  -8   3   5  162.82   23.16   0
  -7 -16   0  533.05   29.15   0
  -7 -12  -2   10.10   13.05   0
  -7   0   1  -10.67   15.73   0
  -7   1   2  776.28   22.15   0
  -7   2   3    9.65   17.19   0
  -7   3   4   65.68   21.40   0
  -6 -17   1    4.22   22.13   0
  -6 -12  -2  115.02   13.95   0
  -6   5   6  149.05   23.12   0
  -5   1   1    2.96   14.37   0
  -5   4   4 1231.73   29.30   0
  -4 -16   1   24.55   23.48   0
  -4 -13  -1   61.07   18.72   0
  -4   6   6  751.85   27.46   0
  -3 -14   0  491.28   26.07   0
  -3  -9  -2   64.02   16.91   0
  -2 -13   0   37.51   20.51   0
  -2  -7  -2 2091.51   25.01   0
  -2  -6  -2   83.44   11.46   0
  -2   3   2  699.17   14.30   0
  -2   6   5   18.07   18.02   0
  -1 -12   0  228.26   23.32   0
  -1 -10  -1   28.16   17.06   0
  -1   9   9   21.73   23.40   0
   0 -14   2   19.50   24.15   0
   0 -11   0    9.33   20.18   0
   0  -8  -1   89.00   17.63   0
   0   8   7  480.24   22.50   0
   1 -13   2   -1.81   18.41   0
   1   8   7  161.51   17.10   0
   1  10  10   75.58   20.86   0
   1  11  12  -22.69   23.47   0
   2 -10   1 1062.76   32.09   0
   3 -10   2  539.85   30.28   0
   3  -8   1   93.11   21.86   0
   4 -10   3   85.20   24.96   0
   4  -5   1  159.28   19.33   0
   4  -2   1  590.52   19.73   0
   4   8   7    7.09   12.37   0
   5  -6   2   43.36   22.17   0
   5   0   2  191.96   13.82   0
   5  10  10 1461.22   23.50   0
   6  -9   5   71.49   25.75   0
   6  -8   4   -1.05   24.16   0
   6  -6   3  278.92   25.10   0
   6  11  12   13.90   13.86   0
   7  -7   5  254.38   26.65   0
   7  -5   4   83.53   22.10   0
   8   2   5   13.51   14.80   0
   9  -3   6  121.39   22.58   0
   9   2   6   98.33   14.41   0
   9  10  12   37.19    7.89   0
  10  -4   8  272.45   26.57   0
  10  -2   7  664.33   27.55   0
  10  -1   7 1023.34   29.79   0
  10   0   7  450.57   22.68   0
  10   1   7    5.63   16.52   0
  12  -2  11  284.80   30.32   0
 -13  -3   3   75.24   20.81   0
 -13  -2   4   48.47   21.16   0
 -12  -9  -1  735.70   10.92   0
 -12  -6   0  958.19   20.09   0
 -12  -3   2   -0.97   15.64   0
 -11  -2   2 1380.98   28.69   0
 -10  -1   2   27.30   16.97   0
 -10   0   3   12.38   17.87   0
 -10   1   4   26.47   22.44   0
  -9   0   2  398.09   22.47   0
  -9   1   3 1123.19   28.86   0
  -8  -2   0   54.47   11.25   0
  -7 -17   1  131.33   25.28   0
  -7  -3  -1  519.30   13.15   0
  -7   4   5   46.61   25.52   0
  -6 -14  -1  159.14   18.57   0
  -5 -17   2    7.61   27.55   0
  -5 -16   1   53.33   25.46   0
  -5 -15   0  173.93   23.34   0
  -5 -11  -2   24.25   12.80   0
  -4 -10  -2  174.74   15.86   0
  -4   0   0    9.06    9.62   0
  -4   7   7  633.70   28.76   0
  -3 -16   2   12.85   26.50   0
  -3 -15   1   39.60   22.30   0
  -3 -12  -1  953.31   26.97   0
  -3   4   3   22.84   12.80   0
  -3   5   4   16.81   18.19   0
  -3   8   8   36.42   25.83   0
  -2 -14   1  114.00   24.29   0
  -2 -11  -1 1190.67   28.17   0
  -2   7   6  273.19   21.35   0
  -1   2   1 1494.34   16.47   0
   0 -12   1  542.29   28.69   0
   0  10  10  342.79   26.21   0
   1  -9   0  964.15   28.15   0
   1   9   8  855.94   26.83   0
   2 -11   2   14.88   23.42   0
   2  -7   0   40.96   16.45   0
   2  -2   0 1965.39   22.09   0
   2   9   8  464.40   19.76   0
   3 -11   3  317.57   30.04   0
   3   0   1  620.04   13.59   0
   3   4   3  211.45    5.00   0
   3   9   8   78.48   15.24   0
   4 -11   4  312.65   25.14   0
   4  -4   1    8.68   17.90   0
   4  -3   1   80.17   17.38   0
   5  -9   4   11.80   22.32   0
   5  -5   2  -19.71   19.70   0
   6  -5   3   78.29   21.82   0
   7  -8   6   43.43   26.70   0
   7  -4   4    0.16   18.70   0
   7  11  12   70.55   13.98   0
   8  -7   7   25.24   25.62   0
   8  -4   5  562.00   25.90   0
   8  -3   5   73.35   23.12   0
   9  -6   8  197.75   26.65   0
   9  -5   7  367.95   26.63   0
   9  -2   6  728.55   26.92   0
   9  -1   6  608.64   26.26   0
   9   1   6  226.35   18.14   0
  10  -5   9   24.09   28.01   0
  10  -3   8   90.83   21.97   0
  10   4   8  334.59   14.75   0
  11  -3  10   -7.00   25.18   0
  11  -1   9  362.85   25.64   0
  11   3   9   46.75   14.74   0
  12  -1  11  106.38   25.18   0
  12   4  11   -9.09   16.37   0
  12   6  12   19.86   13.91   0
 -14  -7   1    5.98   15.09   0
 -14  -4   3  286.51   24.93   0
 -13  -4   2   67.33   16.03   0
 -12  -4   1  157.68   18.28   0
 -10  -2   1  134.46   15.36   0
  -9  -1   1    2.59   14.43   0
  -9   2   4  146.12   23.71   0
  -9   3   5   19.71   24.19   0
  -8 -14  -1    6.97   16.27   0
  -8 -11  -2    4.25    9.70   0
  -8   2   3  769.30   29.41   0
  -7 -14  -1  212.98   17.41   0
  -7 -11  -2   16.27   11.47   0
  -7  -1   0 1850.48   24.41   0
  -6 -15   0   92.16   23.30   0
  -6 -11  -2  516.47   16.23   0
  -6   2   2  273.69   18.65   0
  -6   3   3  490.81   23.10   0
  -6   4   4 1703.04   33.70   0
  -5 -10  -2  136.77   15.66   0
  -5   6   6   78.15   22.83   0
  -4 -14   0  504.39   25.10   0
  -4  -9  -2  241.70   16.18   0
  -3 -13   0    4.86   22.34   0
  -3   6   5  243.67   21.16   0
  -2 -15   2  307.15   26.82   0
  -2   9   9  314.72   28.79   0
  -1 -14   2   35.50   24.05   0
  -1 -13   1   89.14   22.89   0
  -1  -9  -1  199.44   19.85   0
  -1   8   7   -2.16   19.24   0
   0 -14   3   65.45   29.24   0
   0 -13   2    5.13   24.15   0
   0 -10   0   14.96   19.07   0
   0  -7  -1   19.69   14.92   0
   0  -6  -1   -4.40   15.41   0
   0  -4  -1 1272.55   19.11   0
   0   9   8  283.00   21.86   0
   1 -13   3  462.85   33.26   0
   1 -12   2  264.79   26.24   0
   2 -12   3    0.87   27.79   0
   2  -9   1  477.46   25.59   0
   2  -6   0 1260.53   27.20   0
   2  -5   0  949.33   24.02   0
   2  11  11   56.17   21.21   0
   3  -9   2  766.85   30.25   0
   3  -7   1   92.70   20.66   0
   3  11  11   16.09   18.09   0
   3  12  13  608.72   28.60   0
   4  -7   2 2002.14   37.89   0
   4   5   4 1479.87   10.01   0
   4   9   8  265.13   14.39   0
   4  11  11  406.86   20.55   0
   4  12  13  275.89   23.05   0
   5 -10   5    4.44   25.96   0
   5  -7   3 2146.79   40.06   0
   5  -4   2   30.48   17.48   0
   5  -2   2  374.42   18.92   0
   5  -1   2   44.24   15.38   0
   5  12  13   39.08   18.70   0
   6  -8   5  379.80   28.03   0
   6  -4   3  463.33   23.38   0
   6   0   3   29.35   13.50   0
   6  10  10  612.91   16.69   0
   7  -6   5   27.20   21.95   0
   7  -3   4 1066.79   28.06   0
   7   1   4  202.46   13.88   0
   8  -5   6  127.62   25.87   0
   8  -2   5  118.87   19.76   0
   8  10  11  132.09    9.63   0
   9  -4   7   58.52   22.81   0
   9   0   6    3.08   17.25   0
  10  -4   9  110.83   27.97   0
  10  -2   8   77.73   23.71   0
  11   0   9  141.30   21.37   0
  11   1   9   47.39   17.39   0
  11   2   9   12.32   15.23   0
  11   5  10  224.75   15.51   0
  12  -2  12    4.67   27.67   0
  12   0  11    3.24   21.87   0
  12   1  11   31.00   22.86   0
  12   2  11   -5.88   20.59   0
  12   3  11   17.46   17.75   0
 -14  -5   2  218.13   21.99   0
 -11 -13  -1    0.24    8.73   0
  -8   0   1  206.61   18.51   0
  -8   1   2  443.79   21.88   0
  -8   3   4  439.18   25.80   0
  -7 -15   0   18.80   20.62   0
  -6 -17   2  141.22   24.58   0
  -6 -16   1  126.99   24.83   0
  -6 -13  -1  140.78   18.28   0
  -6   1   1 1531.47   25.21   0
  -5   0   0  708.55   16.71   0
  -4 -16   2   13.71   26.69   0
  -4 -15   1    6.94   20.85   0
  -4 -12  -1  604.95   22.52   0
  -4   5   4  148.95   19.92   0
  -4   6   5  528.27   23.78   0
  -3 -14   1   27.41   22.91   0
  -3 -11  -1 1798.36   30.58   0
  -3   2   1  896.49   17.29   0
  -3   7   6  225.16   21.23   0
  -2 -12   0    5.34   19.46   0
  -2 -10  -1  899.80   24.43   0
  -2   8   7  174.15   23.08   0
  -1 -11   0   29.11   18.62   0
  -1  -8  -1  161.68   17.92   0
  -1   9   8  323.79   25.49   0
   0  -5  -1 1040.22   20.66   0
   0   2   1  397.07    9.39   0
   1 -10   1  617.39   27.70   0
   1  -8   0  606.63   19.73   0
   1  10   9   82.34   20.90   0
   1  11  11   12.70   23.03   0
   2 -10   2  208.85   25.78   0
   2   3   2   52.96    4.63   0
   2  10   9   88.28   18.19   0
   3 -10   3  130.64   26.13   0
   3  10   9   52.12   14.88   0
   4 -11   5   13.13   28.68   0
   4 -10   4  509.91   29.12   0
   5  -8   4  471.98   29.63   0
   5   7   6  356.89    9.76   0
   5   8   7   94.60    9.50   0
   5  11  11  363.53   18.81   0
   6  -9   6   13.89   27.92   0
   6  -6   4  336.93   25.09   0
   6  -3   3  472.58   21.38   0
   6  -2   3   31.99   17.04   0
   6  -1   3  289.00   18.14   0
   6  12  13   56.53   18.53   0
   7  -8   7   62.97   28.49   0
   7  -7   6   93.54   26.21   0
   7  -2   4  126.70   19.84   0
   7  -1   4  531.86   21.54   0
   8  -6   7  118.01   26.01   0
   8  -1   5  375.02   21.00   0
   8   0   5 1056.32   24.56   0
   9  -5   8 1013.18   34.87   0
   9  -3   7    3.56   20.85   0
  10  -1   8   11.73   20.42   0
  10   3   8  287.49   17.18   0
  11  -3  11   -2.26   27.41   0
  11  -2  10    2.36   22.59   0
  12  -1  12  129.33   26.58   0
 -13  -7   0   78.61   12.77   0
 -13  -2   3   11.47   20.00   0
 -12  -2   2  327.20   21.90   0
 -12  -1   3   16.90   20.28   0
 -11  -4   0   82.99   13.78   0
 -11  -1   2  955.16   26.58   0
 -11   0   3  223.51   22.55   0
 -10  -5  -1  721.40   14.59   0
 -10  -3   0  227.39   15.38   0
 -10   1   3  430.73   24.36   0
  -9  -4  -1  461.38   13.25   0
  -9  -2   0 1637.72   26.29   0
  -8 -15   0   89.00   18.39   0
  -8 -10  -2  162.19    9.23   0
  -8   4   5  228.33   24.73   0
  -7 -17   2  828.63   35.08   0
  -7 -16   1    8.90   24.45   0
  -7 -13  -1  224.07   18.42   0
  -7   2   2   22.21   16.30   0
  -7   3   3  238.97   20.54   0
  -7   4   4 1190.05   33.16   0
  -6 -10  -2    1.32    9.87   0
  -5 -17   3  -17.78   27.39   0
  -5 -16   2    1.17   24.56   0
  -5 -15   1    7.77   24.38   0
  -5 -14   0  374.18   22.40   0
  -5 -12  -1  103.90   18.57   0
  -5  -9  -2  386.56   15.10   0
  -5   4   3  840.33   25.67   0
  -4  -8  -2  203.50   11.86   0
  -4   2   1 2217.44   26.82   0
  -3   8   7  121.62   25.16   0
  -2 -15   3  108.04   27.46   0
  -2 -14   2   85.20   24.44   0
  -2 -13   1  166.04   23.63   0
  -2   9   8 1200.79   34.50   0
  -1 -12   1  513.33   26.66   0
  -1   5   3   47.06   15.37   0
  -1   6   4 3852.92   37.53   0
   0 -11   1  512.65   25.80   0
   0  -9   0  364.66   21.37   0
   0   5   3   21.77   12.63   0
   0   6   4   80.93   16.15   0
   0   7   5   52.99   15.72   0
   1 -13   4   38.21   27.10   0
   1 -11   2  100.81   23.53   0
   1  -7   0  107.93   18.44   0
   1   7   5    5.36   13.93   0
   2 -12   4  119.30   29.05   0
   2 -11   3  237.28   27.63   0
   2  -8   1    4.44   19.14   0
   2   7   5 1285.92   21.49   0
   3 -11   4  299.95   28.97   0
   3  -8   2   -4.65   22.61   0
   3  12  12   62.57   25.30   0
   4   1   2  134.51    9.22   0
   4  10   9  -23.10   14.32   0
   5  -9   5   70.94   24.71   0
   5  -6   3  327.60   18.53   0
   5   9   8  424.82   14.56   0
   6  -7   5  966.83   34.18   0
   6  -5   4  111.38   20.81   0
   7  -5   5   46.98   20.92   0
   7   9   9  145.68    8.11   0
   8  -7   8   10.48   27.17   0
   8  -4   6 1150.45   32.63   0
   9  -2   7  415.59   25.55   0
   9   3   7  186.74   15.46   0
  10  -3   9    5.84   23.53   0
  10   0   8  176.42   20.36   0
  10   1   8   31.53   15.89   0
  10   2   8  163.42   16.36   0
  10   5   9  282.24   13.78   0
  11  -1  10   51.87   21.68   0
  11   4  10    5.17   15.22   0
  12   0  12  145.35   24.39   0
  12   5  12    0.14   15.91   0
 -14  -6   1  258.00   19.58   0
 -14  -3   3   64.99   21.87   0
 -13  -3   2    2.30   17.53   0
 -12  -8  -1  239.12   10.19   0
 -12  -5   0  293.24   16.70   0
 -11  -6  -1  124.30   11.43   0
 -11  -2   1   47.54   17.86   0
 -10 -13  -1    4.23   10.95   0
 -10   0   2  124.65   18.27   0
 -10   2   4  180.46   24.29   0
  -9 -13  -1   79.20   14.50   0
  -9   2   3  424.20   25.27   0
  -8 -16   1   34.98   21.63   0
  -8 -13  -1  121.56   15.93   0
  -8  -3  -1  562.29   13.83   0
  -8  -1   0   88.65   16.08   0
  -7   1   1  125.39   16.33   0
  -7   5   5  272.00   27.23   0
  -6 -14   0  270.85   22.52   0
  -6   0   0 1032.86   19.74   0
  -5   3   2    9.05   12.31   0
  -5   5   4   18.72   14.30   0
  -5   6   5  359.84   24.67   0
  -4 -16   3   21.76   23.89   0
  -4 -14   1  109.16   24.85   0
  -4 -13   0  108.29   20.42   0
  -4 -11  -1 1000.23   24.40   0
  -4   7   6   55.27   17.12   0
  -3 -12   0   11.28   19.03   0
  -2 -11   0  159.23   20.36   0
  -2  -9  -1  183.94   16.80   0
  -2   5   3 1775.77   28.79   0
  -2   6   4 3283.71   37.88   0
  -2   7   5  430.03   21.73   0
  -1 -14   3   25.81   23.16   0
  -1 -13   2   56.13   22.85   0
  -1 -10   0   67.85   17.94   0
  -1  -7  -1    6.28   14.09   0
  -1   8   6  313.67   22.17   0
  -1  10   9   58.84   26.19   0
   0 -13   3  610.97   30.61   0
   0 -12   2   27.04   22.08   0
   0   8   6  200.24   19.10   0
   1 -12   3  188.46   24.22   0
   1  -9   1  487.74   24.42   0
   1  -6   0  518.47   19.53   0
   1   5   3   71.31   11.48   0
   2  -9   2 1286.80   31.86   0
   2   6   4   17.35   10.56   0
   2   8   6   12.55   13.49   0
   2  11  10  159.77   21.46   0
   2  12  12   29.59   22.19   0
   3  -9   3   -9.97   22.85   0
   3  -4   1 1504.32   27.78   0
   3  11  10  994.13   26.52   0
   4 -10   5    0.68   25.46   0
   4  -5   2   23.08   17.68   0
   4  12  12  402.46   22.65   0
   5  -5   3   19.77   19.26   0
   5  10   9   -4.53   13.49   0
   5  12  12  141.23   21.51   0
   6  -8   6    5.20   26.65   0
   7  -7   7   -1.04   26.88   0
   7  -6   6  247.97   26.14   0
   7  -4   5  638.19   26.50   0
   7   3   5  119.98   11.73   0
   7  10  10  548.63   13.85   0
   8  -6   8   31.90   23.18   0
   8  -5   7  547.40   29.00   0
   8  -3   6  181.01   22.83   0
   8   3   6  861.84   17.40   0
   8  11  12    7.73    9.63   0
   9  -5   9  126.24   26.35   0
   9  -4   8 1066.48   33.40   0
   9  -1   7  919.16   27.29   0
  10  -4  10  466.60   28.65   0
  10  -2   9  322.02   24.64   0
  11  -3  12   32.48   26.04   0
  11  -2  11  196.00   26.26   0
  11   0  10   22.72   19.82   0
  11   1  10   89.55   19.50   0
  11   2  10   99.69   20.33   0
  11   3  10  229.09   20.17   0
  11   6  11  386.47   15.10   0
  12  -1  13   75.26   26.50   0
  12   1  12   73.39   23.56   0
  12   2  12  253.29   24.80   0
  12   3  12  120.46   20.60   0
  12   4  12   12.37   17.25   0
 -14  -4   2   -3.35   19.10   0
 -13  -4   1  398.10   21.79   0
 -12  -3   1   35.38   15.27   0
 -10  -1   1   81.06   16.17   0
  -9   0   1   60.51   16.88   0
  -9   3   4   83.96   22.42   0
  -7  -9  -2   12.15    8.34   0
  -6 -17   3    7.79   24.48   0
  -6 -16   2  154.51   25.84   0
  -6 -15   1  -10.23   20.46   0
  -6   3   2  113.92   18.50   0
  -6   4   3  188.23   21.19   0
  -6   5   4  273.44   22.25   0
  -5 -13   0  316.84   22.83   0
  -3 -15   3  117.84   22.88   0
  -3 -13   1  556.41   25.75   0
  -3   1   0 2300.10   20.85   0
  -3   5   3  957.55   24.82   0
  -3   6   4  675.55   24.48   0
  -2 -15   4  153.15   29.36   0
  -2  -8  -1  145.33   15.24   0
  -2   4   2 1284.36   21.65   0
  -2   8   6   65.52   21.48   0
  -1 -11   1  440.49   23.83   0
  -1  -6  -1  908.18   19.26   0
  -1   4   2 3084.57   27.30   0
   0 -10   1    1.83   19.14   0
   0  -8   0  616.92   22.97   0
   0   4   2  508.33   13.71   0
   0   9   7  530.28   23.39   0
   1 -10   2   -4.62   21.02   0
   1   9   7   93.79   17.99   0
   1  11  10   93.38   22.45   0
   2 -12   5    8.64   26.20   0
   2 -10   3  334.15   25.71   0
   2   9   7  261.33   17.09   0
   3 -11   5  158.59   29.51   0
   3 -10   4  896.13   33.68   0
   3  -3   1  110.23   16.31   0
   3   7   5  520.65   14.95   0
   3   8   6  118.40   12.75   0
   3   9   7   33.93   16.55   0
   4  -7   3  308.59   25.72   0
   4  -4   2  482.53   21.26   0
   4  11  10  849.96   23.41   0
   5  -8   5  162.78   27.66   0
   5  -4   3  628.95   23.48   0
   6  -4   4  174.55   22.19   0
   7  -5   6    5.56   21.05   0
   8  -4   7   30.76   21.66   0
   8  -2   6   37.38   19.96   0
   9  -3   8  127.94   24.44   0
   9   0   7  511.74   21.78   0
   9   1   7   14.84   15.44   0
   9   2   7  454.66   18.12   0
  10  -4  11   48.04   22.81   0
  10  -3  10   21.68   22.65   0
  10  -1   9 1160.55   32.66   0
  11  -1  11  302.24   26.19   0
  12   0  13  -16.89   24.41   0
 -13  -6   0   64.47   13.56   0
 -11  -3   0    2.72   15.26   0
 -11   1   3   15.22   21.98   0
 -10  -2   0   69.84   16.87   0
  -8   2   2   26.90   18.54   0
  -8   3   3    3.90   16.19   0
  -8   4   4  871.86   32.40   0
  -7 -17   3  193.85   26.57   0
  -7 -14   0  227.72   19.01   0
  -7 -12  -1  331.53   16.25   0
  -7  -5  -2   96.95    4.92   0
  -7  -2  -1  190.67   10.99   0
  -7   0   0 4190.88   35.82   0
  -6  -8  -2  114.97    9.16   0
  -6   2   1   28.30   16.22   0
  -6   6   5  328.34   27.16   0
  -5 -16   3  159.43   26.89   0
  -5 -11  -1 1224.32   23.59   0
  -4 -10  -1  719.09   21.72   0
  -4   1   0  274.47   13.97   0
  -4   5   3   64.91   19.89   0
  -4   6   4  428.48   23.42   0
  -3 -14   2   50.60   21.19   0
  -3  -9  -1   28.12   14.90   0
  -3   4   2  353.57   15.92   0
  -3   8   6   -2.63   21.47   0
  -2 -14   3   20.89   23.13   0
  -2 -13   2  184.39   24.19   0
  -2 -12   1  357.78   22.46   0
  -2   1   0 1410.16   15.33   0
  -1 -14   4    7.08   23.90   0
  -1 -13   3  160.49   22.59   0
  -1 -12   2  148.31   23.88   0
  -1  -9   0   33.04   18.91   0
  -1  -5  -1   77.87   12.06   0
  -1   9   7  443.91   24.10   0
   0 -13   4   18.26   25.76   0
   0 -12   3  235.73   24.47   0
   0 -11   2   -5.42   20.51   0
   0  10   8  518.33   26.19   0
   1 -12   4  203.94   26.51   0
   1 -11   3   42.89   22.10   0
   1  -8   1   13.94   17.85   0
   1  -2   0 1520.37   18.28   0
   1  10   8  122.66   19.20   0
   2 -11   4   -9.16   24.00   0
   2  -6   1 1014.22   25.65   0
   2  10   8   27.92   16.93   0
   2  12  11  367.94   26.61   0
   3  -8   3   30.52   20.71   0
   3  10   8    2.45   17.81   0
   4  -9   5   -5.64   22.37   0
   4  -8   4   29.60   23.61   0
   4  -3   2  309.80   18.88   0
   4   0   2  136.05   11.58   0
   4  13  13   -0.97   23.35   0
   5  -6   4   15.53   20.78   0
   5  -3   3 1970.98   30.19   0
   5  11  10  809.25   22.23   0
   6  -8   7  479.50   31.92   0
   6  -7   6  -10.59   24.11   0
   6  -3   4 2599.13   36.22   0
   6   2   4    7.96   11.63   0
   6  12  12   16.99   16.96   0
   7  -7   8  179.21   26.36   0
   7  -6   7   18.80   24.60   0
   7  -2   5  165.52   19.31   0
   7  11  11   91.50   11.17   0
   8  -6   9  147.51   26.04   0
   8  -5   8   88.30   24.20   0
   8  -1   6  565.83   22.10   0
   8   0   6  283.36   21.06   0
   8   2   6   96.28   15.34   0
   9  -5  10  278.99   29.36   0
   9  -4   9    6.74   23.50   0
   9  -2   8  118.51   19.94   0
  10   0   9  248.66   21.98   0
  10   4   9  455.56   17.04   0
  11  -2  12   22.62   24.52   0
  12  -1  14   85.52   27.51   0
 -13  -2   2  172.49   21.85   0
 -12  -4   0   27.34   16.71   0
 -12  -1   2 1198.41   29.97   0
 -11  -5  -1  438.66   14.21   0
 -11   0   2  116.79   20.91   0
 -10  -4  -1  146.41   11.19   0
 -10   1   2  194.58   21.16   0
 -10   2   3  500.33   29.19   0
  -9  -3  -1 1027.33   17.67   0
  -9  -1   0  152.33   14.72   0
  -8 -14   0    5.78   13.85   0
  -8   1   1  592.19   21.78   0
  -7 -16   2  498.62   27.45   0
  -7 -15   1  -11.21   17.60   0
  -7   3   2   10.32   17.79   0
  -7   4   3  141.50   22.67   0
  -7   5   4 1511.20   38.58   0
  -6 -17   4  543.31   33.04   0
  -5 -15   2  173.78   24.24   0
  -5  -1  -1   79.38    9.30   0
  -4 -16   4  214.04   28.73   0
  -4 -15   3  106.80   25.17   0
  -4 -13   1  -11.27   22.71   0
  -4  -1  -1   95.90    7.72   0
  -4   4   2   70.00   16.59   0
  -4   7   5   71.67   21.86   0
  -3 -11   0  137.08   18.90   0
  -2 -10   0  432.73   20.48   0
  -2  -7  -1   37.19   12.15   0
  -2   3   1  355.81   14.90   0
  -2   9   7  432.11   22.17   0
  -1  10   8  247.49   27.37   0
   0  -9   1  494.49   23.48   0
   0  -7   0   -7.71   16.15   0
   1  -4   0   35.86   10.25   0
   2  -8   2  649.47   24.91   0
   2   5   3 1022.28   13.93   0
   2  11   9    7.32   19.89   0
   3 -11   6  241.90   31.14   0
   3 -10   5  -33.25   22.76   0
   3  -9   4  259.62   26.02   0
   3  -6   2  134.77   17.74   0
   3   6   4  351.83   12.49   0
   4  -6   3  853.50   25.74   0
   4  -2   2  445.65   18.96   0
   4   8   6   68.57   12.63   0
   4   9   7   70.95   13.05   0
   4  12  11  340.42   21.48   0
   5  -9   7   10.22   24.94   0
   5  -8   6    9.96   22.32   0
   5  -7   5  606.63   29.28   0
   5  -2   3  268.01   18.20   0
   5  13  13    0.29   18.42   0
   6  -5   5  -33.24   21.28   0
   6  -2   4 1181.28   25.99   0
   6   9   8   38.50    8.08   0
   6  10   9   97.01   11.18   0
   7  -4   6   62.13   21.33   0
   7  -1   5  308.03   19.86   0
   7   2   5  131.91   11.61   0
   8  -3   7    6.42   19.84   0
   8   1   6   17.47   14.53   0
   8   5   7 1566.83   15.91   0
  10  -3  11    6.00   23.16   0
  10   1   9   -9.81   16.77   0
  10   2   9   30.29   17.63   0
  11  -1  12  276.95   25.37   0
  11   1  11   -2.96   18.76   0
  11   5  11  261.03   16.19   0
  11   7  12  229.51   13.12   0
  12   0  14   90.65   24.26   0
  12   2  13   43.42   20.82   0
  12   3  13  363.67   23.24   0
  12   4  13   16.93   17.34   0
  12   5  13  119.60   18.04   0
 -14  -7   0   14.37   12.56   0
 -14  -3   2   26.24   20.75   0
 -13  -5   0  136.36   16.49   0
 -13  -3   1    6.57   18.40   0
 -12  -2   1   83.00   16.57   0
 -11  -1   1  192.74   18.37   0
 -10   0   1    5.18   16.44   0
  -9 -12  -1  773.08   17.39   0
  -9   2   2  882.87   29.14   0
  -9   3   3   29.62   22.99   0
  -8 -16   2  253.37   22.26   0
  -8 -15   1   41.79   17.51   0
  -8 -12  -1  745.41   18.30   0
  -8  -2  -1  164.55   11.86   0
  -8   0   0  934.66   21.65   0
  -7   2   1   57.99   16.63   0
  -6 -16   3   43.52   24.22   0
  -6 -14   1  407.87   24.27   0
  -6 -11  -1  292.37   16.83   0
  -6  -1  -1  144.06   11.26   0
  -6   1   0  759.16   19.99   0
  -5   4   2   46.15   18.08   0
  -5   5   3  194.40   15.91   0
  -5   6   4   97.64   20.98   0
  -5   7   5  332.74   27.06   0
  -4 -14   2   15.23   20.69   0
  -4   3   1 2504.25   30.93   0
  -4   8   6    5.96   24.71   0
  -3 -15   4  196.67   26.71   0
  -3 -14   3   27.53   25.60   0
  -3 -12   1  785.52   26.94   0
  -3  -1  -1 1507.08   11.10   0
  -2 -11   1  728.32   25.47   0
  -1 -14   5   21.16   26.46   0
  -1 -10   1   75.31   19.01   0
  -1  -8   0  374.40   19.16   0
  -1   3   1  133.20   11.64   0
   0   7   4   65.74   14.40   0
   0   8   5  440.78   20.43   0
   0  11   9   -0.18   24.19   0
   1 -12   5  229.52   26.15   0
   1  -9   2  918.34   28.08   0
   1  -7   1   38.44   17.31   0
   1   4   2 2303.95   18.66   0
   1  11   9  264.21   22.01   0
   2 -11   5   39.21   25.86   0
   2 -10   4  118.11   24.95   0
   2  -9   3    6.08   21.02   0
   3  -5   2   12.02   16.45   0
   3  11   9   30.80   17.07   0
   4  -5   3  173.47   18.17   0
   4  10   8  275.54   15.83   0
   5  -1   3    2.39   13.77   0
   5   0   3   94.83   12.35   0
   5  12  11   61.13   18.94   0
   6  -7   7  594.89   30.05   0
   6   0   4 1206.67   21.09   0
   6   1   4  824.32   17.22   0
   6   8   7  139.84    7.43   0
   6  11  10  287.09   15.58   0
   7  -7   9   41.93   26.14   0
   7   0   5 1195.31   24.31   0
   7   1   5  811.52   18.24   0
   7  12  12  228.35   16.17   0
   8  -6  10    3.18   27.30   0
   8  -5   9   40.01   20.93   0
   8  -4   8  509.45   28.59   0
   8  -2   7   98.50   21.79   0
   9  -5  11  -25.78   26.87   0
   9  -4  10  315.42   27.77   0
   9  -3   9   -5.51   20.79   0
   9  -1   8    8.76   19.17   0
  10  -1  10   12.20   20.61   0
  10   6  10   14.00   10.61   0
  11  -2  13   -8.65   25.01   0
  11   2  11   11.33   16.45   0
  12   1  14   51.52   26.24   0
 -14  -4   1  658.91   25.59   0
 -12  -6  -1  292.51   12.91   0
 -11  -2   0  328.14   20.04   0
  -9   1   1  517.28   22.04   0
  -8   3   2   61.83   21.52   0
  -8   4   3  951.61   31.28   0
  -7 -17   4  471.35   34.46   0
  -7 -13   0  475.02   20.47   0
  -6 -15   2   14.88   21.15   0
  -6   4   2   28.44   17.60   0
  -6   5   3    1.79   19.83   0
  -6   6   4   56.04   22.27   0
  -5 -16   4   -3.65   26.02   0
  -5 -12   0   -2.32   15.06   0
  -5 -10  -1 1854.34   25.33   0
  -5   3   1  840.05   22.78   0
  -4 -11   0  607.05   23.46   0
  -3 -13   2   27.53   20.98   0
  -3  -8  -1   10.12   12.39   0
  -3   7   4  892.97   26.22   0
  -2 -14   4   -6.22   21.61   0
  -2 -13   3  333.66   25.87   0
  -2 -12   2  280.38   23.56   0
  -2  -9   0   19.38   16.41   0
  -2  -6  -1   18.09   10.69   0
  -2   6   3  277.80   18.96   0
  -2   7   4 1050.29   27.23   0
  -2   8   5  111.72   20.12   0
  -1 -13   4   83.22   24.34   0
  -1 -12   3  111.35   23.78   0
  -1 -11   2  206.82   22.41   0
  -1   6   3    8.12   15.83   0
  -1   8   5   86.35   14.11   0
   0 -13   5  108.96   27.76   0
   0 -12   4   85.50   23.18   0
   0 -11   3   65.72   22.12   0
   0 -10   2  239.77   21.98   0
   0  -6   0  236.63   13.99   0
   0   6   3  373.11   18.12   0
   0   9   6  373.95   22.55   0
   1 -11   4   38.54   23.42   0
   1 -10   3   -2.38   21.81   0
   1   2   1 1670.10    8.76   0
   1   7   4  475.62   17.53   0
   1   8   5 1300.21   24.52   0
   1   9   6  571.98   22.14   0
   2  -7   2   85.10   17.44   0
   2  12  10   46.16   20.22   0
   3  13  12   31.51   23.19   0
   4  -9   6  161.68   24.95   0
   4  -8   5   22.39   25.75   0
   4   7   5  167.23   11.19   0
   4  11   9   52.30   15.01   0
   4  13  12  109.44   26.61   0
   5  -6   5  360.43   24.29   0
   6  -4   5  131.59   19.76   0
   7  -6   8   47.78   22.16   0
   9  -2   9  540.84   26.56   0
   9   0   8   38.69   16.70   0
   9   1   8   16.90   17.86   0
  10  -3  12  213.85   24.83   0
  10  -2  11   76.29   22.40   0
  10   0  10   79.85   20.10   0
  11  -2  14  350.25   31.36   0
  11  -1  13   72.45   23.70   0
  11   0  12  165.59   23.28   0
  12   0  15   66.75   23.73   0
  12   2  14    5.87   23.40   0
 -14  -6   0   43.72   16.31   0
 -13  -1   2  904.34   29.84   0
 -12  -3   0   -6.97   13.53   0
 -12   0   2  776.17   29.18   0
 -11  -4  -1   20.73   12.59   0
 -11   1   2  203.56   23.22   0
 -10  -1   0   14.67   14.75   0
 -10   2   2   26.66   23.86   0
  -9  -2  -1  309.43   16.90   0
  -8   2   1   90.63   19.21   0
  -7 -16   3    8.41   22.16   0
  -7 -15   2   50.43   22.90   0
  -7 -14   1  311.69   21.90   0
  -7 -11  -1  789.29   18.55   0
  -7  -1  -1  554.12   15.25   0
  -7   1   0 1194.46   23.73   0
  -5 -15   3   -6.27   22.85   0
  -5 -14   2   31.48   20.29   0
  -5 -13   1  281.32   20.56   0
  -4 -15   4   88.81   23.10   0
  -4   6   3   -6.05   17.61   0
  -4   7   4  342.53   22.85   0
  -3 -15   5  361.65   29.66   0
  -3 -10   0  257.02   17.48   0
  -3   6   3  118.91   14.36   0
  -3   8   5   -7.57   21.80   0
  -2   5   2 2911.78   33.02   0
  -2   9   6   19.67   21.74   0
  -1  10   7   10.49   23.22   0
   0  -8   1  104.48   18.84   0
   0  -5   0    0.08   14.08   0
   0  10   7   33.74   20.65   0
   1  -8   2 1144.38   27.96   0
   1  10   7    4.68   17.67   0
   2 -11   6   35.78   26.41   0
   2  -8   3   17.97   20.15   0
   2  -3   1  668.51   18.26   0
   2   8   5  991.89   20.83   0
   2   9   6  878.05   21.59   0
   2  10   7   68.41   17.48   0
   3 -10   6  527.18   30.19   0
   3  -9   5   62.80   24.20   0
   3  -8   4   40.08   21.54   0
   3  -4   2    5.34   17.27   0
   3  12  10  369.53   21.97   0
   4  -6   4   25.62   20.09   0
   4  -4   3  333.58   19.70   0
   4  12  10  346.50   22.25   0
   5  -8   7  313.30   26.61   0
   5  -7   6   67.93   22.46   0
   5  -4   4  100.94   17.46   0
   5  10   8 2429.58   27.30   0
   5  13  12  132.26   23.08   0
   6  -8   9  288.71   30.53   0
   6  -7   8  114.91   24.20   0
   6  -6   7  540.33   27.61   0
   6  -5   6  -13.13   21.30   0
   6  12  11   86.17   16.55   0
   7  -4   7    7.24   20.65   0
   7  -2   6  282.58   20.16   0
   8  -5  10  102.50   22.40   0
   8  -4   9   30.35   25.58   0
   8  -3   8  129.50   21.80   0
   8  -1   7   18.27   17.22   0
   9  -4  11   -2.85   22.70   0
   9  -3  10   99.50   23.09   0
   9   2   8   14.93   13.94   0
   9   3   8  605.51   18.78   0
  10  -1  11  875.94   31.81   0
  10   1  10  145.76   20.26   0
  11   1  12   -9.22   20.30   0
  12   1  15  125.85   23.38   0
  12   3  14   13.99   19.83   0
 -13  -4   0   64.38   16.27   0
 -13  -2   1   69.96   19.88   0
 -12  -1   1   -1.86   17.06   0
 -11   0   1   52.28   18.61   0
 -10   1   1  202.61   20.19   0
  -9   0   0 1007.04   24.34   0
  -9   3   2    7.92   20.04   0
  -8 -13   0  516.28   17.55   0
  -7   4   2  504.90   26.12   0
  -7   5   3  181.38   25.13   0
  -6 -16   4  358.74   29.52   0
  -6 -12   0   68.85   14.93   0
  -5 -16   5  321.23   30.90   0
  -5   2   0  279.74   17.36   0
  -4 -14   3  619.27   27.40   0
  -4 -13   2  -13.48   19.26   0
  -4 -12   1   88.48   18.34   0
  -4   2   0  576.84   18.17   0
  -4   8   5  127.09   25.04   0
  -3 -11   1 1991.66   32.87   0
  -3  -7  -1  116.61   12.07   0
  -3   9   6  274.65   26.82   0
  -2 -14   5  104.52   25.84   0
  -2 -10   1  104.46   17.62   0
  -2  -5  -1  125.08   10.21   0
  -1 -13   5   47.77   21.65   0
  -1  -9   1   88.71   17.77   0
   0 -13   6  141.71   26.98   0
   0  -9   2  841.09   26.82   0
   0   3   1  307.91   10.93   0
   1 -12   6  112.83   25.49   0
   1  -9   3   55.60   20.17   0
   1   6   3    5.99   13.21   0
   1  11   8   58.11   19.67   0
   2 -10   5   16.99   22.91   0
   2  -9   4  220.58   24.51   0
   2  -6   2  850.71   23.74   0
   2  -2   1   21.11   12.16   0
   2   7   4 1234.05   19.49   0
   2  11   8  332.67   21.08   0
   3  -6   3 1716.97   30.98   0
   3   9   6   35.00   12.74   0
   4  -9   7    1.68   24.46   0
   4  -7   5  200.22   23.12   0
   5  -5   5  133.98   20.70   0
   5  -3   4 1112.28   25.46   0
   7  -6   9  124.94   22.41   0
   7  -5   8   12.59   22.69   0
   8   0   7  168.63   17.64   0
   9  -1   9  585.31   24.44   0
  10  -3  13   -5.43   23.79   0
  10  -2  12   67.38   22.51   0
  11   0  13   64.55   21.95   0
  11   2  12  293.91   21.30   0
  -8   2 -18    1.22   27.53   0
  -8   2 -17   -3.65   30.14   0
  -8   2 -16   13.63   28.34   0
  -8   2 -15  -45.56   27.50   0
  -8   3 -17   72.13   33.01   0
  -8   3 -16  156.44   33.17   0
  -8   3 -15  327.54   35.30   0
  -8   3 -14   66.66   32.61   0
  -8   4 -15  159.72   37.80   0
  -8   4 -14    8.69   36.21   0
  -8   4 -13  400.32   40.33   0
  -8   5 -13  134.75   38.13   0
  -7  -1 -19  348.39   30.41   0
  -7  -1 -18   24.52   24.70   0
  -7  -1 -17  324.72   25.51   0
  -7  -1 -16   10.42   22.49   0
  -7  -1 -15  195.68   26.37   0
  -7  -1 -14   35.46   20.66   0
  -7   0 -21   13.33   24.65   0
  -7   0 -12   26.48   23.34   0
  -7   4  -8  465.76   34.99   0
  -7   5  -8   33.96   32.47   0
  -7   6  -8   60.96   31.44   0
  -7   7  -8  186.29   38.10   0
  -6  -2 -12  787.17   26.15   0
  -6   2  -6  219.69   26.28   0
  -6  10  -6   23.33   35.85   0
  -5   0  -6   71.96   19.77   0
  -5   1  -5  169.50   16.57   0
  -5   7  -2 1043.72   35.58   0
  -5  10  -3   37.80   30.95   0
  -4  -4 -12  196.40   13.90   0
  -4  -3  -9    6.56   14.28   0
  -4   4  -1   18.48   22.13   0
  -4  11  -1  459.08   32.45   0
  -3   2  -1  138.19   12.63   0
  -3  11   1  244.64   28.60   0
  -3  13   0  -18.60   32.31   0
  -3  14  -1   46.23   34.04   0
  -2   3   1  328.40   16.18   0
  -2  14   1   -7.56   29.54   0
  -1  -1  -2 6589.02   18.14   0
  -1   8   4   17.48   16.46   0
  -1  11   4   44.50   18.16   0
  -1  14   3   52.95   29.26   0
   1  13   6  513.83   23.66   0
   2  -4  -6   31.11   12.92   0
   3  -5  -9   24.97   12.73   0
   3  13   8   48.33   13.78   0
   6  -5 -11 1227.75   33.11   0
   7  -2  -2   13.01   21.23   0
   8   2   4   -5.61   20.80   0
   9   0   1   67.92   23.79   0
   9   3   5   53.07   22.83   0
  10   1   2   14.42   25.25   0
  11   8   9   -0.23   22.80   0
  12   7   8  -17.81   29.76   0
  -8   1 -19    3.69   27.88   0
  -8   1 -18   38.35   29.57   0
  -8   1 -17   46.62   27.70   0
  -8   1 -16   45.34   29.52   0
  -8   1 -15   34.75   28.52   0
  -8   1 -14  336.16   31.34   0
  -8   2 -14   28.50   27.19   0
  -8   2 -13   67.03   32.61   0
  -8   3 -12  -11.13   33.55   0
  -8   4 -12   27.50   35.48   0
  -8   4 -11  394.35   35.00   0
  -8   5 -11   24.57   35.76   0
  -8   6 -11  -22.77   36.55   0
  -7  -1 -21   48.04   26.54   0
  -7  -1 -20   -0.10   24.86   0
  -7  -1 -13    0.38   22.74   0
  -7   3  -8  128.71   22.02   0
  -7   5  -7  107.81   33.35   0
  -7   6  -7   18.77   31.00   0
  -7   7  -7    3.35   32.86   0
  -7   8  -8   37.46   33.51   0
  -6  -3 -19   70.61   18.92   0
  -6  -3 -18   66.39   19.46   0
  -6  -3 -17  287.97   20.84   0
  -6  -3 -16  110.04   17.70   0
  -6  -3 -15  135.60   21.22   0
  -6  -1  -9  477.11   23.32   0
  -6   3  -5  293.21   28.23   0
  -6   5  -4  138.21   27.86   0
  -6   6  -4  357.17   33.69   0
  -6   7  -4    3.73   31.05   0
  -6   8  -4    2.06   31.20   0
  -6   9  -5   51.32   31.29   0
  -6  10  -5   14.74   33.43   0
  -5  -4 -19  -12.00   16.11   0
  -5  -4 -18   14.68   14.87   0
  -5  -4 -17   97.51   16.01   0
  -5  -4 -16  465.20   20.39   0
  -5  -4 -15  104.81   15.93   0
  -5  -3 -11   28.46   15.56   0
  -5   5  -2   -7.02   25.60   0
  -5   6  -2   24.32   26.32   0
  -5   8  -2  240.89   30.12   0
  -5   9  -2    5.76   28.93   0
  -5  11  -3  287.53   35.56   0
  -5  12  -4  142.79   35.38   0
  -4   2  -2  410.35   25.49   0
  -4   6   0  776.12   30.17   0
  -4   7   0 1441.14   36.86   0
  -4   8   0 1369.56   36.81   0
  -4   9   0  -25.87   25.34   0
  -4  12  -1  260.47   35.50   0
  -4  13  -2   87.38   33.33   0
  -3   3   0  361.06   21.55   0
  -3   5   1  957.13   24.83   0
  -3  12   1   55.79   30.02   0
  -2   8   3   81.70   21.02   0
  -2  11   3  401.63   29.32   0
  -2  13   2   58.08   27.19   0
  -1   7   4  239.01   19.12   0
  -1  12   4   58.75   20.24   0
   0  13   5   53.42   20.60   0
   3  -4  -6   10.66   10.93   0
   5  -1   0  168.08   22.40   0
   6  -5 -12    2.97   22.19   0
   6  -4  -7  105.09   20.13   0
   6   2   4    7.19   20.02   0
   6   9   9  216.02   10.97   0
   7  -4  -8  834.82   29.11   0
   7   2   4   36.02   21.72   0
   8  -4  -9   55.86   23.82   0
   8  -2  -3  747.20   32.27   0
   8   0   1   21.62   21.70   0
   8   3   5   10.75   20.04   0
   8   8   9   66.77   16.18   0
   9   8   9 1395.62   30.87   0
   9  10  10    7.00   16.91   0
  10   0   0   90.47   28.42   0
  10   8   9  206.98   22.17   0
  10  10  10   46.38   21.49   0
  11   3   4  108.05   28.93   0
  11  10  10  151.48   23.43   0
  12   6   7  777.73   35.46   0
  -8   0 -19   73.02   30.67   0
  -8   0 -18   53.01   31.05   0
  -8   0 -17  -26.51   28.34   0
  -8   0 -16   99.10   28.25   0
  -8   0 -15   -9.65   26.12   0
  -8   1 -13  175.76   32.01   0
  -8   2 -12   10.64   28.32   0
  -8   2 -11    4.84   28.29   0
  -8   3 -11  206.13   33.41   0
  -8   4 -10  -11.38   32.39   0
  -8   5 -10  109.15   35.04   0
  -7  -2 -20   33.01   27.03   0
  -7  -2 -19  247.47   25.71   0
  -7  -2 -18   19.16   23.24   0
  -7  -2 -17  507.79   28.36   0
  -7  -2 -16   59.65   21.61   0
  -7  -2 -15  213.86   24.14   0
  -7  -1 -12  557.24   27.82   0
  -7   0 -10  122.78   25.92   0
  -7   2  -8   29.42   19.87   0
  -7   3  -7  311.79   32.11   0
  -7   5  -6   32.33   28.40   0
  -7   7  -6   98.82   33.90   0
  -7   8  -7   75.59   34.78   0
  -7   9  -7   54.99   36.97   0
  -6  -3 -14  183.68   19.49   0
  -6  -2 -11   31.88   19.75   0
  -6   1  -6  113.94   24.58   0
  -6   4  -4  164.81   28.26   0
  -6   9  -4   35.07   32.01   0
  -5  -4 -14  129.72   16.86   0
  -5   4  -2   30.75   21.69   0
  -5  10  -2  275.79   34.00   0
  -5  12  -3  134.79   32.07   0
  -4  -1  -5  255.45   18.24   0
  -4  10   0   42.73   29.37   0
  -3   8   2  339.41   26.63   0
  -3   9   2   89.94   24.18   0
  -3  14   0  238.70   34.97   0
  -2   7   3  120.35   19.21   0
  -2  12   3  -18.24   28.07   0
  -2  14   2  134.64   34.87   0
  -1  13   4  467.64   28.69   0
   0  -4  -7   14.45    6.46   0
   0  14   5  136.85   25.04   0
   4  -5 -10  -10.42   17.22   0
   5  -4  -7  318.14   23.00   0
   5  -2  -2   66.21   20.08   0
   6   3   5  557.12   21.15   0
   6   7   8  158.03   12.53   0
   7  -3  -5  252.48   23.68   0
   7   0   1  314.29   25.41   0
   7   3   5  121.82   20.50   0
   8  -4 -10   51.34   25.88   0
   8  -3  -6   22.29   24.42   0
   8  -1  -1  576.73   28.97   0
   9  -2  -4  141.41   29.93   0
   9   1   2   40.79   23.00   0
  10   2   3 1016.25   36.10   0
  11   4   5    5.23   29.49   0
  11   6   7   68.26   25.44   0
  11   7   8  122.05   24.17   0
  -8   0 -21   62.50   33.04   0
  -8   0 -20   66.94   30.85   0
  -8   0 -14  755.09   34.98   0
  -8   0 -13  250.24   29.39   0
  -8   1 -12  714.91   36.21   0
  -8   3 -10  108.53   31.02   0
  -8   4  -9   40.43   34.14   0
  -8   6  -9  129.14   37.00   0
  -8   7  -9   67.54   40.96   0
  -7  -2 -21   -3.53   25.95   0
  -7  -2 -14   -3.00   21.17   0
  -7  -1 -11  154.47   24.50   0
  -7   1  -8  133.68   27.87   0
  -7   4  -6   84.23   32.53   0
  -7   8  -6   25.44   34.96   0
  -6  -3 -13   11.61   17.82   0
  -6  -2 -10  811.30   27.45   0
  -6   0  -7 1944.12   36.01   0
  -6   3  -4 2533.78   44.29   0
  -6   6  -3  286.14   31.75   0
  -6   7  -3  409.16   35.79   0
  -6  10  -4   11.80   33.59   0
  -5  -3 -10  -17.12   17.66   0
  -5   0  -5  293.58   24.50   0
  -5   1  -4  259.74   26.23   0
  -5   2  -3  225.29   27.43   0
  -5   6  -1  639.06   30.75   0
  -5   7  -1 1380.63   38.59   0
  -5   8  -1   75.38   30.32   0
  -5  11  -2  187.54   33.55   0
  -4  -5 -18   -0.73   12.34   0
  -4  -5 -16    4.12   14.75   0
  -4  -4 -11  871.53   18.54   0
  -4   3  -1   68.37   22.98   0
  -4  13  -1   20.72   33.42   0
  -3   7   2 1135.68   30.42   0
  -3  10   2   65.63   25.56   0
  -3  11   2  182.87   31.09   0
  -3  13   1   27.23   31.73   0
  -2   4   2 1313.94   23.66   0
   3  -5 -10    9.05   13.31   0
   3  -3  -4  549.24   18.14   0
   3  -2  -2  170.84   15.92   0
   4  -3  -4  741.80   22.15   0
   4  -2  -2   69.00   21.45   0
   6  -4  -8   94.11   24.17   0
   6  -3  -5  101.35   24.61   0
   7  -4  -9   29.21   21.01   0
   7  -2  -3  -13.63   23.07   0
   7  -1  -1  101.41   21.65   0
   8  -4 -11   17.79   29.95   0
   8   1   2  336.87   26.19   0
   9  -1  -2  808.24   34.86   0
   9   0   0 1004.52   35.58   0
   9   2   3    4.77   23.24   0
  10   1   1  199.63   28.55   0
  10   3   4   46.32   27.99   0
  10   7   8   20.16   20.68   0
  12   9   9  -10.54   22.55   0
  12  11  10  765.02   36.26   0
  -9   2 -17   11.13   36.17   0
  -9   2 -16  -17.08   35.17   0
  -9   2 -15   -6.30   34.11   0
  -9   3 -15   44.78   37.31   0
  -9   3 -14   67.29   38.93   0
  -9   3 -13  -32.75   34.94   0
  -9   4 -13   17.35   40.27   0
  -8  -1 -20   15.42   29.38   0
  -8  -1 -19  157.33   32.18   0
  -8  -1 -18   12.97   28.07   0
  -8  -1 -17   33.27   26.55   0
  -8  -1 -16   98.72   27.52   0
  -8  -1 -15   32.37   26.99   0
  -8   1 -11  394.73   31.10   0
  -8   3  -9   35.58   32.27   0
  -8   5  -8   73.13   39.09   0
  -8   6  -8   27.58   34.66   0
  -8   7  -8   -4.53   39.85   0
  -7  -2 -13   37.29   21.66   0
  -7   0  -9 2520.68   40.19   0
  -7   3  -6  664.00   33.52   0
  -7   5  -5    7.78   31.97   0
  -7   6  -5   39.97   33.02   0
  -7   7  -5  302.79   36.67   0
  -7   8  -5   14.41   35.54   0
  -6  -3 -12   59.33   23.12   0
  -6  -1  -8 1006.75   28.63   0
  -6   5  -3   72.64   29.67   0
  -6   9  -3   11.94   32.16   0
  -6  11  -4  242.63   42.66   0
  -5  -4 -13   -3.56   17.26   0
  -5  -1  -6  231.93   21.18   0
  -5   3  -2 1101.61   32.88   0
  -5  10  -1   96.13   30.56   0
  -5  12  -2   65.15   33.99   0
  -4  -5 -15  189.08   16.14   0
  -4  -3  -8  315.06   17.88   0
  -4   7   1   38.48   25.01   0
  -4   8   1  121.58   26.81   0
  -4   9   1   18.35   26.00   0
  -4  10   1 1031.45   42.07   0
  -4  12   0   -4.21   32.53   0
  -3   4   1  297.85   22.54   0
  -3   6   2  655.04   26.78   0
  -3  12   2   64.05   33.69   0
  -3  14   1  -20.13   34.47   0
  -3  15   0  124.83   37.94   0
  -2   6   3  256.47   19.16   0
  -2  13   3    5.57   27.02   0
  -1   6   4 3867.61   33.01   0
  -1  14   4  111.92   24.35   0
   2  -5 -10   68.30   12.34   0
   4  -5 -11  167.34   20.93   0
   5  -5 -12   46.59   21.20   0
   7  -4 -10  615.15   33.69   0
   7  -3  -6   20.45   21.29   0
   7   7   8   24.27   13.94   0
   7   9   9  148.66   13.60   0
   7  12  10  226.05   11.81   0
   8  -3  -7   11.40   25.01   0
   8  -2  -4   28.71   23.91   0
   8   7   8   13.63   17.70   0
   9  -2  -5  527.41   35.28   0
   9   7   8   35.39   19.30   0
  10   0  -1  -15.72   28.18   0
  10   5   6   22.09   24.03   0
  10   6   7  122.29   22.93   0
  11   9   9   28.64   20.81   0
  11  11  10  432.08   28.41   0
  12   8   8   28.27   27.87   0
  -9   1 -18   13.24   33.80   0
  -9   1 -17    2.22   32.36   0
  -9   1 -16  217.88   36.19   0
  -9   1 -15   -5.35   31.83   0
  -9   1 -14  156.52   32.70   0
  -9   2 -14  -14.11   31.25   0
  -9   2 -13   84.79   34.96   0
  -9   3 -12   54.35   37.52   0
  -9   4 -12    0.25   39.89   0
  -9   4 -11  -14.68   35.09   0
  -9   5 -11   -7.05   41.31   0
  -8  -1 -21  211.89   31.33   0
  -8  -1 -14  272.47   27.86   0
  -8  -1 -13  -22.90   26.29   0
  -8   1 -10  281.44   32.19   0
  -8   2  -9    5.59   29.09   0
  -8   3  -8   95.96   35.22   0
  -8   5  -7  578.97   41.78   0
  -8   6  -7   88.60   39.72   0
  -8   7  -7  -17.99   36.12   0
  -7  -3 -20   74.93   24.00   0
  -7  -3 -19   14.42   21.95   0
  -7  -3 -18    5.30   20.48   0
  -7  -3 -17   71.48   21.33   0
  -7  -3 -16    7.05   19.57   0
  -7  -2 -12  637.24   29.64   0
  -7   0  -8  207.73   28.92   0
  -7   1  -7  664.65   30.67   0
  -7   2  -6  274.51   29.50   0
  -7   4  -5  632.52   37.64   0
  -7   9  -5   31.79   36.96   0
  -6  -4 -19   -0.66   18.15   0
  -6  -4 -18   24.38   17.33   0
  -6  -4 -17   25.39   17.83   0
  -6  -4 -16   68.79   20.72   0
  -6  -2  -9   25.20   23.04   0
  -6   1  -5   21.59   24.38   0
  -6   2  -4 1206.02   35.00   0
  -6   7  -2    0.07   31.44   0
  -6   8  -2   -6.19   30.97   0
  -6  10  -3   26.31   31.75   0
  -5  11  -1  147.38   34.37   0
  -4  -2  -6  669.77   20.03   0
  -4   4   0  239.47   22.63   0
  -4   6   1   28.09   26.04   0
  -4  13   0  221.82   35.97   0
  -3   1  -1  901.67   22.54   0
  -2   9   4  324.62   27.69   0
  -2  10   4  180.00   27.10   0
  -2  14   3  115.50   30.92   0
  -1   9   5 1209.46   30.65   0
  -1  12   5   13.56   24.90   0
   0  10   6  699.95   23.42   0
   0  11   6   24.78   19.28   0
   0  12   6  570.39   26.74   0
   1   5   5  129.57    9.13   0
   2   2   3  247.21    7.48   0
   3  -4  -7  134.71   15.43   0
   4   0   1   92.04   14.99   0
   4  12   9   44.99    8.80   0
   5  -5 -13  336.25   25.76   0
   5  -4  -8  382.22   24.22   0
   5  -3  -5  289.74   21.14   0
   5   6   7 1916.32   20.93   0
   6  -4  -9  398.69   27.78   0
   6  -2  -3   -6.67   21.17   0
   6  -1  -1 1562.95   33.16   0
   7   1   2 1044.05   30.40   0
   8  -1  -2  447.68   30.55   0
   8   0   0  892.59   31.49   0
   8   9   9   -0.33   16.51   0
   9  -1  -3 1156.43   37.97   0
   9   3   4   60.62   23.01   0
   9   4   5  210.12   26.63   0
   9   5   6 1241.68   31.37   0
   9   9   9  261.90   23.21   0
   9  11  10  110.81   17.58   0
  10   2   2    8.95   27.59   0
  10   9   9   44.98   19.23   0
  11   3   3   29.74   28.79   0
  11   8   8   35.00   26.10   0
  12   6   6  905.24   39.69   0
  12   7   7  382.72   34.58   0
  -9   0 -20   55.18   33.12   0
  -9   0 -19  132.93   37.44   0
  -9   0 -18   56.26   32.68   0
  -9   0 -17   39.70   29.76   0
  -9   0 -16  647.05   37.81   0
  -9   0 -15   54.42   31.16   0
  -9   2 -12   28.10   35.11   0
  -9   3 -11  -14.56   37.33   0
  -9   4 -10  363.94   41.04   0
  -9   5 -10  279.77   43.75   0
  -8  -2 -20  118.24   31.40   0
  -8  -2 -19   77.38   28.92   0
  -8  -2 -18   10.99   27.92   0
  -8  -2 -17   -1.69   26.01   0
  -8  -2 -16    9.23   23.78   0
  -8  -2 -15   19.71   22.91   0
  -8   1  -9  272.19   32.76   0
  -8   2  -8   24.96   31.08   0
  -8   4  -7   41.99   36.00   0
  -8   8  -7  151.79   42.90   0
  -7  -3 -15   -5.53   20.56   0
  -7  -3 -14   -0.06   23.78   0
  -7  -2 -11   11.74   23.36   0
  -7  -1  -9 1968.47   39.63   0
  -7   3  -5   41.80   28.72   0
  -7   5  -4   51.66   34.20   0
  -7   6  -4  153.52   35.95   0
  -7   7  -4   -7.14   32.04   0
  -7   9  -4  287.97   37.62   0
  -6  -4 -15  296.20   21.00   0
  -6  -3 -11   12.99   18.96   0
  -6  -1  -7  891.99   29.65   0
  -6   5  -2  201.60   32.62   0
  -6   6  -2   30.47   27.57   0
  -6   9  -2   22.22   33.95   0
  -6  10  -2   10.39   31.02   0
  -6  11  -3   35.45   34.52   0
  -5  -4 -12  120.68   15.89   0
  -5  -3  -9   -4.22   18.37   0
  -5  -2  -7  353.32   20.98   0
  -5   4  -1  332.33   27.99   0
  -5   7   0 1226.20   39.19   0
  -5  12  -1  120.82   35.95   0
  -4  -5 -14    0.12   12.71   0
  -4   1  -2  330.97   22.94   0
  -4  12   1  117.40   34.34   0
  -3   2   0  530.39   20.70   0
  -3   5   2  172.81   25.12   0
  -3   9   3   87.49   28.36   0
  -3  10   3  562.95   33.90   0
  -3  13   2   16.77   31.44   0
  -2   8   4  -11.01   24.60   0
  -2  11   4  423.46   26.38   0
  -2  12   4   33.66   28.08   0
  -1  13   5   65.02   25.89   0
   0   9   6  397.44   20.57   0
   0  13   6  404.83   27.18   0
   1  -1  -1  719.11   10.32   0
   1  11   7    5.64   17.64   0
   1  12   7  202.61   20.68   0
   1  13   7  127.54   24.00   0
   2  -4  -7   -7.53   13.05   0
   3  -5 -11   52.20   14.72   0
   3   4   5   88.17    7.95   0
   4  -5 -12  132.20   19.82   0
   5  -1  -1  -13.94   22.94   0
   6  -3  -6  349.76   26.99   0
   6   1   2 2402.95   37.90   0
   6   6   7 1372.92   23.45   0
   7  -4 -11  212.15   28.88   0
   7  -2  -4   32.92   23.37   0
   7   2   3  246.57   25.42   0
   7   6   7 1257.79   27.35   0
   8  -3  -8   -0.12   27.67   0
   8  -2  -5  986.11   38.43   0
   8   3   4 1161.46   32.19   0
   8   6   7   -8.23   18.02   0
   9  -2  -6  274.93   32.18   0
   9   0  -1   73.39   29.98   0
  10   0  -2  139.43   30.93   0
  10   1   0    0.54   29.11   0
  11   4   4   30.80   30.08   0
  11   5   5   98.65   28.76   0
  11   7   7  153.81   25.87   0
  12  10   9  -17.66   25.56   0
  -9  -1 -19   53.65   35.60   0
  -9  -1 -18   47.50   31.13   0
  -9  -1 -17   28.42   30.57   0
  -9   0 -14  903.48   40.83   0
  -9   0 -13   36.37   29.98   0
  -9   1 -12   93.83   34.77   0
  -9   2 -11  265.19   29.34   0
  -9   3 -10  110.22   36.07   0
  -9   4  -9   26.12   35.49   0
  -9   5  -9  169.65   39.43   0
  -9   6  -9   46.41   41.15   0
  -8  -2 -14  144.51   27.49   0
  -8  -1 -11  -12.84   24.71   0
  -8   4  -6 1224.96   47.07   0
  -8   5  -6  142.30   36.89   0
  -8   6  -6   48.16   33.64   0
  -8   7  -6   22.61   37.80   0
  -8   8  -6  214.48   44.79   0
  -7  -3 -13   44.80   24.41   0
  -7   0  -7 1989.40   39.65   0
  -7   4  -4  -22.39   32.54   0
  -7  10  -4   71.03   38.68   0
  -6  -4 -14   56.10   19.87   0
  -6  11  -2   30.69   35.66   0
  -5  -5 -19    3.00   15.38   0
  -5  -5 -18    2.91   15.15   0
  -5  -5 -17   -2.22   15.34   0
  -5   0  -4  765.55   29.75   0
  -5   1  -3  -13.87   24.23   0
  -5  11   0  -14.22   34.12   0
  -5  13  -1  185.29   39.84   0
  -4  -4 -10  209.72   12.45   0
  -4   5   1   58.05   24.38   0
  -4   9   2   -9.98   29.91   0
  -4  13   1   19.91   36.87   0
  -4  14   0   87.00   37.15   0
  -3   8   3  690.29   30.32   0
  -3  11   3 1245.75   37.21   0
  -3  14   2  421.69   38.72   0
  -2   5   3 1839.57   28.52   0
  -2  13   4   72.07   31.58   0
  -1   8   5  113.12   17.74   0
   1  10   7   -1.75   15.48   0
   3   1   2  789.67   17.15   0
   4  -4  -8 1138.69   28.44   0
   4  -3  -5   51.85   17.70   0
   4   1   2  137.50   15.40   0
   5  -2  -3  402.69   22.95   0
   5   8   8   12.72    8.78   0
   6  -4 -10  183.01   26.20   0
   7  -4 -12   12.05   30.46   0
   7  -3  -7   10.52   21.99   0
   7  -1  -2  751.11   30.40   0
   8   4   5   32.36   21.76   0
   8   5   6  436.05   23.99   0
   8  12  10    1.40   13.72   0
   9   2   2  738.39   32.37   0
  10   3   3 1137.74   37.88   0
  10   8   8  432.65   25.62   0
  11   6   6  558.16   35.39   0
  11  10   9   -1.53   24.96   0
  12   9   8  849.05   36.70   0
  13  11   9   36.35   30.26   0
 -10   1 -17   17.86   33.66   0
 -10   1 -16  348.29   44.70   0
 -10   2 -15  154.92   39.95   0
 -10   2 -14  -28.14   36.29   0
 -10   3 -13    4.92   41.57   0
  -9  -1 -20   54.06   29.87   0
  -9  -1 -16  453.83   31.95   0
  -9  -1 -15  146.87   31.54   0
  -9  -1 -14  450.20   38.40   0
  -9   0 -12 1156.18   42.63   0
  -9   1 -11  174.91   33.11   0
  -9   2 -10    2.02   26.02   0
  -9   5  -8 1056.54   49.48   0
  -8  -3 -19    0.33   31.23   0
  -8  -3 -18    0.98   27.07   0
  -8  -3 -17   23.72   27.44   0
  -8   0  -9  323.09   33.14   0
  -8   2  -7  106.81   30.87   0
  -8   3  -6  227.18   38.45   0
  -8   5  -5 1098.23   46.84   0
  -8   6  -5  630.21   45.09   0
  -8   7  -5   -0.46   40.93   0
  -8   8  -5  199.07   40.43   0
  -7  -4 -18    2.49   22.54   0
  -7  -1  -8  284.91   27.53   0
  -7   3  -4 1041.46   38.27   0
  -7   5  -3  885.12   42.11   0
  -7   6  -3  191.80   35.02   0
  -7   7  -3  -22.25   34.35   0
  -7   8  -3   33.33   34.84   0
  -7   9  -3   25.07   35.27   0
  -6  -4 -13  212.45   22.33   0
  -6  -3 -10  436.88   26.39   0
  -6   0  -5  779.17   31.58   0
  -6   2  -3    8.69   25.58   0
  -6   6  -1  178.84   33.58   0
  -6   7  -1   92.02   31.33   0
  -6   9  -1   20.11   34.76   0
  -6  10  -1   20.07   37.86   0
  -6  12  -2   31.63   32.05   0
  -5  -5 -16  157.05   18.52   0
  -5  -4 -11 1409.15   26.31   0
  -5  -1  -5  522.89   24.84   0
  -5   3  -1 1502.78   36.14   0
  -5   5   0   19.82   27.71   0
  -5  12   0   26.48   34.24   0
  -4  -1  -4   55.59   18.29   0
  -4   3   0   21.21   17.60   0
  -4   7   2  893.54   33.43   0
  -4   8   2  296.08   29.92   0
  -4  11   2   25.68   30.47   0
  -3  12   3  106.58   29.18   0
  -2   7   4 1159.03   27.81   0
   2  -5 -11  118.38   12.06   0
   2  13   8   91.13   17.66   0
   3  -5 -12   15.71   16.03   0
   3  -1  -1  133.56   14.86   0
   4  -5 -13   10.96   19.96   0
   4  -2  -3 1210.05   26.25   0
   4  -1  -1   30.79   17.25   0
   5  -4  -9   56.97   18.90   0
   5   5   6 1240.09   21.13   0
   6  -2  -4   36.28   20.34   0
   6   0   0 1049.57   32.10   0
   6   2   3  556.90   25.78   0
   6   5   6 2728.40   32.08   0
   6  10   9  102.72   10.74   0
   7   3   4  223.89   18.11   0
   7   4   5   22.74   20.82   0
   7   5   6 1135.80   26.23   0
   8  -3  -9   29.47   24.51   0
   8  -1  -3 2106.55   42.83   0
   8   0  -1  211.32   28.39   0
   9  -2  -7  104.40   33.77   0
   9  -1  -4  110.87   31.76   0
   9   1   0  145.12   25.89   0
   9   8   8  121.43   23.65   0
   9  12  10  123.97   19.58   0
  10   2   1 1134.28   39.63   0
  10   4   4   -9.09   28.14   0
  10   5   5   50.09   24.74   0
  10   7   7  173.89   24.81   0
  10  10   9   31.87   24.35   0
  10  12  10  703.11   27.44   0
  11   3   2   26.75   30.92   0
  12   8   7  204.61   31.44   0
 -10   0 -18   17.35   35.47   0
 -10   0 -17   59.60   32.10   0
 -10   1 -15   91.19   35.35   0
 -10   1 -14  429.56   40.12   0
 -10   2 -13  189.45   41.47   0
 -10   3 -12  203.28   44.79   0
 -10   4 -11   22.42   42.97   0
  -9  -2 -20   -0.91   35.18   0
  -9  -2 -19   24.39   34.07   0
  -9  -2 -18    7.29   32.02   0
  -9  -2 -17   32.09   31.59   0
  -9  -1 -13  233.02   32.98   0
  -9   1 -10   -0.81   35.62   0
  -9   3  -8  136.50   38.80   0
  -9   5  -7  289.21   40.82   0
  -9   6  -7  361.30   47.35   0
  -9   7  -7   -6.66   40.67   0
  -8  -3 -20   27.54   24.55   0
  -8  -3 -16   22.61   22.36   0
  -8  -3 -15  136.38   29.67   0
  -8  -2 -12  104.99   25.14   0
  -8   4  -5  565.53   40.16   0
  -7  -4 -19    0.10   18.67   0
  -7  -4 -17  213.08   21.22   0
  -7  -4 -16  118.82   24.96   0
  -7  -3 -12    9.89   23.98   0
  -7  10  -3   26.54   38.26   0
  -6  -1  -6  800.76   29.98   0
  -6   3  -2  491.77   32.16   0
  -6   5  -1  249.84   32.12   0
  -6  11  -1   83.75   35.80   0
  -5  -5 -15  162.96   17.44   0
  -5   8   1   12.35   29.06   0
  -5   9   1   -4.43   30.72   0
  -5  10   1  329.77   35.92   0
  -5  13   0   22.32   41.61   0
  -4  -5 -13  103.11   12.00   0
  -4   4   1  273.18   24.61   0
  -4  12   2  208.53   34.91   0
  -4  14   1   -6.46   34.26   0
  -3  13   3   -9.33   32.73   0
  -2  14   4   58.21   28.48   0
  -1   7   5   30.50   18.63   0
   2  -1  -1 1319.70   18.54   0
   3  -4  -8  258.96   16.78   0
   3  -3  -5  464.75   18.04   0
   3   2   3 1466.61   17.72   0
   3   3   4    2.93    9.79   0
   4  -5 -14   11.00   19.73   0
   4   4   5   29.41   12.87   0
   5  -3  -6 1377.90   30.16   0
   5   2   3  598.90   21.85   0
   6  -4 -11  760.51   30.08   0
   6  -3  -7   39.70   21.56   0
   6  -1  -2 1124.19   32.29   0
   6   3   4  380.92   23.03   0
   6   4   5  147.07   17.97   0
   6   8   8  263.21   14.66   0
   7  -3  -8   95.10   24.81   0
   7  -2  -5  105.19   24.94   0
   8  -3 -10  -14.46   27.52   0
   8  -2  -6   58.03   27.64   0
   8   2   2   60.24   26.44   0
   8   8   8  -28.76   21.09   0
   9   0  -2  403.14   33.85   0
   9   3   3 1133.35   34.35   0
   9  10   9  164.72   22.36   0
  10   0  -3  -22.80   31.43   0
  10   1  -1   93.44   31.06   0
  10   6   6  508.87   28.43   0
  11   4   3   80.65   32.36   0
  11   9   8   77.92   23.72   0
  12   7   6  232.46   31.57   0
  12  11   9   15.26   27.09   0
 -10   0 -16  195.46   33.84   0
 -10   0 -15   93.13   35.49   0
 -10   0 -14  351.08   35.12   0
 -10   1 -13  482.43   41.42   0
 -10   2 -12   66.49   35.96   0
 -10   3 -11   20.99   37.98   0
 -10   4 -10  439.79   52.48   0
  -9  -2 -16   22.70   28.49   0
  -9  -2 -15    5.47   29.99   0
  -9  -1 -12  386.33   33.34   0
  -9   0 -10   76.79   31.81   0
  -9   1  -9  562.07   39.12   0
  -9   2  -8  142.99   37.10   0
  -9   4  -7   38.41   39.91   0
  -8  -3 -14   28.97   23.41   0
  -8  -2 -11   39.42   25.63   0
  -8  -1  -9  231.81   34.00   0
  -8   0  -8  105.84   27.93   0
  -8   2  -6   52.39   23.96   0
  -8   3  -5  104.05   35.74   0
  -8   5  -4  425.02   43.48   0
  -8   6  -4   31.09   37.42   0
  -8   7  -4  133.31   39.34   0
  -8   8  -4   92.17   39.07   0
  -8   9  -4   84.92   44.94   0
  -7  -4 -15   33.06   20.61   0
  -7  -3 -11   22.82   25.21   0
  -7  -2  -9   56.31   25.91   0
  -7   0  -6  467.23   30.76   0
  -7   1  -5  302.89   28.66   0
  -7   2  -4  138.66   29.94   0
  -7   6  -2   85.20   37.33   0
  -7   7  -2  199.47   38.19   0
  -7   8  -2  502.41   40.70   0
  -7   9  -2  176.89   39.01   0
  -6  -5 -19    1.47   18.96   0
  -6  -4 -12  246.35   24.23   0
  -6   8   0  376.62   36.02   0
  -6   9   0   -0.99   38.29   0
  -6  12  -1  212.77   42.80   0
  -5  -5 -14  308.49   18.81   0
  -5  -2  -6  564.69   23.29   0
  -5   4   0   28.43   25.32   0
  -5   6   1  571.85   34.93   0
  -5  11   1  317.14   36.77   0
  -4  -3  -7  395.40   17.04   0
  -4  13   2   21.12   33.97   0
  -3   4   2  359.37   21.52   0
  -3  10   4  119.18   30.02   0
  -3  14   3  -18.14   32.11   0
  -2  10   5  163.82   25.50   0
  -2  11   5  133.87   30.37   0
   2  -3  -5  667.16   19.50   0
   3  -2  -3 3234.93   30.88   0
   4  -4  -9  534.22   25.29   0
   4   3   4 4173.19   30.36   0
   5  -4 -10  190.25   20.81   0
   5   0   0  725.69   27.13   0
   5   4   5  890.38   20.77   0
   6  -4 -12   21.38   27.33   0
   7  -3  -9   68.20   28.23   0
   7  -1  -3  481.36   28.85   0
   7   0  -1    0.89   22.93   0
   7   8   8  619.86   19.15   0
   7  10   9   37.76   13.11   0
   8  -3 -11   10.41   31.95   0
   8  10   9   12.57   16.48   0
   9  -1  -5  887.50   41.30   0
   9   5   5   85.31   23.30   0
   9   6   6   47.14   25.30   0
   9   7   7 1202.35   31.20   0
  10   3   2  126.09   28.14   0
  11   5   4  347.99   35.55   0
  11   8   7    9.67   26.86   0
  11  11   9   23.71   25.71   0
 -10  -1 -20    9.69   34.34   0
 -10  -1 -19  186.56   39.21   0
 -10  -1 -18   82.13   34.10   0
 -10  -1 -17  207.69   38.10   0
 -10  -1 -16   97.76   33.89   0
 -10   0 -13   -4.54   33.83   0
 -10   1 -12   52.20   35.05   0
 -10   1 -11  923.97   44.30   0
 -10   2 -10   31.62   35.80   0
 -10   3 -10   16.40   37.32   0
 -10   4  -9  162.64   41.54   0
 -10   5  -9    3.95   42.70   0
  -9  -2 -14  126.70   31.08   0
  -9  -1 -11   27.21   29.37   0
  -9   5  -6 1069.45   49.98   0
  -9   6  -6  281.50   40.33   0
  -9   7  -6  -10.73   45.69   0
  -8  -3 -13  146.90   26.57   0
  -8   1  -6  538.91   32.70   0
  -8   4  -4  871.97   43.42   0
  -7  -4 -14   89.20   20.37   0
  -7  -1  -7  916.91   32.65   0
  -7   3  -3  263.39   31.76   0
  -7   5  -2    9.45   33.21   0
  -7  10  -2   29.02   33.56   0
  -6  -5 -17  422.75   25.07   0
  -6  -3  -9   87.23   19.63   0
  -6  -2  -7   63.85   21.63   0
  -6   4  -1  845.09   36.50   0
  -6   6   0   34.48   28.66   0
  -6   7   0   19.66   30.84   0
  -6  10   0   47.11   34.93   0
  -5  -4 -10  280.51   19.01   0
  -5   0  -3   76.80   25.00   0
  -5   1  -2   46.12   29.65   0
  -5  12   1  211.21   40.02   0
  -4  -2  -5 1298.41   23.43   0
  -4   1  -1  732.92   27.79   0
  -4   9   3  223.60   29.33   0
  -4  10   3  747.66   36.89   0
  -4  11   3  569.07   39.69   0
  -3   9   4 1023.64   33.80   0
  -3  11   4  340.71   29.47   0
  -3  12   4  287.04   35.40   0
  -2   9   5    7.29   24.87   0
  -2  12   5   23.27   25.46   0
  -1  11   6  249.28   22.40   0
  -1  12   6   28.73   24.41   0
  -1  13   6  168.29   28.44   0
   0  -5 -11  962.19   11.38   0
   1  -3  -5    6.36    9.66   0
   2  -5 -12   91.86   14.08   0
   2  -2  -3 1297.75   18.33   0
   3  -5 -13   50.74   16.16   0
   5  -2  -4   38.38   21.00   0
   5  -1  -2   -8.97   23.69   0
   6  -4 -13  995.63   35.66   0
   6  -3  -8   -8.57   26.57   0
   7   2   2    3.61   24.28   0
   8   0  -2  998.06   35.17   0
   8   1   0   85.78   28.32   0
   8   3   3  989.30   32.34   0
   8   7   7  428.01   26.75   0
   9   2   1  274.05   29.62   0
  11   3   1   54.74   31.78   0
  11   6   5    3.20   31.63   0
  11   7   6  491.44   33.28   0
  12  10   8  957.73   36.78   0
  12  12   9   82.44   31.91   0
 -11   1 -15   16.67   36.42   0
 -10  -1 -15  113.22   32.17   0
 -10  -1 -14   22.96   31.91   0
 -10   0 -12  246.65   40.09   0
 -10   3  -9    3.70   37.99   0
 -10   4  -8  269.39   42.33   0
 -10   5  -8  338.87   47.08   0
  -9  -3 -20   36.38   29.76   0
  -9  -3 -19   17.85   31.73   0
  -9  -3 -18  142.33   30.67   0
  -9  -3 -17  154.09   30.06   0
  -9  -3 -16  159.84   32.63   0
  -9   0  -9  175.67   31.82   0
  -9   1  -8    2.38   31.53   0
  -9   2  -7  424.55   40.09   0
  -9   3  -6   96.83   39.82   0
  -9   6  -5  452.83   45.93   0
  -9   7  -5   92.58   42.56   0
  -8  -4 -19    9.30   25.39   0
  -8  -4 -18  306.84   29.66   0
  -8  -4 -17   79.72   26.68   0
  -8  -2 -10  112.85   27.48   0
  -8  -1  -8   95.63   28.25   0
  -8   0  -7  138.83   31.25   0
  -8   2  -5  129.40   32.12   0
  -8   3  -4   51.59   33.16   0
  -8   6  -3  434.38   40.69   0
  -8   8  -3   30.08   39.17   0
  -8   9  -3  -11.80   41.45   0
  -7  -4 -13  207.59   26.41   0
  -7  -3 -10  109.87   28.29   0
  -7  -2  -8  236.43   27.11   0
  -7   4  -2   -0.53   31.15   0
  -7   7  -1  174.53   37.72   0
  -7   8  -1    1.24   35.98   0
  -7   9  -1   28.79   37.62   0
  -6  -5 -16  281.62   21.70   0
  -6  -4 -11  182.88   23.50   0
  -6   0  -4 1210.37   35.30   0
  -6   1  -3  294.01   23.04   0
  -6   2  -2 1086.93   36.18   0
  -6  11   0   55.46   35.88   0
  -6  12   0  131.37   45.48   0
  -5   2  -1 1045.19   28.93   0
  -5   5   1   -9.70   28.48   0
  -5   8   2   51.46   28.19   0
  -5   9   2   26.29   34.41   0
  -5  10   2  165.81   35.16   0
  -5  13   1   58.83   37.50   0
  -4   5   2    2.09   24.74   0
  -4   8   3   30.87   26.94   0
  -4  12   3    6.39   32.75   0
  -3   8   4  171.33   26.35   0
  -3  13   4   71.71   34.47   0
  -2   4   3  733.78   20.99   0
   0  11   7    6.46   22.78   0
   0  12   7  197.40   25.30   0
   0  13   7  218.33   26.89   0
   2  -4  -8   21.47   12.75   0
   3  -5 -14   68.54   18.41   0
   4   0   0   17.96   15.49   0
   5  -4 -11  232.56   23.00   0
   5  -3  -7   32.64   20.05   0
   5  11   9   20.23    7.19   0
   6  -2  -5  296.43   25.93   0
   7  -3 -10   -0.04   24.68   0
   7  -2  -6   67.07   24.80   0
   8   4   4 3399.98   45.79   0
   8   6   6   98.00   24.35   0
   9   1  -1   -5.87   25.80   0
  10   1  -2   17.52   32.24   0
  10   8   7   52.28   26.30   0
  10  11   9  176.04   25.48   0
  11   4   2  114.72   33.40   0
  12   7   5  444.11   37.86   0
  12   8   6   40.47   32.06   0
  12   9   7   19.29   27.96   0
 -11   0 -16   53.99   36.33   0
 -11   0 -15   11.71   39.99   0
 -11   1 -14  457.85   44.25   0
 -11   1 -13   35.98   37.64   0
 -11   2 -13    9.73   40.87   0
 -11   2 -12   16.42   43.85   0
 -11   3 -11   10.44   41.37   0
 -10  -2 -20   27.79   34.00   0
 -10  -2 -19   39.60   33.70   0
 -10  -2 -18   42.71   34.82   0
 -10  -2 -17   29.70   32.89   0
 -10  -2 -16  -37.31   32.20   0
 -10  -1 -13   39.85   32.06   0
 -10   0 -11  176.50   38.79   0
 -10   1 -10   22.90   33.39   0
 -10   3  -8   86.90   41.62   0
 -10   5  -7  -25.21   47.44   0
 -10   6  -7  151.68   48.26   0
  -9  -3 -15  437.61   32.39   0
  -9  -2 -12   36.14   28.48   0
  -9  -1 -10  133.94   31.17   0
  -9   4  -5   26.41   38.31   0
  -8  -4 -16  121.33   23.98   0
  -8  -4 -15  123.71   28.24   0
  -8   4  -3  269.22   36.88   0
  -7   2  -3  -23.16   30.24   0
  -7   6  -1  260.76   36.17   0
  -7  10  -1   50.11   36.65   0
  -7  11  -1   37.35   47.05   0
  -6  -5 -15 2103.56   33.70   0
  -6  -1  -5 2042.02   37.89   0
  -6   3  -1  605.75   34.53   0
  -6   5   0  544.24   34.07   0
  -6   8   1  365.62   35.85   0
  -6   9   1   90.81   35.60   0
  -6  10   1   45.22   37.91   0
  -5  -5 -13   63.67   15.85   0
  -5  -1  -4  344.60   25.59   0
  -5   3   0  109.86   25.84   0
  -5   7   2  595.54   34.24   0
  -5  11   2   27.79   32.95   0
  -5  12   2  184.23   42.33   0
  -4   3   1 2548.97   38.76   0
  -4   7   3   -1.10   26.73   0
  -4  13   3  -13.15   34.76   0
  -3   5   3 1012.15   27.17   0
  -2  -1  -2  641.49   15.78   0
  -2   8   5  110.70   21.50   0
  -1   9   6  155.80   19.39   0
   3  -5 -15  -19.01   18.54   0
   4  -4 -10  696.17   25.72   0
   4  -2  -4  322.02   20.85   0
   5  -4 -12   16.04   24.04   0
   5   1   1  108.93   19.20   0
   6   0  -1   76.05   27.07   0
   7  -1  -4  -14.58   25.65   0
   7   3   3 1785.40   37.43   0
   7   7   7   26.21   16.25   0
   8  -2  -8   54.12   28.93   0
   8  -1  -5 2143.19   46.64   0
   8   2   1  198.95   27.07   0
   8   5   5   73.75   23.08   0
   9   3   2  197.46   28.42   0
   9   9   8    4.74   20.11   0
  10   5   4  563.98   33.56   0
  10   6   5   33.19   25.00   0
  11  10   8  294.61   28.22   0
  11  12   9  374.96   31.19   0
 -11  -1 -18   -1.25   37.76   0
 -11  -1 -17   -3.30   36.70   0
 -11   0 -14   56.87   37.91   0
 -11   1 -12  244.67   42.02   0
 -11   2 -11  199.49   47.08   0
 -11   3 -10   -1.14   44.79   0
 -10  -2 -15   -4.87   32.64   0
 -10  -2 -14   56.34   29.42   0
 -10   0 -10   46.69   37.16   0
 -10   1  -9 1167.99   49.14   0
 -10   2  -8   70.49   40.45   0
 -10   3  -7   -5.64   37.38   0
 -10   4  -7   35.17   37.38   0
 -10   6  -6   -4.21   42.62   0
  -9  -3 -14   63.81   27.88   0
  -9  -2 -11   14.70   28.93   0
  -9  -1  -9  -11.99   32.10   0
  -9   3  -5   32.94   35.33   0
  -9   5  -4  181.70   42.08   0
  -9   6  -4  -34.59   45.31   0
  -9   7  -4   73.64   42.19   0
  -9   8  -4   -4.79   46.79   0
  -8  -3 -11  199.84   27.40   0
  -8  -2  -9  155.75   28.96   0
  -8   0  -6  293.58   32.00   0
  -8   1  -5  404.14   34.87   0
  -8   2  -4  392.28   34.03   0
  -8   6  -2   68.37   38.34   0
  -8   7  -2  111.52   38.88   0
  -8   8  -2  237.13   41.75   0
  -8   9  -2  163.13   43.33   0
  -7  -5 -19  -17.13   20.98   0
  -7  -5 -17  213.00   24.06   0
  -7  -4 -12  170.32   22.96   0
  -7   3  -2    7.71   32.65   0
  -7   5  -1  798.42   38.35   0
  -6  -3  -8  464.10   23.90   0
  -6   4   0  157.06   32.28   0
  -6   7   1  105.84   32.76   0
  -6  11   1  224.73   41.07   0
  -5  -3  -7  243.29   19.17   0
  -5   6   2  122.99   30.29   0
  -5  13   2  368.59   40.93   0
  -3   1   0 2391.18   27.05   0
  -3   2   1  969.07   24.36   0
  -1   6   5  -11.20   18.04   0
   0  10   7   33.07   18.70   0
   3  -3  -6   10.19   15.14   0
   4  -1  -2    9.19   18.41   0
   4   7   7  251.33    9.82   0
   6  -3  -9  -11.34   23.25   0
   6   2   2   -0.74   25.97   0
   6   7   7  275.37   16.42   0
   7  -3 -11   33.87   28.15   0
   7  -2  -7  544.21   30.02   0
   7   0  -2  867.35   32.73   0
   7   1   0 1855.44   34.36   0
   7   4   4 2185.35   37.18   0
   7   6   6  203.00   22.51   0
   8  -2  -9  112.98   34.36   0
   8   0  -3  328.25   30.41   0
   8   9   8  419.00   22.43   0
   9  -1  -7  105.78   34.14   0
   9   0  -4  320.68   34.86   0
   9   4   3  324.50   28.91   0
   9  11   9  141.14   21.27   0
  10   1  -3  555.54   40.59   0
  10   2  -1  144.89   33.30   0
  10   3   1 1034.56   32.95   0
  11   3   0   14.31   24.47   0
  11   5   3   21.61   31.94   0
  11   9   7   34.39   26.52   0
  12  11   8  786.11   37.23   0
 -11  -1 -16    9.64   31.37   0
 -11  -1 -15  -24.96   35.08   0
 -11   0 -13   90.11   38.47   0
 -11   1 -11  293.77   42.11   0
 -11   2 -10    5.22   40.72   0
 -11   3  -9   27.72   39.99   0
 -10  -3 -20  114.83   41.39   0
 -10  -3 -19   45.66   32.87   0
 -10  -3 -18  130.91   34.02   0
 -10  -3 -17  126.29   34.46   0
 -10  -2 -13  -28.65   31.19   0
 -10  -1 -11    3.71   31.48   0
 -10   1  -8   38.13   36.23   0
 -10   4  -6  125.74   40.70   0
 -10   5  -6  110.29   44.34   0
  -9  -4 -19  108.17   31.10   0
  -9  -4 -18  315.37   34.68   0
  -9  -3 -13  386.32   32.12   0
  -9   1  -6  633.89   41.10   0
  -8  -4 -14   54.86   22.71   0
  -8  -1  -7  823.67   37.12   0
  -8   3  -3  392.80   38.84   0
  -8   5  -2   47.06   39.16   0
  -8  10  -2  -19.47   37.38   0
  -7  -5 -16  835.72   29.34   0
  -7  -3  -9   41.78   23.66   0
  -7  -2  -7  180.66   25.96   0
  -7   4  -1  662.26   38.75   0
  -7   8   0  718.86   42.01   0
  -7   9   0  195.57   41.07   0
  -7  10   0    2.12   37.69   0
  -6  -4 -10   77.90   22.53   0
  -6  -2  -6   44.06   23.17   0
  -6   6   1   65.55   30.85   0
  -6  12   1  207.73   42.05   0
  -5  -4  -9  181.76   19.72   0
  -5  -2  -5  964.29   27.15   0
  -4   6   3   13.96   25.78   0
  -4   9   4   32.17   31.63   0
  -4  10   4   16.60   26.18   0
  -4  11   4  239.05   37.43   0
  -3   3   2  525.71   24.29   0
  -3  10   5  786.27   37.06   0
  -3  11   5  495.03   34.36   0
  -3  12   5   51.47   33.39   0
  -1   8   6  327.13   22.85   0
   1  12   8  227.85   21.54   0
   1  13   8   85.18   19.50   0
   4  -4 -11  310.05   24.45   0
   4  -3  -7    8.04   18.77   0
   5  -4 -13  632.65   31.78   0
   5  -3  -8  755.25   26.97   0
   5  -2  -5   57.72   21.03   0
   5   7   7   68.81   11.67   0
   6  -2  -6    8.40   23.42   0
   7  -3 -12   43.91   28.48   0
   8  -1  -6   73.52   28.68   0
   8   1  -1  100.38   20.88   0
   8   3   2  143.40   25.89   0
   8  11   9   23.54   16.30   0
   9   1  -2   65.43   22.45   0
   9   5   4   63.60   26.11   0
   9   7   6   46.88   27.91   0
   9   8   7 1358.30   32.31   0
  10   4   2   47.99   31.38   0
  10  10   8   85.56   22.85   0
  10  12   9  168.72   25.40   0
  11   4   1    0.73   31.30   0
  11   6   4  537.01   35.81   0
  11   8   6  159.05   28.66   0
 -11  -2 -19   -0.30   34.83   0
 -11  -2 -18  -11.38   35.66   0
 -11  -2 -17    1.92   34.07   0
 -11  -2 -16  107.39   35.79   0
 -11  -1 -14  -24.91   36.50   0
 -11  -1 -13  -11.72   33.42   0
 -11   0 -12  195.84   35.37   0
 -11   1 -10   74.57   40.76   0
 -11   2  -9  511.55   45.87   0
 -11   4  -8   42.13   44.11   0
 -10  -3 -16   35.50   30.91   0
 -10  -3 -15  281.10   35.83   0
 -10  -2 -12   81.66   33.56   0
 -10   3  -6   90.82   45.79   0
 -10   5  -5  514.07   50.69   0
 -10   6  -5  136.54   46.58   0
  -9  -4 -17  214.91   27.31   0
  -9  -4 -16  359.41   29.88   0
  -9  -3 -12    6.96   27.40   0
  -9  -2 -10   -4.72   28.84   0
  -9   0  -7  479.34   30.28   0
  -9   2  -5   53.77   38.73   0
  -9   3  -4   21.36   35.84   0
  -9   5  -3  581.12   43.76   0
  -9   7  -3  -34.74   41.41   0
  -9   8  -3   51.97   41.86   0
  -8  -4 -13 1203.15   34.63   0
  -8  -3 -10   53.06   27.36   0
  -8  -2  -8  103.30   30.52   0
  -8   1  -4  680.54   36.10   0
  -8   4  -2    4.65   35.04   0
  -8   7  -1   -1.14   37.89   0
  -8   8  -1  104.52   41.12   0
  -8   9  -1   58.84   42.44   0
  -7  -5 -15  503.46   25.83   0
  -7  -4 -11  297.75   25.36   0
  -7   0  -4  865.33   34.82   0
  -7   1  -3   -8.48   26.87   0
  -7   2  -2   21.18   29.49   0
  -7   6   0  177.57   34.35   0
  -7  11   0   46.10   41.53   0
  -6  -5 -13 2106.85   33.61   0
  -6   2  -1   66.61   27.97   0
  -6   5   1  131.63   31.52   0
  -6   9   2   13.75   36.63   0
  -6  10   2   29.92   37.26   0
  -5  -5 -12  230.70   17.38   0
  -5   0  -2  201.56   27.14   0
  -5   1  -1   84.86   28.54   0
  -5   2   0  234.60   29.41   0
  -5   5   2   12.31   28.23   0
  -5   8   3  220.97   29.55   0
  -5   9   3   90.79   31.53   0
  -5  10   3   27.27   33.42   0
  -5  11   3  168.82   36.96   0
  -5  12   3   51.75   39.31   0
  -4   8   4  290.76   33.53   0
  -4  12   4  291.19   37.02   0
  -4  13   4   18.33   37.55   0
  -3   6   4  691.58   27.64   0
  -3   9   5  184.96   25.93   0
  -3  13   5   22.98   32.84   0
  -2  10   6 1255.24   36.46   0
  -2  11   6 1161.33   34.57   0
  -2  12   6  283.35   27.90   0
  -2  13   6   43.40   30.75   0
   0   9   7  509.35   21.47   0
   2  -4  -9  374.66   16.97   0
   3  -4 -10   11.68   16.51   0
   3  -2  -4   20.46   16.94   0
   3  -1  -2 4383.50   34.47   0
   4   1   1  108.25   16.97   0
   5  -4 -14  250.59   26.76   0
   5  -1  -3  724.95   27.90   0
   5   0  -1 2009.73   35.32   0
   5   2   2 1572.91   29.04   0
   6  -3 -10    7.84   22.15   0
   6   3   3  493.10   26.14   0
   6   6   6 1230.16   25.25   0
   6  11   9  416.25   14.10   0
   7  -2  -8   94.56   26.05   0
   7   2   1  216.56   29.28   0
   7   9   8  735.70   20.43   0
   7  11   9   52.67   14.05   0
   8  -2 -10  168.38   28.99   0
   9  -1  -8   64.67   33.63   0
   9   0  -5   70.02   34.88   0
   9   3   1 1061.87   35.70   0
  10   1  -4   63.59   35.26   0
  11  11   8  746.36   35.11   0
  12   8   5  211.44   36.08   0
 -12   0 -14   75.26   38.01   0
 -11  -2 -15  143.50   36.01   0
 -11  -1 -12   12.10   33.79   0
 -11   0 -11  205.82   38.88   0
 -11   1  -9  328.71   41.43   0
 -11   3  -8   70.87   38.83   0
 -11   4  -7   12.31   44.80   0
 -10  -3 -14    6.87   30.08   0
 -10   0  -8  188.64   38.37   0
 -10   1  -7 1021.93   46.20   0
 -10   4  -5   64.45   44.20   0
  -9  -4 -15  415.18   29.43   0
  -9  -2  -9    9.31   28.26   0
  -8  -5 -19   -3.25   21.55   0
  -8  -5 -17   17.03   24.32   0
  -8  -4 -12  335.23   31.03   0
  -8  -1  -6   45.87   27.93   0
  -8   0  -5 1013.19   32.24   0
  -8   2  -3   19.41   31.54   0
  -8   6  -1   97.07   40.70   0
  -8  10  -1  124.57   41.76   0
  -7  -5 -14  351.66   23.47   0
  -7  -1  -5  780.97   33.10   0
  -7   3  -1  620.71   36.02   0
  -7   5   0  432.00   36.41   0
  -7   8   1  108.33   34.62   0
  -7   9   1  115.36   36.51   0
  -7  10   1    7.19   41.06   0
  -6  -1  -4  804.33   32.37   0
  -6   3   0  306.04   30.70   0
  -6   7   2  140.10   31.99   0
  -6   8   2  445.35   36.92   0
  -6  11   2   40.28   39.34   0
  -6  12   2  173.94   42.65   0
  -5   3   1  873.52   33.45   0
  -5   7   3   95.36   29.62   0
  -4  -2  -4    7.90   16.94   0
  -3  -6 -16    0.88    7.09   0
  -3   4   3   24.73   18.29   0
  -3   8   5   50.22   28.55   0
  -1  11   7   95.71   27.21   0
  -1  12   7  303.58   30.15   0
   1  11   8   46.94   17.02   0
   2  -3  -6  222.17   17.00   0
   4  -4 -12  128.71   24.10   0
   5  -3  -9    3.44   23.43   0
   6  -3 -11   30.31   27.96   0
   6  -2  -7   27.90   23.89   0
   6  -1  -4  231.50   25.44   0
   6   0  -2 1853.37   38.10   0
   6   4   4  590.18   24.06   0
   6   5   5  112.91   18.67   0
   6   9   8   51.94   12.95   0
   8  -2 -11    4.45   30.67   0
   8  -1  -7 1454.37   44.98   0
   8   0  -4  126.08   29.99   0
   8   2   0   26.86   28.47   0
   8   4   3  318.87   28.21   0
   8   8   7  214.48   21.34   0
   9   1  -3   13.97   32.49   0
   9   2  -1  477.53   31.28   0
   9  10   8   31.88   24.83   0
   9  12   9    8.23   22.59   0
  10   2  -2  291.90   35.68   0
  10   3   0  213.09   32.38   0
  10   5   3   97.12   30.29   0
  10   6   4  543.59   31.90   0
  11   5   2  383.49   40.34   0
  12  12   8   27.45   31.60   0
 -12  -1 -16   15.29   35.44   0
 -12  -1 -15  129.12   35.77   0
 -12   0 -13    0.79   40.80   0
 -12   1 -12  104.46   44.27   0
 -11  -3 -19   29.86   36.24   0
 -11  -3 -18   -3.03   36.96   0
 -11  -2 -14  112.28   33.25   0
 -11  -1 -11    0.30   34.21   0
 -11   0 -10  -15.17   38.74   0
 -11   2  -8  132.91   32.62   0
 -11   3  -7   21.82   40.34   0
 -11   5  -6  105.18   48.20   0
 -10  -4 -19   53.93   34.35   0
 -10  -4 -18  458.57   37.94   0
 -10  -3 -13  347.28   33.57   0
 -10  -2 -11   79.84   30.19   0
 -10  -1  -9   11.61   34.13   0
 -10   3  -5   20.13   39.57   0
 -10   5  -4   84.67   44.43   0
 -10   6  -4   74.17   41.77   0
 -10   7  -4   39.26   45.54   0
  -9  -4 -14  284.31   29.87   0
  -9  -3 -11   10.55   28.59   0
  -9  -1  -7   -3.12   31.31   0
  -9   6  -2  118.77   45.13   0
  -9   7  -2  102.25   43.50   0
  -9   8  -2  100.41   43.67   0
  -8  -5 -16  374.62   28.17   0
  -8  -3  -9  135.96   27.15   0
  -8   5  -1  385.18   32.53   0
  -8   8   0  402.30   46.30   0
  -8   9   0  306.24   45.15   0
  -7  -3  -8  227.04   26.05   0
  -7  -2  -6   14.53   25.16   0
  -7   4   0   -7.25   33.06   0
  -7   7   1   83.56   36.39   0
  -7  11   1   64.99   42.07   0
  -6  -3  -7   38.90   21.02   0
  -6   4   1 1269.68   41.81   0
  -6   6   2    8.18   29.12   0
  -5  -6 -17   -1.62   12.87   0
  -4   2   1 2227.62   36.07   0
  -2   9   6    9.90   19.40   0
   3  -3  -7   23.56   17.13   0
   4  -3  -8  918.28   29.38   0
   4  -2  -5  361.75   21.39   0
   5   6   6 1082.27   21.10   0
   5   9   8  458.07   12.52   0
   7  -2  -9  103.71   25.85   0
   7   0  -3  231.31   25.98   0
   7   1  -1  559.89   30.45   0
   7   3   2  666.56   30.24   0
   8   5   4  616.98   29.69   0
   8   6   5   83.12   25.06   0
   8   7   6  183.26   21.80   0
   9   0  -6  257.06   36.71   0
   9   4   2  546.78   33.52   0
  10   7   5  102.48   26.11   0
  10   8   6  117.35   25.82   0
  11   4   0  125.67   34.97   0
  11   6   3   24.30   32.83   0
  11  10   7   13.94   26.00   0
  12  11   7   12.92   32.05   0
 -12  -2 -18   -7.09   40.69   0
 -12  -2 -17  -16.18   36.60   0
 -12   0 -12  153.78   42.04   0
 -12   1 -11  120.30   42.59   0
 -12   2 -10  -39.29   44.15   0
 -11  -3 -17   91.22   35.53   0
 -11  -3 -16   -5.27   34.84   0
 -11  -2 -13  302.61   33.67   0
 -11   0  -9  135.40   40.21   0
 -11   1  -8   17.07   39.76   0
 -11   2  -7  572.34   48.43   0
 -11   4  -6   65.98   48.01   0
 -10  -4 -17  171.59   29.85   0
 -10  -4 -16  175.08   32.81   0
 -10  -3 -12  140.55   32.58   0
 -10  -2 -10   79.81   31.83   0
 -10   0  -7  426.91   39.19   0
 -10   1  -6   39.40   37.22   0
 -10   2  -5  111.15   41.75   0
 -10   4  -4    3.43   40.04   0
 -10   7  -3   53.81   44.38   0
  -9  -4 -13  761.02   33.23   0
  -9  -3 -10  220.04   29.75   0
  -9  -2  -8   -3.60   29.14   0
  -9   5  -2  161.62   39.70   0
  -8  -5 -15   42.69   23.96   0
  -8  -4 -11 1125.59   35.48   0
  -8  -2  -7   66.82   26.41   0
  -8   0  -4 1202.49   39.10   0
  -8   4  -1  293.80   38.45   0
  -8   6   0  221.75   39.74   0
  -8   7   0   -1.00   38.90   0
  -8  10   0   22.44   43.24   0
  -7  -5 -13  250.00   24.58   0
  -7   1  -2 1010.52   37.59   0
  -7   6   1   17.00   33.87   0
  -6  -6 -18    2.85   16.08   0
  -6  -5 -12  101.15   17.31   0
  -6  -4  -9   60.75   19.00   0
  -6  -2  -5 1281.64   31.17   0
  -5  -5 -11  109.76   16.03   0
  -5  -3  -6 1606.25   28.14   0
  -5   4   2   38.59   27.41   0
  -5   6   3  365.23   31.82   0
  -5  10   4   -9.03   36.51   0
  -5  11   4  178.22   37.44   0
  -4   0  -1  112.40   21.31   0
  -4   3   2   74.12   25.37   0
  -4  10   5  234.80   33.70   0
  -4  11   5   93.13   33.52   0
  -2   6   5    6.08   18.39   0
  -1   7   6   93.63   18.51   0
  -1  10   7   13.81   22.24   0
   0  -5 -12  185.75   10.14   0
   3  -4 -11  780.98   23.58   0
   3   1   1 1558.17   19.46   0
   4  -4 -13  125.01   24.08   0
   4  -1  -3  155.77   20.51   0
   4   0  -1 2342.24   30.42   0
   5  -3 -10  548.85   29.91   0
   6  -3 -12   -5.05   23.97   0
   6   2   1  947.40   34.07   0
   7   8   7   22.09   18.32   0
   8  -1  -8  207.06   30.48   0
   8  12   9  208.38   21.12   0
   9   9   7  118.71   27.48   0
  10   2  -3  441.34   37.30   0
  10   4   1  154.53   30.81   0
  11   7   4  698.32   40.04   0
  11   8   5  188.64   30.04   0
  11   9   6   26.42   27.72   0
  11  12   8  342.21   33.71   0
  12  10   6  231.59   36.99   0
 -12  -2 -16   14.17   36.83   0
 -12  -2 -15  300.99   38.24   0
 -12  -1 -13  -33.24   33.85   0
 -12   0 -11  -26.34   41.36   0
 -12   1 -10   23.38   41.28   0
 -12   2  -9  344.60   47.54   0
 -11  -3 -15  774.51   38.99   0
 -11  -3 -14   19.46   32.46   0
 -11  -1 -10   67.56   37.67   0
 -11   1  -7  468.82   42.78   0
 -11   3  -6  259.27   40.93   0
 -11   4  -5    9.16   41.75   0
 -11   5  -5   21.93   49.78   0
 -10  -4 -15  294.63   31.97   0
 -10  -1  -8   10.85   32.29   0
 -10   3  -4   73.68   40.61   0
 -10   5  -3  746.80   54.40   0
 -10   6  -3  349.43   44.92   0
  -9  -5 -18  229.87   26.05   0
  -9  -5 -17   15.87   26.42   0
  -9   0  -5  522.49   37.57   0
  -9   2  -3   11.72   35.48   0
  -9   4  -2   23.22   37.48   0
  -9   7  -1  -25.70   40.25   0
  -9   8  -1  -16.14   40.14   0
  -9   9  -1  169.77   43.81   0
  -8  -5 -14   18.10   23.95   0
  -8  -1  -5 1039.41   37.26   0
  -8   2  -2  303.31   34.72   0
  -8   5   0  780.04   43.33   0
  -7   3   0   36.61   29.97   0
  -7   5   1  100.75   33.54   0
  -7   8   2  340.16   42.19   0
  -7   9   2   65.82   36.47   0
  -7  10   2   13.71   39.58   0
  -6  -6 -17    1.71   17.57   0
  -6   1  -1  101.47   28.26   0
  -6   2   0   -9.72   28.71   0
  -6   8   3  807.67   41.16   0
  -6   9   3  339.52   37.69   0
  -6  10   3   38.60   35.75   0
  -6  11   3  264.49   41.80   0
  -6  12   3  149.98   41.70   0
  -5  -4  -8  127.03   15.76   0
  -5  -2  -4  588.44   25.52   0
  -5   8   4  -10.99   32.77   0
  -5   9   4   61.64   30.27   0
  -5  12   4  532.41   41.04   0
  -4   9   5  527.27   35.44   0
  -4  12   5   24.01   30.55   0
  -3   5   4    2.95   20.39   0
  -3  12   6  366.02   33.04   0
  -2   8   6   75.95   20.73   0
   0  12   8  206.55   24.31   0
   2  -2  -4  749.86   17.02   0
   2  -1  -2 1257.24   18.81   0
   4  -4 -14    3.01   25.42   0
   4   6   6 1624.70   19.29   0
   5  -1  -4  321.67   25.17   0
   5   5   5   53.67   15.46   0
   6  -3 -13  713.08   34.28   0
   6  -2  -8   10.71   23.94   0
   6  -1  -5   61.16   24.65   0
   8   0  -5 1417.52   42.32   0
   9   0  -7   27.56   34.47   0
   9   1  -4  113.78   33.34   0
   9   2  -2  -19.69   27.22   0
   9   5   3   37.90   26.14   0
  10   5   2   69.19   30.34   0
  11   5   1  474.90   39.77   0
  12   8   4  261.10   39.19   0
  12   9   5  304.61   37.06   0
 -12  -3 -19    8.36   36.89   0
 -12  -3 -18   37.07   35.56   0
 -12  -3 -17  142.17   40.76   0
 -12  -2 -14   20.88   36.13   0
 -12  -1 -12  107.02   35.78   0
 -12   0 -10  -11.16   41.43   0
 -12   1  -9  148.91   45.11   0
 -12   2  -8   48.57   42.00   0
 -12   3  -7   49.19   43.12   0
 -11  -4 -19    1.69   33.25   0
 -11  -4 -18   36.24   34.60   0
 -11  -4 -17   47.42   38.91   0
 -11  -3 -13  616.10   39.29   0
 -11  -2 -11   42.07   34.21   0
 -11  -1  -9   38.65   36.49   0
 -11   0  -8   44.25   28.64   0
 -10  -4 -14   47.98   30.37   0
 -10  -2  -9   13.86   29.07   0
 -10  -1  -7   40.77   33.26   0
 -10   0  -6   66.47   37.35   0
 -10   2  -4  164.18   41.78   0
 -10   4  -3  262.98   43.91   0
 -10   7  -2  118.19   45.62   0
  -9  -3  -9  118.78   30.95   0
  -9  -1  -6  216.40   25.05   0
  -9   5  -1  532.75   46.02   0
  -8  -4 -10  707.85   35.44   0
  -8  -3  -8  144.11   29.92   0
  -8  -2  -6   76.35   28.55   0
  -8   3  -1   31.64   24.13   0
  -8   7   1    9.93   41.62   0
  -8   8   1   20.92   37.06   0
  -8   9   1  274.95   41.79   0
  -8  10   1  351.42   47.13   0
  -7  -5 -12   58.42   24.56   0
  -7  -4  -9   60.32   27.01   0
  -7  -3  -7  238.07   26.51   0
  -7   7   2  163.57   35.16   0
  -7  11   2   15.06   42.56   0
  -7  12   2  -20.97   43.66   0
  -6  -5 -11  845.99   26.38   0
  -6  -1  -3 1083.80   35.27   0
  -6   3   1 1001.94   36.65   0
  -6   7   3  195.10   31.96   0
  -5  -6 -15   54.07   16.47   0
  -5   1   0  173.52   30.23   0
  -5   5   3  196.26   30.15   0
  -4  -1  -2  142.48   20.95   0
  -4   4   3  224.19   24.30   0
  -4   8   5  101.96   31.40   0
  -1   9   7  452.55   22.95   0
   2  -4 -10  342.63   16.59   0
   4  -4 -15  268.45   27.03   0
   4  -3  -9  863.77   30.58   0
   5  -3 -11   22.64   25.79   0
   5  -2  -7   -6.49   24.90   0
   5   0  -2 2626.77   39.09   0
   6  -3 -14    2.71   27.55   0
   6   0  -3   34.40   26.72   0
   6   1  -1  136.17   30.40   0
   7  -2 -11   61.60   26.96   0
   7  -1  -7 1465.66   39.08   0
   7   0  -4  135.39   27.85   0
   7   1  -2 1020.10   34.37   0
   7   2   0  705.41   33.34   0
   7   5   4 3005.59   40.80   0
   8  -1  -9  394.86   33.65   0
   8   1  -3   73.06   28.84   0
   8   2  -1  113.34   30.15   0
   9   6   4   -6.55   26.68   0
   9   7   5  527.65   29.04   0
   9  11   8  375.86   27.20   0
  10   6   3   43.10   30.53   0
  10  10   7  -19.53   25.52   0
  11   4  -1  235.09   38.34   0
  11  11   7   26.12   30.64   0
  12  12   7  -41.49   35.99   0
 -13  -1 -14   70.27   39.32   0
 -13   0 -12    2.03   46.78   0
 -12  -3 -16   67.90   35.42   0
 -12  -3 -15  200.94   38.83   0
 -12  -2 -13   76.66   33.43   0
 -12  -1 -11   10.97   35.08   0
 -12   1  -8   42.20   43.36   0
 -11  -4 -16   25.70   35.43   0
 -11  -3 -12  107.35   32.02   0
 -11   0  -7  134.48   41.66   0
 -11   1  -6    5.80   41.78   0
 -11   5  -4    1.41   45.09   0
 -10  -5 -18  291.07   34.81   0
 -10  -3 -10  598.83   37.55   0
 -10  -2  -8  156.11   32.64   0
 -10   3  -3  -33.02   42.69   0
 -10   5  -2   26.33   41.66   0
 -10   6  -2  215.24   40.81   0
  -9  -4 -11  651.06   33.70   0
  -9  -2  -7  459.80   34.58   0
  -9   4  -1  202.44   40.16   0
  -9   7   0  195.23   42.66   0
  -9   8   0   85.60   43.22   0
  -9   9   0  306.62   45.13   0
  -8  -5 -13  353.23   25.87   0
  -8   1  -2 1532.09   42.77   0
  -8   6   1  -22.61   38.33   0
  -7  -6 -17    0.10   19.39   0
  -7  -2  -5  106.05   28.22   0
  -7   4   1  523.74   38.19   0
  -6  -4  -8  331.73   24.28   0
  -6  -3  -6   53.50   22.48   0
  -6   4   2   18.84   34.88   0
  -6   6   3   10.59   33.49   0
  -5   0  -1  -13.94   26.02   0
  -5   2   1  693.47   30.88   0
  -5   7   4  224.59   31.10   0
  -3   2   2  171.98   20.38   0
  -3   9   6  279.52   24.73   0
  -2   4   4  -30.37   16.95   0
  -2  11   7   68.60   27.42   0
   3  -4 -12   -3.39   18.49   0
   3  -2  -5  411.06   19.57   0
   4  -2  -6   55.15   23.21   0
   4   3   3   50.82   14.72   0
   6  -2  -9   -1.52   23.95   0
   6   3   2  123.63   25.66   0
   6   8   7  164.68   15.43   0
   7  -2 -12  134.16   33.17   0
   7   6   5  492.92   24.79   0
   7  10   8  496.61   18.71   0
   8  -1 -10  399.17   40.05   0
   8   0  -6   10.55   31.06   0
   8   4   2 1349.57   36.95   0
   8   9   7   -4.10   22.95   0
   9   0  -8   -5.22   35.97   0
   9   1  -5   29.13   33.51   0
   9   4   1  493.12   33.26   0
  10   2  -4  355.22   40.76   0
  10   3  -2  456.40   38.19   0
  10   4   0    7.06   31.46   0
  10   7   4  605.48   32.88   0
  10   8   5  138.49   27.78   0
  10  12   8  708.23   33.68   0
  11   6   2 1235.11   39.63   0
  11  13   8  120.18   33.83   0
 -13  -2 -15  305.40   41.53   0
 -13  -1 -13    2.67   40.96   0
 -13   0 -11  128.04   47.63   0
 -12  -3 -14   -4.18   34.23   0
 -12  -2 -12  247.11   37.09   0
 -12  -1 -10   40.26   38.71   0
 -12   3  -6  146.47   49.12   0
 -11  -4 -15  155.07   33.76   0
 -11  -4 -14  175.84   35.90   0
 -11  -1  -8   66.11   37.99   0
 -11   3  -4   71.63   44.49   0
 -11   5  -3  106.62   44.51   0
 -11   6  -3  466.09   55.78   0
 -10  -5 -17   23.25   28.10   0
 -10  -5 -16  246.24   33.38   0
 -10  -4 -12    9.47   28.23   0
 -10   0  -5  239.90   39.45   0
 -10   1  -4  732.70   46.02   0
 -10   4  -2   78.16   39.00   0
 -10   7  -1  111.65   41.89   0
 -10   8  -1  -21.19   39.95   0
  -9  -5 -14   12.23   23.71   0
  -9  -1  -5  488.09   37.44   0
  -9   0  -4   38.48   30.10   0
  -9   1  -3    2.89   24.31   0
  -9   2  -2  312.69   38.48   0
  -9   6   0  354.56   43.81   0
  -8  -5 -12    4.53   27.19   0
  -8   2  -1   92.21   33.11   0
  -8   5   1  244.18   35.32   0
  -7  -6 -16 1056.20   29.23   0
  -7  -5 -11  951.38   30.64   0
  -7   0  -2 2176.62   45.00   0
  -7   1  -1  -13.60   29.41   0
  -7   9   3  129.23   43.84   0
  -7  10   3  107.10   47.84   0
  -6  -6 -15  165.34   18.33   0
  -6   9   4   23.45   37.26   0
  -6  10   4   -0.61   35.05   0
  -6  11   4   33.76   35.84   0
  -5  10   5  -20.74   35.55   0
  -5  11   5   88.05   38.45   0
  -5  12   5    9.72   36.84   0
  -4   5   4  156.22   24.97   0
  -4   7   5   36.53   32.27   0
  -3  -5 -10   96.31   10.08   0
  -3   1   1  164.36   14.58   0
  -2   7   6  255.22   25.53   0
  -2  10   7   89.55   26.61   0
   2  -3  -7   18.96   18.13   0
   3  -3  -8  224.38   16.69   0
   3   2   2  644.12   16.54   0
   4   4   4  120.57   12.76   0
   4   5   5    9.89   12.96   0
   5  -3 -12    3.34   27.37   0
   5   2   1 1009.61   27.13   0
   6  -1  -6   23.75   24.24   0
   6  12   9  154.81   14.43   0
   7  -2 -13  -19.85   36.92   0
   8   5   3  639.73   30.27   0
   8  13   9 1061.78   27.47   0
   9   2  -3  100.32   31.08   0
   9   3  -1  925.84   38.45   0
  11   5   0  385.04   39.58   0
  11   7   3  -19.42   32.33   0
  11   8   4  174.41   34.57   0
  11   9   5  214.40   31.62   0
  11  10   6  479.39   32.07   0
  12   8   3   36.35   38.13   0
  12   9   4   56.19   38.66   0
  12  10   5  680.08   40.59   0
  12  11   6  345.00   34.35   0
 -13  -3 -17   87.51   48.89   0
 -13  -2 -14   93.87   40.26   0
 -13   0 -10  -15.50   46.76   0
 -13   1  -9    8.86   47.20   0
 -12  -4 -19   22.03   35.32   0
 -12  -4 -18   15.30   33.63   0
 -12  -4 -17   38.00   37.42   0
 -12  -3 -13  342.05   37.09   0
 -12  -2 -11  -10.74   36.86   0
 -12  -1  -9   54.00   39.40   0
 -12   0  -8   49.18   37.02   0
 -12   2  -6  231.18   44.80   0
 -12   4  -5  100.57   50.02   0
 -11  -4 -13  414.74   41.30   0
 -11  -3 -11  411.86   35.46   0
 -11  -1  -7   17.08   37.62   0
 -11   1  -5  995.47   54.53   0
 -11   2  -4  281.18   41.25   0
 -11   4  -3    3.86   45.21   0
 -10  -5 -15  101.09   28.44   0
 -10  -3  -9  605.42   36.31   0
 -10   2  -3   81.86   37.26   0
 -10   3  -2  -27.98   39.85   0
 -10   6  -1  478.12   48.99   0
  -9  -5 -13  358.79   28.57   0
  -9  -4 -10  442.35   33.51   0
  -9  -3  -8  566.05   34.32   0
  -9  -2  -6   80.15   32.71   0
  -9   3  -1   -8.13   36.47   0
  -9   5   0   85.43   41.50   0
  -8  -6 -17   24.78   20.30   0
  -8  -4  -9  137.35   27.10   0
  -8   3   0   87.12   35.30   0
  -8   8   2  139.73   37.55   0
  -8   9   2   63.40   43.03   0
  -8  10   2   25.81   43.80   0
  -8  11   2   22.67   44.99   0
  -7  -6 -15  442.22   25.17   0
  -7  -4  -8 1084.97   33.76   0
  -7  -1  -3  809.41   36.42   0
  -7   5   2 1360.40   45.14   0
  -7   8   3  400.60   39.83   0
  -7  11   3   17.23   39.96   0
  -6   1   0  761.71   35.84   0
  -6   5   3   16.47   33.92   0
  -6  12   4  190.17   41.09   0
  -5  -6 -14  139.87   15.88   0
  -5  -5 -10   13.86   14.97   0
  -5  -1  -2 2238.97   31.93   0
  -5   4   3  848.49   34.23   0
  -5   6   4   95.00   29.43   0
  -5   9   5  259.85   29.99   0
  -4  11   6  374.35   32.12   0
  -4  12   6  495.46   38.97   0
  -3   8   6    0.84   22.69   0
  -1  12   8   17.57   26.92   0
   2  -4 -11   16.05   15.75   0
   3  -4 -13  683.46   25.40   0
   3  -1  -3  202.21   17.79   0
   4  -3 -10  780.62   29.09   0
   4   1   0 3136.32   32.83   0
   5  -3 -13  116.65   29.47   0
   5  -2  -8  439.83   25.82   0
   5  -1  -5 1917.47   36.22   0
   6  -2 -10  123.12   26.78   0
   6   4   3  672.09   28.11   0
   7  -2 -14   83.27   33.85   0
   7   3   1  537.24   25.35   0
   8  -1 -11   15.19   31.36   0
   8   0  -7  798.22   38.39   0
   8   1  -4   57.62   29.06   0
   8   2  -2  801.64   35.88   0
   8   3   0   64.29   30.49   0
   8   6   4  129.91   24.95   0
   8   7   5  935.88   32.66   0
   8   8   6  242.71   22.19   0
   8  11   8    8.88   19.27   0
   9   1  -6   18.36   36.59   0
   9   5   2  220.98   30.41   0
   9  10   7   40.66   22.15   0
  10   5   1  739.04   37.63   0
  12  13   7   26.45   38.26   0
 -13  -3 -16   71.71   39.53   0
 -13  -3 -15    0.78   37.88   0
 -13  -2 -13  120.07   37.58   0
 -13  -2 -12  232.00   43.78   0
 -13  -1 -11   92.50   39.59   0
 -13   0  -9  177.20   48.32   0
 -13   1  -8  -17.15   48.89   0
 -12  -4 -16  190.26   39.19   0
 -12  -4 -15   15.75   35.58   0
 -12  -3 -12   93.31   36.28   0
 -12  -2 -10  419.70   45.50   0
 -12   0  -7   16.08   41.89   0
 -12   1  -6   28.23   42.27   0
 -12   3  -5  -12.50   46.28   0
 -12   4  -4   77.26   45.08   0
 -11  -5 -18   22.73   31.51   0
 -11  -5 -17   12.33   34.60   0
 -11  -3 -10  212.84   34.84   0
 -11  -2  -8  301.01   38.21   0
 -11   3  -3   39.09   43.02   0
 -11   5  -2   27.80   40.30   0
 -11   6  -2   12.02   48.88   0
 -10  -5 -14   85.73   27.91   0
 -10  -4 -11  591.78   34.80   0
 -10  -2  -7  158.36   34.83   0
  -9  -6 -18   -5.26   22.63   0
  -9   0  -3  130.69   32.20   0
  -9   1  -2 1041.76   41.68   0
  -9   7   1   28.35   41.28   0
  -9   8   1   24.33   40.14   0
  -9   9   1  119.46   46.91   0
  -8  -6 -16  427.33   27.50   0
  -8  -5 -11 1021.05   35.29   0
  -8   4   1  402.96   38.63   0
  -8   6   2  706.03   47.59   0
  -8   7   2   70.19   34.33   0
  -7   7   3   19.77   31.88   0
  -6  -6 -14  302.64   19.85   0
  -6  -5 -10   14.69   19.40   0
  -6   0  -1  706.27   34.98   0
  -6   2   1   67.87   28.95   0
  -6   7   4   90.83   30.81   0
  -5  -4  -7   95.59   21.37   0
  -5  -3  -5 1858.51   30.79   0
  -4  -2  -3 9553.60   51.12   0
  -4   2   2   94.86   24.31   0
  -4   9   6  150.50   32.34   0
  -3  12   7  -12.99   30.07   0
  -2   5   5  327.24   19.24   0
  -2   9   7  454.75   25.86   0
   0  -5 -13  598.09   13.74   0
   3  -4 -14   29.14   19.77   0
   4  -1  -4    4.91   21.22   0
   4   0  -2   53.67   18.90   0
   5   8   7   84.92   12.67   0
   6  -2 -11   69.73   29.22   0
   6   2   0   68.70   29.94   0
   6   5   4 3175.50   36.81   0
   6  10   8  352.69   17.27   0
   7  -1  -9  522.64   32.30   0
   7   1  -3  249.95   29.89   0
   9   6   3   11.84   27.18   0
   9   9   6   -9.12   26.58   0
   9  12   8  338.00   26.00   0
  10   3  -3  213.76   36.01   0
  10   4  -1   67.75   33.64   0
  10   6   2 1438.91   43.49   0
  10  11   7   19.95   23.92   0
  10  13   8   89.99   28.32   0
  11   6   1  107.65   37.88   0
  11  12   7   78.10   28.05   0
 -13  -3 -14    0.01   36.46   0
 -13  -1 -10  -20.86   43.37   0
 -12  -4 -14  -34.70   33.58   0
 -12  -2  -9   42.78   36.79   0
 -12  -1  -8  -15.41   36.14   0
 -12   2  -5   -6.38   39.93   0
 -12   3  -4  236.89   47.24   0
 -11  -5 -16   75.53   30.86   0
 -11  -5 -15   28.72   33.82   0
 -11  -4 -12  157.95   34.07   0
 -11  -1  -6   41.92   35.50   0
 -11   0  -5  387.71   43.70   0
 -11   1  -4   17.09   41.38   0
 -11   4  -2    2.93   46.41   0
 -10  -5 -13   90.92   32.70   0
 -10  -4 -10  -31.53   30.04   0
 -10  -3  -8  299.83   34.00   0
 -10   1  -3  451.93   41.53   0
 -10   4  -1   26.76   39.98   0
 -10   7   0  463.20   49.38   0
 -10   8   0   17.46   39.52   0
  -9  -6 -17   22.01   21.74   0
  -9  -5 -12   43.03   25.56   0
  -9  -4  -9  876.10   36.15   0
  -9  -3  -7  142.39   34.33   0
  -9  -1  -4   42.82   31.44   0
  -9   2  -1  -18.11   37.82   0
  -9   6   1  357.17   44.28   0
  -8  -6 -15   12.02   22.85   0
  -8  -4  -8  757.93   35.33   0
  -8  -1  -3 1506.20   40.46   0
  -8   1  -1   -3.76   32.76   0
  -8   2   0  117.52   34.42   0
  -7  -6 -14  873.94   27.14   0
  -7  -5 -10   42.41   26.06   0
  -7  -2  -4   58.95   20.19   0
  -7   4   2  537.12   36.70   0
  -7   6   3  161.08   33.65   0
  -6  -4  -7   11.36   23.68   0
  -6  -3  -5  594.33   28.64   0
  -6  -1  -2 2431.04   42.16   0
  -6   3   2   87.56   30.90   0
  -5  -2  -3  650.48   26.68   0
  -5   5   4   24.58   28.16   0
  -4   0   0  -11.11   22.09   0
  -3   7   6  224.81   28.52   0
  -3  11   7   27.67   27.37   0
  -1  11   8  411.11   26.02   0
   1  -2  -4  862.19   14.43   0
   1  -1  -2  349.83   10.36   0
   3  -4 -15   60.56   21.80   0
   3  -3  -9   24.27   18.61   0
   3   3   3 3497.42   24.67   0
   4  -3 -11  734.85   29.79   0
   4  -2  -7   14.33   19.62   0
   5  -3 -15  263.14   30.40   0
   5   0  -3 1761.58   37.46   0
   5   1  -1  510.25   21.91   0
   5   3   2   12.27   18.41   0
   5  12   9  211.33   12.10   0
   6  -1  -7   78.36   26.64   0
   6   1  -2 4530.55   51.84   0
   7   0  -6   31.04   27.34   0
   7   4   2 1348.02   36.19   0
   7   9   7  364.01   20.84   0
   7  13   9  841.63   22.28   0
   8   1  -5  237.05   34.06   0
   8   4   1 1693.33   40.51   0
   9   1  -7 1077.78   47.55   0
   9   3  -2  258.80   32.11   0
   9   4   0  280.13   31.90   0
   9   7   4   14.32   26.15   0
   9   8   5 1615.66   38.20   0
  10   7   3  109.72   30.93   0
  10  10   6  145.48   26.99   0
  11   5  -1  610.28   43.06   0
  11   7   2 1420.43   48.04   0
  11  11   6 1907.22   45.32   0
  12  12   6    8.95   32.35   0
 -13  -4 -18  -13.33   36.82   0
 -13  -4 -17   -9.80   36.69   0
 -13  -4 -16  -14.38   37.62   0
 -13  -3 -13   61.11   38.76   0
 -13  -2 -11   28.52   35.50   0
 -13  -1  -9  258.98   44.14   0
 -13   0  -8   46.99   41.76   0
 -13   1  -7   50.33   43.37   0
 -13   2  -6  108.44   46.48   0
 -12  -5 -18   -8.17   38.41   0
 -12  -4 -13   30.26   33.70   0
 -12  -1  -7  260.75   42.89   0
 -12   0  -6  435.29   46.50   0
 -12   1  -5  -33.74   43.40   0
 -12   4  -3  282.47   48.84   0
 -11  -5 -14   89.44   33.37   0
 -11  -4 -11  443.42   37.09   0
 -11  -3  -9   23.16   34.25   0
 -11   2  -3    0.08   39.10   0
 -11   3  -2  -19.68   40.36   0
 -11   6  -1  365.84   49.90   0
 -10  -6 -18   -1.90   24.65   0
 -10  -2  -6   13.93   34.74   0
 -10   5   0  -23.73   42.45   0
  -9  -6 -15   -7.58   26.08   0
  -9  -5 -11  656.72   36.77   0
  -9  -2  -5  231.06   33.29   0
  -9   3   0  403.01   39.46   0
  -9   5   1  317.17   43.69   0
  -9   8   2  -32.17   38.07   0
  -9   9   2   38.74   43.43   0
  -8  -6 -14  476.83   28.61   0
  -8  -3  -6  846.64   32.68   0
  -8   3   1    4.00   33.46   0
  -8   5   2 1175.73   48.77   0
  -8   8   3  125.47   38.59   0
  -8   9   3  444.22   45.16   0
  -8  10   3  264.83   45.45   0
  -8  11   3   15.64   42.57   0
  -7   0  -1  255.73   33.76   0
  -7   1   0 1157.95   39.76   0
  -7   2   1   41.47   29.00   0
  -7   8   4   75.09   42.14   0
  -7   9   4   -0.86   38.50   0
  -7  10   4   45.41   40.96   0
  -7  11   4   45.42   40.73   0
  -6  -6 -13  504.49   21.49   0
  -6   9   5  385.99   42.66   0
  -6  10   5  -12.47   35.46   0
  -6  11   5   50.67   37.04   0
  -5   2   2   75.87   26.52   0
  -5   7   5  366.27   31.77   0
  -5  11   6  152.92   37.25   0
  -4   8   6   14.09   24.48   0
  -3   5   5  239.25   26.38   0
  -3  10   7  484.71   28.83   0
   2  -4 -12  307.59   18.60   0
   6  -2 -12  122.08   27.26   0
   7  -1 -10  926.70   36.72   0
   8   2  -3  -29.99   28.60   0
  10   3  -4  762.75   47.18   0
  10   5   0  -27.66   32.67   0
  10   8   4   40.03   27.36   0
  10   9   5   28.52   26.22   0
  11   8   3  415.79   37.20   0
  11   9   4   11.75   30.85   0
  11  10   5  492.41   34.05   0
  12  11   5  130.09   34.76   0
 -14  -2 -12  167.50   42.98   0
 -13  -4 -15   28.02   36.43   0
 -13  -3 -12   71.78   38.37   0
 -13  -2 -10  246.32   41.55   0
 -13  -1  -8   19.68   41.10   0
 -13   0  -7  442.78   50.20   0
 -12  -5 -17    9.89   34.63   0
 -12  -5 -16   18.57   35.30   0
 -12  -4 -12  -12.63   34.53   0
 -12  -3 -10  421.36   42.11   0
 -12  -2  -8  192.17   41.32   0
 -12   3  -3  473.20   49.81   0
 -11  -5 -13   49.77   34.73   0
 -11   1  -3  145.53   40.48   0
 -11   5  -1  138.62   45.03   0
 -10  -6 -17   36.99   24.06   0
 -10  -6 -16    7.00   27.50   0
 -10  -5 -12  192.17   28.83   0
 -10  -4  -9  414.24   34.29   0
 -10  -3  -7  -26.52   34.00   0
 -10  -1  -4   28.93   33.74   0
 -10   0  -3   31.78   38.23   0
 -10   1  -2  578.83   44.01   0
 -10   7   1   -8.27   43.24   0
 -10   8   1   -7.43   46.06   0
  -9  -4  -8 1714.23   44.93   0
  -9   0  -2  952.52   40.76   0
  -9   7   2  171.76   43.19   0
  -8  -5 -10  142.46   24.82   0
  -8  -2  -4    7.20   29.84   0
  -8   7   3   20.79   37.51   0
  -7  -6 -13  538.64   24.93   0
  -7  -3  -5  114.43   26.29   0
  -7   3   2    7.39   34.03   0
  -7   7   4   33.26   35.29   0
  -6  -2  -3  567.44   32.70   0
  -6   8   5 1009.44   40.90   0
  -5  10   6   13.34   29.21   0
  -3   9   7  286.76   30.47   0
  -2   6   6   -3.92   20.66   0
  -2   8   7  178.61   24.10   0
  -1  10   8  266.52   23.00   0
   1  12   9  620.46   19.79   0
   3  -2  -6  743.46   22.79   0
   3   4   4   -4.44    8.90   0
   3   5   5   18.41    8.98   0
   4  -3 -12  941.70   32.23   0
   4   2   1 2389.99   28.77   0
   5  -1  -6  162.16   24.43   0
   6  -2 -13   32.66   28.92   0
   6  -1  -8  156.71   27.90   0
   6   0  -5  366.09   28.46   0
   6   3   1  300.38   28.39   0
   7  -1 -11    2.74   28.79   0
   7   1  -4  -27.22   27.02   0
   7   3   0  255.87   31.22   0
   7   6   4   -8.94   26.51   0
   7   8   6  111.04   18.14   0
   7  11   8   29.14   15.44   0
   8   0  -9  141.37   31.84   0
   8   3  -1  148.36   23.48   0
   8   5   2  944.14   33.96   0
   8  10   7    4.87   17.99   0
   9   1  -8   39.61   35.44   0
   9   2  -5   74.16   33.10   0
   9   5   1  176.25   31.21   0
   9  11   7  237.56   28.56   0
  10  12   7    1.03   28.57   0
  11   6   0  569.96   34.67   0
  11  13   7   -2.12   31.98   0
  12  13   6   62.42   39.85   0
 -14  -3 -14  -25.21   38.98   0
 -14  -3 -13   41.47   42.28   0
 -14  -2 -11   43.10   45.12   0
 -14  -1 -10  452.27   47.86   0
 -13  -4 -14  -26.93   36.20   0
 -13  -3 -11  -26.35   39.24   0
 -13  -2  -9  -17.92   37.93   0
 -13   2  -5   26.38   43.55   0
 -12  -5 -15   -3.65   34.46   0
 -12  -4 -11    2.93   37.87   0
 -12  -1  -6    5.34   41.45   0
 -12   0  -5  160.23   46.28   0
 -12   1  -4   -9.88   45.39   0
 -12   4  -2  -15.46   45.65   0
 -11  -6 -18    1.60   27.98   0
 -11  -4 -10    7.41   32.53   0
 -11  -3  -8  160.61   33.48   0
 -11  -1  -5  331.96   37.62   0
 -11   4  -1  141.61   39.35   0
 -11   6   0  405.68   47.55   0
 -10  -5 -11  287.06   33.40   0
 -10  -2  -5  479.00   38.04   0
 -10   2  -1   99.21   42.15   0
 -10   6   1   34.45   41.70   0
  -9  -6 -14   73.68   22.70   0
  -9  -3  -6  853.97   37.53   0
  -9  -1  -3  312.72   35.62   0
  -9   2   0  907.89   45.46   0
  -9   6   2  375.73   42.65   0
  -8  -6 -13   84.30   23.32   0
  -8  -4  -7   59.59   30.80   0
  -8   0  -1   12.18   30.05   0
  -8   1   0  737.77   36.59   0
  -8   4   2  507.73   39.45   0
  -8   6   3  -31.18   37.83   0
  -7  -5  -9  719.07   30.88   0
  -6  -5  -9  329.30   20.08   0
  -6   5   4  234.33   34.43   0
  -5   9   6  125.07   30.60   0
  -4   7   6   34.93   31.76   0
  -4  11   7   32.53   30.81   0
  -2  11   8 1130.40   35.95   0
  -1  -5 -12    5.22    7.01   0
   2  -3  -8  742.09   19.61   0
   4  -2  -8  486.79   27.39   0
   5  -2 -10  218.51   25.03   0
   5   4   3  244.22   20.11   0
   5   7   6  343.19   16.82   0
   5  10   8 2324.83   23.18   0
   6  -2 -15   54.69   34.04   0
   6  -2 -14   58.74   31.51   0
   7  -1 -12  257.93   34.33   0
   7   2  -2  825.27   36.39   0
   7   7   5  253.10   21.63   0
   8   0 -10   -1.84   32.04   0
   8   1  -6   79.34   30.27   0
   8   6   3  214.87   25.21   0
   8   9   6   79.64   25.19   0
   8  12   8  180.49   22.72   0
   9   4  -1  340.67   31.79   0
   9   6   2   16.41   27.17   0
   9  13   8  258.32   28.76   0
  10   3  -5  176.13   41.53   0
  10   6   1  615.19   39.25   0
  11  12   6  426.07   39.63   0
 -14  -4 -16    8.98   44.30   0
 -14  -4 -15   57.07   44.99   0
 -14  -3 -12    4.08   37.14   0
 -14  -2 -10   36.47   40.92   0
 -14   0  -8   60.36   42.24   0
 -13  -5 -18   45.16   36.15   0
 -13  -5 -17   24.02   37.14   0
 -13  -5 -16   67.43   42.40   0
 -13  -4 -13   38.89   35.06   0
 -13  -3 -10    9.79   37.37   0
 -13  -1  -7  664.51   51.31   0
 -13   1  -5    4.07   45.35   0
 -13   2  -4  128.93   46.20   0
 -12  -5 -14    2.25   32.56   0
 -12  -2  -7  292.46   40.28   0
 -12   2  -3  119.48   42.35   0
 -12   3  -2  317.96   46.00   0
 -11  -6 -17    2.21   28.32   0
 -11  -6 -16  -20.67   32.07   0
 -11  -5 -12  136.05   31.76   0
 -11  -4  -9   13.70   36.52   0
 -11   3  -1  246.70   46.37   0
 -11   5   0   87.84   42.37   0
 -10  -4  -8  298.98   37.21   0
 -10   3   0   12.18   40.31   0
 -10   5   1  159.29   42.02   0
  -9  -5 -10  123.97   28.41   0
  -9  -2  -4  -23.17   31.45   0
  -9   3   1  165.57   37.64   0
  -9   5   2  191.46   39.69   0
  -9   8   3  -10.51   42.92   0
  -9   9   3   42.72   44.40   0
  -9  10   3  253.56   47.06   0
  -8   2   1   81.38   36.20   0
  -8   5   3   65.43   32.96   0
  -8   8   4   12.38   41.53   0
  -8   9   4   -4.90   41.14   0
  -8  10   4    1.51   40.86   0
  -7  -6 -12  255.20   22.48   0
  -7  -2  -3  266.61   30.63   0
  -7   6   4  176.60   34.90   0
  -7   9   5  104.15   43.09   0
  -7  10   5  106.17   44.65   0
  -6  -6 -12  186.19   19.90   0
  -6   0   0 1030.36   37.91   0
  -6   7   5  134.61   30.69   0
  -5   4   4 1275.07   36.90   0
  -5   8   6   23.17   28.96   0
  -4   5   5  117.40   24.51   0
  -4  10   7  142.48   29.29   0
  -3   6   6  229.99   26.72   0
  -2  -1  -1  307.60   11.99   0
  -1  -2  -3   -7.07    6.50   0
   1  -3  -7  -16.28   15.82   0
   2  -4 -13  153.58   18.77   0
   2   0  -1 4773.42   27.27   0
   2   2   2   53.32    8.82   0
   3  -3 -10  109.47   18.25   0
   3   1   0 3129.01   26.82   0
   4  -1  -5    8.15   21.12   0
   5   0  -4 1101.91   33.10   0
   5   5   4 2078.28   28.92   0
   5   6   5  139.85   17.55   0
   6  -1  -9  151.60   27.18   0
   6   1  -3  -21.87   28.45   0
   6   9   7  874.10   21.14   0
   6  13   9  130.00   15.62   0
   7  -1 -13   64.03   32.06   0
   8   0 -11   -3.50   33.46   0
   8   2  -4  791.89   36.84   0
   8   4   0   30.30   30.52   0
   8   7   4  652.34   28.84   0
   8   8   5  760.62   31.28   0
   9   2  -6  693.77   41.42   0
   9  10   6   10.37   22.51   0
  10   4  -3    4.41   34.89   0
  10   5  -1  138.32   33.88   0
  10   7   2 1604.39   46.50   0
  10  11   6  963.68   34.96   0
  11   6  -1 1023.34   46.47   0
  11   8   2  472.85   41.01   0
  11  11   5  138.79   36.65   0
  12  12   5   38.43   32.40   0
 -14  -4 -14   13.89   37.14   0
 -14  -3 -11   11.31   43.46   0
 -14  -1  -8  169.81   49.66   0
 -14   0  -7  282.52   52.58   0
 -13  -5 -15  175.18   40.97   0
 -13  -4 -12    1.59   35.02   0
 -13  -2  -8  137.38   42.85   0
 -13   3  -3  114.04   50.36   0
 -12  -5 -13  105.32   35.20   0
 -12  -4 -10   24.04   33.81   0
 -12  -3  -8  455.40   41.75   0
 -12   0  -4  267.24   47.66   0
 -12   1  -3  125.40   41.78   0
 -12   5  -1  120.88   49.31   0
 -11  -6 -15   -6.61   28.49   0
 -11  -5 -11  254.56   33.32   0
 -11  -3  -7  959.67   41.04   0
 -11  -1  -4   44.57   38.60   0
 -11   0  -3   44.42   39.97   0
 -11   4   0   16.27   43.68   0
 -10  -5 -10   26.20   28.61   0
 -10  -3  -6  153.73   34.68   0
 -10   0  -2  635.28   44.02   0
 -10   1  -1   61.96   38.13   0
 -10   7   2  548.57   46.08   0
 -10   8   2   59.76   46.62   0
  -9  -4  -7  511.68   35.22   0
  -9   4   2   13.77   35.71   0
  -9   7   3   19.31   39.27   0
  -8  -6 -12  162.69   26.81   0
  -8  -5  -9  687.50   29.96   0
  -8   7   4   69.94   38.40   0
  -7   0   0 4116.99   54.96   0
  -7   1   1   83.06   30.97   0
  -7   8   5  669.17   46.57   0
  -6  -4  -6  895.98   26.47   0
  -6  -3  -4  394.77   28.93   0
  -6   3   3  499.45   35.19   0
  -6   6   5  306.04   38.51   0
  -6  10   6   67.15   32.78   0
  -6  11   6  -10.45   33.39   0
  -5  -4  -6   54.00   17.77   0
  -5  -3  -4 1296.70   28.82   0
  -4   9   7   -1.44   30.39   0
  -3   2   3 3457.49   38.65   0
  -3   8   7  117.39   21.53   0
  -1   7   7   -2.92   17.19   0
  -1   9   8  323.39   23.34   0
   0  -5 -15  530.08   16.81   0
   2  -4 -14  235.71   21.62   0
   2  -1  -3 5106.76   31.93   0
   2  11   9    0.88   10.17   0
   3  -1  -4  217.99   18.67   0
   4  -3 -15  272.24   28.79   0
   4  -3 -14  111.14   22.99   0
   4   8   7   21.63    9.83   0
   4  12   9   34.14    8.35   0
   5  -2 -11    1.31   22.82   0
   5  -1  -7  298.48   24.96   0
   5   1  -2  164.09   26.40   0
   6   4   2  390.28   28.16   0
   7  -1 -14   97.96   34.05   0
   7   1  -5   61.46   28.32   0
   7   4   1 3234.64   47.07   0
   8   3  -2  -17.25   32.33   0
   9   3  -4  758.19   40.32   0
   9   5   0   -6.65   29.71   0
   9   7   3    9.01   26.53   0
   9   9   5  195.13   26.26   0
  10   9   4   95.92   27.87   0
  10  10   5  330.94   30.21   0
  10  13   7   62.59   29.54   0
  11   9   3  -13.50   36.44   0
  11  10   4  384.66   34.88   0
 -14  -5 -17   12.46   36.52   0
 -14  -4 -13  165.10   38.65   0
 -14  -2  -9  168.31   45.85   0
 -13  -5 -14   60.96   36.94   0
 -13  -4 -11   -7.77   36.64   0
 -13  -3  -9   30.64   39.38   0
 -13  -2  -7   91.19   41.96   0
 -13  -1  -6   38.52   42.86   0
 -13   1  -4   36.96   45.07   0
 -13   2  -3  -16.03   42.72   0
 -12  -6 -17    2.69   32.24   0
 -12  -6 -16  185.26   32.10   0
 -12  -5 -12    5.74   34.28   0
 -12  -2  -6  369.33   44.62   0
 -12   4  -1   57.92   45.56   0
 -11  -6 -14   20.23   28.71   0
 -11  -4  -8   26.48   30.78   0
 -11   2  -1  340.07   34.92   0
 -11   3   0   27.28   40.94   0
 -11   6   1  150.28   46.00   0
 -10  -2  -4   35.66   34.54   0
 -10   2   0  166.70   40.21   0
  -9  -6 -12   97.89   28.07   0
  -9  -5  -9  510.18   32.31   0
  -9  -3  -5   78.94   29.71   0
  -9   0  -1   88.19   33.35   0
  -9   6   3    8.49   38.01   0
  -8   4   3  915.08   44.22   0
  -7  -4  -6 2170.64   38.64   0
  -7  -3  -4  246.55   28.53   0
  -7   2   2    1.48   31.16   0
  -7   5   4 1536.20   45.37   0
  -7   7   5    7.33   37.37   0
  -6   4   4 1720.61   43.55   0
  -5   5   5  104.35   27.98   0
  -5   7   6  448.75   33.04   0
  -5  11   7  141.19   37.76   0
  -4   2   3 1203.23   31.94   0
  -3   1   2 4540.39   38.42   0
  -3   3   4  589.87   23.44   0
  -3  11   8 1046.37   38.69   0
  -2   7   7   87.38   21.78   0
   3  -3 -11  894.02   27.62   0
   3  -2  -7   57.36   20.90   0
   3   0  -2  220.05   17.24   0
   4  -3 -16  210.31   27.30   0
   4  -2  -9  259.02   26.23   0
   4   3   2   48.25   15.96   0
   5  -2 -12   18.23   23.17   0
   6  -1 -10 1395.40   38.95   0
   6   5   3   48.98   27.04   0
   7   0  -9 2473.49   51.47   0
   7   2  -3   22.84   28.86   0
   7   3  -1  305.33   32.31   0
   8   5   1 1021.20   35.48   0
   8  11   7   -7.75   22.61   0
   9   2  -7  640.12   42.18   0
   9   4  -2  -18.93   29.14   0
   9  12   7   18.70   26.94   0
  10   4  -4  295.04   39.70   0
  10   5  -2  -30.67   32.86   0
  10   6   0 1407.86   47.09   0
  11  13   6   75.23   38.58   0
 -14  -5 -16  310.36   41.75   0
 -14  -5 -15  160.16   40.64   0
 -14  -4 -12   16.62   38.47   0
 -14  -3 -10   52.41   39.52   0
 -14  -2  -8   43.74   46.74   0
 -14  -1  -7  327.80   46.88   0
 -13  -6 -17   26.26   41.07   0
 -13  -5 -13  301.86   39.02   0
 -13  -4 -10   -0.88   36.62   0
 -13  -3  -8  -19.11   40.40   0
 -13   3  -2  157.68   48.71   0
 -12  -6 -15  153.46   34.74   0
 -12  -5 -11  268.70   37.91   0
 -12  -3  -7   -2.85   37.19   0
 -12  -1  -4  197.43   43.09   0
 -12   3  -1  332.37   48.78   0
 -12   5   0   26.34   46.92   0
 -11  -6 -13   62.96   33.48   0
 -11  -5 -10  216.91   32.05   0
 -11  -3  -6  443.25   40.91   0
 -11   0  -2   29.20   42.31   0
 -10  -5  -9  278.36   32.36   0
 -10  -4  -7   72.20   31.50   0
 -10   3   1  137.24   42.60   0
 -10   5   2    1.38   40.17   0
 -10   8   3   -9.80   48.15   0
  -9  -7 -17   -3.24   21.59   0
  -9  -2  -3  -22.69   32.47   0
  -9   3   2   20.41   33.38   0
  -9   5   3  286.58   41.13   0
  -9   8   4   74.81   46.43   0
  -9   9   4   12.53   42.65   0
  -9  10   4   -9.10   44.42   0
  -8  -7 -17   15.95   18.93   0
  -8  -6 -11  425.56   28.66   0
  -8  -3  -4 1283.73   37.23   0
  -8   0   0  897.23   39.03   0
  -8   1   1  576.68   38.07   0
  -8   6   4  681.25   42.71   0
  -8  10   5  223.16   44.36   0
  -7  -7 -17    1.37   15.11   0
  -7  -6 -11  575.82   27.07   0
  -7  -5  -8 1368.68   31.67   0
  -6  -5  -8 1397.46   29.72   0
  -6   8   6  -14.57   30.90   0
  -5   2   3  401.91   28.72   0
  -5  10   7   -2.54   28.06   0
  -4  -2  -2  501.31   22.84   0
  -4   1   2   14.86   16.44   0
  -4   3   4  840.96   28.75   0
  -4   8   7  746.60   33.50   0
  -3   4   5   88.75   23.65   0
  -3  10   8  406.28   31.05   0
  -2   4   5  217.83   18.69   0
  -2   9   8 1205.53   31.41   0
  -1   2   3  380.50   15.17   0
   0  -5 -16  240.84   15.70   0
   1   1   1 3214.45   11.49   0
   2  -4 -16   76.99   21.77   0
   2  -4 -15   75.63   20.67   0
   2  -3  -9  171.82   17.42   0
   5  -2 -13    8.34   27.82   0
   6  -1 -11  445.10   36.25   0
   6   1  -4 1856.09   40.79   0
   6   8   6   54.19   16.10   0
   6  11   8  606.71   19.09   0
   7   5   2   87.14   27.68   0
   7  12   8   60.90   20.36   0
   8   2  -5  129.44   32.05   0
   8  13   8  171.04   24.81   0
   9   2  -8  242.77   39.49   0
   9   6   1  821.11   35.54   0
  10   7   1  167.22   34.37   0
  10  12   6  763.68   38.00   0
  11   8   1   -4.98   36.80   0
 -15  -4 -13  151.54   40.07   0
 -15  -3 -11   39.55   44.10   0
 -14  -5 -14   24.24   38.11   0
 -14  -4 -11  161.42   41.36   0
 -14  -3  -9   53.29   40.80   0
 -14  -1  -6  144.27   48.09   0
 -13  -6 -16  171.78   40.13   0
 -13  -5 -12  132.26   34.29   0
 -13  -2  -6   26.46   40.85   0
 -13  -1  -5  491.10   46.23   0
 -13   2  -2  147.88   47.67   0
 -12  -6 -14   61.97   33.44   0
 -12  -4  -8  117.01   36.62   0
 -12   1  -2   70.36   31.83   0
 -12   2  -1   94.71   45.95   0
 -12   4   0   26.71   46.06   0
 -11  -2  -4  112.94   38.43   0
 -11   2   0  103.35   42.84   0
 -11   6   2  447.54   51.21   0
 -11   7   2  114.08   48.47   0
 -10  -1  -2   13.20   34.45   0
 -10   4   2  381.94   46.58   0
 -10   7   3   34.76   42.34   0
  -9  -5  -8  377.86   35.79   0
  -9  -4  -6  909.13   38.78   0
  -9   7   4  193.33   40.88   0
  -8  -7 -16    4.25   18.45   0
  -8  -5  -8 1197.32   34.90   0
  -8  -1  -1 1061.52   39.71   0
  -8   2   2   15.25   34.36   0
  -8   5   4 1130.46   48.38   0
  -8   8   5   -1.66   39.62   0
  -8   9   5   51.34   41.00   0
  -7  -2  -2    7.22   31.90   0
  -7   4   4 1212.64   42.27   0
  -7   6   5  279.01   35.73   0
  -7  10   6  193.79   39.55   0
  -6  -6 -11 1379.38   26.37   0
  -6   7   6   46.12   33.71   0
  -5   0   1 2037.78   39.08   0
  -5   3   4 1198.03   34.96   0
  -5   6   6   68.70   32.78   0
  -5   9   7  281.84   31.92   0
  -4   0   1 2276.34   33.95   0
  -3   7   7  915.21   32.97   0
   0  11   9  -14.90   17.22   0
   3  -3 -12   12.65   21.00   0
   4  -1  -6  120.59   21.28   0
   5  -2 -15   23.25   33.39   0
   5  -2 -14   92.01   27.56   0
   5  -1  -8  271.97   25.76   0
   5   3   1   39.76   19.40   0
   6  -1 -12  375.15   34.87   0
   6   0  -7 1345.76   37.82   0
   6   2  -2  512.93   34.87   0
   6   6   4 1700.37   29.97   0
   6   7   5   -4.91   15.38   0
   7   0 -10  805.04   37.94   0
   7   1  -6  104.55   29.12   0
   7   9   6  371.78   24.34   0
   8   1  -9   22.82   34.93   0
   8   3  -3   -1.83   30.17   0
   8   4  -1  882.59   38.53   0
   8   6   2  633.96   31.52   0
   9   3  -5  460.95   39.25   0
   9  11   6  548.62   32.97   0
  11   7  -1  366.82   40.37   0
  11   9   2   77.23   37.00   0
  11  10   3  303.68   34.29   0
  11  11   4  563.77   39.28   0
  11  12   5    8.90   28.76   0
 -15  -4 -12  -34.29   43.36   0
 -15  -3 -10   58.34   43.98   0
 -14  -6 -17   13.91   38.27   0
 -14  -5 -13   54.07   39.37   0
 -14   1  -4  112.67   47.43   0
 -13  -6 -15  188.04   39.44   0
 -13  -5 -11   44.30   37.93   0
 -13  -4  -9    2.43   38.53   0
 -13  -3  -7   56.43   40.63   0
 -13   3  -1  121.03   46.06   0
 -12  -6 -13  346.73   34.32   0
 -12  -5 -10   46.33   34.05   0
 -12  -3  -6  427.53   41.75   0
 -12   3   0   57.86   43.58   0
 -12   5   1   90.75   50.84   0
 -11  -7 -17   10.30   24.89   0
 -11  -6 -12   46.87   29.16   0
 -11  -5  -9  369.49   35.66   0
 -11  -4  -7  594.33   38.37   0
 -11  -3  -5  516.24   42.45   0
 -11   3   1 1025.28   52.89   0
 -11   5   2   47.08   41.45   0
 -10  -7 -16   52.09   23.98   0
 -10  -6 -11  111.85   27.99   0
 -10  -2  -3  981.88   42.39   0
 -10   6   3   11.86   41.45   0
  -9  -7 -15   50.56   25.27   0
  -9  -3  -4   68.44   31.19   0
  -9  -1  -1   24.56   31.21   0
  -9   0   0  963.76   42.31   0
  -9   1   1  494.86   39.22   0
  -9   4   3  122.98   38.54   0
  -9   6   4  468.57   44.84   0
  -8  -7 -15   -4.69   22.81   0
  -8   3   3   34.58   33.60   0
  -8   7   5   11.04   35.38   0
  -7   9   6   58.71   34.99   0
  -6   0   1   99.01   31.31   0
  -6   1   2 1110.48   30.52   0
  -6   2   3  -30.36   28.14   0
  -5   8   7  980.06   40.77   0
  -3   9   8   29.03   25.39   0
  -2   5   6  305.43   22.52   0
  -1  11   9  509.73   25.87   0
   1  -4 -12   47.55   15.87   0
   2  -2  -6  132.95   19.26   0
   4   4   3  683.76   18.16   0
   5  -2 -16   98.82   27.61   0
   6  -1 -13   28.23   31.60   0
   7   0 -11  316.90   34.45   0
   7   2  -4  330.54   30.74   0
   7   4   0  110.55   30.73   0
   7   6   3  109.97   22.76   0
   7   7   4  848.62   31.55   0
   7   8   5   92.49   25.35   0
   8   1 -10   59.46   36.23   0
   8   2  -6   68.44   33.50   0
   8   7   3  334.80   27.99   0
   8  10   6  839.85   27.94   0
   9   4  -3   18.81   22.37   0
   9   5  -1   45.34   21.62   0
   9   7   2  234.64   32.22   0
   9  10   5  219.97   32.18   0
  10   6  -1 1062.00   43.37   0
  10   8   2  512.78   34.05   0
  10  10   4   40.90   27.65   0
  10  11   5 1023.28   38.43   0
  11  14   6  283.42   36.65   0
 -15  -5 -14    6.73   41.03   0
 -15  -4 -11  156.87   43.86   0
 -15  -3  -9  -37.73   44.25   0
 -15  -2  -8    7.58   42.38   0
 -14  -6 -16  338.30   40.05   0
 -14  -5 -12   34.79   37.72   0
 -14  -3  -8   -4.40   30.52   0
 -14  -2  -6  -12.65   42.21   0
 -14  -1  -5  333.66   50.37   0
 -14   0  -4  106.18   48.31   0
 -14   1  -3   35.75   46.61   0
 -13  -6 -14  325.36   38.32   0
 -13  -4  -8   48.68   40.04   0
 -13  -1  -4  152.70   42.21   0
 -13   1  -2   -8.41   47.07   0
 -12  -7 -17    5.23   30.58   0
 -12  -5  -9  615.48   42.67   0
 -12  -2  -4  -17.80   39.96   0
 -12   0  -2  349.90   45.04   0
 -12   1  -1   -9.65   43.27   0
 -12   4   1  100.75   41.79   0
 -11  -7 -16  151.88   27.82   0
 -11  -6 -11  388.57   32.76   0
 -11   1   0  -69.02   43.39   0
 -10  -5  -8   19.80   31.01   0
 -10  -3  -4   30.98   35.10   0
 -10   3   2   33.44   40.24   0
 -10   5   3  -19.17   39.57   0
 -10   8   4   -2.58   46.77   0
  -9  -7 -14   24.45   24.12   0
  -9  -6 -10   60.07   29.95   0
  -9  -2  -2  765.65   37.19   0
  -9   2   2  889.60   44.37   0
  -9   9   5  -23.13   43.66   0
  -8  -6 -10  -28.98   23.19   0
  -8  -4  -5   69.44   27.64   0
  -8   6   5   44.21   39.89   0
  -7  -7 -15   21.61   16.70   0
  -7  -6 -10   51.30   23.12   0
  -7  -4  -5   39.20   25.38   0
  -7  -3  -3 1702.95   39.83   0
  -7   0   1   12.54   30.90   0
  -7   1   2  781.33   36.12   0
  -7   5   5  271.57   33.07   0
  -6  -4  -5  141.53   22.17   0
  -6  -1   0 2475.03   45.95   0
  -6   3   4  885.04   36.35   0
  -6   6   6  315.75   36.11   0
  -6   9   7  176.85   37.03   0
  -6  10   7   -0.66   32.07   0
  -5  -1   0 1679.52   35.19   0
  -5   4   5   15.02   26.74   0
  -4   7   7  622.59   29.80   0
  -4  10   8   40.21   28.60   0
  -3   5   6  659.46   24.36   0
   2   3   3  130.66    7.67   0
   3  -3 -13 2067.72   37.29   0
   5  -1  -9    3.80   24.47   0
   5   1  -3 1058.49   33.59   0
   5   2  -1  156.36   22.10   0
   5   9   7   75.28   13.41   0
   6  -1 -15  176.84   38.12   0
   6  -1 -14  228.60   34.24   0
   6   0  -8  186.19   28.72   0
   6   4   1  309.73   29.11   0
   7   0 -12  224.45   33.51   0
   7   1  -7  274.56   31.22   0
   8   1 -11  188.24   37.97   0
   8   5   0  246.76   31.25   0
   8   8   4  255.09   26.04   0
   8   9   5  511.13   27.65   0
   9   3  -6  696.21   34.67   0
   9   8   3  281.07   27.95   0
   9   9   4   42.59   26.41   0
   9  13   7   -0.03   23.84   0
  10   7   0  940.68   43.03   0
  10  13   6  272.07   36.87   0
  11   8   0    6.10   36.93   0
  11  13   5  103.98   37.15   0
 -15  -5 -13  290.12   43.91   0
 -15  -4 -10  161.17   48.05   0
 -15  -2  -7   36.13   46.61   0
 -14  -6 -15   26.10   37.85   0
 -14  -6 -14  184.83   44.75   0
 -14  -5 -11  182.23   41.44   0
 -14  -4  -9  238.17   42.47   0
 -14  -3  -7   61.20   44.19   0
 -13  -6 -13  409.59   39.74   0
 -13  -5 -10   34.42   33.89   0
 -13  -3  -6   26.31   38.57   0
 -13   2  -1   43.29   49.34   0
 -12  -7 -16  193.87   32.69   0
 -12  -3  -5   31.67   37.17   0
 -12   2   0  213.27   45.67   0
 -11  -7 -15   22.35   24.56   0
 -11  -4  -6   75.79   36.84   0
 -11   2   1  590.14   45.53   0
 -11   4   2   20.35   40.12   0
 -11   6   3   37.51   42.32   0
 -11   7   3   12.13   46.56   0
 -10  -6 -10   28.43   27.82   0
 -10  -1  -1  176.35   37.32   0
 -10   0   0  125.01   38.78   0
 -10   7   4  215.16   46.48   0
  -9  -5  -7  107.23   30.77   0
  -9  -4  -5  204.00   32.30   0
  -8  -7 -14  -35.66   21.89   0
  -8  -5  -7 1319.85   36.92   0
  -8   0   1  202.86   33.76   0
  -8   1   2  493.75   38.13   0
  -8   9   6  174.61   46.65   0
  -7  -5  -7  678.03   27.04   0
  -7  -1   0 1797.35   43.49   0
  -7   7   6  116.10   31.19   0
  -6   4   5  -36.02   30.24   0
  -5  -4  -5  841.36   24.42   0
  -5  -3  -3  582.71   25.00   0
  -4  -6 -12   75.52   10.25   0
  -4  -1   0 3193.89   33.41   0
  -2   8   8   35.42   21.48   0
  -2  11   9   61.32   27.29   0
  -1   8   8   30.84   17.78   0
   0   4   5   56.94   11.95   0
   2  -3 -10  262.35   18.62   0
   3  -3 -14   -4.46   24.01   0
   4  -2 -11  268.25   25.36   0
   4  -1  -7  171.65   23.48   0
   4   2   0 1355.38   23.55   0
   4   5   4 1559.81   22.21   0
   5   4   2 1044.77   25.42   0
   7   0 -13   -4.56   31.81   0
   8   2  -7 1126.32   43.66   0
   8  12   7   13.99   24.18   0
   9   3  -7  187.93   38.96   0
   9   4  -4   39.75   34.57   0
   9   5  -2  104.91   31.05   0
   9   6   0  330.80   31.97   0
  10   5  -4   -7.67   36.76   0
  10   6  -2   39.75   35.15   0
  11   9   1   51.06   38.33   0
 -15  -6 -16   13.55   40.37   0
 -15  -6 -15   18.94   42.37   0
 -15  -5 -12    8.15   36.81   0
 -15  -3  -8  189.34   47.67   0
 -14  -6 -13  -42.73   38.67   0
 -14  -5 -10   84.95   36.78   0
 -14  -4  -8  429.86   44.35   0
 -14  -2  -5  205.42   46.30   0
 -14   0  -3   -3.65   46.62   0
 -14   1  -2  780.40   54.70   0
 -13  -7 -17  -11.02   33.32   0
 -13  -7 -16  331.59   39.99   0
 -13  -6 -12  315.26   37.64   0
 -13  -5  -9  117.71   37.65   0
 -13  -4  -7  119.88   41.21   0
 -13  -1  -3  292.02   46.84   0
 -13   1  -1   65.54   49.13   0
 -13   3   0   25.86   50.00   0
 -12  -7 -15   61.42   29.09   0
 -12  -6 -11 1190.50   45.74   0
 -12  -2  -3  187.33   40.09   0
 -12  -1  -2 1063.92   53.36   0
 -12   0  -1   62.28   41.62   0
 -12   3   1  162.92   46.05   0
 -12   5   2    6.35   46.26   0
 -11  -7 -14  361.48   30.16   0
 -11  -6 -10  271.57   31.19   0
 -11  -3  -4  133.58   35.05   0
 -11   5   3    4.09   45.20   0
 -10  -7 -13   22.55   28.10   0
 -10  -5  -7   38.37   32.49   0
 -10  -4  -5  168.18   36.04   0
 -10  -2  -2    7.60   34.07   0
 -10   2   2   42.10   37.56   0
  -9  -7 -13  -31.67   25.57   0
  -9  -3  -3 1181.13   40.33   0
  -9   4   4  258.69   44.49   0
  -9   7   5   91.71   44.48   0
  -8  -7 -13   13.25   20.05   0
  -8  -1   0  116.35   32.30   0
  -8   2   3  806.77   41.31   0
  -8   5   5   24.09   35.12   0
  -6  -6 -10   90.84   18.77   0
  -6  -5  -7  316.68   21.09   0
  -6  -2  -1  918.28   37.08   0
  -6   8   7  250.98   31.69   0
  -5   5   6  293.58   29.92   0
  -5   7   7  278.45   28.41   0
  -3   8   8   37.24   23.32   0
  -1   1   2  387.65   16.68   0
   0   3   4  231.58    9.42   0
   2   6   6   12.37    3.66   0
   3  -3 -16   13.34   26.88   0
   3  -3 -15  515.40   27.02   0
   4  -2 -12  170.70   26.48   0
   4   1  -2 1975.71   29.67   0
   4   6   5   97.09   15.21   0
   5  -1 -10  475.09   28.43   0
   6   0  -9  648.98   33.72   0
   6   2  -3  379.16   32.81   0
   6   3  -1   29.86   31.40   0
   6  10   7   45.89   13.98   0
   7   2  -5  -34.14   29.09   0
   7   5   1  954.51   35.82   0
   7  13   8  345.29   22.93   0
   8   2  -8   71.52   34.08   0
   8   6   1  102.45   27.02   0
   9   7   1  234.08   33.26   0
   9  12   6  714.09   31.65   0
  10   8   1  272.29   37.75   0
  10  12   5   30.84   28.98   0
  11  10   2  183.04   37.70   0
  11  11   3  464.87   39.73   0
 -15  -6 -14   41.52   40.73   0
 -15  -5 -11  399.91   46.76   0
 -15  -4  -9  417.88   48.84   0
 -15  -3  -7   37.28   46.45   0
 -15  -2  -6  -16.93   44.29   0
 -14  -3  -6   83.14   44.52   0
 -13  -7 -15  166.68   37.00   0
 -13  -6 -11  211.95   37.82   0
 -13  -3  -5   66.76   41.25   0
 -13   2   0   31.03   44.69   0
 -12  -7 -14  149.60   31.72   0
 -12  -3  -4  -35.21   40.68   0
 -12   2   1   84.46   41.69   0
 -12   4   2  -10.04   44.27   0
 -11  -7 -13   33.89   25.98   0
 -11  -4  -5   -7.28   37.30   0
 -11  -1  -1   -1.75   41.54   0
 -11   0   0  213.77   39.95   0
 -10  -3  -3 1168.22   44.68   0
 -10   3   3  128.37   40.06   0
 -10   5   4  119.31   40.53   0
  -9  -6  -9  278.78   30.28   0
  -9  -1   0  155.74   34.79   0
  -9   0   1   48.28   35.91   0
  -9   1   2  826.56   43.27   0
  -9   6   5  237.46   39.85   0
  -8  -6  -9  912.42   31.07   0
  -8   7   6   25.62   36.76   0
  -7   6   6  856.83   40.54   0
  -6   5   6  130.34   35.39   0
  -6   7   7  -17.02   33.58   0
  -5  -2  -1 1049.98   30.83   0
  -5   9   8  -16.52   31.05   0
  -4   6   7   90.50   29.67   0
  -3   6   7 1368.48   31.76   0
  -1  10   9   39.46   20.46   0
   1  -4 -14  398.69   19.48   0
   3  -2  -9    7.51   21.27   0
   3   0  -3   51.38   17.35   0
   4  -2 -13   38.61   28.61   0
   5  -1 -11   25.19   25.49   0
   5   5   3  519.49   22.09   0
   5   8   6  199.01   15.31   0
   5  11   8 1520.09   22.27   0
   6   0 -10  912.68   39.00   0
   6   1  -6  818.75   34.15   0
   6  12   8   -1.16   16.36   0
   7   3  -3 1634.43   42.15   0
   8   3  -5   16.92   31.18   0
   8  11   6   14.68   24.58   0
   9   3  -8  206.71   36.42   0
   9   4  -5   -6.82   34.79   0
   9   8   2  772.22   34.61   0
   9  11   5  408.20   34.63   0
  10   5  -5  477.11   41.45   0
  10   6  -3 1323.68   48.04   0
  10   7  -1  171.48   37.52   0
  10  10   3  340.74   34.94   0
  10  11   4 1024.43   40.19   0
  10  14   6  -11.81   37.22   0
  11  14   5  250.95   36.82   0
 -15  -6 -13  157.47   40.74   0
 -15  -5 -10  -21.29   41.26   0
 -15  -4  -8  179.34   45.80   0
 -15  -2  -5   60.19   43.90   0
 -14  -7 -16   77.71   36.94   0
 -14  -7 -15  -42.74   42.83   0
 -14  -5  -9  343.08   45.55   0
 -14  -4  -7   61.47   40.62   0
 -14  -2  -4   25.01   43.98   0
 -14  -1  -3  548.74   50.79   0
 -14   0  -2  406.96   53.74   0
 -13  -7 -14  117.67   35.52   0
 -13  -6 -10  135.06   39.92   0
 -13  -5  -8  743.88   45.18   0
 -13  -1  -2  426.91   50.11   0
 -13   3   1  128.28   48.78   0
 -12  -7 -13   50.02   29.46   0
 -12  -5  -7  -32.92   34.61   0
 -12   3   2  -21.68   38.21   0
 -11  -7 -12  255.19   33.61   0
 -11  -6  -9  600.55   36.67   0
 -11  -3  -3   76.39   36.68   0
 -11   4   3   -2.69   39.69   0
 -11   6   4  209.86   45.59   0
 -11   7   4  151.63   49.52   0
 -10   0   1   -9.84   38.11   0
 -10   7   5  198.72   45.62   0
 -10   8   5    7.67   43.22   0
  -9  -7 -12  -13.28   24.56   0
  -9  -5  -6 1345.48   40.22   0
  -9  -4  -4 1172.53   39.80   0
  -9   2   3  411.01   37.89   0
  -9   5   5  -16.37   38.06   0
  -9   8   6   80.29   46.31   0
  -9   9   6   71.71   41.19   0
  -8  -5  -6  432.64   30.13   0
  -8  -4  -4 3210.68   48.81   0
  -7  -7 -13  102.16   19.72   0
  -7  -6  -9  735.59   25.51   0
  -7  -4  -4 2167.56   39.61   0
  -7   8   7  189.38   34.06   0
  -6   0   2 1820.92   40.98   0
  -6   1   3  882.24   34.99   0
  -5  -5  -7  922.75   24.07   0
  -5   1   3  701.73   32.74   0
  -5   2   4   46.99   24.52   0
  -4   2   4  300.46   25.91   0
  -4   8   8   90.99   26.10   0
  -2  10   9   30.80   23.08   0
   0   5   6 3158.60   23.24   0
   2  -3 -11  257.11   19.70   0
   2   1   0 1532.50   16.01   0
   4  -2 -15   72.68   29.39   0
   4  -2 -14  117.12   25.59   0
   5  -1 -12  434.49   32.34   0
   5   0  -7 3157.49   44.59   0
   5   3   0  431.76   25.49   0
   5   6   4 3502.50   35.70   0
   7   1 -10   99.90   29.55   0
   7   2  -6  -45.20   27.80   0
   7   6   2    0.83   26.47   0
   7  10   6  567.48   24.80   0
   8   2  -9 1075.45   46.35   0
   8   5  -1  238.79   33.48   0
   8   7   2  193.09   28.56   0
   8  13   7  172.81   26.46   0
   9   5  -3  179.51   32.20   0
   9   6  -1 2005.64   45.71   0
   9   9   3  134.11   28.92   0
   9  10   4   65.23   26.87   0
  11   9   0  278.48   40.77   0
  11  10   1  504.08   40.69   0
  11  13   4  178.03   36.83   0
 -15  -7 -16   21.30   40.13   0
 -15  -6 -12    0.98   38.79   0
 -15  -3  -6   71.14   49.61   0
 -14  -7 -14   85.33   44.25   0
 -14  -6 -11   24.69   38.10   0
 -14  -5  -8  618.08   44.00   0
 -14  -3  -5   64.88   41.74   0
 -14   1  -1   16.83   46.00   0
 -13  -7 -13  130.21   35.58   0
 -13   1   0   -0.01   47.59   0
 -13   2   1   71.19   50.10   0
 -12  -7 -12   17.25   29.52   0
 -12  -6  -9  633.75   41.84   0
 -12  -4  -5   98.70   35.97   0
 -12  -1  -1  135.13   41.07   0
 -12   0   0  336.19   47.26   0
 -12   1   1    0.42   41.28   0
 -12   5   3  -39.05   44.63   0
 -11  -5  -6  413.35   35.95   0
 -11   3   3  319.91   44.96   0
 -10  -4  -4   13.45   34.12   0
 -10   2   3  509.07   43.98   0
 -10   6   5  149.91   44.19   0
  -9  -6  -8  151.86   33.65   0
  -9  -3  -2  164.59   33.84   0
  -9   3   4   75.16   37.14   0
  -9   7   6   43.11   44.32   0
  -8  -7 -12    5.61   21.18   0
  -8  -3  -2  165.68   33.15   0
  -8   6   6  246.70   37.71   0
  -8   9   7  -35.25   41.67   0
  -7  -5  -6 1124.71   31.45   0
  -7  -3  -2  738.99   35.29   0
  -7   0   2  847.28   36.28   0
  -7   1   3  468.30   34.72   0
  -7   2   4   69.20   32.76   0
  -7   5   6  601.00   35.95   0
  -7   7   7   32.83   36.28   0
  -6  -4  -4  620.26   29.51   0
  -6   3   5  102.04   30.29   0
  -6   9   8  271.97   36.29   0
  -5   0   2 2603.99   42.25   0
  -5   3   5  290.99   28.89   0
  -5   6   7    1.93   25.65   0
  -5   8   8   42.03   32.54   0
  -4  -2  -1 2380.74   32.58   0
  -3   2   4   39.93   20.03   0
  -3   3   5  474.07   27.59   0
  -1  -5 -14  453.88   14.07   0
   1  -4 -16   23.33   19.75   0
   1  -4 -15   -8.39   17.58   0
   3  -1  -6   12.48   23.45   0
   3   3   2   -6.76   15.76   0
   4  -2 -16   12.05   26.41   0
   4   3   1   11.98   16.95   0
   5  -1 -13   -2.55   29.23   0
   5   2  -2  -23.95   25.78   0
   5   7   5  123.60   15.60   0
   6   2  -4  462.32   31.89   0
   6   6   3  250.01   23.47   0
   7   9   5 1139.61   33.04   0
   8   2 -10   89.55   37.49   0
   8   3  -6  650.66   38.14   0
   8   8   3  387.50   29.54   0
   8   9   4   13.89   24.53   0
   8  10   5   49.66   24.05   0
   9   4  -6  136.99   36.26   0
   9  13   6 1321.40   41.72   0
  10   6  -4  532.76   41.15   0
  10   7  -2  165.88   37.31   0
  10   8   0   42.78   35.44   0
  10  13   5   33.82   34.13   0
  11  11   2   28.55   39.31   0
  11  12   3  222.43   37.27   0
 -16  -5 -10    3.38   44.55   0
 -15  -7 -15  -13.86   38.55   0
 -15  -6 -11  454.53   46.01   0
 -15  -5  -9  570.96   43.36   0
 -15  -4  -7   67.50   45.36   0
 -15  -2  -4 -101.47   48.61   0
 -15  -1  -3   94.91   48.96   0
 -14  -7 -13   29.59   37.46   0
 -14  -6 -10   99.60   37.18   0
 -14  -4  -6  553.22   50.46   0
 -14  -1  -2  285.91   46.02   0
 -14   0  -1   16.96   49.37   0
 -13  -7 -12  128.52   34.41   0
 -13  -5  -7   61.30   38.58   0
 -13  -1  -1  149.09   41.41   0
 -12  -5  -6  555.63   38.83   0
 -12  -3  -3   -1.35   40.21   0
 -12   2   2  142.00   44.85   0
 -12   4   3   -8.00   44.99   0
 -11  -8 -16   -7.40   23.87   0
 -11  -7 -11  111.83   30.74   0
 -11  -6  -8  185.02   33.07   0
 -11  -4  -4   64.50   37.92   0
 -11  -2  -1  172.70   42.02   0
 -11  -1   0  599.14   44.38   0
 -11   0   1    8.75   39.49   0
 -11   1   2  196.17   42.98   0
 -10  -7 -11  684.71   32.04   0
 -10  -6  -8   47.19   31.43   0
 -10  -3  -2   63.95   34.85   0
 -10   3   4  579.87   49.14   0
 -10   5   5   32.57   43.59   0
  -9  -7 -11   -9.82   27.02   0
  -9   0   2  380.01   36.49   0
  -9   4   5   64.09   37.32   0
  -8  -6  -8  107.42   24.39   0
  -8  -1   1  108.74   32.71   0
  -8   1   3 2049.71   50.02   0
  -8   8   7    9.65   35.27   0
  -7  -1   1  552.07   28.34   0
  -7   3   5  251.11   34.04   0
  -6  -6  -9 1663.21   28.28   0
  -6  -5  -6 2608.10   37.69   0
  -6  -3  -2  141.16   29.91   0
  -6  -1   1  163.42   33.66   0
  -6   6   7  102.64   28.78   0
  -5   4   6 1840.24   40.33   0
  -4  10   9   67.90   29.89   0
  -3   1   3  202.35   19.88   0
  -3   4   6   -6.77   22.46   0
  -3   7   8  234.81   25.32   0
   1   8   8  407.97   11.52   0
   2   0  -2  710.71   17.96   0
   3  -2 -10  404.17   23.31   0
   5  -1 -16   27.78   31.52   0
   5  -1 -15   88.08   32.23   0
   5  -1 -14  307.02   30.23   0
   5   0  -8   59.93   28.87   0
   6   0 -13    5.14   29.25   0
   6   0 -12  444.37   34.19   0
   6   1  -7 1369.85   39.07   0
   6   4   0   47.62   31.09   0
   6   7   4  963.17   25.76   0
   7   1 -12  157.41   34.19   0
   7   3  -4  229.72   32.02   0
   7   5   0  -11.13   30.71   0
   7   8   4  672.54   27.62   0
   8   4  -4  105.66   31.14   0
   8   6   0   66.54   30.49   0
   9   4  -7   57.02   38.80   0
   9   5  -4   86.50   34.16   0
   9   6  -2  183.32   33.32   0
   9   7   0  325.11   31.47   0
  10   9   1   93.03   36.15   0
  10  11   3 1391.69   49.10   0
  10  12   4  982.66   40.01   0
 -16  -6 -12   36.33   41.23   0
 -16  -5  -9  104.35   42.00   0
 -15  -7 -14   46.13   38.84   0
 -15  -6 -10   30.01   43.90   0
 -15  -5  -8   49.07   41.29   0
 -15  -4  -6  196.56   42.15   0
 -15  -3  -5    0.75   44.43   0
 -14  -7 -12   66.27   40.03   0
 -14  -5  -7  194.24   42.95   0
 -14   1   0  206.60   52.22   0
 -13  -8 -16   -3.32   33.23   0
 -13  -3  -3    5.69   41.80   0
 -13  -2  -2  130.32   43.83   0
 -13   0   0  413.57   44.20   0
 -13   1   1  267.95   48.13   0
 -13   3   2  104.68   43.46   0
 -12  -7 -11  339.28   35.43   0
 -12   3   3   83.87   43.98   0
 -11  -8 -15   -9.48   27.55   0
 -11  -3  -2  -11.13   39.00   0
 -11   2   3  564.74   47.42   0
 -11   4   4    6.48   42.73   0
 -11   6   5   17.91   46.72   0
 -11   7   5   54.66   47.58   0
 -10  -8 -16    7.95   21.77   0
 -10  -5  -5   68.11   32.45   0
 -10   8   6   11.02   39.92   0
  -9  -5  -5   87.33   30.86   0
  -9   1   3 1180.19   45.56   0
  -9   2   4  178.97   34.46   0
  -9   6   6  131.04   38.39   0
  -8  -7 -11  120.83   24.72   0
  -8  -2   0   80.03   32.35   0
  -8   7   7   -1.98   42.44   0
  -7  -7 -12  211.94   19.32   0
  -7  -6  -8  631.52   27.65   0
  -7  -2   0  640.83   37.91   0
  -7   6   7  120.88   36.33   0
  -7   9   8  197.77   40.56   0
  -6   4   6  623.41   35.30   0
  -6   8   8  220.34   30.59   0
  -3   9   9  -20.87   26.46   0
  -2  -2  -2   75.27   12.63   0
  -2   7   8  117.78   20.62   0
  -2   9   9  301.82   23.46   0
  -1  -5 -15  348.79   14.66   0
   1  -3  -9   73.55   15.33   0
   2  -3 -13 1318.48   30.44   0
   4  -1  -9  400.29   25.44   0
   4   1  -3   -5.97   19.86   0
   5   1  -5 2021.52   39.61   0
   6   0 -15    8.42   33.01   0
   6   0 -14   41.64   31.10   0
   7   1 -13   17.58   32.77   0
   8   5  -2   76.10   31.86   0
   8  12   6  736.60   34.18   0
   9   8   1  -30.75   32.28   0
   9  12   5  134.78   27.67   0
  10   8  -1   20.42   37.02   0
  10  14   5   62.87   40.64   0
 -16  -7 -14  -40.66   45.96   0
 -16  -6 -11  121.11   41.77   0
 -16  -4  -7   28.45   46.09   0
 -15  -7 -13   19.45   41.15   0
 -15  -3  -4   23.08   44.13   0
 -15  -1  -2  -35.70   53.82   0
 -14  -8 -16   34.33   39.70   0
 -14  -4  -5   34.61   39.47   0
 -14  -2  -2   47.87   40.76   0
 -13  -8 -15   -5.03   35.50   0
 -13  -7 -11  149.36   36.82   0
 -13  -6  -8  373.45   41.66   0
 -13  -5  -6 1576.10   52.85   0
 -13  -4  -4  232.78   44.84   0
 -13   2   2    9.56   45.50   0
 -12  -8 -15   43.22   29.00   0
 -12  -7 -10   20.73   39.61   0
 -12  -3  -2  -23.16   43.41   0
 -12  -2  -1  379.93   45.30   0
 -12   1   2  -20.92   45.99   0
 -12   5   4   -2.50   46.03   0
 -11  -8 -14  174.87   31.10   0
 -11  -6  -7   44.35   32.64   0
 -11  -5  -5   92.17   36.68   0
 -11   3   4    9.69   40.81   0
 -11   5   5   64.74   46.42   0
 -10  -7 -10  132.39   27.71   0
 -10  -6  -7  118.37   32.26   0
 -10  -4  -3  147.46   37.31   0
 -10   0   2  109.57   37.13   0
 -10   1   3  407.51   41.29   0
 -10   4   5   -1.12   38.60   0
 -10   7   6  230.97   45.59   0
  -9  -7 -10   51.24   28.25   0
  -9  -6  -7  230.39   30.57   0
  -9  -2   0 1531.56   38.56   0
  -9   5   6  119.71   40.22   0
  -9   8   7   26.02   45.48   0
  -8  -5  -5   74.31   29.80   0
  -8  -4  -3  344.23   32.30   0
  -7  -4  -3  611.23   32.49   0
  -7   4   6  916.87   41.32   0
  -5  -4  -4  567.86   23.90   0
  -5   5   7  182.62   29.73   0
  -5   7   8   -4.34   25.30   0
  -4   5   7   23.27   24.06   0
  -4   9   9  119.07   29.98   0
  -3   5   7  132.10   23.58   0
  -2   4   6   25.19   19.15   0
  -1  -5 -17   76.44   14.24   0
  -1  -5 -16  938.14   19.51   0
  -1   9   9   61.44   19.10   0
   2  -3 -14   68.32   23.12   0
   2   5   5   68.08    6.14   0
   5   0  -9  707.47   31.60   0
   5   4   1  575.02   23.91   0
   6   1  -8   80.12   29.99   0
   6   2  -5  450.63   32.53   0
   6  11   7   38.88   17.02   0
   6  13   8  103.07   20.86   0
   7   2  -8    5.82   31.22   0
   8   3  -8  528.62   40.20   0
   8   4  -5   54.35   29.17   0
   8   7   1   -0.18   27.97   0
   9   5  -5  -18.30   35.95   0
   9   7  -1  725.08   37.36   0
   9   9   2  135.33   30.44   0
   9  10   3   46.28   29.34   0
   9  11   4  495.82   32.80   0
   9  14   6   53.11   26.76   0
  10   7  -3  469.14   40.28   0
 -16  -7 -13  -10.84   43.74   0
 -16  -6 -10   97.99   41.96   0
 -16  -5  -8   73.93   44.29   0
 -16  -4  -6  118.46   50.93   0
 -15  -7 -12   45.45   40.51   0
 -15  -6  -9  235.86   41.81   0
 -15  -5  -7  177.00   42.62   0
 -15  -4  -5   39.02   45.44   0
 -14  -8 -15  -13.18   34.22   0
 -14  -7 -11   17.74   35.51   0
 -14  -6  -8  295.11   43.34   0
 -14  -5  -6  724.31   48.38   0
 -14  -3  -3   67.59   43.39   0
 -14   0   0  522.12   52.86   0
 -14   1   1  102.22   52.45   0
 -13  -8 -14    3.90   32.19   0
 -13  -7 -10   33.17   34.94   0
 -13  -2  -1   48.11   48.68   0
 -13  -1   0  723.14   53.77   0
 -13   0   1  162.45   46.90   0
 -13   3   3  -25.35   47.29   0
 -12  -8 -14   23.46   28.72   0
 -12  -6  -7  709.46   42.49   0
 -12  -5  -5  -27.71   37.32   0
 -12  -4  -3   18.99   35.77   0
 -12   2   3   57.11   42.11   0
 -11  -4  -3   83.43   35.71   0
 -11  -2   0  304.96   45.16   0
 -11   0   2   99.04   42.77   0
 -10  -8 -14   85.72   27.45   0
 -10  -3  -1 1096.61   43.12   0
 -10   2   4  174.61   40.55   0
 -10   6   6  366.25   46.25   0
  -9  -3  -1 1015.20   41.23   0
  -9   3   5    7.48   38.81   0
  -9   7   7  229.77   48.46   0
  -8  -6  -7    0.18   25.68   0
  -8  -3  -1  602.85   36.69   0
  -8   4   6  879.75   41.24   0
  -7  -5  -5   67.08   24.91   0
  -7   1   4   -3.31   30.57   0
  -6   5   7  723.05   36.30   0
  -6   7   8  113.35   30.21   0
  -4  -6 -11  235.20   11.03   0
  -4  -1   1  102.76   22.94   0
  -3  -6 -16    6.19    8.54   0
   2  -3 -17  408.67   29.93   0
   2  -3 -16  454.16   30.78   0
   2  -3 -15  890.05   31.13   0
   2  -2  -8  150.04   20.70   0
   3  -2 -12  119.78   26.16   0
   3  -1  -7 1388.30   31.13   0
   3   0  -4  180.84   19.43   0
   4  -1 -10  263.86   24.38   0
   4   0  -6   -6.39   23.59   0
   4   4   2   10.87   20.19   0
   5   2  -3  124.49   29.98   0
   5  10   7   11.92   16.23   0
   6   5   1 1004.48   32.82   0
   7   3  -5   75.94   30.41   0
   7   6   1  485.74   24.28   0
   7  11   6  213.53   24.47   0
   8   5  -3   -7.05   28.64   0
   8   8   2  557.21   32.38   0
   8  11   5  399.68   28.03   0
   9   5  -6  -13.38   35.47   0
  10   8  -2   95.64   37.61   0
  10  10   1  463.12   39.19   0
  10  13   4  118.14   32.87   0
 -16  -7 -12    7.11   42.85   0
 -16  -6  -9   32.80   37.80   0
 -16  -5  -7   35.99   48.87   0
 -15  -8 -15   -5.09   38.45   0
 -15  -7 -11  122.64   39.94   0
 -15  -6  -8   18.73   39.98   0
 -15  -5  -6  144.39   40.20   0
 -15  -3  -3   41.67   44.89   0
 -15  -2  -2   38.47   47.83   0
 -15  -1  -1   38.85   50.60   0
 -14  -8 -14    9.23   35.97   0
 -14  -7 -10   16.52   36.59   0
 -14  -4  -4   78.51   41.80   0
 -13  -8 -13   -4.03   33.01   0
 -13  -6  -7  548.63   43.06   0
 -13  -5  -5  -43.74   41.64   0
 -13  -3  -2  -20.48   41.58   0
 -13   1   2  198.39   47.27   0
 -12  -8 -13   -0.44   28.74   0
 -12  -7  -9  239.46   35.76   0
 -12  -2   0  407.95   46.25   0
 -12  -1   1  -11.31   43.79   0
 -11  -8 -13   22.00   26.42   0
 -11  -7  -9   99.81   31.89   0
 -11   2   4  -28.88   41.32   0
 -11   4   5  -27.78   44.14   0
 -11   7   6  -33.52   45.65   0
 -10  -8 -13   88.83   27.79   0
 -10  -7  -9 1147.25   39.94   0
 -10  -5  -4  571.80   39.38   0
 -10   3   5  108.15   39.28   0
 -10   5   6  120.54   41.99   0
  -9  -8 -14  433.98   28.15   0
  -9   0   3  152.21   37.63   0
  -9   4   6   38.17   36.08   0
  -8  -8 -16   12.57   14.79   0
  -8  -7 -10   15.52   24.95   0
  -8  -1   2   42.65   32.48   0
  -8   1   4  168.29   37.58   0
  -8   8   8   39.35   41.83   0
  -7  -7 -11   50.74   19.63   0
  -7  -3  -1  494.43   29.25   0
  -7   0   3  231.55   30.96   0
  -7   2   5   98.40   34.24   0
  -7   5   7  179.55   31.31   0
  -6  -4  -3  704.06   30.47   0
  -6   2   5  286.37   32.14   0
  -5  -5  -6 1288.27   27.71   0
  -5   2   5   42.69   26.30   0
  -2   5   7  578.85   22.05   0
   0   2   3  199.43    9.25   0
   3  -2 -13  813.50   32.50   0
   4  -1 -11   28.95   22.73   0
   5   0 -10  209.75   29.01   0
   5   1  -6  897.33   33.19   0
   5   3  -1   46.55   18.97   0
   5  12   8  588.62   19.98   0
   6   1 -10   -6.25   28.66   0
   6   3  -3 1403.21   40.41   0
   7   2 -10  109.28   35.92   0
   7   5  -1 3131.82   49.42   0
   7   7   2  356.33   28.40   0
   7  13   7  767.56   29.89   0
   8   3 -10   48.37   39.80   0
   8   4  -6  622.54   38.48   0
   8   9   3  265.03   29.92   0
   8  10   4   57.64   25.62   0
   8  13   6  260.98   30.14   0
   9   8   0 1457.32   45.90   0
   9  13   5   94.68   29.15   0
  10  11   2   57.83   35.04   0
  10  12   3  513.07   38.35   0
 -16  -8 -15   38.46   45.36   0
 -16  -7 -11   29.95   39.62   0
 -16  -4  -5    4.58   47.24   0
 -15  -8 -14   12.85   38.00   0
 -15  -7 -10   13.50   39.14   0
 -15  -4  -4  243.39   46.80   0
 -14  -8 -13    8.74   38.72   0
 -14  -7  -9   47.62   40.68   0
 -14  -6  -7  290.63   43.05   0
 -14  -5  -5   50.67   39.85   0
 -14  -3  -2  -19.43   45.96   0
 -14  -2  -1   60.53   40.63   0
 -14  -1   0  453.28   49.13   0
 -14   0   1   59.32   47.96   0
 -13  -8 -12   31.98   38.66   0
 -13  -4  -3   97.86   33.10   0
 -13   2   3   79.08   45.21   0
 -12  -8 -12  -23.65   28.90   0
 -12  -6  -6  948.59   44.95   0
 -12   1   3  156.52   46.70   0
 -12   5   5    6.71   46.63   0
 -11  -8 -12  766.49   37.49   0
 -11  -6  -6  483.86   38.36   0
 -11  -5  -4  353.43   38.24   0
 -11  -4  -2  132.96   35.65   0
[truncated: 1,746,333 more chars]
