# Supplementary material for: Pure Molecular Inorganic Rings: Mixed Group 14/15 Metallacycles
Source: Angew Chem Int Ed Engl. 2025 Nov 22;65(4):e20366. doi: 10.1002/anie.202520366 (PMC12828447; doi:10.1002/anie.202520366)
Supplement: Supplementary file 2 — Supporting information [file ANIE-65-e20366-s002.zip › 2.cif]

data_sm046
_audit_creation_date               2024-02-28
_audit_creation_method
;
Olex2 1.5
(compiled 2023.08.24 svn.re1ec1418 for OlexSys, GUI svn.r6817)
;
_shelx_SHELXL_version_number       '2019/2'
_audit_contact_author_address      ?
_audit_contact_author_email        ?
_audit_contact_author_name         ''
_audit_contact_author_phone        ?
_publ_contact_author_id_orcid      ?
_publ_section_references
;
Dolomanov, O.V., Bourhis, L.J., Gildea, R.J, Howard, J.A.K. & Puschmann, H.
 (2009), J. Appl. Cryst. 42, 339-341.

Sheldrick, G.M. (2015). Acta Cryst. C71, 3-8.
;
_chemical_name_common              ?
_chemical_name_systematic          ?
_chemical_formula_moiety           'C52 H72 As2 Mo2 N4 O4 Si2, C6 D6'
_chemical_formula_sum              'C58 H72 As2 D6 Mo2 N4 O4 Si2'
_chemical_formula_weight           1299.18
_chemical_melting_point            ?
loop_
  _atom_type_symbol
  _atom_type_description
  _atom_type_scat_dispersion_real
  _atom_type_scat_dispersion_imag
  _atom_type_scat_source
 'C' 'C' 0.0033 0.0016 'International Tables Vol C Tables 4.2.6.8 and 6.1.1.4'
 'H' 'H' 0.0000 0.0000 'International Tables Vol C Tables 4.2.6.8 and 6.1.1.4'
 'As' 'As' 0.0499 2.0058 'International Tables Vol C Tables 4.2.6.8 and 6.1.1.4'
 'D' 'D' 0.0000 0.0000 'International Tables Vol C Tables 4.2.6.8 and 6.1.1.4'
 'Mo' 'Mo' -1.6832 0.6857
 'International Tables Vol C Tables 4.2.6.8 and 6.1.1.4'
 'N' 'N' 0.0061 0.0033 'International Tables Vol C Tables 4.2.6.8 and 6.1.1.4'
 'O' 'O' 0.0106 0.0060 'International Tables Vol C Tables 4.2.6.8 and 6.1.1.4'
 'Si' 'Si' 0.0817 0.0704 'International Tables Vol C Tables 4.2.6.8 and 6.1.1.4'

_shelx_space_group_comment
;
The symmetry employed for this shelxl refinement is uniquely defined
by the following loop, which should always be used as a source of
symmetry information in preference to the above space-group names.
They are only intended as comments.
;
_space_group_crystal_system        'triclinic'
_space_group_IT_number             2
_space_group_name_H-M_alt          'P -1'
_space_group_name_Hall             '-P 1'
loop_
  _space_group_symop_operation_xyz
 'x, y, z'
 '-x, -y, -z'

_cell_length_a                     12.4618(4)
_cell_length_b                     12.5955(4)
_cell_length_c                     20.2702(6)
_cell_angle_alpha                  107.455(2)
_cell_angle_beta                   95.781(3)
_cell_angle_gamma                  103.361(2)
_cell_volume                       2903.02(16)
_cell_formula_units_Z              2
_cell_measurement_reflns_used      42606
_cell_measurement_temperature      100
_cell_measurement_theta_max        30.11
_cell_measurement_theta_min        1.84
_shelx_estimated_absorpt_T_max     0.866
_shelx_estimated_absorpt_T_min     0.718
_exptl_absorpt_coefficient_mu      1.652
_exptl_absorpt_correction_T_max    1.0000
_exptl_absorpt_correction_T_min    0.0987
_exptl_absorpt_correction_type     multi-scan
_exptl_absorpt_process_details
;
STOE LANA, absorption correction by scaling of reflection intensities.
J. Koziskova, F. Hahn, J. Richter, J. Kozisek, "Comparison of different
absorption corrections on the model structure of tetrakis(\m~2~-acetato)-
diaqua-di-copper(II)", Acta Chimica Slovaca, vol. 9, no. 2, 2016, pp. 136 - 140.
;
_exptl_absorpt_special_details     ?
_exptl_crystal_colour              orange
_exptl_crystal_colour_primary      orange
_exptl_crystal_density_diffrn      1.486
_exptl_crystal_density_meas        ?
_exptl_crystal_density_method      'not measured'
_exptl_crystal_description         plate
_exptl_crystal_F_000               1328
loop_
  _exptl_crystal_face_index_h
  _exptl_crystal_face_index_k
  _exptl_crystal_face_index_l
  _exptl_crystal_face_perp_dist
 1 -4 3 0.0140
 -2 6 -5 0.0710
 1 0 -7 0.0630
 -1 1 6 0.0230
 10 1 -3 0.0110
 -7 -1 1 0.0390

_exptl_crystal_size_max            0.215
_exptl_crystal_size_mid            0.168
_exptl_crystal_size_min            0.09
_exptl_transmission_factor_max     ?
_exptl_transmission_factor_min     ?
_diffrn_reflns_av_R_equivalents    0.0323
_diffrn_reflns_av_unetI/netI       0.0488
_diffrn_reflns_Laue_measured_fraction_full  0.998
_diffrn_reflns_Laue_measured_fraction_max  0.961
_diffrn_reflns_limit_h_max         16
_diffrn_reflns_limit_h_min         -16
_diffrn_reflns_limit_k_max         16
_diffrn_reflns_limit_k_min         -16
_diffrn_reflns_limit_l_max         26
_diffrn_reflns_limit_l_min         -26
_diffrn_reflns_number              36031
_diffrn_reflns_point_group_measured_fraction_full  0.998
_diffrn_reflns_point_group_measured_fraction_max  0.961
_diffrn_reflns_theta_full          25.242
_diffrn_reflns_theta_max           27.998
_diffrn_reflns_theta_min           1.843
_diffrn_ambient_temperature        100
_diffrn_detector                   'EIGER2 1M CDTE'
_diffrn_detector_area_resol_mean   13.33
_diffrn_measured_fraction_theta_full  0.998
_diffrn_measured_fraction_theta_max  0.961
_diffrn_measurement_details
;
 549 frames, detector distance = 40 mm
;
_diffrn_measurement_device         'Eulerian 4-circle diffractometer'
_diffrn_measurement_device_type    'STOE STADIVARI'
_diffrn_measurement_method         'rotation method, \w scans'
_diffrn_radiation_collimation      '1.2 0.6 mm diameter'
_diffrn_radiation_monochromator    'Graded multilayer mirror'
_diffrn_radiation_polarisn_norm    270
_diffrn_radiation_probe            x-ray
_diffrn_radiation_type             'Mo K\a'
_diffrn_radiation_wavelength       0.71073
_diffrn_source                     Axo_Mo
_diffrn_source_current             0.830
_diffrn_source_power               0.050
_diffrn_source_voltage             60
_reflns_Friedel_coverage           0.000
_reflns_Friedel_fraction_full      .
_reflns_Friedel_fraction_max       .
_reflns_number_gt                  10269
_reflns_number_total               13479
_reflns_special_details
;
 Reflections were merged by SHELXL according to the crystal
 class for the calculation of statistics and refinement.
 
 _reflns_Friedel_fraction is defined as the number of unique
 Friedel pairs measured divided by the number that would be
 possible theoretically, ignoring centric projections and
 systematic absences.
;
_reflns_threshold_expression       'I > 2\s(I)'
_computing_cell_refinement
;
X-Area Recipe 1.33.0.0 (STOE, 2015)
;
_computing_data_collection
;
X-Area Pilatus3_SV 1.31.150.0 (STOE, 2018)
;
_computing_data_reduction
;
X-Area Integrate 1.73.1.0 (STOE, 2018)
X-Area LANA 1.73.2.0 (STOE, 2018)
;
_computing_molecular_graphics      'Olex2 1.5 (Dolomanov et al., 2009)'
_computing_publication_material
;
STOE & Cie GmbH, X-Area, software package for collecting single-crystal or
multi-domain crystal data on STOE area-detector diffractometers, for image 
processing, for the correction and scaling of reflection intensities and 
for outlier rejection, version 1.84, Darmstadt 2018
;
_computing_structure_refinement    'SHELXL 2019/2 (Sheldrick, 2015)'
_computing_structure_solution      'SHELXT  (Sheldrick, 2015)'
_refine_diff_density_max           0.558
_refine_diff_density_min           -0.822
_refine_diff_density_rms           0.098
_refine_ls_extinction_coef         .
_refine_ls_extinction_method       none
_refine_ls_goodness_of_fit_ref     1.015
_refine_ls_hydrogen_treatment      constr
_refine_ls_matrix_type             full
_refine_ls_number_parameters       667
_refine_ls_number_reflns           13479
_refine_ls_number_restraints       0
_refine_ls_R_factor_all            0.0577
_refine_ls_R_factor_gt             0.0327
_refine_ls_restrained_S_all        1.015
_refine_ls_shift/su_max            0.002
_refine_ls_shift/su_mean           0.000
_refine_ls_structure_factor_coef   Fsqd
_refine_ls_weighting_details      
 'w=1/[\s^2^(Fo^2^)+(0.0399P)^2^+0.8126P] where P=(Fo^2^+2Fc^2^)/3'
_refine_ls_weighting_scheme        calc
_refine_ls_wR_factor_gt            0.0679
_refine_ls_wR_factor_ref           0.0753
_refine_special_details            ?
_olex2_refinement_description
;
1. Fixed Uiso
 At 1.2 times of:
  All C(H) groups
 At 1.5 times of:
  All C(H,H,H) groups
2.a Aromatic/amide H refined with riding coordinates:
 C2(H2), C3(H3), C4(H4), C5(H5), C20(H20), C21(H21), C22(H22), C23(H23),
 C24(H24), C26(H26), C27(H27), C28(H28), C29(H29), C44(H44), C45(H45), C46(H46),
  C47(H47), C48(H48), C53(D53), C54(D54), C55(D55), C56(D56), C57(D57), C58(D58)
2.b Idealised Me refined as rotating group:
 C7(H7A,H7B,H7C), C8(H8A,H8B,H8C), C9(H9A,H9B,H9C), C11(H11A,H11B,H11C),
 C12(H12A,H12B,H12C), C13(H13A,H13B,H13C), C16(H16A,H16B,H16C), C17(H17A,H17B,
 H17C), C18(H18A,H18B,H18C), C31(H31A,H31B,H31C), C32(H32A,H32B,H32C), C33(H33A,
 H33B,H33C), C35(H35A,H35B,H35C), C36(H36A,H36B,H36C), C37(H37A,H37B,H37C),
 C40(H40A,H40B,H40C), C41(H41A,H41B,H41C), C42(H42A,H42B,H42C)
;
_atom_sites_solution_hydrogens     geom
_atom_sites_solution_primary       ?
_atom_sites_solution_secondary     ?
loop_
  _atom_site_label
  _atom_site_type_symbol
  _atom_site_fract_x
  _atom_site_fract_y
  _atom_site_fract_z
  _atom_site_U_iso_or_equiv
  _atom_site_adp_type
  _atom_site_occupancy
  _atom_site_site_symmetry_order
  _atom_site_calc_flag
  _atom_site_refinement_flags_posn
  _atom_site_refinement_flags_adp
  _atom_site_refinement_flags_occupancy
  _atom_site_disorder_assembly
  _atom_site_disorder_group
 As1 As 0.44178(2) 0.40944(2) 0.83001(2) 0.01454(6) Uani 1 1 d . . . . .
 As2 As 0.45412(2) 0.45398(2) 0.71869(2) 0.01478(6) Uani 1 1 d . . . . .
 C00F C 0.6138(2) 0.6597(2) 0.67779(14) 0.0178(6) Uani 1 1 d . . . . .
 C1 C 0.1939(2) 0.5427(2) 0.93277(14) 0.0166(5) Uani 1 1 d . . . . .
 C2 C 0.1217(3) 0.4423(2) 0.93869(15) 0.0236(6) Uani 1 1 d . . . . .
 H2 H 0.042219 0.418319 0.926144 0.028 Uiso 1 1 calc R U . . .
 C3 C 0.1904(3) 0.3831(3) 0.96711(16) 0.0311(8) Uani 1 1 d . . . . .
 H3 H 0.164099 0.314146 0.977758 0.037 Uiso 1 1 calc R U . . .
 C4 C 0.3030(3) 0.4451(3) 0.97630(14) 0.0271(7) Uani 1 1 d . . . . .
 H4 H 0.366517 0.425178 0.993661 0.033 Uiso 1 1 calc R U . . .
 C5 C 0.3051(2) 0.5424(2) 0.95521(14) 0.0213(6) Uani 1 1 d . . . . .
 H5 H 0.370979 0.598920 0.955924 0.026 Uiso 1 1 calc R U . . .
 C6 C 0.1602(2) 0.6407(2) 0.91573(14) 0.0181(6) Uani 1 1 d . . . . .
 C7 C 0.1471(3) 0.7251(3) 0.98548(17) 0.0366(8) Uani 1 1 d . . . . .
 H7A H 0.088691 0.684740 1.005294 0.055 Uiso 1 1 calc R U . . .
 H7B H 0.126005 0.790557 0.976671 0.055 Uiso 1 1 calc R U . . .
 H7C H 0.218428 0.753560 1.018785 0.055 Uiso 1 1 calc R U . . .
 C8 C 0.2504(3) 0.7046(2) 0.88520(17) 0.0296(7) Uani 1 1 d . . . . .
 H8A H 0.319279 0.741239 0.920654 0.044 Uiso 1 1 calc R U . . .
 H8B H 0.224606 0.764018 0.871424 0.044 Uiso 1 1 calc R U . . .
 H8C H 0.265351 0.649550 0.843848 0.044 Uiso 1 1 calc R U . . .
 C9 C 0.0487(2) 0.5990(3) 0.86483(17) 0.0291(7) Uani 1 1 d . . . . .
 H9A H 0.054593 0.543158 0.820677 0.044 Uiso 1 1 calc R U . . .
 H9B H 0.030013 0.665107 0.855417 0.044 Uiso 1 1 calc R U . . .
 H9C H -0.010353 0.561745 0.885637 0.044 Uiso 1 1 calc R U . . .
 C10 C 0.3804(2) 0.0918(2) 0.89834(13) 0.0155(5) Uani 1 1 d . . . . .
 C11 C 0.4583(2) 0.2060(2) 0.94838(15) 0.0223(6) Uani 1 1 d . . . . .
 H11A H 0.472358 0.200776 0.995585 0.033 Uiso 1 1 calc R U . . .
 H11B H 0.423039 0.268545 0.950007 0.033 Uiso 1 1 calc R U . . .
 H11C H 0.529434 0.222286 0.931737 0.033 Uiso 1 1 calc R U . . .
 C12 C 0.2723(2) 0.0606(3) 0.92639(16) 0.0267(6) Uani 1 1 d . . . . .
 H12A H 0.290476 0.055229 0.973233 0.040 Uiso 1 1 calc R U . . .
 H12B H 0.223759 -0.013967 0.894502 0.040 Uiso 1 1 calc R U . . .
 H12C H 0.233220 0.120664 0.929403 0.040 Uiso 1 1 calc R U . . .
 C13 C 0.4422(2) -0.0021(2) 0.89072(15) 0.0215(6) Uani 1 1 d . . . . .
 H13A H 0.506814 0.015728 0.868148 0.032 Uiso 1 1 calc R U . . .
 H13B H 0.391159 -0.077432 0.861798 0.032 Uiso 1 1 calc R U . . .
 H13C H 0.468150 -0.004693 0.937346 0.032 Uiso 1 1 calc R U . . .
 C14 C 0.3141(2) 0.0380(2) 0.76536(13) 0.0130(5) Uani 1 1 d . . . . .
 C15 C 0.2576(2) 0.0703(2) 0.64960(13) 0.0165(5) Uani 1 1 d . . . . .
 C16 C 0.2210(2) 0.1709(2) 0.63695(15) 0.0230(6) Uani 1 1 d . . . . .
 H16A H 0.154317 0.178733 0.657631 0.034 Uiso 1 1 calc R U . . .
 H16B H 0.203436 0.156179 0.586251 0.034 Uiso 1 1 calc R U . . .
 H16C H 0.281836 0.242467 0.658841 0.034 Uiso 1 1 calc R U . . .
 C17 C 0.3604(3) 0.0561(3) 0.61626(16) 0.0317(7) Uani 1 1 d . . . . .
 H17A H 0.422177 0.126843 0.637841 0.048 Uiso 1 1 calc R U . . .
 H17B H 0.341843 0.041715 0.565641 0.048 Uiso 1 1 calc R U . . .
 H17C H 0.382943 -0.009500 0.623903 0.048 Uiso 1 1 calc R U . . .
 C18 C 0.1600(3) -0.0395(2) 0.61821(16) 0.0282(7) Uani 1 1 d . . . . .
 H18A H 0.185358 -0.106472 0.620788 0.042 Uiso 1 1 calc R U . . .
 H18B H 0.133006 -0.049989 0.568943 0.042 Uiso 1 1 calc R U . . .
 H18C H 0.098988 -0.032456 0.644758 0.042 Uiso 1 1 calc R U . . .
 C19 C 0.2957(2) -0.0891(2) 0.74076(13) 0.0142(5) Uani 1 1 d . . . . .
 C20 C 0.3783(2) -0.1398(2) 0.71569(14) 0.0201(6) Uani 1 1 d . . . . .
 H20 H 0.449027 -0.092788 0.714280 0.024 Uiso 1 1 calc R U . . .
 C21 C 0.3563(3) -0.2599(2) 0.69268(16) 0.0280(7) Uani 1 1 d . . . . .
 H21 H 0.412052 -0.295017 0.675109 0.034 Uiso 1 1 calc R U . . .
 C22 C 0.2539(3) -0.3279(2) 0.69534(16) 0.0283(7) Uani 1 1 d . . . . .
 H22 H 0.239811 -0.409683 0.680123 0.034 Uiso 1 1 calc R U . . .
 C23 C 0.1722(3) -0.2783(2) 0.71977(15) 0.0254(6) Uani 1 1 d . . . . .
 H23 H 0.101798 -0.325820 0.721321 0.031 Uiso 1 1 calc R U . . .
 C24 C 0.1923(2) -0.1589(2) 0.74222(14) 0.0195(6) Uani 1 1 d . . . . .
 H24 H 0.135342 -0.124718 0.758621 0.023 Uiso 1 1 calc R U . . .
 C25 C 0.7450(2) 0.8114(2) 0.84163(14) 0.0150(5) Uani 1 1 d . . . . .
 C26 C 0.6270(2) 0.7997(2) 0.83321(14) 0.0191(6) Uani 1 1 d . . . . .
 H26 H 0.589535 0.843703 0.813400 0.023 Uiso 1 1 calc R U . . .
 C27 C 0.5756(2) 0.7127(2) 0.85893(14) 0.0230(6) Uani 1 1 d . . . . .
 H27 H 0.497768 0.688046 0.859481 0.028 Uiso 1 1 calc R U . . .
 C28 C 0.6597(2) 0.6677(2) 0.88402(14) 0.0222(6) Uani 1 1 d . . . . .
 H28 H 0.648231 0.607559 0.903972 0.027 Uiso 1 1 calc R U . . .
 C29 C 0.7632(2) 0.7285(2) 0.87389(14) 0.0183(6) Uani 1 1 d . . . . .
 H29 H 0.833872 0.716504 0.886432 0.022 Uiso 1 1 calc R U . . .
 C30 C 0.8334(2) 0.9061(2) 0.83080(15) 0.0196(6) Uani 1 1 d . . . . .
 C31 C 0.8498(3) 1.0164(2) 0.89454(17) 0.0297(7) Uani 1 1 d . . . . .
 H31A H 0.779281 1.038244 0.895951 0.045 Uiso 1 1 calc R U . . .
 H31B H 0.908419 1.079579 0.890222 0.045 Uiso 1 1 calc R U . . .
 H31C H 0.872067 1.001490 0.937936 0.045 Uiso 1 1 calc R U . . .
 C32 C 0.7972(3) 0.9293(3) 0.76355(17) 0.0345(8) Uani 1 1 d . . . . .
 H32A H 0.790087 0.860504 0.722811 0.052 Uiso 1 1 calc R U . . .
 H32B H 0.853513 0.995079 0.760106 0.052 Uiso 1 1 calc R U . . .
 H32C H 0.724750 0.947040 0.764491 0.052 Uiso 1 1 calc R U . . .
 C33 C 0.9452(3) 0.8773(3) 0.8290(2) 0.0406(9) Uani 1 1 d . . . . .
 H33A H 0.969442 0.864349 0.872773 0.061 Uiso 1 1 calc R U . . .
 H33B H 1.001455 0.941771 0.824084 0.061 Uiso 1 1 calc R U . . .
 H33C H 0.936852 0.807102 0.788975 0.061 Uiso 1 1 calc R U . . .
 C34 C 0.7312(2) 0.2856(2) 0.78572(14) 0.0172(5) Uani 1 1 d . . . . .
 C35 C 0.7413(2) 0.3907(2) 0.84996(14) 0.0211(6) Uani 1 1 d . . . . .
 H35A H 0.771336 0.377222 0.892384 0.032 Uiso 1 1 calc R U . . .
 H35B H 0.667186 0.403465 0.853581 0.032 Uiso 1 1 calc R U . . .
 H35C H 0.792055 0.459096 0.845243 0.032 Uiso 1 1 calc R U . . .
 C36 C 0.8466(2) 0.2641(2) 0.78284(15) 0.0215(6) Uani 1 1 d . . . . .
 H36A H 0.876672 0.257873 0.827673 0.032 Uiso 1 1 calc R U . . .
 H36B H 0.897427 0.328736 0.774335 0.032 Uiso 1 1 calc R U . . .
 H36C H 0.839887 0.192057 0.744658 0.032 Uiso 1 1 calc R U . . .
 C37 C 0.6465(2) 0.1806(2) 0.79063(16) 0.0235(6) Uani 1 1 d . . . . .
 H37A H 0.641184 0.112700 0.749741 0.035 Uiso 1 1 calc R U . . .
 H37B H 0.572804 0.195653 0.791521 0.035 Uiso 1 1 calc R U . . .
 H37C H 0.670959 0.166002 0.833769 0.035 Uiso 1 1 calc R U . . .
 C38 C 0.6973(2) 0.2724(2) 0.65567(14) 0.0163(5) Uani 1 1 d . . . . .
 C39 C 0.6282(2) 0.3203(2) 0.54750(14) 0.0183(6) Uani 1 1 d . . . . .
 C40 C 0.5748(3) 0.4157(3) 0.54185(16) 0.0300(7) Uani 1 1 d . . . . .
 H40A H 0.509645 0.412015 0.565246 0.045 Uiso 1 1 calc R U . . .
 H40B H 0.550848 0.404798 0.492154 0.045 Uiso 1 1 calc R U . . .
 H40C H 0.629759 0.491326 0.564509 0.045 Uiso 1 1 calc R U . . .
 C41 C 0.7348(3) 0.3352(3) 0.51611(18) 0.0359(8) Uani 1 1 d . . . . .
 H41A H 0.789314 0.408433 0.544980 0.054 Uiso 1 1 calc R U . . .
 H41B H 0.716629 0.336036 0.468117 0.054 Uiso 1 1 calc R U . . .
 H41C H 0.766927 0.270836 0.515099 0.054 Uiso 1 1 calc R U . . .
 C42 C 0.5450(3) 0.2026(3) 0.50790(17) 0.0350(8) Uani 1 1 d . . . . .
 H42A H 0.579973 0.141194 0.509886 0.053 Uiso 1 1 calc R U . . .
 H42B H 0.523449 0.196194 0.458721 0.053 Uiso 1 1 calc R U . . .
 H42C H 0.478158 0.194737 0.529659 0.053 Uiso 1 1 calc R U . . .
 C43 C 0.7479(2) 0.1772(2) 0.62465(14) 0.0179(6) Uani 1 1 d . . . . .
 C44 C 0.6898(2) 0.0624(2) 0.61265(14) 0.0213(6) Uani 1 1 d . . . . .
 H44 H 0.615114 0.044177 0.620913 0.026 Uiso 1 1 calc R U . . .
 C45 C 0.7408(3) -0.0250(2) 0.58870(15) 0.0266(7) Uani 1 1 d . . . . .
 H45 H 0.701586 -0.103174 0.581027 0.032 Uiso 1 1 calc R U . . .
 C46 C 0.8491(3) 0.0018(3) 0.57600(15) 0.0297(7) Uani 1 1 d . . . . .
 H46 H 0.884631 -0.057956 0.560168 0.036 Uiso 1 1 calc R U . . .
 C47 C 0.9056(2) 0.1147(3) 0.58623(16) 0.0283(7) Uani 1 1 d . . . . .
 H47 H 0.979111 0.132095 0.576031 0.034 Uiso 1 1 calc R U . . .
 C48 C 0.8563(2) 0.2034(3) 0.61125(15) 0.0227(6) Uani 1 1 d . . . . .
 H48 H 0.896388 0.281357 0.619182 0.027 Uiso 1 1 calc R U . . .
 C49 C 0.1758(2) 0.3970(2) 0.76873(15) 0.0178(6) Uani 1 1 d . . . . .
 C50 C 0.1234(2) 0.2186(2) 0.81117(16) 0.0229(6) Uani 1 1 d . . . . .
 C52 C 0.7858(2) 0.5865(2) 0.72693(14) 0.0193(6) Uani 1 1 d . . . . .
 Mo1 Mo 0.22758(2) 0.37130(2) 0.85543(2) 0.01326(6) Uani 1 1 d . . . . .
 Mo2 Mo 0.65481(2) 0.62543(2) 0.76227(2) 0.01224(5) Uani 1 1 d . . . . .
 N1 N 0.35403(17) 0.11207(17) 0.83123(11) 0.0136(4) Uani 1 1 d . . . . .
 N2 N 0.28897(18) 0.10154(17) 0.72667(11) 0.0145(4) Uani 1 1 d . . . . .
 N3 N 0.68753(17) 0.31340(18) 0.72367(11) 0.0154(4) Uani 1 1 d . . . . .
 N4 N 0.65389(18) 0.33529(18) 0.62305(11) 0.0167(5) Uani 1 1 d . . . . .
 O1 O 0.05882(18) 0.12819(18) 0.78674(13) 0.0381(6) Uani 1 1 d . . . . .
 O2 O 0.13941(18) 0.41241(17) 0.71849(11) 0.0277(5) Uani 1 1 d . . . . .
 O3 O 0.86725(15) 0.56652(17) 0.70969(11) 0.0262(5) Uani 1 1 d . . . . .
 O4 O 0.59034(17) 0.69124(17) 0.63103(11) 0.0264(4) Uani 1 1 d . . . . .
 Si1 Si 0.32430(6) 0.23089(6) 0.80452(4) 0.01248(14) Uani 1 1 d . . . . .
 Si2 Si 0.62380(6) 0.42077(6) 0.70561(4) 0.01370(14) Uani 1 1 d . . . . .
 C53 C 0.9356(3) 0.6882(3) 0.58093(17) 0.0342(7) Uani 1 1 d . . . . .
 D53 D 0.978094 0.710951 0.626938 0.041 Uiso 1 1 calc R U . . .
 C54 C 0.8296(3) 0.7004(3) 0.57169(17) 0.0349(8) Uani 1 1 d . . . . .
 D54 D 0.797695 0.730560 0.611459 0.042 Uiso 1 1 calc R U . . .
 C55 C 0.7690(3) 0.6694(3) 0.50527(18) 0.0356(8) Uani 1 1 d . . . . .
 D55 D 0.695323 0.678108 0.499323 0.043 Uiso 1 1 calc R U . . .
 C56 C 0.8139(3) 0.6260(2) 0.44730(17) 0.0347(8) Uani 1 1 d . . . . .
 D56 D 0.772100 0.605937 0.401377 0.042 Uiso 1 1 calc R U . . .
 C57 C 0.9197(3) 0.6117(3) 0.45612(19) 0.0408(9) Uani 1 1 d . . . . .
 D57 D 0.951029 0.580504 0.416262 0.049 Uiso 1 1 calc R U . . .
 C58 C 0.9804(3) 0.6425(3) 0.5228(2) 0.0432(9) Uani 1 1 d . . . . .
 D58 D 1.053464 0.632324 0.528917 0.052 Uiso 1 1 calc R U . . .

loop_
  _atom_site_aniso_label
  _atom_site_aniso_U_11
  _atom_site_aniso_U_22
  _atom_site_aniso_U_33
  _atom_site_aniso_U_23
  _atom_site_aniso_U_13
  _atom_site_aniso_U_12
 As1 0.01425(12) 0.01292(12) 0.01479(14) 0.00434(10) 0.00271(10) 0.00095(10)
 As2 0.01244(12) 0.01631(13) 0.01539(14) 0.00574(10) 0.00283(10) 0.00285(10)
 C00F 0.0144(12) 0.0217(13) 0.0169(15) 0.0065(11) 0.0038(10) 0.0036(10)
 C1 0.0212(13) 0.0168(12) 0.0127(13) 0.0032(10) 0.0066(10) 0.0080(10)
 C2 0.0307(15) 0.0212(14) 0.0263(16) 0.0100(12) 0.0199(13) 0.0123(12)
 C3 0.062(2) 0.0248(15) 0.0253(17) 0.0166(13) 0.0284(16) 0.0270(15)
 C4 0.0430(18) 0.0328(16) 0.0110(14) 0.0039(12) 0.0059(12) 0.0252(14)
 C5 0.0264(14) 0.0222(14) 0.0112(14) -0.0012(11) 0.0014(11) 0.0087(11)
 C6 0.0227(13) 0.0126(12) 0.0178(14) 0.0024(10) 0.0028(11) 0.0064(10)
 C7 0.065(2) 0.0246(16) 0.0258(18) 0.0043(13) 0.0109(16) 0.0270(16)
 C8 0.0340(17) 0.0227(15) 0.0322(18) 0.0129(13) 0.0017(14) 0.0051(13)
 C9 0.0264(15) 0.0250(15) 0.0374(19) 0.0096(13) 0.0004(13) 0.0133(12)
 C10 0.0184(13) 0.0173(12) 0.0120(13) 0.0059(10) 0.0027(10) 0.0059(10)
 C11 0.0292(15) 0.0203(13) 0.0152(14) 0.0040(11) -0.0019(11) 0.0077(11)
 C12 0.0258(15) 0.0358(17) 0.0229(16) 0.0147(13) 0.0101(12) 0.0084(13)
 C13 0.0285(15) 0.0193(13) 0.0173(15) 0.0069(11) -0.0014(11) 0.0092(11)
 C14 0.0105(11) 0.0141(12) 0.0152(13) 0.0049(10) 0.0037(9) 0.0044(9)
 C15 0.0220(13) 0.0145(12) 0.0118(13) 0.0035(10) 0.0003(10) 0.0047(10)
 C16 0.0308(15) 0.0165(13) 0.0188(15) 0.0053(11) -0.0046(12) 0.0056(11)
 C17 0.0373(18) 0.0456(19) 0.0213(17) 0.0155(14) 0.0134(14) 0.0196(15)
 C18 0.0383(17) 0.0193(14) 0.0179(15) 0.0054(12) -0.0088(13) -0.0019(12)
 C19 0.0204(13) 0.0115(11) 0.0107(13) 0.0033(10) 0.0014(10) 0.0059(10)
 C20 0.0188(13) 0.0211(13) 0.0198(15) 0.0041(11) 0.0015(11) 0.0091(11)
 C21 0.0353(17) 0.0256(15) 0.0246(16) 0.0022(13) 0.0007(13) 0.0216(13)
 C22 0.0448(18) 0.0140(13) 0.0210(16) 0.0035(12) -0.0047(13) 0.0065(13)
 C23 0.0301(15) 0.0199(14) 0.0228(16) 0.0115(12) -0.0025(12) -0.0024(12)
 C24 0.0195(13) 0.0211(13) 0.0178(15) 0.0068(11) 0.0027(11) 0.0055(11)
 C25 0.0182(12) 0.0110(12) 0.0147(14) 0.0018(10) 0.0044(10) 0.0044(10)
 C26 0.0215(13) 0.0172(13) 0.0197(15) 0.0030(11) 0.0069(11) 0.0104(11)
 C27 0.0211(14) 0.0248(14) 0.0158(15) -0.0015(11) 0.0100(11) 0.0007(11)
 C28 0.0357(16) 0.0175(13) 0.0099(14) 0.0041(11) 0.0056(12) 0.0007(11)
 C29 0.0211(13) 0.0155(12) 0.0145(14) 0.0018(10) 0.0003(11) 0.0034(10)
 C30 0.0200(13) 0.0147(13) 0.0230(15) 0.0050(11) 0.0078(11) 0.0030(10)
 C31 0.0345(17) 0.0161(14) 0.0296(18) 0.0011(12) 0.0079(14) -0.0022(12)
 C32 0.047(2) 0.0232(15) 0.0279(18) 0.0115(13) 0.0065(15) -0.0041(14)
 C33 0.0243(16) 0.0216(15) 0.077(3) 0.0155(16) 0.0217(17) 0.0048(13)
 C34 0.0172(13) 0.0192(13) 0.0163(14) 0.0063(11) 0.0024(10) 0.0072(10)
 C35 0.0223(14) 0.0241(14) 0.0144(14) 0.0020(11) -0.0009(11) 0.0091(11)
 C36 0.0187(13) 0.0261(14) 0.0206(15) 0.0063(12) 0.0032(11) 0.0097(11)
 C37 0.0240(14) 0.0247(14) 0.0255(16) 0.0116(12) 0.0061(12) 0.0087(12)
 C38 0.0121(12) 0.0162(12) 0.0167(14) 0.0021(10) 0.0021(10) 0.0016(10)
 C39 0.0213(13) 0.0203(13) 0.0118(14) 0.0033(11) 0.0031(10) 0.0056(11)
 C40 0.0408(18) 0.0358(17) 0.0182(16) 0.0100(13) 0.0029(13) 0.0191(14)
 C41 0.0301(17) 0.060(2) 0.0298(19) 0.0246(16) 0.0142(14) 0.0182(16)
 C42 0.045(2) 0.0291(16) 0.0216(17) 0.0062(13) -0.0051(14) 0.0011(14)
 C43 0.0181(13) 0.0192(13) 0.0153(14) 0.0025(11) 0.0029(10) 0.0074(10)
 C44 0.0201(13) 0.0212(14) 0.0172(15) 0.0002(11) -0.0009(11) 0.0057(11)
 C45 0.0327(16) 0.0224(14) 0.0205(16) 0.0005(12) -0.0028(12) 0.0115(12)
 C46 0.0330(16) 0.0373(17) 0.0191(16) 0.0013(13) 0.0006(12) 0.0231(14)
 C47 0.0205(14) 0.0417(18) 0.0230(16) 0.0051(13) 0.0041(12) 0.0163(13)
 C48 0.0204(14) 0.0282(15) 0.0206(15) 0.0070(12) 0.0062(11) 0.0093(11)
 C49 0.0211(13) 0.0130(12) 0.0198(15) 0.0034(11) 0.0065(11) 0.0072(10)
 C50 0.0205(14) 0.0215(14) 0.0325(17) 0.0127(12) 0.0140(12) 0.0079(12)
 C52 0.0194(13) 0.0199(13) 0.0135(14) 0.0037(11) -0.0003(11) -0.0001(11)
 Mo1 0.01669(11) 0.01223(10) 0.01371(12) 0.00556(8) 0.00595(8) 0.00638(8)
 Mo2 0.01301(10) 0.01251(10) 0.01087(11) 0.00385(8) 0.00309(8) 0.00255(8)
 N1 0.0139(10) 0.0129(10) 0.0142(11) 0.0045(8) 0.0020(8) 0.0046(8)
 N2 0.0194(11) 0.0125(10) 0.0122(11) 0.0046(8) 0.0025(9) 0.0047(8)
 N3 0.0154(10) 0.0160(10) 0.0138(12) 0.0037(9) 0.0016(8) 0.0048(8)
 N4 0.0169(11) 0.0176(11) 0.0139(12) 0.0025(9) 0.0028(9) 0.0051(9)
 O1 0.0251(11) 0.0232(11) 0.0581(16) 0.0082(10) 0.0134(11) -0.0034(9)
 O2 0.0381(12) 0.0297(11) 0.0207(11) 0.0107(9) 0.0048(9) 0.0168(9)
 O3 0.0156(9) 0.0309(11) 0.0296(12) 0.0050(9) 0.0080(8) 0.0069(8)
 O4 0.0279(11) 0.0344(11) 0.0216(11) 0.0151(9) 0.0043(9) 0.0096(9)
 Si1 0.0138(3) 0.0110(3) 0.0124(4) 0.0034(3) 0.0023(3) 0.0037(3)
 Si2 0.0140(3) 0.0134(3) 0.0123(4) 0.0025(3) 0.0027(3) 0.0034(3)
 C53 0.0284(16) 0.0435(19) 0.0254(18) 0.0136(14) -0.0023(13) 0.0001(14)
 C54 0.0330(17) 0.0355(17) 0.0288(18) 0.0042(14) 0.0108(14) 0.0018(14)
 C55 0.0313(17) 0.0271(16) 0.044(2) 0.0043(14) -0.0017(15) 0.0123(13)
 C56 0.057(2) 0.0198(15) 0.0227(17) 0.0082(13) -0.0044(15) 0.0062(14)
 C57 0.051(2) 0.0363(19) 0.032(2) 0.0072(15) 0.0228(17) 0.0048(16)
 C58 0.0195(16) 0.050(2) 0.056(3) 0.0150(18) 0.0100(16) 0.0041(15)

_geom_special_details
;
 All esds (except the esd in the dihedral angle between two l.s. planes)
 are estimated using the full covariance matrix.  The cell esds are taken
 into account individually in the estimation of esds in distances, angles
 and torsion angles; correlations between esds in cell parameters are only
 used when they are defined by crystal symmetry.  An approximate (isotropic)
 treatment of cell esds is used for estimating esds involving l.s. planes.
;
loop_
  _geom_bond_atom_site_label_1
  _geom_bond_atom_site_label_2
  _geom_bond_distance
  _geom_bond_site_symmetry_2
  _geom_bond_publ_flag
 As1 As2 2.4938(4) . ?
 As1 Mo1 2.7302(3) . ?
 As1 Si1 2.2576(7) . ?
 As2 Mo2 2.7592(3) . ?
 As2 Si2 2.2741(7) . ?
 C00F Mo2 1.936(3) . ?
 C00F O4 1.169(3) . ?
 C1 C2 1.419(4) . ?
 C1 C5 1.415(4) . ?
 C1 C6 1.512(4) . ?
 C1 Mo1 2.412(2) . ?
 C2 H2 0.9500 . ?
 C2 C3 1.440(4) . ?
 C2 Mo1 2.340(2) . ?
 C3 H3 0.9500 . ?
 C3 C4 1.403(5) . ?
 C3 Mo1 2.325(3) . ?
 C4 H4 0.9500 . ?
 C4 C5 1.409(4) . ?
 C4 Mo1 2.349(3) . ?
 C5 H5 0.9500 . ?
 C5 Mo1 2.387(3) . ?
 C6 C7 1.542(4) . ?
 C6 C8 1.521(4) . ?
 C6 C9 1.523(4) . ?
 C7 H7A 0.9800 . ?
 C7 H7B 0.9800 . ?
 C7 H7C 0.9800 . ?
 C8 H8A 0.9800 . ?
 C8 H8B 0.9800 . ?
 C8 H8C 0.9800 . ?
 C9 H9A 0.9800 . ?
 C9 H9B 0.9800 . ?
 C9 H9C 0.9800 . ?
 C10 C11 1.524(4) . ?
 C10 C12 1.529(4) . ?
 C10 C13 1.534(3) . ?
 C10 N1 1.477(3) . ?
 C11 H11A 0.9800 . ?
 C11 H11B 0.9800 . ?
 C11 H11C 0.9800 . ?
 C12 H12A 0.9800 . ?
 C12 H12B 0.9800 . ?
 C12 H12C 0.9800 . ?
 C13 H13A 0.9800 . ?
 C13 H13B 0.9800 . ?
 C13 H13C 0.9800 . ?
 C14 C19 1.481(3) . ?
 C14 N1 1.343(3) . ?
 C14 N2 1.340(3) . ?
 C14 Si1 2.287(2) . ?
 C15 C16 1.523(4) . ?
 C15 C17 1.528(4) . ?
 C15 C18 1.529(4) . ?
 C15 N2 1.478(3) . ?
 C16 H16A 0.9800 . ?
 C16 H16B 0.9800 . ?
 C16 H16C 0.9800 . ?
 C17 H17A 0.9800 . ?
 C17 H17B 0.9800 . ?
 C17 H17C 0.9800 . ?
 C18 H18A 0.9800 . ?
 C18 H18B 0.9800 . ?
 C18 H18C 0.9800 . ?
 C19 C20 1.392(3) . ?
 C19 C24 1.390(4) . ?
 C20 H20 0.9500 . ?
 C20 C21 1.393(4) . ?
 C21 H21 0.9500 . ?
 C21 C22 1.379(4) . ?
 C22 H22 0.9500 . ?
 C22 C23 1.371(4) . ?
 C23 H23 0.9500 . ?
 C23 C24 1.388(4) . ?
 C24 H24 0.9500 . ?
 C25 C26 1.431(4) . ?
 C25 C29 1.435(4) . ?
 C25 C30 1.511(4) . ?
 C25 Mo2 2.345(2) . ?
 C26 H26 0.9500 . ?
 C26 C27 1.403(4) . ?
 C26 Mo2 2.359(2) . ?
 C27 H27 0.9500 . ?
 C27 C28 1.421(4) . ?
 C27 Mo2 2.371(2) . ?
 C28 H28 0.9500 . ?
 C28 C29 1.408(4) . ?
 C28 Mo2 2.355(3) . ?
 C29 H29 0.9500 . ?
 C29 Mo2 2.333(3) . ?
 C30 C31 1.543(4) . ?
 C30 C32 1.524(4) . ?
 C30 C33 1.520(4) . ?
 C31 H31A 0.9800 . ?
 C31 H31B 0.9800 . ?
 C31 H31C 0.9800 . ?
 C32 H32A 0.9800 . ?
 C32 H32B 0.9800 . ?
 C32 H32C 0.9800 . ?
 C33 H33A 0.9800 . ?
 C33 H33B 0.9800 . ?
 C33 H33C 0.9800 . ?
 C34 C35 1.523(3) . ?
 C34 C36 1.528(3) . ?
 C34 C37 1.526(4) . ?
 C34 N3 1.488(3) . ?
 C35 H35A 0.9800 . ?
 C35 H35B 0.9800 . ?
 C35 H35C 0.9800 . ?
 C36 H36A 0.9800 . ?
 C36 H36B 0.9800 . ?
 C36 H36C 0.9800 . ?
 C37 H37A 0.9800 . ?
 C37 H37B 0.9800 . ?
 C37 H37C 0.9800 . ?
 C38 C43 1.485(3) . ?
 C38 N3 1.348(3) . ?
 C38 N4 1.341(4) . ?
 C38 Si2 2.280(2) . ?
 C39 C40 1.527(4) . ?
 C39 C41 1.527(4) . ?
 C39 C42 1.525(4) . ?
 C39 N4 1.478(3) . ?
 C40 H40A 0.9800 . ?
 C40 H40B 0.9800 . ?
 C40 H40C 0.9800 . ?
 C41 H41A 0.9800 . ?
 C41 H41B 0.9800 . ?
 C41 H41C 0.9800 . ?
 C42 H42A 0.9800 . ?
 C42 H42B 0.9800 . ?
 C42 H42C 0.9800 . ?
 C43 C44 1.394(4) . ?
 C43 C48 1.389(4) . ?
 C44 H44 0.9500 . ?
 C44 C45 1.385(4) . ?
 C45 H45 0.9500 . ?
 C45 C46 1.383(4) . ?
 C46 H46 0.9500 . ?
 C46 C47 1.375(4) . ?
 C47 H47 0.9500 . ?
 C47 C48 1.386(4) . ?
 C48 H48 0.9500 . ?
 C49 Mo1 1.954(3) . ?
 C49 O2 1.160(3) . ?
 C50 Mo1 1.941(3) . ?
 C50 O1 1.161(3) . ?
 C52 Mo2 1.952(3) . ?
 C52 O3 1.163(3) . ?
 Mo1 Si1 2.4054(7) . ?
 Mo2 Si2 2.4058(7) . ?
 N1 Si1 1.836(2) . ?
 N2 Si1 1.823(2) . ?
 N3 Si2 1.824(2) . ?
 N4 Si2 1.826(2) . ?
 C53 D53 0.9500 . ?
 C53 C54 1.366(5) . ?
 C53 C58 1.380(5) . ?
 C54 D54 0.9500 . ?
 C54 C55 1.370(5) . ?
 C55 D55 0.9500 . ?
 C55 C56 1.372(5) . ?
 C56 D56 0.9500 . ?
 C56 C57 1.373(5) . ?
 C57 D57 0.9500 . ?
 C57 C58 1.376(5) . ?
 C58 D58 0.9500 . ?

loop_
  _geom_angle_atom_site_label_1
  _geom_angle_atom_site_label_2
  _geom_angle_atom_site_label_3
  _geom_angle
  _geom_angle_site_symmetry_1
  _geom_angle_site_symmetry_3
  _geom_angle_publ_flag
 As2 As1 Mo1 111.599(13) . . ?
 Si1 As1 As2 108.77(2) . . ?
 Si1 As1 Mo1 56.717(18) . . ?
 As1 As2 Mo2 98.945(12) . . ?
 Si2 As2 As1 96.84(2) . . ?
 Si2 As2 Mo2 56.113(18) . . ?
 O4 C00F Mo2 173.4(2) . . ?
 C2 C1 C6 127.1(2) . . ?
 C2 C1 Mo1 69.89(14) . . ?
 C5 C1 C2 106.9(2) . . ?
 C5 C1 C6 125.5(2) . . ?
 C5 C1 Mo1 71.88(14) . . ?
 C6 C1 Mo1 129.61(18) . . ?
 C1 C2 H2 126.1 . . ?
 C1 C2 C3 107.8(3) . . ?
 C1 C2 Mo1 75.41(14) . . ?
 C3 C2 H2 126.1 . . ?
 C3 C2 Mo1 71.43(15) . . ?
 Mo1 C2 H2 119.0 . . ?
 C2 C3 H3 126.0 . . ?
 C2 C3 Mo1 72.61(16) . . ?
 C4 C3 C2 107.9(3) . . ?
 C4 C3 H3 126.0 . . ?
 C4 C3 Mo1 73.47(16) . . ?
 Mo1 C3 H3 119.7 . . ?
 C3 C4 H4 126.1 . . ?
 C3 C4 C5 107.8(3) . . ?
 C3 C4 Mo1 71.59(17) . . ?
 C5 C4 H4 126.1 . . ?
 C5 C4 Mo1 74.17(16) . . ?
 Mo1 C4 H4 120.0 . . ?
 C1 C5 H5 125.3 . . ?
 C1 C5 Mo1 73.81(15) . . ?
 C4 C5 C1 109.5(3) . . ?
 C4 C5 H5 125.3 . . ?
 C4 C5 Mo1 71.23(16) . . ?
 Mo1 C5 H5 121.3 . . ?
 C1 C6 C7 107.0(2) . . ?
 C1 C6 C8 110.8(2) . . ?
 C1 C6 C9 112.3(2) . . ?
 C8 C6 C7 109.0(2) . . ?
 C8 C6 C9 109.4(2) . . ?
 C9 C6 C7 108.3(2) . . ?
 C6 C7 H7A 109.5 . . ?
 C6 C7 H7B 109.5 . . ?
 C6 C7 H7C 109.5 . . ?
 H7A C7 H7B 109.5 . . ?
 H7A C7 H7C 109.5 . . ?
 H7B C7 H7C 109.5 . . ?
 C6 C8 H8A 109.5 . . ?
 C6 C8 H8B 109.5 . . ?
 C6 C8 H8C 109.5 . . ?
 H8A C8 H8B 109.5 . . ?
 H8A C8 H8C 109.5 . . ?
 H8B C8 H8C 109.5 . . ?
 C6 C9 H9A 109.5 . . ?
 C6 C9 H9B 109.5 . . ?
 C6 C9 H9C 109.5 . . ?
 H9A C9 H9B 109.5 . . ?
 H9A C9 H9C 109.5 . . ?
 H9B C9 H9C 109.5 . . ?
 C11 C10 C12 110.2(2) . . ?
 C11 C10 C13 108.4(2) . . ?
 C12 C10 C13 111.0(2) . . ?
 N1 C10 C11 105.5(2) . . ?
 N1 C10 C12 109.4(2) . . ?
 N1 C10 C13 112.1(2) . . ?
 C10 C11 H11A 109.5 . . ?
 C10 C11 H11B 109.5 . . ?
 C10 C11 H11C 109.5 . . ?
 H11A C11 H11B 109.5 . . ?
 H11A C11 H11C 109.5 . . ?
 H11B C11 H11C 109.5 . . ?
 C10 C12 H12A 109.5 . . ?
 C10 C12 H12B 109.5 . . ?
 C10 C12 H12C 109.5 . . ?
 H12A C12 H12B 109.5 . . ?
 H12A C12 H12C 109.5 . . ?
 H12B C12 H12C 109.5 . . ?
 C10 C13 H13A 109.5 . . ?
 C10 C13 H13B 109.5 . . ?
 C10 C13 H13C 109.5 . . ?
 H13A C13 H13B 109.5 . . ?
 H13A C13 H13C 109.5 . . ?
 H13B C13 H13C 109.5 . . ?
 C19 C14 Si1 174.30(18) . . ?
 N1 C14 C19 127.2(2) . . ?
 N1 C14 Si1 53.42(12) . . ?
 N2 C14 C19 126.6(2) . . ?
 N2 C14 N1 106.1(2) . . ?
 N2 C14 Si1 52.86(12) . . ?
 C16 C15 C17 109.7(2) . . ?
 C16 C15 C18 108.8(2) . . ?
 C17 C15 C18 111.0(2) . . ?
 N2 C15 C16 106.36(19) . . ?
 N2 C15 C17 109.1(2) . . ?
 N2 C15 C18 111.8(2) . . ?
 C15 C16 H16A 109.5 . . ?
 C15 C16 H16B 109.5 . . ?
 C15 C16 H16C 109.5 . . ?
 H16A C16 H16B 109.5 . . ?
 H16A C16 H16C 109.5 . . ?
 H16B C16 H16C 109.5 . . ?
 C15 C17 H17A 109.5 . . ?
 C15 C17 H17B 109.5 . . ?
 C15 C17 H17C 109.5 . . ?
 H17A C17 H17B 109.5 . . ?
 H17A C17 H17C 109.5 . . ?
 H17B C17 H17C 109.5 . . ?
 C15 C18 H18A 109.5 . . ?
 C15 C18 H18B 109.5 . . ?
 C15 C18 H18C 109.5 . . ?
 H18A C18 H18B 109.5 . . ?
 H18A C18 H18C 109.5 . . ?
 H18B C18 H18C 109.5 . . ?
 C20 C19 C14 121.8(2) . . ?
 C24 C19 C14 118.5(2) . . ?
 C24 C19 C20 119.7(2) . . ?
 C19 C20 H20 120.3 . . ?
 C19 C20 C21 119.5(3) . . ?
 C21 C20 H20 120.3 . . ?
 C20 C21 H21 119.9 . . ?
 C22 C21 C20 120.2(3) . . ?
 C22 C21 H21 119.9 . . ?
 C21 C22 H22 119.7 . . ?
 C23 C22 C21 120.5(3) . . ?
 C23 C22 H22 119.7 . . ?
 C22 C23 H23 120.0 . . ?
 C22 C23 C24 120.0(3) . . ?
 C24 C23 H23 120.0 . . ?
 C19 C24 H24 119.9 . . ?
 C23 C24 C19 120.1(2) . . ?
 C23 C24 H24 119.9 . . ?
 C26 C25 C29 105.9(2) . . ?
 C26 C25 C30 126.2(2) . . ?
 C26 C25 Mo2 72.82(14) . . ?
 C29 C25 C30 127.1(2) . . ?
 C29 C25 Mo2 71.67(14) . . ?
 C30 C25 Mo2 128.35(17) . . ?
 C25 C26 H26 125.5 . . ?
 C25 C26 Mo2 71.76(13) . . ?
 C27 C26 C25 109.0(2) . . ?
 C27 C26 H26 125.5 . . ?
 C27 C26 Mo2 73.21(14) . . ?
 Mo2 C26 H26 121.2 . . ?
 C26 C27 H27 125.8 . . ?
 C26 C27 C28 108.4(2) . . ?
 C26 C27 Mo2 72.27(14) . . ?
 C28 C27 H27 125.8 . . ?
 C28 C27 Mo2 71.89(15) . . ?
 Mo2 C27 H27 121.7 . . ?
 C27 C28 H28 126.3 . . ?
 C27 C28 Mo2 73.12(16) . . ?
 C29 C28 C27 107.5(2) . . ?
 C29 C28 H28 126.3 . . ?
 C29 C28 Mo2 71.66(15) . . ?
 Mo2 C28 H28 120.8 . . ?
 C25 C29 H29 125.4 . . ?
 C25 C29 Mo2 72.59(15) . . ?
 C28 C29 C25 109.2(2) . . ?
 C28 C29 H29 125.4 . . ?
 C28 C29 Mo2 73.38(15) . . ?
 Mo2 C29 H29 120.4 . . ?
 C25 C30 C31 106.9(2) . . ?
 C25 C30 C32 111.6(2) . . ?
 C25 C30 C33 111.5(2) . . ?
 C32 C30 C31 109.3(2) . . ?
 C33 C30 C31 107.9(2) . . ?
 C33 C30 C32 109.5(3) . . ?
 C30 C31 H31A 109.5 . . ?
 C30 C31 H31B 109.5 . . ?
 C30 C31 H31C 109.5 . . ?
 H31A C31 H31B 109.5 . . ?
 H31A C31 H31C 109.5 . . ?
 H31B C31 H31C 109.5 . . ?
 C30 C32 H32A 109.5 . . ?
 C30 C32 H32B 109.5 . . ?
 C30 C32 H32C 109.5 . . ?
 H32A C32 H32B 109.5 . . ?
 H32A C32 H32C 109.5 . . ?
 H32B C32 H32C 109.5 . . ?
 C30 C33 H33A 109.5 . . ?
 C30 C33 H33B 109.5 . . ?
 C30 C33 H33C 109.5 . . ?
 H33A C33 H33B 109.5 . . ?
 H33A C33 H33C 109.5 . . ?
 H33B C33 H33C 109.5 . . ?
 C35 C34 C36 108.6(2) . . ?
 C35 C34 C37 109.6(2) . . ?
 C37 C34 C36 110.9(2) . . ?
 N3 C34 C35 106.3(2) . . ?
 N3 C34 C36 112.5(2) . . ?
 N3 C34 C37 108.8(2) . . ?
 C34 C35 H35A 109.5 . . ?
 C34 C35 H35B 109.5 . . ?
 C34 C35 H35C 109.5 . . ?
 H35A C35 H35B 109.5 . . ?
 H35A C35 H35C 109.5 . . ?
 H35B C35 H35C 109.5 . . ?
 C34 C36 H36A 109.5 . . ?
 C34 C36 H36B 109.5 . . ?
 C34 C36 H36C 109.5 . . ?
 H36A C36 H36B 109.5 . . ?
 H36A C36 H36C 109.5 . . ?
 H36B C36 H36C 109.5 . . ?
 C34 C37 H37A 109.5 . . ?
 C34 C37 H37B 109.5 . . ?
 C34 C37 H37C 109.5 . . ?
 H37A C37 H37B 109.5 . . ?
 H37A C37 H37C 109.5 . . ?
 H37B C37 H37C 109.5 . . ?
 C43 C38 Si2 178.5(2) . . ?
 N3 C38 C43 125.9(2) . . ?
 N3 C38 Si2 53.14(12) . . ?
 N4 C38 C43 127.8(2) . . ?
 N4 C38 N3 106.3(2) . . ?
 N4 C38 Si2 53.18(12) . . ?
 C41 C39 C40 107.9(2) . . ?
 C42 C39 C40 109.2(2) . . ?
 C42 C39 C41 111.2(2) . . ?
 N4 C39 C40 107.0(2) . . ?
 N4 C39 C41 111.3(2) . . ?
 N4 C39 C42 110.1(2) . . ?
 C39 C40 H40A 109.5 . . ?
 C39 C40 H40B 109.5 . . ?
 C39 C40 H40C 109.5 . . ?
 H40A C40 H40B 109.5 . . ?
 H40A C40 H40C 109.5 . . ?
 H40B C40 H40C 109.5 . . ?
 C39 C41 H41A 109.5 . . ?
 C39 C41 H41B 109.5 . . ?
 C39 C41 H41C 109.5 . . ?
 H41A C41 H41B 109.5 . . ?
 H41A C41 H41C 109.5 . . ?
 H41B C41 H41C 109.5 . . ?
 C39 C42 H42A 109.5 . . ?
 C39 C42 H42B 109.5 . . ?
 C39 C42 H42C 109.5 . . ?
 H42A C42 H42B 109.5 . . ?
 H42A C42 H42C 109.5 . . ?
 H42B C42 H42C 109.5 . . ?
 C44 C43 C38 120.4(2) . . ?
 C48 C43 C38 119.7(2) . . ?
 C48 C43 C44 119.8(2) . . ?
 C43 C44 H44 120.0 . . ?
 C45 C44 C43 120.1(3) . . ?
 C45 C44 H44 120.0 . . ?
 C44 C45 H45 120.1 . . ?
 C46 C45 C44 119.8(3) . . ?
 C46 C45 H45 120.1 . . ?
 C45 C46 H46 119.9 . . ?
 C47 C46 C45 120.2(3) . . ?
 C47 C46 H46 119.9 . . ?
 C46 C47 H47 119.7 . . ?
 C46 C47 C48 120.7(3) . . ?
 C48 C47 H47 119.7 . . ?
 C43 C48 H48 120.3 . . ?
 C47 C48 C43 119.5(3) . . ?
 C47 C48 H48 120.3 . . ?
 O2 C49 Mo1 176.2(2) . . ?
 O1 C50 Mo1 177.4(2) . . ?
 O3 C52 Mo2 176.2(2) . . ?
 C1 Mo1 As1 112.41(6) . . ?
 C2 Mo1 As1 141.41(8) . . ?
 C2 Mo1 C1 34.70(9) . . ?
 C2 Mo1 C4 58.72(11) . . ?
 C2 Mo1 C5 57.59(10) . . ?
 C2 Mo1 Si1 149.91(7) . . ?
 C3 Mo1 As1 121.42(9) . . ?
 C3 Mo1 C1 58.35(9) . . ?
 C3 Mo1 C2 35.96(10) . . ?
 C3 Mo1 C4 34.93(12) . . ?
 C3 Mo1 C5 57.65(11) . . ?
 C3 Mo1 Si1 116.14(7) . . ?
 C4 Mo1 As1 88.25(8) . . ?
 C4 Mo1 C1 57.93(9) . . ?
 C4 Mo1 C5 34.60(10) . . ?
 C4 Mo1 Si1 105.69(7) . . ?
 C5 Mo1 As1 83.98(7) . . ?
 C5 Mo1 C1 34.31(9) . . ?
 C5 Mo1 Si1 125.62(7) . . ?
 C49 Mo1 As1 90.50(8) . . ?
 C49 Mo1 C1 95.09(10) . . ?
 C49 Mo1 C2 107.95(10) . . ?
 C49 Mo1 C3 143.49(11) . . ?
 C49 Mo1 C4 149.74(10) . . ?
 C49 Mo1 C5 115.24(10) . . ?
 C49 Mo1 Si1 97.05(7) . . ?
 C50 Mo1 As1 119.28(8) . . ?
 C50 Mo1 C1 128.30(10) . . ?
 C50 Mo1 C2 96.61(10) . . ?
 C50 Mo1 C3 93.50(12) . . ?
 C50 Mo1 C4 122.38(12) . . ?
 C50 Mo1 C5 150.68(11) . . ?
 C50 Mo1 C49 84.14(12) . . ?
 C50 Mo1 Si1 69.04(8) . . ?
 Si1 Mo1 As1 51.685(17) . . ?
 Si1 Mo1 C1 159.92(7) . . ?
 C00F Mo2 As2 85.91(8) . . ?
 C00F Mo2 C25 101.20(10) . . ?
 C00F Mo2 C26 91.12(10) . . ?
 C00F Mo2 C27 114.56(11) . . ?
 C00F Mo2 C28 148.33(10) . . ?
 C00F Mo2 C29 136.26(10) . . ?
 C00F Mo2 C52 89.29(11) . . ?
 C00F Mo2 Si2 96.35(8) . . ?
 C25 Mo2 As2 143.62(6) . . ?
 C25 Mo2 C26 35.41(9) . . ?
 C25 Mo2 C27 58.59(9) . . ?
 C25 Mo2 C28 59.12(9) . . ?
 C25 Mo2 Si2 157.16(7) . . ?
 C26 Mo2 As2 109.80(7) . . ?
 C26 Mo2 C27 34.52(10) . . ?
 C26 Mo2 Si2 159.13(7) . . ?
 C27 Mo2 As2 85.85(7) . . ?
 C27 Mo2 Si2 125.79(7) . . ?
 C28 Mo2 As2 96.87(7) . . ?
 C28 Mo2 C26 58.16(10) . . ?
 C28 Mo2 C27 34.99(10) . . ?
 C28 Mo2 Si2 110.14(7) . . ?
 C29 Mo2 As2 131.39(7) . . ?
 C29 Mo2 C25 35.74(9) . . ?
 C29 Mo2 C26 58.34(9) . . ?
 C29 Mo2 C27 58.01(9) . . ?
 C29 Mo2 C28 34.97(9) . . ?
 C29 Mo2 Si2 123.59(7) . . ?
 C52 Mo2 As2 117.52(8) . . ?
 C52 Mo2 C25 98.35(10) . . ?
 C52 Mo2 C26 132.58(10) . . ?
 C52 Mo2 C27 148.54(11) . . ?
 C52 Mo2 C28 116.44(11) . . ?
 C52 Mo2 C29 90.65(10) . . ?
 C52 Mo2 Si2 67.18(8) . . ?
 Si2 Mo2 As2 51.693(18) . . ?
 C10 N1 Si1 136.26(16) . . ?
 C14 N1 C10 131.3(2) . . ?
 C14 N1 Si1 90.60(16) . . ?
 C14 N2 C15 130.2(2) . . ?
 C14 N2 Si1 91.26(16) . . ?
 C15 N2 Si1 138.24(17) . . ?
 C34 N3 Si2 138.33(16) . . ?
 C38 N3 C34 130.5(2) . . ?
 C38 N3 Si2 90.61(16) . . ?
 C38 N4 C39 130.8(2) . . ?
 C38 N4 Si2 90.81(16) . . ?
 C39 N4 Si2 137.75(17) . . ?
 As1 Si1 C14 143.24(7) . . ?
 As1 Si1 Mo1 71.60(2) . . ?
 C14 Si1 Mo1 144.86(7) . . ?
 N1 Si1 As1 126.44(7) . . ?
 N1 Si1 C14 35.98(9) . . ?
 N1 Si1 Mo1 131.03(7) . . ?
 N2 Si1 As1 132.31(8) . . ?
 N2 Si1 C14 35.87(9) . . ?
 N2 Si1 Mo1 134.20(8) . . ?
 N2 Si1 N1 71.77(10) . . ?
 As2 Si2 C38 139.67(7) . . ?
 As2 Si2 Mo2 72.19(2) . . ?
 C38 Si2 Mo2 147.86(7) . . ?
 N3 Si2 As2 131.83(8) . . ?
 N3 Si2 C38 36.24(10) . . ?
 N3 Si2 Mo2 133.74(7) . . ?
 N3 Si2 N4 72.25(10) . . ?
 N4 Si2 As2 123.98(8) . . ?
 N4 Si2 C38 36.01(10) . . ?
 N4 Si2 Mo2 132.96(8) . . ?
 C54 C53 D53 120.3 . . ?
 C54 C53 C58 119.4(3) . . ?
 C58 C53 D53 120.3 . . ?
 C53 C54 D54 119.9 . . ?
 C53 C54 C55 120.3(3) . . ?
 C55 C54 D54 119.9 . . ?
 C54 C55 D55 119.7 . . ?
 C54 C55 C56 120.6(3) . . ?
 C56 C55 D55 119.7 . . ?
 C55 C56 D56 120.2 . . ?
 C55 C56 C57 119.5(3) . . ?
 C57 C56 D56 120.2 . . ?
 C56 C57 D57 120.1 . . ?
 C56 C57 C58 119.8(3) . . ?
 C58 C57 D57 120.1 . . ?
 C53 C58 D58 119.8 . . ?
 C57 C58 C53 120.4(3) . . ?
 C57 C58 D58 119.8 . . ?

loop_
  _geom_torsion_atom_site_label_1
  _geom_torsion_atom_site_label_2
  _geom_torsion_atom_site_label_3
  _geom_torsion_atom_site_label_4
  _geom_torsion
  _geom_torsion_site_symmetry_1
  _geom_torsion_site_symmetry_2
  _geom_torsion_site_symmetry_3
  _geom_torsion_site_symmetry_4
  _geom_torsion_publ_flag
 C1 C2 C3 C4 -1.7(3) . . . . ?
 C1 C2 C3 Mo1 -67.22(18) . . . . ?
 C2 C1 C5 C4 -1.3(3) . . . . ?
 C2 C1 C5 Mo1 61.46(18) . . . . ?
 C2 C1 C6 C7 84.5(3) . . . . ?
 C2 C1 C6 C8 -156.8(3) . . . . ?
 C2 C1 C6 C9 -34.1(4) . . . . ?
 C2 C3 C4 C5 0.9(3) . . . . ?
 C2 C3 C4 Mo1 -64.9(2) . . . . ?
 C3 C4 C5 C1 0.2(3) . . . . ?
 C3 C4 C5 Mo1 -64.16(19) . . . . ?
 C5 C1 C2 C3 1.8(3) . . . . ?
 C5 C1 C2 Mo1 -62.76(18) . . . . ?
 C5 C1 C6 C7 -86.3(3) . . . . ?
 C5 C1 C6 C8 32.4(4) . . . . ?
 C5 C1 C6 C9 155.0(3) . . . . ?
 C6 C1 C2 C3 -170.4(2) . . . . ?
 C6 C1 C2 Mo1 125.1(3) . . . . ?
 C6 C1 C5 C4 171.1(2) . . . . ?
 C6 C1 C5 Mo1 -126.2(2) . . . . ?
 C10 N1 Si1 As1 62.4(3) . . . . ?
 C10 N1 Si1 C14 -164.9(3) . . . . ?
 C10 N1 Si1 Mo1 -34.6(3) . . . . ?
 C10 N1 Si1 N2 -168.0(3) . . . . ?
 C11 C10 N1 C14 161.0(2) . . . . ?
 C11 C10 N1 Si1 -39.2(3) . . . . ?
 C12 C10 N1 C14 -80.5(3) . . . . ?
 C12 C10 N1 Si1 79.3(3) . . . . ?
 C13 C10 N1 C14 43.2(3) . . . . ?
 C13 C10 N1 Si1 -157.1(2) . . . . ?
 C14 C19 C20 C21 -179.5(3) . . . . ?
 C14 C19 C24 C23 -179.8(3) . . . . ?
 C14 N1 Si1 As1 -132.69(12) . . . . ?
 C14 N1 Si1 Mo1 130.28(12) . . . . ?
 C14 N1 Si1 N2 -3.06(14) . . . . ?
 C14 N2 Si1 As1 126.15(13) . . . . ?
 C14 N2 Si1 Mo1 -127.01(13) . . . . ?
 C14 N2 Si1 N1 3.07(14) . . . . ?
 C15 N2 Si1 As1 -47.4(3) . . . . ?
 C15 N2 Si1 C14 -173.5(3) . . . . ?
 C15 N2 Si1 Mo1 59.5(3) . . . . ?
 C15 N2 Si1 N1 -170.4(3) . . . . ?
 C16 C15 N2 C14 171.3(2) . . . . ?
 C16 C15 N2 Si1 -17.2(3) . . . . ?
 C17 C15 N2 C14 -70.4(3) . . . . ?
 C17 C15 N2 Si1 101.1(3) . . . . ?
 C18 C15 N2 C14 52.7(3) . . . . ?
 C18 C15 N2 Si1 -135.8(2) . . . . ?
 C19 C14 N1 C10 -6.8(4) . . . . ?
 C19 C14 N1 Si1 -172.9(2) . . . . ?
 C19 C14 N2 C15 -12.7(4) . . . . ?
 C19 C14 N2 Si1 172.9(2) . . . . ?
 C19 C20 C21 C22 -0.6(4) . . . . ?
 C20 C19 C24 C23 1.0(4) . . . . ?
 C20 C21 C22 C23 0.8(5) . . . . ?
 C21 C22 C23 C24 -0.2(4) . . . . ?
 C22 C23 C24 C19 -0.7(4) . . . . ?
 C24 C19 C20 C21 -0.3(4) . . . . ?
 C25 C26 C27 C28 0.0(3) . . . . ?
 C25 C26 C27 Mo2 -63.27(18) . . . . ?
 C26 C25 C29 C28 0.6(3) . . . . ?
 C26 C25 C29 Mo2 65.32(17) . . . . ?
 C26 C25 C30 C31 74.5(3) . . . . ?
 C26 C25 C30 C32 -45.0(3) . . . . ?
 C26 C25 C30 C33 -167.8(3) . . . . ?
 C26 C27 C28 C29 0.4(3) . . . . ?
 C26 C27 C28 Mo2 -63.47(18) . . . . ?
 C27 C28 C29 C25 -0.6(3) . . . . ?
 C27 C28 C29 Mo2 -64.85(18) . . . . ?
 C29 C25 C26 C27 -0.3(3) . . . . ?
 C29 C25 C26 Mo2 -64.53(16) . . . . ?
 C29 C25 C30 C31 -93.6(3) . . . . ?
 C29 C25 C30 C32 147.0(3) . . . . ?
 C29 C25 C30 C33 24.2(4) . . . . ?
 C30 C25 C26 C27 -170.4(2) . . . . ?
 C30 C25 C26 Mo2 125.4(3) . . . . ?
 C30 C25 C29 C28 170.6(2) . . . . ?
 C30 C25 C29 Mo2 -124.7(2) . . . . ?
 C34 N3 Si2 As2 -68.2(3) . . . . ?
 C34 N3 Si2 C38 171.2(3) . . . . ?
 C34 N3 Si2 Mo2 38.6(3) . . . . ?
 C34 N3 Si2 N4 171.8(3) . . . . ?
 C35 C34 N3 C38 155.1(2) . . . . ?
 C35 C34 N3 Si2 -13.3(3) . . . . ?
 C36 C34 N3 C38 36.4(4) . . . . ?
 C36 C34 N3 Si2 -132.0(2) . . . . ?
 C37 C34 N3 C38 -86.9(3) . . . . ?
 C37 C34 N3 Si2 104.7(3) . . . . ?
 C38 C43 C44 C45 -175.1(3) . . . . ?
 C38 C43 C48 C47 176.2(3) . . . . ?
 C38 N3 Si2 As2 120.62(14) . . . . ?
 C38 N3 Si2 Mo2 -132.61(13) . . . . ?
 C38 N3 Si2 N4 0.56(15) . . . . ?
 C38 N4 Si2 As2 -129.52(13) . . . . ?
 C38 N4 Si2 Mo2 133.38(13) . . . . ?
 C38 N4 Si2 N3 -0.56(15) . . . . ?
 C39 N4 Si2 As2 41.1(3) . . . . ?
 C39 N4 Si2 C38 170.7(3) . . . . ?
 C39 N4 Si2 Mo2 -56.0(3) . . . . ?
 C39 N4 Si2 N3 170.1(3) . . . . ?
 C40 C39 N4 C38 177.4(3) . . . . ?
 C40 C39 N4 Si2 9.8(4) . . . . ?
 C41 C39 N4 C38 -64.9(4) . . . . ?
 C41 C39 N4 Si2 127.5(3) . . . . ?
 C42 C39 N4 C38 58.8(4) . . . . ?
 C42 C39 N4 Si2 -108.8(3) . . . . ?
 C43 C38 N3 C34 6.2(4) . . . . ?
 C43 C38 N3 Si2 178.5(2) . . . . ?
 C43 C38 N4 C39 9.8(4) . . . . ?
 C43 C38 N4 Si2 -178.5(2) . . . . ?
 C43 C44 C45 C46 -0.7(4) . . . . ?
 C44 C43 C48 C47 -0.2(4) . . . . ?
 C44 C45 C46 C47 -0.8(4) . . . . ?
 C45 C46 C47 C48 1.9(5) . . . . ?
 C46 C47 C48 C43 -1.4(4) . . . . ?
 C48 C43 C44 C45 1.2(4) . . . . ?
 Mo1 C1 C2 C3 64.57(18) . . . . ?
 Mo1 C1 C5 C4 -62.73(18) . . . . ?
 Mo1 C1 C6 C7 178.3(2) . . . . ?
 Mo1 C1 C6 C8 -63.0(3) . . . . ?
 Mo1 C1 C6 C9 59.6(3) . . . . ?
 Mo1 C2 C3 C4 65.51(19) . . . . ?
 Mo1 C3 C4 C5 65.86(19) . . . . ?
 Mo1 C4 C5 C1 64.37(19) . . . . ?
 Mo2 C25 C26 C27 64.20(18) . . . . ?
 Mo2 C25 C29 C28 -64.72(18) . . . . ?
 Mo2 C25 C30 C31 171.0(2) . . . . ?
 Mo2 C25 C30 C32 51.5(3) . . . . ?
 Mo2 C25 C30 C33 -71.3(3) . . . . ?
 Mo2 C26 C27 C28 63.23(18) . . . . ?
 Mo2 C27 C28 C29 63.89(17) . . . . ?
 Mo2 C28 C29 C25 64.22(18) . . . . ?
 N1 C14 C19 C20 -91.4(3) . . . . ?
 N1 C14 C19 C24 89.4(3) . . . . ?
 N1 C14 N2 C15 170.2(2) . . . . ?
 N1 C14 N2 Si1 -4.15(19) . . . . ?
 N2 C14 C19 C20 92.2(3) . . . . ?
 N2 C14 C19 C24 -87.0(3) . . . . ?
 N2 C14 N1 C10 170.3(2) . . . . ?
 N2 C14 N1 Si1 4.12(19) . . . . ?
 N3 C38 C43 C44 74.9(4) . . . . ?
 N3 C38 C43 C48 -101.5(3) . . . . ?
 N3 C38 N4 C39 -171.0(2) . . . . ?
 N3 C38 N4 Si2 0.8(2) . . . . ?
 N4 C38 C43 C44 -106.0(3) . . . . ?
 N4 C38 C43 C48 77.6(4) . . . . ?
 N4 C38 N3 C34 -173.1(2) . . . . ?
 N4 C38 N3 Si2 -0.8(2) . . . . ?
 Si1 C14 N1 C10 166.2(3) . . . . ?
 Si1 C14 N2 C15 174.3(3) . . . . ?
 Si2 C38 N3 C34 -172.3(3) . . . . ?
 Si2 C38 N4 C39 -171.7(3) . . . . ?
 C53 C54 C55 C56 -0.1(5) . . . . ?
 C54 C53 C58 C57 1.3(5) . . . . ?
 C54 C55 C56 C57 1.1(5) . . . . ?
 C55 C56 C57 C58 -1.0(5) . . . . ?
 C56 C57 C58 C53 -0.2(5) . . . . ?
 C58 C53 C54 C55 -1.1(5) . . . . ?

_shelx_res_file
;
TITL sm046_a.res in P-1
    sm046.res
    created by SHELXL-2019/2 at 09:54:27 on 28-Feb-2024
REM Old TITL SM046
REM SHELXT solution in P-1: R1 0.169, Rweak 0.006, Alpha 0.063
REM <I/s> 0.000 for 0 systematic absences, Orientation as input
REM Formula found by SHELXT: C58 N3 Mo2 As2 O5 Si2
CELL 0.71073 12.4618 12.5955 20.2702 107.455 95.781 103.361
ZERR 2 0.0004 0.0004 0.0006 0.002 0.003 0.002
LATT 1
SFAC C H As D Mo N O Si
UNIT 116 144 4 12 4 8 8 4

L.S. 4 0 0
PLAN  8
SIZE 0.09 0.168 0.215
TEMP -173.15
CONF
BOND
list 4
MORE -1
BOND $H
fmap 2 53
acta
OMIT -3 56
OMIT -1 1 1
REM <olex2.extras>
REM <HklSrc "%.\\SM046.hkl">
REM </olex2.extras>

WGHT    0.039900    0.812600
FVAR       0.33899
AS1   3    0.441776    0.409443    0.830006    11.00000    0.01425    0.01292 =
         0.01479    0.00434    0.00271    0.00095
AS2   3    0.454120    0.453977    0.718691    11.00000    0.01244    0.01631 =
         0.01539    0.00574    0.00283    0.00285
C00F  1    0.613830    0.659695    0.677791    11.00000    0.01443    0.02169 =
         0.01687    0.00649    0.00376    0.00362
C1    1    0.193947    0.542743    0.932773    11.00000    0.02120    0.01684 =
         0.01272    0.00316    0.00665    0.00800
C2    1    0.121729    0.442275    0.938693    11.00000    0.03068    0.02121 =
         0.02628    0.01002    0.01986    0.01232
AFIX  43
H2    2    0.042219    0.418319    0.926144    11.00000   -1.20000
AFIX   0
C3    1    0.190399    0.383060    0.967114    11.00000    0.06160    0.02484 =
         0.02530    0.01662    0.02838    0.02704
AFIX  43
H3    2    0.164099    0.314146    0.977758    11.00000   -1.20000
AFIX   0
C4    1    0.303002    0.445142    0.976302    11.00000    0.04300    0.03281 =
         0.01105    0.00389    0.00586    0.02516
AFIX  43
H4    2    0.366517    0.425178    0.993661    11.00000   -1.20000
AFIX   0
C5    1    0.305118    0.542358    0.955206    11.00000    0.02637    0.02223 =
         0.01122   -0.00118    0.00144    0.00873
AFIX  43
H5    2    0.370979    0.598920    0.955924    11.00000   -1.20000
AFIX   0
C6    1    0.160172    0.640743    0.915732    11.00000    0.02266    0.01261 =
         0.01783    0.00241    0.00279    0.00641
C7    1    0.147136    0.725088    0.985478    11.00000    0.06503    0.02459 =
         0.02576    0.00430    0.01090    0.02699
AFIX 137
H7A   2    0.088691    0.684740    1.005294    11.00000   -1.50000
H7B   2    0.126005    0.790557    0.976671    11.00000   -1.50000
H7C   2    0.218428    0.753560    1.018785    11.00000   -1.50000
AFIX   0
C8    1    0.250374    0.704563    0.885199    11.00000    0.03401    0.02271 =
         0.03221    0.01293    0.00172    0.00509
AFIX 137
H8A   2    0.319279    0.741239    0.920654    11.00000   -1.50000
H8B   2    0.224606    0.764018    0.871424    11.00000   -1.50000
H8C   2    0.265351    0.649550    0.843848    11.00000   -1.50000
AFIX   0
C9    1    0.048666    0.598964    0.864828    11.00000    0.02642    0.02498 =
         0.03741    0.00959    0.00041    0.01328
AFIX 137
H9A   2    0.054593    0.543158    0.820677    11.00000   -1.50000
H9B   2    0.030013    0.665107    0.855417    11.00000   -1.50000
H9C   2   -0.010353    0.561745    0.885637    11.00000   -1.50000
AFIX   0
C10   1    0.380385    0.091786    0.898337    11.00000    0.01836    0.01727 =
         0.01197    0.00592    0.00274    0.00585
C11   1    0.458252    0.206043    0.948382    11.00000    0.02916    0.02032 =
         0.01518    0.00398   -0.00186    0.00766
AFIX 137
H11A  2    0.472358    0.200776    0.995585    11.00000   -1.50000
H11B  2    0.423039    0.268545    0.950007    11.00000   -1.50000
H11C  2    0.529434    0.222286    0.931737    11.00000   -1.50000
AFIX   0
C12   1    0.272258    0.060633    0.926385    11.00000    0.02585    0.03581 =
         0.02293    0.01466    0.01005    0.00842
AFIX 137
H12A  2    0.290476    0.055229    0.973233    11.00000   -1.50000
H12B  2    0.223759   -0.013967    0.894502    11.00000   -1.50000
H12C  2    0.233220    0.120664    0.929403    11.00000   -1.50000
AFIX   0
C13   1    0.442207   -0.002129    0.890720    11.00000    0.02853    0.01927 =
         0.01731    0.00688   -0.00139    0.00916
AFIX 137
H13A  2    0.506814    0.015728    0.868148    11.00000   -1.50000
H13B  2    0.391159   -0.077432    0.861798    11.00000   -1.50000
H13C  2    0.468150   -0.004693    0.937346    11.00000   -1.50000
AFIX   0
C14   1    0.314135    0.038014    0.765360    11.00000    0.01050    0.01408 =
         0.01524    0.00488    0.00372    0.00442
C15   1    0.257650    0.070265    0.649601    11.00000    0.02197    0.01447 =
         0.01178    0.00353    0.00027    0.00470
C16   1    0.221050    0.170873    0.636954    11.00000    0.03077    0.01646 =
         0.01875    0.00528   -0.00460    0.00557
AFIX 137
H16A  2    0.154317    0.178733    0.657631    11.00000   -1.50000
H16B  2    0.203436    0.156179    0.586251    11.00000   -1.50000
H16C  2    0.281836    0.242467    0.658841    11.00000   -1.50000
AFIX   0
C17   1    0.360362    0.056056    0.616257    11.00000    0.03730    0.04559 =
         0.02125    0.01548    0.01343    0.01959
AFIX 137
H17A  2    0.422177    0.126843    0.637841    11.00000   -1.50000
H17B  2    0.341843    0.041715    0.565641    11.00000   -1.50000
H17C  2    0.382943   -0.009500    0.623903    11.00000   -1.50000
AFIX   0
C18   1    0.159989   -0.039511    0.618206    11.00000    0.03835    0.01927 =
         0.01792    0.00537   -0.00883   -0.00193
AFIX 137
H18A  2    0.185358   -0.106472    0.620788    11.00000   -1.50000
H18B  2    0.133006   -0.049989    0.568943    11.00000   -1.50000
H18C  2    0.098988   -0.032456    0.644758    11.00000   -1.50000
AFIX   0
C19   1    0.295681   -0.089135    0.740762    11.00000    0.02044    0.01151 =
         0.01070    0.00326    0.00143    0.00591
C20   1    0.378271   -0.139771    0.715686    11.00000    0.01880    0.02114 =
         0.01985    0.00405    0.00150    0.00913
AFIX  43
H20   2    0.449027   -0.092788    0.714280    11.00000   -1.20000
AFIX   0
C21   1    0.356323   -0.259865    0.692677    11.00000    0.03530    0.02556 =
         0.02463    0.00222    0.00073    0.02164
AFIX  43
H21   2    0.412052   -0.295017    0.675109    11.00000   -1.20000
AFIX   0
C22   1    0.253885   -0.327878    0.695336    11.00000    0.04482    0.01403 =
         0.02104    0.00349   -0.00473    0.00655
AFIX  43
H22   2    0.239811   -0.409683    0.680123    11.00000   -1.20000
AFIX   0
C23   1    0.172188   -0.278339    0.719769    11.00000    0.03010    0.01989 =
         0.02281    0.01154   -0.00253   -0.00240
AFIX  43
H23   2    0.101798   -0.325820    0.721321    11.00000   -1.20000
AFIX   0
C24   1    0.192305   -0.158884    0.742224    11.00000    0.01955    0.02112 =
         0.01784    0.00678    0.00267    0.00550
AFIX  43
H24   2    0.135342   -0.124718    0.758621    11.00000   -1.20000
AFIX   0
C25   1    0.745015    0.811427    0.841631    11.00000    0.01815    0.01096 =
         0.01474    0.00182    0.00437    0.00436
C26   1    0.627031    0.799686    0.833212    11.00000    0.02146    0.01723 =
         0.01974    0.00304    0.00688    0.01044
AFIX  43
H26   2    0.589535    0.843703    0.813400    11.00000   -1.20000
AFIX   0
C27   1    0.575610    0.712677    0.858934    11.00000    0.02110    0.02479 =
         0.01579   -0.00153    0.01004    0.00074
AFIX  43
H27   2    0.497768    0.688046    0.859481    11.00000   -1.20000
AFIX   0
C28   1    0.659706    0.667668    0.884020    11.00000    0.03573    0.01745 =
         0.00994    0.00410    0.00559    0.00070
AFIX  43
H28   2    0.648231    0.607559    0.903972    11.00000   -1.20000
AFIX   0
C29   1    0.763195    0.728486    0.873892    11.00000    0.02108    0.01546 =
         0.01446    0.00176    0.00026    0.00336
AFIX  43
H29   2    0.833872    0.716504    0.886432    11.00000   -1.20000
AFIX   0
C30   1    0.833412    0.906129    0.830796    11.00000    0.01999    0.01474 =
         0.02304    0.00504    0.00783    0.00299
C31   1    0.849788    1.016417    0.894539    11.00000    0.03448    0.01608 =
         0.02957    0.00112    0.00792   -0.00215
AFIX 137
H31A  2    0.779281    1.038244    0.895951    11.00000   -1.50000
H31B  2    0.908419    1.079579    0.890222    11.00000   -1.50000
H31C  2    0.872067    1.001490    0.937936    11.00000   -1.50000
AFIX   0
C32   1    0.797212    0.929250    0.763554    11.00000    0.04710    0.02321 =
         0.02787    0.01152    0.00651   -0.00412
AFIX 137
H32A  2    0.790087    0.860504    0.722811    11.00000   -1.50000
H32B  2    0.853513    0.995079    0.760106    11.00000   -1.50000
H32C  2    0.724750    0.947040    0.764491    11.00000   -1.50000
AFIX   0
C33   1    0.945224    0.877274    0.828997    11.00000    0.02429    0.02157 =
         0.07727    0.01554    0.02170    0.00478
AFIX 137
H33A  2    0.969442    0.864349    0.872773    11.00000   -1.50000
H33B  2    1.001455    0.941771    0.824084    11.00000   -1.50000
H33C  2    0.936852    0.807102    0.788975    11.00000   -1.50000
AFIX   0
C34   1    0.731165    0.285579    0.785723    11.00000    0.01723    0.01921 =
         0.01629    0.00632    0.00243    0.00716
C35   1    0.741343    0.390712    0.849959    11.00000    0.02235    0.02406 =
         0.01439    0.00204   -0.00094    0.00906
AFIX 137
H35A  2    0.771336    0.377222    0.892384    11.00000   -1.50000
H35B  2    0.667186    0.403465    0.853581    11.00000   -1.50000
H35C  2    0.792055    0.459096    0.845243    11.00000   -1.50000
AFIX   0
C36   1    0.846639    0.264139    0.782838    11.00000    0.01873    0.02611 =
         0.02055    0.00635    0.00324    0.00966
AFIX 137
H36A  2    0.876672    0.257873    0.827673    11.00000   -1.50000
H36B  2    0.897427    0.328736    0.774335    11.00000   -1.50000
H36C  2    0.839887    0.192057    0.744658    11.00000   -1.50000
AFIX   0
C37   1    0.646454    0.180597    0.790627    11.00000    0.02400    0.02469 =
         0.02549    0.01161    0.00605    0.00870
AFIX 137
H37A  2    0.641184    0.112700    0.749741    11.00000   -1.50000
H37B  2    0.572804    0.195653    0.791521    11.00000   -1.50000
H37C  2    0.670959    0.166002    0.833769    11.00000   -1.50000
AFIX   0
C38   1    0.697285    0.272399    0.655667    11.00000    0.01211    0.01623 =
         0.01672    0.00205    0.00209    0.00165
C39   1    0.628189    0.320335    0.547502    11.00000    0.02126    0.02035 =
         0.01179    0.00334    0.00307    0.00555
C40   1    0.574829    0.415660    0.541846    11.00000    0.04079    0.03575 =
         0.01825    0.01000    0.00292    0.01911
AFIX 137
H40A  2    0.509645    0.412015    0.565246    11.00000   -1.50000
H40B  2    0.550848    0.404798    0.492154    11.00000   -1.50000
H40C  2    0.629759    0.491326    0.564509    11.00000   -1.50000
AFIX   0
C41   1    0.734816    0.335246    0.516113    11.00000    0.03005    0.05971 =
         0.02977    0.02461    0.01422    0.01820
AFIX 137
H41A  2    0.789314    0.408433    0.544980    11.00000   -1.50000
H41B  2    0.716629    0.336036    0.468117    11.00000   -1.50000
H41C  2    0.766927    0.270836    0.515099    11.00000   -1.50000
AFIX   0
C42   1    0.545010    0.202595    0.507904    11.00000    0.04533    0.02909 =
         0.02165    0.00617   -0.00514    0.00110
AFIX 137
H42A  2    0.579973    0.141194    0.509886    11.00000   -1.50000
H42B  2    0.523449    0.196194    0.458721    11.00000   -1.50000
H42C  2    0.478158    0.194737    0.529659    11.00000   -1.50000
AFIX   0
C43   1    0.747889    0.177246    0.624654    11.00000    0.01814    0.01915 =
         0.01528    0.00254    0.00291    0.00740
C44   1    0.689790    0.062442    0.612655    11.00000    0.02014    0.02116 =
         0.01722    0.00024   -0.00088    0.00568
AFIX  43
H44   2    0.615114    0.044177    0.620913    11.00000   -1.20000
AFIX   0
C45   1    0.740836   -0.025031    0.588703    11.00000    0.03267    0.02241 =
         0.02050    0.00050   -0.00280    0.01148
AFIX  43
H45   2    0.701586   -0.103174    0.581027    11.00000   -1.20000
AFIX   0
C46   1    0.849138    0.001791    0.576001    11.00000    0.03300    0.03734 =
         0.01910    0.00129    0.00059    0.02307
AFIX  43
H46   2    0.884631   -0.057956    0.560168    11.00000   -1.20000
AFIX   0
C47   1    0.905598    0.114702    0.586227    11.00000    0.02045    0.04174 =
         0.02295    0.00513    0.00413    0.01632
AFIX  43
H47   2    0.979111    0.132095    0.576031    11.00000   -1.20000
AFIX   0
C48   1    0.856332    0.203366    0.611255    11.00000    0.02042    0.02821 =
         0.02058    0.00696    0.00615    0.00933
AFIX  43
H48   2    0.896388    0.281357    0.619182    11.00000   -1.20000
AFIX   0
C49   1    0.175804    0.397029    0.768734    11.00000    0.02107    0.01302 =
         0.01983    0.00338    0.00648    0.00720
C50   1    0.123376    0.218603    0.811172    11.00000    0.02051    0.02146 =
         0.03253    0.01266    0.01402    0.00786
C52   1    0.785793    0.586538    0.726931    11.00000    0.01943    0.01986 =
         0.01349    0.00370   -0.00029   -0.00015
MO1   5    0.227584    0.371303    0.855430    11.00000    0.01669    0.01223 =
         0.01371    0.00556    0.00595    0.00638
MO2   5    0.654807    0.625434    0.762267    11.00000    0.01301    0.01251 =
         0.01087    0.00385    0.00309    0.00255
N1    6    0.354031    0.112065    0.831228    11.00000    0.01389    0.01293 =
         0.01422    0.00450    0.00196    0.00464
N2    6    0.288972    0.101539    0.726671    11.00000    0.01937    0.01249 =
         0.01215    0.00462    0.00246    0.00468
N3    6    0.687529    0.313398    0.723671    11.00000    0.01538    0.01605 =
         0.01381    0.00366    0.00162    0.00477
N4    6    0.653887    0.335287    0.623051    11.00000    0.01687    0.01763 =
         0.01386    0.00253    0.00282    0.00505
O1    7    0.058824    0.128191    0.786744    11.00000    0.02515    0.02323 =
         0.05812    0.00818    0.01335   -0.00339
O2    7    0.139407    0.412415    0.718493    11.00000    0.03811    0.02972 =
         0.02072    0.01067    0.00484    0.01675
O3    7    0.867249    0.566518    0.709687    11.00000    0.01557    0.03087 =
         0.02964    0.00498    0.00802    0.00688
O4    7    0.590341    0.691238    0.631026    11.00000    0.02789    0.03435 =
         0.02161    0.01513    0.00429    0.00959
SI1   8    0.324295    0.230892    0.804521    11.00000    0.01379    0.01103 =
         0.01238    0.00340    0.00229    0.00370
SI2   8    0.623797    0.420769    0.705610    11.00000    0.01402    0.01339 =
         0.01228    0.00246    0.00268    0.00340

C53   1    0.935584    0.688211    0.580930    11.00000    0.02840    0.04352 =
         0.02540    0.01363   -0.00232    0.00006
AFIX  43
D53   4    0.978094    0.710951    0.626938    11.00000   -1.20000
AFIX   0
C54   1    0.829585    0.700439    0.571688    11.00000    0.03297    0.03547 =
         0.02882    0.00423    0.01078    0.00178
AFIX  43
D54   4    0.797695    0.730560    0.611459    11.00000   -1.20000
AFIX   0
C55   1    0.769044    0.669430    0.505269    11.00000    0.03125    0.02707 =
         0.04372    0.00435   -0.00171    0.01233
AFIX  43
D55   4    0.695323    0.678108    0.499323    11.00000   -1.20000
AFIX   0
C56   1    0.813930    0.625979    0.447303    11.00000    0.05738    0.01980 =
         0.02272    0.00822   -0.00445    0.00620
AFIX  43
D56   4    0.772100    0.605937    0.401377    11.00000   -1.20000
AFIX   0
C57   1    0.919748    0.611650    0.456116    11.00000    0.05073    0.03633 =
         0.03204    0.00724    0.02277    0.00477
AFIX  43
D57   4    0.951029    0.580504    0.416262    11.00000   -1.20000
AFIX   0
C58   1    0.980366    0.642523    0.522828    11.00000    0.01952    0.04994 =
         0.05609    0.01499    0.01001    0.00413
AFIX  43
D58   4    1.053464    0.632324    0.528917    11.00000   -1.20000
AFIX   0
HKLF 4


REM  sm046_a.res in P-1
REM wR2 = 0.0753, GooF = S = 1.015, Restrained GooF = 1.015 for all data
REM R1 = 0.0327 for 10269 Fo > 4sig(Fo) and 0.0577 for all 13479 data
REM 667 parameters refined using 0 restraints

END

WGHT      0.0399      0.8126

REM Highest difference peak  0.558,  deepest hole -0.822,  1-sigma level  0.098
Q1    1   0.4604  0.4230  0.8821  11.00000  0.05    0.56
Q2    1   0.6105  0.1837  0.4991  11.00000  0.05    0.54
Q3    1   0.3144  0.3825  0.9004  11.00000  0.05    0.54
Q4    1   0.2260  0.3665  0.8974  11.00000  0.05    0.46
Q5    1   0.1220  0.6997  1.0207  11.00000  0.05    0.41
Q6    1   0.5706  0.1961  0.4597  11.00000  0.05    0.41
Q7    1   0.5454  0.5447  0.7388  11.00000  0.05    0.41
Q8    1   0.3035  0.4171  0.9181  11.00000  0.05    0.40
;
_shelx_res_checksum                4490
_shelx_hkl_file
;
 -14   5  -3   30.70   14.61   0
 -14   6  -1   11.26   14.72   0
 -13   0  -8  220.95   13.79   0
 -13   2  -7   22.92   11.97   0
 -13   3  -6   82.72   12.93   0
 -13   4  -5   14.78   12.73   0
 -13   7   2   93.37   14.20   0
 -13   8   8    0.58   14.14   0
 -13   8   9   37.19   14.55   0
 -12   2  -7   81.08   12.67   0
 -12   4  -5   11.45   11.83   0
 -12   7   2   55.64   13.32   0
 -11  -1  -9   71.86    8.88   0
 -11   1  -8  267.19   11.96   0
 -10  -1  -9   18.52    8.50   0
 -10   5  -3   -5.25   10.66   0
 -10   7   3  438.36   15.14   0
 -10   7   4  119.49   12.23   0
 -10   7  15   10.65   11.27   0
  -9  -1  -9  283.66   10.32   0
  -9   2  -7  539.45   13.43   0
  -9   6   0   38.70   10.78   0
  -9   7   5   14.40   10.47   0
  -9   7   6   33.56   10.65   0
  -9   7  12    7.49   10.93   0
  -9   7  13  658.43   15.79   0
  -8   4  -4   40.67    9.05   0
  -8   5  -2   36.28    9.60   0
  -8   6   1   17.10    6.91   0
  -7  -2  -9   41.42    5.91   0
  -7   0  -8    6.12    7.17   0
  -7   3  -5  385.34   11.01   0
  -7   5  -1  -14.80    7.86   0
  -7   6  15  375.93   10.79   0
  -6  -3  -9  446.37    7.49   0
  -6   5   1  229.04    9.84   0
  -5   0  -7   59.41    5.08   0
  -5   1  -6 1348.64   12.45   0
  -5   5   3  204.32    8.47   0
  -4  -1  -7    1.09    3.83   0
   1 -11  -4  621.94   12.10   0
   2 -13  -2   20.19    9.57   0
   2  -7  -3 1638.61   14.24   0
   3 -12  -1  165.76    9.77   0
   3  -5   0    8.31    6.02   0
   3  -2  15  383.42    8.68   0
   4 -13   1   68.89   10.51   0
   4  -7   1  237.25    8.86   0
   4  -6   2 2621.65   19.86   0
   4  -4   6  510.00    9.19   0
   5 -12   3  534.12   14.92   0
   5 -11   3  924.70   17.35   0
   5 -10   3  212.81   10.99   0
   5  -9   3   -4.29    8.02   0
   5  -8   4  895.42   13.96   0
   5  -7   5    0.18    5.74   0
   5  -7  21  123.46   10.77   0
   5  -6  18  316.40   11.73   0
   5  -5  11  368.81   10.66   0
   5  -5  12  241.38    9.71   0
   5  -5  13   37.73    9.01   0
   6 -11   6    2.57    9.65   0
   6 -10   7   -5.59    8.88   0
   6  -9   7   29.64    9.21   0
   6  -9   8  638.99   13.92   0
   6  -8   9  150.83   10.35   0
   6  -8  10  172.50   10.47   0
   6  -8  16  153.87   10.79   0
   6  -8  17   35.20    9.89   0
 -14   1  -7   70.02   13.22   0
 -14   2  -6  349.52   17.81   0
 -14   4  -4   -5.98   13.44   0
 -13   5  -3   53.91   14.05   0
 -13   6  -1   67.37   10.74   0
 -13   7   3   16.93   14.27   0
 -12   3  -6   54.38   11.28   0
 -12   5  -3  -23.14   11.69   0
 -12   7   3    9.18   12.55   0
 -11  -2  -9   10.42    7.60   0
 -11   2  -7  130.83   11.53   0
 -11   3  -6   20.03   10.48   0
 -11   7   4   17.72   11.53   0
 -10  -2  -9   15.19    8.06   0
 -10   3  -6  125.39   10.72   0
 -10   7  14  149.98   11.93   0
  -9   4  -4   10.20    9.56   0
  -9   5  -2   11.46   10.25   0
  -9   6   1    8.17   10.33   0
  -9   7   7   43.95   10.40   0
  -9   7   8  584.83   15.40   0
  -9   7  10  220.25   11.98   0
  -9   7  11 1184.17   19.61   0
  -8  -2  -9   40.34    6.55   0
  -7   2  -6   68.00    7.71   0
  -7   4  -3  835.48   13.93   0
  -7   6   4    6.05    8.49   0
  -7   6   5  292.09   11.75   0
  -7   6  14    1.53    7.03   0
  -6  -1  -8  147.47    6.43   0
  -6   3  -4   65.37    7.54   0
  -5   5   4 2142.10   17.52   0
  -5   5  14  261.50    8.23   0
  -4   0  -6 1648.13   11.49   0
  -4   1  -5  351.80    6.80   0
  -3  -1  -6  350.66    5.04   0
  -3   0  -5  566.28    6.38   0
  -3   2  -2  128.65    5.94   0
  -3   4   6 1875.33   12.75   0
  -3   4  12   50.12    4.03   0
  -2   2   0  865.17    7.84   0
   2 -11  -3  308.36    9.76   0
   3 -13  -1  387.73   13.50   0
   3 -10  -2  637.56   13.10   0
   3  -9  -2   37.58    6.92   0
   3  -6  -1  243.65    7.73   0
   3  -3   3   56.54    6.17   0
   3  -3  20  375.90   10.07   0
   3  -2   6   99.17    5.37   0
   4 -11   0  180.45    9.98   0
   4 -10   0   -5.21    7.68   0
   4  -9   0  160.90    8.94   0
   4  -4  18  804.07   13.40   0
   4  -3  12  442.81    9.96   0
   5  -8   3  418.32   11.49   0
   5  -7   4 1237.30   16.11   0
   5  -6   6 1078.74   14.10   0
   5  -6  19  174.36   10.09   0
   5  -5   9   25.89    7.52   0
   5  -5  10   59.53    7.87   0
   5  -5  14  298.52   10.38   0
   6 -10   6  220.10   11.46   0
   6  -9   6 1647.85   20.74   0
   6  -8   8  966.77   16.61   0
   6  -8  18   25.52    9.87   0
   6  -7  11   50.44    9.34   0
   6  -7  12  352.23   12.08   0
   6  -7  13  133.02   10.16   0
   6  -7  14  264.71   11.47   0
   6  -7  15   74.53   10.47   0
 -14   0  -7   43.08   11.92   0
 -14   3  -5   26.63   12.42   0
 -14   5  -2   -1.02   14.04   0
 -13   1  -7   79.11   11.85   0
 -13   2  -6    0.43   10.51   0
 -13   3  -5   20.13   11.09   0
 -13   5  -2  133.34   13.77   0
 -13   6   0   21.63   13.34   0
 -13   7   4  146.55   15.23   0
 -12   4  -4  166.06   13.54   0
 -12   7   4  129.42   13.85   0
 -11   0  -8  268.44   11.67   0
 -11   4  -4    3.48   11.00   0
 -11   6   0  200.11   13.82   0
 -11   7   5  158.77   13.66   0
 -11   7  14   26.33   12.86   0
 -11   7  15   -2.15   11.15   0
 -10   0  -8   49.76    9.70   0
 -10   4  -4   -7.02   10.01   0
 -10   6   1 1329.05   21.22   0
 -10   7   7  105.71   12.13   0
 -10   7  11  174.43   13.65   0
 -10   7  12    4.78   10.52   0
 -10   7  13   21.85   10.54   0
  -9  -2  -9   10.31    6.13   0
  -9   6   2  296.44   12.59   0
  -8   0  -8  221.07    8.83   0
  -8   3  -5  579.60   13.07   0
  -8   4  -3  843.55   14.78   0
  -8   5  -1  416.18   12.59   0
  -8   6   3    7.03    9.24   0
  -8   6  16   -1.26    9.32   0
  -7  -3  -9   55.19    5.71   0
  -7   6   6   49.69    8.56   0
  -7   6  12   -2.68    8.50   0
  -7   6  13  227.76    9.43   0
  -6  -4  -9    6.21    3.89   0
  -6   5   2 1852.50   17.98   0
  -6   5  17    8.62    6.83   0
  -5  -2  -8  374.52    6.32   0
  -5   5   5   14.02    6.48   0
  -5   5  13   18.01    6.23   0
  -4   3  -1 1035.72   11.33   0
  -3   3   1  366.68    7.08   0
  -3   4   7   17.38    4.06   0
  -3   4   8   38.13    4.78   0
  -3   4  10  626.92    8.09   0
  -3   4  11   46.36    4.20   0
   0  -9  -6  206.15    6.86   0
   0  -8  -6   54.08    4.67   0
   0  -7  -6    4.06    4.00   0
   0  -4  -5    5.61    3.32   0
   1 -12  -4   45.98    7.54   0
   1  -9  -5   -4.10    5.39   0
   2 -12  -3  683.36   13.78   0
   2  -1   4  320.00    5.59   0
   3 -11  -2  146.73    8.74   0
   3  -8  -2  401.97    9.55   0
   3  -2  16  237.71    7.61   0
   4 -12   0   12.32    8.29   0
   4  -8   0   78.77    7.71   0
   4  -4  19  326.87   10.50   0
   4  -3   9   32.86    5.92   0
   4  -3  13    8.91    5.81   0
   4  -3  14   26.10    6.96   0
   5 -12   2   85.63    9.88   0
   5 -11   2   -1.57    8.11   0
   5 -10   2  150.51    9.63   0
   5  -9   2  157.53    9.45   0
   5  -6   5  499.81   11.66   0
   5  -6  20  180.67   10.56   0
   5  -5   8  380.97   10.41   0
   5  -5  16  464.30   11.65   0
   6 -11   5  293.93   11.06   0
   6 -10   5   34.71    9.56   0
   6  -8   7   11.24    8.61   0
   6  -7   9  476.56   12.59   0
   6  -7  10  126.13    9.77   0
   6  -7  16   58.86    9.53   0
   6  -7  17   -0.79    9.58   0
   7 -10  11   14.84   10.22   0
 -14   1  -6  189.59   14.59   0
 -14   4  -3  177.70   15.53   0
 -14   5  -1  409.37   18.72   0
 -14   6   1   34.50   13.36   0
 -13   0  -7  276.14   14.61   0
 -13   7   5   62.44   14.66   0
 -13   7   6   13.19   13.88   0
 -12  -1  -8  202.59   11.48   0
 -12   1  -7   -5.79    9.79   0
 -12   2  -6  254.11   13.45   0
 -12   3  -5   46.40   11.69   0
 -12   5  -2  103.14   12.54   0
 -12   6   1   55.66   12.67   0
 -12   7   5    4.19   11.79   0
 -12   7   6  299.41   16.02   0
 -12   7  14   90.27   13.95   0
 -12   7  15   92.53   13.46   0
 -11   3  -5   59.49   10.98   0
 -11   5  -2  403.02   13.04   0
 -11   7   6   10.74   11.19   0
 -11   7   8   18.81   11.54   0
 -11   7  11    9.57   12.53   0
 -11   7  12    1.65   11.47   0
 -11   7  13   15.83   11.45   0
 -10   1  -7  339.44   12.86   0
 -10   7   9  379.87   14.25   0
 -10   7  10   53.40   10.68   0
  -9  -3  -9   66.45    7.26   0
  -9   1  -7  582.87   13.94   0
  -9   2  -6   14.17    9.80   0
  -9   3  -5  209.01   11.07   0
  -8  -3  -9   19.57    5.79   0
  -8   1  -7  463.89   11.31   0
  -8   2  -6    3.38    7.67   0
  -8   6   4  634.13   14.37   0
  -8   6  15  396.94   12.99   0
  -7   3  -4  217.36    9.54   0
  -7   5   1   11.15    8.25   0
  -7   6   7  904.27   14.97   0
  -7   6   8    3.60    7.98   0
  -7   6   9  305.91   10.67   0
  -7   6  10   17.58    7.71   0
  -6  -5  -9  509.31    6.63   0
  -6   0  -7 1006.90   12.14   0
  -6   2  -5  104.28    7.26   0
  -6   4  -1   -5.46    7.87   0
  -5   2  -4  500.32    9.25   0
  -5   5   6  261.84    8.23   0
  -5   5  12  505.53   10.13   0
  -4   2  -3  246.87    6.79   0
  -3   4   9    5.08    4.21   0
  -2   3  14  108.83    3.58   0
  -1  -8  -7  261.28    5.70   0
  -1  -7  -7   64.82    3.72   0
   1 -10  -5   -6.79    5.79   0
   2  -9  -4   92.80    7.35   0
   2  -8  -4    7.39    5.76   0
   3 -14  -1  158.31   10.82   0
   3 -12  -2  100.12    8.75   0
   3  -7  -2    1.46    5.78   0
   3  -2   5   55.74    4.95   0
   3  -2  17  831.96   11.04   0
   4 -13   0   12.56    8.58   0
   4 -10  -1  606.54   13.60   0
   4  -6   1 1529.18   15.47   0
   4  -5   2 1725.13   15.29   0
   4  -4   4   30.16    6.65   0
   4  -3   8   48.89    6.20   0
   4  -3  15  131.32    8.03   0
   5  -8   2  263.94    9.99   0
   5  -7   3  346.80   10.55   0
   5  -5   7  513.96   11.24   0
   5  -5  17  528.58   12.35   0
   6 -11   4   58.20    9.96   0
   6 -10   4  567.53   14.28   0
   6  -9   5  205.24   10.88   0
   6  -8   6 1183.69   17.38   0
   6  -7  18   29.62    9.05   0
   7 -10   9   77.31   10.72   0
   7 -10  10   45.35    7.80   0
   7  -9  11   13.72    9.57   0
   7  -9  12   82.58   10.74   0
   7  -9  13   98.15   10.93   0
   7  -9  14   14.14   10.15   0
 -14   2  -5   48.41   13.06   0
 -14   3  -4  147.79   13.79   0
 -13   1  -6   51.67   12.66   0
 -13   4  -3   -3.98   12.16   0
 -13   5  -1   27.80   13.13   0
 -13   6   2    9.20   12.95   0
 -13   7   7   42.50   14.24   0
 -13   7   8   39.39   14.06   0
 -13   7   9   67.49   14.28   0
 -13   7  10  207.73   15.34   0
 -12   4  -3  251.86   14.30   0
 -12   5  -1    1.09   11.88   0
 -12   6   2   26.47   12.28   0
 -12   7   9   14.48   12.74   0
 -12   7  10   49.58   13.14   0
 -12   7  11    7.24   12.66   0
 -12   7  13   -7.34   12.37   0
 -11  -1  -8  312.42   11.51   0
 -11   2  -6   13.43    9.83   0
 -11   5  -1  278.13   14.23   0
 -11   7   9   12.67   10.59   0
 -11   7  10   37.42   10.81   0
 -10  -1  -8  232.08   10.88   0
 -10   2  -6   58.27    9.96   0
 -10   4  -3  536.64   14.96   0
 -10   6   2  390.59   12.44   0
  -9   4  -3    6.99    8.88   0
  -9   6  16  405.41   14.35   0
  -8  -4  -9  178.66    7.16   0
  -8  -1  -8  358.35    9.96   0
  -8   5   0   49.56    6.95   0
  -8   6   5    8.95    9.20   0
  -7  -4  -9    3.18    4.62   0
  -7  -1  -8   57.41    5.89   0
  -6   1  -6  182.28    7.30   0
  -6   3  -3   82.36    7.73   0
  -6   5   3    8.15    7.09   0
  -6   5  16   -1.51    6.49   0
  -5   3  -2  146.15    7.74   0
  -5   4   1   18.33    6.99   0
  -5   5   8   41.85    6.41   0
  -5   5   9  907.42   12.74   0
  -5   5  10  115.01    7.91   0
  -2   3   5  467.76    5.59   0
  -1  -9  -7  182.76    5.73   0
   0 -10  -6  417.56    8.58   0
   1   0   3  263.26    3.54   0
   2 -13  -3  750.63   14.31   0
   2 -10  -4   41.93    6.18   0
   2  -4  -2  352.78    6.39   0
   2  -2   1   52.30    4.01   0
   3 -13  -2   76.36   10.04   0
   3  -5  -1  537.17    8.85   0
   3  -3   2  620.54    9.00   0
   4 -12  -1  182.92   10.88   0
   4 -11  -1  250.07   10.03   0
   4  -9  -1  130.11    8.42   0
   4  -4  20  767.66   13.01   0
   4  -3  16   -8.24    6.83   0
   5 -12   1  274.08   11.60   0
   5 -11   1  591.84   13.75   0
   5 -10   1    6.80    8.16   0
   5  -9   1   90.56    8.51   0
   5  -6   4 1913.51   17.50   0
   5  -5   6   90.95    8.04   0
   5  -5  18  634.91   13.12   0
   6 -11   3    4.04    8.71   0
   6  -9   4 1449.80   18.90   0
   6  -7   7   31.20    8.37   0
   6  -7  19  205.26   11.19   0
   6  -6  11  390.99   11.58   0
   6  -6  12  136.60    9.48   0
   6  -6  13  270.36   10.65   0
   6  -6  14  679.03   14.04   0
   7 -10   8  615.17   15.56   0
   7  -9   9   73.12   10.10   0
   7  -9  10  216.75   11.86   0
 -14   0  -6    3.22   11.70   0
 -14   4  -2   12.79   13.83   0
 -14   5   0   57.63   14.39   0
 -13  -1  -7   93.22   11.15   0
 -13   2  -5   26.34   11.47   0
 -13   3  -4   26.05   11.22   0
 -13   4  -2  117.02   13.08   0
 -13   5   0    3.51   12.88   0
 -13   6   3   14.18   13.18   0
 -12   1  -6   65.20   11.93   0
 -12   3  -4  501.44   16.27   0
 -12   6   3   87.81   12.94   0
 -11  -2  -8  116.87   10.17   0
 -11   0  -7  264.97   12.79   0
 -11   6   3  207.03   13.73   0
 -10   6   3 2820.44   28.44   0
  -9  -1  -8   12.62    6.89   0
  -9   3  -4  135.08   10.04   0
  -9   6   4  302.86   10.91   0
  -9   6   5 1094.74   18.41   0
  -9   6  15    8.11   10.15   0
  -8   4  -2   -5.59    8.54   0
  -8   6   6   13.11    8.56   0
  -8   6   7  332.76   12.02   0
  -8   6   8  113.08   10.98   0
  -8   6  11  936.71   16.86   0
  -8   6  12   21.45    8.53   0
  -7  -5  -9   13.33    4.37   0
  -7   1  -6  328.68   10.18   0
  -7   2  -5  477.72   10.91   0
  -7   5   2    6.41    8.20   0
  -6  -2  -8  251.32    6.70   0
  -6   4   0 3310.86   22.23   0
  -6   5   4   87.01    8.10   0
  -6   5  15   25.63    7.26   0
  -5  -1  -7  711.60    8.74   0
  -5   1  -5  104.19    6.80   0
  -4   4  15  208.14    6.64   0
  -1  -6  -7   59.67    3.08   0
   1 -11  -5  367.82    9.42   0
   2 -11  -4  717.36   12.26   0
   2  -7  -4   68.90    5.16   0
   2  -5  -3 1008.34    9.81   0
   2  -3  -1  323.67    6.21   0
   3 -11  -3   46.97    8.49   0
   3 -10  -3 1055.42   14.34   0
   3  -9  -3  735.32   11.95   0
   3  -8  -3  752.74   11.83   0
   3  -6  -2   24.03    5.57   0
   3  -4   0 1960.09   13.87   0
   3  -2  18  897.85   11.57   0
   4 -13  -1   59.54   10.28   0
   4  -8  -1   54.09    7.31   0
   4  -4   3  641.84   10.21   0
   4  -3   6   46.70    6.30   0
   4  -3  17   89.33    7.32   0
   5 -13   1   63.48    9.43   0
   5  -8   1  444.39   11.07   0
   5  -7   2  200.19    9.00   0
   5  -6   3   35.01    7.80   0
   5  -5   5 1262.76   14.82   0
   5  -5  19  150.88    8.87   0
   5  -4   9   10.06    7.55   0
   5  -4  10  206.37    8.37   0
   5  -4  11  102.71    7.62   0
   5  -4  12  455.19   10.49   0
   5  -4  13   54.71    7.21   0
   5  -4  14  139.43    9.17   0
   6 -12   3  708.05   16.04   0
   6  -7   6 2300.61   21.69   0
   6  -7  20   27.28    9.22   0
   6  -6   9   82.71    8.65   0
   6  -6  15   32.29    8.34   0
   6  -6  16  561.50   13.37   0
   7  -9   8 1509.28   20.76   0
   7  -8  11  565.71   14.49   0
   7  -8  12  306.76   12.45   0
   7  -8  14  644.82   15.50   0
   7  -8  15  152.51   11.13   0
   7  -8  16  133.23   10.35   0
 -14  -1  -6  231.80   15.50   0
 -14   1  -5   -2.32   12.13   0
 -14   2  -4   57.73   12.75   0
 -14   3  -3  461.36   17.48   0
 -14   5   1  381.99   18.57   0
 -14   6   4  516.34   19.49   0
 -13   6   4   12.30   13.23   0
 -12  -1  -7  131.89   12.08   0
 -12   2  -5  123.22   12.06   0
 -12   4  -2  164.76   12.85   0
 -12   5   0   89.91   12.34   0
 -12   6   4  139.92   13.54   0
 -11   1  -6    5.55    9.32   0
 -11   2  -5  211.06   11.99   0
 -11   3  -4  160.32   11.91   0
 -11   5   0    6.47   11.01   0
 -11   6   4   25.86   11.16   0
 -10  -2  -8  826.71   14.82   0
 -10   0  -7   85.25    9.04   0
 -10   4  -2  335.89   13.27   0
 -10   6   4    6.03    7.46   0
 -10   6   5  485.19   15.32   0
 -10   6  16  323.29   13.89   0
  -9   4  -2  280.81   11.94   0
  -9   5   1 1109.20   18.01   0
  -9   6   6   52.57   10.24   0
  -9   6  14    6.56    9.17   0
  -8   0  -7  405.98   10.28   0
  -8   6   9   19.84    8.87   0
  -8   6  10  248.34   11.09   0
  -7   3  -3 1011.54   14.26   0
  -7   5   3   -2.66    7.96   0
  -7   5  17    1.57    8.18   0
  -6   2  -4   12.93    6.44   0
  -6   5  14   89.05    8.18   0
  -5  -3  -8  160.89    4.81   0
  -5   0  -6    3.74    5.32   0
  -4   1  -4 1287.16   11.00   0
  -3   1  -3  162.31    5.02   0
  -3   3   2 1957.56   12.34   0
  -2   2   1 1668.37    9.54   0
  -2   3   6  997.65    7.73   0
  -2   3  13   24.71    3.23   0
   2 -12  -4  734.13   13.50   0
   3 -12  -3   50.59    8.57   0
   3  -2   4   39.58    4.93   0
   4 -10  -2  132.16    9.38   0
   4  -7  -1   90.09    7.26   0
   4  -5   1    4.99    6.39   0
   5 -12   0   75.20    9.26   0
   5 -11   0   14.88    8.11   0
   5 -10   0   27.02    8.03   0
   5  -5  20  461.06   12.83   0
   5  -4   8  120.71    7.74   0
   5  -4  15  230.76    8.70   0
   6 -12   2   64.42    9.96   0
   6 -11   2   46.51    9.25   0
   6  -9   3 1281.34   17.75   0
   6  -8   4  452.83   10.71   0
   6  -6   7  771.07   13.37   0
   6  -6   8 1086.43   15.40   0
   6  -6  17   10.72    7.99   0
   7 -11   5    0.17   10.20   0
   7 -10   6 1741.49   22.32   0
   7  -9   7  133.11   10.68   0
   7  -8   9   52.78    9.59   0
 -14   0  -5   12.13   13.02   0
 -14   3  -2   15.91   12.54   0
 -13   1  -5   21.98   11.11   0
 -13   2  -4   21.74   11.60   0
 -13   3  -3   68.95   11.85   0
 -13   4  -1  171.51   14.10   0
 -13   5   1    2.16   11.65   0
 -13   6   5  -17.50   13.25   0
 -13   6   6    1.54   12.26   0
 -12   3  -3   58.22   11.94   0
 -12   5   1    7.09   12.32   0
 -12   6   5   71.29   12.83   0
 -11   5   1  527.64   16.47   0
 -11   6   5   95.43   12.30   0
 -11   6  16   23.60   11.20   0
 -10   1  -6  106.41    9.87   0
 -10   2  -5  745.68   15.68   0
 -10   6  14  148.04   12.67   0
 -10   6  15   10.56    9.74   0
  -9  -2  -8  157.95    7.84   0
  -9   1  -6   77.71    8.80   0
  -9   2  -5  787.00   14.58   0
  -9   6   7   31.38    9.42   0
  -9   6   9  570.10   14.87   0
  -9   6  10   16.70    9.80   0
  -9   6  12  147.44   10.95   0
  -9   6  13  114.83   10.44   0
  -8  -2  -8  498.76   10.61   0
  -8   1  -6   99.15    8.28   0
  -8   4  -1 1221.87   16.76   0
  -8   5   2   15.67    8.43   0
  -7  -2  -8  262.30    7.66   0
  -7   5   4  159.71    9.02   0
  -7   5  16  162.45    9.35   0
  -6   3  -2 1708.56   15.92   0
  -6   5   6  289.67    9.45   0
  -6   5  13   19.62    7.66   0
  -4  -2  -7  246.06    4.64   0
  -4   4   5   -0.40    4.98   0
  -4   4  14  748.55    9.85   0
   2  -6  -4   77.29    5.59   0
   2  -1   3   43.70    4.53   0
   2  -1  19    0.91    4.55   0
   2   0  10 1698.14    9.64   0
   3 -13  -3  232.74   10.91   0
   3  -7  -3  389.83    8.52   0
   4 -12  -2   12.23    7.59   0
   4 -11  -2   50.14    7.95   0
   4  -9  -2  463.40   10.74   0
   4  -3   5    7.17    5.87   0
   4  -3  18  392.84    9.80   0
   5 -13   0    3.05    8.52   0
   5  -9   0  208.03    9.31   0
   5  -7   1  113.12    8.16   0
   5  -6   2  757.94   12.21   0
   5  -4  16   89.35    7.23   0
   6 -10   2   -8.71    8.39   0
   6  -8   3  450.38   11.81   0
   6  -6  18  291.96   11.11   0
   7 -10   5  188.51   11.23   0
   7  -8   8  822.25   15.85   0
   7  -7  12  331.70   11.90   0
   7  -7  13   97.92    9.61   0
   7  -7  14 1225.43   19.07   0
 -14   1  -4   -0.43   11.65   0
 -14   5   3   44.09   14.21   0
 -13  -1  -6  128.16   11.90   0
 -13   6   8  192.15   15.01   0
 -12  -2  -7  261.44   11.89   0
 -12   0  -6   40.43   10.22   0
 -12   1  -5   10.40   10.06   0
 -12   2  -4  817.65   18.27   0
 -12   4  -1   70.45   12.20   0
 -12   5   2   69.29   12.47   0
 -12   6   6  643.49   18.12   0
 -12   6   7  -17.89   11.55   0
 -12   6  15  126.60   14.08   0
 -12   6  16   37.91   12.56   0
 -11   3  -3  174.01   12.16   0
 -11   5   2   15.84   11.12   0
 -11   6   6  185.35   10.87   0
 -11   6   7   -7.13   11.24   0
 -11   6  14   -2.18   10.88   0
 -11   6  15    6.90   10.89   0
 -10  -1  -7   60.94    9.49   0
 -10   3  -3   29.91   10.13   0
 -10   5   2   72.54   11.16   0
 -10   6   7  114.88   11.19   0
 -10   6   8   10.16   10.33   0
 -10   6  10  352.65   13.94   0
 -10   6  11    0.24   10.10   0
 -10   6  12   42.08   10.56   0
 -10   6  13   47.80   10.53   0
  -9   3  -3  369.73   12.22   0
  -9   4  -1  168.65   10.93   0
  -9   5   2  356.83   12.92   0
  -8   5   3  484.72   12.77   0
  -7   2  -4  406.00   10.34   0
  -7   4   0  311.72    8.91   0
  -6  -1  -7 1000.74   11.30   0
  -6   1  -5  692.02   10.45   0
  -6   4   1  298.87    8.21   0
  -6   5   7 2247.34   18.97   0
  -6   5   8    3.93    6.99   0
  -6   5   9 1251.93   15.55   0
  -6   5  10  215.24    9.91   0
  -6   5  11  200.19    9.26   0
  -6   5  12   58.26    6.85   0
  -5   4  17  119.21    7.06   0
  -4   2  -2   45.54    4.12   0
  -4   4   6 1190.97   11.56   0
  -4   4  13  343.58    7.70   0
  -3   3   3  748.97    8.76   0
  -3   3  17  579.77    7.43   0
  -2   3   7   11.99    3.22   0
  -2   3  12    0.83    2.96   0
   2  -9  -5  934.83   12.18   0
   2   0  12  708.10    6.84   0
   3  -2  19   12.99    5.32   0
   3  -1  11  749.98    8.67   0
   3  -1  12 1817.48   12.57   0
   4 -13  -2   26.91    8.54   0
   4  -8  -2  461.01   10.20   0
   4  -4   2  150.33    7.25   0
   5 -11  -1   24.44    8.14   0
   5 -10  -1   79.15    9.25   0
   5  -8   0  315.17    9.90   0
   5  -4   6  895.51   12.44   0
   5  -4  17  340.90    9.96   0
   6 -12   1   79.11    9.80   0
   6 -11   1  185.24   10.53   0
   6  -9   2   39.18    6.11   0
   6  -6   6  440.82    9.91   0
   6  -6  19  154.69    9.87   0
   6  -5  10    9.10    7.34   0
   6  -5  11   29.47    7.69   0
   6  -5  12   84.89    8.28   0
   6  -5  13  463.84   11.52   0
   6  -5  14  729.03   13.36   0
   7  -9   5  512.44   13.66   0
   7  -8   7  440.41   12.75   0
   7  -7   9  263.04   10.63   0
   7  -7  10  294.69   11.44   0
   7  -7  11  116.81    9.32   0
   7  -7  15   12.27    8.90   0
   7  -7  16  883.66   16.60   0
 -14  -1  -5   65.29   12.35   0
 -14   3  -1  349.52   17.28   0
 -14   4   1  254.59   16.73   0
 -13  -2  -6   11.71   11.35   0
 -13   0  -5   41.92   11.19   0
 -13   1  -4   26.80   12.48   0
 -13   2  -3  182.09   13.45   0
 -13   5   3   31.10   13.40   0
 -13   6  10  469.66   18.42   0
 -13   6  11    5.84   12.77   0
 -13   6  12  402.01   17.91   0
 -12  -1  -6  188.10   12.86   0
 -12   4   0   84.80   12.41   0
 -12   5   3   64.85   12.45   0
 -12   6   8  208.05   13.72   0
 -12   6  10   73.45   12.81   0
 -12   6  11   47.93   12.52   0
 -12   6  12  226.91   14.82   0
 -12   6  13    7.97   12.02   0
 -12   6  14  153.31   14.15   0
 -11  -2  -7   11.08    9.01   0
 -11   0  -6   -8.62    9.00   0
 -11   2  -4  199.39   12.31   0
 -11   6  10  268.94   13.96   0
 -11   6  12   67.42   11.68   0
 -11   6  13   10.28   11.06   0
 -10   2  -4  312.49   12.47   0
 -10   5   3 1039.37   18.38   0
  -9  -3  -8  953.54   13.65   0
  -9  -1  -7    3.46    8.10   0
  -9   5   3 1130.47   17.91   0
  -8  -3  -8   15.16    5.90   0
  -8  -1  -7   40.64    7.61   0
  -8   2  -4   21.31    7.95   0
  -8   5   4   -4.58    8.63   0
  -8   5  17   -0.28    8.01   0
  -7  -1  -7  232.40    8.39   0
  -7   3  -2  587.69   11.96   0
  -7   5   5   88.77    8.29   0
  -7   5  14   63.26    8.78   0
  -7   5  15  224.76    9.22   0
  -6   0  -6 1061.77   11.83   0
  -6   4   2  189.82    8.62   0
  -4  -1  -6   78.26    4.52   0
  -4   0  -5  206.35    5.26   0
  -4   4   7   44.54    5.24   0
  -4   4  12  196.75    6.46   0
  -2  -8  -8    4.09    2.78   0
  -2   3   8  737.45    6.68   0
  -2   3   9 1351.91    8.68   0
  -2   3  10   49.39    3.53   0
  -2   3  11  130.24    4.00   0
   0  -5  -6  234.25    4.18   0
   1   0  19    3.76    3.30   0
   2 -11  -5    2.18    6.84   0
   2   0   8 4110.55   13.57   0
   2   0  13  597.04    6.45   0
   3 -11  -4    2.73    7.24   0
   3 -10  -4   56.62    6.56   0
   3  -9  -4   13.27    5.79   0
   3  -5  -2  209.67    6.82   0
   3  -4  -1   -1.63    5.04   0
   3  -2   3  214.28    6.15   0
   3  -1  13  117.87    5.27   0
   4 -14  -2   -2.32    9.16   0
   4  -5   0  222.57    7.82   0
   4  -3   4  532.00    8.83   0
   4  -3  19  101.35    7.24   0
   4  -2  10 1080.81   11.67   0
   4  -2  11   48.44    5.99   0
   4  -2  12  717.39   10.22   0
   5 -13  -1  157.61   10.23   0
   5 -12  -1  198.75   10.26   0
   5  -9  -1   24.64    7.50   0
   5  -5   3  712.31   11.76   0
   5  -4  18  327.33   10.31   0
   6 -10   1 1253.99   17.75   0
   6  -8   2   17.05    7.84   0
   6  -7   3   -2.92    7.44   0
   6  -6   5 1066.63   14.95   0
   6  -5   9 1590.59   17.27   0
   6  -5  15   29.44    7.61   0
   6  -5  16 1185.41   16.96   0
   7  -9   4  249.99   11.02   0
   7  -7   8  388.21   11.86   0
   7  -7  17   49.29    9.22   0
   8  -9  10  223.86   12.22   0
   8  -9  11  370.72   13.88   0
 -14   0  -4   43.50   12.50   0
 -14   1  -3  -12.73   12.06   0
 -14   2  -2   13.97   12.82   0
 -14   5   5   51.89   14.61   0
 -13   3  -1  319.76   15.34   0
 -13   5   4  195.53   14.97   0
 -12   0  -5  159.90   13.04   0
 -12   2  -3   92.78   11.98   0
 -12   5   4  269.95   14.26   0
 -11   4   0   35.21   11.01   0
 -11   5   3   47.17   11.22   0
 -10   0  -6   -7.23    8.08   0
 -10   1  -5   -1.13    8.82   0
 -10   3  -2   14.47    9.76   0
 -10   4   0   42.83   10.52   0
  -9  -4  -8  374.92    9.76   0
  -9   0  -6   -1.36    7.50   0
  -9   1  -5  426.73   11.96   0
  -9   4   0  567.04   13.75   0
  -8   0  -6  387.69   11.10   0
  -8   1  -5   56.76    7.91   0
  -8   3  -2   -2.19    8.06   0
  -8   5   5  212.42   10.66   0
  -8   5  16   58.08    9.89   0
  -7  -3  -8  417.07    8.39   0
  -7   0  -6   24.85    6.34   0
  -7   1  -5   77.43    7.32   0
  -7   5   7  305.95   10.37   0
  -7   5  13  782.81   14.27   0
  -6   3  -1 1769.88   16.29   0
  -5   1  -4   24.64    5.30   0
  -5   4   4  675.46   10.55   0
  -4   4   8  229.09    6.61   0
  -4   4   9  439.97    8.49   0
  -4   4  10   10.46    5.58   0
  -4   4  11  685.13    9.55   0
  -3   0  -4  138.91    4.49   0
   0  -9  -7    9.79    4.20   0
   2  -7  -5  465.07    8.04   0
   2  -4  -3  458.99    7.09   0
   2  -2   0  960.66    8.42   0
   3 -12  -4  211.79    8.97   0
   3  -8  -4  226.04    7.42   0
   3  -6  -3   67.79    5.57   0
   3  -1  14  434.01    7.19   0
   4 -12  -3   53.16    8.88   0
   4 -11  -3  250.83    9.55   0
   4 -10  -3   21.69    6.73   0
   4  -9  -3   79.19    7.26   0
   4  -7  -2   48.26    6.56   0
   4  -2   8  284.37    7.73   0
   4  -2   9   41.91    5.29   0
   4  -2  13   14.39    4.81   0
   5  -8  -1  330.91    9.61   0
   5  -7   0  287.40    9.31   0
   5  -6   1  232.24    8.93   0
   6 -12   0    0.75    8.67   0
   6 -11   0  409.46   12.35   0
   6  -5   7 1328.84   15.78   0
   6  -5  17    2.45    7.07   0
   7  -8   5  127.05    9.73   0
   7  -7   7  329.93   11.26   0
   7  -7  19    3.48    8.96   0
   8  -9   8  441.90   13.67   0
   8  -9   9    1.52    9.03   0
   8  -8  13  372.79   12.81   0
   8  -8  14  610.73   16.42   0
 -14   3   0  270.19   15.77   0
 -14   5   6   64.97   14.39   0
 -13  -1  -5   21.97   10.66   0
 -13   5   6   69.06   13.34   0
 -12  -2  -6   48.59   11.06   0
 -12   1  -4  122.78   11.63   0
 -12   3  -1    1.42   11.24   0
 -12   4   1   50.02   12.09   0
 -11  -3  -7  143.91    9.42   0
 -11  -1  -6   63.57    9.20   0
 -11   2  -3  204.41   12.60   0
 -11   4   1    9.93   10.68   0
 -11   5   4  704.03   17.24   0
 -10  -2  -7  165.82    9.00   0
 -10   5   4   56.68   10.39   0
  -9   4   1 1072.85   17.02   0
  -9   5   5  789.25   15.91   0
  -9   5  17   28.21    9.44   0
  -8  -4  -8  407.57    9.30   0
  -8   4   1  759.20   14.12   0
  -8   5   6  123.26    9.92   0
  -8   5  15    2.23    8.00   0
  -7   3  -1 1463.67   16.13   0
  -7   4   2  188.78    9.45   0
  -7   5   8  376.08   10.97   0
  -7   5   9  109.74    8.72   0
  -7   5  10  325.28   10.48   0
  -7   5  11  390.73   10.87   0
  -7   5  12   64.56    7.88   0
  -6   4  18    3.49    6.78   0
  -5  -4  -8   65.70    3.93   0
  -5  -2  -7  757.99    8.43   0
  -5   2  -2  102.33    6.54   0
  -3   2   0 1702.51   11.28   0
  -3   3  16  214.22    5.79   0
   0 -10  -7   -0.78    4.64   0
   0  -8  -7  164.10    5.14   0
   1   1   9    2.56    2.24   0
   2  -5  -4  406.76    7.17   0
   2   0   7  181.96    3.97   0
   2   0  14   47.78    3.79   0
   3  -7  -4  359.95    8.48   0
   3  -1   7   29.80    4.14   0
   3  -1  15   33.02    4.98   0
   4 -13  -3   35.64    8.07   0
   4  -8  -3  477.99   10.83   0
   4  -4   1 1291.02   12.62   0
   4  -3   3   14.74    5.39   0
   4  -2  15  149.03    6.78   0
   5 -12  -2   27.83    7.89   0
   5 -11  -2  320.59   10.94   0
   5  -3   9  374.01    9.55   0
   5  -3  10  339.54    8.65   0
   5  -3  11   -1.12    5.69   0
   5  -3  12  382.41    9.02   0
   5  -3  13   17.32    6.95   0
   6  -8   1  161.12    9.05   0
   6  -7   2   32.98    7.74   0
   6  -5   6 2043.55   18.70   0
   6  -5  18  315.92   10.44   0
   7 -11   2   -1.81    9.00   0
   7  -9   3  264.92   11.37   0
   7  -8   4   -2.58    8.17   0
   7  -7   6   45.75    8.64   0
   7  -6   9 1048.98   15.66   0
   7  -6  10    8.48    8.15   0
   7  -6  11  131.54    9.47   0
   7  -6  12    7.17    7.81   0
   7  -6  14  781.86   14.88   0
   7  -6  15   70.65    8.92   0
   8 -10   6  550.95   14.52   0
   8  -9   7  141.26   10.74   0
   8  -8  10   75.94   10.04   0
   8  -8  11  374.91   13.14   0
   8  -8  12   -2.98    8.64   0
 -14  -1  -4  355.68   16.14   0
 -14   0  -3  203.26   14.36   0
 -14   1  -2   47.25   13.02   0
 -14   2  -1    9.97   12.72   0
 -14   3   1    8.85   13.22   0
 -13  -2  -5    2.62   11.08   0
 -13   0  -4   10.43   10.79   0
 -13   1  -3    2.76   11.12   0
 -13   3   0  471.21   16.96   0
 -13   5   7  180.60   15.18   0
 -12  -3  -6   -2.31   10.03   0
 -12   4   2    9.77   11.64   0
 -12   5   6   89.96   13.21   0
 -12   5  17   -2.80   13.24   0
 -11   0  -5  124.42   10.28   0
 -11   1  -4  605.14   15.14   0
 -11   5   5   50.47   11.41   0
 -11   5   6 1403.68   22.15   0
 -11   5  17   31.44   11.39   0
 -10  -3  -7  312.42   10.86   0
 -10  -1  -6   87.38    9.91   0
 -10   2  -3   66.01   10.08   0
 -10   3  -1  263.92   12.37   0
 -10   5   5   10.05    7.30   0
 -10   5  16  163.53   12.98   0
 -10   5  17   49.11   10.79   0
  -9  -2  -7   44.22    7.07   0
  -9   2  -3  222.66   10.87   0
  -9   5   6  361.72   12.87   0
  -9   5  15   37.50   10.57   0
  -9   5  16  723.73   15.71   0
  -8  -2  -7   59.48    7.24   0
  -8   2  -3   47.28    8.20   0
  -8   3  -1  158.46    9.65   0
  -8   5   7  310.71   11.48   0
  -8   5   8  411.29   12.35   0
  -8   5  13  207.24   11.48   0
  -8   5  14  103.45    9.16   0
  -7  -4  -8   32.27    5.04   0
  -7   2  -3 1281.68   14.14   0
  -6  -4  -8   63.35    4.96   0
  -6  -2  -7   23.41    5.08   0
  -6   1  -4  611.12   10.84   0
  -6   3   0  103.78    8.03   0
  -5  -1  -6  168.97    6.08   0
  -5   0  -5  175.36    6.04   0
  -5   4  15    2.47    5.83   0
  -4   1  -3   39.49    4.77   0
  -2   2   2 1316.84    8.37   0
   0  -7  -7   34.42    3.54   0
   2  -3  -2  240.90    5.30   0
   2  -1   2  774.62    7.06   0
   3  -1   6   47.32    4.85   0
   4  -5  -1  290.85    8.10   0
   4  -2   7  218.36    6.73   0
   5 -13  -2    2.76    8.41   0
   5  -6   0  208.45    8.53   0
   5  -3   8  866.02   11.59   0
   5  -3  14  583.51   10.43   0
   5  -3  15    9.76    6.95   0
   6  -5  19    0.28    8.31   0
   7  -6   8   12.77    7.93   0
   7  -6  16 1729.82   20.60   0
   8 -10   5   19.76    9.75   0
   8  -9   6    7.61    9.47   0
   8  -8   8   36.16    9.43   0
   8  -8   9   62.17    9.47   0
 -14  -2  -4  175.79   13.65   0
 -14   2   0   79.26   13.34   0
 -14   4   5   88.44   13.70   0
 -13   2  -1  346.92   15.34   0
 -13   5   8    1.42   12.03   0
 -13   5   9  134.60   14.65   0
 -12  -1  -5  174.03   11.66   0
 -12   0  -4    6.55    9.71   0
 -12   1  -3  189.41   12.62   0
 -12   3   0  898.56   19.35   0
 -12   5   7   18.80   11.49   0
 -12   5   8  100.82   12.91   0
 -12   5  15   54.14   14.02   0
 -12   5  16  -11.25   12.04   0
 -11  -2  -6   33.00    8.56   0
 -11   5   7   15.07   11.28   0
 -11   5  15    1.00   11.90   0
 -11   5  16    2.08   11.03   0
 -10   0  -5  588.27   13.73   0
 -10   1  -4  130.48   10.41   0
 -10   4   2   23.58   10.52   0
 -10   5   7   49.06   10.66   0
 -10   5  15    5.28    9.88   0
  -9  -1  -6   58.57    8.97   0
  -9   1  -4  110.91    9.05   0
  -9   3  -1    8.57    6.51   0
  -9   4   2    1.80    9.24   0
  -9   5   9  418.53   14.29   0
  -9   5  13  131.47   11.31   0
  -9   5  14   89.93   10.15   0
  -8  -5  -8  420.82    8.75   0
  -8   4   2   28.49    6.34   0
  -8   5   9    7.82    8.67   0
  -8   5  10  259.01   11.03   0
  -8   5  11  671.18   14.11   0
  -8   5  12    5.55    8.31   0
  -7   1  -4    5.25    6.61   0
  -7   4   3  400.94   10.95   0
  -6   4   4  152.63    8.37   0
  -6   4  17   84.01    7.52   0
  -5   3   1  144.19    7.53   0
  -5   4  14   24.88    6.28   0
  -3  -1  -5  673.55    6.08   0
   2 -10  -6   47.57    6.16   0
   2  -6  -5  111.03    5.48   0
   2   0  15  100.63    4.07   0
   3 -11  -5   80.73    7.52   0
   3 -10  -5  194.85    7.69   0
   3  -9  -5  287.73    8.97   0
   3  -5  -3  429.69    8.49   0
   3  -2   2  130.66    5.92   0
   3  -1  16  333.49    6.83   0
   4 -11  -4    3.24    7.61   0
   4  -2   6 1553.12   12.51   0
   4  -2  16  138.98    6.58   0
   5  -5   1 1604.75   15.36   0
   5  -3   7   86.24    6.93   0
   5  -3  16  218.91    8.71   0
   6 -12  -1   77.30    9.33   0
   6 -11  -1   74.08    8.79   0
   6 -10  -1  167.30    9.56   0
   6  -8   0   33.50    7.74   0
   6  -7   1 1037.30   14.63   0
   6  -4   9 2416.60   19.71   0
   6  -4  10  327.24    9.68   0
   6  -4  11  119.89    8.03   0
   6  -4  12  121.40    8.01   0
   6  -4  13   78.37    7.46   0
   6  -4  14  503.97   11.91   0
   7 -11   1  377.50   12.47   0
   7 -10   1   93.88    9.71   0
   7  -9   2   35.00    8.59   0
   7  -8   3  207.81    9.95   0
   7  -7   4  160.81    9.53   0
   7  -6  18  750.09   15.18   0
   8 -10   4   45.48   10.13   0
   8  -7  11   38.90    8.69   0
   8  -7  12   75.30    9.45   0
   8  -7  13   -2.98    8.57   0
   8  -7  14  135.37   10.37   0
 -14   0  -2  102.86   12.73   0
 -14   1  -1  153.61   14.46   0
 -14   4   6  -14.48   13.66   0
 -13  -3  -5  122.05   11.67   0
 -13  -1  -4   38.91   11.16   0
 -13   0  -3   -3.29   11.04   0
 -13   1  -2   83.17   12.04   0
 -13   4   4  531.67   17.69   0
 -13   5  12   39.04   12.65   0
 -12   2  -1  185.23   12.79   0
 -12   3   1   29.72   11.29   0
 -12   5   9  165.06   13.06   0
 -12   5  10  104.16   13.15   0
 -12   5  11  181.14   14.04   0
 -12   5  12  252.98   14.93   0
 -12   5  13    8.91   11.82   0
 -12   5  14   69.92   12.94   0
 -11  -1  -5    7.71    8.74   0
 -11   1  -3    0.12    9.19   0
 -11   4   3   -9.99   10.60   0
 -11   5   9   82.37   12.09   0
 -11   5  10  540.00   16.49   0
 -11   5  12  163.60   12.57   0
 -11   5  13   39.82   11.33   0
 -11   5  14  174.97   13.12   0
 -10  -4  -7   90.32    8.63   0
 -10   2  -2  338.10   12.65   0
 -10   3   0    6.55    9.96   0
 -10   4   3  342.07   13.42   0
 -10   5   9   57.32   11.21   0
 -10   5  10 1311.28   20.74   0
 -10   5  11  223.69   12.58   0
 -10   5  12  286.26   13.01   0
 -10   5  13   79.23   10.47   0
 -10   5  14   10.02   10.03   0
  -9  -3  -7  257.25    9.52   0
  -9   0  -5  105.53    8.84   0
  -9   4   3 1327.41   18.39   0
  -9   5  11  248.64   11.80   0
  -9   5  12  115.73   10.34   0
  -8  -1  -6  332.02    9.51   0
  -8   0  -5  206.12   10.01   0
  -8   1  -4   21.17    7.71   0
  -8   3   0  208.58    9.67   0
  -8   4   3  723.99   13.97   0
  -7  -5  -8    7.03    5.00   0
  -7  -1  -6   85.45    7.87   0
  -7   0  -5   24.55    7.60   0
  -7   3   0   34.52    8.18   0
  -7   4   4  164.95    8.89   0
  -7   4  18  264.08   10.40   0
  -6  -1  -6  565.16    8.97   0
  -6   0  -5  141.17    6.58   0
  -6   4  16   -2.80    7.18   0
  -5   4   8  253.25    7.90   0
  -5   4  12  255.43    8.47   0
  -5   4  13   34.66    5.59   0
  -4   3  18  209.79    6.90   0
  -3   3  15   77.41    4.88   0
   2 -11  -6   67.21    6.91   0
   2  -9  -6  375.71    8.39   0
   2   0   6  336.75    4.67   0
   3 -12  -5   19.87    6.34   0
   3  -8  -5  385.79    8.94   0
   3  -4  -2  424.60    7.39   0
   4 -13  -4   -7.61    8.38   0
   4 -12  -4    8.69    7.15   0
   4  -3   2  116.81    6.20   0
   4  -2  17   80.97    6.60   0
   5 -12  -3   74.21    8.40   0
   5 -11  -3   34.43    7.32   0
   5  -4   3  910.78   11.21   0
   5  -3   6 1474.36   13.99   0
   5  -3  17   47.41    6.92   0
   6  -6   2  138.66    8.65   0
   6  -5   4 1117.48   14.47   0
   6  -4   8 1873.39   17.53   0
   6  -4  15   15.00    6.75   0
   6  -4  16  542.11   12.15   0
   7 -12   0   65.79    9.79   0
   7  -9   1   68.54    8.90   0
   7  -8   2   25.88    8.12   0
   7  -6  19   41.29    8.70   0
   8 -10   3   66.02    9.51   0
   8  -9   4   21.84    8.87   0
   8  -7   9  515.19   13.53   0
   8  -7  10   21.11    9.09   0
   8  -7  15  327.16   12.41   0
   8  -7  17  -12.11   10.14   0
 -14   2   1   41.01   13.78   0
 -14   3   3   61.72   13.52   0
 -14   4   7  112.53   15.32   0
 -13  -2  -4  146.42   13.94   0
 -13   2   0  211.34   14.07   0
 -13   3   2  680.35   18.87   0
 -13   4   5  130.65   10.92   0
 -13   4   6   35.16   13.37   0
 -12  -1  -4  128.58   12.76   0
 -12   1  -2   11.84   10.26   0
 -12   4   5  -12.67   10.91   0
 -11  -3  -6   13.93    8.45   0
 -11   0  -4  241.68   12.02   0
 -11   3   1  -18.55   10.35   0
 -10  -2  -6   25.04    7.81   0
  -9   3   0  651.32   12.73   0
  -8  -3  -7   -0.24    6.63   0
  -8   2  -2  218.10    9.80   0
  -8   4   4  104.92    9.56   0
  -7   2  -2   22.80    7.23   0
  -7   4  17    2.41    8.36   0
  -6  -5  -8    3.05    4.19   0
  -6   3   1 2486.69   18.56   0
  -6   4  15  241.47    9.63   0
  -5  -5  -8   31.92    3.74   0
  -5   1  -3 1019.79   11.05   0
  -5   2  -1 2141.85   15.35   0
  -5   3   2  217.66    8.03   0
  -5   4  10  240.86    7.83   0
  -5   4  11  561.36    9.90   0
  -2   2  18   27.33    3.61   0
   1  -9  -7   54.01    5.36   0
   3  -1   5    4.95    3.81   0
   3  -1  17  113.24    5.65   0
   4  -8  -4  465.66    9.80   0
   4  -2   5  125.17    5.89   0
   5 -13  -3   -0.26    8.11   0
   5  -9  -3  180.50    8.75   0
   5  -6  -1  674.69   11.41   0
   6 -13  -2    6.16    9.96   0
   6 -12  -2  260.33   11.06   0
   6  -7   0  947.96   14.04   0
   6  -4   7 1220.07   14.57   0
   6  -4  17   14.74    7.73   0
   7 -11   0   55.87    8.92   0
   7 -10   0  365.18   12.13   0
   7  -7   3  657.27   13.34   0
   7  -6   5   87.13    8.60   0
   7  -5   9 1307.92   16.65   0
   7  -5  10  343.84   10.86   0
   7  -5  11  677.67   13.28   0
   7  -5  12   97.26    8.60   0
   7  -5  13    1.91    7.37   0
   7  -5  14   11.54    7.66   0
   7  -5  15  329.23   11.76   0
   8 -11   2   -5.94    9.50   0
   8  -8   5   64.17    9.18   0
   9  -9   8  103.33   11.27   0
 -14  -2  -3  916.00   21.14   0
 -14  -1  -2   95.28   13.42   0
 -14   0  -1  587.14   18.27   0
 -14   1   0    0.86   12.97   0
 -14   2   2   35.27   12.99   0
 -14   3   4   65.08   14.48   0
 -13  -1  -3  144.50   12.67   0
 -13   0  -2   61.34   11.94   0
 -13   1  -1  172.31   13.41   0
 -13   2   1   72.10   12.33   0
 -13   3   3   42.44   13.04   0
 -13   4   7  156.44   14.80   0
 -12  -3  -5  251.98   12.22   0
 -12   0  -3   35.63   10.59   0
 -12   3   2  217.53   13.87   0
 -12   4   6   44.74   12.15   0
 -11  -4  -6   43.63    9.50   0
 -11  -2  -5   66.17   10.88   0
 -11   4   5   99.29   12.29   0
 -10  -1  -5  348.74   11.63   0
 -10   0  -4  463.04   13.06   0
 -10   2  -1  131.00   10.58   0
 -10   4   4   47.82    8.00   0
 -10   4  19   -5.40   10.34   0
  -9  -4  -7  128.94    8.06   0
  -9  -2  -6   -3.03    8.10   0
  -9   1  -3   12.34    8.64   0
  -9   3   1  465.66   12.85   0
  -9   4   4    0.96    8.92   0
  -8   4  18  552.36   13.44   0
  -7  -3  -7  204.33    7.49   0
  -7   3   1  738.75   12.97   0
  -7   4   5  218.57    9.66   0
  -7   4  16    4.08    8.34   0
  -6   4  14  316.33   10.12   0
  -4   2   0 2349.85   14.50   0
  -4   3  17    2.87    5.36   0
  -3   3  14  124.36    4.84   0
  -2   2   3  137.29    4.91   0
   0  -6  -7   53.77    3.41   0
   1 -10  -7   51.69    5.25   0
   1  -8  -7  161.26    5.84   0
   2   0  16    1.04    3.64   0
   3  -7  -5    7.97    5.64   0
   4  -5  -2 2941.60   18.17   0
   4  -2  18   50.13    6.09   0
   5  -4   2   30.57    7.13   0
   5  -3   5  -10.99    5.77   0
   5  -3  18   47.94    7.23   0
   6 -10  -2  505.55   12.34   0
   6  -6   1 1420.14   16.07   0
   6  -5   3 1511.69   16.08   0
   6  -4   6 1987.92   17.71   0
   7  -8   1  973.94   15.48   0
   7  -5   8  622.87   12.66   0
   7  -5  16  776.71   14.20   0
   8 -10   2  105.30   10.22   0
   8  -9   3  228.41   11.39   0
   8  -7   7   57.14    7.37   0
   9  -9   7    6.32    9.70   0
   9  -8  10  144.33   11.18   0
   9  -8  11   49.05   10.15   0
   9  -8  12   10.04    8.78   0
 -14  -3  -3  174.81   14.22   0
 -13  -3  -4  101.47   11.78   0
 -13   3   4  295.14   15.50   0
 -13   4   8   57.81   12.74   0
 -13   4   9    1.25   13.18   0
 -13   4  10   32.50   12.87   0
 -12  -2  -4   61.45   11.91   0
 -12   1  -1  111.90   11.76   0
 -12   3   3   57.87   12.42   0
 -12   4   7  441.32   16.78   0
 -12   4  17  401.70   18.26   0
 -11  -1  -4   25.21   11.24   0
 -11   0  -3   17.35   11.20   0
 -11   1  -2 1113.84   19.18   0
 -11   2   0  949.07   18.27   0
 -11   3   2  305.37   14.08   0
 -11   4  18    5.80   11.57   0
 -10  -3  -6   17.81    7.52   0
 -10   4   5   60.13   10.36   0
 -10   4  18  -10.20   10.33   0
  -9  -5  -7   -7.44    6.69   0
  -9  -1  -5  160.80    9.27   0
  -9   0  -4  175.40    9.90   0
  -9   2  -1   94.31    9.86   0
  -9   4   5  248.55   11.79   0
  -9   4  18  106.51   10.60   0
  -8  -2  -6  297.37    9.76   0
  -8   1  -3   38.58    8.11   0
  -8   4   5 1758.16   18.52   0
  -8   4   6   86.30    9.14   0
  -8   4  17   -4.54    8.22   0
  -7   1  -3  375.37    9.98   0
  -7   2  -1 1410.26   15.64   0
  -7   4  15   18.41    8.78   0
  -6  -6  -8    6.59    4.20   0
  -6  -3  -7   66.60    5.36   0
  -6   1  -3 2263.50   16.88   0
  -6   2  -1 2835.01   19.29   0
  -6   3   2  956.43   12.74   0
  -6   4   8    9.68    6.94   0
  -6   4  10  100.10    8.88   0
  -6   4  12  176.73    9.30   0
  -6   4  13  616.72   11.40   0
  -5  -3  -7   41.53    4.17   0
  -5   3   3  991.42   12.02   0
  -4  -2  -6  526.53    6.78   0
  -4  -1  -5   16.45    4.41   0
  -4   1  -2   41.23    5.08   0
  -3   3  13  108.46    4.85   0
  -1  -8  -8   49.50    3.39   0
   2  -4  -4   51.23    4.91   0
   2  -2  -1 1980.69   10.78   0
   3  -2   1  150.86    6.28   0
   4 -12  -5    2.06    7.65   0
   4 -11  -5   62.66    7.08   0
   4 -10  -5   19.88    7.42   0
   4  -7  -4   55.54    7.15   0
   4  -3   1 1061.41   11.00   0
   4  -2   4  725.07    9.16   0
   5 -12  -4  139.35   10.17   0
   5  -8  -3  469.95   10.68   0
   6  -9  -2   25.87    7.89   0
   6  -4   5   35.00    7.42   0
   6  -4  18  153.08    8.18   0
   7 -11  -1    6.85    8.28   0
   7 -10  -1  110.47   10.48   0
   7  -7   2  129.43    8.85   0
   7  -5   7  306.93   10.27   0
   7  -5  17   14.03    7.77   0
   8  -9   2    5.00    9.03   0
   8  -6   9  951.08   15.98   0
   8  -6  10  163.28   10.11   0
   8  -6  11  421.97   12.55   0
   8  -6  12    0.92    8.38   0
   8  -6  13   16.35    8.59   0
   8  -6  15  141.92    9.87   0
   9  -9   6   58.72   10.61   0
   9  -8   8  403.62   13.25   0
   9  -8   9   30.02   10.07   0
 -14  -2  -2   -6.69   12.33   0
 -14  -1  -1  614.46   19.77   0
 -14   0   0   15.26   13.21   0
 -14   1   1  361.99   16.63   0
 -14   2   3   40.41   13.36   0
 -14   3   6  140.99   14.34   0
 -13  -2  -3  538.44   16.78   0
 -13  -1  -2  133.80   13.87   0
 -13   0  -1  125.44   12.30   0
 -13   1   0   86.93   12.57   0
 -13   2   2  393.65   16.40   0
 -13   3   5   88.99   13.81   0
 -13   4  11  108.68   14.81   0
 -13   4  12   66.50   14.21   0
 -13   4  13   32.12   13.82   0
 -12  -1  -3  114.97   11.40   0
 -12   0  -2    4.42   10.62   0
 -12   2   1   81.25   12.34   0
 -12   4   8   55.53   12.12   0
 -12   4   9  258.64   15.30   0
 -12   4  15  138.63   14.05   0
 -12   4  16   52.07   13.46   0
 -11  -3  -5  533.99   14.83   0
 -11   4   8  496.11   16.12   0
 -11   4  16    8.30   12.55   0
 -11   4  17   35.48   12.21   0
 -10  -4  -6  123.81    9.99   0
 -10  -2  -5  324.28   11.99   0
 -10   1  -2 2330.29   23.94   0
 -10   3   2  453.86   13.97   0
 -10   4   7   47.59   11.49   0
 -10   4  17   18.89   10.80   0
  -9   4   6   21.34    9.75   0
  -9   4  16  206.80   12.76   0
  -9   4  17   -2.96    9.22   0
  -8  -4  -7  224.82    8.29   0
  -8  -1  -5   -0.87    8.21   0
  -8   0  -4   35.12    7.71   0
  -8   2  -1   11.24    5.94   0
  -8   3   2  745.08   13.98   0
  -8   4  15   83.20   10.74   0
  -8   4  16  438.73   12.66   0
  -7  -2  -6 1338.56   14.31   0
  -7   3   2   97.07    8.90   0
  -7   4   7   10.03    7.51   0
  -7   4   8    5.90    7.83   0
  -7   4  14    2.53    7.56   0
  -5  -6  -8   41.00    3.58   0
  -5   0  -4  592.24    8.55   0
  -4   3  16   75.95    6.16   0
  -3   3   8  172.01    5.08   0
  -3   3   9  424.87    7.04   0
  -3   3  12    3.35    4.12   0
   2  -5  -5 2137.52   13.02   0
   3 -10  -6   51.85    6.05   0
   3  -9  -6  408.01    9.53   0
   3  -1   4   21.27    4.13   0
   3  -1  18  582.51    8.12   0
   4  -4  -1  533.94    9.14   0
   5 -13  -4   11.91    7.94   0
   5  -9  -4 1231.38   16.10   0
   5  -3   4 1012.36   12.12   0
   6 -13  -3   -4.56    8.70   0
   6 -12  -3   11.75    8.32   0
   6 -11  -3   53.07    8.27   0
   6 -10  -3   44.38    9.35   0
   6  -7  -1  516.23   11.43   0
   6  -6   0  868.12   13.37   0
   6  -5   2   97.28    8.04   0
   7  -8   0  904.69   15.07   0
   7  -5   6  731.19   13.21   0
   7  -5  18  375.76   11.55   0
   8 -10   1  429.93   13.33   0
   8  -7   5   89.72    7.36   0
   8  -6   8 1113.06   17.00   0
   8  -6  16  341.79   12.22   0
   8  -6  17    6.09   10.12   0
   9  -8   7   33.82    9.84   0
 -14  -3  -2  145.21   15.13   0
 -14   1   2  253.70   16.48   0
 -14   2   4  383.91   17.88   0
 -14   3   8   33.84   15.29   0
 -13   1   1   -2.48   11.25   0
 -13   2   3   58.62   13.05   0
 -13   3   6   54.76   13.56   0
 -12  -3  -4   20.48    9.75   0
 -12   1   0   77.60   11.77   0
 -12   2   2  348.95   14.80   0
 -12   3   5   17.75   11.64   0
 -12   4  12  131.10   13.79   0
 -11   1  -1  106.81   11.65   0
 -11   3   4  106.26   11.73   0
 -11   4   9   10.06   11.55   0
 -11   4  10  132.37   13.07   0
 -11   4  11   97.25   12.50   0
 -11   4  12  116.26   12.01   0
 -11   4  13  265.38   14.05   0
 -11   4  14  367.34   15.57   0
 -11   4  15   81.09   12.42   0
 -10  -1  -4  380.65   12.43   0
 -10   0  -3  545.81   14.05   0
 -10   2   0 1279.02   17.88   0
 -10   3   3   10.12   10.67   0
 -10   4   8 2868.35   28.25   0
 -10   4   9  170.65   12.80   0
 -10   4  14   56.38   12.16   0
 -10   4  15   19.35   10.59   0
 -10   4  16   10.17   10.29   0
  -9  -3  -6   13.46    6.88   0
  -9   1  -2   33.39    9.19   0
  -9   2   0   11.54    9.22   0
  -9   4   8  140.84   11.23   0
  -9   4  14   66.50   11.57   0
  -9   4  15  159.63   11.21   0
  -8  -5  -7    5.52    5.80   0
  -8   4   8  417.32   12.54   0
  -8   4   9  348.09   12.15   0
  -8   4  13  100.45   11.06   0
  -8   4  14   18.96    8.87   0
  -7  -4  -7   -0.20    5.34   0
  -7  -1  -5    8.42    6.32   0
  -7   0  -4   14.91    6.82   0
  -7   4  10   45.91    8.42   0
  -7   4  12   39.68    8.09   0
  -7   4  13  334.94   10.73   0
  -6  -2  -6    0.31    5.54   0
  -6  -1  -5   -3.77    6.33   0
  -6   3   3    1.67    7.27   0
  -6   3  19   70.88    7.94   0
  -5  -2  -6  684.38    8.60   0
  -5  -1  -5   43.61    5.58   0
  -5   3  18   12.22    6.04   0
  -3   0  -3  363.21    5.39   0
  -3   1  -1  288.61    6.45   0
  -3   3  10    5.59    4.24   0
  -3   3  11  612.66    7.81   0
   1  -7  -7  103.49    4.86   0
   1  -5  -6   52.36    4.13   0
   2  -3  -3   10.35    4.50   0
   2  -1   1 1227.76    8.22   0
   3  -4  -3   20.28    4.79   0
   4  -8  -5  398.37    9.95   0
   5  -7  -3  276.55    9.04   0
   5  -5  -1 2168.55   17.43   0
   5  -2   9 1386.99   13.81   0
   5  -2  11  221.99    7.16   0
   5  -2  12   14.22    6.17   0
   5  -2  13   24.35    6.25   0
   6  -3   9 2044.11   18.12   0
   6  -3  10  474.29   10.25   0
   6  -3  11  750.91   11.91   0
   6  -3  12   -0.89    6.39   0
   6  -3  13   -1.31    7.58   0
   7 -12  -2  528.66   14.21   0
   7  -7   1 1453.29   16.70   0
   8 -11   0   14.29    9.56   0
   8  -9   1  425.29   13.12   0
   8  -7   4  285.81   11.33   0
   8  -6   7  316.82   11.38   0
   8  -6  18  475.63   14.44   0
   9  -8   6   57.32   10.35   0
   9  -7  10   28.13    9.74   0
   9  -7  11  302.30   12.42   0
   9  -7  13   17.45    9.59   0
   9  -7  14   50.30    9.87   0
   9  -7  15   -0.71    8.68   0
 -14  -1   0    5.03   12.00   0
 -14   0   1  393.99   17.36   0
 -14   1   3   16.35   13.24   0
 -14   2   5  189.59   16.41   0
 -13   0   0  115.60   13.35   0
 -13   3   7   74.09   14.11   0
 -13   3   8   75.62   13.42   0
 -12  -4  -4   -4.93   11.28   0
 -12  -2  -3  187.31   12.34   0
 -12   0  -1   15.84   11.26   0
 -11  -4  -5  386.49   12.60   0
 -11  -2  -4   33.40    9.36   0
 -11  -1  -3   78.30   10.43   0
 -11   0  -2   98.80   11.06   0
 -10  -5  -6    2.26    7.24   0
 -10   1  -1    3.92   10.05   0
 -10   2   1   43.84   10.25   0
 -10   3   4    8.80   10.71   0
 -10   4  11  395.49   14.75   0
 -10   4  12   28.29   11.18   0
  -9  -2  -5  236.63    9.79   0
  -9   0  -3  262.20   11.04   0
  -9   3   3  230.01   11.56   0
  -9   4   9   12.36    9.56   0
  -9   4  10 1825.19   22.34   0
  -9   4  11  309.53   12.81   0
  -9   4  12  334.17   12.95   0
  -9   4  13  580.60   14.91   0
  -8  -3  -6    6.88    7.30   0
  -8   1  -2  560.01   12.33   0
  -8   2   0  734.48   13.73   0
  -8   3   3 1348.43   17.40   0
  -8   4  12  410.80   12.53   0
  -7   1  -2    8.77    7.47   0
  -7   2   0  -10.38    7.93   0
  -7   3   3  528.68   12.00   0
  -6   1  -2   10.17    6.75   0
  -6   2   0   -4.23    7.33   0
  -5   1  -2  180.72    5.66   0
  -4   2   1    1.78    3.87   0
  -4   3   6   85.03    5.77   0
  -4   3  15  177.23    6.73   0
  -2   2   4   -1.01    3.86   0
  -2   2  17  256.31    5.35   0
   0  -9  -8  100.66    5.03   0
   0  -4  -6   14.25    2.60   0
   3  -8  -6  199.21    6.78   0
   3  -6  -5   30.48    4.91   0
   4  -6  -4  618.91   10.62   0
   4  -2   3  270.65    6.90   0
   4  -1   9  286.21    7.06   0
   4  -1  10   98.70    5.87   0
   4  -1  11   -0.14    4.90   0
   4  -1  12  260.10    6.68   0
   5  -8  -4   -7.94    6.57   0
   5  -3   3  235.82    8.17   0
   5  -2   8 1524.21   13.73   0
   5  -2  14   73.90    6.86   0
   6  -9  -3  600.46   12.74   0
   6  -5   1 2105.36   18.56   0
   6  -4   3  760.65   12.23   0
   6  -3  14  438.94    9.93   0
   7 -10  -2    6.96    8.33   0
   7  -4   9 1968.65   19.25   0
   7  -4  10 1314.71   16.32   0
   7  -4  11 1596.84   17.78   0
   7  -4  12   16.49    7.40   0
   7  -4  13  138.22    8.52   0
   7  -4  14   31.07    8.92   0
   8 -10   0  436.37   13.16   0
   8  -7   3   -9.19    8.50   0
   9 -10   2  534.02   15.34   0
   9  -9   3   36.69    9.90   0
   9  -8   5   19.58    9.86   0
   9  -7   8  421.64   13.60   0
   9  -7   9  280.26   12.00   0
 -13  -4  -3   71.04   12.05   0
 -13  -1  -1  590.13   17.90   0
 -13   2   4   -1.48    9.11   0
 -13   3   9  481.65   18.59   0
 -13   3  10    0.44   13.05   0
 -12  -1  -2    7.57   10.46   0
 -12   1   1  179.03   13.56   0
 -12   2   3  200.21   13.98   0
 -11   3   5   15.71   10.71   0
 -11   3  20   68.33   13.11   0
 -10  -3  -5   44.79    8.48   0
 -10   3  20    8.13   11.06   0
  -9   2   1  250.28   11.67   0
  -9   3   4  254.06   12.04   0
  -8   0  -3   57.06    9.23   0
  -8   3   4   59.88    8.97   0
  -7   3   4  309.91   10.26   0
  -7   3  19  243.90   11.71   0
  -6  -4  -7   13.81    4.85   0
  -6   3   4  717.62   12.20   0
  -6   3  18   99.58    8.68   0
  -5  -7  -8  107.13    4.05   0
  -5   3   5   49.42    6.82   0
  -4   3   7  567.70    9.52   0
  -4   3  14  263.72    7.43   0
   1  -1  -1   66.30    2.69   0
   2   0  17  877.24    6.90   0
   4 -11  -6   17.37    7.33   0
   4  -3   0  795.35    9.97   0
   4  -1   8   84.68    6.16   0
   4  -1  13   58.14    5.19   0
   5 -12  -5   84.69    8.44   0
   5 -11  -5  155.16    8.94   0
   5 -10  -5  569.83   12.73   0
   5  -4   0 1838.92   15.78   0
   5  -2   7  633.36    9.81   0
   5  -2  15  168.77    7.57   0
   6 -13  -4  348.96   12.43   0
   6  -7  -2 1223.23   15.50   0
   6  -6  -1 1298.39   15.55   0
   6  -3   7  329.08    9.31   0
   6  -3  15   86.62    7.16   0
   7 -12  -3  132.27   10.99   0
   7  -7   0  564.10   12.37   0
   7  -4   8 1702.26   17.95   0
   7  -4  15   13.65    7.28   0
   8 -11  -1   59.99   10.02   0
   8  -9   0  787.67   15.78   0
   8  -8   1  154.00   10.58   0
   8  -6   5   10.42    8.09   0
   8  -5   9   94.10    8.91   0
   8  -5  10  372.52   11.77   0
   8  -5  11  761.63   14.56   0
   8  -5  12   87.80    9.13   0
   8  -5  13  501.09   12.88   0
   8  -5  14  487.83   13.63   0
   9  -8   4   -1.41    9.45   0
   9  -7   7  581.87   14.84   0
 -14  -3  -1   -7.45   12.89   0
 -14  -2   0   83.35   13.78   0
 -14   0   2  202.21   15.30   0
 -14   1   4  389.17   18.48   0
 -13  -3  -2    4.49   11.38   0
 -13   0   1  193.30   14.49   0
 -13   1   3   32.00   12.39   0
 -13   2   5   31.34   12.42   0
 -13   3  11  124.58   15.44   0
 -13   3  12  150.59   15.41   0
 -13   3  13    9.18   14.08   0
 -12  -3  -3  479.29   15.23   0
 -12   0   0   52.32   12.00   0
 -12   2   4  328.52   15.56   0
 -12   3   9  118.78   13.42   0
 -12   3  17  803.57   21.49   0
 -11   0  -1   24.94   10.77   0
 -11   2   3    2.55   11.11   0
 -11   3   6  151.57   10.63   0
 -11   3   7   -9.53   11.78   0
 -11   3  18    9.77   13.61   0
 -11   3  19  232.58   15.15   0
 -10  -4  -5 1050.09   17.31   0
 -10  -2  -4   33.02    8.84   0
 -10  -1  -3    7.00    9.16   0
 -10   0  -2 2058.11   22.87   0
 -10   2   2  621.30   15.67   0
 -10   3   5  116.28    9.16   0
 -10   3  19   24.73   11.36   0
  -9  -5  -6   83.26    8.28   0
  -9   1  -1  348.82   12.08   0
  -9   3   5   39.25   10.20   0
  -9   3  19   22.21   11.08   0
  -8  -2  -5   -3.86    6.84   0
  -8  -1  -4   68.30    8.09   0
  -8   2   1  435.26   12.05   0
  -8   3  19  284.03   13.12   0
  -7  -5  -7   15.87    5.49   0
  -7  -3  -6  251.47    8.58   0
  -7   0  -3   -5.08    8.40   0
  -6   3   5 1604.14   16.22   0
  -5  -4  -7   74.13    4.80   0
  -4  -4  -7  441.43    5.79   0
  -4   0  -3  213.73    5.76   0
  -4   1  -1  697.83    8.78   0
  -4   3   8   10.55    6.13   0
  -4   3  13  183.09    7.09   0
   0  -8  -8   16.93    3.61   0
   3  -7  -6  519.55    9.19   0
   4 -12  -6    6.18    6.51   0
   4 -10  -6  646.70   11.72   0
   4  -9  -6 1807.27   17.46   0
   4  -7  -5  270.32    7.97   0
   4  -4  -2 3257.70   18.39   0
   4  -1   7 1485.34   12.16   0
   4  -1  14  209.55    6.40   0
   5  -9  -5  970.80   14.76   0
   5  -7  -4  712.34   12.31   0
   5  -6  -3  160.87    8.05   0
   5  -5  -2 4974.29   25.16   0
   5  -3   2  139.46    7.61   0
   5  -2   6 3177.71   18.91   0
   5  -2  16   32.21    6.78   0
   6 -10  -4   25.62    7.66   0
   6  -5   0 1984.28   18.14   0
   6  -4   2  925.05   13.09   0
   6  -3  16  329.44    9.28   0
   7 -10  -3   69.34   10.02   0
   7  -6   1  315.47    9.08   0
   7  -5   3  332.24   10.63   0
   7  -4   6  373.04   10.44   0
   7  -4   7  116.39    8.30   0
   7  -4  16  113.17    8.29   0
   8 -10  -1  169.23   11.15   0
   8  -6   4  173.91   10.20   0
   8  -5   8  249.05   10.73   0
   8  -5  15   11.85    8.13   0
   8  -5  16   28.36    9.56   0
   9 -10   1   72.40   11.02   0
   9  -9   2   -4.40    9.61   0
   9  -8   3  172.09   11.04   0
   9  -7   6   24.73    9.46   0
   9  -6  11  303.53   11.83   0
   9  -6  12   19.90    9.27   0
   9  -6  13  177.60   11.94   0
 -14   0   3   13.87   13.64   0
 -13  -4  -2   59.15   13.27   0
 -13  -1   0    1.22   12.14   0
 -13   2   6  254.40   15.70   0
 -13   2   7  747.07   20.17   0
 -12  -2  -2    7.96   11.05   0
 -12  -1  -1   59.39   11.67   0
 -12   1   2  278.68   14.69   0
 -12   3  10  152.75   14.16   0
 -12   3  11    8.78   13.07   0
 -12   3  13   11.10   13.28   0
 -12   3  14   81.43   13.77   0
 -12   3  15  296.68   16.45   0
 -12   3  16  147.90   14.83   0
 -11  -4  -4  202.97   12.47   0
 -11  -2  -3  272.06   12.65   0
 -11  -1  -2   24.96   10.15   0
 -11   1   1   56.12   11.29   0
 -11   3   8   90.40   12.34   0
 -11   3  17  471.61   17.02   0
 -10   1   0 2379.52   24.48   0
 -10   3   6 1894.00   22.25   0
 -10   3   7   20.58   11.21   0
 -10   3  18  182.07   13.34   0
  -9   0  -2  934.74   15.80   0
  -9   2   2  116.88   10.73   0
  -9   3  18   13.92   11.65   0
  -8  -4  -6  126.30    8.42   0
  -8   1  -1   22.92    8.55   0
  -8   3   5  881.54   15.33   0
  -8   3  18  520.54   14.95   0
  -7  -2  -5  127.21    8.39   0
  -7  -1  -4  902.10   13.35   0
  -7   1  -1  814.03   12.85   0
  -7   2   1  521.99   10.39   0
  -7   3   5  426.63   11.49   0
  -6   0  -3 2240.62   16.85   0
  -6   3  17  -14.52    6.43   0
  -5   0  -3 1580.33   12.92   0
  -5   3  15  362.89    9.68   0
  -4   2   2 4224.14   19.12   0
  -4   3   9 2411.70   15.86   0
  -4   3  10  179.95    7.49   0
  -4   3  11 1536.14   13.67   0
  -4   3  12  375.32    8.32   0
  -3   2   3 1082.08    9.33   0
  -2   2  16  215.57    5.42   0
   3 -11  -7   38.98    6.97   0
   3 -10  -7    7.03    6.17   0
   4  -2   2   50.17    5.69   0
   4  -1  15   30.79    5.43   0
   6  -9  -4  750.20   13.68   0
   6  -3  17   94.55    7.79   0
   7  -8  -2 1464.65   18.27   0
   7  -7  -1  458.80   11.84   0
   7  -4  17   37.91    7.42   0
   8 -11  -2  104.16   10.37   0
   8  -9  -1   -1.17    9.07   0
   8  -8   0   50.66    9.53   0
   8  -6   3   20.19    8.71   0
   8  -5   6   23.30    8.09   0
   8  -5   7   -2.55    8.19   0
   8  -5  17   23.11    9.62   0
   9  -9   1   -0.72    9.24   0
   9  -6   8  651.79   14.80   0
   9  -6   9  136.29   10.67   0
   9  -6  10  115.31    9.90   0
   9  -6  14   82.24    9.99   0
   9  -6  15   11.53    9.17   0
 -14  -3   0   13.42   13.20   0
 -14  -2   1   26.82   13.32   0
 -14  -1   2    3.68   13.61   0
 -14   0   4   20.88   14.30   0
 -14   1   6   28.84   14.44   0
 -13  -5  -2  155.33   15.23   0
 -13   0   2   49.84   13.31   0
 -12   1   3   58.20   12.71   0
 -12   2   6   76.73   13.15   0
 -11   0   0   81.28   11.05   0
 -11   2   4   -2.91   10.66   0
 -11   3  11  225.77   14.41   0
 -11   3  13   89.49   12.22   0
 -11   3  15   74.05   12.91   0
 -11   3  16   44.63   12.33   0
 -10  -3  -4    7.41    8.55   0
 -10   3  16  389.09   15.97   0
  -9  -2  -4  268.87   10.53   0
  -9  -1  -3  742.71   14.39   0
  -9   3  17  205.96   12.19   0
  -8   3   6   52.41    9.46   0
  -8   3  17   98.40   11.51   0
  -7  -6  -7   32.23    5.68   0
  -7   3  17  147.40    9.63   0
  -6  -5  -7  351.10    7.67   0
  -6  -3  -6  660.92    9.70   0
  -6   1  -1 1396.44   14.45   0
  -6   3  16   29.82    7.26   0
  -5   1  -1  940.45   11.06   0
  -5   2   2 1798.38   14.81   0
  -5   3   8   63.06    7.87   0
  -5   3  14   44.80    7.50   0
  -3  -1  -4   23.42    2.96   0
  -2   2   5  312.71    4.73   0
   1  -9  -8  431.23    7.44   0
   1  -6  -7   16.20    3.38   0
   2  -2  -2 1433.85    9.53   0
   3  -9  -7   98.11    7.00   0
   3   0  11   42.18    4.16   0
   4  -8  -6  265.97    8.90   0
   5  -4  -1   23.34    7.01   0
   5  -2   5   16.93    6.25   0
   5  -2  17  102.83    6.68   0
   6 -12  -5  412.75   12.59   0
   6 -11  -5  428.31   12.94   0
   6  -8  -4 1077.96   15.65   0
   6  -7  -3  140.23    8.68   0
   6  -6  -2 1237.98   15.19   0
   6  -3  18   98.13    7.91   0
   7 -12  -4  242.81   11.44   0
   7  -9  -3   -3.76    8.37   0
   7  -6   0  770.38   13.54   0
   7  -4   5   61.28    7.83   0
   8 -10  -2  563.79   14.36   0
   9 -10   0  499.09   14.90   0
   9  -8   2   11.39    9.55   0
   9  -7   4  421.71   13.44   0
   9  -6   7  288.12   12.14   0
   9  -6  16  169.18   11.33   0
   9  -6  17   26.70   10.91   0
  10  -8   6   67.00   11.53   0
  10  -7  10   55.97   10.72   0
  10  -7  11  -11.17    9.27   0
 -14   1   7  242.99   16.72   0
 -13  -2   0    0.35   12.02   0
 -13  -1   1  425.51   16.09   0
 -13   0   3   28.44   13.53   0
 -13   1   5  431.35   17.88   0
 -13   2   9 1248.52   24.88   0
 -13   2  10   85.27   14.89   0
 -12  -5  -3   45.40   10.81   0
 -12  -3  -2   47.99   11.23   0
 -12   2   7   35.82   12.66   0
 -11  -5  -4   14.55    9.18   0
 -11  -3  -3  388.29   13.65   0
 -11  -1  -1   47.93   10.96   0
 -11   2   5   61.85   11.98   0
 -10  -2  -3   75.89    9.86   0
 -10  -1  -2  568.99   14.47   0
 -10   1   1  209.07    9.94   0
 -10   2   4   16.29   10.98   0
 -10   3   9  424.78   14.62   0
 -10   3  11  102.91   12.04   0
 -10   3  12  113.15   11.76   0
 -10   3  13  224.41   13.40   0
 -10   3  14  448.38   15.40   0
 -10   3  15  292.84   13.82   0
  -9  -4  -5    6.10    8.50   0
  -9   3   8 1879.63   22.21   0
  -9   3   9   30.48   10.12   0
  -9   3  16   -0.93    9.43   0
  -8  -5  -6   16.88    7.03   0
  -8  -3  -5   -1.65    7.73   0
  -8   0  -2   12.35    8.16   0
  -8   3   7    5.72    9.13   0
  -8   3   8  203.59   10.57   0
  -7  -4  -6   70.35    6.81   0
  -7   2   2  101.59    9.32   0
  -7   3   7   48.58    8.52   0
  -7   3  16  555.66   12.91   0
  -6  -2  -5   56.58    5.84   0
  -6  -1  -4    1.11    5.59   0
  -6   3   7 1521.23   15.99   0
  -6   3   8    7.17    8.42   0
  -6   3  15  514.81   11.20   0
  -5  -3  -6  266.46    6.40   0
  -5  -1  -4 1092.41   11.25   0
  -5   3   9 2035.14   16.42   0
  -5   3  10  101.05    8.32   0
  -5   3  11 1063.27   13.36   0
  -5   3  12   12.13    7.53   0
  -5   3  13  426.17    9.48   0
  -4  -1  -4   39.27    5.21   0
   3  -5  -5   44.12    4.89   0
   3  -4  -4 1452.99   11.53   0
   3   0   9   79.14    4.32   0
   4  -6  -5  127.76    6.67   0
   4  -5  -4 2971.73   18.18   0
   4  -3  -1 1249.43   11.15   0
   5 -12  -6  175.81    9.09   0
   5 -11  -6  256.02    9.83   0
   5 -10  -6  501.00   12.07   0
   5  -3   1   69.75    7.17   0
   6 -10  -5  230.19    9.69   0
   6  -5  -1  224.63    9.34   0
   6  -4   1    5.39    7.26   0
   6  -3   4   62.04    7.76   0
   7 -11  -4    5.15    8.27   0
   7  -7  -2  131.00    9.11   0
   7  -4   4   71.24    8.32   0
   8 -11  -3   85.99   10.09   0
   8  -9  -2 1269.06   18.57   0
   8  -7   0    5.26    8.34   0
   8  -5   5    0.35    5.86   0
   9  -9   0   50.37    9.96   0
   9  -8   1    0.81    9.08   0
   9  -7   3  514.02   14.02   0
   9  -6   6  124.15   10.76   0
  10  -8   5 1353.10   20.69   0
  10  -7   8    8.21   10.23   0
  10  -7   9  171.18   11.40   0
 -13  -4  -1    6.69   11.78   0
 -13   2  11  373.91   17.51   0
 -13   2  12  242.72   16.67   0
 -13   2  13   45.39   14.30   0
 -12   0   2  262.26   14.37   0
 -12   1   4   40.90   12.11   0
 -12   2   8   65.33   12.93   0
 -11   0   1  117.40   12.01   0
 -11   1   3   15.35   11.15   0
 -11   2   6   62.92   12.32   0
 -11   2  20   68.84   13.48   0
 -10   1   2  934.33   17.43   0
 -10   2  21  207.84   14.16   0
  -9   0  -1   63.19    9.70   0
  -9   2   4   -5.95    9.58   0
  -9   3  10  685.24   15.80   0
  -9   3  11  787.43   16.55   0
  -9   3  12   -2.36    9.90   0
  -9   3  13  483.40   14.38   0
  -9   3  14   13.17    9.80   0
  -8  -2  -4  296.62    9.85   0
  -8   2   3  748.82   14.05   0
  -8   3   9   46.55    9.65   0
  -8   3  14  145.70   10.47   0
  -8   3  15  690.29   14.94   0
  -7   0  -2   34.65    7.55   0
  -7   1   0  361.67   10.49   0
  -7   3   8   -3.42    8.00   0
  -7   3  14    2.05    7.92   0
  -7   3  15  282.06   10.73   0
  -6   3   9  462.17   10.62   0
  -6   3  13  641.46   11.99   0
  -6   3  14  202.61    8.78   0
  -4   2   3  297.00    7.28   0
   3  -8  -7  496.68    8.66   0
   3  -6  -6    1.93    4.46   0
   3  -1   2  386.71    6.94   0
   4  -4  -3  188.30    6.90   0
   4  -2   1 1173.81   11.32   0
   4  -1   5  361.53    7.03   0
   5  -6  -4 2541.47   18.99   0
   5  -5  -3  196.19    8.09   0
   5  -2   4  498.54    9.42   0
   6  -9  -5   -1.23    7.15   0
   7  -6  -1  292.77   10.31   0
   7  -4   3  829.13   13.18   0
   7  -3   9  412.77   10.51   0
   7  -3  10  664.62   12.11   0
   7  -3  11 1088.22   14.48   0
   7  -3  12   -3.42    6.74   0
   8 -10  -3  278.75   11.58   0
   8  -6   1  163.21    9.62   0
   8  -5   4  164.62    9.73   0
   8  -4   9    9.23    8.01   0
   8  -4  10   -5.33    7.79   0
   8  -4  11  451.54   11.76   0
   8  -4  12  100.52    8.67   0
   9 -10  -1  186.53   11.28   0
   9  -6   5  701.61   15.22   0
  10  -8   4  536.06   14.87   0
  10  -7   6   24.92    9.67   0
  10  -7   7 1870.30   23.60   0
 -16   4   1   34.64   36.65   0
 -15   2  -2   42.31   37.30   0
 -15   3   1  183.68   35.37   0
 -15   4   3   97.94   30.33   0
 -13   0  -6  151.10   42.65   0
 -13   3   4  284.08   28.28   0
 -12   1   1  179.28   31.12   0
 -12   4   6  -18.37   22.76   0
 -11  -1  -6   70.39   36.17   0
 -10  -1  -3   26.85   32.09   0
 -10   0   1  294.94   30.11   0
 -10   3   6 1923.48   34.10   0
 -10   4   7   43.45   19.22   0
  -9  -2 -12   23.10   28.00   0
  -9  -2 -11   99.87   37.56   0
  -9  -2 -10   11.37   36.02   0
  -8  -2 -15   35.51   34.85   0
  -8  -2 -14    7.16   38.21   0
  -8  -2  -5  -11.55   30.86   0
  -7  -2 -17  114.57   35.28   0
  -7  -2 -16   54.03   37.87   0
  -7  -2  -4 1185.78   39.68   0
  -7   7   9   68.27    8.93   0
  -6  -2 -18   49.19   34.72   0
  -6  -2  -3   37.00   25.86   0
  -5  -2 -19  225.95   36.00   0
  -4  -2 -19   21.35   30.72   0
  -4   7   8   73.90   14.29   0
  -3  -2 -19   44.13   33.58   0
  -2  -2 -19  412.48   34.21   0
  -1  -2 -19  229.44   24.23   0
  -1   6   6   -5.19   21.56   0
  -1   9   6  160.42   25.67   0
   0  -2  -6  225.41   14.52   0
   0   6   5 1722.17   33.80   0
   1  -2 -16   48.84   18.27   0
   1   6   4   28.04   21.68   0
   1  10   4  183.43   31.70   0
   2   9   3  193.60   32.62   0
   2  10   3  307.79   36.09   0
   3   2  -1 7046.57   44.83   0
   5   5  -2   11.17   25.31   0
   6   3  -6  -13.07   20.10   0
   6   5  -4 1176.74   35.99   0
   7   2 -12   79.12   17.01   0
   7   3  -9  213.36   24.60   0
   7   6  -6  799.90   37.30   0
   8   3 -16    0.09   17.71   0
   8   3 -15   63.00   19.49   0
   8   5 -10   97.82   24.93   0
   9   5 -17  139.54   24.73   0
   9   5 -16    7.04   28.75   0
   9   6 -14  192.59   28.82   0
 -15   3   0  -21.62   36.97   0
 -15   5   4  124.83   28.84   0
 -14   1  -4    0.53   38.50   0
 -14   3   2   70.55   34.72   0
 -14   4   4   72.06   25.80   0
 -13   1  -1  179.15   34.96   0
 -11  -1 -10  725.16   49.03   0
 -11  -1  -7  191.85   37.77   0
 -11   1   2  300.41   30.03   0
 -10  -1  -4  408.36   38.50   0
  -9  -1  -2 1624.20   45.27   0
  -8  -2 -13   14.74   34.66   0
  -8  -2 -11   15.70   36.10   0
  -8  -2 -10  105.77   36.52   0
  -8  -2  -9   64.34   36.22   0
  -8  -2  -8  484.75   39.57   0
  -8  -2  -7  106.24   33.19   0
  -8  -1  -1  127.89   28.87   0
  -8   1   4  156.48   20.34   0
  -7  -2 -15   42.30   35.69   0
  -6  -2 -17   15.41   31.93   0
  -6  -2 -16   46.51   32.42   0
  -6   8   9  280.01   15.72   0
  -6   9   9  326.04   17.48   0
  -5  -2 -18   64.36   34.17   0
  -5  -1 -22  119.62   41.31   0
  -4  -2 -18   28.09   31.03   0
  -4  -2  -3 1138.90   31.36   0
  -4   4   7   40.54    7.28   0
  -3  -1   0   -6.60   19.15   0
  -2  -2  -4 1190.73   27.49   0
  -2   7   7    4.54   17.64   0
  -2  10   7   26.58   29.32   0
  -1  -2 -18  149.87   27.72   0
  -1  -2  -5  -20.60   16.26   0
   0   5   5 1400.71   28.76   0
   1  -2 -15  270.80   20.29   0
   3  -1 -18  495.96   18.23   0
   3   4   1 2881.33   42.29   0
   3   6   2 1673.27   40.17   0
   4   5   0   63.20   18.64   0
   5   7  -1  317.09   33.10   0
   6   6  -3   10.23   28.62   0
   7   2 -11    8.48   17.39   0
   7   4  -7  768.25   31.19   0
   7   5  -6   35.63   26.80   0
   7   7  -5  623.11   40.56   0
   8   4 -11   -3.61   21.08   0
   8   5  -9  103.55   28.29   0
   8   7  -8   67.16   33.14   0
   9   5 -14   23.38   28.67   0
 -16   4   0   37.92   36.99   0
 -16   5   2   97.40   33.47   0
 -15   4   2    2.96   32.18   0
 -14   2  -1   10.48   35.36   0
 -12   0  -6   33.85   37.41   0
 -11   3   5   15.15   24.91   0
 -10  -1  -6   85.85   37.84   0
 -10   0   0 1982.13   46.75   0
  -9  -1  -3  701.85   39.05   0
  -9   0   1  489.80   31.57   0
  -7  -2 -14  213.30   29.21   0
  -7  -2 -13  466.38   41.32   0
  -7  -2 -12  -11.90   35.80   0
  -7  -2  -7  161.43   35.08   0
  -7  -2  -6 1350.60   44.63   0
  -6  -2 -15    0.15   34.52   0
  -6  -2  -5   57.36   29.51   0
  -6  -1   0   69.33   18.60   0
  -5  -2 -17   54.64   32.46   0
  -5  -2 -16  180.36   35.05   0
  -5  -2  -4  125.09   27.65   0
  -5  -1   0 1300.98   32.02   0
  -4  -2 -17   47.36   32.36   0
  -4  -2  -4 2150.19   40.57   0
  -4  -1 -22  264.00   37.26   0
  -4  -1   0   89.96   20.26   0
  -4   6   8   69.61   11.73   0
  -3  -2 -18  271.85   32.70   0
  -3  -2  -4  372.49   25.95   0
  -3   9   8   82.61   25.43   0
  -2  -2 -18  160.43   27.75   0
  -2  11   7   43.99   29.57   0
  -1  -2 -17  694.00   34.08   0
   1  -2 -14   95.10   19.02   0
   1   3   3  635.91   20.72   0
   4   6   1  546.06   34.14   0
   4   9   1  224.52   36.88   0
   5   0 -10  145.30    9.39   0
   5   3  -3   11.03   16.22   0
   6   2  -7  110.67   18.27   0
   6   4  -4  990.62   33.49   0
   6   5  -3    9.05   26.14   0
   6   8  -2  367.01   38.45   0
   7   3  -8   20.84   21.54   0
   7   6  -5 1301.09   44.32   0
   9   5 -13  122.81   30.44   0
   9   6 -12   65.11   29.80   0
 -16   4  -1   60.18   41.99   0
 -16   5   1   20.06   40.49   0
 -15   3  -1  163.90   38.55   0
 -15   4   1   38.96   40.33   0
 -15   5   3   -1.30   34.17   0
 -14   3   1   -1.09   32.82   0
 -14   4   3    1.49   29.08   0
 -12   0  -8  230.41   45.64   0
 -12   0  -7   26.95   40.94   0
 -11   0  -3   15.70   35.85   0
 -11   1   1   39.68   29.97   0
 -11   2   3   -3.99   30.65   0
 -11   4   6  886.31   31.00   0
 -10  -1 -11   71.11   40.98   0
 -10  -1 -10  272.53   43.32   0
 -10  -1  -7   57.29   28.26   0
 -10   0  -1   19.69   32.10   0
 -10   1   2  858.17   36.28   0
 -10   2   4   16.90   22.85   0
  -9  -1 -14   31.39   40.33   0
  -9  -1  -4  295.94   36.46   0
  -9   3   6  493.06   22.84   0
  -9   4   7  353.30   17.65   0
  -8  -1  -2  351.30   31.40   0
  -8   0   1   20.00   24.74   0
  -7  -2 -11  518.63   40.08   0
  -7  -2 -10   -8.67   34.53   0
  -7  -2  -8  288.40   29.42   0
  -7  -1  -1  -18.60   25.86   0
  -6  -2 -14  275.88   38.22   0
  -6  -2  -6   -8.43   30.45   0
  -6  -1 -20    3.93   40.50   0
  -6   1   4 1052.80   23.41   0
  -6   7   9   46.56   11.67   0
  -5  -2  -5  -17.19   28.09   0
  -5  -1 -21   50.06   38.67   0
  -5   5   8   39.60    8.21   0
  -5   9   9  521.02   23.21   0
  -4  -1 -21   99.79   42.08   0
  -3  -2 -17    6.56   29.41   0
  -3  -1 -22   89.45   33.27   0
  -3   7   8  340.36   21.97   0
  -3   8   8  603.77   25.06   0
  -2  -2  -5 1364.24   29.85   0
  -2  -1 -22  287.65   32.21   0
  -1  -2  -6  237.01   20.16   0
  -1  -1 -22  -38.57   24.08   0
   0  -2 -15  734.82   29.44   0
   0  10   6  434.89   39.74   0
   1  -2 -13  101.95   15.40   0
   1   7   5   13.59   26.85   0
   1   8   5  315.62   30.28   0
   1   9   5  529.30   36.54   0
   1  10   5  229.27   36.20   0
   2   2   1 2500.13   30.40   0
   2   3   2  286.66   21.95   0
   2   7   4   22.90   27.85   0
   2   8   4  606.40   37.41   0
   2   9   4 1441.79   48.58   0
   3  -1 -17   27.29   14.83   0
   3   0  -4  303.28   10.99   0
   3   9   3  274.13   36.80   0
   4   2  -2 2268.03   32.58   0
   4   4   0  220.37   21.20   0
   5   2  -4 3130.72   38.46   0
   6   6  -2  470.04   36.13   0
   7   4  -6   57.22   26.55   0
   7   5  -5 1290.44   41.68   0
   7   7  -4   86.86   35.86   0
   8   3 -12    1.52   20.37   0
   8   6  -7   -9.82   32.98   0
   9   4 -17   79.75   25.62   0
   9   4 -16   22.13   26.04   0
   9   6 -11   85.85   31.40   0
 -15   3  -3   30.81   46.15   0
 -15   3  -2   57.24   39.71   0
 -14   2  -3  111.66   40.37   0
 -14   5   4  384.61   35.94   0
 -13   1  -5   10.59   40.87   0
 -13   3   2  700.77   43.59   0
 -13   4   4  491.61   33.06   0
 -12   4   5  -22.71   27.28   0
 -12   6   7  -23.68   20.62   0
 -11   0  -4  222.36   39.07   0
 -11   1   0  403.01   37.30   0
 -10   0  -2 2060.33   53.58   0
 -10   6   8    3.05   15.34   0
  -9  -1 -13  -21.52   43.70   0
  -9  -1 -12  290.59   46.89   0
  -9  -1 -11   68.61   38.78   0
  -9  -1  -7  -19.67   36.92   0
  -9  -1  -6   56.59   36.37   0
  -9  -1  -5  164.64   29.08   0
  -9   0   0 1356.60   40.41   0
  -8  -1 -16   61.93   42.31   0
  -8  -1 -15  160.64   41.43   0
  -8  -1  -3    9.14   31.04   0
  -8   1   3  463.27   29.78   0
  -7  -1 -18   46.68   40.63   0
  -7  -1  -2  144.29   30.48   0
  -6  -2 -11 2031.17   54.87   0
  -6  -2  -9  885.60   42.26   0
  -6  -2  -8  250.81   35.13   0
  -6  -1 -19  352.08   43.51   0
  -6  -1  -1  287.12   29.67   0
  -5  -2 -13   10.21   32.88   0
  -5  -2  -6  709.61   35.02   0
  -5  -1 -20  161.09   38.96   0
  -5   8   9 1474.46   27.15   0
  -4  -2  -5  821.92   34.09   0
  -4   0   2 1139.96   22.80   0
  -3  -2 -16  127.59   31.51   0
  -3  -2  -5  101.88   25.53   0
  -3  -1 -21   86.89   34.86   0
  -3  11   8  156.86   29.05   0
  -2  -1 -21   -9.13   34.98   0
  -1  -2 -15  243.53   29.63   0
  -1  -1 -21   17.44   30.33   0
  -1   7   7   99.55   27.34   0
   0  -2 -14   16.08   24.03   0
   0  -1 -21  110.87   26.07   0
   1   4   4  761.60   26.69   0
   2   4   3 1240.30   33.36   0
   3   3   1 4657.52   48.40   0
   4   5   1 1322.53   39.58   0
   5   6   0  378.40   34.38   0
   6   1  -9   13.78   14.91   0
   7   3  -7  802.17   30.99   0
   7   6  -4   38.74   33.94   0
   8   3 -11  215.42   27.59   0
   9   4 -15  314.63   26.42   0
   9   4 -14   51.52   28.66   0
   9   5 -11  324.48   36.26   0
   9   6 -10   24.41   32.84   0
 -16   5   0  113.99   40.42   0
 -15   4   0  294.73   41.59   0
 -15   5   2  646.07   46.78   0
 -14   4   2  731.82   41.64   0
 -13   5   5   -3.66   27.25   0
 -12   3   3   67.24   28.41   0
 -11   0 -11  -44.04   45.86   0
 -11   0  -9  -67.17   43.72   0
 -10   0  -3  520.80   42.94   0
 -10   1   1  184.09   32.75   0
 -10   3   5  105.85   25.76   0
  -9  -1 -10  199.34   40.16   0
  -9  -1  -9  315.63   41.37   0
  -9   0  -1   65.66   32.09   0
  -9   1   2  830.10   34.39   0
  -9   2   4    1.10   25.54   0
  -8  -1 -14   49.05   41.53   0
  -8  -1  -5   12.58   32.77   0
  -8   3   6   57.04   17.07   0
  -7  -1 -17   81.43   38.12   0
  -7  -1 -16   48.06   37.77   0
  -7  -1  -3   97.01   29.80   0
  -6  -1 -18  171.14   39.72   0
  -5  -2 -12  481.86   39.14   0
  -5  -2  -9 1900.56   48.70   0
  -5  -2  -8  370.48   34.40   0
  -5  -2  -7  729.69   30.53   0
  -5  -1 -19  272.71   40.88   0
  -4  -2 -14  287.99   35.28   0
  -4  -2  -7  249.98   30.98   0
  -4  -2  -6  555.67   32.76   0
  -4  -1 -20  416.32   41.20   0
  -4   9   9   16.76   22.47   0
  -3  -1  -1  190.17   22.42   0
  -3   6   8   21.63   18.15   0
  -2  -2 -15  373.69   31.06   0
  -2  -2 -14   15.85   31.95   0
  -2  -2  -6  170.49   23.10   0
  -1  -2  -7  168.98   20.37   0
  -1   2   4  636.64   13.41   0
  -1   3   5 2399.00   24.88   0
  -1  11   7    5.27   33.50   0
   0  -2 -13  256.32   21.87   0
   0  -2 -12  -13.99   23.32   0
   0  -2 -11  361.50   24.56   0
   0  -2  -9  923.62   25.03   0
   1   0  -1  117.94    3.68   0
   3  -1 -16   23.04   14.82   0
   4   0  -6  320.16   11.89   0
   4   7   2  731.07   40.86   0
   5   3  -2  306.94   27.14   0
   5   4  -1 1791.78   37.58   0
   5   5   0   21.65   29.70   0
   6   3  -4   21.95   24.43   0
   6   5  -2 1125.05   41.48   0
   7   2  -9  129.68   19.52   0
   8   4  -8  877.35   37.19   0
   8   5  -7  323.65   33.36   0
   8   6  -6  356.41   39.12   0
   9   4 -13  559.11   31.82   0
   9   6  -9   16.56   35.00   0
  10   6 -14  178.85   41.14   0
 -16   5  -1   70.12   43.16   0
 -15   4  -1    8.12   40.43   0
 -13   2  -2  121.41   39.53   0
 -13   4   3  113.66   35.27   0
 -12   1  -4  121.07   40.37   0
 -11   1  -1  119.36   33.89   0
 -11   3   4  117.27   25.57   0
 -10   0 -13   65.74   45.54   0
 -10   4   6  452.35   25.12   0
  -9   0  -2  929.92   43.13   0
  -8  -1 -13  353.71   43.30   0
  -8  -1 -12   37.10   41.59   0
  -8  -1 -11   63.12   40.79   0
  -8  -1 -10  426.35   43.58   0
  -8   0   0  136.88   22.03   0
  -8   4   7   98.50   15.26   0
  -7  -1 -15   -9.77   40.92   0
  -7  -1  -4  890.90   39.34   0
  -7   1   3 1262.44   33.96   0
  -6  -1 -17  188.46   41.16   0
  -6  -1  -2  776.72   29.26   0
  -5  -1 -18   74.35   39.80   0
  -4  -2 -12  324.60   34.32   0
  -4  -2 -11   -1.26   31.38   0
  -4  -2  -9  550.72   34.96   0
  -4  -1 -19   33.50   35.70   0
  -4   0 -23  -49.84   43.30   0
  -4   8   9  155.19   21.60   0
  -4  10   9  110.23   23.15   0
  -3  -2 -13   73.70   30.56   0
  -3  -2 -12   79.20   30.21   0
  -3  -2  -8   82.40   28.30   0
  -3  -2  -7  673.87   32.44   0
  -3  -1 -20    9.49   32.80   0
  -2  -2 -13  777.92   35.04   0
  -2  -2  -7 1213.53   32.74   0
  -2  -1 -20  380.83   34.36   0
  -2   8   8   16.13   23.09   0
  -2  10   8  169.07   29.63   0
  -2  11   8  139.93   38.74   0
  -1  -2 -12  420.69   31.33   0
  -1  -2  -8 2751.40   38.78   0
  -1   4   6 2114.31   31.62   0
  -1   6   7   26.89   20.51   0
   0  -1 -20   19.48   22.33   0
   1  -1 -19  571.88   28.33   0
   1   1   1  719.19   13.31   0
   1   8   6   51.26   29.98   0
   1  10   6  183.55   41.79   0
   2   5   4    5.89   25.10   0
   3   9   4  788.03   48.85   0
   5   1  -5    5.82   20.47   0
   6   1  -8 2107.65   31.51   0
   8   2 -16  448.11   21.56   0
   8   5  -6  639.02   41.11   0
   9   5 -10   39.86   28.90   0
   9   6  -8   48.69   40.79   0
  10   6 -13  -55.77   35.19   0
 -16   6   1   67.00   39.54   0
 -15   4  -2  194.95   44.66   0
 -15   5   1   51.79   37.80   0
 -13   2  -4   26.86   42.93   0
 -12   1  -9  -27.87   47.22   0
 -12   1  -8  115.21   48.85   0
 -12   1  -7   -4.23   44.85   0
 -12   4   4   15.20   30.64   0
 -11   1  -2 1172.66   49.45   0
 -11   4   5  113.65   27.50   0
 -10   0 -12   39.97   46.89   0
 -10   0 -11   84.07   45.95   0
 -10   0 -10   -2.47   44.45   0
 -10   0  -8   19.15   40.47   0
 -10   0  -7   95.69   42.93   0
 -10   0  -5  606.00   35.96   0
 -10   1   0 2365.66   53.17   0
  -9   0 -15   23.04   45.10   0
  -9   1   1   59.87   33.48   0
  -8  -1  -9   54.30   30.15   0
  -7  -1 -14   97.99   41.24   0
  -7  -1 -13  681.56   48.81   0
  -6  -1  -3  309.69   33.14   0
  -5  -1 -17  293.10   41.08   0
  -5  -1  -2   17.81   28.20   0
  -5   0 -22  144.32   44.03   0
  -4  -1 -18  109.36   41.42   0
  -4   5   8   86.16   12.04   0
  -3  -2 -11  108.38   28.52   0
  -3  -2 -10    0.31   28.61   0
  -3  -2  -9  184.86   29.34   0
  -3  -1 -19  450.03   39.00   0
  -3   0 -23  135.89   43.68   0
  -3   4   7   12.82   11.77   0
  -2  -2 -12 3449.25   53.60   0
  -2  -2 -11  304.51   29.12   0
  -2  -2 -10 1980.72   41.91   0
  -2  -2  -9   30.23   25.64   0
  -2   7   8  438.93   25.30   0
  -1  -2 -11 1053.28   32.70   0
  -1  -2 -10 3380.45   45.01   0
   0  -1 -19  200.02   28.93   0
   0   1   2  990.98   12.50   0
   1   7   6    7.98   29.05   0
   2   7   5  226.90   33.90   0
   4   5   2 2028.05   47.87   0
   5   6   1   34.03   31.66   0
   6   2  -5    7.21   23.01   0
   6   4  -2 2311.08   49.05   0
   6   7   0  -17.84   38.24   0
   7   1 -16  330.27   14.88   0
   7   2  -8  979.35   29.28   0
   7   7  -2  370.58   43.93   0
   8   2 -17   13.55   16.19   0
   8   2 -13 1484.06   32.71   0
   8   3  -9   76.78   25.52   0
   8   4  -7 1934.03   48.06   0
   9   4 -11  384.90   32.13   0
 -16   6   0   78.54   42.53   0
 -15   4  -3  221.29   46.02   0
 -15   5   0  338.27   47.20   0
 -14   4   0  489.85   43.65   0
 -14   6   4  529.95   40.00   0
 -13   2  -8  -45.38   43.54   0
 -13   2  -7    4.43   48.19   0
 -13   2  -5   30.49   45.06   0
 -11   1  -4  621.19   47.83   0
 -11   1  -3   26.36   37.17   0
 -11   5   6 1382.63   35.42   0
 -11   6   7    3.46   21.67   0
 -10   1  -1   -1.68   34.96   0
 -10   2   2  630.65   38.81   0
  -9   0 -14   47.69   47.53   0
  -9   0  -4  191.23   39.19   0
  -9   3   5   44.56   23.67   0
  -8   0 -17   -4.26   47.41   0
  -8   1   2  187.24   27.71   0
  -7  -1 -12   88.25   40.59   0
  -7  -1 -11 1142.38   50.92   0
  -7  -1 -10   38.77   39.86   0
  -7  -1  -7  251.29   38.80   0
  -7   0 -19  195.64   47.94   0
  -7   3   6   19.06   14.30   0
  -6  -1  -4   12.39   31.40   0
  -6   0 -20  -16.89   42.98   0
  -5  -1  -3 1532.67   41.32   0
  -5   0 -21   15.26   41.62   0
  -4  -1  -2  396.35   27.88   0
  -4   0 -22   31.73   39.48   0
  -3  -1 -18  131.18   35.52   0
  -3   9   9   58.76   27.15   0
  -2   0 -23  113.63   34.31   0
  -1  -1 -19   16.77   27.64   0
  -1   8   8  604.90   37.58   0
  -1   9   8  418.89   34.00   0
  -1  10   8   72.83   38.16   0
   1  -1 -18   30.75   23.81   0
   1   3   4   60.73   20.50   0
   1   6   6  179.18   29.19   0
   2  -1  -6    1.74    8.24   0
   2   0  -2  671.03   11.36   0
   2   3   3 1444.28   32.55   0
   2   4   4   -6.28   26.86   0
   3   1  -1  678.85   22.60   0
   3   3   2  543.90   29.97   0
   3   6   4  357.35   34.77   0
   4   6   3   18.07   31.20   0
   5   3  -1 1114.26   36.42   0
   5   5   1  393.67   36.41   0
   5   7   2   14.11   36.57   0
   5   8   2  349.70   46.33   0
   6   1  -7  468.22   23.82   0
   7   1 -12  329.56   18.66   0
   7   6  -2  168.55   39.32   0
   8   2 -12  336.05   25.42   0
   8   3  -8  949.02   36.37   0
   8   4  -6  444.45   36.92   0
   8   5  -5  713.40   43.35   0
   9   3 -17   34.61   22.72   0
   9   3 -15  351.82   28.26   0
   9   3 -14   34.35   26.61   0
   9   4 -10   36.51   28.22   0
   9   5  -8   99.89   35.04   0
   9   6  -7  255.00   41.86   0
  10   5 -13   66.69   32.37   0
 -16   6  -1   94.72   45.32   0
 -15   4  -4   39.00   46.16   0
 -15   6   2  628.36   44.39   0
 -14   3  -6  205.69   52.63   0
 -14   3  -5   24.43   45.80   0
 -14   4  -1  563.96   51.24   0
 -14   5   2  500.01   40.55   0
 -13   3  -1  173.50   40.39   0
 -13   6   5  -19.17   28.39   0
 -12   2  -2  921.96   47.99   0
 -12   5   5   32.95   23.85   0
 -11   1 -12  -51.97   49.57   0
 -11   1 -10   -7.98   42.25   0
 -11   1  -7   -4.82   41.56   0
 -11   1  -6    6.85   42.69   0
 -11   1  -5  332.77   45.16   0
 -11   2   0  929.36   44.85   0
  -9   0 -13  -19.69   44.32   0
  -9   0 -12  132.54   46.93   0
  -9   0 -11   12.58   44.22   0
  -9   0  -6  -16.66   41.13   0
  -9   0  -5  152.46   40.02   0
  -8   0 -16   84.83   47.34   0
  -8   0 -15  152.79   44.64   0
  -7   0 -18  217.62   48.57   0
  -7   0  -1  267.70   32.96   0
  -6  -1 -13  112.07   40.50   0
  -6   0 -19  718.08   53.52   0
  -6   0   0   10.63   27.03   0
  -4   0 -21   23.77   44.27   0
  -4   0   1 3907.09   39.90   0
  -3   0 -22  127.08   38.17   0
  -3   8   9  208.23   23.54   0
  -2  -1 -18   69.49   31.25   0
  -2   6   8  358.97   22.18   0
  -1  -1 -18  723.39   39.47   0
  -1   5   7  113.58   20.25   0
  -1   7   8   39.80   29.95   0
   2   2   2  195.53   21.59   0
   3   2   1 3400.02   42.52   0
   3   8   5  -18.12   36.26   0
   4   3   1  728.58   35.37   0
   4   4   2  863.22   38.11   0
   5   0  -8  147.96   13.51   0
   5   2  -2  146.84   24.53   0
   7   1 -17  659.99   15.01   0
   7   1 -11   78.64   18.23   0
   9   3 -12   99.63   30.10   0
   9   4  -9  151.02   31.65   0
   9   5  -7   17.11   41.07   0
  10   5 -12   25.67   33.32   0
 -16   6  -2   -1.08   44.67   0
 -15   5  -1  463.13   48.01   0
 -15   6   1  195.31   43.98   0
 -14   4  -2   29.00   46.88   0
 -14   6   3  116.83   38.44   0
 -13   3  -2   33.15   40.55   0
 -13   4   1  431.24   39.94   0
 -12   2  -4  860.96   52.74   0
 -11   1  -9   46.73   43.58   0
 -10   1 -14   90.79   50.53   0
 -10   1  -3  643.76   45.48   0
 -10   2   1   44.59   36.36   0
  -9   0 -10  454.87   47.28   0
  -9   0  -9  426.45   48.19   0
  -9   0  -8  389.49   47.49   0
  -9   0  -7  158.92   31.22   0
  -9   4   6    6.55   19.83   0
  -8   0 -14  227.92   48.43   0
  -8   1   1  504.07   33.76   0
  -7   0 -17   19.77   45.15   0
  -6  -1 -11 1937.47   57.02   0
  -6  -1 -10  126.06   38.84   0
  -6  -1  -9 2619.90   60.04   0
  -6  -1  -8  172.46   37.24   0
  -6  -1  -7 1039.34   44.54   0
  -6   0 -18  216.62   42.96   0
  -5  -1 -14  504.41   43.96   0
  -5   0 -20   58.33   39.54   0
  -4  -1 -15   84.34   41.55   0
  -4  -1  -3  110.04   29.40   0
  -4   1 -24  -60.48   48.99   0
  -3   0 -21  -40.85   42.98   0
  -3   5   8  121.97   15.08   0
  -3   7   9   -3.28   21.50   0
  -2  -1 -17  273.60   35.31   0
  -2   0 -22  176.09   36.99   0
  -2   3   6 1045.03   18.26   0
  -2  10   9   90.45   35.99   0
  -1  -1  -3  128.30   21.90   0
  -1   0 -22  -18.77   34.29   0
   0   0 -22  -16.38   31.21   0
   0   3   5 1198.46   25.68   0
   1   0 -22  -29.84   25.23   0
   1   8   7  237.35   35.17   0
   1  10   7  123.12   41.26   0
   2   5   5   51.56   28.85   0
   3   7   5   46.86   36.10   0
   4   0 -19  634.77   19.56   0
   4   0  -5  693.23   16.62   0
   4   1  -2 1381.14   28.29   0
   4   5   3   -0.45   32.18   0
   4   7   4 1204.62   52.95   0
   5   1  -4  465.01   22.64   0
   6   3  -2   97.11   30.25   0
   7   2  -6  489.42   33.41   0
   7   3  -4  385.96   33.29   0
   8   3  -7 1073.17   39.23   0
   8   4  -5 2607.44   57.35   0
   8   5  -4  -12.18   38.20   0
  10   5 -11   63.58   35.19   0
 -15   5  -3  363.40   55.06   0
 -15   5  -2   17.92   45.19   0
 -14   5   1  400.45   41.65   0
 -13   3  -3   70.45   40.46   0
 -12   2 -10   47.67   53.04   0
 -12   2  -9    1.21   51.04   0
 -12   2  -8   28.16   49.10   0
 -12   2  -7   69.01   50.25   0
 -12   2  -5  111.90   43.27   0
 -11   3   2  303.09   34.08   0
 -11   4   4  212.46   27.95   0
 -10   1 -13   47.54   50.95   0
 -10   1 -12   32.54   46.60   0
 -10   1  -4  134.09   41.10   0
 -10   4   5   59.49   26.97   0
  -9   1 -16  102.68   50.02   0
  -9   2   2  119.57   34.24   0
  -8   0 -13  733.37   53.65   0
  -8   0 -12  118.32   44.85   0
  -8   0  -4   23.18   25.71   0
  -8   3   5  887.60   28.50   0
  -7   0 -16  148.16   43.22   0
  -7   0 -15   12.85   41.73   0
  -7   0  -2   38.25   32.66   0
  -6   0 -17  252.43   51.14   0
  -5  -1 -12    7.86   37.00   0
  -5  -1  -6  161.92   35.05   0
  -5  -1  -5   32.06   23.68   0
  -5   0 -19   -2.13   42.12   0
  -5   0   0  229.19   28.31   0
  -5   1 -23   43.97   46.89   0
  -5   6   9   49.37   12.93   0
  -5   9  10  311.47   24.26   0
  -4  -1 -14  309.36   40.56   0
  -4  -1  -4   72.54   30.79   0
  -4   0 -20   85.63   41.22   0
  -3  -1  -3  209.60   19.82   0
  -2  -1 -16   21.74   36.26   0
  -2  -1  -3 2061.87   34.34   0
  -2   0 -21  -21.23   39.09   0
  -2   8   9   72.56   26.16   0
  -1  -1 -17  419.73   32.78   0
   0  -1 -17  445.41   28.43   0
   0   9   8   93.43   34.34   0
   1   7   7   69.55   32.41   0
   4   2   0 1377.23   30.98   0
   5   3   0   30.36   29.55   0
   6   1  -6  528.46   23.29   0
   7   4  -2 1100.13   44.22   0
   7   5  -1  379.67   41.29   0
   9   3 -10   17.39   32.56   0
  10   4 -13   82.51   30.87   0
  10   5 -10    2.62   36.28   0
 -16   7  -1  370.12   52.61   0
 -15   5  -4   99.84   48.74   0
 -15   6   0  283.66   44.62   0
 -15   7   2  353.63   42.21   0
 -14   4  -5    3.32   45.04   0
 -13   3  -8   -3.83   48.29   0
 -13   3  -7   23.29   50.36   0
 -13   4   0  245.43   41.59   0
 -13   6   4   16.10   32.20   0
 -12   3  -1    0.51   38.38   0
 -12   5   4  271.15   31.10   0
 -11   2  -3  201.66   42.65   0
 -11   2  -2 1300.35   52.23   0
 -10   1 -11  -11.19   50.04   0
 -10   1  -9  328.81   50.50   0
 -10   1  -8   28.88   45.43   0
 -10   1  -7  364.68   49.26   0
 -10   1  -6  142.12   43.22   0
 -10   1  -5   -2.06   28.95   0
 -10   2   0 1336.23   47.33   0
  -9   1 -15   45.57   51.44   0
  -9   1  -2   34.29   36.02   0
  -9   3   4  257.29   30.37   0
  -8   0 -11  421.62   39.22   0
  -8   0 -10  249.30   46.61   0
  -8   0  -9  226.33   45.88   0
  -8   0  -8  223.56   43.86   0
  -8   1 -18   66.76   51.98   0
  -8   1   0  391.22   34.88   0
  -8   2   3  759.31   31.26   0
  -7   0 -14   35.33   43.85   0
  -6   0 -16  757.83   51.43   0
  -6   0  -1 1050.51   32.61   0
  -6   1 -21   40.50   48.54   0
  -5  -1 -10  828.40   44.62   0
  -5  -1  -9  729.71   42.19   0
  -5  -1  -8  274.40   36.93   0
  -5   0 -18  151.98   42.06   0
  -5   1 -22  -24.27   46.59   0
  -5   8  10  805.51   26.16   0
  -4  -1  -5   13.46   30.90   0
  -4   0 -19    5.18   38.96   0
  -4   1 -23  131.41   45.37   0
  -4   6   9  347.69   18.35   0
  -4   9  10  -11.03   25.19   0
  -3  -1 -15  409.57   38.52   0
  -3  -1 -14  590.60   44.51   0
  -3   0 -20  210.03   39.81   0
  -2   7   9    7.76   26.57   0
  -1  -1 -16  291.87   30.52   0
  -1   0 -21   -3.10   29.86   0
  -1   6   8   43.32   23.89   0
  -1  10   9   59.55   39.91   0
   0   0 -21  423.61   36.51   0
   0   2   4  856.50   20.16   0
   0   5   7   15.90   24.58   0
   1   0 -21   30.32   28.87   0
   3   3   3 1816.13   42.70   0
   4   4   3  132.57   32.23   0
   5   6   3  405.63   42.45   0
   6   3  -1  267.03   34.30   0
   7   3  -3   93.19   31.86   0
   8   4  -4  329.97   40.38   0
   8   5  -3 1488.37   54.64   0
  10   5  -9   23.75   38.06   0
 -16   7  -2    5.14   51.84   0
 -15   6  -1  196.33   45.66   0
 -14   4  -7    0.88   47.23   0
 -14   4  -6   55.22   51.46   0
 -14   5  -1  441.94   47.19   0
 -14   6   2  106.18   35.91   0
 -13   5   2    4.79   33.95   0
 -12   3  -2  651.27   48.07   0
 -12   6   5   66.75   29.37   0
 -11   3   1    0.91   33.16   0
 -10   5   6  255.96   25.63   0
  -9   1 -14   59.05   50.21   0
  -9   1 -13   -1.06   45.56   0
  -9   1  -3   45.86   37.52   0
  -8   1 -17   46.01   50.62   0
  -7   0 -13  437.42   48.82   0
  -7   0 -12  245.38   45.22   0
  -7   1 -19  839.51   60.96   0
  -7   8  10    9.81   12.32   0
  -6   1 -20   24.20   47.50   0
  -6   1   2  119.90   22.94   0
  -5   0 -17  330.44   46.06   0
  -4  -1 -12  217.91   36.18   0
  -4  -1 -11  663.32   41.61   0
  -4  -1 -10  364.12   37.91   0
  -4   8  10  190.89   25.36   0
  -3  -1 -13  310.95   37.93   0
  -3   1 -23  167.79   49.62   0
  -2  -1 -15  128.28   32.69   0
  -2   0 -20  673.95   42.95   0
  -2   5   8  610.67   22.68   0
   1  -1 -15  185.47   25.36   0
   2   1   1  158.40   22.92   0
   2   3   4  112.79   19.01   0
   2   9   7   22.80   38.03   0
   3   1   0   -7.50   21.44   0
   3   8   6  610.62   46.62   0
   4   5   4  271.44   37.21   0
   4   8   5  -20.23   41.85   0
   5   1  -3  639.37   26.49   0
   8   2  -8   81.26   26.05   0
   8   5  -2   -5.54   39.58   0
   9   4  -6  167.96   38.80   0
  10   4 -10   20.98   33.93   0
  11   5 -14  168.00   38.75   0
  11   5 -13  118.13   45.07   0
 -15   6  -2    1.41   45.91   0
 -15   7   1  120.38   42.25   0
 -14   7   3  130.27   39.49   0
 -13   5   1    7.77   41.81   0
 -12   3  -4  488.12   48.74   0
 -12   3  -3   23.85   42.93   0
 -12   7   6  306.34   30.76   0
 -11   2 -11  173.71   49.16   0
 -11   2 -10  100.37   50.78   0
 -11   2  -9  336.91   54.11   0
 -11   2  -8   32.90   46.67   0
 -11   2  -7  133.37   48.72   0
 -11   6   6  162.45   27.06   0
 -10   3   2  419.48   35.50   0
 -10   6   7  119.32   22.04   0
  -9   1 -12   98.01   48.32   0
  -9   1 -11   28.61   47.66   0
  -9   1  -5  404.69   45.79   0
  -9   2   1  239.22   33.02   0
  -8   1 -16   28.51   45.57   0
  -8   1 -15   25.70   44.62   0
  -8   1  -1   31.29   32.95   0
  -7   0 -11 1335.80   58.46   0
  -7   0 -10   15.66   42.30   0
  -7   1 -18  619.26   56.62   0
  -6   2   4  400.17   22.90   0
  -5   1 -21  -13.28   46.41   0
  -4  -1  -9  188.80   33.42   0
  -4  -1  -8  263.88   33.75   0
  -4   0 -18  246.73   43.72   0
  -4   1 -22   37.58   43.43   0
  -3  -1 -12  114.57   34.61   0
  -3  -1  -6  378.39   33.51   0
  -3   0 -19  366.68   42.29   0
  -2  -1 -14  262.87   34.19   0
  -2   1 -23   40.66   42.07   0
  -1   3   6 1167.32   23.36   0
  -1   7   9   29.90   32.85   0
   0   0 -20   33.99   30.85   0
   1  -1 -14    1.04   22.07   0
   1   0 -20   27.63   26.72   0
   1   3   5  419.08   27.07   0
   1   8   8   41.42   35.12   0
   2   5   6  136.20   32.29   0
   3   2   2 1024.08   33.36   0
   4   1  -1 5546.74   49.69   0
   6   2  -2  303.95   33.13   0
   7   1  -8 2584.75   38.88   0
   8   2  -7  831.71   39.68   0
   9   2 -14   77.65   26.13   0
   9   3  -8  494.38   36.62   0
  10   4  -9   74.31   36.83   0
 -15   6  -4   36.78   53.81   0
 -15   6  -3   50.00   50.05   0
 -15   7   0  107.30   44.29   0
 -14   5  -3   25.80   45.92   0
 -13   4  -4  175.58   47.87   0
 -12   3 -11  234.63   59.62   0
 -12   3 -10   73.36   55.43   0
 -12   3  -9  744.29   58.73   0
 -12   3  -8  -24.48   48.16   0
 -12   3  -7  -37.35   45.68   0
 -12   3  -5   67.10   45.99   0
 -12   4   0   66.26   44.74   0
 -12   5   3   69.71   31.23   0
 -11   3  -1  329.55   47.18   0
 -10   2 -14   19.39   54.82   0
 -10   2 -13   -9.27   50.43   0
 -10   2  -2  311.93   42.20   0
  -9   1 -10  302.04   49.07   0
  -9   1  -9  469.71   52.46   0
  -9   1  -8  832.06   53.68   0
  -9   1  -7  572.77   49.59   0
  -9   1  -6   42.98   40.38   0
  -9   2   0   -3.90   37.59   0
  -9   4   5  263.12   26.57   0
  -8   1 -14  190.59   49.51   0
  -8   2   2  414.85   30.30   0
  -7   1 -17  620.17   55.79   0
  -6   0 -13   18.08   42.23   0
  -6   0 -12  315.66   43.49   0
  -6   0  -4  782.98   40.79   0
  -6   0  -3 2317.62   45.87   0
  -6   1 -19  333.70   49.57   0
  -5   1 -20  107.80   47.30   0
  -4   1 -21   74.15   44.78   0
  -3  -1 -10  241.38   34.85   0
  -3  -1  -9  891.14   39.75   0
  -3  -1  -8  233.48   33.22   0
  -3   0 -18   57.27   39.12   0
  -3   0   0  -20.92   24.38   0
  -3   1 -22  195.60   44.11   0
  -3   8  10   99.29   24.21   0
  -2  -1 -12 1121.15   41.63   0
  -2  -1  -5  451.56   27.79   0
  -2   0 -19   96.16   35.67   0
  -2   6   9   35.77   26.31   0
  -2  10  10   19.71   33.31   0
  -1  -1 -13  -10.08   33.79   0
  -1   1 -23  640.38   46.78   0
  -1   5   8  538.13   26.66   0
   0  -1 -14  575.00   29.56   0
   0   9   9   50.73   36.80   0
   1   1   2 2751.70   26.19   0
   1   5   7  640.83   35.36   0
   5   6   4 1475.76   58.43   0
   6   0 -11   -3.46   11.10   0
   7   1  -7  535.84   29.73   0
   9   2 -13   -4.18   24.99   0
   9   3  -7  144.31   34.33   0
   9   4  -5  793.83   48.17   0
  10   5  -6    8.10   44.36   0
 -16   8  -2   17.57   51.50   0
 -15   7  -1   58.03   48.27   0
 -14   5  -6  196.30   51.60   0
 -14   5  -5  147.69   52.69   0
 -14   5  -4    8.46   47.15   0
 -14   6   0  -31.11   40.15   0
 -13   4  -9   47.70   56.23   0
 -13   4  -8  183.74   57.48   0
 -13   4  -7   52.17   52.03   0
 -13   4  -6   96.84   50.95   0
 -13   7   4  127.06   35.48   0
 -11   3  -2  829.30   48.29   0
 -11   5   4  716.40   39.52   0
 -10   2 -12  232.88   53.97   0
 -10   3   1  254.01   36.57   0
  -9   2 -16  123.71   55.41   0
  -8   1 -13  476.40   52.73   0
  -8   1 -12  259.51   48.69   0
  -8   1  -3   61.82   37.01   0
  -8   2 -18  564.74   58.14   0
  -7   1 -16  717.99   56.53   0
  -7   2 -20   27.84   53.32   0
  -6   0 -11  -24.95   41.15   0
  -6   0 -10  788.81   47.67   0
  -6   0  -5  144.25   37.09   0
  -6   1 -18  165.87   49.02   0
  -6   1   1 1576.08   36.80   0
  -6   2 -22  132.63   46.79   0
  -5   0 -14  475.56   46.97   0
  -5   0  -2  398.50   32.92   0
  -5   1 -19    4.53   49.21   0
  -5   2 -23   32.79   50.72   0
  -5   7  10  703.79   23.00   0
  -4   0 -16   66.54   39.52   0
  -4   0  -1 1336.73   34.94   0
  -4   2 -24   17.46   47.42   0
  -4   7  10 1288.71   31.42   0
  -2  -1 -11  587.64   35.64   0
  -2  -1  -7    1.20   28.23   0
  -2  -1  -6    1.18   27.50   0
  -2   1 -22   52.84   43.55   0
  -2   8  10   45.37   31.70   0
  -1  -1 -12  261.98   34.66   0
  -1  -1  -5   85.07   21.69   0
  -1   0 -19  -20.98   31.09   0
  -1  10  10  498.98   49.63   0
   0  -1 -13 1285.42   34.75   0
   0   0 -19  193.26   34.00   0
   0   4   7  790.32   29.76   0
   1  -1 -13    2.07   21.79   0
   1   6   8  109.97   39.20   0
   3   4   5   35.82   33.19   0
   3   7   7  182.11   41.19   0
   4   3   3 2070.60   49.60   0
   4   4   4   10.47   34.51   0
   4   7   6  664.96   51.31   0
   5   1  -2   12.30   25.32   0
   5   3   2 1942.62   50.45   0
   5   7   5   -0.27   46.69   0
   6   1  -4  511.76   28.44   0
   7   4   0 2649.25   63.46   0
   8   2  -6  277.52   31.91   0
   8   4  -2  106.04   39.37   0
   9   2 -11  147.45   26.52   0
   9   2 -10  117.31   33.62   0
   9   4  -4   17.22   40.96   0
   9   5  -3  324.97   46.77   0
  10   3 -11  550.67   37.67   0
  11   4 -14  699.24   43.12   0
  11   4 -13    6.38   41.58   0
 -14   5  -7  118.03   51.86   0
 -13   5  -1   26.00   41.48   0
 -12   6   4  149.65   30.93   0
 -11   3 -13   21.53   53.48   0
 -10   2 -10  918.67   60.28   0
 -10   2  -9 1109.63   61.63   0
 -10   2  -8  346.88   52.23   0
 -10   2  -7 1567.44   64.43   0
 -10   2  -6   48.12   44.96   0
 -10   2  -5  701.92   49.67   0
  -9   2 -15  133.03   54.38   0
  -9   2 -14   81.74   49.09   0
  -9   2  -1   76.16   35.71   0
  -8   1 -11  818.11   56.28   0
  -8   1 -10  118.17   46.49   0
  -8   1  -5   55.21   40.25   0
  -8   1  -4  -11.13   37.39   0
  -8   2 -17  226.72   53.37   0
  -7   1 -15   41.37   46.87   0
  -7   1  -1  765.17   39.41   0
  -6   0  -9  745.88   45.89   0
  -6   0  -8   93.65   39.50   0
  -6   1 -17  790.44   56.24   0
  -6   2 -21  -16.48   50.83   0
  -5   0  -3 1536.83   43.02   0
  -5   2 -22  -61.74   54.26   0
  -4   0 -15  114.94   41.01   0
  -4   1 -20    8.43   43.98   0
  -3   1 -21   46.63   41.96   0
  -3   2 -24  -68.42   50.23   0
  -1  -1 -11  568.77   31.03   0
  -1  -1  -6   38.70   22.00   0
  -1   0 -18  783.62   44.45   0
  -1   1 -22  -24.31   39.74   0
  -1   9  10  154.76   35.11   0
   0  -1 -12  232.66   24.97   0
   0   3   6 2675.30   37.88   0
   1   0 -19  388.18   28.70   0
   1   8   9   48.10   42.13   0
   2  -1 -11 1947.00   27.54   0
   2   3   5 1991.01   41.85   0
   2   4   6    3.60   30.32   0
   2   5   7    8.67   37.54   0
   2   7   8  196.29   40.05   0
   3   0  -2 1052.41   24.24   0
   3   5   6   -6.88   33.74   0
   5   6   5    1.60   41.25   0
   6   0  -9   41.90   15.16   0
   6   2  -1   13.81   31.99   0
   7   1  -6  789.68   30.98   0
   8   1 -14   63.18   17.80   0
   8   1 -13  735.14   24.27   0
   8   1 -12  224.25   21.67   0
   8   1 -11   15.50   20.90   0
   8   2  -5  102.51   31.97   0
   8   4  -1   37.30   40.10   0
   9   2  -9   35.01   32.92   0
   9   5  -2  267.51   50.83   0
  11   4 -11  103.29   44.95   0
 -15   7  -3   58.51   50.69   0
 -14   7   1   15.68   39.67   0
 -12   4  -3  178.97   46.47   0
 -12   7   5    0.41   29.06   0
 -11   3 -12  581.24   48.43   0
 -11   3 -11   54.55   53.32   0
 -11   3 -10 1168.63   68.59   0
 -10   3   0   11.07   36.38   0
 -10   4   3  371.37   32.71   0
  -9   2 -13   36.50   50.00   0
  -9   5   6  373.06   26.67   0
  -8   1  -9  341.02   37.23   0
  -8   1  -6   88.91   30.69   0
  -8   2 -16   15.56   48.66   0
  -7   1  -2   -0.53   34.69   0
  -7   2 -19  811.09   60.28   0
  -6   1 -16  787.23   56.25   0
  -6   2 -20  -10.66   55.01   0
  -6   7  10    3.25   12.37   0
  -5   0 -11  306.63   43.11   0
  -5   0  -4  605.34   37.16   0
  -5   1 -18   20.39   44.89   0
  -4   0  -2  130.92   29.00   0
  -4   1 -19   -5.63   48.31   0
  -4   2 -23   87.05   49.40   0
  -3   0 -16   13.68   37.20   0
  -2   0 -17  837.63   44.18   0
  -2   1 -21   28.42   44.99   0
  -1  -1 -10 1871.27   40.47   0
  -1  -1  -9    8.99   25.01   0
  -1  -1  -8 2964.08   43.34   0
  -1  -1  -7 1170.33   31.58   0
  -1   2   5  224.60   12.26   0
  -1   8  10   19.29   30.90   0
   0   0 -18  121.46   33.19   0
   0   1 -22   35.29   35.38   0
   1   4   7   28.51   31.95   0
   2   0  -1  870.88   16.38   0
   3   2   3   46.11   28.23   0
   3   6   7  178.38   40.06   0
   4   1   0   96.33   24.78   0
   4   2   2  497.01   28.02   0
   5   0  -5  151.50   20.54   0
   5   2   1  166.37   35.28   0
   6   1  -3    5.63   27.29   0
   7   4   1   60.55   39.67   0
   7   5   2 1310.31   60.27   0
   8   1 -15  779.29   22.90   0
   8   1  -9  282.98   27.93   0
   9   2  -8  965.08   40.38   0
   9   3  -5 1728.39   54.74   0
  10   4  -6   17.19   39.07   0
 -15   7  -4    5.14   52.30   0
 -13   5  -4  419.65   52.87   0
 -13   6   1   21.41   37.65   0
 -12   4 -11    7.72   57.80   0
 -12   4 -10  527.84   63.85   0
 -12   4  -4   98.93   47.10   0
 -12   5   1   -5.17   35.40   0
 -12   6   3  104.65   37.51   0
 -11   3  -9 1082.15   54.04   0
 -11   3  -8  331.61   51.40   0
 -11   3  -7 1102.62   60.02   0
 -11   6   5  103.39   25.73   0
 -10   3 -15  152.47   43.17   0
 -10   3 -14  -34.61   56.55   0
 -10   3  -1  245.75   40.35   0
  -9   2 -12    7.73   50.16   0
  -9   2 -11  155.84   52.06   0
  -9   2  -3  244.44   41.05   0
  -9   3 -17  121.16   55.59   0
  -8   2 -15   60.05   51.29   0
  -8   2   0  715.04   39.71   0
  -7   1 -12  250.00   49.89   0
  -7   2 -18  183.72   53.13   0
  -7   2   2   90.95   26.41   0
  -5   0 -10  139.04   39.76   0
  -5   0  -9   83.00   38.45   0
  -5   0  -8  638.37   43.38   0
  -5   0  -6   -3.18   36.78   0
  -5   1 -17   75.41   45.51   0
  -5   2 -21  149.04   48.93   0
  -4   0 -13  160.38   40.65   0
  -4   2 -22  398.84   56.00   0
  -4   3 -25  -21.05   51.65   0
  -3   0 -15  120.70   38.11   0
  -3   0  -1   47.57   26.85   0
  -3   1 -20  689.35   49.91   0
  -3   2 -23  -20.43   51.93   0
  -3   4   8   42.37   14.14   0
  -2   2 -24  -44.96   41.68   0
  -2   4   8  203.44   20.21   0
  -1   0 -17  216.95   38.43   0
   0  -1  -8  282.81   21.89   0
   0   9  10  828.44   49.06   0
   1   0 -18   49.79   28.23   0
   1   1 -22   72.12   31.65   0
   1   3   6  109.29   24.83   0
   2   1   2   11.13   23.99   0
   2   2   4 1273.45   33.86   0
   3   4   6  183.36   34.01   0
   3   8   8  -10.16   46.20   0
   4   0  -3 1180.90   23.72   0
   4   4   5   16.44   36.01   0
   4   5   6   24.67   38.77   0
   5   4   4 1020.30   48.08   0
   5   5   5   24.55   40.17   0
   7   1  -5  934.97   34.84   0
   7   2  -2   65.41   31.83   0
   7   3   0  953.47   46.88   0
   8   1  -8  270.05   30.21   0
   9   2  -7  592.62   38.64   0
   9   4  -2  495.39   49.36   0
  10   3  -7   22.86   42.43   0
 -15   8  -1  -60.19   46.12   0
 -14   6  -7   -1.76   54.97   0
 -14   6  -6  650.76   61.83   0
 -14   8   2  170.65   39.98   0
 -13   5  -9  119.26   56.21   0
 -13   5  -8  138.04   58.60   0
 -13   5  -7   76.42   55.18   0
 -13   6   0   31.91   39.91   0
 -12   4  -9  389.62   45.63   0
 -12   4  -6  -12.16   46.89   0
 -12   5   0   81.47   39.40   0
 -11   4  -1  223.72   46.49   0
 -10   3 -13  -41.70   54.16   0
 -10   3  -2   24.83   40.56   0
 -10   6   6  614.18   29.83   0
  -9   2  -8  109.71   48.92   0
  -9   2  -7  558.68   51.36   0
  -9   2  -6   42.36   44.77   0
  -9   2  -5  768.14   50.46   0
  -9   2  -4  284.11   33.58   0
  -9   3 -16   50.82   54.44   0
  -8   2 -14   52.07   50.27   0
  -8   3   3 1354.51   36.83   0
  -7   1 -11  413.41   38.27   0
  -7   1  -9 1198.33   55.99   0
  -7   2 -17  662.50   59.38   0
  -6   1 -14  332.90   49.34   0
  -6   1  -1 1380.87   42.42   0
  -6   2 -19  -41.07   48.84   0
  -6   3 -22  186.30   61.92   0
  -5   1 -16  -12.35   45.25   0
  -4   0 -12   32.66   38.11   0
  -4   0  -3  238.65   32.87   0
  -4   1 -18   16.69   42.72   0
  -4   5   9    4.64   13.77   0
  -4   8  11  401.28   28.96   0
  -3   0 -14  567.46   43.27   0
  -3   1 -19  107.83   42.77   0
  -2   1 -20  531.48   44.99   0
  -2   9  11   62.04   37.34   0
  -1   1 -21  285.16   37.95   0
  -1   2 -24    2.87   37.11   0
  -1   4   8 2133.47   39.29   0
   0   0 -17  129.29   33.66   0
   0   1   3  673.63   16.52   0
   0   2   5   92.34   17.60   0
   1   9  10   58.20   46.72   0
   3   3   5  143.91   34.55   0
   3   5   7  695.05   45.17   0
   6   1  -2  364.65   33.39   0
   9   2  -6  732.31   45.55   0
  11   3 -14  590.40   42.07   0
  11   3 -13   25.82   38.22   0
 -15   8  -3  170.14   58.79   0
 -15   8  -2  -13.17   49.40   0
 -14   7  -2   83.48   54.81   0
 -14   7  -1  111.53   45.13   0
 -13   6  -1   64.15   43.51   0
 -12   6   2   15.01   39.20   0
 -12   7   4  119.91   34.75   0
 -11   4 -13  -56.23   54.85   0
 -10   3 -11   33.30   53.59   0
 -10   3 -10  371.38   54.29   0
 -10   7   7  101.90   25.09   0
  -9   3 -15   70.39   56.38   0
  -9   6   7   29.99   20.26   0
  -8   2 -13  132.84   50.88   0
  -8   3 -18  218.89   60.35   0
  -8   4   5 1872.90   36.14   0
  -7   1  -7  146.90   41.58   0
  -7   1  -6  312.33   40.43   0
  -7   2 -16  622.58   59.20   0
  -7   2   1  495.49   32.72   0
  -7   3 -20   96.47   56.49   0
  -7   4   6   64.29   18.24   0
  -6   1 -13  373.50   49.00   0
  -6   2 -18   75.67   49.13   0
  -5   1 -15   -8.79   41.35   0
  -5   2 -20   39.36   49.32   0
  -5   3 -23    4.95   53.01   0
  -4   0 -10  -22.65   36.60   0
  -4   1 -17   67.90   43.24   0
  -4   2 -21   47.09   46.65   0
  -4   3 -24  -45.28   50.92   0
  -3   0 -13  349.36   40.02   0
  -3   2 -22  -14.80   43.55   0
  -3   3 -25  355.28   52.59   0
  -3   6  10  369.84   24.26   0
  -2   0 -15  122.60   35.92   0
  -2   2 -23  265.09   45.70   0
  -2   6  10  432.54   31.70   0
  -2   8  11  245.65   37.32   0
   0   1 -21  240.49   33.95   0
   0   4   8 1586.76   41.58   0
   0   7  10  299.83   37.15   0
   1   6   9  160.08   35.69   0
   1   8  10   -6.17   38.71   0
   2   3   6   23.34   31.22   0
   2   4   7  304.21   35.15   0
   3   0 -17 1072.13   29.75   0
   3   6   8   13.02   40.93   0
   4   1   1 3876.44   51.24   0
   4   2   3 1150.84   43.37   0
   5   0  -4  507.92   21.96   0
   8   4   1   -0.17   45.10   0
   9   3  -3 1057.61   52.60   0
   9   4  -1  -17.20   45.78   0
  10   2 -14   65.17   29.14   0
  10   3  -6  -13.82   39.06   0
  11   3 -12  -19.42   33.54   0
  11   3 -11   -3.89   33.90   0
 -15   8  -4  145.24   55.21   0
 -14   7  -3   99.73   49.57   0
 -14   8   1    7.39   40.89   0
 -11   4 -12  -61.91   55.27   0
 -11   4 -11  -29.35   54.47   0
 -11   4  -3   11.02   43.82   0
 -10   3  -8  538.38   55.72   0
 -10   3  -7 1194.97   60.82   0
 -10   3  -6  118.14   47.63   0
 -10   3  -5  867.03   54.49   0
  -9   3 -14  -40.88   53.63   0
  -9   7   8  586.26   22.75   0
  -8   2 -12   87.38   47.92   0
  -8   2 -11  218.58   50.46   0
  -8   2  -2  200.56   38.14   0
  -8   3 -17  255.12   58.17   0
  -7   2 -15   58.95   50.42   0
  -7   3 -19   13.91   49.16   0
  -6   1 -12   -2.19   41.47   0
  -6   1 -11  306.66   47.37   0
  -6   1  -2    8.10   33.61   0
  -6   2 -17  536.25   53.59   0
  -6   3 -21  200.66   56.49   0
  -5   1   0  -17.61   25.46   0
  -5   2 -19  141.88   48.76   0
  -4   0  -9  702.82   42.72   0
  -4   0  -8  222.66   37.93   0
  -4   0  -7  590.36   41.25   0
  -4   0  -6 1653.32   48.58   0
  -4   0  -5  277.25   36.30   0
  -3   0  -2  283.52   22.18   0
  -2   1 -19   -6.93   37.66   0
  -1   1 -20   61.85   34.81   0
  -1   2 -23  312.06   48.47   0
   0   0 -16  188.75   34.71   0
   0   9  11  274.77   50.84   0
   1   1 -21  179.57   28.99   0
   1   1   3  108.95   21.81   0
   1   7  10  347.71   47.46   0
   2   6   9  246.77   44.94   0
   3   0  -1  144.59   20.76   0
   3   1 -21  169.12   25.38   0
   3   1   2  159.56   26.56   0
   3   2   4  376.02   33.88   0
   4   3   5   51.34   34.42   0
   5   1   0 1257.03   39.85   0
   5   3   4  212.23   39.72   0
   5   4   5  -11.78   37.57   0
   5   5   6  146.64   45.64   0
   6   5   5   54.36   48.32   0
   7   4   3   -3.74   42.83   0
   7   5   4  301.62   49.66   0
   8   2  -2  579.65   42.41   0
   8   3   0  918.25   51.10   0
   9   2  -5 1258.12   48.95   0
  10   3  -5   48.19   41.27   0
  12   4 -11  -21.72   42.95   0
 -14   8   0   88.54   43.84   0
 -13   7   1  -16.19   37.17   0
 -12   5 -11   50.88   59.58   0
 -12   5 -10  623.80   66.03   0
 -12   6   1   33.81   37.26   0
 -12   8   5  115.75   33.91   0
 -11   4  -8  673.56   59.17   0
 -11   4  -7 1003.15   61.92   0
 -11   4  -6   73.04   49.64   0
 -11   4  -5  534.73   53.38   0
 -11   5   1  496.87   40.95   0
 -10   4 -15  491.21   66.15   0
  -9   3 -13  172.40   54.00   0
  -9   3  -1    9.93   36.38   0
  -9   4   3 1298.73   39.60   0
  -8   2 -10   52.95   47.82   0
  -8   2  -5   67.57   39.30   0
  -8   2  -3   67.53   27.41   0
  -8   3 -16  203.54   57.30   0
  -8   3   2  709.33   34.69   0
  -7   2 -14  121.95   50.17   0
  -7   2   0  -12.48   29.91   0
  -6   1 -10  855.30   50.90   0
  -6   1  -9  -23.93   40.43   0
  -6   2   2  854.25   33.80   0
  -5   1 -14  290.36   44.94   0
  -5   3 -22   34.89   52.12   0
  -4   1 -16   54.19   43.01   0
  -4   2 -20  209.55   47.89   0
  -4   3 -23  -81.33   49.10   0
  -3   2 -21   51.76   44.08   0
  -3   3 -24  -55.64   47.06   0
  -3   7  11  131.92   28.96   0
  -2   0 -13  554.62   39.56   0
  -2   2 -22   29.83   41.65   0
  -2   3 -25  208.80   48.67   0
  -2   7  11  139.11   32.79   0
   0   1 -20   42.83   35.67   0
   0   8  11 1209.88   56.14   0
   1   4   8    2.25   29.74   0
   1   5   9  264.57   40.99   0
   2   2   5 1300.63   37.90   0
   2   8  10   94.30   45.32   0
   3   3   6   -9.13   33.47   0
   3   4   7    4.56   35.22   0
   3   7   9  528.55   50.58   0
   4   0 -16  832.69   22.01   0
   4   6   8  -12.50   45.42   0
   6   0  -5 1973.03   37.12   0
   7   2   0  931.80   46.15   0
   7   3   2  862.15   49.70   0
   8   1 -17   46.90   12.31   0
   9   1 -12  210.17   25.61   0
   9   1 -11   38.90   26.71   0
   9   1 -10 1349.99   41.18   0
  10   3  -4   97.44   43.57   0
 -15   9  -3  342.44   60.99   0
 -15   9  -2   30.28   49.73   0
 -14   7  -7    8.47   52.47   0
 -14   8  -1   92.62   46.65   0
 -13   6  -9  267.97   61.81   0
 -13   6  -7  183.56   55.45   0
 -13   7   0   -7.38   40.65   0
 -12   5  -9  346.66   56.51   0
 -12   5  -8  563.89   61.53   0
 -12   5  -6   19.07   50.17   0
 -12   5  -5  -20.91   45.96   0
 -12   7   3   30.70   36.86   0
 -11   7   5  174.76   31.15   0
 -10   4 -14  132.37   55.43   0
 -10   5   3 1080.58   43.84   0
  -9   3  -2  791.36   46.23   0
  -9   4 -17  254.57   62.40   0
  -9   5   5  752.60   31.35   0
  -8   2  -7   40.66   41.69   0
  -8   4 -19  -22.88   55.25   0
  -7   2 -13  170.12   50.48   0
  -7   3 -18   23.25   53.78   0
  -6   1  -8 1020.37   49.95   0
  -6   1  -6  188.90   40.64   0
  -6   2 -16  139.86   50.50   0
  -6   3 -20  -23.38   49.59   0
  -5   1 -13   47.42   41.88   0
  -5   1 -12  102.13   42.05   0
  -5   1  -1  966.33   37.28   0
  -5   2 -18  -41.76   46.70   0
  -5   3 -21   88.06   55.90   0
  -4   2 -19  132.61   51.64   0
  -4   4 -25  373.83   63.40   0
  -4   7  11  127.44   22.70   0
  -3   0 -10  792.71   42.04   0
  -3   0  -9  107.53   33.46   0
  -3   0  -4  147.67   30.14   0
  -2   1 -18 1320.74   52.62   0
  -1   0 -14   30.46   31.00   0
   0   0 -15  458.61   35.96   0
   0   2 -23   -7.84   32.30   0
   1   1 -20   77.10   32.82   0
   1   9  11    4.82   45.52   0
   2   1   3 2027.28   36.02   0
   2   7  10   44.36   42.01   0
   3   0 -16  786.39   26.53   0
   3   6   9 1070.85   55.38   0
   4   2   4 2155.40   52.32   0
   5   1   1 4264.33   59.86   0
   5   2   3 1181.47   47.79   0
   5   4   6  365.22   45.15   0
   6   2   2 2163.60   56.10   0
   6   4   5  261.55   47.09   0
   7   0  -9   62.02   17.85   0
   8   1  -4   10.44   35.02   0
   9   1 -14  119.66   21.29   0
   9   1 -13  116.35   22.12   0
   9   1  -8  830.99   41.80   0
   9   2  -3  450.53   42.13   0
  10   2  -7  234.50   37.06   0
  11   3  -7  308.56   45.14   0
 -15   9  -4  241.15   59.59   0
 -13   8   2   92.72   43.74   0
 -11   5 -13  281.25   62.65   0
 -11   6   3  159.15   32.68   0
 -10   6   5  499.90   32.15   0
  -9   3 -10   20.42   51.11   0
  -9   3  -9   12.42   49.63   0
  -9   4 -16   44.31   57.26   0
  -9   4   2   -8.45   35.17   0
  -8   3 -14  300.97   55.49   0
  -8   3   1  230.04   33.48   0
  -8   4   4  108.79   27.90   0
  -7   2 -11   90.96   45.87   0
  -7   3 -17  503.25   59.35   0
  -7   3   3  541.35   30.71   0
  -6   2 -15  847.85   58.56   0
  -6   3 -19   60.95   52.18   0
  -6   4 -22  143.91   57.58   0
  -5   1 -11  517.68   46.77   0
  -5   6  10  347.34   15.21   0
  -4   1 -14  168.58   43.55   0
  -4   3 -22  142.94   50.78   0
  -3   0  -8  477.86   37.34   0
  -3   0  -7  526.32   37.95   0
  -3   0  -6   28.81   30.88   0
  -3   1 -16  345.22   43.35   0
  -3   2 -20  819.79   54.08   0
  -3   3 -23   37.80   46.77   0
  -2   0  -2  152.57   27.94   0
  -2   2 -21   27.22   41.66   0
  -2   3 -24   -7.92   45.63   0
  -1   2 -22  -33.08   37.42   0
   0   1 -19  567.86   41.89   0
   0   7  11  736.77   43.89   0
   1   2 -23    0.96   33.47   0
   1   8  11  622.63   49.00   0
   2   0   0 5830.91   36.21   0
   2   3   7  786.01   38.90   0
   3   2   5  132.89   34.72   0
   4   0  -1 3764.71   44.89   0
   4   1 -20  225.23   22.47   0
   4   3   6 1012.21   45.62   0
   4   4   7  425.12   43.82   0
   4   5   8   38.62   43.64   0
   5   3   5  320.10   41.93   0
   5   5   7   86.08   45.27   0
   6   0  -4 2727.45   41.62   0
   6   1   0   71.96   34.69   0
   6   3   4 1561.73   56.76   0
   7   0 -12  206.74   14.52   0
   7   0  -7  239.06   25.41   0
   7   4   4  128.87   46.03   0
   9   1  -7 1655.28   46.23   0
  10   2  -6  653.79   44.55   0
  12   3 -12  524.22   50.99   0
 -14   8  -4   50.67   52.35   0
 -14   8  -3  138.50   51.15   0
 -14   9   0   79.88   52.00   0
 -13   7  -2    9.41   44.63   0
 -12   6 -12  -32.54   56.17   0
 -12   6  -1  365.90   45.58   0
 -12   8   4   61.67   33.82   0
 -11   5 -12   48.08   57.52   0
 -11   5  -2  401.15   44.93   0
 -11   5  -1  260.70   43.10   0
 -11   8   6   76.40   31.20   0
 -10   4  -9   49.05   49.60   0
 -10   4  -3  504.03   48.64   0
 -10   4  -2  338.44   44.28   0
 -10   5 -16  -26.00   53.20   0
  -9   4 -15   53.74   59.44   0
  -8   4 -18   38.61   54.83   0
  -8   5   6  123.79   22.44   0
  -7   2 -10   48.97   46.47   0
  -7   2  -2   26.66   35.70   0
  -7   3 -16   65.46   51.38   0
  -7   4 -20   -5.13   56.42   0
  -6   2 -14  355.35   52.75   0
  -6   2   1 2248.38   41.68   0
  -5   1 -10   13.95   40.13   0
  -5   1  -2  191.83   32.13   0
  -5   2 -16   49.08   45.22   0
  -5   3 -20  -53.47   49.21   0
  -5   4 -23   75.97   56.29   0
  -4   1 -13  102.81   41.77   0
  -4   2 -18   87.36   46.49   0
  -4   4 -24  -47.86   58.71   0
  -3   4 -25  462.70   63.69   0
  -3   8  12   32.36   31.84   0
  -2   0 -11  437.27   37.24   0
  -2   1 -17  467.39   42.95   0
  -2   5  10  474.51   27.82   0
  -2   8  12   -2.14   35.00   0
  -1   0 -13  273.31   33.10   0
  -1   1 -18  124.03   35.07   0
  -1   4   9  162.23   27.40   0
  -1   5  10  739.71   36.16   0
   0   0 -14  311.37   29.74   0
   0   2 -22   -0.18   39.56   0
   0   2   6  206.44   23.81   0
   0   4   9  270.26   33.17   0
   0   5  10  743.58   42.39   0
   1   0 -15   95.17   23.31   0
   2   2 -23   43.21   33.34   0
   3   1   3  239.03   30.20   0
   3   4   8   28.92   37.29   0
   5   0  -2  332.96   25.69   0
   5   2   4   97.18   36.85   0
   5   6   8   38.86   48.06   0
   8   2   0 2092.84   60.51   0
   9   1 -15   36.16   18.54   0
  10   2  -5  557.49   44.93   0
  10   3  -2    6.74   46.43   0
  11   2 -14  342.19   35.04   0
  11   2 -13  172.77   36.92   0
  11   2 -11  758.54   41.91   0
  12   3 -10   40.36   41.76   0
  12   3  -9   95.37   50.49   0
 -15  10  -3  -49.53   51.44   0
 -14   8  -5   25.43   49.79   0
 -13   7  -5   11.56   46.59   0
 -13   7  -4   41.54   48.81   0
 -13   8   1   38.59   38.32   0
 -13   9   3   84.70   40.67   0
 -12   6 -11  -19.04   59.92   0
 -12   6  -3  141.25   47.93   0
 -11   5  -9   49.23   52.59   0
 -11   6   2   72.02   33.90   0
 -11   7   4   21.89   32.85   0
 -10   4  -6  735.08   55.79   0
 -10   4  -5  729.31   54.37   0
 -10   4  -4  -32.66   43.85   0
 -10   5 -15  294.01   63.80   0
 -10   7   6  425.54   31.19   0
  -9   4   1 1013.55   42.65   0
  -9   6   6   48.95   25.68   0
  -8   3 -12   50.43   51.23   0
  -8   4 -17  266.51   61.80   0
  -7   2  -8   13.90   42.38   0
  -7   2  -7  -50.89   40.57   0
  -7   2  -6   59.61   40.32   0
  -7   2  -4  401.45   41.96   0
  -7   3 -15  280.73   54.40   0
  -7   4 -19    0.47   55.63   0
  -6   2 -13  -13.06   45.62   0
  -6   4 -21    9.13   53.82   0
  -5   1  -9 1248.06   49.50   0
  -5   1  -8 1451.48   52.27   0
  -5   1  -7  212.87   39.22   0
  -5   1  -4   33.77   34.18   0
  -5   7  11   30.71   16.99   0
  -4   1 -12  233.97   39.94   0
  -4   1   0  462.74   27.68   0
  -4   3 -21   -8.37   49.06   0
  -3   3 -22   45.55   54.06   0
  -2   0  -9  471.48   35.04   0
  -2   0  -3   88.45   29.19   0
  -2   1 -16  620.01   47.56   0
  -2   2 -20  185.05   42.85   0
  -2   3 -23  434.15   56.94   0
  -2   6  11   24.88   29.40   0
  -1   0 -12  144.96   29.71   0
  -1   2 -21  298.42   41.54   0
  -1   2   6  307.89   17.88   0
  -1   3 -24   45.89   41.75   0
  -1   6  11  152.87   35.54   0
  -1   8  12   17.86   33.75   0
   0   6  11  186.82   40.31   0
   0   8  12    7.61   45.93   0
   1   2   6  232.35   25.61   0
   1   4   9  358.59   35.13   0
   3   3   7   51.25   34.97   0
   3   5   9 1249.07   53.04   0
   4   2   5  801.00   43.54   0
   5   1   2   25.58   35.86   0
   5   4   7   85.29   44.42   0
   5   5   8   29.70   48.52   0
   6   1   1  282.40   38.43   0
   6   4   6  685.81   55.43   0
   6   5   7  356.64   55.51   0
   8   4   4  274.34   53.90   0
   9   3   1  315.60   51.43   0
  11   2  -8    7.01   36.81   0
  12   3  -8  449.77   49.95   0
 -13   7  -6   31.48   48.18   0
 -13   8   0   44.20   41.76   0
 -12   6  -8   80.77   54.97   0
 -12   6  -6  -12.14   50.26   0
 -12   6  -5  191.38   51.73   0
 -11   5  -8  483.01   45.90   0
 -11   5  -5  336.97   50.81   0
 -11   6 -14  -23.53   51.96   0
 -11   6   1 1598.75   56.83   0
 -10   5 -14  -47.79   57.64   0
 -10   5   1 1499.44   49.46   0
 -10   6   4   15.06   31.50   0
  -9   4 -13  173.13   53.53   0
  -9   5 -17   71.51   61.85   0
  -8   4 -16  391.22   60.94   0
  -7   3 -14   53.32   48.94   0
  -7   4   5  231.83   24.12   0
  -6   2 -12   59.55   45.73   0
  -6   3 -17  120.81   52.15   0
  -6   3   4  742.10   25.85   0
  -5   2 -15  230.59   49.51   0
  -5   3 -19   41.72   48.67   0
  -5   4 -22   30.93   52.55   0
  -4   2 -17    6.13   44.05   0
  -4   4 -23   30.63   57.10   0
  -3   1 -14  418.51   43.26   0
  -3   5  10  626.64   21.96   0
  -2   0  -8 4045.32   56.68   0
  -2   0  -4  314.12   29.61   0
  -1   0 -11  458.20   37.35   0
  -1   1 -17  203.67   36.21   0
  -1   3   8 1426.06   32.00   0
   0   0 -13  257.25   28.57   0
   0   3   8 5658.86   57.12   0
   1   0 -14  315.56   28.30   0
   1   1   4 1529.58   29.78   0
   1   2 -22  359.62   38.65   0
   1   8  12  238.12   54.05   0
   2   1   4   52.05   24.89   0
   2   7  11  337.93   46.64   0
   4   1   3   82.24   24.82   0
   4   3   7  914.97   46.02   0
   4   5   9 1146.64   58.50   0
   5   0  -1 3420.12   47.07   0
   5   3   6  245.25   32.09   0
   8   3   3  321.77   50.78   0
   9   1 -16  189.27   18.62   0
  10   1 -10  382.33   36.16   0
  10   1  -9   63.02   35.03   0
  10   1  -8  562.73   42.79   0
  10   2  -3  864.90   53.12   0
  10   3   0  237.97   51.31   0
  11   2  -7  135.93   40.16   0
  11   2  -6   89.47   41.72   0
 -14   9  -3   33.01   50.59   0
 -13   8  -1   17.54   43.37   0
 -13   9   2   50.87   36.93   0
 -12   7   0  312.01   42.16   0
 -12   8   3  214.67   35.47   0
 -11   6 -13  330.85   63.54   0
 -10   5 -12  116.14   53.79   0
 -10   5   0 1101.13   51.66   0
  -9   4   0  562.41   40.63   0
  -9   5 -16  288.78   64.18   0
  -8   3  -8  125.46   47.80   0
  -8   3  -3  354.39   41.96   0
  -8   4 -15   21.51   52.18   0
  -8   4   3  723.69   31.70   0
  -8   5 -19   11.05   60.65   0
  -7   3 -13   84.16   47.09   0
  -7   4 -18   79.79   51.27   0
  -6   2 -11  793.31   53.34   0
  -6   3 -16  412.32   55.03   0
  -6   4 -20  -30.56   49.85   0
  -5   2 -14   49.61   45.21   0
  -4   1 -10  104.66   38.86   0
  -4   1  -1  684.80   31.72   0
  -4   2 -16  121.96   45.46   0
  -4   3 -20  803.68   58.54   0
  -4   5 -25  462.52   65.38   0
  -3   1 -13  101.82   38.50   0
  -3   3 -21   21.47   53.27   0
  -3   4 -24   -1.06   50.61   0
  -3   5 -26  -36.06   61.45   0
  -2   0  -7  148.45   31.48   0
  -2   0  -6  334.32   30.11   0
  -2   0  -5   54.38   27.64   0
  -2   1 -15  916.47   46.43   0
  -2   2 -19  -34.17   47.13   0
  -2   4 -25  196.82   50.58   0
  -2   7  12   78.70   33.30   0
  -1   2 -20   30.43   43.38   0
  -1   3 -23  180.59   48.91   0
   0   1   4 4074.44   31.88   0
   0   2 -21  -15.99   38.49   0
   0   3 -24  177.08   39.62   0
   0   7  12   19.82   41.70   0
   2   2 -22   88.91   31.22   0
   2   6  11  452.08   51.49   0
   3   1   4   59.68   28.16   0
   3   2   6  104.17   35.19   0
   3   4   9   57.23   44.51   0
   3   7  11  375.72   52.72   0
   5   1 -19   60.37   18.84   0
   5   2   5   -6.45   37.96   0
   6   0  -2  316.56   30.44   0
   6   1   2  726.65   44.22   0
   6   2   4 1405.79   52.88   0
   6   4   7   -6.86   47.50   0
   7   2   3   92.20   42.10   0
   7   4   6   64.49   52.55   0
   8   0  -9   63.53   21.68   0
   8   0  -7  737.87   33.91   0
   9   1  -3   32.21   37.04   0
   9   3   2  199.48   51.55   0
 -14   9  -6    6.37   55.06   0
 -13   8  -2  201.34   48.29   0
 -12   7 -12  -55.68   59.25   0
 -12   7  -1  544.51   49.88   0
 -11   6 -11   12.31   53.17   0
 -11   6  -1 1127.33   58.13   0
 -11   7   3 1351.30   49.61   0
 -10   5  -1  914.94   52.31   0
 -10   6 -16   90.45   57.05   0
 -10   6   3 2774.28   56.66   0
  -9   5 -15   36.94   58.54   0
  -8   3  -6  237.94   44.94   0
  -8   3  -5  570.50   47.21   0
  -8   5 -18  159.95   61.84   0
  -7   3 -12    0.30   47.79   0
  -7   3   1  731.00   39.18   0
  -7   4 -17   26.67   55.17   0
  -7   5 -20   80.17   55.61   0
  -6   2 -10  571.16   38.99   0
  -6   2  -9 1248.44   54.15   0
  -6   3 -15   79.65   46.57   0
  -6   4 -19  101.99   54.70   0
  -6   5 -22  164.25   60.19   0
  -5   4 -21    0.87   52.42   0
  -4   1  -9  235.74   39.94   0
  -4   3 -19  111.51   53.72   0
  -4   4 -22   68.93   56.12   0
  -3   2 -17  813.35   56.09   0
  -2   3 -22   21.58   43.95   0
  -1   0 -10  246.04   30.73   0
  -1   1 -16  440.73   38.71   0
   0   1 -17  -19.83   33.97   0
   1   3 -24   27.59   38.27   0
   3   3   8  156.95   37.23   0
   4   1 -19  181.75   22.86   0
   4   2   6  551.60   41.83   0
   5   4   8   65.08   46.48   0
   7   0  -3  615.31   34.71   0
   7   3   5  211.28   37.61   0
  10   1 -14  104.28   24.13   0
  10   1  -5  823.50   49.80   0
  11   2  -4   90.69   44.23   0
  12   2 -12  265.66   44.49   0
  12   2  -9  273.39   49.25   0
 -14  10  -2   19.74   53.35   0
 -13   8  -9  -15.39   54.69   0
 -13   8  -8   34.39   57.42   0
 -13   8  -6   30.37   54.53   0
 -13   8  -5   39.62   51.25   0
 -13   8  -4  196.82   51.66   0
 -12   7  -2  862.91   53.75   0
 -11   6  -9   12.06   50.91   0
 -10   5  -2  614.75   47.71   0
 -10   6 -15  -16.42   59.92   0
 -10   7   5  907.97   39.42   0
  -9   4  -8  151.38   48.86   0
  -9   4  -4    9.42   41.29   0
  -9   4  -3    8.09   40.30   0
  -9   7   7   52.66   22.52   0
  -8   5 -17   25.12   54.34   0
  -7   3 -11 1122.23   59.73   0
  -6   2  -7   51.18   40.87   0
  -6   2  -3 1725.77   49.23   0
  -6   2  -2  906.73   41.23   0
  -5   2 -12   -6.54   42.52   0
  -5   4 -20   25.15   56.32   0
  -5   5 -23    0.58   56.76   0
  -4   1  -8   98.60   39.13   0
  -4   1  -7 1398.35   48.01   0
  -4   1  -2   42.76   28.94   0
  -4   2 -15  110.66   44.39   0
  -4   5 -24  210.42   63.21   0
  -4   6  11   53.12   17.10   0
  -3   1 -12 1759.97   53.41   0
  -3   3 -20  416.04   56.60   0
  -3   4 -23  229.97   53.47   0
  -2   1 -14  -56.58   35.23   0
  -2   2 -18 1062.82   57.46   0
  -2   4 -24   -2.23   47.82   0
  -1   0  -9  821.37   33.03   0
  -1   4 -25  140.63   46.93   0
  -1   5  11  397.73   35.57   0
   0   3 -23   94.61   43.83   0
   0   4  10 2470.95   51.47   0
   0   5  11    9.31   30.62   0
   1   2 -21  559.56   41.07   0
   1   2   7  147.61   27.06   0
   2   2   7 1176.13   39.69   0
   2   7  12   45.25   45.98   0
   4   0   1 1232.86   34.86   0
   4   1   4   34.02   25.40   0
   4   3   8  110.86   39.88   0
   4   4   9  962.46   53.42   0
   4   5  10  305.93   49.58   0
   6   2   5   81.11   41.86   0
   7   2   4 1301.02   56.35   0
   7   4   7    6.48   52.58   0
   8   0 -12   47.40   17.20   0
   8   0  -5 2170.86   46.42   0
  11   2  -3   23.60   46.86   0
  12   2  -7  359.22   47.55   0
 -14  10  -4  116.46   60.41   0
 -14  10  -3   72.84   52.81   0
 -13   9  -1  165.77   52.72   0
 -13   9   0  146.96   43.29   0
 -12   7  -8  173.04   52.57   0
 -12   7  -7  135.89   53.48   0
 -12   7  -5   43.78   49.39   0
 -12   7  -4  601.29   55.01   0
 -12   8   1  651.36   50.47   0
 -11   6  -7    0.80   51.61   0
 -11   6  -5  299.88   52.18   0
 -11   6  -4  362.40   49.89   0
 -11   6  -3   -1.42   44.06   0
 -11   7 -14   68.35   56.49   0
 -11   7   2  382.23   38.01   0
 -10   5  -8   27.16   48.79   0
 -10   5  -7   33.92   50.68   0
 -10   5  -6  122.90   49.11   0
 -10   5  -4   65.88   44.63   0
  -9   5   2  344.73   40.02   0
  -9   6 -17  -16.47   61.40   0
  -9   6   5 1058.33   34.83   0
  -7   3 -10  658.54   54.15   0
  -7   5 -19   47.30   58.49   0
  -6   2  -6  692.46   36.57   0
  -6   2  -5  100.69   40.05   0
  -6   2  -4    6.51   36.32   0
  -6   3 -14  432.48   54.51   0
  -6   3   3    2.18   24.11   0
  -6   5 -21    0.57   57.32   0
  -4   1  -6 2422.54   53.42   0
  -4   1  -3   32.77   24.17   0
  -4   2 -14  434.37   47.86   0
  -4   3 -18  377.15   51.06   0
  -4   4 -21  -28.64   54.34   0
  -4   7  12 2887.48   41.87   0
  -3   1 -11  714.98   43.53   0
  -3   2 -16  238.50   43.81   0
  -3   5 -25  368.19   58.86   0
  -2   1 -13  124.99   40.05   0
  -2   3 -21  156.09   44.02   0
  -2   5 -26    7.13   49.52   0
  -1   0  -8  828.55   32.12   0
  -1   1 -15  772.05   41.72   0
  -1   2 -19  406.83   41.81   0
  -1   3 -22   19.80   39.78   0
  -1   4  10  597.76   31.06   0
   0   2 -20   30.57   33.74   0
   0   2   7  353.49   23.79   0
   0   6  12   90.83   33.91   0
   1   0   1   52.41   11.42   0
   1   1 -17   33.38   29.92   0
   1   3   9    0.07   33.99   0
   1   6  12  -11.11   37.14   0
   1   8  13  897.55   57.25   0
   2   1   5  443.54   28.79   0
   2   4  10   75.95   37.02   0
   3   2   7  617.64   40.04   0
   4   6  11  797.83   60.88   0
   5   2   6  685.40   44.53   0
   6   4   8   62.93   37.02   0
   7   3   6  233.06   48.67   0
   9   2   2 1359.31   63.19   0
  10   1 -15    0.50   21.00   0
  10   1  -3  424.02   44.93   0
  10   2   0  326.45   49.44   0
  11   1 -11  541.47   38.93   0
  11   1 -10    2.68   35.72   0
  11   1  -9  417.06   42.54   0
  11   1  -8   -5.99   39.24   0
 -14  10  -6  -10.08   56.42   0
 -14  10  -5   82.69   55.83   0
 -13   9  -2  261.34   55.87   0
 -12   8   0  581.93   52.50   0
 -12   9   3  350.37   41.35   0
 -11   7 -13  298.24   65.41   0
 -11   7   1  799.60   48.88   0
  -9   8   8    7.91   19.68   0
  -8   5 -16    4.42   52.41   0
  -8   6 -19   62.87   62.18   0
  -7   3  -9  406.57   48.61   0
  -7   3  -8  723.57   50.07   0
  -7   3  -1 1490.46   44.80   0
  -7   5 -18  383.15   61.41   0
  -6   5 -20  122.37   53.83   0
  -5   2 -10  -23.91   40.37   0
  -5   5 -22   64.73   55.34   0
  -3   1 -10 2571.09   56.23   0
  -3   3 -19    4.68   42.71   0
  -3   4 -22  109.67   48.72   0
  -2   2 -17  215.53   47.72   0
  -2   4 -23  140.19   52.47   0
  -1   4 -24   82.39   49.35   0
  -1   7  13  172.37   40.16   0
   0   0 -10  353.01   31.09   0
   0   1 -16  -15.39   28.95   0
   0   4 -25  116.42   42.31   0
   0   7  13  410.91   48.78   0
   1   0 -12  131.84   21.51   0
   1   1   5   76.73   21.53   0
   1   3 -23   53.85   38.49   0
   2   2 -21  208.46   32.38   0
   3   1   5  692.80   30.33   0
   3   3   9   73.06   37.22   0
   3   4  10  126.58   41.52   0
   3   5  11  595.97   50.23   0
   4   2   7  255.68   39.50   0
   5   0   1 4346.41   53.98   0
   5   5  10   15.41   50.85   0
   6   2   6   34.46   41.38   0
   7   1   3  117.71   40.51   0
   7   2   5  136.07   44.41   0
   8   0  -3  573.94   37.60   0
   9   0 -10   84.99   24.00   0
   9   0  -9  206.64   26.78   0
   9   0  -8    3.70   23.72   0
   9   0  -7  129.09   28.03   0
   9   1   0 1519.34   57.74   0
  10   1  -2   11.36   40.52   0
  11   1 -12   62.16   32.96   0
  12   2  -4  176.30   52.32   0
 -13   9  -7   20.25   54.40   0
 -13   9  -5   12.35   47.22   0
 -13   9  -4  277.42   53.82   0
 -13   9  -3  100.29   48.55   0
 -11   7   0  716.04   50.93   0
 -10   6 -11   13.06   50.81   0
 -10   6   1 1286.51   47.38   0
 -10   8   6  152.15   29.44   0
  -9   5   1 1109.01   43.52   0
  -8   4   0   47.34   32.62   0
  -8   6 -18  467.23   63.85   0
  -7   3  -7  129.33   42.18   0
  -7   3  -6   52.93   40.22   0
  -7   3  -4  222.82   38.14   0
  -7   3  -3 1028.98   45.97   0
  -6   3 -12    9.63   45.19   0
  -6   6 -22   23.53   55.31   0
  -5   2  -9 1355.23   52.68   0
  -5   3 -15   22.80   46.20   0
  -4   3 -17   56.45   45.63   0
  -4   4 -20  735.25   55.84   0
  -4   5 -23  -31.29   53.04   0
  -3   1  -9   58.23   34.25   0
  -3   2 -15  354.73   44.43   0
  -3   5 -24  -39.43   51.63   0
  -2   3 -20   45.96   40.47   0
  -2   5 -25   28.42   57.33   0
  -1   0  -6  556.43   27.80   0
  -1   1 -14    9.24   31.94   0
  -1   2 -18  132.50   37.31   0
  -1   3 -21   77.33   44.90   0
   0   2 -19   81.07   40.11   0
   0   3 -22   70.70   42.31   0
   1   2 -20   11.37   34.01   0
   1   7  13 1192.98   57.13   0
   2   0   2  139.72   24.42   0
   2   7  13  213.98   57.04   0
   4   0   2  127.36   28.35   0
   4   3   9  925.10   50.86   0
   4   4  10  206.47   45.69   0
   5   1   5   38.46   38.32   0
   6   0   1 1043.26   43.60   0
   6   1   4    5.56   27.45   0
   7   0   0   31.87   34.09   0
   7   3   7  193.74   51.55   0
   8   0 -13   11.28   14.03   0
   8   0  -2  317.45   36.18   0
   8   1   2  333.25   42.32   0
   8   3   6   67.39   52.45   0
   9   0 -11    2.36   22.35   0
   9   2   3  246.30   39.60   0
  10   1  -1   -8.63   43.24   0
  11   1 -13   -3.54   28.01   0
  11   1  -4  254.41   45.04   0
  13   2 -10   28.50   42.09   0
 -14  11  -5  155.22   65.24   0
 -14  11  -4   44.61   54.37   0
 -14  11  -3  231.46   54.44   0
 -13  10   0   72.74   43.75   0
 -12   8  -8  223.59   57.42   0
 -12   8  -4   21.45   51.77   0
 -12   8  -3  -18.80   45.79   0
 -12   8  -2  297.88   47.40   0
 -12   9   2   74.41   36.44   0
 -11   7 -10   -8.57   53.33   0
 -11   7  -1  268.20   49.10   0
 -11   8   3 1016.62   47.27   0
 -11   9   5  -11.51   31.56   0
  -9   5  -9   93.48   49.40   0
  -9   5   0 1124.71   45.51   0
  -8   4  -8   -9.60   45.39   0
  -8   4  -1 1178.33   45.47   0
  -8   7   8  507.45   22.06   0
  -7   6 -20  150.06   61.24   0
  -6   3 -11  602.01   51.24   0
  -6   4 -16  567.33   55.19   0
  -5   2  -8 1456.98   52.27   0
  -5   3 -14  612.58   51.54   0
  -5   4 -18  343.85   54.25   0
  -5   5 -21    5.37   52.98   0
  -5   6 -23  163.83   64.26   0
  -4   2 -12  701.11   46.95   0
  -3   1  -8 1436.04   45.78   0
  -3   3 -18 1240.01   57.50   0
  -3   4 -21  -46.47   44.81   0
  -3   5  11    4.77   17.76   0
  -3   6  12  633.68   28.91   0
  -2   2 -16  318.68   45.81   0
  -1   1   4   55.72    8.72   0
   0   1 -15   66.43   28.94   0
   0   5  12  430.86   42.77   0
   1   0 -11  218.79   25.61   0
   1   1 -16   10.91   30.57   0
   1   2   8 2655.95   48.62   0
   1   5  12  219.35   38.37   0
   2   2   8  250.77   33.51   0
   2   3 -23   65.13   34.22   0
   2   4  11  221.13   39.36   0
   2   5  12  321.34   48.52   0
   3   2   8   78.65   35.31   0
   4   1 -18   24.54   20.60   0
   5   0   2  404.86   36.32   0
   5   3   9 1533.28   60.61   0
   5   4  10    4.77   48.14   0
   7   1   4  909.60   50.55   0
   8   1   3   13.41   41.08   0
   9   0  -3 1157.22   46.44   0
  11   1  -3  248.36   45.95   0
 -13  10  -1   28.79   44.95   0
 -12   9   1  405.01   47.58   0
 -11   7  -7  195.98   52.85   0
 -11   7  -3  -26.05   42.18   0
 -10   6  -2  652.86   51.75   0
 -10   7 -14  -42.87   56.46   0
  -9   5  -8  106.00   47.97   0
  -9   5  -1  588.43   42.51   0
  -8   4  -5  300.71   43.24   0
  -8   5 -13  487.30   55.94   0
  -7   4 -12    2.19   47.53   0
  -6   3 -10  497.64   48.06   0
  -6   6 -21   60.46   57.55   0
  -5   2  -6 3230.87   62.10   0
  -5   2  -1 2203.35   42.84   0
  -5   5 -20  458.72   62.16   0
  -4   2 -11   56.04   38.84   0
  -4   4 -19  318.59   51.92   0
  -4   5 -22  333.48   56.47   0
  -4   6 -24  -51.09   54.67   0
  -3   1  -7    2.79   33.88   0
  -3   5 -23  432.90   59.83   0
  -3   7  13   44.78   27.91   0
  -2   3 -19   31.00   40.49   0
  -2   4 -22   18.76   44.53   0
  -1   2 -17  -31.60   40.67   0
  -1   4 -23  100.19   44.38   0
  -1   5  12  590.15   37.41   0
   0   1   5  346.74   18.16   0
   0   4 -24   12.87   40.24   0
   1   3 -22  118.50   37.42   0
   1   3  10 3014.00   57.25   0
   1   6  13  437.51   45.52   0
   2   2 -20  105.87   31.90   0
   2   3  10  600.96   40.18   0
   2   6  13  841.04   53.93   0
   3   0 -13    5.98   15.08   0
   3   0   3  363.21   30.34   0
   3   1   6  345.86   35.02   0
   3   4  11  130.86   41.64   0
   4   1   6  116.55   37.05   0
   4   2 -21   -5.67   23.70   0
   5   1 -18  172.20   19.11   0
   6   1   5    1.90   37.07   0
   6   2   7   11.31   29.62   0
   7   3   8  443.06   55.75   0
   8   0   0  144.84   37.39   0
   9   0 -12   29.76   19.21   0
   9   0  -2  425.65   40.90   0
   9   1   2 1665.84   63.75   0
  10   0  -9  226.87   32.86   0
  10   0  -8  377.64   36.64   0
  10   0  -7  854.41   39.50   0
  10   0  -6    0.31   30.93   0
  10   0  -5  510.46   44.22   0
  12   1 -11   10.82   38.33   0
  12   1  -9  709.01   46.00   0
  12   1  -7  645.30   49.15   0
  12   1  -6   73.80   41.16   0
 -13  10  -7  231.12   55.05   0
 -13  10  -6  121.52   59.67   0
 -13  10  -4    8.62   49.69   0
 -12   9 -11  116.65   63.38   0
 -12  10   3  122.82   38.55   0
 -11   7  -5  -28.98   42.57   0
 -10   6  -6  223.52   48.95   0
 -10   7   3  398.35   32.76   0
  -9   5  -6  107.22   45.22   0
  -9   5  -5  339.48   46.76   0
  -9   5  -4  -26.54   40.99   0
  -9   5  -3  182.30   41.47   0
  -9   6   3  921.90   39.93   0
  -9   7 -16  -16.90   52.87   0
  -8   6 -16  351.64   60.76   0
  -8   6   6   13.06   21.81   0
  -8   7 -19  183.82   64.98   0
  -7   5 -15  330.57   53.64   0
  -6   3  -9 2049.70   60.82   0
  -6   4 -14  535.65   51.93   0
  -5   2  -5   31.52   36.35   0
  -5   2  -4  493.06   39.31   0
  -5   2  -3  171.82   35.09   0
  -5   4 -17  337.06   50.87   0
  -5   6 -22  -91.59   59.11   0
  -4   3 -15  134.04   42.71   0
  -3   1  -6   30.56   30.92   0
  -3   1  -5    3.54   31.77   0
  -3   2 -13   75.21   38.54   0
  -3   3 -17  605.48   49.08   0
  -3   4 -20  133.90   52.24   0
  -3   6 -25   -5.96   54.53   0
  -2   5 -24   46.15   48.25   0
  -2   6 -26  -23.12   52.12   0
  -1   3 -20   19.05   37.06   0
  -1   4  11  339.35   29.77   0
  -1   5 -25   52.27   47.74   0
  -1   6  13  402.08   35.52   0
   0   1 -14  126.51   32.80   0
   0   2 -18   46.75   31.43   0
   0   2   8 3855.75   44.94   0
   0   3 -21  217.28   38.30   0
   0   7  14   21.81   43.77   0
   1   0 -10  459.19   26.02   0
   1   1   6   32.17   21.83   0
   1   2 -19  920.72   39.74   0
   4   3  10   39.60   41.68   0
   4   4  11  505.01   49.17   0
   5   2 -21  -42.72   18.11   0
   5   2   8  377.31   42.43   0
   6   3   9  418.10   51.92   0
   8   1   4   94.08   43.33   0
   8   2   6  315.77   52.16   0
  10   0 -10    3.20   26.39   0
  10   0  -4  262.05   38.38   0
  11   1  -1   95.94   47.80   0
  12   1 -12   81.39   34.12   0
  12   1  -5   73.40   42.79   0
  12   1  -4   28.83   44.78   0
 -14  12  -4   44.06   54.21   0
 -13  11   0   -7.50   42.16   0
 -12   9  -9  849.40   67.97   0
 -12   9  -1    8.55   41.49   0
 -11   8   1  275.44   43.17   0
 -11   9   4   27.43   32.19   0
 -10   7 -11    1.03   50.65   0
 -10   7   2 1372.15   49.59   0
 -10   8 -15  -14.28   52.94   0
  -8   5 -11  778.79   57.84   0
  -8   6 -15  135.76   54.79   0
  -6   3  -8 2045.90   58.97   0
  -6   6 -20  188.76   56.50   0
  -5   3 -12  396.20   46.60   0
  -5   5 -19  151.15   51.92   0
  -5   7  12  376.12   17.35   0
  -4   2 -10 1094.71   46.33   0
  -4   4 -18  781.96   56.07   0
  -4   5 -21   81.63   48.58   0
  -4   6 -23  376.13   62.68   0
  -3   1  -3  197.40   29.88   0
  -2   4 -21   13.27   43.05   0
  -2   5  12  625.71   29.89   0
  -1   1 -12 1342.87   41.19   0
  -1   4 -22   20.85   48.64   0
  -1   7  14  -16.57   37.88   0
   0   3  10 1536.66   37.82   0
   0   4 -23    3.00   43.96   0
   1   0   2 7537.91   38.02   0
   1   1 -15   44.64   29.02   0
   1   4 -24  475.61   41.88   0
   2   0   3   98.75   25.40   0
   4   2   9  612.06   42.94   0
   5   3  10   -3.47   45.88   0
   6  -1  -5  194.27   22.26   0
   6   1   6  616.89   46.75   0
   9   0 -13  262.63   19.34   0
   9   0   0 1318.48   52.97   0
  10   0  -3  144.88   38.11   0
 -13  11  -1   93.16   44.77   0
 -12   9  -7  931.40   64.18   0
 -12   9  -6  276.08   54.03   0
 -12   9  -5  143.34   49.20   0
 -12   9  -3  -32.07   44.32   0
 -12  10   2   42.92   36.69   0
 -11   8   0  482.25   43.22   0
 -10   7 -10   40.04   51.38   0
 -10   8 -14  114.10   56.45   0
  -9   6 -11  291.02   42.36   0
  -9   6 -10  124.96   51.91   0
  -9   6   2  282.19   38.08   0
  -8   5   2   21.43   32.49   0
  -7   4  -9 1946.63   62.84   0
  -7   6 -17    9.79   52.65   0
  -7   7 -20   34.14   60.37   0
  -6   3  -6 1891.71   54.71   0
  -5   3 -11   21.01   40.72   0
  -5   6 -21   28.62   49.62   0
  -4   2  -9  -16.75   36.96   0
  -3   2 -12  230.62   38.73   0
  -3   4 -19  227.92   52.36   0
  -3   5 -22  286.73   51.43   0
  -3   6 -24   43.42   52.21   0
  -2   1  -9  552.82   35.77   0
  -2   3 -18   69.14   40.25   0
  -2   3   9 1467.58   25.05   0
  -2   5 -23   37.15   45.93   0
  -2   6 -25  108.04   56.14   0
  -2   7  14   31.22   32.26   0
  -1   2 -16  211.70   36.53   0
  -1   3 -19   26.25   40.99   0
  -1   5 -24   11.34   52.98   0
  -1   6 -26   23.82   53.05   0
   0   5 -25  -20.32   48.61   0
   0   5  13  776.25   44.79   0
   1   5  13  117.61   36.96   0
   1   6  14   19.09   45.63   0
   2   1   7    1.69   28.22   0
   2   3 -22  208.62   34.77   0
   2   6  14  -15.48   51.26   0
   3   1   7  779.61   39.04   0
   3   5  13  420.98   49.65   0
   4   0   4  699.73   36.79   0
   4   1   7    8.44   25.17   0
   4   4  12  166.15   46.21   0
   5  -1  -6  282.35   15.08   0
   5  -1  -3   37.74   17.56   0
   5   0   4  628.78   41.99   0
   5   2   9 1975.08   61.91   0
   6  -1  -4 1087.53   28.10   0
   6  -1  -3  231.56   23.92   0
   7  -1  -6  712.98   26.59   0
   7  -1  -5  635.68   30.05   0
   7  -1  -4  998.30   34.94   0
   7   0   3   13.61   37.06   0
   8   0 -14   -9.27    8.89   0
   8   1   5  -21.48   42.59   0
   8   2   7  113.61   37.33   0
   9   0   1   54.10   39.78   0
  11   0  -9  687.15   40.26   0
  11   0  -7  533.76   38.11   0
  11   0  -5  654.39   44.15   0
  13   1 -10   66.63   42.26   0
  13   1  -9   67.53   40.25   0
  13   1  -7   70.84   43.56   0
  13   1  -6  -10.59   43.80   0
 -13  11  -7  362.77   59.83   0
 -13  11  -5  112.39   54.01   0
 -13  11  -4  170.42   52.52   0
 -11   8  -8   32.25   51.32   0
 -11   8  -7 1220.97   64.33   0
 -11   8  -6  657.71   54.22   0
 -11   8  -2   12.71   39.96   0
 -11   8  -1   31.75   38.46   0
 -11   9 -13    7.92   62.18   0
 -11   9   3  133.53   36.16   0
 -10   7  -8    5.39   46.90   0
 -10   8   4  118.88   31.48   0
 -10   9   6   24.31   29.60   0
  -9   6  -9  152.80   48.94   0
  -9   7 -14   40.60   53.72   0
  -9   8 -17   10.04   62.31   0
  -8   6 -14   -6.22   38.00   0
  -8   7 -17   31.95   57.40   0
  -6   3  -5   49.00   37.85   0
  -6   3  -2 1786.51   45.72   0
  -6   7 -21  230.63   55.84   0
  -5   4 -15  244.32   48.82   0
  -5   5 -18  604.26   57.24   0
  -4   4 -17 1688.36   63.39   0
  -4   5 -20   -1.27   46.87   0
  -4   6  12  856.27   23.39   0
  -4   7  13   41.88   18.32   0
  -2   1  -8  239.10   30.63   0
  -2   1   2 3491.90   22.05   0
  -2   4  11   31.93   19.10   0
   0   1 -13  -17.71   25.78   0
   0   3 -20   14.91   33.98   0
   0   4  12  793.72   36.63   0
   0   6  14   -4.40   38.22   0
   1   2 -18  368.82   35.47   0
   1   3 -21  187.14   33.66   0
   2   2 -19 1543.62   44.54   0
   3   0 -12  468.15   19.49   0
   4  -1  -5   51.09   10.93   0
   4   1 -17  347.90   23.49   0
   4   3  11    1.86   40.53   0
   5  -1  -7  155.53   11.96   0
   5  -1  -2  538.85   24.03   0
   5   3  11 1400.30   61.00   0
   5   4  12  561.68   58.60   0
   6  -1  -2  136.30   26.06   0
   6   0   4  764.66   35.86   0
   6   2   9  891.63   56.19   0
   7  -1  -7   34.59   17.70   0
   7  -1  -3 1207.87   36.28   0
   8   0   3  -11.46   37.92   0
   8   2   8  518.87   54.62   0
   9   0   2  912.02   49.11   0
   9   1   5  144.49   49.42   0
  10   0   0 1975.09   63.12   0
  11   0  -3  202.40   40.91   0
 -12  10  -9  209.92   58.05   0
 -11   8  -5  767.08   55.63   0
 -11   9   2  131.69   38.88   0
 -10   7  -7 1935.41   67.99   0
 -10   7  -6  -11.78   44.53   0
 -10   7  -1   18.48   36.62   0
 -10   8 -12  154.54   52.58   0
  -9   6  -8  619.52   55.20   0
  -9   6  -7  297.89   47.40   0
  -9   6   0   19.60   38.43   0
  -9   6   1  -11.89   30.54   0
  -9   8 -16  510.56   65.05   0
  -8   5  -8  252.73   35.00   0
  -8   5   1  118.03   29.89   0
  -8   6   5  -11.06   22.29   0
  -8   7 -16 1032.09   70.27   0
  -7   4  -5   67.64   35.51   0
  -7   4   0  314.17   32.86   0
  -7   5 -12   88.15   49.17   0
  -7   5   5   98.92   22.50   0
  -6   4 -11  142.72   44.69   0
  -6   6 -18  299.12   53.98   0
  -5   3 -10  320.26   40.54   0
  -5   4 -14  140.36   42.91   0
  -5   6 -20  170.02   53.66   0
  -4   6 -22  179.51   50.15   0
  -4   7 -24   74.54   55.74   0
  -3   2 -11  180.94   36.82   0
  -3   3 -15  412.21   43.52   0
  -3   5 -21  -24.75   44.06   0
  -3   6 -23   69.68   54.61   0
  -3   7 -25   61.64   60.74   0
  -2   3 -17   25.41   38.32   0
  -2   4 -20  292.98   44.65   0
  -1   2 -15    8.50   32.47   0
  -1   2   8   25.05   18.20   0
  -1   4 -21   49.66   39.52   0
  -1   6  14   -4.77   34.53   0
   0   1   6    0.05   15.97   0
   0   4 -22   42.42   43.26   0
   1   1 -14  202.10   29.36   0
   1   1   7 1176.16   31.09   0
   1   4 -23   61.52   40.56   0
   1   5 -25    7.01   43.45   0
   2   0   4  255.72   25.53   0
   3   1   8  226.80   34.29   0
   3   2  10   -0.26   34.08   0
   3   3 -22 1149.83   43.31   0
   4   0   5  233.15   35.75   0
   4   2 -20  181.90   24.60   0
   5  -1  -1 2086.04   36.46   0
   5   1   8  285.96   40.08   0
   6  -1  -1 1530.56   38.59   0
   6   0   5  153.03   38.63   0
   6   3  11 1175.59   64.48   0
   7  -1  -1  550.27   35.20   0
   7   2   9   37.28   50.31   0
   8  -1  -7  532.04   25.62   0
   8  -1  -6  569.07   26.18   0
   8  -1  -5  244.53   25.72   0
   8  -1  -4  158.25   27.31   0
  10   1   4  386.78   43.03   0
  11   0 -11  478.42   32.75   0
  11   0  -2  114.39   41.91   0
  11   0  -1  130.85   43.80   0
  12   0  -7  909.49   50.12   0
  12   0  -6    0.15   42.19   0
 -13  12  -2    8.68   45.75   0
 -12  10  -8   23.91   54.33   0
 -12  10  -7  968.51   65.50   0
 -12  10  -6  111.05   51.63   0
 -12  10  -4  468.10   56.89   0
 -12  10  -2  -16.06   41.73   0
 -11   9 -10   25.68   53.86   0
 -11   9   1   67.43   40.25   0
 -10   7  -5  962.98   55.24   0
 -10   7  -4  840.62   52.41   0
 -10   7  -3  -13.79   40.03   0
  -9   6  -6  141.32   44.58   0
  -9   6  -4  344.67   43.95   0
  -9   6  -2  231.90   39.24   0
  -9   7 -12   -4.14   50.92   0
  -9   7   4  494.07   31.80   0
  -8   5  -6   14.49   40.32   0
  -8   5  -2   36.23   39.08   0
  -8   5  -1  409.35   36.64   0
  -7   4  -4   69.76   36.73   0
  -7   4  -2  284.81   36.08   0
  -7   4  -1 1933.77   46.21   0
  -5   3  -9  373.83   42.08   0
  -5   5 -17  469.13   54.02   0
  -5   7 -22   96.79   56.33   0
  -4   2   1   -4.31   18.86   0
  -4   3 -12  447.52   42.97   0
  -4   4 -16  748.84   52.24   0
  -4   5 -19   23.60   47.14   0
  -3   4 -18  612.60   49.72   0
  -3   6  13  -14.99   18.47   0
  -2   2 -13    6.62   33.79   0
  -2   5 -22   19.67   43.99   0
  -2   6 -24  177.22   51.25   0
  -2   7 -26  -21.76   51.41   0
  -1   3 -18   40.02   36.14   0
  -1   4  12  510.48   31.76   0
  -1   5 -23  103.40   43.48   0
  -1   6 -25   54.27   47.60   0
   0   2 -16   -5.95   34.10   0
   0   2   9  889.12   28.25   0
   0   5 -24  174.54   44.54   0
   0   6 -26  490.15   52.78   0
   1   0   3  193.62   19.13   0
   1   4  13  148.25   38.56   0
   2   1   8 1659.77   40.76   0
   2   3 -21   25.59   31.33   0
   2   5  14   -1.55   39.37   0
   3   0   5  560.12   32.61   0
   4  -1  -1 2337.91   32.08   0
   6  -1  -8    1.15   10.93   0
   6   1   8  160.66   41.83   0
   6   2  10   32.75   46.01   0
   7   0   5   34.94   38.52   0
   8  -1  -1  515.11   36.62   0
   8   1   7   37.41   47.91   0
   9  -1  -6  634.95   34.40   0
   9  -1  -5 1196.93   41.84   0
   9  -1  -4    3.21   33.05   0
   9  -1  -3  529.94   40.66   0
   9   0 -14  166.51   14.11   0
   9   0   3  263.13   42.50   0
  10   0 -13   68.96   18.98   0
  10   0   2 2125.74   68.36   0
  11   0 -12  266.33   27.92   0
  12   0  -8   18.80   32.34   0
  12   0  -5  515.86   45.03   0
  12   0  -3  178.76   43.84   0
 -13  12  -6   49.93   56.06   0
 -13  12  -5  125.77   54.16   0
 -13  12  -4   65.36   51.46   0
 -12  11   1   36.91   43.20   0
 -11   9  -9  189.77   54.53   0
 -11   9   0  -10.29   41.52   0
 -10   9 -14  255.33   61.87   0
  -8   6 -11  407.57   53.55   0
  -8   7   7  186.74   21.02   0
  -7   8 -20   26.34   54.95   0
  -6   4 -10  319.40   33.79   0
  -6   4   4  155.38   20.35   0
  -6   5 -14  709.53   54.75   0
  -5   6 -19  178.39   51.11   0
  -4   2  -5  183.03   34.24   0
  -4   2  -4  787.85   35.41   0
  -4   2   0 2362.20   35.53   0
  -4   6 -21   95.12   48.67   0
  -4   7 -23  366.80   58.67   0
  -3   3 -14 1096.49   49.17   0
  -3   5 -20  981.24   56.74   0
  -3   5  12  785.93   24.40   0
  -2   2   7   71.01   10.15   0
  -2   4 -19  398.74   45.18   0
  -2   6  14  361.09   32.82   0
   0   1 -12   24.83   24.47   0
   0   3 -19  287.17   35.78   0
   1   3 -20   24.23   30.46   0
   1   6  15   24.69   46.18   0
   2   6  15  370.58   49.94   0
   4  -1   0  443.29   23.96   0
   4   0   6 1689.50   47.45   0
   5   0   6   19.37   36.08   0
   5   1 -17   93.93   17.94   0
   5   2 -20   33.29   21.08   0
   5   3  12  106.74   47.33   0
   6  -1   1 1420.58   42.77   0
   7   1   8    9.82   43.98   0
   7   2  10   30.32   49.69   0
   8  -1   0  375.63   36.39   0
   9  -1  -2  872.45   41.36   0
   9  -1  -1   48.81   38.22   0
   9   1   7  -23.60   50.10   0
  10   0   3  523.25   52.03   0
  12   0 -10  183.09   34.98   0
 -12  11  -9  -21.37   55.27   0
 -12  11  -8   98.72   59.16   0
 -11   9  -7  989.90   60.86   0
 -11   9  -5  943.64   56.60   0
 -11   9  -3  126.98   48.29   0
 -11   9  -2  212.43   42.64   0
 -11  10 -12  625.04   62.51   0
 -10   8   2  637.70   36.34   0
 -10   9 -13   82.01   57.33   0
  -9   7 -10   36.09   48.81   0
  -9   7   3   -0.62   29.35   0
  -9   8 -14   92.41   39.90   0
  -9   8   6  114.16   24.39   0
  -8   6   4  613.67   30.59   0
  -7   5 -10  340.74   36.33   0
  -7   8 -19   70.23   57.53   0
  -6   8 -21   41.57   57.81   0
  -5   3  -7   55.38   37.81   0
  -5   5 -16  461.79   50.27   0
  -5   7 -21  104.12   54.45   0
  -4   2  -1 1171.74   32.06   0
  -4   3 -11  142.42   38.30   0
  -4   4 -15  906.67   51.92   0
  -4   5 -18  414.77   49.31   0
  -3   4 -17   64.98   42.09   0
  -3   6 -22   26.20   48.19   0
  -3   7 -24  127.66   53.27   0
  -2   1  -5 6262.47   55.52   0
  -2   2 -12  437.20   37.12   0
  -2   5 -21  106.07   44.03   0
  -2   5  13  180.51   24.97   0
  -2   6 -23   67.28   54.15   0
  -2   7 -25  167.92   60.85   0
  -1   2 -14  -37.39   30.28   0
  -1   4 -20   10.56   37.04   0
  -1   7 -26  357.44   59.15   0
   0   4 -21  224.89   43.81   0
   0   4  13  840.55   37.44   0
   0   6  15    1.67   37.11   0
   1   3  12 1318.53   42.99   0
   1   4 -22  125.76   39.38   0
   2   0   5   60.03   23.32   0
   2   4 -23  123.99   31.52   0
   3   0   6    7.03   28.79   0
   3   2  11  115.96   35.77   0
   4  -1   1  635.44   27.31   0
   4   1   9  219.12   27.43   0
   4   2  11   -7.38   37.26   0
   5   1   9  767.40   37.64   0
   6   1   9 2689.61   68.96   0
   6   2  11 2259.91   71.05   0
   8  -1   1   27.34   32.93   0
   9  -1  -8 1003.90   31.04   0
   9  -1   0 1212.02   47.47   0
  10  -1  -5  117.67   30.28   0
  12   0 -11  235.20   32.19   0
  13   0  -8  118.83   42.68   0
  13   0  -7  690.84   47.75   0
  13   0  -4  195.10   44.77   0
 -13  13  -4  314.64   54.54   0
 -13  13  -3  -48.75   47.51   0
 -12  11  -7  100.86   51.85   0
 -12  11  -5  317.44   51.45   0
 -12  11  -4  266.34   53.33   0
 -12  11  -2  337.74   46.01   0
 -11  10   2  112.50   38.24   0
 -10   8   0   -5.44   38.18   0
 -10   9 -12  343.86   58.14   0
  -9   7  -9  262.81   36.45   0
  -9   8 -13   -0.76   47.65   0
  -7   5  -9 1379.69   54.02   0
  -7   6 -13  148.14   47.93   0
  -7   6   7  928.65   23.26   0
  -7   7 -16  870.39   62.71   0
  -5   3  -6 1559.68   48.69   0
  -5   4 -12  488.31   35.77   0
  -5   6 -18  323.14   51.61   0
  -4   6 -20   81.72   47.79   0
  -4   7 -22  103.36   51.46   0
  -3   3 -13  478.42   40.39   0
  -3   5 -19  104.42   43.69   0
  -2   3 -15  357.51   44.47   0
  -2   4 -18    2.59   38.14   0
  -1   3  11   19.87   21.61   0
  -1   5 -22  179.54   43.26   0
  -1   5  14   45.08   29.45   0
  -1   6 -24   15.42   45.18   0
   0   1 -11   79.71   28.31   0
   0   1   7  152.71   20.65   0
   0   2 -15   94.40   33.66   0
   0   5 -23   11.05   38.36   0
   0   6 -25   31.44   43.35   0
   1   1 -13   33.29   21.07   0
   1   1   8 2885.91   42.57   0
   2   1   9   41.09   28.07   0
   2   2  11  337.76   34.46   0
   2   4  14  170.47   38.87   0
   2   5  15  403.44   50.80   0
   3   3 -21   55.63   27.34   0
   3   4  14   22.05   39.85   0
   3   5  15  355.01   51.27   0
   4   0   7  599.14   38.48   0
   4   4  14    3.63   43.97   0
   5   0   7   39.91   35.07   0
   6  -1   3 2455.99   52.09   0
   7   0   7  252.63   41.48   0
   7   1   9  393.27   39.71   0
   8   1   9   31.28   44.32   0
   9  -1  -9  131.00   21.22   0
  10  -1  -7  260.78   27.34   0
  10  -1   0 2404.43   64.52   0
  10   0 -14   23.14   15.20   0
  11   0 -13    4.53   19.14   0
 -11  10  -9   -9.29   49.26   0
 -11  10  -8   32.88   45.20   0
 -11  10   1  381.85   43.65   0
 -10   8  -4  516.81   45.80   0
 -10   8  -1  -57.82   33.59   0
 -10   9 -11   73.17   52.83   0
  -9   8 -12   23.69   48.69   0
  -8   8 -15   80.98   49.17   0
  -7   5  -8  648.88   37.49   0
  -7   8 -18   32.59   54.69   0
  -6   4   3  139.55   22.18   0
  -6   8 -20   -7.37   54.07   0
  -5   4 -11  119.81   39.16   0
  -5   7 -20  -22.92   48.87   0
  -5   8 -22   83.66   54.89   0
  -4   3 -10  327.33   36.94   0
  -4   4 -14   65.61   40.26   0
  -4   5 -17  397.22   47.01   0
  -3   2  -8 2005.26   41.88   0
  -3   6 -21   -4.68   43.31   0
  -3   7 -23   91.74   48.95   0
  -2   1  -4  367.64   28.32   0
  -2   4  12   68.31   19.02   0
  -1   2 -13  132.58   30.46   0
  -1   2   9  561.32   22.79   0
  -1   6  15  100.27   32.14   0
   0   2  10  691.58   26.95   0
   0   3 -18  170.30   33.26   0
   1   0   4  377.18   21.68   0
   1   2  11 1032.06   38.94   0
   1   3 -19 1274.41   46.34   0
   2   3  13   14.12   32.34   0
   3  -1  -2 1919.80   20.13   0
   4  -1   2   27.06   24.28   0
   4   1 -16  202.29   19.89   0
   4   1  10  380.44   38.89   0
   5  -1   3 1057.02   37.31   0
   5   2  12  504.74   49.38   0
   6  -1  -9   43.39    8.44   0
   6   1  10   90.72   43.44   0
   6   2 -20  114.02   16.81   0
   6   2  12  352.31   47.81   0
   7   1  10   23.12   43.38   0
   8  -1   3   32.87   35.56   0
   9   0   6   17.13   42.45   0
  10   0   5  607.22   52.99   0
  11  -1  -6  422.75   34.17   0
  11  -1  -5  126.04   31.48   0
  11  -1  -4  250.80   35.33   0
  11  -1  -3   21.91   33.86   0
  11  -1  -2  311.32   39.59   0
  11  -1  -1   20.16   42.72   0
  13   0 -10   -0.54   30.87   0
 -12  12  -8  -13.24   51.69   0
 -12  12  -1  397.07   51.23   0
 -12  12   0   29.76   39.10   0
 -11  10   0   28.63   34.50   0
 -11  11 -11   88.49   55.81   0
 -11  11   3  368.42   38.54   0
 -10   9 -10  320.09   51.29   0
  -9   7   0  138.17   32.29   0
  -9   7   1   18.01   28.98   0
  -9   9 -14  452.85   58.31   0
  -8   6   2    7.42   28.74   0
  -8   7 -11   53.75   46.72   0
  -8   7   6  276.52   23.62   0
  -8   9 -17  140.56   58.00   0
  -7   5  -6  696.36   43.27   0
  -7   5   3   -5.28   19.78   0
  -7   7 -15   10.50   44.74   0
  -7   8 -17   89.65   50.04   0
  -6   7 -17   10.85   45.97   0
  -5   3  -4 1029.30   34.04   0
  -5   3   0  932.43   33.11   0
  -5   5 -14  257.61   44.31   0
  -5   6 -17  365.30   50.00   0
  -4   3  -9   10.92   34.35   0
  -4   6 -19  135.36   46.30   0
  -4   7 -21  169.54   48.60   0
  -4   8 -23  110.76   53.33   0
  -3   2  -7   -6.58   30.66   0
  -3   3 -12  606.13   39.91   0
  -3   4  11   50.48   13.60   0
  -2   1  -3   93.71   26.31   0
  -2   5 -20   89.61   41.83   0
  -2   6 -22   -1.40   43.23   0
  -2   7 -24   35.05   48.14   0
  -1   3 -16  442.00   37.28   0
  -1   4 -19  -56.67   34.42   0
  -1   5 -21   83.08   45.74   0
  -1   7 -25    1.27   46.27   0
   0   4 -20   14.74   38.42   0
   0   7 -26  713.81   54.62   0
   1   3  13 1030.61   43.11   0
   2   0   6  325.92   25.34   0
   2   4 -22  644.41   40.01   0
   3  -1   0  791.16   23.00   0
   3   1  10  256.00   33.71   0
   4  -1   3   56.84   24.88   0
   4   0   8  226.67   32.95   0
   5  -1   4   43.99   32.23   0
   5   0   8  638.34   41.25   0
   6  -1   4  636.10   31.90   0
   6   0   8   98.13   37.63   0
   6   1 -17  211.46   15.40   0
   7  -1   4  -23.46   23.79   0
   8  -1   4   29.30   35.72   0
  10  -1  -9  118.46   23.49   0
  10  -1   2 2224.00   63.96   0
  11  -1  -8   56.75   30.29   0
  14   0  -7   35.17   40.31   0
 -12  12  -6   17.94   47.51   0
 -12  12  -5   25.42   46.43   0
 -12  12  -3    6.01   42.50   0
 -12  12  -2  483.02   48.09   0
 -11  10  -5  594.03   50.43   0
 -11  11 -10  287.91   54.54   0
 -10   9   2   29.06   33.08   0
 -10  10 -12  184.38   53.95   0
 -10  10   5  136.80   27.90   0
  -9   7  -3  533.66   42.28   0
  -9   7  -1  -18.31   31.46   0
  -8   6  -5   22.81   36.76   0
  -8   7 -10   12.33   42.66   0
  -8   8 -14  627.63   56.82   0
  -8   8   8  278.18   20.25   0
  -7   9 -19  195.73   57.61   0
  -6   4  -4  159.54   33.70   0
  -6   4   2  203.36   21.46   0
  -6   8 -19  112.76   52.73   0
  -5   3  -1   76.45   24.66   0
  -5   4 -10  198.97   28.67   0
  -5   7 -19  -38.36   45.88   0
  -5   8 -21   51.95   51.81   0
  -4   5 -16  401.19   45.31   0
  -3   4 -15  484.88   42.00   0
  -3   5 -18  173.00   40.95   0
  -3   6 -20  740.06   52.11   0
  -3   6  14  950.14   28.18   0
  -3   7 -22   71.52   50.79   0
  -3   8 -24   16.30   49.27   0
  -2   1  -2  801.45   21.66   0
  -1   6 -23   85.16   42.04   0
   0   2 -14   17.94   30.41   0
   0   5 -22   55.03   37.80   0
   0   6 -24  290.03   45.42   0
   1   1 -12    8.99   23.22   0
   1   1   9  -19.34   21.72   0
   1   4 -21   31.78   31.33   0
   1   5 -23  180.25   36.43   0
   1   6 -25   21.36   38.54   0
   2   1  10 1153.10   38.22   0
   2   5 -24  294.65   36.11   0
   2   5  16   41.38   45.51   0
   3  -1   1  291.71   22.81   0
   4   1  11  690.85   41.86   0
   4   3  14   82.27   41.83   0
   6  -1   5  702.37   40.43   0
   7  -1   5   74.29   35.31   0
   7   1  11 1174.09   60.29   0
  11  -1  -9   85.83   25.91   0
  12  -1  -6   43.82   31.63   0
  12  -1  -5   69.42   32.46   0
  12  -1  -2  293.49   41.67   0
  12  -1  -1  205.27   41.61   0
 -11  11  -8  -21.31   47.04   0
 -11  11   2  214.34   33.54   0
 -10   9  -7   33.39   44.14   0
 -10   9  -6   26.70   41.98   0
 -10   9   1  581.73   41.87   0
  -9   8  -9   20.25   42.53   0
  -9   8  -8  423.16   44.19   0
  -9   8   4  366.38   30.96   0
  -9   9 -12  116.49   47.55   0
  -9  10 -15   86.95   52.79   0
  -8   6  -2  194.02   32.92   0
  -7   5  -4  112.74   32.11   0
  -7   5  -3  324.71   34.06   0
  -7   5   0    8.42   25.01   0
  -7   6 -10    2.18   40.44   0
  -7   8 -16  122.74   50.45   0
  -7   9 -18   62.02   50.20   0
  -6   4  -2  928.98   35.30   0
  -6   4   0 3359.00   46.39   0
  -5   6 -16  109.36   45.03   0
  -4   3  -8   17.95   34.11   0
  -4   6 -18  -55.60   41.93   0
  -4   6  13   67.50   13.64   0
  -4   7 -20  454.84   50.50   0
  -4   8 -22  -22.27   48.63   0
  -3   2  -6  120.09   28.26   0
  -3   3 -11  124.00   32.73   0
  -2   5 -19  269.02   41.32   0
  -2   5  14 1044.78   31.20   0
  -2   6 -21   75.43   44.74   0
  -2   6  15  146.06   27.50   0
  -2   7 -23  123.96   45.23   0
  -2   8 -25    0.22   47.79   0
  -1   4 -18   65.74   33.78   0
  -1   8 -26  499.15   57.10   0
   0   1   8  284.20   21.76   0
   0   3 -17  334.22   33.73   0
   1   0   5  -23.18   17.69   0
   1   4  15  446.83   40.46   0
   1   5  16  222.55   42.00   0
   2   0   7  171.76   24.73   0
   2   3  14  270.63   35.18   0
   3  -1   2  391.53   24.43   0
   3   0   8  443.65   33.34   0
   4  -1   4 1300.94   31.88   0
   5  -1   5   91.16   24.02   0
   5   0   9  100.02   34.90   0
   5   2 -19  106.05   19.94   0
   7   0   9 1183.29   53.15   0
   8  -1   6   98.82   36.02   0
   8   0   9  280.82   46.35   0
   9  -1   5  419.81   45.70   0
  10  -1 -10   22.63   18.55   0
  11  -1   3    7.63   41.99   0
  12  -1  -8  111.18   31.54   0
  12  -1   0   78.50   40.00   0
  13  -1  -5  417.33   45.97   0
  13  -1  -4  181.09   42.54   0
 -12  13  -6  220.06   50.94   0
 -12  13  -5   59.33   46.66   0
 -12  13  -2  153.93   42.64   0
 -11  11  -7   22.96   44.04   0
 -11  11   0   27.25   39.28   0
 -11  11   1  686.38   41.64   0
 -11  12 -10    3.79   53.28   0
 -10   9  -5  456.61   44.96   0
 -10   9  -4   10.10   37.61   0
 -10   9  -3  294.34   39.20   0
 -10   9  -2   44.31   40.56   0
 -10   9   0  153.04   32.16   0
 -10  10   4  585.43   34.74   0
 -10  11 -13   54.05   54.32   0
  -9   8  -7   45.91   40.42   0
  -9   8   3  153.56   27.99   0
  -9   9   6  532.75   29.59   0
  -9  10 -14  362.13   57.01   0
  -8   7   5  859.77   28.05   0
  -7   6  -9 1016.06   50.12   0
  -7   6   6   53.54   17.61   0
  -6   5  -9 1631.30   52.05   0
  -6   9 -20  -35.72   50.70   0
  -5   4  -8  124.72   33.15   0
  -5   7 -18  -16.27   42.67   0
  -5   8 -20  138.77   49.78   0
  -3   5 -17  331.61   42.65   0
  -3   5  13   -9.24   13.76   0
  -3   8 -23  133.48   48.36   0
  -2   2  -9 1197.80   37.74   0
  -1   3 -15   49.28   30.77   0
  -1   3  12   19.87   16.52   0
  -1   5 -20  367.22   39.56   0
  -1   5  15  113.48   27.83   0
  -1   6 -22   67.36   43.20   0
  -1   7 -24  369.79   48.75   0
   0   2  11  387.71   23.82   0
   0   4 -19  444.39   41.08   0
   0   7 -25  -12.51   41.89   0
   1   2  12  429.35   29.72   0
   1   3 -18   91.39   26.82   0
   1   7 -26   -4.65   40.84   0
   2   3 -19   53.01   28.15   0
   2   6 -25   35.28   39.12   0
   3   4 -22   98.48   29.18   0
   3   5 -24   93.90   33.15   0
   4   0   9  668.79   31.00   0
   5  -1   6 1283.05   43.50   0
   6   0  10  753.55   44.79   0
   6   1  12  263.87   45.61   0
   7   0  10   55.24   41.11   0
   9  -1   6   78.97   40.26   0
  11  -1 -10   63.73   22.08   0
  12  -1  -9 1369.66   43.34   0
 -11  11  -5   85.10   41.41   0
 -11  11  -1  224.33   38.02   0
 -10  10  -9   21.11   44.68   0
 -10  10  -8  106.67   41.46   0
 -10  11 -12  -20.19   49.80   0
  -9   8   2   15.69   28.82   0
  -9  10 -13  272.66   50.32   0
  -8   7  -8  961.72   41.75   0
  -8   7  -7   42.86   35.69   0
  -8   9 -14  740.32   54.93   0
  -7   6  -8    1.93   36.63   0
  -7   7 -12  337.84   45.72   0
  -7   8 -15  149.36   45.49   0
  -6   5  -8  565.25   39.51   0
  -6   6 -12  154.39   40.64   0
  -5   5 -12  245.88   37.98   0
  -5   6 -15   11.96   38.09   0
  -5   9 -21   14.89   46.96   0
  -4   4 -11    3.60   32.33   0
  -4   7 -19  355.40   51.44   0
  -4   8 -21   70.80   44.50   0
  -4   9 -23  -28.30   46.87   0
  -3   3 -10   90.51   31.22   0
  -3   6 -19  174.21   41.24   0
  -3   7 -21   30.87   41.93   0
  -2   8 -24   93.83   46.21   0
  -1   2 -11   21.08   29.55   0
  -1   4  14  208.64   26.96   0
   0   1  -9  878.55   29.13   0
   0   2 -13  139.20   28.60   0
   0   6 -23  160.32   41.17   0
   1   0   6  519.99   20.93   0
   1   1  10 1928.20   37.01   0
   1   4 -20   12.98   28.63   0
   1   5 -22  484.06   42.47   0
   1   6 -24  547.10   44.29   0
   2   1  11  642.46   33.28   0
   2   2 -16 1745.47   38.46   0
   2   4 -21  411.80   35.43   0
   2   5 -23   -9.59   35.78   0
   3   0   9  112.60   28.93   0
   4   1  12  215.52   34.53   0
   5   0  10  165.61   33.15   0
   5   2  14    4.08   41.39   0
   6  -1   7   87.13   33.51   0
   7  -2  -1  496.64   30.80   0
   8  -2  -2  402.31   28.01   0
   8  -2  -1  426.17   30.17   0
   9  -2  -3   64.63   28.90   0
   9  -2  -2  102.62   26.97   0
   9  -2   0  -10.63   28.98   0
   9  -1   7  564.75   47.38   0
  10  -1   6  129.89   45.11   0
  13  -1  -8   31.77   33.15   0
  14  -1  -5  406.93   48.86   0
 -12  14  -4  345.90   49.06   0
 -12  14  -3   63.45   44.11   0
 -11  12  -7   24.93   42.29   0
 -10  10   3  751.64   34.85   0
  -9   8  -5   18.39   34.77   0
  -9   9  -9   35.13   39.46   0
  -7   6  -7  866.18   43.09   0
  -7   7 -11  102.31   41.47   0
  -7   8 -14  635.54   51.36   0
  -6   5  -7 1459.13   45.44   0
  -6   9 -19   13.21   45.35   0
  -5   4  -7  518.81   37.15   0
  -5   5 -11  374.49   38.20   0
  -5   8 -19   43.23   45.70   0
  -3   2  -4    9.33   25.71   0
  -3   5 -16  258.39   37.85   0
  -3   9 -24   29.02   43.64   0
  -2   5 -18  650.99   43.78   0
  -2   6 -20   15.77   37.28   0
  -2   7 -22   77.11   41.64   0
  -1   1  -6  112.46   21.02   0
  -1   4 -17  874.45   41.24   0
  -1   8 -25   50.21   44.26   0
   0   3 -16   58.60   28.28   0
   0   4  15  174.37   27.09   0
   0   8 -26   10.48   41.94   0
   2   3  15  364.99   34.82   0
   3  -1   4   -7.80   15.13   0
   3   2  14    5.22   30.57   0
   4  -1   6 2364.57   40.70   0
   4   0  10    5.95   28.22   0
   5  -1   7  198.50   24.42   0
   6   0  11  -13.98   36.62   0
   7  -2   1 1371.99   39.07   0
   7  -1   8   14.51   34.03   0
   7   0  11 1305.12   57.56   0
   8  -2  -4   75.54   19.61   0
   8  -2   2  240.65   31.83   0
   8  -1   8  -31.54   35.40   0
   9  -2   1   87.30   30.00   0
   9  -2   2  407.62   36.65   0
  10  -2  -3  559.33   33.49   0
  10  -2  -2  592.99   35.48   0
  10  -2   1  120.54   33.79   0
  -9  10 -12   27.82   33.00   0
  -6   7 -14  274.52   32.76   0
  -3   4 -13  255.99   26.08   0
  -3  -2  16  236.13   11.12   0
  -3  -2  17 1135.15   19.14   0
  -3  -2  18    3.24    9.59   0
  -3  -2  19  122.28   11.42   0
  -3  -1  14 1152.98   16.93   0
  -3  -1  20   18.76   10.28   0
  -3   1  11 1601.36   14.98   0
  -3   3  11  621.90    9.10   0
  -3   4  12   50.50    4.82   0
  -3   4  16  131.62    7.87   0
  -3   4  17 1435.16   16.34   0
  -2  -5  15  242.31   12.90   0
  -2  -5  16   37.93   11.65   0
  -2  -4  12 1055.26   16.97   0
  -1  -7  15  919.59   20.43   0
  -1   9   6  193.55    6.56   0
   0  -8  12  806.55   17.96   0
   0   2  -1  455.79    5.80   0
   0   6  -1  306.59    7.88   0
   1  -8   8  463.25   12.81   0
   1  -7   6   89.96    8.27   0
   1   7  -3  210.36    9.53   0
   1  10   0  226.71   11.85   0
   2 -10  10   49.20   10.81   0
   2   2  -5  330.79    8.93   0
   2   7  -5  167.95   10.64   0
   2  12   2  186.45   12.37   0
   3 -10   7 1431.11   20.34   0
   3   3  -7  169.56    9.72   0
   3   4  -7  818.90   14.61   0
   3   6  -7  652.04   15.20   0
   3   8  -6  627.05   15.66   0
   3  11  -3   44.18   10.84   0
   3  12  -1   24.10   12.37   0
   4   2  -8  350.37    9.57   0
   4   9  -7   90.50   12.93   0
   4  10  -6    6.19   12.11   0
   4  12  -3  297.00   15.65   0
   4  13   0   96.49   12.85   0
   5 -12   7  312.57   13.45   0
   5  -1  -8 1337.06   14.10   0
   5   1  -9  931.99   14.36   0
   5   8  -9  332.78   15.45   0
   5   9  -8  472.65   14.72   0
   5  11  -6   -8.48   12.99   0
   5  13  -2   92.87   14.43   0
   6   8 -10  119.11   14.29   0
   6  12  -6   23.71   14.91   0
   6  13  -4    4.24   14.70   0
   7 -12   3  148.16    8.70   0
   7  -3  -9   -4.68    6.34   0
   7   8 -11  502.14   19.61   0
   7  12  -7   12.06   15.78   0
   7  13  -5    5.98   15.82   0
   8   1 -12  228.47   12.30   0
   8   7 -12  334.27   17.25   0
   8   9 -11   32.91   15.47   0
   8  11  -9  -14.94   15.11   0
   9  -1 -12  309.90   12.28   0
   9   6 -13   -6.41   13.59   0
   9   7 -13   15.54   13.90   0
   9   9 -12   87.45   16.59   0
   9  10 -11    4.81   16.63   0
  10   3 -14   18.73   13.08   0
  10   4 -14  -14.13   13.16   0
  10   5 -14  280.12   17.41   0
  10   8 -13   20.06   16.40   0
  11   1 -14    8.86   11.69   0
  11   6 -14   68.69   12.61   0
  11   7 -14  693.92   24.69   0
  12   3 -15  233.51   16.13   0
  12   4 -15  298.33   18.41   0
  13   1 -15  318.36   17.68   0
  13   2 -15   52.11   14.42   0
  14   0 -15   81.54   14.98   0
  -3  -1  15  517.09   13.25   0
  -3  -1  16 1673.99   21.57   0
  -3  -1  17 1503.39   21.33   0
  -3  -1  18  140.71   11.52   0
  -3  -1  19  356.47   13.74   0
  -3   0  19 1297.56   20.88   0
  -3   0  20    8.09    9.65   0
  -3   1  12 2076.45   18.41   0
  -3   1  19  668.03   16.76   0
  -3   1  20   21.59    9.81   0
  -3   2  19   14.33    9.55   0
  -3   3  18  231.42   10.31   0
  -3   4  13   53.35    5.70   0
  -3   4  14   62.78    6.28   0
  -2  -5  17   20.17    8.72   0
  -2  -4  13  -10.55    9.22   0
  -2  -2   9  980.37   14.01   0
  -2   7   7   13.18    2.86   0
  -1  -3   6   -5.95    6.54   0
   0  -8  13    9.63   11.56   0
   0  -7  10  630.83   15.34   0
   0   8   0   32.08    6.59   0
   0   9   1  177.18    9.38   0
   0  10   3 1521.90   17.52   0
   1  11   2  226.26   10.10   0
   2  -6   2 1586.67   13.36   0
   2  10  -3  548.45   16.37   0
   2  11  -1  272.52   12.60   0
   2  12   1   -1.95   11.15   0
   3 -11  10   24.40   10.43   0
   3  -9   5  210.92    9.61   0
   3  -8   3  111.94    6.80   0
   3   7  -7  111.89   11.43   0
   3  10  -5  221.55   15.15   0
   4 -12  10   -2.09   10.90   0
   4 -11   7  684.25   15.50   0
   4  -8   1   14.97    5.00   0
   4   8  -8  212.95   14.09   0
   4  11  -5   -0.81   11.78   0
   4  13  -1  461.29   17.61   0
   5   4 -10  602.39   15.94   0
   5   5 -10   30.86   11.47   0
   5   6 -10  336.92   15.13   0
   5  10  -8   22.76   12.73   0
   5  12  -5  354.21   17.63   0
   5  13  -3   53.31   14.41   0
   6 -12   5  421.32   12.37   0
   6 -11   3   11.40    7.31   0
   6 -10   1 1261.33   13.84   0
   6   3 -11  103.71   11.59   0
   6   4 -11   -0.29   11.32   0
   6   5 -11   55.62   11.71   0
   6  10  -9   93.69   15.19   0
   6  11  -8   48.68   15.27   0
   7   0 -11  258.43   11.66   0
   7   3 -12  177.39   13.29   0
   7   4 -12   -4.20   11.66   0
   7   5 -12   29.44   12.56   0
   7   6 -12   63.26   13.90   0
   7  10 -10   -1.07   15.66   0
   7  11  -9   -1.71   15.61   0
   7  13  -6    3.72   15.68   0
   8   5 -13  469.35   18.71   0
   8   8 -12    8.22   13.95   0
   8  10 -11   53.30   16.30   0
   8  11 -10  336.50   20.65   0
   9  -3 -11  748.79   14.53   0
   9   1 -13  121.40   12.13   0
  10  -4 -11  399.37   11.77   0
  10  -1 -13  120.77   12.34   0
  10   2 -14   52.50   13.19   0
  10   6 -14  189.35   17.52   0
  10   7 -14    3.74   14.17   0
  10   9 -13  139.95   18.26   0
  11  -6 -10  269.17    9.34   0
  11  -2 -13    8.96    9.18   0
  11   0 -14  101.93   13.03   0
  12  -3 -13   14.68   10.24   0
  12  -1 -14   73.49   12.47   0
  12   2 -15  429.74   18.45   0
  12   5 -15   55.64   15.42   0
  12   6 -15  -30.23   16.63   0
  13  -2 -14   67.33   12.45   0
  13   0 -15  177.12   16.71   0
  15  -1 -15   14.61   13.76   0
  -3   0  14  233.66    9.86   0
  -3   0  16  780.58   15.56   0
  -3   0  17 1049.54   18.05   0
  -3   0  18  334.13   12.89   0
  -3   1  13   51.49    7.28   0
  -3   1  14  400.12   11.91   0
  -3   1  17   43.17   10.18   0
  -3   2  12  902.46   12.33   0
  -3   2  17  494.18   13.78   0
  -3   2  18  140.66    9.60   0
  -3   3  12   -0.23    5.13   0
  -3   3  13  109.51    6.71   0
  -3   3  15   78.93    7.83   0
  -3   3  16  232.50    9.99   0
  -2  -4  14 1027.95   18.38   0
  -2  -4  15  127.80   12.01   0
  -2  -3  11  244.28    9.12   0
  -1  -6  13   25.83   10.32   0
  -1  -5  10  957.73   15.37   0
  -1  -4   8    7.12    8.79   0
  -1  -2   5  301.84    8.33   0
  -1   9   5    2.84    5.82   0
   0  -8  14  783.99   19.63   0
   0  -6   8   41.28    9.21   0
   0   7  -1   -7.57    6.33   0
   1  -9  12  379.12   15.61   0
   1  -8   9  237.30   11.86   0
   1   5  -4   53.84    8.64   0
   1   8  -3  111.70    9.83   0
   1  11   1   63.42   11.02   0
   2 -10  11  132.86   12.94   0
   2  -9   8  247.39   11.83   0
   2   5  -6 3680.95   26.71   0
   2   8  -5  267.31   12.46   0
   2  11  -2  177.00   13.80   0
   3 -11  11  237.66   14.13   0
   3  -6   0  856.41    8.80   0
   3   2  -7   38.15    8.16   0
   3  11  -4  322.61   14.92   0
   3  13   1   -1.44   11.29   0
   4 -10   5   40.01    7.95   0
   4  -9   3   17.63    7.45   0
   4   1  -8  851.09   12.25   0
   4   4  -9  560.80   15.30   0
   4   6  -9  875.95   18.70   0
   4  10  -7   11.36   12.76   0
   4  11  -6   75.10   15.58   0
   4  12  -4   19.58   12.92   0
   4  13  -2   16.74   12.96   0
   5 -11   5  180.40    9.84   0
   5 -10   3  211.78    9.61   0
   5  -9   1   86.75    6.12   0
   5   3 -10 1040.64   18.03   0
   5   7 -10  539.19   18.08   0
   5   9  -9   27.34   13.85   0
   5  11  -7   73.01   13.83   0
   5  12  -6   44.52   14.99   0
   5  13  -4  225.84   17.59   0
   6 -13   8   -4.22   10.70   0
   6   2 -11  379.62   13.76   0
   6   7 -11   62.40   13.54   0
   6   9 -10  181.71   13.33   0
   6  12  -7  344.67   19.29   0
   6  13  -5  227.68   18.41   0
   6  14  -3   84.83   18.19   0
   7 -13   6  772.74   18.19   0
   7   2 -12   75.42   11.83   0
   7   9 -11  391.04   19.02   0
   7  12  -8   37.76   15.66   0
   8 -11   0   16.77    5.75   0
   8   0 -12   37.02   10.04   0
   8   3 -13  310.20   15.46   0
   8   6 -13 1302.11   25.78   0
   8   9 -12  212.08   18.55   0
   9   0 -13  270.68   14.45   0
   9   3 -14   49.31   12.89   0
   9   4 -14   46.09   14.03   0
   9   5 -14   23.69   14.02   0
   9   6 -14  186.08   17.16   0
   9  10 -12  134.75   19.36   0
  10  -3 -12   97.38   10.45   0
  10   1 -14   91.91   13.00   0
  10   8 -14  319.88   21.22   0
  11   2 -15  238.63   16.37   0
  11   3 -15  420.97   18.81   0
  11   4 -15  429.74   19.07   0
  11   5 -15  378.13   18.88   0
  11   6 -15  128.05   18.09   0
  12   1 -15  213.18   15.88   0
  13   3 -16    0.50   15.57   0
  13   4 -16   40.89   16.95   0
  14  -1 -15  239.21   16.50   0
  14   1 -16   14.95   16.82   0
  14   2 -16   13.41   15.99   0
  -3   1  15   59.23    8.18   0
  -3   1  16   27.59    8.34   0
  -3   2  13  617.82   11.16   0
  -3   2  14  301.70   10.16   0
  -3   2  15    5.38    8.07   0
  -3   2  16   10.10    7.39   0
  -3   3  14  131.82    7.66   0
  -2  -4  16   69.58   11.62   0
  -2  -4  18   43.22   12.41   0
  -2  -3  12  472.09   13.32   0
  -2  -2  10  288.71   10.91   0
  -2  -1   8   72.84    7.14   0
  -1  -6  14  462.81   14.17   0
  -1  -6  15  418.27   16.59   0
  -1  -5  11  228.79   12.34   0
   0  -8  15   77.95   10.34   0
   0  -7  11  216.78   10.19   0
   0  10   2   48.23    8.84   0
   1  -9  13  250.21   15.17   0
   1  -7   7 2289.37   22.58   0
   1  -6   5   16.57    7.74   0
   1   6  -4  914.38   14.62   0
   2 -10  12  513.16   18.21   0
   2  -8   6  217.32    9.99   0
   2  -7   4   60.75    7.21   0
   2   4  -6  460.43   12.46   0
   2   6  -6 4088.76   29.71   0
   2  12   0   64.89   10.92   0
   3 -10   8   -0.79    9.59   0
   3  12  -3   83.84   15.18   0
   3  13   0    3.71   11.83   0
   4 -11   8  123.87   11.29   0
   4  -1  -7 2323.94   16.45   0
   4   3  -9 2602.33   25.13   0
   4   7  -9  100.89   12.82   0
   4   9  -8   -5.82   12.42   0
   4  12  -5   14.62   13.90   0
   4  13  -3  184.14   17.41   0
   5 -12   8    5.60    9.91   0
   5   0  -9  376.61   10.81   0
   5   2 -10 1227.47   18.82   0
   5  11  -8   -0.59   13.87   0
   6  -2  -9    9.13    7.51   0
   6   8 -11   -3.38   13.61   0
   6  10 -10  302.98   18.86   0
   6  11  -9   83.96   16.57   0
   6  12  -8   34.26   15.17   0
   6  13  -6   48.16   16.67   0
   6  14  -4   75.88   19.72   0
   7  -9  -2  858.28    8.61   0
   7   8 -12  458.12   19.96   0
   7  10 -11   63.14   16.97   0
   7  11 -10  599.41   23.39   0
   7  12  -9    0.07   16.93   0
   7  13  -7   72.35   17.55   0
   8   2 -13 1503.70   23.55   0
   8   8 -13  135.53   18.43   0
   8  10 -12  275.58   20.38   0
   8  11 -11   34.09   18.67   0
   9  -2 -12   15.49    8.47   0
   9   2 -14   83.82   13.60   0
   9   7 -14  181.78   17.91   0
   9   9 -13    1.21   16.56   0
  10   0 -14   18.50   13.31   0
  10   4 -15  126.66   16.46   0
  10   5 -15   83.21   16.85   0
  10   6 -15   93.85   17.71   0
  11  -1 -14  122.46   12.55   0
  11   7 -15    1.24   16.70   0
  12  -2 -14  152.74   12.92   0
  12   0 -15   -3.75   13.03   0
  12   3 -16  132.47   16.55   0
  12   4 -16   11.70   15.76   0
  12   5 -16  168.48   19.17   0
  13  -3 -14  113.45   13.49   0
  13  -1 -15   13.54   13.43   0
  13   2 -16    7.98   15.29   0
  14  -2 -15   59.09   15.72   0
  15   0 -16   53.61   16.03   0
  -2  -3  13   46.19    9.86   0
  -2  -3  19   39.88   12.02   0
  -1  -6  16    1.51   12.09   0
  -1  -5  12  129.83   11.73   0
  -1  -4   9   21.75    9.97   0
  -1   0   3  304.94    4.75   0
  -1   9   4  155.89    7.85   0
   0  -7  12  239.57   13.30   0
   0  -6   9  159.21   11.20   0
   0  -4   5   -2.32    7.05   0
   0   5  -2   88.00    6.99   0
   0   8  -1  299.90   10.05   0
   0   9   0   23.40    9.09   0
   0  11   5  276.87   10.27   0
   1  -9  14  314.05   16.39   0
   1  -8  10   85.74    8.60   0
   1   9  -3  397.72   14.69   0
   1  11   0  171.29   12.23   0
   1  12   3    6.28   10.68   0
   2 -10  13  116.89   15.47   0
   2  -9   9  111.79   10.86   0
   2   7  -6  999.32   17.62   0
   2   9  -5  479.60   15.54   0
   2  10  -4 1283.79   21.61   0
   2  11  -3  668.90   19.12   0
   2  12  -1  421.57   16.90   0
   3  -9   6  390.16   12.62   0
   3   5  -8    4.66   10.46   0
   3   7  -8  369.72   15.18   0
   3   9  -7  214.92   14.84   0
   3  10  -6 1042.28   21.77   0
   3  11  -5   21.27   12.50   0
   3  13  -1  109.04   13.61   0
   4   8  -9   82.29   13.71   0
   4  10  -8   21.40   13.20   0
   4  11  -7  193.49   15.72   0
   5   5 -11    6.65   11.65   0
   5   9 -10  -11.01   14.13   0
   5  10  -9   15.82   14.15   0
   5  12  -7  537.99   21.40   0
   5  13  -5  393.83   20.26   0
   5  14  -3  203.88   19.37   0
   6 -13   9   -3.15   12.23   0
   6 -12   6  600.82   15.49   0
   6   5 -12  131.19   14.68   0
   6   9 -11  367.76   19.58   0
   6  13  -7   21.35   15.83   0
   7 -12   4  244.17   10.59   0
   7   1 -12  330.94   13.79   0
   7   4 -13  584.35   19.19   0
   7   6 -13  778.18   22.35   0
   7   7 -13  872.18   23.93   0
   7   9 -12   21.42   15.75   0
   8  -1 -12   21.49   11.20   0
   8   1 -13  757.34   18.64   0
   8   6 -14  134.07   17.17   0
   8   9 -13   42.12   17.24   0
   9   8 -14    6.97   15.96   0
   9  10 -13   83.78   20.54   0
  10  -2 -13  194.96   13.09   0
  10   3 -15  197.23   15.79   0
  10   7 -15   66.79   18.18   0
  11  -3 -13  112.43   11.94   0
  11   4 -16  279.71   18.61   0
  11   5 -16  -13.21   16.77   0
  11   6 -16  378.26   24.22   0
  12   2 -16  257.47   18.44   0
  13   1 -16  114.38   16.75   0
  14   0 -16   41.88   15.62   0
  -2  -3  15  153.80   11.81   0
  -2  -3  17 1111.45   22.38   0
  -2  -3  18  130.04   13.59   0
  -2  -1   9 2890.97   21.58   0
   0  -7  13  295.09   14.30   0
   0  -5   7  222.53   10.76   0
   0   7  -2  354.75   11.70   0
   0  10   1  267.58   11.71   0
   0  11   4   17.56    8.49   0
   1  -8  11   22.21   11.09   0
   1  -7   8   45.02   10.15   0
   1  -4   2  686.14    8.88   0
   1  10  -2   60.95   10.32   0
   2  -9  10  575.98   17.26   0
   2  -5   1   19.14    4.38   0
   2   8  -6   24.26   11.21   0
   3 -10   9  474.02   15.27   0
   3  -8   4   95.82    8.39   0
   3   1  -7 1723.92   16.85   0
   3   3  -8 2709.94   24.64   0
   3   8  -8  281.82   15.36   0
   3  12  -4   11.30   12.39   0
   3  13  -2   48.66   15.49   0
   4   0  -8 2390.63   19.79   0
   4   2  -9 1734.38   20.33   0
   4   9  -9  172.78   15.94   0
   4  12  -6   -1.42   14.31   0
   4  13  -4   23.54   14.42   0
   5 -12   9  119.25   12.67   0
   5 -11   6   10.43    9.19   0
   5  -2  -8  726.39   11.55   0
   5   1 -10  179.11   10.85   0
   5   4 -11   -3.34   11.59   0
   5  11  -9   23.31   14.87   0
   5  13  -6   26.83   16.54   0
   5  14  -4   89.69   19.74   0
   6  -1 -10    6.86    7.92   0
   6   3 -12  168.10   13.97   0
   6   8 -12  859.00   24.12   0
   6  10 -11  172.93   18.28   0
   6  11 -10   49.84   16.42   0
   6  12  -9   44.95   17.86   0
   6  14  -5    1.88   17.74   0
   7 -13   7    0.18   11.01   0
   7 -11   2    7.30    7.19   0
   7   8 -13 1546.66   31.06   0
   7  10 -12  217.37   20.96   0
   7  11 -11   10.54   17.59   0
   7  12 -10  597.78   25.34   0
   8   3 -14  143.74   15.48   0
   8   7 -14  107.67   17.11   0
   8   8 -14  -18.84   15.83   0
   8  10 -13   85.54   19.06   0
   8  11 -12  158.84   20.94   0
   9  -1 -13  308.73   13.65   0
   9   1 -14  113.39   13.25   0
   9   4 -15  303.50   18.69   0
   9   5 -15   41.80   15.73   0
   9   7 -15   92.15   17.33   0
   9   9 -14   29.76   18.32   0
  10   8 -15   11.22   17.67   0
  11   0 -15  149.46   14.36   0
  11   3 -16  685.64   22.86   0
  12  -4 -13    3.47   10.49   0
  12  -1 -15  135.77   14.45   0
  12   1 -16  510.34   21.26   0
  13  -2 -15  180.07   16.50   0
  13   0 -16  371.94   19.76   0
  13   3 -17   69.33   18.09   0
  14  -1 -16   57.59   17.92   0
  14   2 -17   17.91   18.10   0
  -2  -2  12   33.15    9.39   0
  -2  -2  13    7.15    9.32   0
  -2  -2  18  562.65   17.92   0
  -2  -2  19 1532.14   26.32   0
  -2  -1  10   41.79    8.32   0
  -2  -1  20   36.66   11.78   0
  -2   0   8    6.53    6.04   0
  -1  -5  14  705.63   17.85   0
  -1  -5  15  229.57   15.13   0
  -1  -5  17 1194.26   24.63   0
  -1  -4  10  246.37    9.99   0
  -1  -2   6    9.60    7.22   0
  -1  10   7   44.44    6.36   0
   0  -7  15   74.69   14.19   0
   0  -6  10    5.33    7.48   0
   0  11   3   80.00    9.90   0
   1  -8  12  223.03   14.74   0
   1  -5   4  213.15    8.68   0
   1  11  -1    0.40    9.82   0
   1  12   1   32.65   11.40   0
   2  -9  11  206.88   14.21   0
   2  -7   5  710.46   14.00   0
   2   2  -6  153.46    9.60   0
   2   6  -7 1560.07   21.95   0
   2   9  -6 1781.39   25.53   0
   2  10  -5  947.78   20.64   0
   2  11  -4 1253.56   23.23   0
   2  12  -2  412.49   16.20   0
   2  13   1    8.69   11.00   0
   3 -10  10  454.51   17.20   0
   3  10  -7   27.29   13.50   0
   3  11  -6   48.30   13.86   0
   4 -11  10   82.78   12.62   0
   4  -9   4  126.92    9.08   0
   4  -7   0  170.67    6.11   0
   4   5 -10   -0.83    8.53   0
   4   7 -10   30.12   13.31   0
   4  11  -8  174.46   17.39   0
   4  13  -5  230.52   18.21   0
   4  14  -2   77.38   15.75   0
   5 -10   4   36.27    9.54   0
   5   3 -11  104.94   12.40   0
   5   8 -11    4.41   14.32   0
   5  10 -10  102.94   16.83   0
   5  12  -8   87.18   16.91   0
   5  13  -7  362.79   22.99   0
   6 -12   7    1.00   10.59   0
   6   9 -12  402.03   21.45   0
   6  13  -8    7.53   17.80   0
   6  14  -6   32.12   19.47   0
   7   0 -12  210.36   12.61   0
   7   2 -13  516.50   17.50   0
   7   9 -13  327.87   21.76   0
   8   0 -13   22.79   11.28   0
   8   2 -14  105.99   14.38   0
   8   9 -14  -16.61   17.88   0
   9   3 -15  353.49   18.69   0
  10   4 -16  317.41   20.23   0
  10   5 -16  355.43   21.09   0
  10   6 -16   -4.10   17.68   0
  10   7 -16  282.66   22.89   0
  11  -2 -14    9.06   10.31   0
  11   2 -16  442.06   19.93   0
  12   3 -17   46.15   16.47   0
  12   4 -17    6.06   17.82   0
  12   5 -17   25.47   18.59   0
  13   2 -17   19.02   17.12   0
  14   1 -17   25.91   17.03   0
  -2  -2  14  827.95   17.39   0
  -2  -2  15   39.93   11.13   0
  -2  -2  16 1745.50   25.20   0
  -2  -2  17 1244.31   22.66   0
  -2  -1  19  805.98   20.37   0
  -2   0  20    5.97   11.28   0
  -2   1  20  312.82   17.07   0
  -2   2   6  107.27    4.06   0
  -1  -4  11   -0.87   10.64   0
  -1  -3   8  230.54    8.51   0
  -1   9   3   23.61    6.62   0
  -1  10   6   83.37    7.38   0
   0   8  -2  415.02   12.24   0
   0   9  -1  -15.02    8.59   0
   0  10   0   20.50   10.53   0
   1  -8  13    8.54   12.82   0
   1  -8  14  221.40   15.91   0
   1  -7   9  843.82   17.77   0
   1   5  -5  212.47   10.87   0
   1   6  -5  385.89   10.69   0
   1   7  -5  993.72   17.89   0
   2  -9  12  194.13   15.23   0
   2  -8   8  392.47   14.36   0
   2  -6   3  530.85   10.42   0
   2   4  -7    2.67   10.13   0
   2   5  -7   70.09    8.85   0
   2  12  -3  299.28   17.73   0
   2  13   0   77.70   12.32   0
   3 -10  11  126.46   14.70   0
   3   2  -8  229.63   11.34   0
   3   5  -9 1140.35   20.45   0
   3   6  -9   62.10   13.17   0
   3   7  -9  371.13   15.98   0
   3   9  -8   41.14   13.06   0
   3  12  -5   87.20   14.84   0
   4 -10   7  324.80   13.82   0
   4  -8   2    3.88    5.73   0
   4   1  -9 1321.77   18.03   0
   4   3 -10  249.64   13.87   0
   4  10  -9   71.05   14.91   0
   4  12  -7   74.64   16.16   0
   4  14  -3   74.82   16.23   0
   5 -11   7   45.17   10.51   0
   5  -9   2  152.10    8.59   0
   5  -8   0  299.05    8.08   0
   5  -1  -9    9.61    7.40   0
   5   9 -11  111.43   16.64   0
   5  11 -10  198.53   19.12   0
   5  12  -9  203.48   18.59   0
   5  14  -5  288.77   20.87   0
   6 -10   2   -9.61    7.17   0
   6  -9   0  386.59    9.07   0
   6   0 -11  -11.40    9.70   0
   6   2 -12  805.41   18.50   0
   6   6 -13   64.83   15.53   0
   6   7 -13  214.19   19.17   0
   6  10 -12   84.32   18.23   0
   6  11 -11  104.14   18.93   0
   6  12 -10   35.80   17.95   0
   6  13  -9   19.08   17.69   0
   6  14  -7  127.96   21.43   0
   7 -12   5  128.98   11.42   0
   7   5 -14  781.64   23.10   0
   7  10 -13   32.39   18.52   0
   7  11 -12  714.37   26.53   0
   7  12 -11   21.72   18.84   0
   8  -5  -9    7.10    5.97   0
   8  -3 -11    4.25    8.71   0
   8   5 -15  544.30   22.36   0
   8   6 -15  381.88   21.18   0
   8   7 -15  156.66   18.51   0
   8  10 -14    5.83   18.73   0
   8  11 -13   10.65   20.80   0
   9  -3 -12   10.14    9.25   0
   9   0 -14  181.62   13.69   0
  10  -5 -11  234.99   10.65   0
  10   3 -16  156.23   17.32   0
  10   8 -16  423.44   25.60   0
  11   1 -16  220.20   17.42   0
  11   4 -17  580.15   24.73   0
  11   5 -17   56.79   18.72   0
  11   6 -17   32.78   19.89   0
  12  -2 -15  281.38   17.27   0
  12   0 -16  364.80   18.81   0
  12   2 -17  371.72   21.35   0
  13  -1 -16  353.40   19.38   0
  13   1 -17  189.70   18.97   0
  14   0 -17   26.13   17.26   0
  -2  -1  11 1656.36   19.21   0
  -2  -1  12  111.57   10.38   0
  -2  -1  17  146.31   12.64   0
  -2   0   9 2514.85   19.66   0
  -2   0  19  223.79   14.14   0
  -2   1  19   58.89   13.50   0
  -1  -4  12   14.42   10.81   0
  -1  -4  13    2.44   11.10   0
  -1  -3   9  726.99   15.53   0
   0  -6  13  146.99   13.89   0
   0  -4   6  481.51   11.75   0
   0  -3   4  829.25   10.50   0
   0   6  -3 1864.63   19.78   0
   0  11   2   -3.12    9.25   0
   1  -8  15    1.58   14.04   0
   1   8  -5   -6.07   11.05   0
   1  11  -2  359.04   14.34   0
   1  12   0    3.00   10.16   0
   2  -9  13  165.80   16.17   0
   2  10  -6 1925.77   27.92   0
   2  11  -5  208.66   15.36   0
   2  13  -1   64.23   12.73   0
   3 -10  12   69.33   14.77   0
   3  -9   8   10.51   12.48   0
   3  -8   5  217.65   10.96   0
   3  -5  -1  529.54    6.36   0
   3   4  -9 3106.82   29.54   0
   3   8  -9  118.84   15.08   0
   3  11  -7   16.07   14.50   0
   3  12  -6  149.93   16.38   0
   3  13  -4   98.22   16.29   0
   4   9 -10   39.66   11.20   0
   4  11  -9  254.12   19.43   0
   4  12  -8   10.43   15.48   0
   4  13  -6   84.65   17.07   0
   4  14  -4    9.45   16.37   0
   5   2 -11  201.99   12.61   0
   5   5 -12   66.51   14.23   0
   5   7 -12  771.11   23.09   0
   5   8 -12   97.59   17.65   0
   5  10 -11   83.55   17.49   0
   5  13  -8   69.17   18.41   0
   5  14  -6   25.55   18.16   0
   6 -12   8  111.54   13.31   0
   6 -11   5  304.40   14.26   0
   6   4 -13  364.84   17.64   0
   6   8 -13 1147.04   27.68   0
   6   9 -13 1537.36   31.99   0
   7   1 -13   63.67   12.80   0
   7   4 -14  598.47   20.33   0
   7   9 -14    8.91   17.46   0
   7  12 -12  534.42   26.41   0
   8   1 -14   43.98   13.19   0
   8   4 -15  508.15   20.82   0
   8   8 -15    8.83   18.77   0
   9  -2 -13  106.36   11.99   0
   9   4 -16   21.95   16.27   0
   9   5 -16    0.51   16.82   0
   9   6 -16  465.66   22.87   0
   9   8 -16   14.15   19.20   0
  10  -3 -13  205.84   12.93   0
  10   0 -15  140.76   14.77   0
  11   3 -17  737.54   25.50   0
  12   1 -17  509.42   23.57   0
  13   0 -17  339.42   21.69   0
  13   3 -18   52.60   19.69   0
  -2  -1  13   -4.36    9.54   0
  -2  -1  14    1.23   10.11   0
  -2  -1  15   14.27   10.56   0
  -2  -1  16  697.34   17.85   0
  -2   0  10    5.98    9.20   0
  -2   0  18  161.42   13.22   0
  -2   2  19  350.76   14.71   0
  -2   7  12   72.61    5.36   0
  -1  -4  15   45.33   13.00   0
  -1  -4  17  272.53   17.14   0
  -1  -4  18  133.79   14.77   0
  -1  -2   7  241.71    9.84   0
  -1  -1   5  577.79   10.07   0
  -1   8   1  255.87    9.48   0
  -1   9   2   -5.51    8.13   0
  -1  10   5    6.07    7.22   0
   0  -6  14   87.72   14.28   0
   0  -6  15  105.24   15.19   0
   0  -6  16  111.81   15.59   0
   0  -5   9   35.46   10.60   0
   0   5  -3   -3.03    7.93   0
   0   7  -3 2259.27   21.95   0
   0   9  -2   -5.53   11.29   0
   0  10  -1   82.50   11.81   0
   0  11   1   28.23   11.05   0
   1  -7  11   32.22   12.29   0
   1  -6   7  229.37   11.85   0
   1  -3   1  838.81    8.98   0
   1   9  -5   19.06   13.51   0
   1  10  -4   20.88   11.96   0
   1  12  -1    5.31   13.40   0
   2  -9  14  235.66   18.20   0
   2  -8   9 1099.40   21.01   0
   2  -7   6 1270.52   18.93   0
   2   3  -7  414.08   13.24   0
   2  12  -4  765.04   20.93   0
   2  13  -2  154.21   16.78   0
   3   9  -9   80.89   15.14   0
   3  13  -5   63.98   18.02   0
   3  14  -2   46.29   15.10   0
   4 -10   8  128.48   12.74   0
   4  -9   5   98.71   11.45   0
   4   2 -10   27.85   10.97   0
   4   5 -11  595.73   19.08   0
   4   7 -11   -0.37   14.23   0
   4   8 -11  236.24   18.24   0
   4  10 -10   53.60   16.15   0
   4  13  -7  191.42   19.85   0
   4  14  -5   94.82   17.95   0
   5 -11   8    1.78   11.78   0
   5 -10   5   59.91   11.35   0
   5   4 -12  796.77   18.16   0
   5   9 -12  191.18   19.40   0
   5  11 -11   13.90   17.72   0
   5  12 -10  141.70   20.24   0
   5  14  -7   10.98   18.19   0
   6   1 -12 1567.56   23.08   0
   6   3 -13  187.35   15.75   0
   6  10 -13  338.21   22.00   0
   6  11 -12  100.49   20.67   0
   6  12 -11    3.91   17.73   0
   6  13 -10  341.68   23.74   0
   7 -12   6   20.17   13.21   0
   7  -2 -11   19.10    8.44   0
   7   3 -14   68.70   14.20   0
   7  10 -14  122.90   20.75   0
   7  11 -13  116.29   20.72   0
   8 -13   7   83.84   15.52   0
   8 -11   1   -3.44    7.62   0
   8  -9  -3    3.52    4.70   0
   8  -1 -13   95.81   13.69   0
   8   3 -15   73.44   15.64   0
   8   9 -15   54.73   19.34   0
   9   1 -15   37.22   13.65   0
   9   3 -16  201.76   18.49   0
   9   9 -16  153.32   23.06   0
  10  -2 -14  580.22   18.22   0
  10   1 -16   29.32   16.84   0
  10   4 -17  723.08   25.81   0
  10   5 -17  522.47   24.46   0
  10   6 -17  250.68   21.14   0
  10   7 -17   18.93   20.40   0
  11  -4 -13  273.22   12.94   0
  11  -3 -14  200.17   13.55   0
  11   0 -16   36.81   14.25   0
  11   2 -17  568.93   23.59   0
  12  -1 -16   90.95   15.52   0
  12   3 -18   11.15   16.98   0
  12   4 -18   10.19   19.08   0
  13  -2 -16   47.81   15.75   0
  13   2 -18   70.29   19.47   0
  14   1 -18   57.94   19.68   0
  -2   0  16  138.13   11.90   0
  -2   1   8  518.63    9.44   0
  -2   1  17  450.50   16.76   0
  -2   1  18   -3.69   10.48   0
  -2   2  18   13.30    9.86   0
  -2   3  18   32.93    9.60   0
  -2   4  17   45.83   10.16   0
  -1  -3  10   46.56   10.96   0
  -1  -3  19 1316.28   27.68   0
  -1  10   4  594.05   12.69   0
   0  -4   7   66.64   10.32   0
   0   4  -3 1772.32   16.76   0
   0   8  -3 1319.51   19.09   0
   1  -7  12   -1.72   12.55   0
   1  -5   5 1229.19   16.52   0
   1   3  -5  120.92   10.08   0
   1   6  -6 1940.61   23.43   0
   1   7  -6 1871.96   24.29   0
   2  -2  -3  203.62    4.08   0
   2   5  -8 2675.96   28.30   0
   2   6  -8  603.71   17.66   0
   2   8  -8   -1.68   13.32   0
   2  10  -7  290.34   17.30   0
   2  11  -6 2144.73   31.09   0
   2  12  -5    1.22   16.61   0
   2  13  -3    6.22   16.31   0
   3  -7   3  379.61   10.47   0
   3  -6   1   43.07    6.63   0
   3   0  -7 2078.92   17.92   0
   3   3  -9 1924.30   23.80   0
   3   6 -10   -1.26   12.68   0
   3   7 -10  138.83   15.51   0
   3  10  -9  168.71   17.37   0
   3  11  -8  280.12   18.61   0
   3  12  -7  258.46   18.27   0
   3  14  -3  253.10   18.75   0
   4   9 -11   18.70   16.01   0
   4  11 -10    0.22   17.24   0
   4  12  -9  -16.26   17.11   0
   4  14  -6   52.67   20.56   0
   5 -11   9   -1.11   12.16   0
   5   1 -11    2.95   10.88   0
   5  10 -12  286.73   21.26   0
   5  13  -9   48.12   18.13   0
   6 -12   9   13.49   12.64   0
   6  -2 -10   15.17    8.78   0
   6   5 -14  507.79   21.24   0
   6   6 -14   70.78   17.16   0
   6   7 -14  367.67   20.98   0
   6  12 -12  532.48   26.09   0
   6  13 -11    1.57   22.81   0
   7   2 -14   79.42   14.83   0
   7   6 -15  967.01   27.17   0
   7   7 -15 1468.60   32.08   0
   7   8 -15  709.33   27.69   0
   7  12 -13   90.74   23.25   0
   8 -10  -1  174.91    7.52   0
   8   2 -15  615.94   21.06   0
   8   7 -16  171.68   20.34   0
   8   8 -16   13.49   20.15   0
   8  10 -15   11.43   14.56   0
   9  -1 -14  481.34   16.40   0
   9   6 -17  159.84   20.17   0
   9   7 -17  140.35   20.48   0
  10  -1 -15   14.95   14.94   0
  10   3 -17  364.10   21.80   0
  11  -2 -15   32.70   14.10   0
  11   4 -18   28.34   18.85   0
  11   5 -18    7.75   19.88   0
  11   6 -18   44.51   19.78   0
  12  -4 -14    4.15   10.94   0
  12   0 -17  153.96   20.14   0
  12   2 -18   18.77   19.90   0
  13   1 -18   15.75   18.55   0
  -2   0  12  785.97   15.45   0
  -2   0  13   11.90    9.18   0
  -2   1  16  572.93   17.15   0
  -2   2   7   64.22    5.23   0
  -2   3   6  941.62    7.43   0
  -2   3  17  222.50   12.91   0
  -2   6  14  366.51    9.78   0
  -1  -3  11  488.31   14.89   0
  -1  -3  12   34.39   11.62   0
  -1  -3  17  540.89   19.89   0
  -1  -3  18   92.28   15.42   0
  -1  -2   8   33.96    9.51   0
   0  -5  11  339.57   15.62   0
   0  10  -2   26.35   12.53   0
   0  11   0  235.17   12.21   0
   0  12   3   12.93   11.24   0
   1  -7  13   52.41   14.12   0
   1  -7  15   25.55   14.73   0
   1  -6   8  375.74   12.16   0
   1   5  -6  232.38   13.04   0
   1   8  -6 1693.23   24.39   0
   1  11  -4  772.71   21.65   0
   1  13   1   15.24   13.10   0
   2  -7   7    3.29   10.74   0
   2  -6   4   66.46    8.68   0
   2   1  -6    3.33    5.82   0
   2   9  -8 1187.43   24.95   0
   3  -8   6  639.97   15.96   0
   3   1  -8   57.93    9.80   0
   3   8 -10   -5.32   15.15   0
   3   9 -10   -1.26   15.05   0
   3  13  -6   88.05   16.83   0
   4 -10   9  536.18   17.68   0
   4  -8   3   -3.48    9.06   0
   4   0  -9   29.85   10.52   0
   4  13  -8  -10.57   17.86   0
   5   5 -13  396.08   19.59   0
   5   6 -13   89.26   12.64   0
   5  11 -12  192.81   21.39   0
   5  12 -11   -2.85   19.31   0
   5  13 -10   17.05   19.80   0
   5  14  -8  -10.40   18.53   0
   5  15  -6   50.09   20.55   0
   6 -11   6   -2.66   10.65   0
   6 -10   3  549.62   13.82   0
   6  -1 -11   52.33    9.80   0
   6   4 -14  100.10   16.45   0
   6   9 -14  -12.90   18.61   0
   6  11 -13   56.28   20.68   0
   7 -12   7   94.81   15.55   0
   7 -10   1   96.43    9.23   0
   7   0 -13  294.16   14.99   0
   7   4 -15  135.75   17.86   0
   7   9 -15   20.86   18.48   0
   7  10 -15  161.86   22.12   0
   7  11 -14  120.00   21.86   0
   8   0 -14   -9.43   12.25   0
   8   9 -16   47.17   21.38   0
   9   0 -15  204.60   15.51   0
   9   2 -16    3.22   14.04   0
   9   4 -17   94.62   17.92   0
   9   5 -17  143.05   19.89   0
   9   8 -17  -14.74   21.00   0
   9   9 -17   21.62   21.97   0
  10   2 -17   50.67   17.20   0
  10   5 -18   48.68   22.03   0
  10   6 -18   73.34   21.56   0
  10   7 -18  173.69   24.09   0
  11  -1 -16   49.15   16.26   0
  11   1 -17  102.74   17.19   0
  11   3 -18   41.95   19.11   0
  12  -3 -15  275.58   16.10   0
  13  -1 -17  113.54   16.98   0
  13   3 -19   35.25   20.74   0
  -2   1  10   43.53    9.00   0
  -2   1  15   60.37   10.34   0
  -2   3  16   75.38   11.39   0
  -2   4  16   26.66    9.46   0
  -2   5  15   27.06    8.46   0
  -1  -3  13  368.04   14.82   0
  -1  -3  15  204.65   15.04   0
  -1  -2  19  910.82   24.12   0
  -1   0   4 2272.58   13.04   0
  -1   9   1  148.96    9.84   0
  -1  10   3  937.68   14.84   0
   0  -5  12   33.98   12.19   0
   0  -5  15  209.04   16.91   0
   0  -5  16  384.35   19.52   0
   0  -5  17  421.67   20.82   0
   0  -4   8   28.39   11.79   0
   0   6  -4   23.16   10.08   0
   0   7  -4  428.92   13.75   0
   0   9  -3   20.60   10.74   0
   0  11  -1  123.92   13.14   0
   0  12   2   -3.36   11.06   0
   1  -6   9   28.84   12.24   0
   1   4  -6   19.67   10.71   0
   1   9  -6   95.05   14.14   0
   1  12  -3  454.07   19.62   0
   1  13   0   63.19   14.13   0
   2  -5   2   28.43    6.23   0
   2  11  -7   46.14   15.32   0
   2  13  -4   83.33   15.61   0
   3  -9  11  136.45   16.21   0
   3  10 -10   -7.92   15.80   0
   3  11  -9  597.39   22.93   0
   3  12  -8  166.99   18.92   0
   3  13  -7  158.78   18.98   0
   3  14  -5  151.63   21.44   0
   4 -10  10   -1.64   13.84   0
   4  -9   6  415.98   14.61   0
   4   3 -11  189.43   11.43   0
   4   5 -12  495.31   19.00   0
   4   6 -12  611.82   21.13   0
   4   7 -12   83.34   12.31   0
   4   8 -12  383.25   20.77   0
   4   9 -12   46.02   17.72   0
   4  11 -11  230.30   21.19   0
   4  12 -10    6.28   18.15   0
   4  13  -9   19.31   19.14   0
   4  14  -7  167.23   20.89   0
   4  15  -5   81.85   21.32   0
   5 -11  10    5.12   13.92   0
   5 -10   6   15.38   10.37   0
   5  -9   3   11.06    7.84   0
   5   4 -13   -0.33   14.47   0
   5  10 -13  721.45   27.53   0
   5  14  -9   90.79   21.55   0
   6  10 -14   45.52   19.16   0
   6  12 -13  114.92   23.59   0
   6  13 -12  745.22   31.40   0
   7 -11   4 1197.09   21.61   0
   7   1 -14  155.31   16.64   0
   7   3 -15 1132.92   26.50   0
   7   7 -16    4.11   18.29   0
   8   1 -15  792.32   22.23   0
   8  10 -16   21.84   20.53   0
   9 -11   0  220.36   10.45   0
   9   1 -16  203.04   18.92   0
   9   3 -17   57.20   19.89   0
  10   0 -16   25.61   14.61   0
  11   2 -18   58.78   17.63   0
  11   5 -19   65.80   23.80   0
  12  -2 -16   46.99   13.55   0
  12   1 -18    8.03   18.15   0
  12   3 -19   -3.55   17.87   0
  12   4 -19  165.00   21.10   0
  13   0 -18   17.24   17.91   0
  13   2 -19   31.01   19.97   0
  14   1 -19   16.62   20.19   0
  -2   1  11 1665.21   18.67   0
  -2   1  12  927.18   16.50   0
  -2   1  13  370.92   12.57   0
  -2   2   8  865.83   11.07   0
  -2   4  15   89.93    9.54   0
  -2   5  14 1045.65   15.97   0
  -2   6  13    6.12    6.71   0
  -1  -2   9  359.53   13.01   0
  -1  -2  17   59.67   13.93   0
  -1  -2  18  401.32   18.76   0
  -1  -1   6  460.70   10.34   0
  -1  -1  19   49.26   16.99   0
  -1   0  20   33.94   16.44   0
  -1  10   2   31.07    8.61   0
   0   5  -4  292.91   11.78   0
   0   8  -4   80.69   11.83   0
   0  10  -3    5.43   13.59   0
   0  12   1  114.83   13.30   0
   1  -6  10  287.19   15.44   0
   1  -5   6  761.96   15.72   0
   1  10  -6  334.63   17.67   0
   1  11  -5   24.34   14.25   0
   2  -8  13  478.73   17.69   0
   2  -8  14   54.30   16.42   0
   2  -7   8  369.44   15.35   0
   2   6  -9 1262.54   23.92   0
   2   7  -9  224.35   16.18   0
   2   8  -9  249.01   17.40   0
   2  13  -5   56.07   16.37   0
   2  14  -2   27.10   15.02   0
   3  -9  12  598.65   22.25   0
   3  -8   7   15.15   11.35   0
   3  -7   4  106.02   11.05   0
   3   2  -9  887.78   16.10   0
   3   8 -11  319.47   19.66   0
   3  12  -9  778.52   28.17   0
   3  14  -6   40.50   21.32   0
   4 -10  11   90.55   15.95   0
   4  -7   1  252.52    9.07   0
   4  10 -12  -11.72   18.67   0
   4  14  -8    7.60   19.88   0
   4  15  -6   10.42   21.06   0
   5 -11  11   -7.22   15.40   0
   5  -1 -10    2.84   10.70   0
   5   7 -14   38.27   18.18   0
   5   8 -14  106.19   20.49   0
   5  11 -13  213.76   22.94   0
   5  12 -12    9.00   20.01   0
   5  13 -11   35.28   20.95   0
   5  14 -10  211.25   24.06   0
   6 -11   7  124.64   13.68   0
   6  -9   1  359.85   10.71   0
   6   5 -15  204.18   18.79   0
   6   6 -15   78.98   18.30   0
   6   7 -15  626.63   25.26   0
   6   8 -15 2722.19   42.65   0
   6   9 -15 1012.31   31.50   0
   6  11 -14  311.49   25.14   0
   7 -12   8  268.34   17.46   0
   7  -9  -1  538.56   10.57   0
   7   5 -16   23.13   18.07   0
   7   6 -16   51.77   18.42   0
   7   8 -16  -13.36   14.13   0
   7  11 -15  128.86   18.05   0
   8 -12   5  416.05   16.46   0
   8   5 -17  113.45   20.29   0
   8   6 -17   21.85   18.66   0
   8   7 -17   23.90   14.82   0
   8   8 -17    3.14   20.69   0
   8   9 -17    4.91   22.80   0
   9  -3 -13  497.61   15.92   0
   9   6 -18  272.91   24.28   0
   9   7 -18   15.40   21.72   0
   9   8 -18   30.73   23.27   0
  10   1 -17  116.07   17.77   0
  10   3 -18  222.48   21.02   0
  11   0 -17  113.93   17.23   0
  11   4 -19   61.05   21.14   0
  12  -1 -17  156.50   17.27   0
  -2   2  13   42.77   10.11   0
  -2   2  14   52.97   10.69   0
  -1  -2  10   -1.79   11.04   0
  -1  -2  15  206.96   14.97   0
  -1  -2  16  360.80   17.19   0
  -1  -1  18  137.37   17.34   0
  -1   1  20   29.39   14.55   0
  -1   9   0   82.20   10.75   0
   0  -4   9  -15.39   11.57   0
   0  -4  18  268.35   19.43   0
   0   9  -4  147.37   13.12   0
   0  11  -2  211.30   13.47   0
   0  12   0  323.14   15.84   0
   1  -6  11  222.23   15.64   0
   1   8  -7  184.77   15.14   0
   1   9  -7  723.34   21.17   0
   1  12  -4  961.70   23.40   0
   2  -7   9  174.84   13.85   0
   2  -6   5 1547.76   19.90   0
   2   3  -8  135.54   13.23   0
   2   5  -9 1716.16   26.05   0
   2   9  -9  729.09   22.50   0
   2  11  -8  268.53   19.25   0
   2  14  -3  364.23   19.94   0
   3   5 -11    6.06   13.98   0
   3   9 -11    0.35   17.28   0
   3  13  -8   -4.65   18.17   0
   4  -9   7   23.52   12.08   0
   4  -6  -1    1.72    5.23   0
   4   2 -11  294.53   15.40   0
   4   4 -12  696.14   20.23   0
   4   7 -13   -6.99   16.99   0
   4   8 -13   41.19   18.62   0
   4  11 -12  133.01   21.22   0
   4  12 -11   -2.98   19.58   0
   4  13 -10  143.62   21.38   0
   4  14  -9   46.47   23.14   0
   4  15  -7  169.85   24.14   0
   5 -10   7  148.81   13.41   0
   5  -8   1  451.21   11.01   0
   5   0 -11  168.39   12.04   0
   5   3 -13   82.33   15.23   0
   5   5 -14   63.72   17.44   0
   5   6 -14   48.66   12.89   0
   5   9 -14  324.64   22.81   0
   5  10 -14   73.20   21.38   0
   5  13 -12  112.68   22.09   0
   6 -11   8    7.62   14.59   0
   6  10 -15  238.98   24.61   0
   6  12 -14  419.79   27.87   0
   7 -12   9   54.67   17.13   0
   7  -8  -3   27.79    4.73   0
   7   2 -15 2033.13   32.29   0
   7   4 -16  239.60   20.36   0
   7  10 -16   -1.96   21.52   0
   7  11 -16    7.79   21.98   0
   8  -3 -12  358.76   13.14   0
   8  -2 -13  681.53   16.83   0
   8  -1 -14    7.64   13.48   0
   8   2 -16  466.96   21.56   0
   8   4 -17  157.73   20.57   0
   9  -2 -14   -3.34   10.77   0
   9   4 -18   10.82   18.06   0
   9   5 -18  120.03   20.17   0
  10  -2 -15  193.13   15.79   0
  10   5 -19  130.27   22.36   0
  10   6 -19   -8.22   22.07   0
  11   1 -18  136.19   19.22   0
  11   3 -19  219.59   23.07   0
  12   0 -18  261.00   21.23   0
  12   2 -19   79.68   21.32   0
  12   4 -20  120.52   21.73   0
  13   1 -19   30.51   17.98   0
  -2   2   9 1461.86   15.16   0
  -2   2  11   30.49    8.85   0
  -2   2  12    6.34    9.26   0
  -2   3   7   20.32    4.78   0
  -2   4  14  432.13   12.47   0
  -2   5  13  169.44    8.90   0
  -2   6  12  314.81    8.71   0
  -1  -2  12   49.28   12.17   0
  -1  -2  13  587.93   17.58   0
  -1  -2  14    6.37   12.26   0
  -1  -1   7 2368.52   20.01   0
  -1  -1  17  -20.75   12.58   0
  -1   0  19  377.28   18.37   0
  -1   1  19  584.09   22.00   0
  -1   8  -1    9.79    8.29   0
  -1  11   4  607.53   13.97   0
  -1  11   5  387.03   11.60   0
   0  -4  16   92.67   16.22   0
   0  -4  17   27.73   16.14   0
   0  -3   6 1813.75   18.29   0
   0   7  -5 2375.80   26.38   0
   0  12  -1   24.96   13.65   0
   1  -6  13  242.95   16.93   0
   1  -6  14   24.20   14.73   0
   1  -6  15  334.49   19.45   0
   1  -6  16   -3.96   16.29   0
   1  -4   4   63.58    8.84   0
   1   3  -6   -1.26   10.86   0
   1   5  -7  202.22   14.36   0
   1  10  -7  754.26   21.91   0
   1  11  -6 1812.31   29.94   0
   1  13  -3  281.24   19.45   0
   2  10  -9  137.99   17.32   0
   2  14  -4    2.20   16.51   0
   3  -8   8  644.79   18.46   0
   3  10 -11  700.79   25.20   0
   3  12 -10   29.18   19.25   0
   3  13  -9  102.97   19.07   0
   3  14  -7   49.69   19.36   0
   3  15  -5  108.47   22.21   0
   4  -9   8   75.09   13.68   0
   4  -8   4   39.43    9.57   0
   4   3 -12    7.94   13.20   0
   4   6 -13   20.91   17.08   0
   4   9 -13  116.93   19.61   0
   4  10 -13  292.77   23.57   0
   4  13 -11  -15.89   19.25   0
   5 -10   8   -9.95   12.72   0
   5  11 -14   66.02   22.34   0
   5  12 -13   20.06   20.64   0
   5  14 -11   52.85   23.18   0
   6  -8  -1  946.46   12.33   0
   6   2 -14   60.46   15.16   0
   6   7 -16   41.64   20.71   0
   6   8 -16   22.28   20.33   0
   6   9 -16  285.59   24.39   0
   6  11 -15   42.98   21.76   0
   7 -11   5    3.84   11.21   0
   7  -2 -12  238.65   12.06   0
   7  -1 -13  399.24   15.43   0
   7   6 -17  238.32   22.81   0
   7   7 -17  149.78   23.20   0
   7   8 -17   13.77   21.58   0
   7   9 -17   -6.71   22.92   0
   8  -4 -11  205.66   10.17   0
   8   0 -15  321.22   17.35   0
   8   3 -17  191.14   22.32   0
   8   6 -18  102.41   21.22   0
   8   7 -18  287.21   25.87   0
   8   8 -18   68.84   23.87   0
   8   9 -18  139.81   26.20   0
   9   7 -19   35.32   22.00   0
   9   8 -19   35.78   22.88   0
  10  -1 -16   29.58   13.63   0
  10   2 -18   25.62   17.98   0
  10   4 -19  636.39   28.75   0
  11  -2 -16   47.27   13.21   0
  11  -1 -17  581.21   24.03   0
  11   5 -20   98.58   23.94   0
  12   1 -19  342.46   26.45   0
  12   3 -20  123.04   25.19   0
  13   0 -19  190.70   24.52   0
  13   2 -20  152.71   23.99   0
  -2   3  13   35.30    8.89   0
  -2   4  13   10.30    8.58   0
  -2   6   4   67.96    4.45   0
  -1  -1  16   18.09   12.63   0
  -1   0  18   61.86   13.71   0
  -1   2  19  134.92   16.80   0
   0  -4  12  128.41   14.23   0
   0  -4  14   28.92   14.09   0
   0  -4  15  636.78   20.58   0
   0   6  -5 1604.62   21.53   0
   0   8  -5  494.60   16.69   0
   0   9  -5   12.17   12.50   0
   0  10  -4   28.50   13.34   0
   0  11  -3   -4.04   12.23   0
   1  -5   8  381.22   15.58   0
   1  13  -4  537.30   22.70   0
   2  -7  11   -3.97   13.95   0
   2  -6   6  132.92   12.60   0
   2   4  -9  277.88   15.93   0
   2   9 -10  -11.44   16.72   0
   2  12  -8   28.63   17.29   0
   2  13  -7  -34.53   16.91   0
   2  14  -5  307.58   21.48   0
   3   4 -11  743.89   21.27   0
   3   7 -12 1724.25   31.67   0
   3   8 -12  219.76   19.83   0
   3  11 -11 1022.33   29.84   0
   3  14  -8  -21.30   19.68   0
   3  15  -6   93.95   22.81   0
   4  -9   9    8.96   15.35   0
   4   5 -13   82.17   16.09   0
   4  11 -13  345.60   24.98   0
   4  12 -12  188.44   21.93   0
   4  14 -10   -7.13   21.61   0
   4  15  -8   10.77   22.15   0
   5 -10   9   98.24   15.33   0
   5  -7  -1  565.04    9.48   0
   5   4 -14  293.39   15.73   0
   5   6 -15   43.28   17.99   0
   5   7 -15   17.04   19.20   0
   5   9 -15  948.00   31.10   0
   5  10 -15 1120.75   33.40   0
   5  12 -14  223.49   24.97   0
   5  13 -13   13.66   23.21   0
   6 -10   5   35.61   13.12   0
   6   3 -15 1397.15   29.28   0
   6   5 -16  587.36   25.07   0
   6   6 -16   98.16   20.07   0
   6  10 -16   37.19   22.95   0
   6  12 -15  307.61   28.06   0
   7 -10   2  271.29   12.76   0
   7   0 -14   -2.46   12.89   0
   7   1 -15 1079.32   26.65   0
   7   3 -16  617.48   23.12   0
   7   5 -17  851.56   29.24   0
   7  10 -17  -17.80   23.35   0
   8 -12   7  -15.80   16.74   0
   8 -11   3  873.41   19.95   0
   8 -10   0  445.18   12.72   0
   8   1 -16 1089.75   26.55   0
   8   5 -18   27.68   20.17   0
   9   1 -17  221.15   19.17   0
   9   3 -18   52.96   19.20   0
   9   5 -19  163.99   21.97   0
   9   6 -19  278.53   25.77   0
  10   0 -17  460.28   21.47   0
  10   3 -19  303.75   24.24   0
  10   6 -20   19.83   21.75   0
  11   0 -18  384.81   24.28   0
  11   2 -19  439.53   24.92   0
  11   4 -20   43.32   22.85   0
  12  -2 -17  369.89   20.79   0
  -2   3   8  774.76   10.35   0
  -2   3  11  129.55    8.57   0
  -2   3  12   -1.18    7.54   0
  -2   4  12   76.80    8.36   0
  -2   6  11   39.68    6.45   0
  -2   7   4   74.20    5.72   0
  -2   7   9    4.89    3.84   0
  -1  -1   8 1343.27   17.52   0
  -1  -1  14  225.58   16.56   0
  -1  -1  15   18.86   12.79   0
  -1   7  -2   76.48    9.41   0
  -1   8  -2 1041.84   19.03   0
  -1  11   2    9.18   10.16   0
   0  -3   7  236.55   11.85   0
   0  -3  18  214.41   19.33   0
   0  -2   4  463.70   11.53   0
   0   5  -5  339.81   13.80   0
   0  10  -5  174.82   17.98   0
   0  11  -4   33.42   15.82   0
   0  12  -2  213.48   15.09   0
   0  13   1   77.01   14.83   0
   1  -3   2  114.54    7.80   0
   1   4  -7    1.98    8.59   0
   1  10  -8 1118.98   28.18   0
   1  12  -6 1148.36   26.97   0
   1  14  -2   69.23   17.92   0
   2  -7  12 1011.77   24.15   0
   2   1  -7 1299.56   17.67   0
   2   2  -8  134.15   13.29   0
   2  12  -9  508.75   24.83   0
   2  13  -8  116.35   22.29   0
   2  14  -6  160.84   20.25   0
   3  -8  10  198.91   16.25   0
   3  -8  11   47.59   15.04   0
   3   2 -10    2.74   12.69   0
   3  10 -12   61.74   19.60   0
   3  12 -11  492.96   26.39   0
   3  13 -10   93.11   20.92   0
   3  14  -9   69.14   23.44   0
   3  15  -7  116.76   24.20   0
   4  -9  10   14.71   14.97   0
   4  -8   5  325.39   14.06   0
   4   0 -10 1344.62   20.16   0
   4   4 -13    8.74   15.98   0
   4   9 -14   47.17   20.02   0
   4  10 -14   14.18   20.33   0
   4  12 -13   83.39   23.33   0
   4  13 -12   43.03   21.83   0
   4  14 -11  -49.15   22.04   0
   4  15  -9   12.75   22.60   0
   5 -10  10   27.64   15.54   0
   5  -9   5   96.20   13.81   0
   5   5 -15  495.57   23.80   0
   6 -11  10   -0.21   15.75   0
   6  -9   2   34.06    9.72   0
   6  -2 -11    5.27    9.88   0
   6   0 -13   94.24   13.84   0
   6   1 -14   56.63   17.49   0
   6  11 -16   27.71   23.39   0
   7 -11   6 1203.21   25.04   0
   7  -4 -10   53.53    8.48   0
   7   4 -17  117.60   20.87   0
   7   8 -18  100.39   23.61   0
   7   9 -18  388.97   28.54   0
   8   2 -17   36.90   20.15   0
   8   4 -18  260.26   23.03   0
   8   8 -19  -25.93   22.41   0
   9 -11   1   15.44   10.14   0
   9  -9  -4  456.64    8.12   0
   9   2 -18   45.53   22.02   0
   9   4 -19  101.13   23.95   0
  10   1 -18   31.55   18.07   0
  10   5 -20    5.77   22.72   0
  11   3 -20   16.38   21.73   0
  12  -1 -18  188.72   19.61   0
  12   2 -20   10.25   21.74   0
  13   1 -20   35.70   22.30   0
  -2   3   9 1418.30   14.05   0
  -2   3  10   35.49    7.03   0
  -1  -1   9  823.18   16.17   0
  -1  -1  10   19.33   10.73   0
  -1  -1  11  591.34   16.49   0
  -1  -1  12  -12.64   11.46   0
  -1   0  16  405.60   17.30   0
  -1   1  17  325.70   18.77   0
  -1   2  18   -3.38   12.59   0
  -1   3   0 5421.16   19.42   0
  -1   3  18  195.53   16.18   0
  -1   9  -2  412.62   16.43   0
  -1  10  -1   44.61   12.62   0
  -1  11   1  288.02   14.13   0
   0  -3   8  448.36   15.66   0
   0  -3  16   29.18   16.03   0
   0  -2  19   75.34   18.10   0
   0   7  -6   24.48   12.93   0
   0   8  -6  133.98   15.18   0
   0  12  -3   19.73   13.70   0
   0  13   0   97.95   14.82   0
   1  -4   5 2713.54   23.65   0
   1   5  -8 1653.74   25.53   0
   1  12  -7   87.07   19.79   0
   1  13  -5   10.90   15.77   0
   1  14  -3  -13.00   17.05   0
   2   3  -9   41.32   14.21   0
   2   8 -11  847.67   25.78   0
   2   9 -11  482.21   23.38   0
   2  11 -10  268.00   22.38   0
   2  14  -7   35.02   22.41   0
   3  -8  14   42.84   18.40   0
   3  -7   6  111.55   12.84   0
   3   5 -12  113.17   17.13   0
   3  13 -11   50.40   23.78   0
   3  15  -8   85.40   24.96   0
   4  -9  12  623.56   23.95   0
   4  -7   2  629.20   13.81   0
   4  -1  -9 2741.93   24.19   0
   4   6 -14  382.99   22.45   0
   4  11 -14   32.97   22.26   0
   4  15 -10  141.84   25.60   0
   5 -10  11   57.93   17.74   0
   5  -8   2  256.41   11.75   0
   5   8 -16   94.20   23.02   0
   5   9 -16   29.56   22.85   0
   5  12 -15   27.62   24.59   0
   5  13 -14  250.21   27.72   0
   6  -7  -3  133.63    4.90   0
   6   2 -15  357.93   21.72   0
   6   4 -16  785.31   26.58   0
   6   6 -17  328.19   24.40   0
   6   7 -17  483.13   27.08   0
   6   8 -17  826.35   30.66   0
   6   9 -17  131.84   24.96   0
   6  10 -17   10.67   23.36   0
   6  12 -16   36.95   23.47   0
   7 -11   7   28.67   16.39   0
   7   2 -16  545.66   22.55   0
   7   6 -18  163.52   23.59   0
   7   7 -18   -2.84   21.22   0
   8 -12   8   79.60   17.14   0
   8   6 -19   26.86   22.98   0
   8   7 -19   80.00   22.37   0
   8   9 -19   38.05   23.39   0
   9 -12   5  314.15   19.41   0
   9   6 -20   15.42   21.87   0
   9   7 -20  -22.31   24.84   0
  10   2 -19  104.81   21.15   0
  10   4 -20    1.79   21.81   0
  11   1 -19  252.71   22.99   0
  12   0 -19  380.41   24.19   0
  12   3 -21  113.29   27.40   0
  -2   5  11   17.31    6.76   0
  -1   0  15   83.20   13.45   0
  -1   2  17   11.81   14.16   0
  -1  11   0  204.00   14.36   0
   0  -3   9 1033.49   20.57   0
   0  -3  14  340.24   17.85   0
   0  -3  15 1260.39   26.90   0
   0  -2  18   72.81   17.60   0
   0  -1  19  598.79   24.89   0
   0   6  -6   72.52   13.94   0
   0  10  -6   -1.56   16.57   0
   0  11  -5   74.75   15.11   0
   0  12  -4  361.71   20.64   0
   0  13  -1    1.39   12.89   0
   1  -5  11 1309.63   25.27   0
   1  -5  12  383.27   18.89   0
   1  -5  13 2052.37   32.15   0
   1  -5  14   35.72   15.80   0
   1  -5  15 1395.82   27.62   0
   1  -2   0 2186.46    8.88   0
   1  11  -8 1085.35   27.77   0
   1  13  -6  428.17   21.40   0
   1  14  -4  223.02   21.85   0
   2   6 -11   11.06   16.65   0
   2   7 -11  301.03   16.09   0
   2  10 -11  134.48   20.39   0
   2  12 -10   70.17   20.65   0
   2  13  -9  481.23   25.53   0
   2  15  -5  256.28   22.88   0
   3   7 -13   -2.45   18.26   0
   3   9 -13   10.61   13.85   0
   3  10 -13  196.40   22.33   0
   3  12 -12   -0.15   21.74   0
   3  14 -10   15.26   21.71   0
   4   5 -14  685.39   24.80   0
   4   8 -15  118.54   23.10   0
   4   9 -15  113.70   23.16   0
   4  12 -14   88.09   25.21   0
   4  13 -13    2.54   23.31   0
   4  14 -12   16.06   24.60   0
   4  15 -11   46.31   23.68   0
   5  -9   6  335.02   16.24   0
   5   0 -12   78.93   13.32   0
   5   1 -13  113.10   15.31   0
   5   4 -15  217.69   20.43   0
   5   6 -16  223.23   22.82   0
   5   7 -16  385.10   24.68   0
   5  10 -16   53.60   22.39   0
   5  11 -16   43.82   25.31   0
   5  13 -15  113.75   26.12   0
   6   5 -17   69.91   23.94   0
   6  11 -17  127.19   26.02   0
   7 -10   3  880.68   20.07   0
   7  -9   0  158.50   10.04   0
   7   3 -17  154.76   20.61   0
   7   5 -18  374.78   26.19   0
   8  -2 -14  519.61   18.54   0
   8  -1 -15  343.23   16.87   0
   8   0 -16  344.78   21.21   0
   8   3 -18  316.62   23.18   0
   8   5 -19   -9.39   22.17   0
   9  -2 -15  412.67   17.20   0
   9  -1 -16  626.62   21.35   0
   9   0 -17  148.91   20.22   0
   9   3 -19   42.78   20.87   0
   9   5 -20   25.08   23.60   0
  10  -2 -16  563.02   20.04   0
  10  -1 -17  211.82   17.57   0
  10   3 -20   -2.21   22.73   0
  11  -2 -17  566.15   22.48   0
  11   2 -20    1.72   21.22   0
  11   4 -21   30.11   25.38   0
  12   1 -20  135.46   23.17   0
  -2   4   7    8.73    4.57   0
  -2   4   9   48.63    6.40   0
  -2   4  10  250.96    8.11   0
  -2   5  10  506.41    9.88   0
  -1   0   6   13.26    7.53   0
  -1   0  14  318.76   15.63   0
  -1   1  16   47.56   12.92   0
  -1   3  17  185.62   15.78   0
  -1   4  17    3.66   12.89   0
  -1   7  -3   74.32   10.53   0
  -1   9  -3 1319.56   23.96   0
  -1  11  -1   47.18   13.08   0
   0  -3  11 1092.35   22.67   0
   0  -3  12   -2.04   13.90   0
   0  -3  13 1515.96   26.31   0
   0  -2  17   31.99   16.63   0
   0   1  20   16.27   19.69   0
   0   4  -5   -0.54   11.35   0
   0  13  -2   74.13   14.19   0
   1  -4   6 1415.08   20.45   0
   1   2  -6    7.65   11.40   0
   1  11  -9  279.25   23.72   0
   1  12  -8  451.03   23.41   0
   1  13  -7   13.21   21.35   0
   1  14  -5   36.60   20.48   0
   2  -6   9  135.67   15.53   0
   2  -6  16   69.49   19.51   0
   2  -5   4  229.40   11.33   0
   2  -4   1   -0.40    5.71   0
   2  11 -11  581.52   26.34   0
   2  13 -10   43.23   23.76   0
   2  14  -8   99.42   21.46   0
   2  15  -6  115.03   21.62   0
   3  -7   7 1640.63   25.74   0
   3  -6   3   72.58    9.48   0
   3   4 -12  221.52   14.32   0
   3   6 -13  628.40   23.77   0
   3  11 -13  290.79   24.27   0
   3  13 -12   61.76   23.50   0
   3  14 -11   33.46   23.87   0
   4   7 -15  -36.61   20.94   0
   4  10 -15  194.67   24.05   0
   4  13 -14   29.75   23.06   0
   4  14 -13   69.66   26.24   0
   5   5 -16  484.55   24.84   0
   5  12 -16   29.06   26.20   0
   6 -10   7   -2.57   13.49   0
   6   3 -16  591.60   24.60   0
   6   7 -18  146.14   23.59   0
   6   8 -18    4.04   22.68   0
   6   9 -18   48.31   25.27   0
   6  10 -18  178.26   27.86   0
   7 -11   8  122.86   16.89   0
   7  -1 -14   -7.42   12.17   0
   7   0 -15   16.22   14.69   0
   7   4 -18   39.14   19.42   0
   7   7 -19   18.72   24.01   0
   7   8 -19    6.99   24.33   0
   7   9 -19  -24.00   26.43   0
   7  10 -19   40.07   25.96   0
   8  -9  -2 1201.04   15.11   0
   8  -3 -13  946.47   19.80   0
   8   1 -17   39.36   17.32   0
   8   4 -19   24.60   21.49   0
   8   7 -20   91.42   26.74   0
   8   8 -20   28.20   26.31   0
   9 -12   6  540.00   22.47   0
   9 -11   2  273.62   15.57   0
   9   1 -18  100.78   19.45   0
   9   4 -20   31.39   24.73   0
   9   7 -21    5.66   24.38   0
  10   0 -18   48.21   18.11   0
  10   1 -19   17.92   21.53   0
  10   5 -21   11.52   24.79   0
  11  -3 -16   40.93   12.55   0
  11  -1 -18    9.88   16.65   0
  11   0 -19   -0.90   20.56   0
  11   3 -21   26.70   22.44   0
  12   2 -21  137.19   24.69   0
  -2   4   8  224.21    6.85   0
  -1   0   7 1706.88   18.41   0
  -1   1  15  183.74   14.44   0
  -1   2  16   46.50   12.67   0
  -1   6  -3  272.16   12.11   0
  -1  10  -3  197.69   16.75   0
  -1  12   1   -2.23   13.61   0
  -1  12   2   19.42   12.69   0
  -1  12   3  495.34   16.03   0
   0  -2  16   16.23   15.38   0
   0  -1  18   43.27   17.06   0
   0   5  -6   99.45   13.81   0
   0   7  -7 3226.91   35.07   0
   0   8  -7  364.27   18.46   0
   0  10  -7   22.05   18.90   0
   0  11  -6   10.59   15.58   0
   0  13  -3   52.31   15.04   0
   1  -4  16   -3.24   17.75   0
   1   4  -8   -4.79    9.61   0
   1  14  -6   15.67   21.50   0
   2  -6  10   72.58   15.27   0
   2  -6  11   92.31   16.41   0
   2  -6  12  323.99   19.42   0
   2  -6  14  230.12   20.46   0
   2  -6  15 1429.06   31.71   0
   2   7 -12  208.39   20.57   0
   2  10 -12  360.83   24.51   0
   2  12 -11 1227.46   34.00   0
   2  14  -9  221.20   24.44   0
   2  15  -7   16.86   21.10   0
   3  -7   8  477.58   18.71   0
   3   5 -13  108.34   18.91   0
   3   8 -14   69.86   21.79   0
   3   9 -14   70.97   21.51   0
   3  10 -14  121.55   24.07   0
   3  15 -10   31.39   24.06   0
   3  16  -8  201.82   27.58   0
   4  -8   7 1015.22   22.59   0
   4  -7   3   33.28   11.32   0
   4   4 -14 1053.59   26.96   0
   4   6 -15    3.78   19.31   0
   4  12 -15   71.08   26.13   0
   5  -2 -10  236.85   12.18   0
   5   7 -17  144.40   24.56   0
   5   8 -17  936.96   33.69   0
   5  10 -17  121.12   26.34   0
   5  11 -17  -19.74   26.78   0
   6 -10   8   45.82   15.29   0
   6  -9   3 1285.13   21.08   0
   6   0 -14  170.30   18.47   0
   6   4 -17  497.46   26.17   0
   6   6 -18   14.91   22.38   0
   6  11 -18  147.04   27.50   0
   7 -10   4  571.89   19.99   0
   7  -2 -13  525.79   16.32   0
   7   1 -16  343.73   20.15   0
   7   2 -17  534.32   24.28   0
   7   6 -19   14.49   23.36   0
   8   2 -18   99.67   20.07   0
   8   6 -20  120.42   25.46   0
   9 -10  -1  170.72   11.14   0
   9   2 -19  116.51   21.58   0
   9   6 -21   26.43   25.98   0
  10   2 -20    7.09   23.84   0
  10   4 -21  110.89   25.06   0
  11   1 -20    5.33   21.30   0
  -2   5   9   84.15    6.38   0
  -2   6   9   29.26    5.13   0
  -1   0   8  956.35   15.47   0
  -1   0   9  575.09   15.78   0
  -1   0  10  462.91   15.74   0
  -1   0  11  209.09   13.19   0
  -1   0  12  125.16   12.77   0
  -1   1  14    2.23   13.96   0
  -1   4  16  330.15   16.68   0
  -1   8  -4 1088.27   21.13   0
  -1  11  -2   12.63   11.89   0
  -1  12   0    6.08   13.88   0
   0  -2  14   40.10   14.44   0
   0  -2  15  120.59   16.57   0
   0  -1  17   19.47   16.19   0
   0   0  18  132.34   19.43   0
   0   1  19  207.06   18.79   0
   0   6  -7 1580.09   26.00   0
   0  11  -7    1.98   18.51   0
   0  12  -6  381.91   23.41   0
   1  -4   7 1582.34   22.83   0
   1  -4  15 2419.05   37.54   0
   1  -3   3   81.52    9.71   0
   1  -3  18   49.32   19.37   0
   1   7 -10   22.09   17.00   0
   1  10 -10  332.71   22.84   0
   1  11 -10  187.46   22.14   0
   1  12  -9  151.05   20.87   0
   1  13  -8    8.70   19.00   0
   1  14  -7    9.87   22.96   0
   2  -5   5   46.43   11.70   0
   2   2  -9  995.72   20.53   0
   2   3 -10  414.39   18.78   0
   2   6 -12  -17.30   18.03   0
   2  11 -12   35.43   21.01   0
   2  12 -12   18.10   24.88   0
   2  13 -11 1145.59   35.27   0
   2  14 -10   94.77   23.91   0
   2  15  -8   35.03   22.45   0
   3  -7   9  297.04   17.64   0
   3  -7  10  222.58   17.92   0
   3  -7  14   66.50   19.57   0
   3  -7  15 1543.84   35.23   0
   3   1 -10  432.96   16.35   0
   3   2 -11  417.18   17.74   0
   3   3 -12  231.24   18.36   0
   3  11 -14    1.71   21.99   0
   3  13 -13   14.26   23.66   0
   3  14 -12   35.30   24.89   0
   3  15 -11   49.62   25.74   0
   3  16  -9   -4.05   24.79   0
   4  -8   8  652.57   21.00   0
   4   1 -12  172.96   15.94   0
   4   5 -15  107.27   20.40   0
   4   7 -16   30.39   20.81   0
   4   9 -16  119.40   23.82   0
   4  10 -16   13.22   23.36   0
   4  11 -16  -18.72   25.37   0
   4  13 -15   51.86   27.32   0
   4  14 -14    0.91   26.84   0
   5  -9   8  144.24   16.48   0
   5  -9   9  285.29   18.69   0
   5   4 -16  387.70   24.32   0
   5   6 -17  -11.78   21.35   0
   5  12 -17  249.09   30.86   0
   6 -10   9   79.18   17.29   0
   6 -10  10   63.93   18.57   0
   6  -8   0   20.08    7.90   0
   6  -1 -13  -11.07   11.99   0
   6   1 -15  112.24   17.65   0
   6   2 -16   47.73   18.44   0
   6   5 -18  -13.13   20.92   0
   6   9 -19   -2.71   26.82   0
   7   3 -18  546.34   26.58   0
   7   5 -19   41.30   24.15   0
   7   8 -20  300.54   31.66   0
   7   9 -20  399.41   33.76   0
   8 -11   6 1257.44   29.53   0
   8  -4 -12  400.27   14.23   0
   8   3 -19   35.02   21.30   0
   8   5 -20   66.88   24.46   0
   8   8 -21   13.90   27.85   0
   9   3 -20   27.42   22.08   0
   9   5 -21  108.25   26.89   0
  11   2 -21   51.92   24.06   0
  12   1 -21  -11.22   25.90   0
  -1   1  13  -15.15   13.21   0
  -1   2  15  257.81   14.74   0
  -1   5  -3 1414.61   18.82   0
  -1   7  -4  595.12   17.03   0
  -1  12  -1   37.79   15.17   0
   0  -2   7 6052.56   35.92   0
   0  -1  16   20.09   15.52   0
   0   2  19   41.14   17.10   0
   0   8  -8  554.39   21.83   0
   0   9  -8 1136.28   27.67   0
   0  10  -8   53.04   18.14   0
   0  14  -2   21.29   17.85   0
   1  -4   9   35.85   15.74   0
   1  -4  12  363.39   19.61   0
   1  -4  13 1376.67   28.57   0
   1  -4  14   67.22   12.44   0
   1  -3  17  303.87   22.39   0
   1  12 -10    1.42   20.54   0
   1  13  -9   54.77   21.46   0
   1  15  -5  200.21   22.27   0
   2   1  -8   78.14   12.11   0
   2   4 -11  770.88   23.83   0
   2   9 -13  138.27   22.83   0
   2  10 -13  487.70   27.63   0
   2  11 -13  509.88   28.14   0
   2  15  -9    8.73   22.56   0
   3  -7  11  116.82   13.24   0
   3  -7  12  215.78   18.38   0
   3  -7  13  158.30   15.86   0
   3   0  -9 2497.74   25.21   0
   3   4 -13   44.08   18.11   0
   3   6 -14 2622.09   38.35   0
   3   8 -15    8.98   20.66   0
   3   9 -15   -1.05   22.36   0
   3  10 -15  129.14   25.59   0
   3  13 -14   40.91   23.56   0
   3  14 -13   -9.75   25.63   0
   3  15 -12    2.67   29.54   0
   3  16 -10   46.50   26.23   0
   4  -8  10  410.40   21.37   0
   4  -8  11  125.19   18.88   0
   4  -8  12   76.44   19.84   0
   4  -8  13  104.10   21.02   0
   4  -8  14  -27.71   20.97   0
   4   6 -16  253.69   23.42   0
   4  12 -16  -32.62   26.99   0
   5  -9  10   20.38   17.49   0
   5  -9  12  113.43   20.86   0
   5  -7   0  278.39    9.92   0
   5   5 -17  430.04   25.68   0
   5   8 -18  -17.30   24.26   0
   5   9 -18  376.55   29.80   0
   5  10 -18  277.84   29.63   0
   6 -10  11  392.19   23.62   0
   6  -9   4 1476.31   24.77   0
   6  -2 -12  398.61   15.77   0
   6   3 -17 1436.88   34.10   0
   6   7 -19   27.25   24.45   0
   6   8 -19   -6.02   18.08   0
   7 -10   5  188.06   15.89   0
   7   4 -19   24.25   24.36   0
   7   7 -20   91.38   26.69   0
   8 -11   7  137.11   20.60   0
   8   0 -17  154.37   21.02   0
   8   4 -20  169.43   24.90   0
   8   6 -21  119.43   30.01   0
   8   7 -21   30.62   27.53   0
   9 -11   3    6.22   11.99   0
   9  -1 -17    5.03   17.60   0
   9   0 -18   43.81   20.84   0
   9   4 -21   -7.70   26.71   0
  10  -2 -17  128.51   17.87   0
  10  -1 -18   20.78   18.71   0
  10   0 -19  364.40   26.27   0
  10   3 -21   88.37   25.05   0
  10   5 -22   26.91   24.58   0
  11   3 -22   50.24   28.15   0
  12   2 -22   24.52   28.63   0
  -2   9   6  410.64    7.67   0
  -1   2  14  114.96   15.09   0
  -1   4  15   51.83   12.75   0
  -1   5  15   93.92   12.58   0
  -1   6  -4   85.58   12.40   0
  -1   8  -5 1837.71   28.80   0
  -1  11  -4   34.03   17.27   0
  -1  12  -2  350.61   19.34   0
   0  -2   8 3380.84   30.14   0
   0  -2   9  190.05   14.62   0
   0  -2  10 1262.39   23.31   0
   0  -2  11   28.67   14.42   0
   0  -1  15   49.16   15.59   0
   0   0  17  153.36   17.43   0
   0   1  -2  485.61    8.62   0
   0   3  -5  692.15   16.95   0
   0   4  -6  476.00   16.66   0
   0  11  -8  267.89   21.58   0
   0  12  -7   11.11   17.67   0
   0  13  -6  550.97   24.44   0
   0  14  -4  143.94   21.37   0
   0  14  -3  115.60   17.61   0
   1  -4  10  -12.84   10.76   0
   1  -4  11  151.68   13.06   0
   1  -3  16  428.93   23.37   0
   1  -2  18  133.40   19.59   0
   1   8 -11   28.76   19.35   0
   1   9 -11  278.13   18.18   0
   1  10 -11  894.73   29.76   0
   1  11 -11  124.75   22.60   0
   1  14  -8   66.65   21.59   0
   1  15  -6   99.06   21.71   0
   2  -5  15  668.92   26.65   0
   2  -5  16   21.00   14.53   0
   2   7 -13 1928.92   36.56   0
   2  12 -13 1121.54   36.85   0
   2  13 -12  144.78   25.24   0
   2  14 -11   51.94   24.41   0
   2  15 -10   25.09   25.01   0
   3   5 -14  892.03   28.52   0
   3  11 -15  118.54   24.53   0
   3  12 -15  124.00   27.65   0
   4  -7   4 1333.74   21.79   0
   4  -1 -10 1468.85   21.86   0
   4   8 -17   26.58   24.88   0
   4   9 -17  194.89   28.20   0
   4  10 -17  289.31   28.63   0
   4  11 -17  334.60   32.19   0
   4  13 -16  -31.38   28.26   0
   5  -8   4  866.06   19.68   0
   5   0 -13  600.58   19.98   0
   5   1 -14  367.99   19.69   0
   5   2 -15   30.58   17.91   0
   5   3 -16  354.46   22.54   0
   5   7 -18  -42.28   23.64   0
   6   4 -18  716.97   30.10   0
   6   6 -19   37.99   25.52   0
   7 -10   6 1781.70   32.86   0
   7  -8  -2 1459.88   16.31   0
   7   1 -17  647.80   26.66   0
   7   6 -20   11.49   23.23   0
   7   9 -21   19.04   27.41   0
   8 -11   8  749.05   26.73   0
   8 -10   2   94.48   11.71   0
   8  -2 -15   17.50   14.63   0
   8  -1 -16  200.10   17.07   0
   8   1 -18  555.49   25.65   0
   8   2 -19   40.70   23.88   0
   9  -5 -12  105.25   10.22   0
   9  -2 -16  956.83   24.04   0
   9   1 -19  132.33   21.49   0
   9   2 -20    8.55   24.26   0
   9   6 -22   69.31   28.06   0
  10  -3 -16  387.93   19.24   0
  10   1 -20   58.27   21.67   0
  10   4 -22   -0.72   26.73   0
  11  -2 -18  -13.66   17.08   0
  11  -1 -19  511.05   24.74   0
  11   0 -20   45.54   21.28   0
  -2   5   7   13.50    4.22   0
  -2   9   2  355.29   11.32   0
  -1   1   4   54.45    5.07   0
  -1   1  12    3.78   11.41   0
  -1   7  -5 2877.52   31.62   0
  -1  10  -5    5.34   15.29   0
  -1  12  -3   74.35   17.61   0
   0  -1   3  -11.77    7.22   0
   0   0  16  196.13   19.35   0
   0   1  17  447.66   23.34   0
   0   2  18  342.00   20.08   0
   0   3  18  102.90   19.01   0
   0   8  -9  986.13   26.37   0
   0   9  -9  670.09   25.35   0
   0  10  -9   83.73   20.04   0
   0  12  -8  330.12   23.22   0
   0  13  -7    7.07   22.09   0
   0  14  -5  124.25   22.54   0
   1  -3   4  857.84   15.60   0
   1  -3  15   57.48   18.23   0
   1   2  -7  239.99   14.58   0
   1   5 -10  936.45   25.32   0
   1   7 -11   64.29   14.08   0
   1  12 -11  228.60   24.82   0
   1  13 -10  192.94   24.15   0
   1  14  -9  357.73   27.04   0
   1  15  -7    3.61   21.16   0
   2  -5   7 1072.36   22.74   0
   2  -5  13  203.88   19.56   0
   2  -5  14  198.03   20.16   0
   2  -4   2  144.57    9.01   0
   2   6 -13  971.11   29.38   0
   2   9 -14  730.85   31.73   0
   2  10 -14  186.34   25.48   0
   2  11 -14   54.78   23.79   0
   2  13 -13  589.67   32.27   0
   2  14 -12   46.96   25.99   0
   2  15 -11   29.56   28.91   0
   2  16  -9   25.57   26.60   0
   3  -6   5 1622.08   23.63   0
   3  -5   1   -3.23    8.77   0
   3  -1  -8  390.04   12.29   0
   3   9 -16   37.12   24.27   0
   3  10 -16  -13.23   24.80   0
   3  13 -15   34.91   27.19   0
   3  14 -14   91.45   28.40   0
   3  15 -13   44.93   28.11   0
   4  12 -17   41.96   28.05   0
   4  13 -17    1.98   27.81   0
   5  -8   5  119.29   16.39   0
   5  -1 -12  810.61   19.25   0
   5   4 -17  894.24   31.04   0
   5   6 -18  131.23   25.28   0
   5   9 -19  112.06   29.92   0
   5  11 -19  -10.30   28.52   0
   6  -9   5  199.26   15.51   0
   6   5 -19   54.99   24.05   0
   6   8 -20   -8.68   27.55   0
   6   9 -20  391.46   32.73   0
   6  10 -20  821.64   34.64   0
   7 -10   7    7.72   19.09   0
   7  -1 -15   65.70   14.47   0
   7   2 -18  496.98   26.19   0
   7   5 -20  366.92   28.96   0
   7   7 -21  -25.57   27.37   0
   7   8 -21   60.99   27.72   0
   8 -11   9    2.79   19.44   0
   8   3 -20  170.90   25.22   0
   8   5 -21   65.13   26.46   0
   8   7 -22   10.85   28.93   0
   9   3 -21   16.24   23.80   0
   9   5 -22   17.76   26.54   0
  10   2 -21   71.66   24.17   0
  11   1 -21   76.89   24.04   0
  11   2 -22  164.16   28.73   0
  -2   8   0  190.87   11.62   0
  -2   9   1  531.77   13.93   0
  -1   1  11   82.41   11.72   0
  -1   2  13  105.63   12.54   0
  -1   3  14   22.55   10.85   0
  -1   6  14   -2.69   10.34   0
  -1  11  -5   38.38   15.99   0
  -1  12  -4  338.16   21.74   0
  -1  13  -1  122.48   17.59   0
   0  -1  14  133.65   15.63   0
   0  11  -9   63.23   20.21   0
   0  14  -6  434.69   27.29   0
   1  -3  14 1804.49   32.93   0
   1  -2  17  -20.54   18.36   0
   1   0  19  -17.77   19.31   0
   1   6 -11 1390.88   30.40   0
   1   8 -12  503.60   26.27   0
   1   9 -12  940.52   30.65   0
   1  10 -12  651.78   28.80   0
   1  11 -12   77.61   23.51   0
   1  13 -11 1182.81   36.85   0
   1  14 -10   50.73   24.16   0
   1  15  -8  191.40   25.50   0
   2  -5   8 2349.28   30.61   0
   2  -5   9    2.51   15.94   0
   2  -5  10 1067.71   26.11   0
   2  -5  12   83.12   17.68   0
   2  -4  17 1390.32   34.76   0
   2   2 -10  285.57   17.87   0
   2   3 -11  229.55   19.66   0
   2   4 -12 1089.97   27.81   0
   2   7 -14 1817.45   37.92   0
   2   8 -14 1537.47   36.48   0
   2  12 -14  161.04   28.01   0
   2  14 -13    3.49   29.59   0
   2  16 -10  251.38   31.62   0
   3  -6   6   -7.96   13.82   0
   3  -6  14  409.33   24.93   0
   3  -6  15  159.91   21.74   0
   3   1 -11  308.06   16.96   0
   3   2 -12  982.91   24.46   0
   3   4 -14   46.09   19.87   0
   3  11 -16   29.16   19.33   0
   3  12 -16   28.18   27.27   0
   3  14 -15   74.30   29.25   0
   4  -7   5  809.68   20.02   0
   4  -4  -5    6.02    4.11   0
   4   2 -14   63.14   18.24   0
   4   6 -17   54.71   24.71   0
   4  10 -18  274.52   31.77   0
   4  11 -18   41.58   30.11   0
   5   5 -18  383.50   28.60   0
   5   7 -19   -9.86   23.53   0
   5   8 -19   15.31   24.98   0
   6  -9   6 1655.26   29.99   0
   6   0 -15  316.92   19.60   0
   6   1 -16   81.94   18.61   0
   6   2 -17  766.77   28.09   0
   6   3 -18 1624.19   37.09   0
   6   7 -20   86.10   25.75   0
   7 -10   8  643.58   25.54   0
   7 -10   9   82.75   21.94   0
   7  -9   2   19.08   12.69   0
   7  -4 -11  980.88   17.05   0
   7  -2 -14    3.25   13.88   0
   7   3 -19    9.36   22.00   0
   7   6 -21   66.02   27.84   0
   8 -10   3   83.08   13.88   0
   8  -9  -1    4.56    8.56   0
   8  -6  -9   18.31    6.13   0
   8   4 -21  310.89   29.15   0
   8   6 -22   23.94   27.91   0
   9 -11   5   99.94   17.96   0
   9   4 -22   39.64   29.12   0
  10 -11   2  314.15   19.34   0
  10   3 -22   26.98   26.60   0
  11   3 -23  189.95   32.11   0
  -2   9   0   68.51   11.79   0
  -2  10   1   77.69   12.10   0
  -2  10   2  161.90   11.89   0
  -2  10   3  670.00   14.40   0
  -1   1   9   99.63   12.40   0
  -1   1  10    1.63   10.08   0
  -1   2  12  198.06   15.35   0
  -1   5  -4  214.17   13.71   0
  -1   5  14   56.47   11.66   0
  -1   6  -5   23.61   14.09   0
  -1   8  -6  122.07   17.02   0
  -1  11  -6   55.86   20.70   0
  -1  12  -5  -18.08   18.74   0
  -1  13  -2  888.61   24.03   0
   0  -1  13   -5.19   14.10   0
   0   0  15  442.29   20.67   0
   0   2  17  855.48   25.06   0
   0   3  17  251.42   20.50   0
   0   5  -8   63.06   17.59   0
   0   9 -10  395.34   24.26   0
   0  11 -10  370.30   28.10   0
   0  12  -9   50.07   21.04   0
   0  13  -8  418.93   26.01   0
   0  14  -7   51.10   24.47   0
   1  -3   5 7624.22   39.48   0
   1  -3  13   -2.34   16.46   0
   1  -2  16  220.67   21.12   0
   1   1  19   15.94   22.76   0
   1  12 -12   37.31   24.76   0
   1  14 -11  891.90   37.66   0
   1  15  -9  459.55   29.88   0
   2  -4  16  133.46   21.94   0
   2   9 -15   39.95   25.42   0
   2  10 -15  335.42   29.65   0
   2  11 -15   36.16   25.74   0
   2  13 -14  105.92   28.01   0
   2  15 -12    0.15   27.29   0
   2  16 -11  101.90   30.93   0
   3  -6   7  537.02   20.17   0
   3  -6   8  574.17   21.45   0
   3  -6  12   29.87   18.30   0
   3  -6  13   91.22   20.57   0
   3   5 -15   35.06   21.69   0
   3   7 -16   26.77   23.39   0
   3  10 -17  -16.78   24.83   0
   3  11 -17   78.29   27.17   0
   3  13 -16   53.45   29.85   0
   4  -7   6   12.48   13.92   0
   4  -7  14  159.00   23.01   0
   4   0 -12   34.20   16.10   0
   4   4 -16  519.93   27.20   0
   4  12 -18   89.58   29.67   0
   5  -8   6  810.57   22.38   0
   5  -8   7  333.10   21.15   0
   5  -7   1  108.94   11.05   0
   5  -2 -11  350.40   14.50   0
   5   9 -20   -2.46   27.90   0
   5  10 -20   54.35   30.73   0
   6  -9   7   23.35   15.86   0
   6  -9   8  650.05   24.89   0
   6  -1 -14  183.58   16.04   0
   6   4 -19   19.17   23.90   0
   6   6 -20  248.47   29.22   0
   6   8 -21   23.64   30.10   0
   6   9 -21   35.08   31.13   0
   7 -10  10   48.82   20.30   0
   7   4 -20  268.52   26.43   0
   7   8 -22  176.44   34.09   0
   8 -10   4   45.92   17.14   0
   8   0 -18  771.81   29.40   0
   8   1 -19   10.46   23.31   0
   8   5 -22  -20.16   29.92   0
   9 -11   6   58.50   18.78   0
   9  -4 -14   98.41   13.78   0
   9  -1 -18  576.27   25.78   0
   9   0 -19  121.77   21.02   0
   9   1 -20   64.38   25.96   0
  10  -1 -19  614.72   27.98   0
  10   0 -20   28.36   24.18   0
  10   1 -21    6.53   27.01   0
  10   4 -23   29.83   28.98   0
  -2   6   7   10.78    4.13   0
  -2   9  -1   10.61   12.89   0
  -2  10   0  186.68   13.76   0
  -1   1   6  343.13   10.58   0
  -1   1   7  775.59   14.28   0
  -1   3  13   70.50   11.43   0
  -1   9  -7  291.04   20.71   0
  -1  12  -6   21.86   20.75   0
  -1  13  -4  441.87   24.09   0
   0  -1   4   68.67   10.29   0
   0  -1  11   39.26   15.04   0
   0  -1  12   18.00   14.19   0
   0   0  14  286.87   18.51   0
   0   3  -6 1861.52   25.01   0
   0   4  17    8.68   14.47   0
   0   6  -9  170.33   19.88   0
   0  12 -10  114.91   24.44   0
   0  14  -8  172.30   27.47   0
   0  15  -5   15.47   20.18   0
   1  -3  11   56.39   17.10   0
   1  -3  12    3.27   15.83   0
   1  -2  15   -5.21   17.87   0
   1   2  19  247.66   26.00   0
   1   3  -9  693.06   21.88   0
   1   4 -10  263.01   16.24   0
   1   8 -13  552.36   27.74   0
   1   9 -13  189.33   24.87   0
   1  10 -13  101.48   23.27   0
   1  11 -13  109.42   25.39   0
   1  12 -13  930.42   36.32   0
   1  13 -12   22.11   25.08   0
   1  15 -10  -15.78   25.26   0
   1  16  -8   97.18   29.63   0
   2  -4   3  119.81   10.91   0
   2  -4  15  426.57   24.21   0
   2  -3  17    7.10   21.21   0
   2   1  -9 2865.96   30.00   0
   2   6 -14  745.49   28.93   0
   2   8 -15   24.74   24.59   0
   2  12 -15  190.34   28.72   0
   2  13 -15   48.90   27.21   0
   2  14 -14  -14.05   27.46   0
   2  15 -13    1.97   28.31   0
   3  -6  10  678.78   23.91   0
   3  -6  11    2.91   12.34   0
   3  -5  16  277.38   25.53   0
   3   6 -16 1167.16   35.59   0
   3   8 -17  351.48   30.68   0
   3   9 -17  357.39   30.10   0
   3  12 -17  328.99   33.31   0
   3  13 -17  162.58   31.07   0
   3  14 -16   13.69   30.68   0
   4  -7   7  784.06   22.73   0
   4  -7   8   82.11   17.07   0
   4  -7   9 1946.18   33.97   0
   4  -7  10  989.35   27.42   0
   4  -7  12  245.78   22.57   0
   4   5 -17   62.80   24.04   0
   4   7 -18  229.31   23.00   0
   4   9 -19   88.55   28.07   0
   4  10 -19  158.28   31.25   0
   4  11 -19   55.57   30.48   0
   4  12 -19  -13.32   29.98   0
   5  -8   9  864.91   27.33   0
   5  -8  10  899.87   28.59   0
   5  -8  11  750.04   28.91   0
   5  -8  12  196.16   23.76   0
   5   1 -15  118.62   19.13   0
   5   3 -17  276.22   24.52   0
   5   4 -18 1287.97   37.16   0
   5   6 -19   58.41   25.07   0
   5   8 -20  159.56   31.08   0
   6  -9   9   -3.24   18.38   0
   6  -9  10   -9.09   20.30   0
   6  -9  11  210.73   23.90   0
   6   5 -20  191.05   28.73   0
   6   7 -21  180.30   31.07   0
   7  -9   3  307.25   17.87   0
   7   0 -17  196.95   22.32   0
   7   1 -18  712.78   27.84   0
   7   2 -19   46.43   22.55   0
   7   5 -21  321.10   30.90   0
   7   7 -22   31.36   29.99   0
   8  -1 -17  219.44   21.30   0
   8   2 -20  -16.76   22.32   0
   8   3 -21  122.64   28.61   0
   9 -11   7  161.27   21.68   0
   9 -10   1   53.26   14.49   0
   9  -2 -17   99.55   17.84   0
   9   2 -21   66.69   24.75   0
   9   3 -22   25.35   28.75   0
   9   5 -23   75.11   30.11   0
  10 -11   3   26.22   17.59   0
  10  -2 -18  176.43   20.99   0
  10   2 -22   47.66   26.07   0
  11   1 -22  274.44   29.46   0
  -2   7  -1  128.39   12.45   0
  -2   9  -2  629.87   19.55   0
  -2  10  -1   12.61   13.67   0
  -1   6  -6  495.16   20.01   0
  -1   6  13  361.94   14.78   0
  -1   8  -7 1248.48   27.71   0
  -1  11  -7  163.43   20.09   0
  -1  13  -5  115.84   19.44   0
   0  -1  10 2305.65   29.62   0
   0   2  16  740.54   23.81   0
   0   7 -10  620.87   25.29   0
   0   9 -11  332.23   25.36   0
   0  10 -11   41.02   22.48   0
   0  13 -10   42.55   23.68   0
   0  14  -9   70.92   26.51   0
   0  15  -7   34.22   25.90   0
   0  15  -6   25.63   21.33   0
   1  -3   8 3109.97   33.66   0
   1  -3  10 2463.08   33.17   0
   1  -2  14  -10.57   16.70   0
   1  -1  16  419.76   25.51   0
   1   2  -8   43.23   15.04   0
   1   6 -12   52.03   15.00   0
   1  13 -13 1233.14   41.00   0
   1  14 -12  121.63   27.98   0
   1  15 -11  291.01   30.83   0
   1  16  -9   57.66   26.37   0
   2  -4  14   11.16   17.35   0
   2   4 -13   -8.02   18.46   0
   2  10 -16   -6.94   26.84   0
   2  11 -16  218.74   30.09   0
   2  12 -16  223.12   29.73   0
   2  14 -15  109.85   29.05   0
   2  15 -14    4.39   28.82   0
   2  16 -12    5.35   29.41   0
   3  -5  15   25.52   21.37   0
   3   2 -13  106.17   18.73   0
   3   3 -14  192.69   21.83   0
   3   7 -17   11.52   24.73   0
   3  10 -18   -7.61   26.80   0
   3  11 -18    1.94   26.71   0
   4   6 -18  278.55   27.83   0
   5   5 -19   98.16   26.51   0
   5   7 -20  121.19   29.66   0
   5  10 -21  -25.78   32.38   0
   6  -2 -13    6.51   11.51   0
   6   1 -17  217.56   23.96   0
   6   2 -18  545.56   27.45   0
   6   6 -21  599.72   35.63   0
   7   3 -20    4.83   23.36   0
   7   4 -21  375.05   33.27   0
   7   6 -22   21.76   29.24   0
   8 -10   5   16.20   15.60   0
   8  -9   0  767.79   19.42   0
   8  -4 -13   85.64   12.91   0
   8  -2 -16  419.62   21.40   0
   8   4 -22   35.13   27.82   0
   8   6 -23   52.52   30.38   0
   9   4 -23   -2.71   28.37   0
  10 -11   4  230.34   22.85   0
  10 -10  -1  709.28   20.30   0
  10   3 -23   32.46   28.68   0
  11   2 -23  162.03   29.52   0
  -2   5   2   23.11    6.47   0
  -2   7   7    6.55    3.80   0
  -2   8  -2   13.73   11.40   0
  -2  10  -2  351.02   18.58   0
  -2  11  -1  -29.90   14.01   0
  -2  11   0  804.10   20.52   0
  -2  11   1  434.84   15.99   0
  -2  11   2  153.98   13.12   0
  -2  11   3  306.52   13.66   0
  -1   2  10    4.23   11.48   0
  -1   3  12   10.29   10.29   0
  -1   5  13   46.71   11.56   0
  -1   9  -8   -2.04   19.18   0
  -1  10  -8  339.10   23.24   0
  -1  13  -6  122.00   20.02   0
  -1  14  -4  111.02   21.44   0
  -1  14  -3   15.77   20.12   0
  -1  14  -2  266.45   19.12   0
   0  -1   5 3229.70   24.60   0
   0  -1   9  828.13   20.17   0
   0   3  16   15.23   15.59   0
   0  12 -11  310.35   27.87   0
   1  -2   1   14.08    6.01   0
   1   1  18  688.04   27.54   0
   1   7 -13  811.19   26.06   0
   1   9 -14  765.94   32.65   0
   1  11 -14  113.88   26.37   0
   1  12 -14    6.18   27.84   0
   1  14 -13  474.06   34.54   0
   1  15 -12  105.12   29.72   0
   1  16 -10   81.74   28.54   0
   2  -4   4   43.98   12.05   0
   2  -4  12 1041.63   28.63   0
   2  -3  16  661.25   29.10   0
   2   0  -8   18.60   14.40   0
   2   2 -11  453.47   20.87   0
   2   3 -12  472.68   19.06   0
   2   5 -14   32.63   21.19   0
   2   6 -15  476.20   27.89   0
   2  13 -16   38.86   29.44   0
   3  -5  14   80.62   21.95   0
   3   5 -16 1110.42   34.47   0
   3  12 -18   34.25   29.98   0
   3  13 -18   43.87   32.99   0
   4  -6  15   73.22   23.99   0
   4  -1 -11   15.40   12.23   0
   4   1 -14  300.96   23.51   0
   4   2 -15  194.49   21.76   0
   4   3 -16  688.99   28.32   0
   4   4 -17   50.24   23.28   0
   4   7 -19   26.89   26.59   0
   4  11 -20   30.11   32.56   0
   5  -1 -13   46.18   14.17   0
   5   6 -20   -7.21   27.21   0
   5   8 -21  195.16   33.66   0
   5   9 -21   19.04   29.79   0
   6  -8   3  419.75   18.94   0
   6   0 -16  151.65   19.34   0
   6   3 -19  241.77   26.04   0
   6   4 -20   43.86   25.77   0
   6   8 -22  142.67   33.42   0
   7   5 -22   16.63   26.04   0
   7   7 -23  145.40   34.07   0
   8 -10   6  564.89   24.13   0
   8 -10   7   72.18   19.71   0
   8   5 -23   20.63   29.84   0
  10  -3 -17   88.64   16.53   0
  -2   7  -2 1662.92   22.84   0
  -2  10  -3  944.80   25.14   0
  -2  11  -2 1140.47   26.15   0
  -1   8  -8  440.71   23.13   0
  -1  13  -7   36.51   20.76   0
  -1  14  -5  -13.41   21.29   0
   0  -1   6 1579.20   18.43   0
   0   0  12   60.18   15.56   0
   0   1  14  519.08   21.03   0
   0   4  -8   18.43   17.92   0
   0   6 -10    8.12   14.14   0
   0   7 -11  198.16   23.10   0
   0  10 -12  159.99   25.15   0
   0  11 -12   -7.20   24.43   0
   0  12 -12   73.78   26.55   0
   0  13 -11  -30.23   24.69   0
   0  14 -10    4.64   24.67   0
   0  15  -9   12.36   24.72   0
   1  -2  13  114.47   18.20   0
   1  -1  15  702.94   26.29   0
   1   3 -10   32.98   18.57   0
   1   5 -12  137.94   21.98   0
   1  11 -15   63.74   27.29   0
   1  13 -14  521.43   34.16   0
   1  15 -13   74.26   33.17   0
   1  16 -11  -14.17   28.76   0
   2  -4   5  941.76   19.72   0
   2  -4  11  256.50   21.31   0
   2  -3  15  381.56   25.29   0
   2  -2  17  237.59   25.14   0
   2  -1  18 1343.23   39.30   0
   2   7 -16 1443.92   39.59   0
   2  10 -17   75.39   29.08   0
   2  11 -17   82.34   30.27   0
   2  12 -17  -20.55   31.44   0
   2  14 -16  190.18   33.84   0
   2  15 -15   49.44   30.28   0
   3  -5   3   10.05   10.71   0
   3  -5  13  215.88   22.57   0
   3  -1  -9 4320.04   33.93   0
   3  10 -19   48.98   30.27   0
   3  11 -19   96.11   33.04   0
   3  12 -19   32.92   31.35   0
   4   5 -18  165.85   26.40   0
   4   6 -19  125.75   27.76   0
   4   8 -20   63.71   28.60   0
   4   9 -20  431.62   34.55   0
   5   1 -16   33.71   22.92   0
   5   2 -17  103.96   22.61   0
   5   3 -18  121.07   24.87   0
   5   4 -19   56.94   26.07   0
   5   7 -21  275.57   31.91   0
   6  -1 -15  -18.47   17.23   0
   6   5 -21  242.12   32.00   0
   6   7 -22   -5.24   29.50   0
   7  -9   5  501.26   21.79   0
   7  -2 -15  214.71   18.11   0
   7   6 -23   10.69   35.37   0
   8 -10   8  979.11   31.66   0
   8   0 -19  -18.10   22.58   0
   8   1 -20   44.75   23.16   0
   8   2 -21  -14.51   24.55   0
   8   3 -22  -40.33   29.27   0
   9   0 -20   15.94   22.13   0
   9   1 -21  208.91   26.56   0
   9   2 -22   20.48   26.34   0
   9   3 -23   -0.60   31.31   0
  10 -11   6  116.88   22.74   0
  10  -1 -20   15.07   22.08   0
  10   0 -21  208.49   25.39   0
  10   1 -22   -3.77   24.79   0
  10   2 -23  -22.53   31.21   0
  -2   9  -4 1901.42   30.40   0
  -2  10  -4  789.26   25.80   0
  -2  11  -3  116.57   15.96   0
  -2  12  -1   36.30   15.80   0
  -2  12   0   93.40   16.56   0
  -1   4  12  446.50   15.40   0
  -1   5  -6  733.66   21.74   0
  -1   6  -7  244.24   19.64   0
  -1   7  -8   51.31   19.38   0
  -1   7  12   41.85   11.54   0
  -1   9  -9   70.53   21.06   0
  -1  10  -9  -26.64   20.23   0
  -1  12  -9   53.98   22.66   0
  -1  14  -6  111.43   22.03   0
   0   3  15  119.85   19.29   0
   0   8 -12  792.03   31.46   0
   0  13 -12  101.24   27.80   0
   0  14 -11  208.29   28.53   0
   0  15 -10   67.39   27.54   0
   0  16  -8  156.30   32.50   0
   1  -2  12  645.02   23.82   0
   1   0  16  845.08   28.23   0
   1   1  -7 2425.14   26.60   0
   1  10 -15  -13.43   18.35   0
   1  12 -15  277.60   30.92   0
   1  13 -15  220.12   32.75   0
   1  14 -14  272.68   31.52   0
   1  16 -12  108.82   31.62   0
   2  -4   6   59.28   15.52   0
   2  -4   8 4017.14   41.14   0
   2  -4  10 7568.18   56.60   0
   2  -3  14   46.16   19.92   0
   2   1 -10   36.45   15.14   0
   2   4 -14 1022.13   30.76   0
   2  13 -17   13.06   32.48   0
   2  14 -17  106.75   32.21   0
   3  -5  12  686.70   27.24   0
   3  -4  16  359.75   27.00   0
   3   3 -15  406.08   26.21   0
   3   7 -18   16.65   26.54   0
   4  -6  13   22.50   22.46   0
   4  10 -21   40.38   34.09   0
   4  11 -21    4.30   33.07   0
   5  -7   3  341.63   15.87   0
   5  -7  13   39.31   24.09   0
   5   0 -15  237.84   22.92   0
   5   5 -20  122.79   29.43   0
   5   9 -22  172.85   36.79   0
   6  -8  12    5.17   22.62   0
   6   6 -22   71.57   31.28   0
   6   8 -23    7.22   34.83   0
   7  -9   7  125.57   20.14   0
   7  -9   8 1536.00   35.95   0
   7  -9   9   65.50   22.39   0
   7  -9  11    4.75   24.20   0
   7   0 -18  296.72   25.86   0
   7   1 -19   36.82   22.03   0
   7   2 -20   -2.70   23.58   0
   7   3 -21   39.69   25.62   0
   7   4 -22  109.38   26.95   0
   8  -9   1  437.76   18.96   0
   8  -1 -18  258.14   23.53   0
   8   4 -23  175.15   32.81   0
   9  -5 -13  119.84   12.30   0
   9  -1 -19  -10.09   17.51   0
   9   4 -24   11.58   31.75   0
  10 -10   0   32.14   14.80   0
  10   3 -24   47.86   29.92   0
  -2   5   1    3.08    7.23   0
  -2   8  -4  760.24   21.16   0
  -2  10  -5 1229.66   30.92   0
  -2  11  -4   24.31   16.31   0
  -2  12  -3  441.76   23.82   0
  -2  12  -2  243.63   19.37   0
  -2  12   2   93.80   13.90   0
  -1   6  12  663.79   17.20   0
  -1   8  -9  229.86   22.58   0
  -1  10 -10 1192.48   35.00   0
  -1  11 -10  437.74   28.54   0
  -1  13  -9    7.53   23.16   0
  -1  14  -8   23.24   27.33   0
  -1  14  -7   28.15   21.95   0
   0   0  11   41.06   14.87   0
   0   1  13 1206.93   26.43   0
   0   2  14    5.91   14.96   0
   0   4  15  164.35   19.59   0
   0   5 -10   14.21   21.39   0
   0  10 -13  510.62   31.16   0
   0  11 -13   66.90   25.27   0
   0  12 -13    8.11   27.57   0
   0  13 -13  444.87   32.39   0
   0  14 -12  -17.96   27.32   0
   0  15 -11  185.59   30.62   0
   0  16  -9   31.04   31.46   0
   1  -2  11   -1.20   17.19   0
   1  -1  14   19.35   17.99   0
   1   5 -13  218.04   23.51   0
   1  10 -16  122.65   29.57   0
   1  11 -16   41.12   29.57   0
   1  12 -16  238.84   32.93   0
   1  14 -15   66.43   30.67   0
   1  15 -14   44.71   30.56   0
   1  16 -13   -0.49   31.87   0
   2  -3  13  497.88   24.42   0
   2  -2  16  344.10   24.98   0
   2  -1  17  472.98   28.35   0
   2   0  18  876.48   33.46   0
   2   5 -15  242.44   20.32   0
   2   6 -16 1012.56   36.61   0
   2  10 -18   -7.17   30.31   0
   2  11 -18   -7.29   31.51   0
   2  12 -18  -14.51   32.55   0
   2  13 -18  129.97   33.80   0
   3  -4  15  473.91   28.97   0
   3   2 -14  881.04   28.73   0
   3   5 -17  133.43   25.48   0
   3   6 -18  333.04   32.21   0
   3  11 -20  131.53   36.23   0
   3  12 -20   49.77   36.68   0
   4  -6   4 1007.81   23.50   0
   4  -6  11  417.25   25.25   0
   4  -6  12  210.43   23.06   0
   4   2 -16  143.00   23.31   0
   4   3 -17   70.37   23.86   0
   4   4 -18  184.60   27.58   0
   4   5 -19  -10.36   27.31   0
   4   9 -21   21.09   33.11   0
   5  -7  11  788.07   30.01   0
   5  -2 -12   -1.68   13.91   0
   5   6 -21  161.10   31.32   0
   5   8 -22   74.27   32.06   0
   6  -8   5   42.99   16.32   0
   6  -8   6 1138.37   28.70   0
   6  -8  10  163.53   24.72   0
   6  -8  11   65.72   24.29   0
   6   1 -18   34.55   21.40   0
   6   2 -19  243.27   26.02   0
   6   3 -20  538.14   32.14   0
   6   4 -21   23.30   27.52   0
   6   7 -23  118.12   35.29   0
   7  -7  -4   37.60    6.83   0
   7  -4 -12   60.02   12.08   0
   7   5 -23  306.65   35.62   0
   8   5 -24   37.65   33.31   0
   9 -10   4   -6.35   17.46   0
   9  -2 -18  698.91   26.99   0
  10  -9  -4  209.44   12.02   0
  -2   6  -2 1579.70   21.55   0
  -2   7  -4   48.03   17.85   0
  -2  10  -6   95.42   23.06   0
  -2  11  -5  534.77   23.48   0
  -2  12  -4   46.30   17.06   0
  -1   3  10  475.41   15.54   0
  -1   4  -5 2657.32   29.81   0
  -1   6  -8  390.76   22.87   0
  -1   7  -9  807.75   28.29   0
  -1  12 -10   81.44   24.84   0
  -1  13 -10   69.24   25.11   0
  -1  14  -9   23.52   27.95   0
  -1  15  -6   71.10   23.58   0
   0   0  10  318.65   17.22   0
   0   5  15  196.25   18.01   0
   0   8 -13    3.51   25.16   0
   0  10 -14  673.76   34.99   0
   0  11 -14  617.76   36.07   0
   0  12 -14  197.75   31.16   0
   0  14 -13  466.74   36.10   0
   0  15 -12   -1.12   29.21   0
   0  16 -10   86.47   30.14   0
   1  -2   2 1984.71   16.86   0
   1  -2  10 1238.67   27.64   0
   1  -1  13  103.42   19.19   0
   1   0  15  798.53   27.59   0
   1   1  16  280.80   22.94   0
   1   3  17   46.44   19.50   0
   1   4 -12    3.20   20.53   0
   1   6 -14  414.47   27.42   0
   1   9 -16  679.87   36.40   0
   1  13 -16   63.43   32.18   0
   1  14 -16  -50.68   30.18   0
   1  15 -15   18.45   32.17   0
   1  16 -14   16.06   30.78   0
   2  -2  -4    1.14    5.94   0
   2  -2  15 1206.15   34.41   0
   2   2 -12   19.64   19.28   0
   2   9 -18   25.32   30.88   0
   3  -5   6   59.51   17.10   0
   3  -5   7  776.15   24.52   0
   3  -5   8  770.78   25.51   0
   3  -4  14   38.19   22.17   0
   3   1 -13  228.20   20.67   0
   4  -6   5  478.85   20.26   0
   4  -6   9 1430.55   32.62   0
   4  -6  10   26.85   19.93   0
   4  -5  15  395.04   29.60   0
   4   1 -15 1341.09   32.50   0
   4   6 -20  344.76   34.38   0
   4   8 -21   93.13   32.17   0
   4  10 -22   40.84   34.67   0
   5  -7   5   -3.89   15.73   0
   5  -7   6 1896.69   33.03   0
   5  -7   8  176.82   23.53   0
   5  -7   9  441.69   25.26   0
   5  -7  10   56.33   21.81   0
   5  -1 -14 1570.93   31.33   0
   5   3 -19  275.89   28.84   0
   5   4 -20  846.82   37.33   0
   5   7 -22   68.28   32.53   0
   5   9 -23   39.31   34.63   0
   6  -8   7   12.01   18.31   0
   6  -2 -14   87.87   16.20   0
   6   0 -17    5.94   18.69   0
   6   5 -22  207.42   32.49   0
   6   6 -23  835.06   46.14   0
   7   6 -24  -48.35   33.07   0
   8  -9   2   18.82   16.49   0
   8  -2 -17  180.88   20.07   0
   8   1 -21    4.65   28.63   0
   8   2 -22   22.12   31.34   0
   8   3 -23  130.83   33.85   0
   9 -10   5   -7.74   18.95   0
   9 -10   6   39.27   19.84   0
   9 -10   8   28.51   25.85   0
   9  -4 -15  150.93   15.35   0
   9   1 -22   55.25   31.34   0
   9   2 -23   38.53   28.42   0
   9   3 -24  274.00   37.14   0
  10 -10   1  -11.53   17.23   0
  10   2 -24  177.06   35.28   0
  -2   9  -6   75.23   19.08   0
  -2  12  -6   28.61   22.84   0
  -2  12  -5   85.02   18.89   0
  -2  13  -4  375.48   25.02   0
  -2  13  -3   84.73   20.17   0
  -2  13  -2  161.73   20.01   0
  -2  13  -1  202.56   19.21   0
  -2  13   0   12.49   16.50   0
  -1   5  -7  170.52   20.33   0
  -1   9 -11  371.26   27.30   0
  -1  11 -11    9.41   25.08   0
  -1  12 -11  115.83   26.85   0
  -1  14 -10   27.24   29.07   0
  -1  15  -7   36.70   23.36   0
   0   0   9 2064.89   28.70   0
   0   1  12  238.83   17.80   0
   0   2  -6 7036.35   43.87   0
   0   2  13  178.29   19.96   0
   0   3  -8  427.55   21.49   0
   0   3  14   58.67   15.24   0
   0   6 -12   29.55   23.33   0
   0   9 -14  336.79   31.04   0
   0  13 -14   43.29   29.63   0
   0  15 -13  373.15   39.30   0
   0  16 -11  336.99   33.86   0
   1  -2   9 2650.13   34.80   0
   1   3 -11  464.74   20.11   0
   1   8 -16 1828.19   47.19   0
   1  10 -17    4.08   30.15   0
   1  11 -17  -66.27   31.79   0
   1  12 -17    0.21   32.97   0
   1  13 -17   -6.14   33.63   0
   1  15 -16    9.78   35.06   0
   2  -3   0 2607.09   16.03   0
   2  -3  12 2145.89   37.03   0
   2   0  -9 2524.93   29.53   0
   2   1  18   81.99   24.00   0
   2   4 -15  111.24   25.04   0
   2   6 -17  172.26   28.16   0
   2  10 -19  646.63   40.82   0
   2  11 -19  120.44   36.25   0
   2  12 -19   54.53   35.45   0
   2  13 -19  262.79   39.77   0
   3  -4  -1   -2.79    6.71   0
   3  -3  16   47.46   23.95   0
   3  11 -21  -12.42   35.78   0
   4  -6   6  152.70   18.35   0
   4  -6   7  279.02   20.52   0
   4  -5  14   -0.99   23.75   0
   4   7 -21  221.55   34.79   0
   4   9 -22   68.57   37.13   0
   5   1 -17   94.77   22.59   0
   5   5 -21  -24.54   27.54   0
   5   6 -22  151.44   34.62   0
   5   8 -23  240.58   40.15   0
   6   7 -24  116.48   41.19   0
   7   1 -20  164.37   25.78   0
   7   2 -21   61.59   26.76   0
   7   3 -22   -7.93   28.59   0
   7   4 -23  703.43   40.65   0
   8  -9   3  232.40   20.66   0
   8   0 -20  290.45   25.65   0
   8   4 -24   19.78   32.04   0
   9  -9  -1   61.65   13.46   0
   9   0 -21  324.76   28.57   0
   9   4 -25    4.66   33.01   0
  -2   7  -5  714.40   22.97   0
  -2   8  -6  220.47   20.77   0
  -2   9  -7 1626.23   34.62   0
  -2  12  -7   81.03   25.37   0
  -2  13  -6   30.11   24.42   0
  -2  13  -5  102.66   20.34   0
  -1   5  11  391.89   15.11   0
  -1   7 -10  278.10   25.50   0
  -1  11 -12  238.05   29.61   0
  -1  12 -12  -13.93   27.95   0
  -1  13 -11   17.67   24.92   0
  -1  14 -11   25.07   31.68   0
  -1  15  -9   39.80   26.06   0
   0   4  14   -0.53   17.89   0
   0   7 -13  258.79   21.23   0
   0   8 -14  714.07   34.83   0
   0  10 -15   10.43   29.08   0
   0  11 -15  -37.21   29.67   0
   0  12 -15  159.72   32.02   0
   0  13 -15  286.78   35.18   0
   0  14 -14  258.43   32.20   0
   0  16 -12   53.83   32.24   0
   1  -2   3  593.29   15.09   0
   1  -2   7 4779.50   39.09   0
   1  -2   8 4256.04   39.41   0
   1  -1  12 1309.27   30.16   0
   1   0  14   20.58   18.39   0
   1   1  -8 1287.28   24.25   0
   1   1  15  515.02   24.97   0
   1   2 -10   -7.69   18.48   0
   1   5 -14  689.13   31.72   0
   1   7 -16 1614.54   44.03   0
   1  14 -17   13.10   34.49   0
   2  -3  11  371.94   23.74   0
   2  -2  14   16.85   21.24   0
   2   1 -11 1664.48   30.25   0
   2   2  18  169.25   25.91   0
   2   3 -14 2082.30   39.49   0
   2  12 -20   -1.88   34.46   0
   3  -3  15  413.28   29.46   0
   3  -2  17  777.28   34.29   0
   3   2 -15  174.06   24.07   0
   3   6 -19   10.27   29.09   0
   3   9 -21   42.89   35.93   0
   3  10 -21  -32.03   23.93   0
   4   0 -14 1356.99   30.54   0
   4   2 -17   71.12   24.42   0
   4   3 -18   -7.03   25.22   0
   4   4 -19  -21.12   27.82   0
   4   5 -20  322.07   34.19   0
   4   6 -21   58.21   30.84   0
   4   8 -22  -19.76   34.61   0
   5  -6  -1  677.17   13.70   0
   5   7 -23  924.96   47.78   0
   6  -7   0  946.07   18.77   0
   6  -5  -8    0.62    6.26   0
   6  -1 -16  503.98   22.97   0
   6   1 -19  194.85   28.31   0
   6   2 -20  235.91   28.33   0
   6   3 -21    8.32   27.84   0
   6   4 -22  241.36   33.14   0
   6   5 -23 1164.16   47.09   0
   7  -2 -16 1020.27   26.51   0
   7   0 -19  -13.15   21.03   0
   7   5 -24   28.85   32.84   0
   8  -9   4   34.09   17.39   0
   8  -9   5  -18.66   21.25   0
   8  -9   9   -4.56   22.86   0
   8  -4 -14   25.30   13.79   0
   8  -1 -19   23.82   22.99   0
   9  -8  -5  220.99   10.52   0
   9  -1 -20  153.21   22.51   0
  10 -10   2   -6.27   16.68   0
  -2   6  -4   58.37   15.34   0
  -2   8  -7 1852.20   35.77   0
  -2  11  -8   29.20   22.79   0
  -2  14  -4  586.34   28.97   0
  -1   3   9   41.00   11.18   0
  -1   4  -6 1382.56   23.61   0
  -1   4  10  604.19   16.47   0
  -1   5  -8  379.99   23.21   0
  -1   6  11  152.90   12.77   0
  -1  13 -12   40.03   28.60   0
  -1  15 -10   46.10   29.03   0
   0   0   8  419.82   17.05   0
   0   1  11  152.48   16.64   0
   0   3  13  136.59   19.19   0
   0   5  14   14.92   15.94   0
   0   6  14    3.41   15.72   0
   0   9 -15   48.31   29.77   0
   0  12 -16   69.23   31.78   0
   0  14 -15  181.03   34.65   0
   0  15 -14  259.11   33.67   0
   0  16 -13  149.76   35.39   0
   1  -2   5    0.53   14.47   0
   1  -2   6 3136.27   31.27   0
   1  -1  11   96.21   19.14   0
   1   3  16  483.09   25.18   0
   1  10 -18   44.49   33.03   0
   1  11 -18   82.68   33.26   0
   1  12 -18  107.92   33.26   0
   1  13 -18   59.62   37.41   0
   1  14 -18  252.77   41.00   0
   2  -3  10  470.20   24.61   0
   2  -2  13   25.01   20.69   0
   2  -1  15  952.89   32.70   0
   2   0  16   -7.34   22.22   0
   2   1  17  290.79   26.66   0
   2   2 -13  -14.09   20.42   0
   2   3  18  375.64   29.18   0
   2  10 -20  194.13   37.83   0
   2  11 -20   26.51   33.72   0
   3  -2  16  233.55   28.22   0
   3   0 -12  452.80   20.90   0
   3   8 -21  191.77   36.09   0
   4  -5  -1  303.56   10.00   0
   4   7 -22   -6.54   34.22   0
   4   9 -23  157.16   40.97   0
   5  -6  13  -16.94   17.79   0
   5   2 -19   86.44   25.79   0
   5   3 -20  396.18   33.02   0
   5   4 -21  124.37   31.31   0
   5   5 -22   38.26   31.93   0
   5   8 -24   50.45   39.21   0
   6   6 -24   62.96   36.60   0
   7  -8  11  543.29   33.41   0
   8  -9   8  460.44   28.90   0
   8   2 -23  228.33   35.75   0
   8   3 -24  -17.63   34.65   0
   9  -9   0   36.75   15.60   0
   9  -2 -19    9.74   20.28   0
   9   2 -24   73.89   34.45   0
   9   3 -25   64.90   37.23   0
  10 -10   4  170.21   26.66   0
  10  -9  -3  415.14   17.38   0
  -2   7  -6 1149.96   27.79   0
  -2   9  -8  246.40   24.67   0
  -2  11  -9  223.72   26.83   0
  -2  13  -8   28.86   24.36   0
  -2  14  -5  159.55   22.59   0
  -1   6 -10  263.24   25.01   0
  -1   8 -12  222.85   28.28   0
  -1  11 -13   -4.96   28.74   0
  -1  12 -13  169.89   32.28   0
  -1  13 -13  101.12   32.69   0
  -1  14 -12  -10.86   27.25   0
  -1  15 -11   97.87   31.03   0
  -1  16 -10   22.72   35.25   0
  -1  16  -9   41.42   29.36   0
   0   0   7 1717.24   23.30   0
   0   2  -7 6070.43   45.21   0
   0   2  12   10.35   14.80   0
   0   3  -9 1043.70   28.95   0
   0   8 -15   76.28   29.89   0
   0  10 -16  677.98   39.31   0
   0  11 -16  547.49   37.74   0
   0  13 -16  377.84   38.91   0
   0  14 -16  530.11   42.81   0
   0  15 -15  125.22   35.62   0
   0  16 -14  153.18   37.00   0
   0  17 -12   51.76   36.07   0
   1   0  13  300.41   21.86   0
   1   1  14   13.40   19.03   0
   1   2  15  212.19   21.58   0
   1   6 -16    5.25   28.22   0
   1  12 -19  195.92   39.51   0
   1  13 -19   46.82   35.44   0
   2  -3   9 1605.76   32.66   0
   2   2  17   37.65   25.68   0
   2   6 -18   33.75   30.50   0
   2   7 -19   55.81   32.93   0
   2  11 -21   58.72   36.57   0
   2  12 -21   39.21   37.55   0
   3  -3  14 1083.67   34.25   0
   3  -1  17   97.24   28.00   0
   3   1 -14 1158.73   31.54   0
   3   9 -22   94.15   38.87   0
   3  10 -22   47.88   27.96   0
   4  -5  11   25.90   22.63   0
   4   8 -23  329.03   43.39   0
   5  -6  11  218.23   24.85   0
   5  -6  12  167.14   20.83   0
   5  -2 -13   75.17   16.56   0
   5   1 -18  184.71   25.19   0
   5   6 -23  981.03   47.83   0
   6  -7  11   67.97   26.45   0
   7  -1 -18   96.05   20.45   0
   7   1 -21  145.48   32.16   0
   7   2 -22  102.43   30.74   0
   7   3 -23  222.20   34.71   0
   7   4 -24  -30.43   33.66   0
   7   5 -25  -11.88   39.63   0
   8  -8  -2   32.26   11.02   0
   8   1 -22  -12.14   27.75   0
   8   4 -25  117.64   37.86   0
   9   0 -22   29.43   29.01   0
   9   1 -23  127.22   30.71   0
  10 -10   5   83.69   22.90   0
  10 -10   6   34.92   23.81   0
  -2   7  -7   -3.56   20.89   0
  -2   8  -8  393.56   25.86   0
  -2  11 -10 1010.44   37.42   0
  -2  12 -10  611.36   36.39   0
  -2  13  -9   82.81   25.72   0
  -2  14  -8   51.92   29.83   0
  -1   4  -7 1590.00   30.52   0
  -1   9 -13  241.35   30.99   0
  -1  11 -14  525.40   37.45   0
  -1  12 -14  265.35   35.47   0
  -1  13 -14  193.22   34.75   0
  -1  14 -13   28.97   32.08   0
  -1  15 -12   39.73   32.16   0
  -1  16 -11   89.48   38.02   0
   0   1  10    3.43   14.15   0
   0   4 -11  772.94   30.78   0
   0   4  13  747.33   25.45   0
   0   9 -16  684.93   38.64   0
   0  11 -17   81.57   33.98   0
   0  12 -17   18.97   35.88   0
   0  13 -17   -3.65   34.77   0
   0  14 -17  -36.40   39.71   0
   0  15 -16  297.25   40.95   0
   0  16 -15   15.64   34.95   0
   1  -1  10 2693.85   37.36   0
   1   2 -11 1973.53   34.71   0
   1   3  15  320.78   26.37   0
   1   8 -18  856.91   43.33   0
   1  10 -19  799.39   46.22   0
   1  11 -19  498.89   40.13   0
   2  -3   1   70.82   11.58   0
   2  -3   8   39.66   20.62   0
   2   0 -10   14.56   18.60   0
   2   0  15   84.20   25.41   0
   2   1  16    2.11   26.06   0
   2   3 -15  133.17   25.85   0
   2   3  17  -17.52   27.35   0
   2   8 -20   13.82   35.66   0
   3  -4  10 1930.10   34.60   0
   3  -3  13  508.46   28.82   0
   3  -2  15  363.14   30.28   0
   3   2 -16  214.01   26.53   0
   3   7 -21  239.99   35.12   0
   3   8 -22   94.64   35.55   0
   4  -5  10   -1.44   22.12   0
   4  -4  14   80.29   26.46   0
   4  -2 -11 2408.96   30.79   0
   4   3 -19   32.07   27.37   0
   4   5 -21  -13.92   30.36   0
   4   6 -22   26.30   32.94   0
   5  -6   0  207.60   13.64   0
   5  -6  10   16.80   22.57   0
   5   7 -24   67.15   36.30   0
   6  -7  10  139.73   25.71   0
   6   2 -21   25.66   28.68   0
   6   3 -22   32.64   29.71   0
   6   4 -23  265.78   36.41   0
   6   5 -24   63.95   34.22   0
   7  -8   4    9.27   17.60   0
   7  -8   7  440.54   26.64   0
   7  -8   8  816.73   31.21   0
   8  -7  -6  269.11    8.44   0
   8   0 -21   35.73   25.22   0
   9  -9   1   11.60   18.37   0
  -2   8  -9  884.49   31.85   0
  -2  12 -11   30.19   32.30   0
  -2  14  -9   54.94   26.12   0
  -2  15  -7  108.43   31.99   0
  -2  15  -6    4.59   27.64   0
  -2  15  -5   23.96   22.69   0
  -1   2   5  191.79    7.86   0
  -1   3  -5 7933.30   49.15   0
  -1   7 -12  -20.99   25.68   0
  -1   8 -13    5.28   27.56   0
  -1  10 -14  322.01   34.55   0
  -1  12 -15   11.42   31.67   0
  -1  14 -14  -10.92   33.48   0
  -1  15 -13   98.43   34.75   0
  -1  16 -12  -24.14   33.68   0
   0   0   6   42.49   12.67   0
   0   2  11  337.64   21.31   0
   0   3  12  222.77   20.86   0
   0   5 -13  200.82   27.90   0
   0   7 -15   47.24   29.13   0
   0  10 -17    7.77   33.89   0
   0  15 -17   24.72   39.24   0
   1   1  -9  837.02   23.77   0
   1   1  13  -24.65   21.92   0
   1   2  14   18.55   22.52   0
   1   4  15  459.45   27.60   0
   1  11 -20   24.92   37.69   0
   1  12 -20   83.88   40.43   0
   1  13 -20   94.34   40.11   0
   2  -3   7  429.18   21.59   0
   2  -2  11  245.42   22.92   0
   2   2 -14  808.59   31.38   0
   2   6 -19  568.37   39.94   0
   2   9 -21  833.46   48.78   0
   2  11 -22  -32.64   39.96   0
   3  -1  16  322.74   30.59   0
   3   0 -13   21.63   22.97   0
   3   0  17  144.90   29.86   0
   3   4 -19   17.46   34.18   0
   3   5 -20    2.24   31.92   0
   3   6 -21   18.11   32.28   0
   3   9 -23   65.19   39.14   0
   4  -5   0  212.25   12.51   0
   4  -5   9   15.73   21.37   0
   4  -4  13  112.47   26.65   0
   4   0 -15 1164.64   31.80   0
   4   7 -23  216.22   37.92   0
   4   8 -24   45.67   38.48   0
   5  -6   9  276.90   25.50   0
   5   0 -17   96.79   22.55   0
   5   2 -20   42.85   30.96   0
   5   3 -21  -14.81   29.42   0
   5   4 -22   34.01   31.35   0
   5   5 -23  259.31   37.75   0
   5   6 -24   16.03   37.16   0
   6  -7   2   23.63   14.25   0
   6  -7   3  -10.22   18.17   0
   6  -7   8 1837.58   40.28   0
   6  -6  13  248.57   32.12   0
   6  -1 -17   25.34   19.53   0
   6   1 -20   53.41   26.38   0
   6   6 -25  152.01   37.83   0
   7   0 -20  335.48   28.42   0
   8  -8  -1   -3.82   12.67   0
   8  -1 -20  430.75   29.84   0
   8   3 -25  100.67   38.95   0
   9  -9   2  -13.11   17.43   0
   9  -9   3   79.12   23.07   0
   9  -9   8  117.61   28.36   0
  10  -9  -2   32.09   16.99   0
  11 -10   3  179.04   28.86   0
  -2   7  -8  361.19   26.04   0
  -2   9 -10  570.55   30.69   0
  -2  10 -11  134.19   29.23   0
  -2  13 -11    2.73   29.45   0
  -2  14 -10  105.16   29.70   0
  -2  15  -9  282.24   36.15   0
  -2  15  -8  -13.03   27.62   0
  -1   4   9  172.74   11.90   0
  -1   5 -10  290.59   26.46   0
  -1   9 -14  312.36   32.32   0
  -1  10 -15   27.75   33.59   0
  -1  11 -15   60.21   33.26   0
  -1  13 -15   34.73   32.15   0
  -1  14 -15  171.08   36.58   0
  -1  15 -14  148.21   37.06   0
   0   0   5   12.65   12.06   0
   0   1   9  398.59   17.12   0
   0   2  -8 3301.55   38.70   0
   0   3 -10   15.16   22.77   0
   0   6  13   98.13   17.19   0
   0  11 -18   43.18   35.28   0
   0  12 -18   23.00   34.59   0
   0  13 -18  463.44   42.59   0
   0  14 -18   -0.69   38.85   0
   1  -1   9  481.14   21.38   0
   1   5  15   48.78   22.50   0
   1   6 -17  212.13   31.65   0
   1   8 -19  272.54   38.64   0
   1  10 -20  -25.15   37.47   0
   2  -3   2  898.01   16.70   0
   2  -3   3 2795.64   27.42   0
   2  -3   5   33.68   16.10   0
   2  -3   6   91.04   12.74   0
   2  -1  13   89.84   22.97   0
   2   2  16  222.37   26.21   0
   2   3 -16  650.18   32.88   0
   2   4 -17  521.15   33.27   0
   2   8 -21  423.64   41.99   0
   2  10 -22   10.93   40.02   0
   3  -4   7  104.08   22.05   0
   3  -4   8  218.09   18.00   0
   3  -3  12  615.78   29.53   0
   3  -2  14   87.30   25.61   0
   3  -1 -11 1666.84   28.41   0
   3   1 -15  541.49   28.85   0
   3   3 -18  147.56   30.08   0
   3   7 -22    9.38   36.67   0
   4  -5   8   94.81   22.58   0
   4   1 -17  326.86   28.06   0
   4   4 -21   68.58   32.69   0
   4   5 -22  287.26   38.03   0
   4   6 -23   83.80   37.61   0
   5  -6   7   63.43   20.86   0
   5  -6   8 1222.17   33.97   0
   5  -5  13   23.43   20.08   0
   6  -7   4   44.56   17.87   0
   6  -7   5  128.64   20.22   0
   6   0 -19   54.07   27.51   0
   6   3 -23  -19.20   35.53   0
   6   4 -24  125.85   40.65   0
   7  -1 -19  259.72   27.74   0
   7   2 -23   97.12   32.90   0
   7   3 -24   74.62   34.04   0
   7   4 -25  129.50   38.82   0
   8   1 -23  162.85   32.91   0
   8   2 -24  -21.46   32.68   0
   9  -9   4   35.93   21.12   0
   9  -9   5   56.62   22.42   0
   9  -9   6   62.98   24.38   0
  11 -10   4   26.34   24.52   0
  -3   9  -3   21.57   20.18   0
  -3   9  -1  170.93   17.21   0
  -3   9   0  195.97   16.76   0
  -3  10  -5 1294.91   35.20   0
  -3  10  -4  374.11   22.81   0
  -3  10   0  101.79   16.55   0
  -3  11  -5 1174.77   34.81   0
  -3  11  -4  758.62   26.76   0
  -3  11  -3   58.70   17.53   0
  -3  12  -4  524.03   28.25   0
  -3  12  -3  792.84   28.90   0
  -2   6  -7  396.95   25.34   0
  -2   8 -10 2265.75   45.03   0
  -2  11 -12  787.60   38.52   0
  -2  12 -12  264.96   34.12   0
  -2  13 -12  180.65   33.02   0
  -2  14 -12   -6.20   33.85   0
  -2  14 -11   49.99   30.18   0
  -2  15 -10   -0.14   31.06   0
  -1   8  10   12.46   11.28   0
  -1  11 -16  598.26   42.33   0
  -1  12 -16  527.39   41.85   0
  -1  13 -16   -4.80   36.38   0
  -1  14 -16  173.39   39.17   0
  -1  15 -15   40.58   37.44   0
  -1  16 -14   61.95   38.06   0
  -1  17 -13  282.38   44.40   0
  -1  17 -12   59.78   38.58   0
   0   5 -14   89.32   27.26   0
   0   6 -15  115.07   30.47   0
   0  10 -18  206.40   29.82   0
   0  12 -19  242.65   44.24   0
   0  13 -19  312.86   45.87   0
   1  -1   8  237.14   18.99   0
   1   2 -12   55.65   23.51   0
   1   3  14   17.64   23.49   0
   1   4 -15   56.87   20.01   0
   1  11 -21  521.13   49.13   0
   1  12 -21  203.83   43.04   0
   2  -2  10  159.58   23.13   0
   2   0  14   36.37   22.88   0
   2   1  15  100.62   23.90   0
   2   9 -22  106.40   41.67   0
   3  -4   1  325.01   12.51   0
   3  -4   6  151.99   20.76   0
   3  -1  15   31.50   27.22   0
   3   0  16  -21.17   25.98   0
   3   2 -17 1138.19   38.75   0
   3   8 -23   75.87   38.80   0
   3   9 -24   13.14   40.51   0
   4  -5   7  143.37   23.07   0
   4  -4  12   80.76   23.95   0
   4   7 -24   10.76   40.90   0
   5  -6   2  731.75   20.77   0
   5  -6   4 1907.04   34.40   0
   5  -6   6 1104.64   30.78   0
   5   4 -23  110.31   34.90   0
   5   5 -24  131.58   37.17   0
   6  -6  12  159.74   22.97   0
   6   2 -22    3.39   30.37   0
   6   5 -25  754.30   46.70   0
   7  -7  11  110.08   30.00   0
   7   1 -22   16.61   29.07   0
   8  -8   0   34.07   16.77   0
   8  -8   8   30.38   30.09   0
   8  -4 -15   49.68   16.30   0
   8   0 -22   -8.32   29.94   0
   9  -8  -4  354.57   14.64   0
  10  -9  -1  601.40   24.71   0
  -3   8  -2  786.85   23.42   0
  -3   9  -5  228.58   25.95   0
  -3  10  -6  355.88   26.63   0
  -3  10   1 1004.84   21.64   0
  -3  11  -7 1448.82   41.36   0
  -3  11   0   49.97   15.91   0
  -3  12  -7   29.35   27.58   0
  -3  12  -5 1291.71   34.11   0
  -3  12  -2  967.45   28.45   0
  -3  12  -1    1.89   18.80   0
  -2   8 -11  -11.27   26.17   0
  -2  11 -13  360.00   37.00   0
  -2  12 -13   15.36   32.14   0
  -2  13 -13   48.56   33.43   0
  -2  14 -13    6.97   37.34   0
  -2  15 -12    2.38   37.68   0
  -2  15 -11  116.65   33.77   0
  -2  16 -10  192.57   37.47   0
  -2  16  -9  173.41   32.77   0
  -1   3   7    6.32    9.31   0
  -1   7  10   46.05   11.96   0
  -1  10 -16  452.57   40.48   0
  -1  12 -17   37.19   37.23   0
  -1  13 -17   -2.43   38.45   0
  -1  14 -17   26.57   37.03   0
  -1  15 -16  293.45   42.59   0
  -1  16 -15  150.36   40.53   0
   0   1   8  262.49   18.82   0
   0   3 -11 1083.56   34.27   0
   0   3  11  603.03   23.51   0
   0   9 -18  876.79   39.73   0
   0  10 -19   40.06   37.63   0
   0  11 -19    9.14   36.69   0
   1   1 -10   29.23   20.46   0
   1   1  12  248.62   21.91   0
   1   2  13   96.88   20.62   0
   1   3 -14  138.46   27.51   0
   1   6 -18  -12.27   32.38   0
   1   8 -20  148.81   38.83   0
   2  -1  12  163.48   23.68   0
   2   0 -11 1254.12   28.83   0
   2   4 -18   68.19   31.54   0
   2   4  16  -14.17   24.44   0
   2   5 -19  171.00   33.70   0
   2   7 -21  -27.70   35.73   0
   2   8 -22  189.66   42.45   0
   2  10 -23   88.27   45.97   0
   3  -4   3   28.28   14.50   0
   3  -4   4  387.74   19.15   0
   3  -4   5    7.11   17.87   0
   3  -2  13   42.57   24.12   0
   3   4 -20  243.92   36.18   0
   3   6 -22   69.20   38.14   0
   3   7 -23   99.70   41.50   0
   4  -5   3   35.91   18.86   0
   4  -5   4 2276.46   32.71   0
   4  -5   5  572.92   24.09   0
   4  -5   6  784.68   23.20   0
   4  -4  11   -4.09   24.21   0
   4  -2  15  122.53   29.16   0
   4  -1 -14  296.30   21.49   0
   4   0 -16  819.58   31.48   0
   5  -5  11  355.86   29.99   0
   5  -4  14  131.62   30.47   0
   5  -2 -14  303.66   19.06   0
   5  -1 -16  790.44   28.19   0
   5   0 -18  398.91   31.39   0
   5   2 -21   -7.10   33.56   0
   5   3 -22   67.44   32.20   0
   5   6 -25 1025.39   54.30   0
   6  -6  11  373.51   32.39   0
   6  -2 -16  135.01   21.91   0
   6   1 -21   15.29   28.36   0
   7  -7  -2  131.96   13.02   0
   7  -7  10  324.78   31.94   0
   7   0 -21   69.19   30.39   0
   7   4 -26   11.85   44.04   0
   8  -8   1  171.99   20.37   0
   8  -2 -19   95.37   20.20   0
   8   3 -26   31.14   41.25   0
  10  -9   0  158.84   22.54   0
  -3   8  -4   77.49   21.82   0
  -3   8  -3  101.57   17.26   0
  -3   8  -1  222.77   14.84   0
  -3   8   0  147.74   14.72   0
  -3   9  -6  382.11   26.07   0
  -3  10  -7 1398.85   37.40   0
  -3  11  -8   39.67   26.15   0
  -3  11   1   28.90   15.03   0
  -3  12  -8  -11.54   25.13   0
  -3  13  -8    6.31   30.67   0
  -3  13  -7    2.65   23.90   0
  -3  13  -6   41.15   23.51   0
  -3  13  -3  291.21   25.33   0
  -3  13  -2  150.54   22.92   0
  -2   4   0  301.77   12.43   0
  -2   6  -8  665.20   24.91   0
  -2   7 -10  728.66   33.49   0
  -2  11 -14  161.97   34.61   0
  -2  12 -14   82.26   34.72   0
  -2  13 -14  187.97   37.34   0
  -2  14 -14   -3.11   33.64   0
  -2  15 -13    9.84   35.62   0
  -2  16 -12   48.55   41.99   0
  -2  16 -11   52.44   33.54   0
  -1   5 -11 1283.93   33.13   0
  -1   6 -13  246.13   31.56   0
  -1  11 -17  -18.08   36.28   0
  -1  15 -17   -8.24   42.00   0
   0   0   3 2256.15   17.31   0
   0   4 -13 1850.19   42.99   0
   0   5  12  418.38   21.45   0
   0   7 -17  329.21   37.40   0
   0   9 -19  309.65   42.50   0
   0  11 -20  -25.17   40.67   0
   0  12 -20   38.92   42.83   0
   0  13 -20   -1.85   40.96   0
   1  -1   7  473.58   20.55   0
   1   0  10  271.44   22.24   0
   1   4 -16  736.70   37.85   0
   1   4  14  111.31   20.87   0
   1   5  14   26.54   21.86   0
   1   9 -21  468.14   46.04   0
   1  11 -22  202.51   45.82   0
   2  -2   9 1063.25   30.65   0
   2   1  14  248.78   25.94   0
   2   2  15  396.35   28.06   0
   2   3 -17 1008.39   40.19   0
   2   9 -23  196.78   46.30   0
   3  -3  10   97.59   24.38   0
   3  -1  14  411.11   31.30   0
   3   0 -14  223.38   24.05   0
   3   0  15  103.40   28.46   0
   3   1 -16 1639.59   41.10   0
   3   8 -24   63.97   44.79   0
   4  -3  13    8.59   26.38   0
   4  -2 -12  469.67   21.03   0
   4   1 -18   17.19   26.04   0
   4   3 -21   31.07   31.81   0
   4   4 -22   76.78   35.71   0
   4   5 -23   42.94   34.43   0
   4   6 -24   25.43   38.77   0
   4   7 -25  573.04   50.86   0
   5  -4  13   54.77   28.75   0
   6  -6  10  775.13   35.11   0
   6   3 -24   25.38   41.66   0
   6   4 -25  590.74   47.15   0
   6   5 -26   72.33   42.70   0
   7  -7   9  256.96   29.52   0
   7  -2 -18  626.98   29.22   0
   7   2 -24   21.85   35.21   0
   7   3 -25  291.01   41.44   0
   8  -8   3  118.26   20.90   0
   8  -8   4    0.56   20.88   0
   8  -8   5   62.69   23.04   0
   8  -8   6  177.98   25.57   0
   8  -1 -21  233.97   29.69   0
   8   1 -24   16.25   38.03   0
   8   2 -25  114.40   38.09   0
  10  -9   1   25.53   22.66   0
  10  -9   2   68.47   25.15   0
  10  -9   5  418.43   34.88   0
  10  -9   6   16.55   26.96   0
  10  -8  -6  149.94   12.42   0
  -3   8  -5  209.42   21.44   0
  -3   9  -7  507.16   28.96   0
  -3  10  -9  447.10   35.49   0
  -3  11  -9   92.65   27.89   0
  -3  12 -10  247.25   36.73   0
  -3  12  -9   17.39   27.38   0
  -3  13  -9  399.06   33.00   0
  -3  13  -1   -2.56   19.09   0
  -3  14  -8   35.98   31.41   0
  -3  14  -7  491.71   32.28   0
  -3  14  -6  140.64   25.46   0
  -3  14  -4  552.67   31.74   0
  -3  14  -3  151.17   27.26   0
  -2   4   1  362.52   10.47   0
  -2   8 -12  859.93   38.45   0
  -2  10 -14  140.35   34.89   0
  -2  12 -15   -3.22   36.38   0
  -2  13 -15  141.63   38.18   0
  -2  14 -15   70.03   41.69   0
  -2  15 -14  -38.80   37.63   0
  -2  16 -13    1.63   37.80   0
  -1   3  -7 4184.53   41.92   0
  -1   5   9   58.62   11.06   0
  -1  11 -18  550.61   46.13   0
  -1  12 -18  213.86   43.17   0
  -1  13 -18   77.37   39.16   0
  -1  14 -18  320.03   46.30   0
   0   0   2 6416.90   20.92   0
   0   5 -15  210.42   31.23   0
   0   7  12   43.96   16.40   0
   0  10 -20  -12.71   40.88   0
   0  12 -21  659.08   54.62   0
   1   0  -8  973.44   23.69   0
   1   2 -13  647.62   31.11   0
   1   3 -15  185.01   30.24   0
   1   3  13  979.60   33.07   0
   1   5 -18   75.74   32.98   0
   1   7 -20  104.17   37.72   0
   1  10 -22  138.41   42.97   0
   2  -2   8   17.83   21.54   0
   2  -1  11  488.39   27.29   0
   2   1 -14   17.99   27.40   0
   2   3  15  354.56   28.41   0
   2   5 -20   -0.01   35.41   0
   2   6 -21  328.81   41.24   0
   2   7 -22   53.93   38.72   0
   2   8 -23  242.56   47.65   0
   3  -3   9  200.58   26.56   0
   3  -2  12  133.82   25.44   0
   3  -1 -12 2030.11   33.53   0
   3   2  16  138.25   32.44   0
   3   5 -22  197.50   39.31   0
   3   6 -23   52.46   40.75   0
   3   7 -24  118.84   41.40   0
   4  -2  14  426.09   33.49   0
   4   2 -20  173.74   37.21   0
   5   1 -20  234.47   31.68   0
   5   3 -23  134.53   39.76   0
   5   4 -24   51.06   38.02   0
   5   5 -25 1069.54   54.93   0
   5   6 -26   66.17   41.94   0
   6  -6   9   95.38   26.70   0
   6   0 -20   38.72   25.95   0
   6   2 -23   51.47   34.43   0
   7  -7   7  317.77   28.73   0
   7  -1 -20    2.91   26.96   0
   7   1 -23   21.48   32.73   0
  10  -9   4  -16.55   24.46   0
  -3   7  -2  908.11   24.39   0
  -3   8  -7   -1.24   24.18   0
  -3   9  -8   -9.96   25.81   0
  -3  10 -10  417.37   33.03   0
  -3  11 -10   11.93   29.16   0
  -3  12 -11   29.53   31.35   0
  -3  12   1  149.88   17.37   0
  -3  13 -11  120.38   36.92   0
  -3  13 -10  272.35   32.83   0
  -3  13   0   54.62   20.41   0
  -3  14 -10  518.61   42.95   0
  -3  14  -9  174.64   31.91   0
  -3  15  -7  151.90   34.15   0
  -3  15  -6  135.09   31.21   0
  -2   5  -7 1023.06   31.73   0
  -2   8 -13  464.51   37.20   0
  -2  10 -15  247.87   38.19   0
  -2  11 -15  301.56   39.57   0
  -2  13 -16  362.68   41.54   0
  -2  14 -16  117.17   45.28   0
  -2  15 -15    0.82   37.46   0
  -2  16 -14  -22.16   39.32   0
  -1   7 -15   43.33   23.25   0
  -1   9 -17   34.37   35.76   0
  -1  10 -18  458.60   46.20   0
  -1  12 -19   32.25   41.85   0
  -1  13 -19   -5.18   44.17   0
  -1  14 -19  189.72   48.97   0
   0   1   7  156.16   14.45   0
   0   2 -10 1242.39   33.73   0
   0   4 -14   23.38   28.19   0
   0   4  11   15.25   17.95   0
   0   6 -17  811.26   43.68   0
   0   8 -19  144.50   39.81   0
   0  11 -21  343.67   48.91   0
   1  -1   6   95.72   17.42   0
   1   0   9  783.27   25.66   0
   1   1  11  552.62   25.04   0
   1   2  12  390.56   24.29   0
   1   4 -17  260.56   34.67   0
   1   9 -22   54.85   43.72   0
   1  10 -23  459.02   50.24   0
   2  -1  -9  244.36   17.73   0
   2   0 -12  836.85   30.97   0
   2   2 -16 1652.43   44.17   0
   2   2  14   80.77   26.69   0
   2   4 -19   30.33   31.44   0
   2   4  15   45.97   25.19   0
   2   9 -24   75.85   46.85   0
   3  -1  13  107.49   26.99   0
   3   1  15  414.60   35.70   0
   3   3 -20  120.48   37.77   0
   3   8 -25  139.24   45.85   0
   4  -4   9   85.59   25.94   0
   4  -3  12  408.23   30.99   0
   4  -1  15   24.32   30.84   0
   4   0 -17 1379.92   42.45   0
   4   4 -23  100.05   38.19   0
   4   5 -24   -7.29   40.62   0
   4   6 -25  322.11   48.36   0
   5  -5   9   29.92   25.02   0
   5  -4  12  486.87   34.25   0
   5  -3  14  609.07   40.44   0
   5   2 -22  -11.76   37.46   0
   6  -6  -3  213.74   11.12   0
   6  -6   8 1064.26   36.82   0
   6  -5  12   86.48   31.80   0
   6   1 -22   18.63   31.21   0
   7  -7   5  247.72   28.15   0
   7  -6  11  133.89   33.35   0
   7   0 -22    3.57   33.80   0
   7   3 -26   32.28   45.44   0
   8   0 -23   -1.69   30.33   0
   9  -8   7   20.76   32.38   0
   9  -8   8  405.65   35.26   0
   9  -6 -12  129.09    8.33   0
  11  -9  -2  121.69   21.94   0
  -3   7  -5 2827.84   41.35   0
  -3   7  -1  245.24   15.62   0
  -3   8  -8  648.20   32.59   0
  -3   9  -9  595.76   34.11   0
  -3  10 -11  125.10   30.75   0
  -3  11 -11  234.71   34.19   0
  -3  12 -12 1318.53   49.67   0
  -3  13 -12  694.04   43.21   0
  -3  14 -11   29.78   33.82   0
  -3  15 -10  245.98   40.68   0
  -3  15  -9    9.77   31.83   0
  -2   5  -8 2446.22   43.46   0
  -2   6 -10   67.26   20.67   0
  -2   7 -12  975.60   40.59   0
  -2  11 -16   20.67   38.07   0
  -2  12 -16  153.18   38.59   0
  -2  15 -16   46.96   39.29   0
  -2  16 -15    2.92   41.43   0
  -2  17 -14   21.96   41.92   0
  -2  17 -13  182.39   42.00   0
  -1   2   3    6.63    5.08   0
  -1   5 -13 1973.76   48.00   0
  -1   6   9  -13.05   12.39   0
  -1   8 -17   10.43   38.54   0
  -1  11 -19    4.05   42.73   0
  -1  13 -20   37.24   45.69   0
   0   3  10 1493.11   27.82   0
   0   5 -16  380.64   36.50   0
   0  10 -21  128.80   44.52   0
   0  11 -22  106.89   44.71   0
   1   4  13  130.89   21.52   0
   1   7 -21  303.08   45.39   0
   1   8 -22  252.66   48.00   0
   2  -2   7   23.78   20.60   0
   2  -1  10  414.57   27.30   0
   2   1  13  883.65   33.50   0
   2   3 -18  145.88   33.36   0
   2   5 -21  153.93   40.28   0
   2   5  15  373.73   30.32   0
   2   6 -22  108.56   43.02   0
   2   7 -23  196.51   45.49   0
   2   8 -24  121.71   48.41   0
   3  -3   8   53.94   25.30   0
   3  -2  11  167.32   26.48   0
   3   0  14  533.61   33.59   0
   3   1 -17 1486.92   42.85   0
   3   3  16   21.69   28.55   0
   3   4  16   -4.31   33.78   0
   3   6 -24  -18.24   38.44   0
   4  -4   8   20.43   24.89   0
   4  -2  13   33.69   27.17   0
   4  -1 -15   83.49   21.21   0
   4   3 -22    7.61   35.31   0
   5  -5   8  387.86   29.42   0
   5   5 -26   40.61   48.47   0
   6  -6   7  757.86   32.70   0
   6  -5  11   39.85   30.58   0
   6  -2 -17   -2.74   22.43   0
   6  -1 -19   45.27   26.85   0
   6   3 -25  227.32   42.74   0
   6   4 -26   37.79   42.35   0
   7  -7   1 1449.89   31.65   0
   7  -7   3  639.32   27.03   0
   7  -7   4  152.60   23.07   0
   7   2 -25  279.53   42.62   0
   8  -7  -5  818.01   16.48   0
   8  -7   9  533.55   38.45   0
   8  -2 -20  372.37   29.46   0
   9  -8  -2   -0.97   15.56   0
  11  -9  -1   81.02   23.62   0
  11  -9   0   23.36   25.15   0
  -3   9 -10  461.37   34.63   0
  -3  11 -12  303.94   38.31   0
  -3  12 -13   60.36   35.04   0
  -3  13 -13  107.05   37.34   0
  -3  14 -13   67.06   42.12   0
  -3  14 -12  363.62   39.72   0
  -3  15 -12    9.10   43.42   0
  -3  15 -11   18.85   34.45   0
  -3  16 -10  -28.32   39.42   0
  -2   4  -5 1008.20   27.95   0
  -2   6 -11  101.37   30.65   0
  -2   8 -14   39.96   34.97   0
  -2   9 -15   27.90   36.76   0
  -2  13 -17   35.07   39.47   0
  -2  14 -17  -64.15   39.30   0
  -2  15 -17   -7.31   44.20   0
  -2  16 -16  -61.32   44.12   0
  -1   3  -9  565.17   31.03   0
  -1  10 -19    7.74   38.65   0
  -1  11 -20  143.71   48.03   0
  -1  12 -20  -17.99   42.13   0
   0   3 -13 1466.28   41.71   0
   0   5  11   13.48   17.31   0
   0   7 -19   12.62   36.77   0
   0   8 -20    7.56   38.17   0
   1  -1   5 1979.58   28.04   0
   1   0  -9  558.82   23.23   0
   1   1 -12   -7.59   22.62   0
   1   1  10 1712.96   34.07   0
   1   3 -16  640.71   37.50   0
   1   3  12 1304.50   35.86   0
   1   5 -19   74.47   35.94   0
   1   5  13  108.46   24.35   0
   1   9 -23  544.82   51.73   0
   2   1 -15    2.34   26.69   0
   2   2 -17 1234.27   43.18   0
   2   3  14  298.29   28.04   0
   2   4 -20    1.73   36.45   0
   3  -3  -6  485.03   11.84   0
   3   2 -19  116.79   32.37   0
   3   2  15  262.65   31.63   0
   3   4 -22   84.44   38.57   0
   3   5 -23  -37.95   36.58   0
   3   7 -25  -18.75   42.18   0
   4  -2 -13  569.37   24.58   0
   4  -1  14  202.24   33.55   0
   4   0  15   98.89   32.68   0
   4   5 -25  -25.14   46.19   0
   4   6 -26    4.42   42.71   0
   5  -5   7  502.50   29.80   0
   5  -4  11  115.48   27.65   0
   5  -3  13   -7.49   31.20   0
   5   1 -21  -11.16   30.26   0
   5   3 -24   44.38   38.76   0
   5   4 -25  159.64   43.38   0
   6  -6   6  432.65   28.88   0
   6   0 -21  -31.12   26.77   0
   6   2 -24  137.43   38.85   0
   7  -6  10    2.14   22.65   0
   7  -2 -19  254.54   26.91   0
   7   1 -24   97.01   41.16   0
   8  -7   8  993.05   42.66   0
   9  -8  -1  -13.87   18.52   0
   9  -8   4   -0.75   23.96   0
   9  -8   5   24.28   25.57   0
  10  -8  -5  136.70   15.75   0
  11  -9   1  100.60   24.92   0
  11  -9   2  235.32   29.87   0
  11  -9   3  137.75   29.78   0
  11  -9   4  420.41   33.99   0
  -3   9 -11  126.28   32.71   0
  -3  11 -13   -3.71   36.41   0
  -3  12 -14  307.21   41.73   0
  -3  12   2  114.21   15.54   0
  -3  13 -14  136.95   39.20   0
  -3  14 -14   94.66   40.49   0
  -3  15 -13   73.36   38.86   0
  -3  16 -12  112.38   43.17   0
  -3  16 -11  227.10   40.17   0
  -2   5  -9    3.82   20.20   0
  -2   8 -15  154.25   37.96   0
  -2  12 -18  336.23   48.04   0
  -2  13 -18  274.08   46.80   0
  -2  14 -18   -6.80   45.21   0
  -1   4 -12  390.70   33.77   0
  -1   5 -14   14.24   31.41   0
  -1   7 -17   65.27   38.17   0
  -1   7   9   40.79   12.46   0
  -1  12 -21   87.65   49.88   0
   0   1  -8   12.77   20.88   0
   0   1   6   -5.47   12.90   0
   0   2 -11    7.49   25.39   0
   0   2   8 3778.48   38.53   0
   1   0   8  768.32   25.47   0
   1   2  11  989.92   29.91   0
   1   4 -18  137.90   34.11   0
   1   6 -21  313.60   44.70   0
   1   6  13  426.66   24.83   0
   1   7 -22  319.61   48.94   0
   1   8 -23  234.25   49.36   0
   1   9 -24   47.72   46.95   0
   2  -2   6 1467.09   29.85   0
   2  -1   9  566.58   28.78   0
   2   0  11  448.98   28.38   0
   2   3 -19   14.21   34.24   0
   2   5 -22  451.90   50.77   0
   2   6 -23   67.14   43.23   0
   2   7 -24  149.85   48.67   0
   2   8 -25  -43.76   48.68   0
   3  -2  10 1331.28   37.56   0
   3   0  13  376.59   31.75   0
   3   1  14  570.30   35.52   0
   3   3 -21   48.94   35.19   0
   4  -4   7    7.78   24.72   0
   4  -3  10  368.79   30.40   0
   4   0 -18   36.38   31.01   0
   4   4 -24   91.80   41.60   0
   5  -5   6   94.66   25.06   0
   5  -2  14   84.95   34.22   0
   5   2 -23   84.32   36.97   0
   6  -6   4   19.01   24.28   0
   6  -5  10    9.36   27.06   0
   6   1 -23  317.29   42.91   0
   6   4 -27   96.74   47.59   0
   7  -1 -21   12.44   25.29   0
   7   3 -27   43.18   47.94   0
   9  -8   1  -10.70   20.23   0
   9  -8   2   -5.18   21.97   0
  -3   6  -4  478.88   27.17   0
  -3   7  -8  476.94   31.71   0
  -3   8 -11   48.88   30.72   0
  -3  10 -13  542.16   40.35   0
  -3  12 -15  244.14   43.31   0
  -3  13 -15   16.91   40.44   0
  -3  14 -15   12.34   42.02   0
  -3  15 -15   83.87   47.56   0
  -3  15 -14   30.90   41.15   0
  -3  16 -13    6.31   40.01   0
  -2   5 -10 1089.87   39.88   0
  -2   7 -14   10.43   33.60   0
  -2  13 -19  -26.26   45.50   0
  -2  14 -19  -26.36   47.83   0
  -1   3 -10 2521.85   45.46   0
  -1   4   7   44.38   12.21   0
  -1   6 -16   -9.39   36.14   0
  -1   8 -19   18.35   40.13   0
  -1  11 -21  -24.57   47.36   0
   0   3 -14  337.48   34.02   0
   0   4  10 2305.79   35.11   0
   0   6 -19  809.08   49.07   0
   0   9 -22  119.28   45.59   0
   0  10 -23  269.87   53.43   0
   1  -1   4  126.21   18.19   0
   1   3 -17  558.74   39.35   0
   2   4 -21  388.38   43.27   0
   2   5  14   -2.82   28.69   0
   3  -3   6   74.91   22.42   0
   3   1 -18  153.14   31.30   0
   3   2 -20   24.97   37.60   0
   3   4 -23    8.95   44.58   0
   3   4  15  324.34   39.04   0
   3   6 -25  -48.23   45.81   0
   4  -4   6  520.49   29.31   0
   4  -2  12  671.61   30.11   0
   4  -1 -16  800.45   31.34   0
   4   1 -20  227.00   33.42   0
   4   3 -23   24.48   37.29   0
   5  -5   5 1212.73   33.30   0
   5  -3  12  409.32   36.20   0
   5   4 -26   44.80   45.13   0
   6  -6   2  156.24   23.08   0
   6  -6   3  522.04   25.99   0
   6  -5   9 1636.92   45.81   0
   6  -4  12  118.53   25.65   0
   6   3 -26   67.34   42.76   0
   7  -5  11  690.27   41.46   0
   7   0 -23  416.72   37.71   0
   7   2 -26  130.28   43.78   0
   8  -7  -4   -7.03   12.81   0
   8  -7   6 1273.42   41.81   0
   8  -6  10  158.69   35.30   0
  10  -8  -4   78.02   18.72   0
  10  -8   6   90.05   33.18   0
  12  -9   2  234.96   37.79   0
  -4  11  -8   98.39   33.72   0
  -4  11  -5  459.32   32.50   0
  -4  11  -4   87.78   26.19   0
  -4  12  -9   38.59   34.73   0
  -4  12  -8  113.01   30.38   0
  -4  12  -7  947.07   37.57   0
  -4  12  -6  275.30   28.33   0
  -4  12  -5  851.32   37.01   0
  -4  12  -4  346.98   29.95   0
  -4  13  -9  134.36   37.98   0
  -4  13  -6   35.84   30.82   0
  -4  13  -5  761.68   36.52   0
  -3   6  -5 1620.89   35.01   0
  -3   6  -2   74.75   16.63   0
  -3  11 -15  586.08   47.27   0
  -3  12 -16   15.91   41.47   0
  -3  13 -16   36.30   43.55   0
  -3  14 -16  -14.31   42.14   0
  -3  15 -16  100.94   44.94   0
  -3  16 -15  104.61   45.30   0
  -3  17 -13   56.83   43.85   0
  -2   5 -11   82.23   30.30   0
  -2   8 -16   11.04   38.86   0
  -2  10 -18   52.99   42.91   0
  -2  13 -20  254.86   53.37   0
  -1   4 -13 1485.04   45.49   0
  -1   5 -15 1413.87   49.14   0
  -1   6 -17  458.06   41.98   0
  -1   7 -18  117.18   42.25   0
  -1  10 -21   46.14   46.37   0
  -1  11 -22  -35.73   45.90   0
   0   1  -9  841.74   30.60   0
   0   2 -12   59.93   28.34   0
   0   5 -18  616.06   44.32   0
   0   7 -21  220.55   44.46   0
   0   8 -22  600.55   56.20   0
   0   9 -23  163.32   49.10   0
   1   0 -10  435.64   24.08   0
   1   0   7  550.47   25.76   0
   1   1 -13   31.02   26.61   0
   1   1   9   14.03   19.52   0
   1   4 -19  290.67   39.74   0
   1   6 -22  453.55   49.28   0
   1   7 -23   65.88   46.24   0
   1   8 -24   33.55   48.37   0
   2  -2   5  428.94   22.80   0
   2   0  10 1602.21   40.11   0
   2   1 -16  706.22   36.81   0
   2   2 -18  623.53   39.90   0
   2   3 -20    2.45   40.41   0
   2   6 -24   19.95   45.15   0
   2   7 -25   -3.19   48.61   0
   3  -2   9   19.28   26.45   0
   3  -1  11  652.34   33.55   0
   3   5  15  378.70   36.12   0
   4  -3   9   28.30   28.03   0
   4   0  14   26.59   32.60   0
   4   2 -22  414.83   41.56   0
   4   4 -25   65.41   45.30   0
   4   5 -26   84.79   46.60   0
   5  -4   9   31.66   28.41   0
   5  -2  13  -10.80   33.16   0
   5   1 -22   50.89   33.69   0
   5   3 -25  117.45   42.73   0
   6  -6   0  881.00   22.61   0
   6  -6   1 1408.05   28.90   0
   6  -3  13  -34.05   34.17   0
   6  -2 -18  881.15   34.10   0
   6   0 -22    6.79   35.82   0
   6   2 -25   -9.93   40.35   0
   9  -7   8  400.44   39.31   0
  10  -8   4  533.61   40.06   0
  12  -9   0  488.25   33.51   0
  12  -9   1  -13.80   28.60   0
  -4  10  -8  127.57   31.55   0
  -4  10  -6  211.11   28.27   0
  -4  11 -10   79.20   33.87   0
  -4  11  -3  293.97   27.15   0
  -4  12 -11   16.35   39.73   0
  -4  12 -10   -1.84   32.35   0
  -4  12  -3   31.20   25.08   0
  -4  13 -11   53.69   36.17   0
  -4  13 -10   18.26   33.89   0
  -4  13  -4  451.68   32.56   0
  -4  14 -11  -53.99   41.55   0
  -4  14 -10  198.43   37.26   0
  -4  14  -9   15.21   31.68   0
  -4  14  -8   33.90   29.95   0
  -4  14  -7  108.16   29.99   0
  -4  14  -5  439.56   33.80   0
  -3   7 -10  211.28   32.51   0
  -3   9 -14    2.95   38.02   0
  -3  11 -16   25.75   42.12   0
  -3  13 -17   55.44   44.50   0
  -3  14 -17  205.68   47.53   0
  -3  15 -17  228.27   50.11   0
  -3  16 -16   69.05   48.30   0
  -3  17 -14   34.03   45.32   0
  -2   9 -18   58.93   42.61   0
  -2  10 -19   68.38   44.43   0
  -2  11 -20   79.81   44.89   0
  -2  12 -20  251.32   53.65   0
  -1   2  -7 4985.96   50.12   0
  -1   7 -19  639.19   48.99   0
  -1   9 -21  175.08   49.58   0
   0   3 -15 1251.30   45.44   0
   0   4 -17   38.42   35.84   0
   0   6 -20    0.83   41.32   0
   1   2 -16  368.70   35.65   0
   1   2  10 3414.92   47.22   0
   1   5 -21  253.51   44.35   0
   1   5  12  226.30   26.55   0
   2  -1 -11 1900.65   36.32   0
   2  -1   8  193.44   24.51   0
   2   1  11  569.76   33.19   0
   2   2  12 3387.28   55.69   0
   2   5 -23   -1.75   42.46   0
   3  -3   5  348.51   25.03   0
   3   0  12  528.40   33.36   0
   3   1  13  308.78   31.85   0
   3   5 -25  226.71   49.60   0
   3   6 -26   59.45   49.18   0
   4  -4   5  210.12   24.88   0
   4  -2  11   32.17   28.07   0
   4   2  15   19.92   33.66   0
   4   3 -24  -11.61   41.32   0
   5  -5   4   10.16   22.41   0
   5  -3  11  -15.66   29.50   0
   5  -1  14  236.67   35.69   0
   5   2 -24  129.10   41.37   0
   6   1 -24  140.48   39.59   0
   6   3 -27   78.16   52.06   0
   7  -6   6  810.93   35.58   0
   7  -5  10  353.90   37.28   0
   7  -4 -15   19.22   16.91   0
   7  -2 -20   -1.69   27.31   0
   7  -1 -22  159.23   34.46   0
   8  -7  -3   45.64   16.24   0
   8  -7   3   20.18   28.07   0
   8  -6   9  961.52   46.18   0
   9  -7   7  638.67   41.82   0
  10  -8  -3   44.55   19.42   0
  10  -8  -2  664.87   29.02   0
  10  -8   3  477.02   33.52   0
  -4   9  -4  122.31   27.75   0
  -4  10  -9  503.70   37.33   0
  -4  11 -11   -8.94   34.64   0
  -4  11  -2  240.79   24.15   0
  -4  12 -12  154.15   39.25   0
  -4  12  -2   -0.66   22.54   0
  -4  13 -13   71.80   44.66   0
  -4  13 -12  616.34   45.60   0
  -4  13  -3  234.32   28.53   0
  -4  14 -13   37.77   44.65   0
  -4  14 -12  989.99   51.36   0
  -4  14  -4   23.16   28.37   0
  -4  15 -12  661.75   54.44   0
  -4  15 -11   -4.41   37.37   0
  -4  15 -10  501.07   43.14   0
  -4  15  -9  190.60   37.34   0
  -4  15  -8   -0.53   31.57   0
  -4  15  -7  300.35   37.81   0
  -4  15  -6  322.97   36.76   0
  -3   7   2    3.52   11.71   0
  -3   8 -13  445.68   41.18   0
  -3  13 -18   52.48   48.71   0
  -3  14 -18  161.01   48.98   0
  -2   4  -9 1259.85   40.13   0
  -2  12 -21   38.76   51.65   0
  -1   4 -14   94.88   33.63   0
  -1   5 -16   76.41   38.06   0
  -1   6 -18  268.54   43.35   0
  -1   6   8   65.66   12.87   0
   0   1 -10 2481.49   42.37   0
   0   2 -13  145.42   30.71   0
   0   2   7  340.61   20.14   0
   0   5 -19  796.28   50.11   0
   0   7 -22  260.69   49.44   0
   0   8 -23   38.42   49.53   0
   0   9 -24   19.72   53.30   0
   1  -1   3 4570.07   30.13   0
   1   1 -14  250.73   30.92   0
   1   4 -20   28.39   39.71   0
   1   6 -23  313.60   50.49   0
   1   7 -24  143.45   51.13   0
   1   7  12    1.03   23.68   0
   1   8 -25   37.32   53.81   0
   2   1 -17  170.07   36.34   0
   2   4  13  527.04   31.93   0
   2   6 -25   -0.31   44.47   0
   3  -1  10 2461.36   47.89   0
   3   1 -19  392.09   36.06   0
   3   2 -21   65.32   35.25   0
   3   4 -24   34.46   44.51   0
   4  -1 -17 1356.39   41.50   0
   4  -1  12  242.12   33.25   0
   4   0  13  157.58   34.03   0
   4   1 -21   66.26   33.99   0
   4   1  14  383.25   37.77   0
   4   2 -23    9.00   43.33   0
   4   5 -27   -9.13   48.39   0
   5  -4   8  123.69   29.33   0
   5  -2  12   24.89   32.83   0
   5   0 -21  -13.83   29.51   0
   5   1 -23   96.23   41.89   0
   5   3 -26  205.06   51.33   0
   5   4 -27   73.78   49.22   0
   6  -5   7 1504.09   42.85   0
   6  -4 -13  610.78   20.90   0
   6  -3  12    0.90   35.26   0
   6   2 -26   74.54   49.75   0
   8  -7  -2   85.75   17.13   0
   8  -7  -1  100.70   19.89   0
   8  -7   0   17.25   21.80   0
   8  -7   2   18.81   22.09   0
   9  -7  -7   60.44   12.05   0
  10  -8  -1  142.33   25.60   0
  10  -8   0  -10.42   26.40   0
  10  -8   1  -56.62   23.55   0
  -4   9  -3   29.72   23.85   0
  -4  10 -11  100.74   36.84   0
  -4  10  -2  -10.10   17.62   0
  -4  11 -13  807.18   47.22   0
  -4  11 -12   -0.08   38.71   0
  -4  13 -14  607.76   49.45   0
  -4  13  -2  147.78   26.57   0
  -4  14 -14  900.63   55.03   0
  -4  15 -14  200.21   50.51   0
  -4  15 -13  303.85   45.90   0
  -4  16 -12  -49.63   43.96   0
  -4  16 -11   39.77   40.03   0
  -4  16 -10  124.02   39.04   0
  -3   9 -16    8.96   40.19   0
  -3  12 -18   70.53   43.72   0
  -3  13 -19    7.00   50.58   0
  -3  14 -19  228.16   56.05   0
  -2   9 -19   31.79   33.72   0
  -2  10 -20  135.01   47.33   0
  -2  11 -21    6.31   52.84   0
  -1   3 -12   51.80   31.86   0
  -1   5 -17  524.29   43.33   0
  -1   7 -20  139.91   46.54   0
  -1   9 -22   33.34   52.12   0
  -1  10 -23   -6.94   51.81   0
   0   4   9  252.76   19.70   0
   0   6  10    6.44   16.79   0
   1   3 -19 1320.60   56.16   0
   2  -1   7 1115.12   31.68   0
   2   3 -21   -5.71   38.87   0
   2   5 -24  282.63   49.22   0
   2   5  13  932.25   37.28   0
   2   6  13  839.01   40.63   0
   3  -3  -7  292.92   13.56   0
   3  -3   4  247.57   21.92   0
   3   0  11   28.36   26.23   0
   3   2  13   87.35   29.16   0
   3   3 -23  -27.89   40.41   0
   3   4  14   41.01   30.34   0
   3   5 -26    7.08   51.89   0
   3   5  14  -15.22   35.99   0
   4  -2  10 1039.52   39.69   0
   4   4 -26   33.40   46.85   0
   5  -2 -17  332.02   29.41   0
   5  -1  13   74.41   35.66   0
   5   0  14  488.03   42.82   0
   6  -2 -19   19.27   26.57   0
   6  -2  13  -24.43   36.83   0
   6  -1 -21   28.29   25.92   0
   6   0 -23  190.60   40.95   0
   9  -7   5 1081.93   43.33   0
  -4   8  -7 1039.24   38.97   0
  -4   8  -6  453.30   31.31   0
  -4   8  -5  333.49   27.01   0
  -4   9  -2  336.29   24.94   0
  -4  10 -12  672.12   45.15   0
  -4  10  -1 1204.39   29.49   0
  -4  11 -14   10.16   41.29   0
  -4  11  -1  967.23   28.56   0
  -4  12 -14  538.27   45.92   0
  -4  12  -1   38.76   22.97   0
  -4  13 -15  463.58   50.16   0
  -4  14 -15  136.39   46.73   0
  -4  15 -15   17.10   46.69   0
  -4  16 -14   17.63   44.96   0
  -4  16 -13  123.44   45.36   0
  -3   5  -5  139.13   24.79   0
  -3   5  -4  311.68   24.19   0
  -3   6 -10  681.63   37.75   0
  -3   7 -13  162.18   38.28   0
  -3   8 -15 1023.91   51.82   0
  -3  13 -20  132.31   51.61   0
  -2   3  -4  413.74   24.80   0
  -2   9 -20  119.24   50.85   0
  -2  10 -21   99.10   50.33   0
  -2  11 -22  -21.07   53.72   0
  -1   3 -13   36.25   30.37   0
  -1   6 -19  699.63   52.93   0
  -1   9 -23  -11.76   48.66   0
   0   1 -11   51.03   26.44   0
   0   2 -14   52.56   31.54   0
   0   3   8 5457.93   46.59   0
   0   5 -20  328.58   45.25   0
   0   7 -23   25.44   48.90   0
   0   7  10  297.54   22.16   0
   0   8 -24  480.64   60.64   0
   0   8  10  326.12   22.78   0
   1   1 -15   38.67   35.00   0
   1   1   8 2841.73   39.59   0
   1   2 -17   79.71   32.54   0
   1   4 -21   14.57   42.87   0
   1   6 -24  496.91   55.64   0
   1   7 -25   34.92   53.17   0
   2  -2   3 2092.71   29.73   0
   2  -1 -12  909.36   29.78   0
   2   0 -15    0.09   27.35   0
   2   3  12 1149.73   37.97   0
   2   4 -23   92.12   43.11   0
   2   6 -26   26.27   56.32   0
   3  -2 -12  925.35   28.57   0
   3  -2   7  -23.28   27.42   0
   3   1 -20   12.20   32.94   0
   3   1  12  113.89   29.48   0
   3   2 -22  270.59   46.55   0
   3   4 -25   19.20   46.08   0
   4  -3   7   28.60   28.66   0
   4  -1  11    6.46   27.53   0
   4   1 -22  243.44   43.44   0
   4   2  14  264.50   36.83   0
   4   3 -25   11.03   46.06   0
   5  -5   0 1136.87   23.49   0
   5   2 -25  340.57   46.92   0
   6  -4   9 2529.82   55.96   0
   6  -3  11  771.64   44.31   0
   6   1 -25  358.13   45.72   0
   7  -6   4  581.63   31.65   0
   7  -5   8  623.33   38.87   0
  11  -8  -5  214.45   21.77   0
  11  -8   2   20.70   34.42   0
  -4   8  -9 1000.44   42.77   0
  -4   8  -8  650.39   37.47   0
  -4   8  -4   28.67   23.06   0
  -4  10 -13  761.26   46.76   0
  -4  11 -15  168.81   45.30   0
  -4  13 -16  104.68   47.02   0
  -4  13  -1   56.28   23.96   0
  -4  14 -17   94.48   54.80   0
  -4  14 -16  104.14   47.16   0
  -4  15 -17   59.15   54.19   0
  -4  15 -16   10.79   47.09   0
  -4  16 -16   34.23   51.14   0
  -4  16 -15  -29.27   47.87   0
  -4  17 -14  253.16   50.73   0
  -3   5  -7  797.72   35.81   0
  -3   5  -6   46.36   27.57   0
  -3   8 -16   23.77   41.58   0
  -3   9 -17  201.30   47.36   0
  -3  12 -20   19.34   52.52   0
  -2   3  -6   96.98   27.33   0
  -2   4 -11  260.48   27.10   0
  -2   6 -16   70.80   29.43   0
  -2   7 -18   69.51   43.07   0
  -2  10 -22   13.73   48.34   0
  -1   2 -10 1259.30   39.51   0
  -1   4 -16  -18.29   37.05   0
  -1   5 -18    4.53   40.12   0
  -1   5   7  113.67   13.28   0
  -1   7 -21  189.88   49.42   0
  -1   7   8   46.84   13.53   0
  -1   8 -22   34.62   35.62   0
   0   3 -17  339.27   40.86   0
   0   4 -19  435.91   45.63   0
   0   6 -22   41.53   44.69   0
   1   0 -12  147.40   25.99   0
   1   2   9   69.47   21.31   0
   1   3  10 2977.34   44.52   0
   1   5  11  615.28   31.70   0
   2   1 -18  289.14   36.48   0
   2   1  10 1089.23   35.03   0
   2   2 -20  197.74   39.00   0
   2   2  11  318.26   28.35   0
   2   3 -22  205.07   44.08   0
   2   4  12   14.47   29.39   0
   2   5 -25   42.55   49.03   0
   3  -3   3   61.84   19.19   0
   3  -1   9   10.90   28.03   0
   3   0 -18  358.03   34.14   0
   3   3 -24  662.18   53.11   0
   3   3  13  406.49   35.08   0
   4  -1 -18  324.74   34.15   0
   4   0  12  -10.56   31.10   0
   4   2 -24  182.45   43.67   0
   4   3  14   71.28   34.38   0
   4   4 -27   27.63   50.39   0
   5  -4   6  909.25   36.44   0
   5  -3   9  385.76   35.17   0
   5  -2  11  243.57   32.92   0
   5  -1  12  101.77   34.50   0
   5   0 -22   49.88   33.76   0
   5   1 -24   58.74   46.35   0
   5   3 -27  -14.03   46.24   0
   6  -5   5  297.23   30.11   0
   6  -2  12   50.05   37.65   0
   7  -6   3 1344.90   37.49   0
   8  -6   6 1690.36   49.60   0
   9  -7  -6   22.60   14.72   0
   9  -7   3  526.88   33.92   0
  10  -7   6  -14.02   33.67   0
  11  -8  -4   -8.48   22.00   0
  11  -8  -3  980.26   35.12   0
  11  -8  -1  241.98   32.09   0
  11  -8   1   19.07   29.38   0
  -4   8 -10  414.38   39.25   0
  -4   8  -2   18.42   21.41   0
  -4   9 -13  614.51   46.89   0
  -4   9  -1   89.09   19.82   0
  -4  10 -15 1123.09   55.99   0
  -4  11   0  165.88   20.85   0
  -4  12 -17  184.67   50.54   0
  -4  14 -18    1.03   50.95   0
  -3   6 -12    9.16   35.71   0
  -3   7 -15 1589.62   57.98   0
  -3   9 -18   52.92   46.11   0
  -3  10 -19  100.53   49.24   0
  -3  11 -20  271.64   56.24   0
  -3  12 -21   46.68   55.41   0
  -2   4 -12 1085.58   44.47   0
  -2   6 -17  579.94   48.89   0
  -2   7 -19   23.73   44.25   0
  -2   8 -20  652.20   56.07   0
  -1   3 -14 1829.40   51.83   0
  -1   6 -20  401.34   50.24   0
  -1   8 -23  -12.64   53.24   0
  -1   9 -24  187.60   60.14   0
   0   1 -12   15.03   28.60   0
   0   2 -15   92.51   34.66   0
   0   5 -21  221.87   45.60   0
   0   7 -24  705.15   63.57   0
   0   8 -25  -32.61   54.34   0
   1  -1  -8  170.37   22.76   0
   1   2 -18  373.72   39.95   0
   1   4 -22  155.86   46.39   0
   1   6 -25   -9.92   51.65   0
   1   6  11  651.26   31.21   0
   2  -1   6  953.47   29.04   0
   2   0 -16  127.96   31.15   0
   2   4 -24  946.52   58.59   0
   3  -1 -16   18.57   30.43   0
   3   0  10  761.48   35.32   0
   3   2  12   56.79   29.40   0
   3   4 -26   97.42   54.70   0
   3   4  13  368.89   34.93   0
   3   5 -27  134.45   54.98   0
   4  -4   1 1266.79   26.91   0
   4   3 -26  198.30   50.23   0
   4   4  14    7.38   34.99   0
   5   2 -26  186.30   54.42   0
   6  -4   8 1928.94   50.47   0
   6  -1 -22   44.66   33.27   0
   7  -6   2   51.30   23.10   0
   7  -4 -16   10.94   17.73   0
  10  -7   5  905.37   45.55   0
  11  -8  -2  700.64   31.77   0
  12  -8   2  331.04   44.09   0
  -5  12 -10   55.66   36.75   0
  -5  12  -9  110.52   35.18   0
  -5  12  -8   12.42   31.60   0
  -5  13 -12   72.42   45.56   0
  -5  13 -11  143.99   40.78   0
  -5  13 -10   -7.79   34.69   0
  -5  13  -9  821.22   44.65   0
  -5  13  -8  125.04   34.04   0
  -5  13  -7  731.04   44.05   0
  -5  14 -12  148.44   49.10   0
  -5  14 -11  -25.32   45.23   0
  -5  14 -10  -12.86   37.29   0
  -5  14  -9  213.65   43.10   0
  -5  14  -8   -5.66   37.68   0
  -4   7  -8   89.17   31.79   0
  -4   7  -7  848.84   37.55   0
  -4   7  -6   -3.07   27.91   0
  -4   7  -5  907.22   33.68   0
  -4  10 -16  108.11   46.75   0
  -4  11 -17  -17.41   45.88   0
  -4  12 -18  170.07   52.07   0
  -4  13 -18   21.05   46.72   0
  -4  14 -19   71.78   53.38   0
  -3   5 -10 2010.32   51.55   0
  -3   6 -13   97.78   37.87   0
  -3   8 -17  463.84   49.50   0
  -3   9 -19   52.56   48.18   0
  -3  10 -20  527.28   58.23   0
  -3  11 -21 -100.17   53.86   0
  -2   3  -9 1558.83   42.41   0
  -2   4 -13  248.43   37.60   0
  -2   8 -21  173.22   50.83   0
  -2   9 -22  184.81   56.53   0
  -1   2 -11   23.13   31.64   0
  -1   4 -17  830.87   49.73   0
  -1   5 -19   88.12   43.25   0
  -1   6 -21  308.26   48.58   0
  -1   7 -22  140.72   48.46   0
   0   2   6  209.92   17.76   0
   0   3 -18  220.42   41.77   0
   0   5 -22   59.00   44.70   0
   1   0   5  -21.92   18.28   0
   1   1 -16   14.74   32.14   0
   1   5 -24  966.52   61.82   0
   1   7  11  407.95   28.41   0
   2  -2   2 9999.99   48.76   0
   2  -1 -13  370.90   27.23   0
   2   1 -19  798.93   43.93   0
   2   2 -21  213.93   41.34   0
   2   3 -23   74.81   44.17   0
   2   3  11  212.58   31.66   0
   2   5 -26   41.54   51.09   0
   2   5  12  285.60   29.74   0
   2   6  12  132.47   32.12   0
   3  -2 -13  644.10   28.85   0
   3   0 -19 1296.70   50.45   0
   3   1 -21  170.56   37.95   0
   3   1  11  612.63   35.76   0
   3   2 -23  -44.53   40.08   0
   4  -3   6   63.14   20.60   0
   4  -1  10  133.47   31.48   0
   4   1 -23   31.73   38.68   0
   4   2  13  -14.15   32.63   0
   5  -4   5  136.15   28.81   0
   5  -2  10  -18.79   31.48   0
   6  -5   4 1102.51   35.80   0
   6  -2 -20  717.51   37.22   0
   7  -6   1  301.62   24.56   0
   7  -4   9 1897.01   56.09   0
   7  -3  11 1149.01   52.76   0
   8  -5   8  259.50   39.63   0
   9  -7   1  -26.80   23.93   0
  10  -7   4  832.23   43.17   0
  12  -8   0  543.61   44.04   0
  12  -8   1  210.58   36.77   0
  -5  11 -11   23.60   38.19   0
  -5  12 -13  127.68   41.45   0
  -5  12  -6   -3.52   28.57   0
  -5  13  -6  502.08   34.98   0
  -5  14 -14  591.67   54.14   0
  -5  14 -13    4.57   42.80   0
  -5  14  -7  765.67   40.94   0
  -5  15 -13   -3.62   45.58   0
  -5  15 -10   -7.02   37.61   0
  -4   7  -9 1864.42   50.10   0
  -4   8 -13   78.29   40.20   0
  -4   9 -15 1140.81   57.91   0
  -4  10 -17   50.40   47.05   0
  -4  11 -18   14.31   50.69   0
  -4  12 -19  147.11   55.60   0
  -4  13 -19    1.03   49.83   0
  -3   7 -16  -35.81   42.97   0
  -3   8 -18  142.73   49.02   0
  -3  10 -21  -44.69   49.75   0
  -3  11 -22   59.43   54.49   0
  -2   3 -10  508.00   38.13   0
  -2   5 -16   21.58   38.62   0
  -2   6 -18  237.86   35.04   0
  -2   7 -20  363.14   54.81   0
  -1   2 -12  703.72   38.88   0
  -1   3 -15   20.39   36.18   0
  -1   7 -23  -51.94   51.16   0
  -1   8 -24  501.31   63.29   0
   0   0  -8  446.66   25.78   0
   0   2 -16   13.56   35.18   0
   0   6 -24  247.85   51.03   0
   1   1   7 1147.46   27.76   0
   1   2 -19  901.36   48.59   0
   1   6 -26  253.88   58.09   0
   2   1   9   26.55   24.78   0
   2   2  10 1951.28   42.88   0
   2   4 -25  100.58   50.19   0
   3  -1   8 1382.61   39.76   0
   3   3 -25   51.55   46.68   0
   3   3  12   -8.84   28.64   0
   4  -2   8  246.14   32.78   0
   4   0  11   69.70   32.32   0
   4   2 -25   21.40   44.34   0
   4   3  13  376.54   39.29   0
   5  -1  11  534.01   39.73   0
   5   0 -23  -18.66   35.63   0
   5   0  12   65.79   37.96   0
   5   1 -25  285.24   45.72   0
   5   1  13   65.56   38.71   0
   6  -5   3 1492.13   37.96   0
   6  -4   7 1214.94   42.98   0
   6  -2  11  802.42   46.51   0
   7  -6   0  748.00   26.54   0
   7  -5   6  669.48   37.75   0
   9  -6   6   87.90   36.55   0
  10  -7   3    2.06   30.07   0
  12  -8  -1  626.43   38.80   0
  -2   9 -23   31.57   42.05   0
   6  -3   9 1931.66   47.88   0
  -5 -10   7    0.31    8.04   0
  -5  -6   7   26.15    7.47   0
  -5  -5   8  166.73    8.71   0
  -5  -3  12  116.84    8.18   0
  -5  -3  13   85.27    8.56   0
  -5  -3  14  728.71   14.47   0
  -5  -3  15  138.42   10.01   0
  -4 -12   5   16.56    8.96   0
  -4 -10   4   34.75    6.85   0
  -4  -5   4  993.36   12.20   0
  -4  -3   6 3469.82   20.70   0
  -4  -2  19   85.85    9.21   0
  -3  -9   1  628.50   10.59   0
  -3  -2   4 3087.20   16.02   0
  -3  -1  19  382.29   11.37   0
  -2  -5  -1 1193.52    8.79   0
  -1   1  17  321.95    8.33   0
   0   2  14    9.62    4.01   0
   2  -8  -7   36.59    2.54   0
   4  -8  -9  156.38    5.38   0
   4   3   2  142.90    5.43   0
   5   3   1 1092.72   11.87   0
   6  -4 -10  104.48    7.45   0
   6  -1  -8    7.70    7.32   0
   6   3   0  297.48    8.68   0
   7  -9 -11    0.67    5.94   0
   7  -5 -11  395.24   10.41   0
   7  -3 -10   -2.46    7.43   0
   8  -1  -9   58.31    8.93   0
   8   1  -6  597.68   13.27   0
   9  -9 -12  111.13    9.29   0
   9  -8 -12  112.88    9.48   0
   9  -7 -12    0.51    8.53   0
   9  -6 -12  137.29    9.35   0
   9  -2 -10  548.17   14.27   0
   9   0  -8    6.07    8.74   0
  10  -5 -12  250.94   11.82   0
  10  -3 -11   87.96   10.73   0
  10  -1  -9  116.42   10.75   0
  10   1  -6  368.14   13.34   0
  10   2  -4  171.27   11.53   0
  10   3   0  233.22   10.89   0
  11  -5 -12  167.46   11.80   0
  11  -3 -11  227.59   13.19   0
  11   0  -8    6.14    7.51   0
  11   1  -6  234.22   12.69   0
  11   3   1  212.02   11.18   0
  12  -3 -11   23.16   11.45   0
  12  -2 -10    8.04   11.33   0
  12  -1  -9 1339.82   22.60   0
  12   2  -3   37.28   10.60   0
  12   3   3  467.61   14.29   0
  12   3   4   18.24    9.08   0
  12   3   6   -3.92   10.09   0
  13  -5 -12   55.35   12.22   0
  13  -2 -10   76.06   12.21   0
  13   0  -7  691.92   18.76   0
  13   1  -5  189.32   13.46   0
  13   2  -1  396.39   14.39   0
  14  -5 -12  122.88   13.38   0
  14  -4 -11  390.02   16.65   0
  14  -1  -8  117.72   13.66   0
  14   0  -6   33.26   11.48   0
  14   1  -4   55.85   12.43   0
  14   2   0   73.03   12.17   0
  14   2   1  286.14   14.51   0
  15  -3 -10   10.92   13.84   0
  15  -2  -9  -10.68   11.73   0
  15  -1  -7   74.66   13.10   0
  15   0  -5  227.28   14.83   0
  15   1  -2   43.84   12.67   0
  -6  -6  11    3.45    8.58   0
  -6  -5  13  159.67   10.27   0
  -5  -9   6  144.36   10.09   0
  -5  -8   6  745.78   13.50   0
  -5  -7   6  478.80   11.24   0
  -5  -3  11  104.99    8.23   0
  -4 -11   4   26.70    8.77   0
  -4  -8   3  669.02   11.23   0
  -4  -7   3   40.71    5.92   0
  -3 -10   1 1143.07   13.79   0
  -3  -1   6   46.65    5.48   0
  -3  -1  20   32.02    7.75   0
  -3   0  11  595.47    9.64   0
  -3   0  12  454.36    9.12   0
  -3   0  13   17.62    5.74   0
  -3   0  14  222.20    8.63   0
  -2   0   5  542.34    6.60   0
  -2   0  19  236.12    8.78   0
  -1  -9  -3  345.65    5.37   0
  -1  -2  -1  680.75    4.17   0
   1   2  17  696.71    8.32   0
   3  -3  -7  287.75    6.48   0
   4  -7  -9  300.30    6.24   0
   4  -3  -8    6.23    4.82   0
   5  -2  -8  695.74   10.73   0
   6   1  -5  110.09    8.60   0
   7  -8 -11   47.41    6.84   0
   7  -7 -11    7.10    6.57   0
   7  -6 -11  195.13    8.15   0
   7  -2  -9   -7.00    7.05   0
   7   3   0  935.28   13.28   0
   8   3   0  914.86   14.14   0
   9  -4 -11  280.19   11.51   0
   9   1  -6   33.38    6.81   0
   9   3   0   73.80    8.87   0
  10  -9 -12    1.51    9.09   0
  10  -7 -12    4.56    9.39   0
  10  -6 -12   40.92    9.35   0
  10  -2 -10  236.61   10.17   0
  10   2  -3  903.49   16.53   0
  10   3   1  196.59   10.32   0
  11  -6 -12   59.13   10.20   0
  11  -2 -10   91.35    9.31   0
  11   2  -3   21.03    9.84   0
  11   3   2  141.40   10.16   0
  11   3   3  386.39   12.36   0
  12  -6 -12  231.34   13.10   0
  12   0  -7  906.26   19.21   0
  12   1  -5   62.89   11.45   0
  12   2  -2   44.22   10.73   0
  13  -6 -12  374.71   15.64   0
  13  -4 -11  105.56   12.94   0
  13   1  -4   46.26   11.49   0
  13   2   0    2.33   10.30   0
  14  -7 -12  286.67   14.79   0
  14  -6 -12    7.48   11.42   0
  14  -3 -10  344.44   16.65   0
  14  -2  -9  263.48   14.74   0
  14   1  -3   10.10   11.53   0
  14   2   2   -2.80   10.85   0
  14   2   3  816.97   18.85   0
  15   1  -1  -18.03   11.48   0
  -6  -8   9    4.78    7.97   0
  -6  -6  10  669.60   14.24   0
  -6  -5  12  143.48   10.05   0
  -5 -10   6   82.42    8.40   0
  -5  -6   6  218.36    8.81   0
  -5  -4   8   17.64    6.72   0
  -5  -3  10 1064.11   14.65   0
  -4  -6   3  405.10    8.77   0
  -4  -4   4 2203.84   16.14   0
  -4  -2   7 1887.66   15.68   0
  -4  -1  11 1513.38   15.34   0
  -4  -1  12  183.44    7.98   0
  -4  -1  13   37.86    6.78   0
  -4  -1  15 1371.58   16.52   0
  -4  -1  16  194.14    9.02   0
  -3  -1  21  164.47   10.78   0
  -3   0  10  910.11   10.96   0
  -3   0  15   32.15    6.21   0
  -3   0  16  822.62   13.02   0
  -2 -10  -1  319.83    6.99   0
  -2  -3   0 1439.46    8.37   0
  -2  -2   1  134.20    4.24   0
  -2   0  20    2.48    7.47   0
  -2   1  10   43.50    5.07   0
  -2   1  11 1892.75   13.33   0
  -2   1  12  893.31   10.00   0
  -2   1  13  400.97    8.25   0
  -1   1   5   78.36    2.69   0
  -1   1  18   17.93    5.56   0
   0   2  15  704.41    8.30   0
   4   0  -5  699.80    9.71   0
   4   2  -1 1157.18   10.78   0
   5  -4  -9 1546.54   14.10   0
   5   1  -4  466.25    9.40   0
   5   2  -2  164.68    7.44   0
   5   3   2 1952.02   14.40   0
   6  -5 -10  210.55    7.85   0
   6   3   1 1206.56   13.04   0
   7  -4 -10   51.40    8.32   0
   7  -1  -8  387.18   10.93   0
   7   1  -5  927.75   14.03   0
   7   2  -3  247.69    9.19   0
   7   3   1   46.21    8.12   0
   8  -3 -10 1113.73   16.36   0
   8   0  -7  769.83   14.36   0
   8   2  -3  896.54   14.51   0
   8   3   1   46.35    8.94   0
   9  -3 -10  674.61   14.43   0
   9   2  -3  475.43   12.77   0
   9   3   1  295.45   10.55   0
  10  -8 -12   29.03    8.50   0
  10   0  -7  854.03   16.82   0
  10   1  -5  827.59   16.25   0
  10   3   2    0.42    7.87   0
  11  -9 -12    2.11    9.14   0
  11  -8 -12   -3.83    8.79   0
  11  -7 -12    4.06    9.27   0
  11  -4 -11  104.18   11.36   0
  11   1  -5  130.20   10.93   0
  11   2  -2   26.72    9.96   0
  11   3   4   34.46    8.54   0
  11   3   5  530.13   13.17   0
  11   3   6   11.24    8.94   0
  11   3   8   -2.94    8.45   0
  12  -9 -12  105.34   11.82   0
  12  -8 -12   17.99   11.02   0
  12  -7 -12   56.61   10.99   0
  12  -4 -11  123.79   11.84   0
  12  -3 -10  150.26   12.33   0
  12  -2  -9  122.63   11.92   0
  12   2  -1  549.09   15.31   0
  13  -9 -12   -0.92   11.40   0
  13  -8 -12  202.26   13.40   0
  13  -7 -12  754.22   19.14   0
  13  -5 -11  -11.89   12.26   0
  13  -3 -10    0.39   10.67   0
  13  -2  -9 1176.35   21.76   0
  13   0  -6   36.47   11.20   0
  13   1  -3   15.77   10.84   0
  13   2   1 1089.44   19.85   0
  14  -8 -12  841.73   21.24   0
  14  -5 -11  272.87   15.58   0
  14   0  -5   62.27   12.67   0
  14   1  -2    0.97   10.96   0
  14   2   4  161.37   12.70   0
  14   2   5  136.16   12.03   0
  15  -3  -9  249.50   15.46   0
  15  -1  -6   26.73   13.02   0
  15   0  -4   93.76   13.00   0
  15   1   0   13.18   11.52   0
  -6  -7   9   72.85    9.31   0
  -6  -5  11   40.80    8.31   0
  -6  -4  14  115.89    9.89   0
  -5  -9   5  157.58    9.36   0
  -5  -8   5  384.36   10.33   0
  -5  -7   5   21.07    6.71   0
  -5  -5   6  652.33   11.54   0
  -5  -4   7  170.50    8.21   0
  -5  -3   9   57.79    7.44   0
  -5  -2  13   51.73    7.77   0
  -5  -2  14  460.93   11.66   0
  -5  -2  15   30.59    7.99   0
  -5  -2  16   31.51    8.26   0
  -5  -2  17  106.47   10.13   0
  -4  -5   3  133.99    6.52   0
  -4  -3   5    2.05    4.33   0
  -4  -1  10   49.33    6.62   0
  -4  -1  18   18.55    8.36   0
  -3  -3   2  351.51    6.34   0
  -3   0   9 2456.65   15.79   0
  -3   0  17 1091.18   14.38   0
  -2   1   9  249.98    6.07   0
  -2   1  14 1238.84   12.29   0
  -2   1  15   58.33    6.30   0
  -1   1  19  606.67   10.73   0
   4  -2  -7 2545.53   15.87   0
   4  -1  -6 1393.85   12.49   0
   6   0  -6 1736.93   16.76   0
   6   2  -2  305.73    8.47   0
   8  -9 -11   35.20    7.06   0
   8  -8 -11   47.36    7.65   0
   8  -7 -11  436.90   11.43   0
   8  -2  -9   16.70    8.00   0
   8  -1  -8 1695.64   18.89   0
   8   1  -5  491.69   11.88   0
   9  -5 -11  234.69   10.49   0
   9  -2  -9  128.74   10.40   0
   9  -1  -8 1028.02   16.90   0
   9   1  -5  663.94   13.95   0
   9   2  -2   25.88    9.73   0
   9   3   2  203.35    9.37   0
  10  -5 -11  215.66   11.25   0
  10  -3 -10  116.04   10.78   0
  10  -2  -9   45.48   10.15   0
  10  -1  -8  278.68   12.46   0
  10   3   3  169.61    9.40   0
  10   3   4    0.92    8.64   0
  11  -5 -11   12.25    9.72   0
  11  -3 -10  375.98   13.88   0
  11  -2  -9   24.03   10.79   0
  11  -1  -8   66.57    8.11   0
  11   1  -4  239.22   12.03   0
  11   2  -1   44.97    9.67   0
  12  -5 -11  181.83   12.83   0
  12   0  -6   15.14   10.46   0
  12   2   0   62.27   10.57   0
  13  -4 -10   32.96   10.94   0
  13  -1  -7 1639.05   24.55   0
  13   0  -5  488.40   15.83   0
  13   2   2  124.65   11.59   0
  13   2   3  513.82   15.29   0
  14  -6 -11   90.87   12.79   0
  14  -4 -10  109.19   12.94   0
  14  -3  -9  688.54   19.31   0
  14  -2  -8   26.85    8.90   0
  14  -1  -6   18.43   12.03   0
  14   0  -4   26.81   11.87   0
  14   1  -1  157.02   13.13   0
  15  -4  -9  591.75   18.84   0
  15  -3  -8  154.38   13.86   0
  15  -2  -7   86.50   13.14   0
  15  -1  -5   42.46   12.88   0
  15   0  -3    8.48   12.08   0
  15   1   1  128.47   12.37   0
  15   1   2    2.49   11.24   0
  -6  -8   8  254.18   10.93   0
  -6  -7   8  736.76   14.32   0
  -6  -5  10  446.91   10.79   0
  -6  -4  11   -6.13    7.55   0
  -6  -4  12   -0.79    7.56   0
  -5  -6   5    0.37    6.33   0
  -5  -2  12  708.57   12.41   0
  -5  -2  18   12.33    8.43   0
  -4 -11   3   26.28    7.87   0
  -4  -7   2   83.26    6.64   0
  -4  -1   9 1304.73   13.53   0
  -4  -1  19  182.83    9.43   0
  -3  -8   0   88.48    5.57   0
  -3  -7   0  818.62    9.52   0
  -3  -4   1  605.69    7.44   0
  -3  -2   3 2157.14   12.77   0
  -3  -1   5   35.34    3.53   0
  -3   0   8   19.61    4.98   0
  -3   0  18  346.80    9.72   0
  -2   1  16  561.81   10.09   0
   0   2  16  775.87    8.84   0
   3  -2  -6  622.17    7.62   0
   3  -1  -5   20.40    4.60   0
   4  -4  -8  251.09    6.36   0
   4   1  -3 5672.00   21.99   0
   5 -10  -9   12.35    4.08   0
   5  -5  -9  964.76   11.57   0
   6  -8 -10  229.04    7.00   0
   6  -7 -10    1.37    4.74   0
   6  -2  -8  176.38    8.19   0
   6  -1  -7  323.82    9.67   0
   6   3   2  959.33   11.57   0
   7  -5 -10  337.72    9.75   0
   7  -3  -9   -0.73    7.12   0
   7   2  -2   55.60    7.54   0
   7   3   2  894.47   12.23   0
   8  -4 -10   64.88    8.48   0
   8   2  -2  644.04   12.70   0
   8   3   2  427.65   10.57   0
   9 -10 -11    4.73    6.32   0
   9  -9 -11  274.36   10.73   0
   9  -7 -11 1064.60   16.46   0
   9  -6 -11  399.20   11.61   0
   9  -4 -10 1776.55   20.22   0
   9   3   3   15.24    7.24   0
   9   3   4  179.23    9.48   0
  10  -6 -11  -14.31    8.20   0
  10   1  -4  123.50   10.54   0
  10   2  -1  335.06   11.76   0
  10   3   5   40.76    7.67   0
  10   3   6   24.25    7.23   0
  10   3   7  314.33   10.76   0
  10   3   8  256.39    9.90   0
  10   3   9   33.96    7.75   0
  11  -6 -11   16.54    9.36   0
  11   0  -6  374.59   11.64   0
  11   2   0   -6.10    8.92   0
  12  -6 -11   51.45   10.61   0
  12  -4 -10  154.62   12.41   0
  12  -1  -7  601.14   16.48   0
  12   0  -5  527.77   15.46   0
  12   1  -3    2.80   10.11   0
  12   2   1  388.09   13.48   0
  13  -7 -11   79.81   12.90   0
  13  -2  -8   49.25   11.32   0
  13   1  -2  144.10   11.71   0
  13   2   5    1.61    9.42   0
  13   2   6    4.45   10.87   0
  13   2   7   16.35   10.48   0
  14  -8 -11   93.69   13.91   0
  14  -7 -11   26.55   11.85   0
  14  -5 -10    7.29   12.24   0
  14  -2  -7  648.50   18.58   0
  14   0  -3    2.18   10.22   0
  14   1   0   14.40   11.43   0
  15  -2  -6   62.21   12.28   0
  15   0  -2   -7.05   11.58   0
  15   1   3  235.64   14.17   0
  15   1   4   63.43   11.79   0
  15   1   5  216.12   14.29   0
  -6  -8   7  114.29    9.86   0
  -6  -6   8 1322.79   17.30   0
  -6  -5   9  746.64   13.72   0
  -6  -4  10   63.24    7.71   0
  -6  -3  13  183.00    9.48   0
  -6  -3  14  311.73   11.36   0
  -6  -3  15 1417.44   19.21   0
  -5 -11   5   37.81    8.84   0
  -5  -5   5  112.70    7.05   0
  -5  -4   6  -10.33    6.13   0
  -5  -2  10 1182.23   14.47   0
  -4  -6   2  139.85    6.21   0
  -4  -4   3  267.99    7.07   0
  -4  -3   4  369.59    7.90   0
  -4  -1   8  877.27   11.30   0
  -4  -1  20  246.18   10.33   0
  -3  -6   0 1134.74   10.08   0
  -2 -11  -1   95.50    5.24   0
  -2  -8  -2  949.52    8.50   0
  -2  -7  -2  274.81    5.06   0
  -2  -1   2   81.15    4.32   0
  -2   0   4  102.05    4.50   0
  -2   1   8  536.30    6.79   0
  -1 -10  -3  128.42    4.07   0
   2   2   2  220.03    3.96   0
   5  -3  -8   62.04    6.08   0
   5   0  -5  158.30    7.75   0
   5   2  -1   15.85    5.56   0
   5   3   3   37.34    4.94   0
   6   3   3  605.71   10.08   0
   7  -6 -10   11.80    7.16   0
   7  -2  -8  118.24    8.34   0
   7  -1  -7   30.94    7.86   0
   7   3   3  -10.42    7.05   0
   8  -5 -10  269.98   10.49   0
   8  -3  -9   54.96    8.68   0
   8   0  -6  329.29    9.36   0
   8   1  -4   21.28    8.03   0
   8   3   3  310.77    9.44   0
   9  -8 -11  607.83   12.88   0
   9   0  -6  478.89   11.16   0
   9   1  -4   72.13    9.23   0
   9   2  -1   28.64    8.34   0
   9   3   5  889.95   13.97   0
   9   3  10  654.14   11.95   0
  10 -10 -11  551.03   13.37   0
  10  -9 -11  844.95   16.33   0
  10  -8 -11  555.84   14.23   0
  10  -4 -10 1471.39   20.25   0
  10  -1  -7  275.84   12.13   0
  11 -10 -11  586.14   15.72   0
  11  -7 -11    5.17    9.13   0
  11  -4 -10  122.40   10.93   0
  11  -3  -9   22.96    9.90   0
  11  -2  -8   51.47   10.57   0
  11   1  -3  260.91   12.19   0
  11   2   1  119.49   10.19   0
  12  -8 -11   35.60   11.12   0
  12  -7 -11   12.81    9.96   0
  12  -2  -8   58.29    8.68   0
  12   1  -2   19.99   10.23   0
  13 -10 -11   14.49   11.08   0
  13  -9 -11   20.43   11.70   0
  13  -8 -11  129.76   12.57   0
  13  -5 -10  159.43   13.18   0
  13  -1  -6  316.95   14.03   0
  13   0  -4  197.26   12.43   0
  13   1  -1  381.40   14.42   0
  14  -9 -11   81.72   12.83   0
  14  -6 -10  251.48   14.71   0
  14  -4  -9  374.59   15.73   0
  14  -3  -8   27.02   12.22   0
  14  -1  -5  438.60   16.20   0
  14   1   1  575.80   16.79   0
  14   1   2   87.06   10.95   0
  15  -5  -9  144.71   14.70   0
  15  -4  -8   -4.91   11.69   0
  15  -3  -7  339.36   16.02   0
  15  -1  -4   -6.44   11.15   0
  15   0  -1  138.78   13.31   0
  15   1   6  289.55   14.48   0
  -6  -9   7  112.28    9.17   0
  -6  -7   7  968.24   15.38   0
  -6  -6   7 1028.39   14.82   0
  -6  -5   8  152.57    8.60   0
  -6  -4   9  193.83    8.63   0
  -6  -3  12  165.48    9.30   0
  -5  -9   4   60.91    6.94   0
  -5  -7   4  189.96    7.99   0
  -5  -6   4 1100.89   13.89   0
  -5  -3   7  166.92    7.88   0
  -5  -2   9  501.45   10.45   0
  -3 -10   0  121.08    6.55   0
  -3  -5   0  913.78    8.97   0
  -3   0   7 2017.73   13.17   0
  -3   0  20    4.23    7.72   0
  -2  -6  -2  140.37    4.07   0
  -2   1  18    5.11    5.83   0
  -1  -1   0   24.58    1.65   0
  -1   2  11  586.73    6.67   0
  -1   2  12  207.41    4.97   0
  -1   2  13  110.48    4.48   0
   0   2  17  833.68    9.37   0
   4  -5  -8   83.80    5.12   0
   4   2   0 1429.97   11.17   0
   5  -9  -9  536.40    8.25   0
   5  -7  -9  211.34    6.60   0
   5  -6  -9   43.18    4.90   0
   5   3   4  254.54    6.54   0
   7  -9 -10   31.63    6.38   0
   7  -8 -10   20.86    6.50   0
   7  -7 -10   95.06    7.38   0
   7   2  -1    7.21    6.72   0
   7   3   4  738.43   11.47   0
   8  -2  -8  488.49   12.04   0
   8  -1  -7  542.81   11.02   0
   8   2  -1  635.08   12.34   0
   8   3   4  653.45   11.36   0
   8   3   5    4.30    7.06   0
   9  -5 -10  203.79   10.18   0
   9  -3  -9   32.34    8.66   0
   9  -2  -8 1185.06   17.28   0
   9  -1  -7   -6.85    8.09   0
   9   3   6   -5.49    6.27   0
   9   3   7  259.36    9.50   0
   9   3   8  972.76   13.82   0
   9   3   9   58.15    7.21   0
  10  -5 -10 1286.22   18.86   0
  10  -3  -9  428.75   12.99   0
  10  -2  -8  259.68   11.92   0
  10   0  -5  479.21   13.33   0
  10   2   0  329.33   11.19   0
  11  -9 -11  129.77   10.48   0
  11  -8 -11    3.40    8.82   0
  11   1  -2   24.93    9.00   0
  11   2   2  124.17   10.10   0
  12 -10 -11    2.44    9.77   0
  12  -9 -11   75.88   10.88   0
  12  -5 -10  109.70   11.26   0
  12  -1  -6   41.58   10.97   0
  12   0  -4  213.41   12.57   0
  12   1  -1   37.60   10.15   0
  12   2   4   68.68    9.65   0
  12   2   5  268.21   12.69   0
  13  -6 -10  487.62   16.03   0
  13  -4  -9   -3.61   10.65   0
  13  -3  -8   75.04   11.74   0
  13   0  -3   26.40   11.11   0
  13   1   0    9.71   10.15   0
  14  -7 -10  850.41   20.17   0
  14  -5  -9   20.23   11.91   0
  14  -2  -6  118.21   12.87   0
  14   0  -2  182.42   12.61   0
  14   1   3  576.09   16.31   0
  14   1   4  305.64   14.47   0
  15  -2  -5  148.04   14.03   0
  15  -1  -3  -20.97   11.55   0
  15   0   0   31.29   12.05   0
  15   0   1  421.26   16.77   0
  -6  -8   6  534.92   12.76   0
  -6  -3  11  118.80    8.34   0
  -5 -10   4   82.78    7.63   0
  -5  -4   5  580.18   10.19   0
  -5  -2   8  524.92   10.06   0
  -5  -1  12   50.85    6.66   0
  -5  -1  13  118.54    7.82   0
  -5  -1  14  366.91   10.24   0
  -5  -1  15  115.03    8.35   0
  -5  -1  16   12.11    7.27   0
  -5  -1  17  100.66    8.49   0
  -4  -5   2 1209.48   11.78   0
  -4  -2   5   56.13    4.64   0
  -4  -1   7  109.50    6.72   0
  -4   0  12   29.70    6.05   0
  -4   0  13   25.37    6.07   0
  -4   0  14 1361.62   14.96   0
  -4   0  15 1141.68   14.34   0
  -4   0  16  834.14   12.96   0
  -2  -9  -2 2085.44   12.55   0
  -1   2  10    2.68    3.12   0
  -1   2  14  112.62    4.70   0
   4 -10  -8  188.15    4.97   0
   6  -5  -9 1304.30   13.81   0
   6  -3  -8    1.50    6.42   0
   6   1  -3   15.57    6.75   0
   7  -4  -9  199.27    8.65   0
   7   0  -5  166.63    8.94   0
   7   1  -3  316.14    9.38   0
   7   3   5  202.12    7.92   0
   8 -10 -10   28.38    7.19   0
   8  -4  -9  374.34   11.62   0
   8   0  -5 2289.30   20.39   0
   8   1  -3 1000.17   14.37   0
   8   3   6    7.51    6.58   0
   8   3  11   23.28    5.93   0
   9  -6 -10   19.75    8.80   0
   9   0  -5  378.18   11.71   0
   9   1  -3   24.06    8.36   0
   9   2   0  182.09    9.51   0
  10   2   1  130.38    9.45   0
  11  -6 -10  257.50   11.74   0
  11   0  -4  445.24   13.48   0
  12  -6 -10   63.06   10.80   0
  12  -3  -8   12.46   10.57   0
  12  -2  -7   37.93   10.44   0
  12   1   0   74.37   11.41   0
  12   2   6   31.28    8.58   0
  12   2   7  271.59   11.35   0
  12   2   8    8.97    8.15   0
  13  -7 -10  217.33   13.46   0
  13  -5  -9  135.86   12.51   0
  13   0  -2   50.23   10.35   0
  13   1   1  507.19   14.97   0
  13   1   2  130.44   12.12   0
  14  -9 -10   17.91   12.62   0
  14  -8 -10  385.67   15.92   0
  14  -4  -8   -7.17   11.32   0
  14  -3  -7 1029.75   20.45   0
  14   0  -1  382.20   15.04   0
  14   1   5   70.16   10.88   0
  14   1   6  206.03   12.51   0
  14   1   7   -4.24   10.45   0
  15  -5  -8   16.68   12.45   0
  15  -4  -7  559.95   18.25   0
  15  -3  -6   -7.06   11.38   0
  15  -2  -4    2.59   11.07   0
  15  -1  -2  -10.54   11.10   0
  15   0   2   18.22   11.21   0
  -7  -6  10    6.43    8.39   0
  -7  -5  11   17.25    8.67   0
  -7  -4  13  604.62   14.20   0
  -6 -10   6    7.01    8.90   0
  -6  -9   6  194.01    9.48   0
  -6  -7   6  398.18   10.79   0
  -6  -6   6   28.45    7.00   0
  -6  -5   7  511.20   11.26   0
  -6  -4   8   13.85    6.84   0
  -6  -3  10  235.39    8.97   0
  -6  -2  14   53.90    8.33   0
  -6  -2  16   62.39    8.76   0
  -5 -11   4    6.22    8.17   0
  -5  -3   6   24.69    6.45   0
  -5  -1  11   -2.65    6.11   0
  -5  -1  18  187.85    9.54   0
  -5  -1  19   55.47    8.39   0
  -4 -11   2   11.16    6.38   0
  -4  -7   1    5.24    5.38   0
  -4   0  17 1344.24   15.97   0
  -4   0  18   28.49    7.90   0
  -3   0   6  104.05    4.94   0
  -3   1  13   71.33    5.58   0
  -3   1  15   61.91    6.85   0
  -2   1  19   68.23    5.80   0
  -1   1   4   76.81    2.56   0
  -1   2   9  556.29    5.79   0
  -1   2  15  264.99    6.16   0
   4  -2  -6  960.82   10.04   0
   4  -1  -5   44.47    5.40   0
   5   2   0   43.18    5.68   0
   5   3   5  341.43    6.87   0
   6  -6  -9 1352.40   14.03   0
   6  -2  -7   35.58    6.96   0
   6  -1  -6 1666.06   15.59   0
   6   2   0   69.67    6.22   0
   6   3   5   33.68    5.98   0
   7  -3  -8    2.01    6.90   0
   7  -1  -6  791.44   12.72   0
   7   2   0  874.35   12.24   0
   7   3  12   17.42    5.10   0
   8  -9 -10    1.75    5.80   0
   8  -8 -10    5.97    6.33   0
   8  -7 -10   18.22    6.61   0
   8   2   0 2176.03   19.04   0
   8   3   7    8.93    5.61   0
   8   3   8   -3.92    6.10   0
   8   3   9   24.38    6.10   0
   8   3  10   94.83    6.65   0
   9 -10 -10   -0.87    7.60   0
   9  -7 -10  205.68   10.68   0
   9  -4  -9   15.01    8.44   0
   9  -1  -6  664.92   13.61   0
   9   2   1   23.82    7.82   0
  10  -6 -10  335.14   11.90   0
  10  -4  -9  157.13   10.85   0
  10  -1  -6   17.40    8.79   0
  10   0  -4  265.28   11.34   0
  10   1  -2   11.76    8.63   0
  10   2   2   28.01    8.03   0
  11  -7 -10   31.54    8.87   0
  11  -3  -8   88.08   10.52   0
  11   1  -1  100.26   10.03   0
  11   2   4   22.47    8.03   0
  11   2   5   57.41    9.64   0
  12  -7 -10   36.64    9.96   0
  12  -5  -9  163.96   12.08   0
  12   0  -3  192.41   11.75   0
  13 -11 -10    4.27   10.16   0
  13 -10 -10    7.41   11.22   0
  13  -9 -10   95.34   11.56   0
  13  -8 -10   51.84   11.17   0
  13  -4  -8   58.38   11.31   0
  13  -3  -7   64.53   11.23   0
  13   1   3  140.57   11.12   0
  14  -6  -9   -9.09   10.42   0
  14  -5  -8   47.90   11.04   0
  14  -1  -3    3.53   10.64   0
  14   0   0    0.83   10.45   0
  15  -6  -8   -3.28   10.67   0
  15  -3  -5  165.06   12.87   0
  15  -1  -1  206.36   13.81   0
  15   0   3  421.94   15.71   0
  15   0   4  199.33   14.47   0
  -7  -6   9   84.24    9.05   0
  -7  -5  10  751.62   14.76   0
  -7  -4  12    5.09    8.03   0
  -6  -4   7    7.61    6.16   0
  -6  -2  12  818.18   13.64   0
  -5  -9   3    7.55    6.91   0
  -5  -8   3  214.77    8.05   0
  -5  -7   3   81.61    6.47   0
  -5  -6   3   57.10    6.89   0
  -5  -2   7  437.26    9.61   0
  -5  -1  10  188.75    7.92   0
  -4  -6   1    9.86    5.47   0
  -4  -4   2  478.72    7.89   0
  -4  -3   3 1375.38   11.87   0
  -4  -2   4   69.69    5.59   0
  -4  -1   6  116.95    5.99   0
  -4   0  19  607.04   12.31   0
  -3  -2   2  335.12    5.91   0
  -3   1  10 1106.01   10.97   0
  -3   1  11 1639.47   13.08   0
  -3   1  16   31.66    5.62   0
  -3   1  17   33.00    6.65   0
  -2 -10  -2  338.47    6.23   0
  -1   2  16   56.08    4.75   0
   3  -3  -6  518.82    7.16   0
   4  -9  -8  168.75    5.26   0
   4   2   1 2619.32   14.23   0
   5   0  -4  526.86    9.52   0
   6  -7  -9   54.53    6.14   0
   6   3   6  659.98    9.30   0
   6   3  13  272.90    6.05   0
   7  -5  -9  119.36    7.71   0
   7  -2  -7  439.82   10.54   0
   7   3   7  215.41    7.52   0
   7   3   8  429.89    8.52   0
   7   3  11   17.83    5.43   0
   8  -5  -9    7.25    6.88   0
   8  -3  -8  189.41    9.51   0
   8  -2  -7  158.88    9.17   0
   8  -1  -6  596.38   11.11   0
   8   2   1   93.11    7.99   0
   9  -9 -10   83.29    7.84   0
   9  -8 -10  135.84    8.71   0
   9  -3  -8 1826.50   20.08   0
   9  -2  -7   13.38    8.67   0
   9   0  -4  127.91    9.33   0
   9   1  -2  315.45   10.87   0
   9   2   2 1288.88   16.44   0
  10 -10 -10  531.69   13.17   0
  10  -9 -10  294.46   12.06   0
  10  -8 -10  177.92   10.09   0
  10  -7 -10   57.62    8.33   0
  10  -5  -9   59.97    9.04   0
  10   1  -1   -5.76    8.30   0
  10   2   3   88.12    8.38   0
  11 -10 -10  345.11   12.72   0
  11  -9 -10    3.20    8.68   0
  11  -8 -10    7.66    8.87   0
  11  -5  -9   83.02   10.51   0
  11  -1  -5  114.16   10.74   0
  11   0  -3  178.87   11.14   0
  11   1   0   16.99    9.22   0
  11   2   6   44.18    8.07   0
  11   2   7    2.35    8.56   0
  11   2   8  125.97    9.68   0
  11   2   9   10.91    8.48   0
  12 -10 -10   -3.71    9.28   0
  12  -9 -10   11.24    9.82   0
  12  -8 -10    5.09    9.06   0
  12  -4  -8   61.45   10.83   0
  12  -3  -7  110.81   11.49   0
  12  -1  -4   36.43    9.91   0
  12   0  -2  247.62   12.31   0
  12   1   1   64.57    9.56   0
  13  -6  -9  317.52   14.29   0
  13  -2  -5   19.58   10.77   0
  13  -1  -3   21.00    9.93   0
  13   0  -1  150.64   11.41   0
  13   1   4   40.33    9.85   0
  13   1   5   27.92   10.58   0
  14  -7  -9  156.87   13.39   0
  14  -4  -7   97.48   12.00   0
  14  -2  -4  357.74   15.14   0
  14  -1  -2  235.56   13.62   0
  14   0   1  560.96   16.16   0
  15  -5  -7  135.55   13.72   0
  15  -4  -6   14.45   12.17   0
  15  -2  -3   38.22   12.29   0
  15  -1   0   24.16   11.60   0
  15   0   5  115.95   12.29   0
  15   0   6  244.20   13.68   0
  15   0   7   21.30   11.28   0
  -7  -7   8  215.32   10.33   0
  -7  -5   9  211.45   10.01   0
  -7  -4  11  190.89    9.77   0
  -7  -3  13 1399.75   18.46   0
  -7  -3  14   64.37    9.26   0
  -6  -9   5    2.34    6.73   0
  -6  -8   5   61.72    7.45   0
  -6  -7   5 1027.17   14.40   0
  -6  -5   6   95.20    7.53   0
  -6  -3   8  980.70   13.63   0
  -6  -2  11  374.67   10.00   0
  -5 -10   3  122.68    7.45   0
  -5  -3   5 1117.67   12.53   0
  -5  -1   9  949.35   12.39   0
  -4   0  20   48.65    7.52   0
  -3  -8  -1  394.27    6.87   0
  -3  -7  -1 1124.27    9.78   0
  -3  -4   0    4.75    3.47   0
  -2  -2   0  366.33    4.93   0
  -2   1   6    0.27    3.05   0
  -1   2   8   28.31    2.81   0
  -1   2  17   14.71    4.89   0
   4  -8  -8   10.03    3.84   0
   5  -5  -8   50.95    5.94   0
   5  -3  -7 1802.10   14.34   0
   5   1  -2   15.95    4.17   0
   5   2   1  186.74    6.92   0
   5   3   6  258.72    6.11   0
   6  -9  -9  338.11    8.15   0
   6  -8  -9  288.80    7.90   0
   6  -4  -8    9.60    6.08   0
   6   0  -4 2921.15   19.32   0
   6   1  -2  369.01    8.92   0
   6   3   7   70.14    5.49   0
   6   3  12   71.70    5.02   0
   7  -6  -9  301.55    8.93   0
   7   0  -4   10.88    7.43   0
   7   1  -2   80.84    7.59   0
   7   2   1   64.70    6.93   0
   7   3   9   47.37    5.82   0
   7   3  10   21.80    5.33   0
   8   0  -4  559.26   11.89   0
   8   1  -2  191.97    7.29   0
   9  -5  -9  396.53   11.65   0
  10  -1  -5  139.35   10.19   0
  10   2   4   29.44    7.58   0
  11  -4  -8  506.96   14.46   0
[truncated: 879,541 more chars]
