# Supplementary material for: Pure Molecular Inorganic Rings: Mixed Group 14/15 Metallacycles
Source: Angew Chem Int Ed Engl. 2025 Nov 22;65(4):e20366. doi: 10.1002/anie.202520366 (PMC12828447; doi:10.1002/anie.202520366)
Supplement: Supplementary file 2 — Supporting information [file ANIE-65-e20366-s002.zip › 3.cif]

data_sm077
_audit_creation_date               2024-02-27
_audit_creation_method
;
Olex2 1.5
(compiled 2023.08.24 svn.re1ec1418 for OlexSys, GUI svn.r6817)
;
_shelx_SHELXL_version_number       '2019/2'
_audit_contact_author_address      ?
_audit_contact_author_email        ?
_audit_contact_author_name         ''
_audit_contact_author_phone        ?
_publ_contact_author_id_orcid      ?
_publ_section_references
;
Dolomanov, O.V., Bourhis, L.J., Gildea, R.J, Howard, J.A.K. & Puschmann, H.
 (2009), J. Appl. Cryst. 42, 339-341.

Sheldrick, G.M. (2015). Acta Cryst. A71, 3-8.

Sheldrick, G.M. (2015). Acta Cryst. C71, 3-8.
;
_chemical_name_common              ?
_chemical_name_systematic          ?
_chemical_formula_moiety           'C52 H68 Mo2 N4 O4 Sb2 Si2, C6 D6'
_chemical_formula_sum              'C58 H68 D6 Mo2 N4 O4 Sb2 Si2'
_chemical_formula_weight           1388.80
_chemical_melting_point            ?
loop_
  _atom_type_symbol
  _atom_type_description
  _atom_type_scat_dispersion_real
  _atom_type_scat_dispersion_imag
  _atom_type_scat_source
 'C' 'C' 0.0033 0.0016 'International Tables Vol C Tables 4.2.6.8 and 6.1.1.4'
 'H' 'H' 0.0000 0.0000 'International Tables Vol C Tables 4.2.6.8 and 6.1.1.4'
 'D' 'D' 0.0000 0.0000 'International Tables Vol C Tables 4.2.6.8 and 6.1.1.4'
 'Mo' 'Mo' -1.6832 0.6857
 'International Tables Vol C Tables 4.2.6.8 and 6.1.1.4'
 'N' 'N' 0.0061 0.0033 'International Tables Vol C Tables 4.2.6.8 and 6.1.1.4'
 'O' 'O' 0.0106 0.0060 'International Tables Vol C Tables 4.2.6.8 and 6.1.1.4'
 'Sb' 'Sb' -0.5866 1.5461
 'International Tables Vol C Tables 4.2.6.8 and 6.1.1.4'
 'Si' 'Si' 0.0817 0.0704 'International Tables Vol C Tables 4.2.6.8 and 6.1.1.4'

_shelx_space_group_comment
;
The symmetry employed for this shelxl refinement is uniquely defined
by the following loop, which should always be used as a source of
symmetry information in preference to the above space-group names.
They are only intended as comments.
;
_space_group_crystal_system        'triclinic'
_space_group_IT_number             2
_space_group_name_H-M_alt          'P -1'
_space_group_name_Hall             '-P 1'
loop_
  _space_group_symop_operation_xyz
 'x, y, z'
 '-x, -y, -z'

_cell_length_a                     12.6121(10)
_cell_length_b                     12.7124(14)
_cell_length_c                     20.358(2)
_cell_angle_alpha                  74.858(8)
_cell_angle_beta                   72.104(7)
_cell_angle_gamma                  77.893(8)
_cell_volume                       2968.3(5)
_cell_formula_units_Z              2
_cell_measurement_reflns_used      46824
_cell_measurement_temperature      100
_cell_measurement_theta_max        30.07
_cell_measurement_theta_min        1.76
_shelx_estimated_absorpt_T_max     ?
_shelx_estimated_absorpt_T_min     ?
_exptl_absorpt_coefficient_mu      1.400
_exptl_absorpt_correction_T_max    1.0000
_exptl_absorpt_correction_T_min    0.6128
_exptl_absorpt_correction_type     multi-scan
_exptl_absorpt_process_details
;
STOE LANA, absorption correction by scaling of reflection intensities.
J. Koziskova, F. Hahn, J. Richter, J. Kozisek, "Comparison of different
absorption corrections on the model structure of tetrakis(\m~2~-acetato)-
diaqua-di-copper(II)", Acta Chimica Slovaca, vol. 9, no. 2, 2016, pp. 136 - 140.
;
_exptl_absorpt_special_details     ?
_exptl_crystal_colour              red
_exptl_crystal_colour_primary      red
_exptl_crystal_density_diffrn      1.554
_exptl_crystal_density_meas        ?
_exptl_crystal_density_method      'not measured'
_exptl_crystal_description         plate
_exptl_crystal_F_000               1392
loop_
  _exptl_crystal_face_index_h
  _exptl_crystal_face_index_k
  _exptl_crystal_face_index_l
  _exptl_crystal_face_perp_dist
 0 1 6 0.0380
 0 -1 -7 0.0300
 10 3 1 0.1020
 -12 -4 -1 0.0610
 0 1 0 0.0190
 0 -1 0 0.0160

_exptl_crystal_size_max            0.163
_exptl_crystal_size_mid            0.089
_exptl_crystal_size_min            0.035
_exptl_transmission_factor_max     ?
_exptl_transmission_factor_min     ?
_diffrn_reflns_av_R_equivalents    0.0265
_diffrn_reflns_av_unetI/netI       0.0431
_diffrn_reflns_Laue_measured_fraction_full  0.997
_diffrn_reflns_Laue_measured_fraction_max  0.831
_diffrn_reflns_limit_h_max         17
_diffrn_reflns_limit_h_min         -16
_diffrn_reflns_limit_k_max         17
_diffrn_reflns_limit_k_min         -16
_diffrn_reflns_limit_l_max         28
_diffrn_reflns_limit_l_min         -27
_diffrn_reflns_number              38884
_diffrn_reflns_point_group_measured_fraction_full  0.997
_diffrn_reflns_point_group_measured_fraction_max  0.831
_diffrn_reflns_theta_full          25.242
_diffrn_reflns_theta_max           30.113
_diffrn_reflns_theta_min           1.763
_diffrn_ambient_temperature        100
_diffrn_detector                   'EIGER2 1M CDTE'
_diffrn_detector_area_resol_mean   13.33
_diffrn_measured_fraction_theta_full  0.997
_diffrn_measured_fraction_theta_max  0.831
_diffrn_measurement_details
;
 531 frames, detector distance = 40 mm
;
_diffrn_measurement_device         'Eulerian 4-circle diffractometer'
_diffrn_measurement_device_type    'STOE STADIVARI'
_diffrn_measurement_method         'rotation method, \w scans'
_diffrn_radiation_collimation      '1.2 0.6 mm diameter'
_diffrn_radiation_monochromator    'Graded multilayer mirror'
_diffrn_radiation_polarisn_norm    270
_diffrn_radiation_probe            x-ray
_diffrn_radiation_type             'Mo K\a'
_diffrn_radiation_wavelength       0.71073
_diffrn_source                     Axo_Mo
_diffrn_source_current             0.830
_diffrn_source_power               0.050
_diffrn_source_voltage             60
_reflns_Friedel_coverage           0.000
_reflns_Friedel_fraction_full      .
_reflns_Friedel_fraction_max       .
_reflns_number_gt                  11140
_reflns_number_total               14532
_reflns_special_details
;
 Reflections were merged by SHELXL according to the crystal
 class for the calculation of statistics and refinement.
 
 _reflns_Friedel_fraction is defined as the number of unique
 Friedel pairs measured divided by the number that would be
 possible theoretically, ignoring centric projections and
 systematic absences.
;
_reflns_threshold_expression       'I > 2\s(I)'
_computing_cell_refinement
;
X-Area Recipe 1.33.0.0 (STOE, 2015)
;
_computing_data_collection
;
X-Area Pilatus3_SV 1.31.150.0 (STOE, 2018)
;
_computing_data_reduction
;
X-Area Integrate 1.73.1.0 (STOE, 2018)
X-Area LANA 1.73.2.0 (STOE, 2018)
;
_computing_molecular_graphics      'Olex2 1.5 (Dolomanov et al., 2009)'
_computing_publication_material
;
STOE & Cie GmbH, X-Area, software package for collecting single-crystal or
multi-domain crystal data on STOE area-detector diffractometers, for image 
processing, for the correction and scaling of reflection intensities and 
for outlier rejection, version 1.84, Darmstadt 2018
;
_computing_structure_refinement    'SHELXL 2019/2 (Sheldrick, 2015)'
_computing_structure_solution      'SHELXT  (Sheldrick, 2015)'
_refine_diff_density_max           0.891
_refine_diff_density_min           -0.901
_refine_diff_density_rms           0.098
_refine_ls_extinction_coef         .
_refine_ls_extinction_method       none
_refine_ls_goodness_of_fit_ref     0.977
_refine_ls_hydrogen_treatment      constr
_refine_ls_matrix_type             full
_refine_ls_number_parameters       667
_refine_ls_number_reflns           14532
_refine_ls_number_restraints       0
_refine_ls_R_factor_all            0.0463
_refine_ls_R_factor_gt             0.0280
_refine_ls_restrained_S_all        0.977
_refine_ls_shift/su_max            0.001
_refine_ls_shift/su_mean           0.000
_refine_ls_structure_factor_coef   Fsqd
_refine_ls_weighting_details      
 'w=1/[\s^2^(Fo^2^)+(0.0373P)^2^] where P=(Fo^2^+2Fc^2^)/3'
_refine_ls_weighting_scheme        calc
_refine_ls_wR_factor_gt            0.0618
_refine_ls_wR_factor_ref           0.0659
_refine_special_details            ?
_olex2_refinement_description
;
1. Fixed Uiso
 At 1.2 times of:
  All C(H) groups
 At 1.5 times of:
  All C(H,H,H) groups
2.a Aromatic/amide H refined with riding coordinates:
 C7(H7), C8(H8), C9(H9), C10(H10), C11(H11), C16(H16), C17(H17), C18(H18),
 C19(H19), C31(H31), C32(H32), C33(H33), C34(H34), C35(H35), C53(D53), C54(D54),
  C55(D55), C56(D56), C57(D57), C58(D58)
2.b Idealised Me refined as rotating group:
 C2(H2A,H2B,H2C), C3(H3A,H3B,H3C), C4(H4A,H4B,H4C), C13(H13A,H13B,H13C),
 C14(H14A,H14B,H14C), C15(H15A,H15B,H15C), C22(H22A,H22B,H22C), C23(H23A,H23B,
 H23C), C24(H24A,H24B,H24C), C26(H26A,H26B,H26C), C27(H27A,H27B,H27C), C28(H28A,
 H28B,H28C), C37(H37A,H37B,H37C), C38(H38A,H38B,H38C), C39(H39A,H39B,H39C),
 C46(H46A,H46B,H46C), C47(H47C,H47A,H47B), C48(H48A,H48B,H48C)
;
_atom_sites_solution_hydrogens     geom
_atom_sites_solution_primary       dual
_atom_sites_solution_secondary     ?
loop_
  _atom_site_label
  _atom_site_type_symbol
  _atom_site_fract_x
  _atom_site_fract_y
  _atom_site_fract_z
  _atom_site_U_iso_or_equiv
  _atom_site_adp_type
  _atom_site_occupancy
  _atom_site_site_symmetry_order
  _atom_site_calc_flag
  _atom_site_refinement_flags_posn
  _atom_site_refinement_flags_adp
  _atom_site_refinement_flags_occupancy
  _atom_site_disorder_assembly
  _atom_site_disorder_group
 C1 C 0.81026(19) 0.3801(2) 0.09817(12) 0.0193(5) Uani 1 1 d . . . . .
 C2 C 0.8954(2) 0.4420(2) 0.10665(14) 0.0279(6) Uani 1 1 d . . . . .
 H2A H 0.855331 0.504875 0.127996 0.042 Uiso 1 1 calc R U . . .
 H2B H 0.945442 0.468331 0.060216 0.042 Uiso 1 1 calc R U . . .
 H2C H 0.939989 0.392427 0.137153 0.042 Uiso 1 1 calc R U . . .
 C3 C 0.7468(2) 0.4570(2) 0.04721(13) 0.0250(6) Uani 1 1 d . . . . .
 H3A H 0.713026 0.524979 0.064278 0.037 Uiso 1 1 calc R U . . .
 H3B H 0.687438 0.420908 0.044290 0.037 Uiso 1 1 calc R U . . .
 H3C H 0.799163 0.474562 0.000316 0.037 Uiso 1 1 calc R U . . .
 C4 C 0.8680(2) 0.2762(2) 0.07078(15) 0.0306(6) Uani 1 1 d . . . . .
 H4A H 0.920837 0.296067 0.024325 0.046 Uiso 1 1 calc R U . . .
 H4B H 0.811370 0.237834 0.066665 0.046 Uiso 1 1 calc R U . . .
 H4C H 0.909106 0.227880 0.103728 0.046 Uiso 1 1 calc R U . . .
 C5 C 0.73023(19) 0.31473(19) 0.23201(12) 0.0152(5) Uani 1 1 d . . . . .
 C6 C 0.83083(19) 0.3003(2) 0.25802(12) 0.0162(5) Uani 1 1 d . . . . .
 C7 C 0.9037(2) 0.2008(2) 0.25697(13) 0.0214(5) Uani 1 1 d . . . . .
 H7 H 0.888097 0.144861 0.239586 0.026 Uiso 1 1 calc R U . . .
 C8 C 0.9979(2) 0.1838(2) 0.28108(14) 0.0258(6) Uani 1 1 d . . . . .
 H8 H 1.047595 0.116493 0.280087 0.031 Uiso 1 1 calc R U . . .
 C9 C 1.0198(2) 0.2648(3) 0.30661(14) 0.0302(7) Uani 1 1 d . . . . .
 H9 H 1.084743 0.252774 0.323408 0.036 Uiso 1 1 calc R U . . .
 C10 C 0.9485(2) 0.3634(2) 0.30810(14) 0.0277(6) Uani 1 1 d . . . . .
 H10 H 0.964696 0.418824 0.325669 0.033 Uiso 1 1 calc R U . . .
 C11 C 0.8533(2) 0.3815(2) 0.28396(13) 0.0212(5) Uani 1 1 d . . . . .
 H11 H 0.803813 0.449012 0.285170 0.025 Uiso 1 1 calc R U . . .
 C12 C 0.5817(2) 0.2579(2) 0.34798(12) 0.0189(5) Uani 1 1 d . . . . .
 C13 C 0.6599(2) 0.1659(2) 0.38138(14) 0.0305(7) Uani 1 1 d . . . . .
 H13A H 0.680866 0.105918 0.355838 0.046 Uiso 1 1 calc R U . . .
 H13B H 0.621456 0.138333 0.430882 0.046 Uiso 1 1 calc R U . . .
 H13C H 0.727844 0.194325 0.378915 0.046 Uiso 1 1 calc R U . . .
 C14 C 0.5592(2) 0.3597(2) 0.37891(15) 0.0322(7) Uani 1 1 d . . . . .
 H14A H 0.629523 0.390121 0.367507 0.048 Uiso 1 1 calc R U . . .
 H14B H 0.529316 0.339717 0.430308 0.048 Uiso 1 1 calc R U . . .
 H14C H 0.504228 0.414956 0.358835 0.048 Uiso 1 1 calc R U . . .
 C15 C 0.4714(2) 0.2162(2) 0.35997(13) 0.0230(6) Uani 1 1 d . . . . .
 H15A H 0.421572 0.273545 0.336705 0.035 Uiso 1 1 calc R U . . .
 H15B H 0.435174 0.197769 0.410758 0.035 Uiso 1 1 calc R U . . .
 H15C H 0.486184 0.150431 0.340191 0.035 Uiso 1 1 calc R U . . .
 C16 C 0.4310(2) 0.2900(2) 0.03732(13) 0.0276(6) Uani 1 1 d . . . . .
 H16 H 0.382838 0.357844 0.030264 0.033 Uiso 1 1 calc R U . . .
 C17 C 0.5489(3) 0.2775(3) 0.02085(14) 0.0370(8) Uani 1 1 d . . . . .
 H17 H 0.593826 0.335336 0.001102 0.044 Uiso 1 1 calc R U . . .
 C18 C 0.5888(2) 0.1661(3) 0.03840(15) 0.0370(8) Uani 1 1 d . . . . .
 H18 H 0.665534 0.134342 0.031860 0.044 Uiso 1 1 calc R U . . .
 C19 C 0.4930(2) 0.1072(2) 0.06824(14) 0.0266(6) Uani 1 1 d . . . . .
 H19 H 0.495147 0.030055 0.086043 0.032 Uiso 1 1 calc R U . . .
 C20 C 0.3957(2) 0.1849(2) 0.06620(12) 0.0192(5) Uani 1 1 d . . . . .
 C21 C 0.2760(2) 0.1619(2) 0.08313(14) 0.0254(6) Uani 1 1 d . . . . .
 C22 C 0.1914(2) 0.2540(3) 0.11153(16) 0.0371(7) Uani 1 1 d . . . . .
 H22A H 0.114999 0.237525 0.120842 0.056 Uiso 1 1 calc R U . . .
 H22B H 0.201025 0.323367 0.076662 0.056 Uiso 1 1 calc R U . . .
 H22C H 0.203458 0.260839 0.155479 0.056 Uiso 1 1 calc R U . . .
 C23 C 0.2574(2) 0.0536(3) 0.13565(17) 0.0370(7) Uani 1 1 d . . . . .
 H23A H 0.275579 0.054957 0.178854 0.056 Uiso 1 1 calc R U . . .
 H23B H 0.306038 -0.007018 0.114969 0.056 Uiso 1 1 calc R U . . .
 H23C H 0.178465 0.043002 0.147010 0.056 Uiso 1 1 calc R U . . .
 C24 C 0.2569(3) 0.1556(3) 0.01316(17) 0.0494(9) Uani 1 1 d . . . . .
 H24A H 0.309298 0.094844 -0.005373 0.074 Uiso 1 1 calc R U . . .
 H24B H 0.269987 0.224954 -0.021136 0.074 Uiso 1 1 calc R U . . .
 H24C H 0.179404 0.143001 0.021467 0.074 Uiso 1 1 calc R U . . .
 C25 C 0.4944(2) 0.7359(2) 0.21583(13) 0.0194(5) Uani 1 1 d . . . . .
 C26 C 0.5221(2) 0.8466(2) 0.21751(14) 0.0245(6) Uani 1 1 d . . . . .
 H26A H 0.553407 0.837462 0.257480 0.037 Uiso 1 1 calc R U . . .
 H26B H 0.453342 0.900127 0.222711 0.037 Uiso 1 1 calc R U . . .
 H26C H 0.577312 0.873046 0.173398 0.037 Uiso 1 1 calc R U . . .
 C27 C 0.4524(2) 0.7491(2) 0.15168(13) 0.0234(6) Uani 1 1 d . . . . .
 H27A H 0.510023 0.775413 0.108879 0.035 Uiso 1 1 calc R U . . .
 H27B H 0.383475 0.802464 0.154837 0.035 Uiso 1 1 calc R U . . .
 H27C H 0.436330 0.677940 0.149785 0.035 Uiso 1 1 calc R U . . .
 C28 C 0.5995(2) 0.6477(2) 0.21285(14) 0.0256(6) Uani 1 1 d . . . . .
 H28A H 0.627360 0.640075 0.254041 0.038 Uiso 1 1 calc R U . . .
 H28B H 0.658231 0.669842 0.169591 0.038 Uiso 1 1 calc R U . . .
 H28C H 0.579675 0.577073 0.213012 0.038 Uiso 1 1 calc R U . . .
 C29 C 0.3795(2) 0.7040(2) 0.34579(12) 0.0182(5) Uani 1 1 d . . . . .
 C30 C 0.4480(2) 0.7502(2) 0.37658(12) 0.0196(5) Uani 1 1 d . . . . .
 C31 C 0.5469(2) 0.6902(2) 0.39047(13) 0.0223(5) Uani 1 1 d . . . . .
 H31 H 0.568742 0.616737 0.383733 0.027 Uiso 1 1 calc R U . . .
 C32 C 0.6141(2) 0.7373(2) 0.41416(14) 0.0289(6) Uani 1 1 d . . . . .
 H32 H 0.682430 0.696631 0.422988 0.035 Uiso 1 1 calc R U . . .
 C33 C 0.5810(2) 0.8439(2) 0.42489(14) 0.0299(6) Uani 1 1 d . . . . .
 H33 H 0.627258 0.876687 0.440571 0.036 Uiso 1 1 calc R U . . .
 C34 C 0.4811(2) 0.9025(2) 0.41287(14) 0.0301(6) Uani 1 1 d . . . . .
 H34 H 0.457812 0.974744 0.421645 0.036 Uiso 1 1 calc R U . . .
 C35 C 0.4146(2) 0.8567(2) 0.38814(13) 0.0251(6) Uani 1 1 d . . . . .
 H35 H 0.346501 0.897808 0.379105 0.030 Uiso 1 1 calc R U . . .
 C36 C 0.2248(2) 0.6355(2) 0.45543(12) 0.0216(5) Uani 1 1 d . . . . .
 C37 C 0.1855(3) 0.7391(3) 0.48611(15) 0.0376(7) Uani 1 1 d . . . . .
 H37A H 0.145304 0.795638 0.455824 0.056 Uiso 1 1 calc R U . . .
 H37B H 0.250849 0.766735 0.488506 0.056 Uiso 1 1 calc R U . . .
 H37C H 0.135010 0.721502 0.533667 0.056 Uiso 1 1 calc R U . . .
 C38 C 0.3021(2) 0.5508(3) 0.49379(14) 0.0335(7) Uani 1 1 d . . . . .
 H38A H 0.262079 0.529453 0.543750 0.050 Uiso 1 1 calc R U . . .
 H38B H 0.368796 0.582598 0.489726 0.050 Uiso 1 1 calc R U . . .
 H38C H 0.325150 0.485852 0.472660 0.050 Uiso 1 1 calc R U . . .
 C39 C 0.1215(2) 0.5864(2) 0.46163(14) 0.0279(6) Uani 1 1 d . . . . .
 H39A H 0.144671 0.520758 0.441170 0.042 Uiso 1 1 calc R U . . .
 H39B H 0.072277 0.640704 0.436195 0.042 Uiso 1 1 calc R U . . .
 H39C H 0.080749 0.566121 0.511531 0.042 Uiso 1 1 calc R U . . .
 C40 C 0.1311(2) 0.7825(2) 0.13010(13) 0.0232(6) Uani 1 1 d . . . . .
 C41 C 0.2004(2) 0.6810(2) 0.11859(13) 0.0287(6) Uani 1 1 d . . . . .
 C42 C 0.1290(2) 0.5970(2) 0.14295(14) 0.0283(6) Uani 1 1 d . . . . .
 C43 C 0.0173(2) 0.6463(2) 0.16992(13) 0.0227(5) Uani 1 1 d . . . . .
 C44 C 0.0166(2) 0.7612(2) 0.16288(12) 0.0194(5) Uani 1 1 d . . . . .
 C45 C -0.0865(2) 0.8466(2) 0.17392(14) 0.0223(5) Uani 1 1 d . . . . .
 C46 C -0.0586(3) 0.9548(2) 0.1782(2) 0.0439(8) Uani 1 1 d . . . . .
 H46A H -0.002176 0.982052 0.134962 0.066 Uiso 1 1 calc R U . . .
 H46B H -0.028628 0.943203 0.219033 0.066 Uiso 1 1 calc R U . . .
 H46C H -0.126893 1.008929 0.183420 0.066 Uiso 1 1 calc R U . . .
 C47 C -0.1756(2) 0.8064(3) 0.24163(15) 0.0358(7) Uani 1 1 d . . . . .
 H47C H -0.194585 0.736614 0.239676 0.054 Uiso 1 1 calc R U . . .
 H47A H -0.243280 0.861417 0.246055 0.054 Uiso 1 1 calc R U . . .
 H47B H -0.145966 0.795609 0.282492 0.054 Uiso 1 1 calc R U . . .
 C48 C -0.1352(2) 0.8663(3) 0.11091(16) 0.0356(7) Uani 1 1 d . . . . .
 H48A H -0.157427 0.797761 0.109323 0.053 Uiso 1 1 calc R U . . .
 H48B H -0.078252 0.890467 0.067172 0.053 Uiso 1 1 calc R U . . .
 H48C H -0.201232 0.923178 0.115861 0.053 Uiso 1 1 calc R U . . .
 C49 C 0.5892(2) 0.1187(2) 0.19535(14) 0.0242(6) Uani 1 1 d . . . . .
 C50 C 0.3711(2) 0.1762(2) 0.22962(13) 0.0197(5) Uani 1 1 d . . . . .
 C51 C 0.1319(2) 0.7940(2) 0.27736(13) 0.0213(5) Uani 1 1 d . . . . .
 C52 C 0.0076(2) 0.6230(2) 0.32618(13) 0.0199(5) Uani 1 1 d . . . . .
 Mo1 Mo 0.48905(2) 0.21842(2) 0.14346(2) 0.01551(5) Uani 1 1 d . . . . .
 Mo2 Mo 0.12436(2) 0.66843(2) 0.24118(2) 0.01512(5) Uani 1 1 d . . . . .
 N1 N 0.72291(15) 0.35131(16) 0.16531(10) 0.0159(4) Uani 1 1 d . . . . .
 N2 N 0.62784(15) 0.28868(17) 0.27028(10) 0.0158(4) Uani 1 1 d . . . . .
 N3 N 0.40327(16) 0.69589(17) 0.27833(10) 0.0174(4) Uani 1 1 d . . . . .
 N4 N 0.28269(16) 0.66342(17) 0.37859(10) 0.0178(4) Uani 1 1 d . . . . .
 O1 O 0.65002(17) 0.05626(17) 0.22473(12) 0.0396(5) Uani 1 1 d . . . . .
 O2 O 0.30187(15) 0.14518(17) 0.27902(9) 0.0305(5) Uani 1 1 d . . . . .
 O3 O 0.13684(16) 0.87305(15) 0.29445(10) 0.0295(4) Uani 1 1 d . . . . .
 O4 O -0.06898(14) 0.59643(15) 0.37248(9) 0.0269(4) Uani 1 1 d . . . . .
 Sb1 Sb 0.41531(2) 0.44479(2) 0.16012(2) 0.01775(4) Uani 1 1 d . . . . .
 Sb2 Sb 0.24573(2) 0.45260(2) 0.28938(2) 0.01769(4) Uani 1 1 d . . . . .
 Si1 Si 0.57868(5) 0.32006(5) 0.19107(3) 0.01489(13) Uani 1 1 d . . . . .
 Si2 Si 0.27579(5) 0.63498(6) 0.29690(3) 0.01591(14) Uani 1 1 d . . . . .
 C53 C 0.1662(2) 0.2219(3) 0.50187(16) 0.0369(7) Uani 1 1 d . . . . .
 D53 D 0.181753 0.295192 0.492229 0.044 Uiso 1 1 calc R U . . .
 C54 C 0.1839(2) 0.1688(3) 0.44708(15) 0.0357(7) Uani 1 1 d . . . . .
 D54 D 0.213229 0.205298 0.399682 0.043 Uiso 1 1 calc R U . . .
 C55 C 0.1593(3) 0.0646(3) 0.46094(17) 0.0411(8) Uani 1 1 d . . . . .
 D55 D 0.170259 0.028985 0.423252 0.049 Uiso 1 1 calc R U . . .
 C56 C 0.1186(3) 0.0108(3) 0.52980(18) 0.0443(8) Uani 1 1 d . . . . .
 D56 D 0.101031 -0.061811 0.539752 0.053 Uiso 1 1 calc R U . . .
 C57 C 0.1035(3) 0.0628(3) 0.58403(16) 0.0372(7) Uani 1 1 d . . . . .
 D57 D 0.077162 0.025215 0.631557 0.045 Uiso 1 1 calc R U . . .
 C58 C 0.1257(3) 0.1670(3) 0.57029(16) 0.0374(7) Uani 1 1 d . . . . .
 D58 D 0.113396 0.202628 0.608156 0.045 Uiso 1 1 calc R U . . .

loop_
  _atom_site_aniso_label
  _atom_site_aniso_U_11
  _atom_site_aniso_U_22
  _atom_site_aniso_U_33
  _atom_site_aniso_U_23
  _atom_site_aniso_U_13
  _atom_site_aniso_U_12
 C1 0.0161(11) 0.0249(14) 0.0155(12) -0.0034(10) -0.0013(10) -0.0050(10)
 C2 0.0244(13) 0.0376(17) 0.0209(14) 0.0024(12) -0.0051(11) -0.0153(12)
 C3 0.0217(13) 0.0305(15) 0.0190(13) 0.0022(11) -0.0043(10) -0.0069(11)
 C4 0.0282(14) 0.0309(16) 0.0262(15) -0.0078(12) 0.0012(12) -0.0005(12)
 C5 0.0165(11) 0.0122(12) 0.0182(12) -0.0041(9) -0.0051(9) -0.0031(9)
 C6 0.0141(11) 0.0211(13) 0.0138(11) -0.0002(10) -0.0047(9) -0.0062(10)
 C7 0.0198(12) 0.0225(14) 0.0216(13) -0.0035(11) -0.0047(10) -0.0054(10)
 C8 0.0178(12) 0.0275(15) 0.0279(14) 0.0019(12) -0.0079(11) -0.0012(11)
 C9 0.0209(13) 0.0436(18) 0.0263(15) 0.0018(13) -0.0104(11) -0.0106(13)
 C10 0.0293(14) 0.0337(16) 0.0273(14) -0.0059(12) -0.0097(12) -0.0174(13)
 C11 0.0200(12) 0.0239(14) 0.0212(13) -0.0044(11) -0.0065(10) -0.0054(10)
 C12 0.0180(12) 0.0259(14) 0.0146(12) -0.0045(10) -0.0052(10) -0.0055(10)
 C13 0.0226(13) 0.0431(18) 0.0206(14) 0.0068(12) -0.0091(11) -0.0053(12)
 C14 0.0348(15) 0.0400(18) 0.0247(15) -0.0156(13) 0.0016(12) -0.0146(13)
 C15 0.0194(12) 0.0293(15) 0.0183(13) -0.0007(11) -0.0036(10) -0.0067(11)
 C16 0.0398(16) 0.0339(16) 0.0144(12) -0.0023(11) -0.0111(11) -0.0145(13)
 C17 0.0450(18) 0.058(2) 0.0167(14) -0.0118(13) -0.0003(13) -0.0322(17)
 C18 0.0159(13) 0.074(2) 0.0306(16) -0.0350(16) 0.0003(11) -0.0063(14)
 C19 0.0257(13) 0.0317(16) 0.0296(15) -0.0187(12) -0.0103(11) 0.0005(11)
 C20 0.0221(12) 0.0259(14) 0.0137(12) -0.0072(10) -0.0066(10) -0.0058(10)
 C21 0.0207(13) 0.0364(16) 0.0245(14) -0.0090(12) -0.0104(11) -0.0062(11)
 C22 0.0227(14) 0.0447(19) 0.0357(17) -0.0018(14) -0.0078(12) 0.0040(13)
 C23 0.0319(15) 0.0355(18) 0.0475(19) -0.0064(15) -0.0092(14) -0.0182(14)
 C24 0.0358(17) 0.091(3) 0.0377(18) -0.0211(18) -0.0166(14) -0.0237(18)
 C25 0.0189(12) 0.0216(13) 0.0174(12) -0.0034(10) -0.0038(10) -0.0051(10)
 C26 0.0272(13) 0.0220(14) 0.0247(14) -0.0008(11) -0.0075(11) -0.0086(11)
 C27 0.0237(13) 0.0281(15) 0.0192(13) -0.0033(11) -0.0053(10) -0.0079(11)
 C28 0.0211(13) 0.0285(15) 0.0275(14) -0.0076(12) -0.0054(11) -0.0037(11)
 C29 0.0210(12) 0.0148(12) 0.0187(12) -0.0033(10) -0.0082(10) 0.0012(10)
 C30 0.0244(12) 0.0215(13) 0.0145(12) -0.0023(10) -0.0056(10) -0.0078(10)
 C31 0.0260(13) 0.0218(14) 0.0211(13) -0.0030(11) -0.0096(11) -0.0044(11)
 C32 0.0311(14) 0.0351(17) 0.0228(14) 0.0032(12) -0.0141(12) -0.0113(13)
 C33 0.0411(16) 0.0335(17) 0.0220(14) -0.0015(12) -0.0120(12) -0.0205(14)
 C34 0.0455(17) 0.0250(15) 0.0240(14) -0.0074(12) -0.0078(13) -0.0130(13)
 C35 0.0312(14) 0.0215(14) 0.0233(14) -0.0054(11) -0.0074(11) -0.0041(11)
 C36 0.0255(13) 0.0259(14) 0.0134(12) -0.0058(10) -0.0036(10) -0.0039(11)
 C37 0.0462(18) 0.0364(18) 0.0271(16) -0.0146(13) 0.0055(13) -0.0123(14)
 C38 0.0303(15) 0.0446(19) 0.0211(14) 0.0050(13) -0.0091(12) -0.0072(13)
 C39 0.0260(14) 0.0398(17) 0.0174(13) -0.0055(12) -0.0012(11) -0.0111(12)
 C40 0.0211(12) 0.0339(16) 0.0140(12) -0.0016(11) -0.0081(10) -0.0016(11)
 C41 0.0262(14) 0.0450(18) 0.0131(12) -0.0070(12) -0.0089(11) 0.0053(12)
 C42 0.0327(15) 0.0359(16) 0.0193(13) -0.0128(12) -0.0128(11) 0.0063(12)
 C43 0.0282(13) 0.0245(14) 0.0217(13) -0.0088(11) -0.0147(11) -0.0005(11)
 C44 0.0193(12) 0.0248(14) 0.0166(12) -0.0058(10) -0.0091(10) -0.0006(10)
 C45 0.0206(12) 0.0215(14) 0.0286(14) -0.0064(11) -0.0133(11) 0.0003(10)
 C46 0.0368(17) 0.0244(16) 0.082(3) -0.0213(17) -0.0330(17) 0.0082(13)
 C47 0.0206(13) 0.0458(19) 0.0340(16) -0.0070(14) -0.0068(12) 0.0076(13)
 C48 0.0339(16) 0.0409(18) 0.0362(17) -0.0085(14) -0.0220(13) 0.0050(13)
 C49 0.0221(13) 0.0226(14) 0.0326(15) -0.0155(12) -0.0086(11) 0.0012(11)
 C50 0.0199(12) 0.0242(14) 0.0203(13) -0.0085(11) -0.0103(11) -0.0021(10)
 C51 0.0196(12) 0.0238(14) 0.0190(13) -0.0021(11) -0.0050(10) -0.0030(10)
 C52 0.0206(12) 0.0171(13) 0.0249(13) -0.0062(10) -0.0099(11) -0.0005(10)
 Mo1 0.01243(10) 0.01996(11) 0.01595(10) -0.00674(8) -0.00348(8) -0.00295(8)
 Mo2 0.01297(10) 0.01782(11) 0.01448(10) -0.00445(8) -0.00385(8) -0.00044(8)
 N1 0.0131(9) 0.0193(11) 0.0151(10) -0.0015(8) -0.0033(8) -0.0053(8)
 N2 0.0136(9) 0.0206(11) 0.0144(10) -0.0024(8) -0.0045(8) -0.0055(8)
 N3 0.0158(10) 0.0211(11) 0.0152(10) -0.0042(8) -0.0039(8) -0.0025(8)
 N4 0.0186(10) 0.0207(11) 0.0146(10) -0.0031(8) -0.0047(8) -0.0045(8)
 O1 0.0378(11) 0.0295(12) 0.0590(14) -0.0176(10) -0.0301(11) 0.0151(9)
 O2 0.0264(10) 0.0430(12) 0.0226(10) -0.0051(9) -0.0016(8) -0.0156(9)
 O3 0.0383(11) 0.0198(10) 0.0331(11) -0.0085(8) -0.0122(9) -0.0024(8)
 O4 0.0216(9) 0.0303(11) 0.0234(10) -0.0032(8) 0.0013(8) -0.0061(8)
 Sb1 0.01572(8) 0.01819(9) 0.01834(8) -0.00391(6) -0.00534(6) 0.00099(6)
 Sb2 0.01557(8) 0.01671(9) 0.02001(9) -0.00415(7) -0.00393(6) -0.00150(6)
 Si1 0.0130(3) 0.0173(3) 0.0153(3) -0.0038(3) -0.0046(2) -0.0026(3)
 Si2 0.0150(3) 0.0181(3) 0.0152(3) -0.0034(3) -0.0050(3) -0.0021(3)
 C53 0.0390(17) 0.0334(17) 0.0426(18) 0.0007(14) -0.0196(14) -0.0120(14)
 C54 0.0222(14) 0.055(2) 0.0240(15) 0.0011(14) -0.0058(12) -0.0049(14)
 C55 0.0405(17) 0.048(2) 0.0371(18) -0.0254(16) -0.0088(14) 0.0082(15)
 C56 0.051(2) 0.0243(17) 0.053(2) -0.0109(15) -0.0087(16) -0.0012(14)
 C57 0.0410(17) 0.0338(18) 0.0251(15) -0.0010(13) 0.0000(13) -0.0002(14)
 C58 0.0448(18) 0.0366(18) 0.0338(17) -0.0156(14) -0.0151(14) 0.0047(14)

_geom_special_details
;
 All esds (except the esd in the dihedral angle between two l.s. planes)
 are estimated using the full covariance matrix.  The cell esds are taken
 into account individually in the estimation of esds in distances, angles
 and torsion angles; correlations between esds in cell parameters are only
 used when they are defined by crystal symmetry.  An approximate (isotropic)
 treatment of cell esds is used for estimating esds involving l.s. planes.
;
loop_
  _geom_bond_atom_site_label_1
  _geom_bond_atom_site_label_2
  _geom_bond_distance
  _geom_bond_site_symmetry_2
  _geom_bond_publ_flag
 C1 C2 1.530(4) . ?
 C1 C3 1.525(3) . ?
 C1 C4 1.522(4) . ?
 C1 N1 1.483(3) . ?
 C2 H2A 0.9800 . ?
 C2 H2B 0.9800 . ?
 C2 H2C 0.9800 . ?
 C3 H3A 0.9800 . ?
 C3 H3B 0.9800 . ?
 C3 H3C 0.9800 . ?
 C4 H4A 0.9800 . ?
 C4 H4B 0.9800 . ?
 C4 H4C 0.9800 . ?
 C5 C6 1.479(3) . ?
 C5 N1 1.341(3) . ?
 C5 N2 1.346(3) . ?
 C5 Si1 2.291(2) . ?
 C6 C7 1.399(3) . ?
 C6 C11 1.388(3) . ?
 C7 H7 0.9500 . ?
 C7 C8 1.377(4) . ?
 C8 H8 0.9500 . ?
 C8 C9 1.376(4) . ?
 C9 H9 0.9500 . ?
 C9 C10 1.383(4) . ?
 C10 H10 0.9500 . ?
 C10 C11 1.387(4) . ?
 C11 H11 0.9500 . ?
 C12 C13 1.522(4) . ?
 C12 C14 1.522(4) . ?
 C12 C15 1.520(3) . ?
 C12 N2 1.483(3) . ?
 C13 H13A 0.9800 . ?
 C13 H13B 0.9800 . ?
 C13 H13C 0.9800 . ?
 C14 H14A 0.9800 . ?
 C14 H14B 0.9800 . ?
 C14 H14C 0.9800 . ?
 C15 H15A 0.9800 . ?
 C15 H15B 0.9800 . ?
 C15 H15C 0.9800 . ?
 C16 H16 0.9500 . ?
 C16 C17 1.404(4) . ?
 C16 C20 1.417(4) . ?
 C16 Mo1 2.387(3) . ?
 C17 H17 0.9500 . ?
 C17 C18 1.391(5) . ?
 C17 Mo1 2.338(3) . ?
 C18 H18 0.9500 . ?
 C18 C19 1.442(4) . ?
 C18 Mo1 2.311(3) . ?
 C19 H19 0.9500 . ?
 C19 C20 1.409(4) . ?
 C19 Mo1 2.324(3) . ?
 C20 C21 1.516(3) . ?
 C20 Mo1 2.396(2) . ?
 C21 C22 1.514(4) . ?
 C21 C23 1.519(4) . ?
 C21 C24 1.540(4) . ?
 C22 H22A 0.9800 . ?
 C22 H22B 0.9800 . ?
 C22 H22C 0.9800 . ?
 C23 H23A 0.9800 . ?
 C23 H23B 0.9800 . ?
 C23 H23C 0.9800 . ?
 C24 H24A 0.9800 . ?
 C24 H24B 0.9800 . ?
 C24 H24C 0.9800 . ?
 C25 C26 1.530(4) . ?
 C25 C27 1.513(3) . ?
 C25 C28 1.543(4) . ?
 C25 N3 1.486(3) . ?
 C26 H26A 0.9800 . ?
 C26 H26B 0.9800 . ?
 C26 H26C 0.9800 . ?
 C27 H27A 0.9800 . ?
 C27 H27B 0.9800 . ?
 C27 H27C 0.9800 . ?
 C28 H28A 0.9800 . ?
 C28 H28B 0.9800 . ?
 C28 H28C 0.9800 . ?
 C29 C30 1.490(3) . ?
 C29 N3 1.340(3) . ?
 C29 N4 1.337(3) . ?
 C29 Si2 2.282(3) . ?
 C30 C31 1.387(4) . ?
 C30 C35 1.390(4) . ?
 C31 H31 0.9500 . ?
 C31 C32 1.386(4) . ?
 C32 H32 0.9500 . ?
 C32 C33 1.385(4) . ?
 C33 H33 0.9500 . ?
 C33 C34 1.380(4) . ?
 C34 H34 0.9500 . ?
 C34 C35 1.383(4) . ?
 C35 H35 0.9500 . ?
 C36 C37 1.529(4) . ?
 C36 C38 1.519(4) . ?
 C36 C39 1.518(4) . ?
 C36 N4 1.491(3) . ?
 C37 H37A 0.9800 . ?
 C37 H37B 0.9800 . ?
 C37 H37C 0.9800 . ?
 C38 H38A 0.9800 . ?
 C38 H38B 0.9800 . ?
 C38 H38C 0.9800 . ?
 C39 H39A 0.9800 . ?
 C39 H39B 0.9800 . ?
 C39 H39C 0.9800 . ?
 C40 C41 1.430(4) . ?
 C40 C44 1.443(3) . ?
 C40 Mo2 2.333(2) . ?
 C41 C42 1.431(4) . ?
 C41 Mo2 2.358(2) . ?
 C42 C43 1.419(4) . ?
 C42 Mo2 2.383(3) . ?
 C43 C44 1.429(4) . ?
 C43 Mo2 2.363(2) . ?
 C44 C45 1.508(3) . ?
 C44 Mo2 2.336(2) . ?
 C45 C46 1.520(4) . ?
 C45 C47 1.531(4) . ?
 C45 C48 1.529(4) . ?
 C46 H46A 0.9800 . ?
 C46 H46B 0.9800 . ?
 C46 H46C 0.9800 . ?
 C47 H47C 0.9800 . ?
 C47 H47A 0.9800 . ?
 C47 H47B 0.9800 . ?
 C48 H48A 0.9800 . ?
 C48 H48B 0.9800 . ?
 C48 H48C 0.9800 . ?
 C49 Mo1 1.941(3) . ?
 C49 O1 1.164(3) . ?
 C50 Mo1 1.954(2) . ?
 C50 O2 1.152(3) . ?
 C51 Mo2 1.955(3) . ?
 C51 O3 1.164(3) . ?
 C52 Mo2 1.940(2) . ?
 C52 O4 1.160(3) . ?
 Mo1 Sb1 2.9077(4) . ?
 Mo1 Si1 2.4138(7) . ?
 Mo2 Sb2 2.9306(4) . ?
 Mo2 Si2 2.4195(7) . ?
 N1 Si1 1.8303(19) . ?
 N2 Si1 1.822(2) . ?
 N3 Si2 1.823(2) . ?
 N4 Si2 1.822(2) . ?
 Sb1 Sb2 2.8456(4) . ?
 Sb1 Si1 2.4621(7) . ?
 Sb2 Si2 2.4763(7) . ?
 C53 D53 0.9500 . ?
 C53 C54 1.388(4) . ?
 C53 C58 1.375(4) . ?
 C54 D54 0.9500 . ?
 C54 C55 1.361(5) . ?
 C55 D55 0.9500 . ?
 C55 C56 1.379(4) . ?
 C56 D56 0.9500 . ?
 C56 C57 1.376(5) . ?
 C57 D57 0.9500 . ?
 C57 C58 1.351(4) . ?
 C58 D58 0.9500 . ?

loop_
  _geom_angle_atom_site_label_1
  _geom_angle_atom_site_label_2
  _geom_angle_atom_site_label_3
  _geom_angle
  _geom_angle_site_symmetry_1
  _geom_angle_site_symmetry_3
  _geom_angle_publ_flag
 C3 C1 C2 108.3(2) . . ?
 C4 C1 C2 111.4(2) . . ?
 C4 C1 C3 110.3(2) . . ?
 N1 C1 C2 111.8(2) . . ?
 N1 C1 C3 105.26(19) . . ?
 N1 C1 C4 109.6(2) . . ?
 C1 C2 H2A 109.5 . . ?
 C1 C2 H2B 109.5 . . ?
 C1 C2 H2C 109.5 . . ?
 H2A C2 H2B 109.5 . . ?
 H2A C2 H2C 109.5 . . ?
 H2B C2 H2C 109.5 . . ?
 C1 C3 H3A 109.5 . . ?
 C1 C3 H3B 109.5 . . ?
 C1 C3 H3C 109.5 . . ?
 H3A C3 H3B 109.5 . . ?
 H3A C3 H3C 109.5 . . ?
 H3B C3 H3C 109.5 . . ?
 C1 C4 H4A 109.5 . . ?
 C1 C4 H4B 109.5 . . ?
 C1 C4 H4C 109.5 . . ?
 H4A C4 H4B 109.5 . . ?
 H4A C4 H4C 109.5 . . ?
 H4B C4 H4C 109.5 . . ?
 C6 C5 Si1 174.60(17) . . ?
 N1 C5 C6 127.6(2) . . ?
 N1 C5 N2 105.5(2) . . ?
 N1 C5 Si1 53.01(11) . . ?
 N2 C5 C6 126.8(2) . . ?
 N2 C5 Si1 52.65(12) . . ?
 C7 C6 C5 118.3(2) . . ?
 C11 C6 C5 121.8(2) . . ?
 C11 C6 C7 119.9(2) . . ?
 C6 C7 H7 119.9 . . ?
 C8 C7 C6 120.1(2) . . ?
 C8 C7 H7 119.9 . . ?
 C7 C8 H8 120.1 . . ?
 C9 C8 C7 119.8(3) . . ?
 C9 C8 H8 120.1 . . ?
 C8 C9 H9 119.6 . . ?
 C8 C9 C10 120.7(2) . . ?
 C10 C9 H9 119.6 . . ?
 C9 C10 H10 120.0 . . ?
 C9 C10 C11 120.0(3) . . ?
 C11 C10 H10 120.0 . . ?
 C6 C11 H11 120.3 . . ?
 C10 C11 C6 119.4(2) . . ?
 C10 C11 H11 120.3 . . ?
 C14 C12 C13 111.8(2) . . ?
 C15 C12 C13 108.7(2) . . ?
 C15 C12 C14 109.7(2) . . ?
 N2 C12 C13 111.5(2) . . ?
 N2 C12 C14 109.1(2) . . ?
 N2 C12 C15 105.92(19) . . ?
 C12 C13 H13A 109.5 . . ?
 C12 C13 H13B 109.5 . . ?
 C12 C13 H13C 109.5 . . ?
 H13A C13 H13B 109.5 . . ?
 H13A C13 H13C 109.5 . . ?
 H13B C13 H13C 109.5 . . ?
 C12 C14 H14A 109.5 . . ?
 C12 C14 H14B 109.5 . . ?
 C12 C14 H14C 109.5 . . ?
 H14A C14 H14B 109.5 . . ?
 H14A C14 H14C 109.5 . . ?
 H14B C14 H14C 109.5 . . ?
 C12 C15 H15A 109.5 . . ?
 C12 C15 H15B 109.5 . . ?
 C12 C15 H15C 109.5 . . ?
 H15A C15 H15B 109.5 . . ?
 H15A C15 H15C 109.5 . . ?
 H15B C15 H15C 109.5 . . ?
 C17 C16 H16 125.6 . . ?
 C17 C16 C20 108.8(3) . . ?
 C17 C16 Mo1 70.81(16) . . ?
 C20 C16 H16 125.6 . . ?
 C20 C16 Mo1 73.10(14) . . ?
 Mo1 C16 H16 122.2 . . ?
 C16 C17 H17 125.8 . . ?
 C16 C17 Mo1 74.65(15) . . ?
 C18 C17 C16 108.3(3) . . ?
 C18 C17 H17 125.8 . . ?
 C18 C17 Mo1 71.53(16) . . ?
 Mo1 C17 H17 119.8 . . ?
 C17 C18 H18 126.0 . . ?
 C17 C18 C19 107.9(2) . . ?
 C17 C18 Mo1 73.65(16) . . ?
 C19 C18 H18 126.0 . . ?
 C19 C18 Mo1 72.39(14) . . ?
 Mo1 C18 H18 119.8 . . ?
 C18 C19 H19 126.2 . . ?
 C18 C19 Mo1 71.37(15) . . ?
 C20 C19 C18 107.5(3) . . ?
 C20 C19 H19 126.2 . . ?
 C20 C19 Mo1 75.44(15) . . ?
 Mo1 C19 H19 118.9 . . ?
 C16 C20 C21 124.9(2) . . ?
 C16 C20 Mo1 72.42(14) . . ?
 C19 C20 C16 107.4(2) . . ?
 C19 C20 C21 127.3(2) . . ?
 C19 C20 Mo1 69.88(14) . . ?
 C21 C20 Mo1 128.36(16) . . ?
 C20 C21 C23 111.6(2) . . ?
 C20 C21 C24 106.7(2) . . ?
 C22 C21 C20 111.6(2) . . ?
 C22 C21 C23 109.5(2) . . ?
 C22 C21 C24 108.1(3) . . ?
 C23 C21 C24 109.2(3) . . ?
 C21 C22 H22A 109.5 . . ?
 C21 C22 H22B 109.5 . . ?
 C21 C22 H22C 109.5 . . ?
 H22A C22 H22B 109.5 . . ?
 H22A C22 H22C 109.5 . . ?
 H22B C22 H22C 109.5 . . ?
 C21 C23 H23A 109.5 . . ?
 C21 C23 H23B 109.5 . . ?
 C21 C23 H23C 109.5 . . ?
 H23A C23 H23B 109.5 . . ?
 H23A C23 H23C 109.5 . . ?
 H23B C23 H23C 109.5 . . ?
 C21 C24 H24A 109.5 . . ?
 C21 C24 H24B 109.5 . . ?
 C21 C24 H24C 109.5 . . ?
 H24A C24 H24B 109.5 . . ?
 H24A C24 H24C 109.5 . . ?
 H24B C24 H24C 109.5 . . ?
 C26 C25 C28 110.7(2) . . ?
 C27 C25 C26 109.2(2) . . ?
 C27 C25 C28 109.6(2) . . ?
 N3 C25 C26 112.3(2) . . ?
 N3 C25 C27 106.45(19) . . ?
 N3 C25 C28 108.5(2) . . ?
 C25 C26 H26A 109.5 . . ?
 C25 C26 H26B 109.5 . . ?
 C25 C26 H26C 109.5 . . ?
 H26A C26 H26B 109.5 . . ?
 H26A C26 H26C 109.5 . . ?
 H26B C26 H26C 109.5 . . ?
 C25 C27 H27A 109.5 . . ?
 C25 C27 H27B 109.5 . . ?
 C25 C27 H27C 109.5 . . ?
 H27A C27 H27B 109.5 . . ?
 H27A C27 H27C 109.5 . . ?
 H27B C27 H27C 109.5 . . ?
 C25 C28 H28A 109.5 . . ?
 C25 C28 H28B 109.5 . . ?
 C25 C28 H28C 109.5 . . ?
 H28A C28 H28B 109.5 . . ?
 H28A C28 H28C 109.5 . . ?
 H28B C28 H28C 109.5 . . ?
 C30 C29 Si2 179.08(18) . . ?
 N3 C29 C30 126.2(2) . . ?
 N3 C29 Si2 52.99(12) . . ?
 N4 C29 C30 127.9(2) . . ?
 N4 C29 N3 105.9(2) . . ?
 N4 C29 Si2 52.95(12) . . ?
 C31 C30 C29 120.7(2) . . ?
 C31 C30 C35 120.0(2) . . ?
 C35 C30 C29 119.2(2) . . ?
 C30 C31 H31 120.0 . . ?
 C32 C31 C30 120.1(3) . . ?
 C32 C31 H31 120.0 . . ?
 C31 C32 H32 120.2 . . ?
 C33 C32 C31 119.7(3) . . ?
 C33 C32 H32 120.2 . . ?
 C32 C33 H33 119.9 . . ?
 C34 C33 C32 120.2(3) . . ?
 C34 C33 H33 119.9 . . ?
 C33 C34 H34 119.8 . . ?
 C33 C34 C35 120.4(3) . . ?
 C35 C34 H34 119.8 . . ?
 C30 C35 H35 120.2 . . ?
 C34 C35 C30 119.6(3) . . ?
 C34 C35 H35 120.2 . . ?
 C38 C36 C37 112.0(2) . . ?
 C39 C36 C37 108.1(2) . . ?
 C39 C36 C38 109.5(2) . . ?
 N4 C36 C37 110.8(2) . . ?
 N4 C36 C38 109.8(2) . . ?
 N4 C36 C39 106.5(2) . . ?
 C36 C37 H37A 109.5 . . ?
 C36 C37 H37B 109.5 . . ?
 C36 C37 H37C 109.5 . . ?
 H37A C37 H37B 109.5 . . ?
 H37A C37 H37C 109.5 . . ?
 H37B C37 H37C 109.5 . . ?
 C36 C38 H38A 109.5 . . ?
 C36 C38 H38B 109.5 . . ?
 C36 C38 H38C 109.5 . . ?
 H38A C38 H38B 109.5 . . ?
 H38A C38 H38C 109.5 . . ?
 H38B C38 H38C 109.5 . . ?
 C36 C39 H39A 109.5 . . ?
 C36 C39 H39B 109.5 . . ?
 C36 C39 H39C 109.5 . . ?
 H39A C39 H39B 109.5 . . ?
 H39A C39 H39C 109.5 . . ?
 H39B C39 H39C 109.5 . . ?
 C41 C40 C44 108.5(2) . . ?
 C41 C40 Mo2 73.19(14) . . ?
 C44 C40 Mo2 72.09(14) . . ?
 C40 C41 C42 107.6(2) . . ?
 C40 C41 Mo2 71.33(14) . . ?
 C42 C41 Mo2 73.41(14) . . ?
 C41 C42 Mo2 71.45(15) . . ?
 C43 C42 C41 108.1(2) . . ?
 C43 C42 Mo2 71.82(15) . . ?
 C42 C43 C44 109.1(2) . . ?
 C42 C43 Mo2 73.39(15) . . ?
 C44 C43 Mo2 71.26(14) . . ?
 C40 C44 C45 126.2(2) . . ?
 C40 C44 Mo2 71.90(14) . . ?
 C43 C44 C40 106.7(2) . . ?
 C43 C44 C45 126.0(2) . . ?
 C43 C44 Mo2 73.33(14) . . ?
 C45 C44 Mo2 129.04(17) . . ?
 C44 C45 C46 111.9(2) . . ?
 C44 C45 C47 111.1(2) . . ?
 C44 C45 C48 107.5(2) . . ?
 C46 C45 C47 108.5(3) . . ?
 C46 C45 C48 108.9(2) . . ?
 C48 C45 C47 108.8(2) . . ?
 C45 C46 H46A 109.5 . . ?
 C45 C46 H46B 109.5 . . ?
 C45 C46 H46C 109.5 . . ?
 H46A C46 H46B 109.5 . . ?
 H46A C46 H46C 109.5 . . ?
 H46B C46 H46C 109.5 . . ?
 C45 C47 H47C 109.5 . . ?
 C45 C47 H47A 109.5 . . ?
 C45 C47 H47B 109.5 . . ?
 H47C C47 H47A 109.5 . . ?
 H47C C47 H47B 109.5 . . ?
 H47A C47 H47B 109.5 . . ?
 C45 C48 H48A 109.5 . . ?
 C45 C48 H48B 109.5 . . ?
 C45 C48 H48C 109.5 . . ?
 H48A C48 H48B 109.5 . . ?
 H48A C48 H48C 109.5 . . ?
 H48B C48 H48C 109.5 . . ?
 O1 C49 Mo1 177.4(2) . . ?
 O2 C50 Mo1 175.6(2) . . ?
 O3 C51 Mo2 175.5(2) . . ?
 O4 C52 Mo2 173.0(2) . . ?
 C16 Mo1 C20 34.48(9) . . ?
 C16 Mo1 Sb1 82.17(7) . . ?
 C16 Mo1 Si1 123.67(7) . . ?
 C17 Mo1 C16 34.55(10) . . ?
 C17 Mo1 C20 57.96(9) . . ?
 C17 Mo1 Sb1 90.80(9) . . ?
 C17 Mo1 Si1 105.48(7) . . ?
 C18 Mo1 C16 57.66(11) . . ?
 C18 Mo1 C17 34.82(12) . . ?
 C18 Mo1 C19 36.25(10) . . ?
 C18 Mo1 C20 58.44(9) . . ?
 C18 Mo1 Sb1 124.92(9) . . ?
 C18 Mo1 Si1 117.64(7) . . ?
 C19 Mo1 C16 57.80(10) . . ?
 C19 Mo1 C17 58.87(11) . . ?
 C19 Mo1 C20 34.69(9) . . ?
 C19 Mo1 Sb1 139.82(7) . . ?
 C19 Mo1 Si1 152.32(7) . . ?
 C20 Mo1 Sb1 108.29(6) . . ?
 C20 Mo1 Si1 157.99(6) . . ?
 C49 Mo1 C16 150.56(10) . . ?
 C49 Mo1 C17 120.86(11) . . ?
 C49 Mo1 C18 93.00(11) . . ?
 C49 Mo1 C19 97.78(10) . . ?
 C49 Mo1 C20 130.12(10) . . ?
 C49 Mo1 C50 84.30(10) . . ?
 C49 Mo1 Sb1 121.44(8) . . ?
 C49 Mo1 Si1 69.59(8) . . ?
 C50 Mo1 C16 116.46(10) . . ?
 C50 Mo1 C17 150.66(10) . . ?
 C50 Mo1 C18 141.81(11) . . ?
 C50 Mo1 C19 106.25(10) . . ?
 C50 Mo1 C20 94.94(9) . . ?
 C50 Mo1 Sb1 87.44(8) . . ?
 C50 Mo1 Si1 97.12(7) . . ?
 Si1 Mo1 Sb1 54.160(18) . . ?
 C40 Mo2 C41 35.48(9) . . ?
 C40 Mo2 C42 58.61(10) . . ?
 C40 Mo2 C43 58.79(9) . . ?
 C40 Mo2 C44 36.01(8) . . ?
 C40 Mo2 Sb2 133.38(7) . . ?
 C40 Mo2 Si2 122.84(6) . . ?
 C41 Mo2 C42 35.14(10) . . ?
 C41 Mo2 C43 58.52(9) . . ?
 C41 Mo2 Sb2 98.11(7) . . ?
 C41 Mo2 Si2 109.39(7) . . ?
 C42 Mo2 Sb2 85.30(7) . . ?
 C42 Mo2 Si2 125.37(7) . . ?
 C43 Mo2 C42 34.79(9) . . ?
 C43 Mo2 Sb2 108.11(6) . . ?
 C43 Mo2 Si2 159.11(7) . . ?
 C44 Mo2 C41 59.55(9) . . ?
 C44 Mo2 C42 58.88(9) . . ?
 C44 Mo2 C43 35.41(9) . . ?
 C44 Mo2 Sb2 142.57(6) . . ?
 C44 Mo2 Si2 156.79(6) . . ?
 C51 Mo2 C40 89.94(10) . . ?
 C51 Mo2 C41 116.18(10) . . ?
 C51 Mo2 C42 148.42(10) . . ?
 C51 Mo2 C43 132.35(10) . . ?
 C51 Mo2 C44 98.10(10) . . ?
 C51 Mo2 Sb2 119.22(7) . . ?
 C51 Mo2 Si2 67.28(8) . . ?
 C52 Mo2 C40 136.24(9) . . ?
 C52 Mo2 C41 148.50(10) . . ?
 C52 Mo2 C42 114.55(10) . . ?
 C52 Mo2 C43 90.98(10) . . ?
 C52 Mo2 C44 101.02(9) . . ?
 C52 Mo2 C51 89.48(10) . . ?
 C52 Mo2 Sb2 83.20(7) . . ?
 C52 Mo2 Si2 96.91(7) . . ?
 Si2 Mo2 Sb2 54.124(18) . . ?
 C1 N1 Si1 136.37(16) . . ?
 C5 N1 C1 131.15(19) . . ?
 C5 N1 Si1 91.17(14) . . ?
 C5 N2 C12 129.8(2) . . ?
 C5 N2 Si1 91.39(14) . . ?
 C12 N2 Si1 138.60(15) . . ?
 C25 N3 Si2 137.99(16) . . ?
 C29 N3 C25 130.6(2) . . ?
 C29 N3 Si2 91.08(14) . . ?
 C29 N4 C36 129.9(2) . . ?
 C29 N4 Si2 91.21(15) . . ?
 C36 N4 Si2 137.75(16) . . ?
 Sb2 Sb1 Mo1 110.286(12) . . ?
 Si1 Sb1 Mo1 52.632(17) . . ?
 Si1 Sb1 Sb2 106.358(18) . . ?
 Sb1 Sb2 Mo2 96.670(12) . . ?
 Si2 Sb2 Mo2 52.345(17) . . ?
 Si2 Sb2 Sb1 94.831(18) . . ?
 C5 Si1 Mo1 144.57(6) . . ?
 C5 Si1 Sb1 142.04(6) . . ?
 Mo1 Si1 Sb1 73.21(2) . . ?
 N1 Si1 C5 35.82(8) . . ?
 N1 Si1 Mo1 131.57(7) . . ?
 N1 Si1 Sb1 126.13(7) . . ?
 N2 Si1 C5 35.96(8) . . ?
 N2 Si1 Mo1 133.19(7) . . ?
 N2 Si1 N1 71.71(9) . . ?
 N2 Si1 Sb1 131.21(7) . . ?
 C29 Si2 Mo2 147.90(7) . . ?
 C29 Si2 Sb2 138.06(7) . . ?
 Mo2 Si2 Sb2 73.53(2) . . ?
 N3 Si2 C29 35.93(8) . . ?
 N3 Si2 Mo2 134.46(7) . . ?
 N3 Si2 Sb2 132.06(7) . . ?
 N4 Si2 C29 35.84(8) . . ?
 N4 Si2 Mo2 132.26(7) . . ?
 N4 Si2 N3 71.77(9) . . ?
 N4 Si2 Sb2 122.38(7) . . ?
 C54 C53 D53 120.5 . . ?
 C58 C53 D53 120.5 . . ?
 C58 C53 C54 119.1(3) . . ?
 C53 C54 D54 119.8 . . ?
 C55 C54 C53 120.3(3) . . ?
 C55 C54 D54 119.8 . . ?
 C54 C55 D55 120.1 . . ?
 C54 C55 C56 119.8(3) . . ?
 C56 C55 D55 120.1 . . ?
 C55 C56 D56 120.2 . . ?
 C57 C56 C55 119.6(3) . . ?
 C57 C56 D56 120.2 . . ?
 C56 C57 D57 119.7 . . ?
 C58 C57 C56 120.6(3) . . ?
 C58 C57 D57 119.7 . . ?
 C53 C58 D58 119.8 . . ?
 C57 C58 C53 120.5(3) . . ?
 C57 C58 D58 119.8 . . ?

loop_
  _geom_torsion_atom_site_label_1
  _geom_torsion_atom_site_label_2
  _geom_torsion_atom_site_label_3
  _geom_torsion_atom_site_label_4
  _geom_torsion
  _geom_torsion_site_symmetry_1
  _geom_torsion_site_symmetry_2
  _geom_torsion_site_symmetry_3
  _geom_torsion_site_symmetry_4
  _geom_torsion_publ_flag
 C1 N1 Si1 C5 167.2(3) . . . . ?
 C1 N1 Si1 Mo1 38.0(3) . . . . ?
 C1 N1 Si1 N2 170.1(3) . . . . ?
 C1 N1 Si1 Sb1 -61.7(3) . . . . ?
 C2 C1 N1 C5 -40.5(3) . . . . ?
 C2 C1 N1 Si1 156.5(2) . . . . ?
 C3 C1 N1 C5 -158.0(2) . . . . ?
 C3 C1 N1 Si1 39.1(3) . . . . ?
 C4 C1 N1 C5 83.5(3) . . . . ?
 C4 C1 N1 Si1 -79.5(3) . . . . ?
 C5 C6 C7 C8 -179.6(2) . . . . ?
 C5 C6 C11 C10 179.6(2) . . . . ?
 C5 N1 Si1 Mo1 -129.21(12) . . . . ?
 C5 N1 Si1 N2 2.89(14) . . . . ?
 C5 N1 Si1 Sb1 131.04(12) . . . . ?
 C5 N2 Si1 Mo1 127.53(12) . . . . ?
 C5 N2 Si1 N1 -2.88(14) . . . . ?
 C5 N2 Si1 Sb1 -125.29(13) . . . . ?
 C6 C5 N1 C1 5.0(4) . . . . ?
 C6 C5 N1 Si1 173.3(2) . . . . ?
 C6 C5 N2 C12 11.7(4) . . . . ?
 C6 C5 N2 Si1 -173.3(2) . . . . ?
 C6 C7 C8 C9 0.4(4) . . . . ?
 C7 C6 C11 C10 0.5(3) . . . . ?
 C7 C8 C9 C10 -0.3(4) . . . . ?
 C8 C9 C10 C11 0.3(4) . . . . ?
 C9 C10 C11 C6 -0.4(4) . . . . ?
 C11 C6 C7 C8 -0.5(4) . . . . ?
 C12 N2 Si1 C5 174.2(3) . . . . ?
 C12 N2 Si1 Mo1 -58.2(3) . . . . ?
 C12 N2 Si1 N1 171.4(3) . . . . ?
 C12 N2 Si1 Sb1 48.9(3) . . . . ?
 C13 C12 N2 C5 -51.2(3) . . . . ?
 C13 C12 N2 Si1 136.3(2) . . . . ?
 C14 C12 N2 C5 72.8(3) . . . . ?
 C14 C12 N2 Si1 -99.7(3) . . . . ?
 C15 C12 N2 C5 -169.2(2) . . . . ?
 C15 C12 N2 Si1 18.3(3) . . . . ?
 C16 C17 C18 C19 -1.4(3) . . . . ?
 C16 C17 C18 Mo1 -66.12(19) . . . . ?
 C16 C20 C21 C22 -37.1(3) . . . . ?
 C16 C20 C21 C23 -159.9(3) . . . . ?
 C16 C20 C21 C24 80.9(3) . . . . ?
 C17 C16 C20 C19 0.7(3) . . . . ?
 C17 C16 C20 C21 -172.9(2) . . . . ?
 C17 C16 C20 Mo1 62.19(18) . . . . ?
 C17 C18 C19 C20 1.8(3) . . . . ?
 C17 C18 C19 Mo1 -65.60(19) . . . . ?
 C18 C19 C20 C16 -1.5(3) . . . . ?
 C18 C19 C20 C21 171.9(2) . . . . ?
 C18 C19 C20 Mo1 -64.66(18) . . . . ?
 C19 C20 C21 C22 150.7(3) . . . . ?
 C19 C20 C21 C23 27.8(4) . . . . ?
 C19 C20 C21 C24 -91.4(3) . . . . ?
 C20 C16 C17 C18 0.4(3) . . . . ?
 C20 C16 C17 Mo1 -63.65(18) . . . . ?
 C25 N3 Si2 C29 -173.4(3) . . . . ?
 C25 N3 Si2 Mo2 -41.5(3) . . . . ?
 C25 N3 Si2 N4 -173.4(3) . . . . ?
 C25 N3 Si2 Sb2 69.0(3) . . . . ?
 C26 C25 N3 C29 -36.1(3) . . . . ?
 C26 C25 N3 Si2 135.2(2) . . . . ?
 C27 C25 N3 C29 -155.6(2) . . . . ?
 C27 C25 N3 Si2 15.7(3) . . . . ?
 C28 C25 N3 C29 86.6(3) . . . . ?
 C28 C25 N3 Si2 -102.1(3) . . . . ?
 C29 C30 C31 C32 175.2(2) . . . . ?
 C29 C30 C35 C34 -176.3(2) . . . . ?
 C29 N3 Si2 Mo2 131.96(13) . . . . ?
 C29 N3 Si2 N4 -0.01(14) . . . . ?
 C29 N3 Si2 Sb2 -117.53(14) . . . . ?
 C29 N4 Si2 Mo2 -134.18(13) . . . . ?
 C29 N4 Si2 N3 0.01(14) . . . . ?
 C29 N4 Si2 Sb2 128.78(13) . . . . ?
 C30 C29 N3 C25 -5.3(4) . . . . ?
 C30 C29 N3 Si2 -179.5(2) . . . . ?
 C30 C29 N4 C36 -11.0(4) . . . . ?
 C30 C29 N4 Si2 179.5(2) . . . . ?
 C30 C31 C32 C33 1.0(4) . . . . ?
 C31 C30 C35 C34 0.6(4) . . . . ?
 C31 C32 C33 C34 0.8(4) . . . . ?
 C32 C33 C34 C35 -1.8(4) . . . . ?
 C33 C34 C35 C30 1.1(4) . . . . ?
 C35 C30 C31 C32 -1.6(4) . . . . ?
 C36 N4 Si2 C29 -168.0(3) . . . . ?
 C36 N4 Si2 Mo2 57.8(3) . . . . ?
 C36 N4 Si2 N3 -168.0(3) . . . . ?
 C36 N4 Si2 Sb2 -39.2(3) . . . . ?
 C37 C36 N4 C29 65.9(3) . . . . ?
 C37 C36 N4 Si2 -129.8(2) . . . . ?
 C38 C36 N4 C29 -58.3(3) . . . . ?
 C38 C36 N4 Si2 105.9(3) . . . . ?
 C39 C36 N4 C29 -176.8(2) . . . . ?
 C39 C36 N4 Si2 -12.5(3) . . . . ?
 C40 C41 C42 C43 -0.7(3) . . . . ?
 C40 C41 C42 Mo2 -63.56(17) . . . . ?
 C40 C44 C45 C46 -26.0(4) . . . . ?
 C40 C44 C45 C47 -147.4(3) . . . . ?
 C40 C44 C45 C48 93.6(3) . . . . ?
 C41 C40 C44 C43 -0.9(3) . . . . ?
 C41 C40 C44 C45 -169.8(2) . . . . ?
 C41 C40 C44 Mo2 64.64(17) . . . . ?
 C41 C42 C43 C44 0.1(3) . . . . ?
 C41 C42 C43 Mo2 -62.64(18) . . . . ?
 C42 C43 C44 C40 0.5(3) . . . . ?
 C42 C43 C44 C45 169.4(2) . . . . ?
 C42 C43 C44 Mo2 -64.11(18) . . . . ?
 C43 C44 C45 C46 167.3(3) . . . . ?
 C43 C44 C45 C47 45.9(3) . . . . ?
 C43 C44 C45 C48 -73.1(3) . . . . ?
 C44 C40 C41 C42 1.0(3) . . . . ?
 C44 C40 C41 Mo2 -63.93(17) . . . . ?
 Mo1 C16 C17 C18 64.1(2) . . . . ?
 Mo1 C16 C20 C19 -61.49(17) . . . . ?
 Mo1 C16 C20 C21 124.9(2) . . . . ?
 Mo1 C17 C18 C19 64.76(19) . . . . ?
 Mo1 C18 C19 C20 67.38(18) . . . . ?
 Mo1 C19 C20 C16 63.15(17) . . . . ?
 Mo1 C19 C20 C21 -123.5(2) . . . . ?
 Mo1 C20 C21 C22 57.7(3) . . . . ?
 Mo1 C20 C21 C23 -65.1(3) . . . . ?
 Mo1 C20 C21 C24 175.7(2) . . . . ?
 Mo2 C40 C41 C42 64.94(18) . . . . ?
 Mo2 C40 C44 C43 -65.58(17) . . . . ?
 Mo2 C40 C44 C45 125.6(2) . . . . ?
 Mo2 C41 C42 C43 62.88(18) . . . . ?
 Mo2 C42 C43 C44 62.75(17) . . . . ?
 Mo2 C43 C44 C40 64.62(16) . . . . ?
 Mo2 C43 C44 C45 -126.5(2) . . . . ?
 Mo2 C44 C45 C46 69.7(3) . . . . ?
 Mo2 C44 C45 C47 -51.7(3) . . . . ?
 Mo2 C44 C45 C48 -170.72(19) . . . . ?
 N1 C5 C6 C7 -86.6(3) . . . . ?
 N1 C5 C6 C11 94.2(3) . . . . ?
 N1 C5 N2 C12 -171.2(2) . . . . ?
 N1 C5 N2 Si1 3.87(18) . . . . ?
 N2 C5 C6 C7 89.9(3) . . . . ?
 N2 C5 C6 C11 -89.2(3) . . . . ?
 N2 C5 N1 C1 -172.2(2) . . . . ?
 N2 C5 N1 Si1 -3.85(18) . . . . ?
 N3 C29 C30 C31 -75.8(3) . . . . ?
 N3 C29 C30 C35 101.0(3) . . . . ?
 N3 C29 N4 C36 169.5(2) . . . . ?
 N3 C29 N4 Si2 -0.01(19) . . . . ?
 N4 C29 C30 C31 104.8(3) . . . . ?
 N4 C29 C30 C35 -78.4(3) . . . . ?
 N4 C29 N3 C25 174.2(2) . . . . ?
 N4 C29 N3 Si2 0.01(19) . . . . ?
 Si1 C5 N1 C1 -168.3(3) . . . . ?
 Si1 C5 N2 C12 -175.0(3) . . . . ?
 Si2 C29 N3 C25 174.2(3) . . . . ?
 Si2 C29 N4 C36 169.5(3) . . . . ?
 C53 C54 C55 C56 -1.2(5) . . . . ?
 C54 C53 C58 C57 0.0(5) . . . . ?
 C54 C55 C56 C57 -0.3(5) . . . . ?
 C55 C56 C57 C58 1.5(5) . . . . ?
 C56 C57 C58 C53 -1.4(5) . . . . ?
 C58 C53 C54 C55 1.3(4) . . . . ?

_shelx_res_file
;
TITL sm077_a.res in P-1
    sm077.res
    created by SHELXL-2019/2 at 14:53:17 on 27-Feb-2024
REM Old TITL
REM SHELXT solution in P-1: R1 0.094, Rweak 0.005, Alpha 0.069
REM <I/s> 0.000 for 0 systematic absences, Orientation as input
REM Formula found by SHELXT: C59 N7 Si2 Mo Sb3 O4
CELL 0.71073 12.6121 12.7124 20.3579 74.858 72.104 77.893
ZERR 2 0.001 0.0014 0.0022 0.008 0.007 0.008
LATT 1
SFAC C H D Mo N O Sb Si
UNIT 116 136 12 4 8 8 4 4

L.S. 20
PLAN  20
TEMP -123.15
CONF
BOND
list 4
MORE -1
BOND $H
fmap 2
acta
OMIT 0 1 2
OMIT 1 1 0
OMIT 1 1 2
OMIT 14 -3 1
OMIT 14 -1 5
OMIT 15 8 18
REM <olex2.extras>
REM <HklSrc "%.\\SM077.hkl">
REM </olex2.extras>

WGHT    0.037300
FVAR       0.29368
C1    1    0.810256    0.380077    0.098169    11.00000    0.01606    0.02485 =
         0.01547   -0.00335   -0.00126   -0.00501
C2    1    0.895412    0.441995    0.106645    11.00000    0.02435    0.03763 =
         0.02095    0.00240   -0.00507   -0.01530
AFIX 137
H2A   2    0.855331    0.504875    0.127996    11.00000   -1.50000
H2B   2    0.945442    0.468331    0.060216    11.00000   -1.50000
H2C   2    0.939989    0.392427    0.137153    11.00000   -1.50000
AFIX   0
C3    1    0.746803    0.457002    0.047212    11.00000    0.02165    0.03054 =
         0.01898    0.00223   -0.00426   -0.00688
AFIX 137
H3A   2    0.713026    0.524979    0.064278    11.00000   -1.50000
H3B   2    0.687438    0.420908    0.044290    11.00000   -1.50000
H3C   2    0.799163    0.474562    0.000316    11.00000   -1.50000
AFIX   0
C4    1    0.868036    0.276219    0.070784    11.00000    0.02821    0.03092 =
         0.02620   -0.00784    0.00117   -0.00052
AFIX 137
H4A   2    0.920837    0.296067    0.024325    11.00000   -1.50000
H4B   2    0.811370    0.237834    0.066665    11.00000   -1.50000
H4C   2    0.909106    0.227880    0.103728    11.00000   -1.50000
AFIX   0
C5    1    0.730233    0.314732    0.232008    11.00000    0.01651    0.01222 =
         0.01823   -0.00413   -0.00513   -0.00313
C6    1    0.830833    0.300251    0.258019    11.00000    0.01407    0.02110 =
         0.01378   -0.00021   -0.00470   -0.00617
C7    1    0.903686    0.200800    0.256971    11.00000    0.01982    0.02255 =
         0.02156   -0.00348   -0.00473   -0.00536
AFIX  43
H7    2    0.888097    0.144861    0.239586    11.00000   -1.20000
AFIX   0
C8    1    0.997902    0.183848    0.281078    11.00000    0.01784    0.02752 =
         0.02793    0.00188   -0.00794   -0.00117
AFIX  43
H8    2    1.047595    0.116493    0.280087    11.00000   -1.20000
AFIX   0
C9    1    1.019847    0.264776    0.306610    11.00000    0.02086    0.04362 =
         0.02632    0.00179   -0.01040   -0.01058
AFIX  43
H9    2    1.084743    0.252774    0.323408    11.00000   -1.20000
AFIX   0
C10   1    0.948486    0.363430    0.308101    11.00000    0.02934    0.03370 =
         0.02725   -0.00592   -0.00974   -0.01739
AFIX  43
H10   2    0.964696    0.418824    0.325669    11.00000   -1.20000
AFIX   0
C11   1    0.853257    0.381536    0.283957    11.00000    0.01998    0.02388 =
         0.02119   -0.00444   -0.00646   -0.00541
AFIX  43
H11   2    0.803813    0.449012    0.285170    11.00000   -1.20000
AFIX   0
C12   1    0.581688    0.257885    0.347980    11.00000    0.01800    0.02594 =
         0.01458   -0.00453   -0.00516   -0.00555
C13   1    0.659927    0.165932    0.381376    11.00000    0.02256    0.04310 =
         0.02064    0.00683   -0.00907   -0.00533
AFIX 137
H13A  2    0.680866    0.105918    0.355838    11.00000   -1.50000
H13B  2    0.621456    0.138333    0.430882    11.00000   -1.50000
H13C  2    0.727844    0.194325    0.378915    11.00000   -1.50000
AFIX   0
C14   1    0.559187    0.359733    0.378910    11.00000    0.03475    0.03995 =
         0.02469   -0.01564    0.00159   -0.01460
AFIX 137
H14A  2    0.629523    0.390121    0.367507    11.00000   -1.50000
H14B  2    0.529316    0.339717    0.430308    11.00000   -1.50000
H14C  2    0.504228    0.414956    0.358835    11.00000   -1.50000
AFIX   0
C15   1    0.471359    0.216207    0.359973    11.00000    0.01941    0.02934 =
         0.01826   -0.00066   -0.00361   -0.00671
AFIX 137
H15A  2    0.421572    0.273545    0.336705    11.00000   -1.50000
H15B  2    0.435174    0.197769    0.410758    11.00000   -1.50000
H15C  2    0.486184    0.150431    0.340191    11.00000   -1.50000
AFIX   0
C16   1    0.431045    0.290035    0.037319    11.00000    0.03979    0.03392 =
         0.01436   -0.00232   -0.01106   -0.01450
AFIX  43
H16   2    0.382838    0.357844    0.030264    11.00000   -1.20000
AFIX   0
C17   1    0.548924    0.277538    0.020853    11.00000    0.04498    0.05763 =
         0.01671   -0.01179   -0.00032   -0.03222
AFIX  43
H17   2    0.593826    0.335336    0.001102    11.00000   -1.20000
AFIX   0
C18   1    0.588781    0.166060    0.038395    11.00000    0.01590    0.07410 =
         0.03059   -0.03496    0.00033   -0.00630
AFIX  43
H18   2    0.665534    0.134342    0.031860    11.00000   -1.20000
AFIX   0
C19   1    0.493023    0.107174    0.068245    11.00000    0.02568    0.03175 =
         0.02958   -0.01872   -0.01029    0.00053
AFIX  43
H19   2    0.495147    0.030055    0.086043    11.00000   -1.20000
AFIX   0
C20   1    0.395740    0.184878    0.066199    11.00000    0.02205    0.02591 =
         0.01373   -0.00723   -0.00659   -0.00583
C21   1    0.275969    0.161947    0.083131    11.00000    0.02069    0.03637 =
         0.02452   -0.00896   -0.01035   -0.00620
C22   1    0.191402    0.254045    0.111535    11.00000    0.02273    0.04474 =
         0.03574   -0.00181   -0.00779    0.00396
AFIX 137
H22A  2    0.114999    0.237525    0.120842    11.00000   -1.50000
H22B  2    0.201025    0.323367    0.076662    11.00000   -1.50000
H22C  2    0.203458    0.260839    0.155479    11.00000   -1.50000
AFIX   0
C23   1    0.257363    0.053614    0.135649    11.00000    0.03188    0.03549 =
         0.04751   -0.00644   -0.00917   -0.01819
AFIX 137
H23A  2    0.275579    0.054957    0.178854    11.00000   -1.50000
H23B  2    0.306038   -0.007018    0.114969    11.00000   -1.50000
H23C  2    0.178465    0.043002    0.147010    11.00000   -1.50000
AFIX   0
C24   1    0.256934    0.155610    0.013162    11.00000    0.03580    0.09082 =
         0.03770   -0.02105   -0.01660   -0.02367
AFIX 137
H24A  2    0.309298    0.094844   -0.005373    11.00000   -1.50000
H24B  2    0.269987    0.224954   -0.021136    11.00000   -1.50000
H24C  2    0.179404    0.143001    0.021467    11.00000   -1.50000
AFIX   0
C25   1    0.494448    0.735933    0.215835    11.00000    0.01895    0.02163 =
         0.01743   -0.00340   -0.00379   -0.00510
C26   1    0.522112    0.846581    0.217506    11.00000    0.02722    0.02200 =
         0.02472   -0.00077   -0.00747   -0.00858
AFIX 137
H26A  2    0.553407    0.837462    0.257480    11.00000   -1.50000
H26B  2    0.453342    0.900127    0.222711    11.00000   -1.50000
H26C  2    0.577312    0.873046    0.173398    11.00000   -1.50000
AFIX   0
C27   1    0.452361    0.749097    0.151682    11.00000    0.02366    0.02810 =
         0.01918   -0.00334   -0.00531   -0.00792
AFIX 137
H27A  2    0.510023    0.775413    0.108879    11.00000   -1.50000
H27B  2    0.383475    0.802464    0.154837    11.00000   -1.50000
H27C  2    0.436330    0.677940    0.149785    11.00000   -1.50000
AFIX   0
C28   1    0.599512    0.647681    0.212847    11.00000    0.02114    0.02848 =
         0.02750   -0.00758   -0.00545   -0.00370
AFIX 137
H28A  2    0.627360    0.640075    0.254041    11.00000   -1.50000
H28B  2    0.658231    0.669842    0.169591    11.00000   -1.50000
H28C  2    0.579675    0.577073    0.213012    11.00000   -1.50000
AFIX   0
C29   1    0.379502    0.704016    0.345785    11.00000    0.02104    0.01485 =
         0.01871   -0.00325   -0.00818    0.00121
C30   1    0.447967    0.750212    0.376579    11.00000    0.02440    0.02149 =
         0.01452   -0.00233   -0.00563   -0.00775
C31   1    0.546943    0.690198    0.390467    11.00000    0.02600    0.02181 =
         0.02111   -0.00298   -0.00958   -0.00443
AFIX  43
H31   2    0.568742    0.616737    0.383733    11.00000   -1.20000
AFIX   0
C32   1    0.614069    0.737272    0.414156    11.00000    0.03110    0.03510 =
         0.02283    0.00317   -0.01407   -0.01125
AFIX  43
H32   2    0.682430    0.696631    0.422988    11.00000   -1.20000
AFIX   0
C33   1    0.581002    0.843863    0.424891    11.00000    0.04114    0.03349 =
         0.02199   -0.00148   -0.01202   -0.02049
AFIX  43
H33   2    0.627258    0.876687    0.440571    11.00000   -1.20000
AFIX   0
C34   1    0.481084    0.902474    0.412873    11.00000    0.04547    0.02495 =
         0.02399   -0.00743   -0.00780   -0.01300
AFIX  43
H34   2    0.457812    0.974744    0.421645    11.00000   -1.20000
AFIX   0
C35   1    0.414573    0.856713    0.388138    11.00000    0.03119    0.02149 =
         0.02333   -0.00540   -0.00740   -0.00407
AFIX  43
H35   2    0.346501    0.897808    0.379105    11.00000   -1.20000
AFIX   0
C36   1    0.224811    0.635535    0.455428    11.00000    0.02551    0.02592 =
         0.01337   -0.00577   -0.00355   -0.00392
C37   1    0.185464    0.739148    0.486109    11.00000    0.04616    0.03638 =
         0.02712   -0.01457    0.00552   -0.01232
AFIX 137
H37A  2    0.145304    0.795638    0.455824    11.00000   -1.50000
H37B  2    0.250849    0.766735    0.488506    11.00000   -1.50000
H37C  2    0.135010    0.721502    0.533667    11.00000   -1.50000
AFIX   0
C38   1    0.302060    0.550849    0.493793    11.00000    0.03029    0.04460 =
         0.02106    0.00496   -0.00914   -0.00720
AFIX 137
H38A  2    0.262079    0.529453    0.543750    11.00000   -1.50000
H38B  2    0.368796    0.582598    0.489726    11.00000   -1.50000
H38C  2    0.325150    0.485852    0.472660    11.00000   -1.50000
AFIX   0
C39   1    0.121475    0.586431    0.461630    11.00000    0.02603    0.03976 =
         0.01738   -0.00551   -0.00125   -0.01114
AFIX 137
H39A  2    0.144671    0.520758    0.441170    11.00000   -1.50000
H39B  2    0.072277    0.640704    0.436195    11.00000   -1.50000
H39C  2    0.080749    0.566121    0.511531    11.00000   -1.50000
AFIX   0
C40   1    0.131143    0.782531    0.130095    11.00000    0.02110    0.03388 =
         0.01397   -0.00157   -0.00810   -0.00158
C41   1    0.200426    0.680977    0.118586    11.00000    0.02624    0.04500 =
         0.01307   -0.00700   -0.00889    0.00534
C42   1    0.129049    0.596987    0.142952    11.00000    0.03265    0.03591 =
         0.01927   -0.01276   -0.01285    0.00634
C43   1    0.017307    0.646268    0.169923    11.00000    0.02819    0.02451 =
         0.02173   -0.00876   -0.01475   -0.00045
C44   1    0.016601    0.761242    0.162881    11.00000    0.01934    0.02484 =
         0.01659   -0.00577   -0.00906   -0.00059
C45   1   -0.086529    0.846599    0.173923    11.00000    0.02058    0.02149 =
         0.02860   -0.00640   -0.01330    0.00026
C46   1   -0.058575    0.954801    0.178215    11.00000    0.03680    0.02440 =
         0.08245   -0.02134   -0.03296    0.00815
AFIX 137
H46A  2   -0.002176    0.982052    0.134962    11.00000   -1.50000
H46B  2   -0.028628    0.943203    0.219033    11.00000   -1.50000
H46C  2   -0.126893    1.008929    0.183420    11.00000   -1.50000
AFIX   0
C47   1   -0.175604    0.806447    0.241628    11.00000    0.02058    0.04578 =
         0.03399   -0.00699   -0.00675    0.00758
AFIX 137
H47C  2   -0.194585    0.736614    0.239676    11.00000   -1.50000
H47A  2   -0.243280    0.861417    0.246055    11.00000   -1.50000
H47B  2   -0.145966    0.795609    0.282492    11.00000   -1.50000
AFIX   0
C48   1   -0.135231    0.866266    0.110915    11.00000    0.03392    0.04089 =
         0.03617   -0.00845   -0.02198    0.00503
AFIX 137
H48A  2   -0.157427    0.797761    0.109323    11.00000   -1.50000
H48B  2   -0.078252    0.890467    0.067172    11.00000   -1.50000
H48C  2   -0.201232    0.923178    0.115861    11.00000   -1.50000
AFIX   0
C49   1    0.589179    0.118699    0.195347    11.00000    0.02214    0.02258 =
         0.03263   -0.01554   -0.00863    0.00116
C50   1    0.371077    0.176163    0.229625    11.00000    0.01994    0.02417 =
         0.02027   -0.00849   -0.01030   -0.00214
C51   1    0.131940    0.794046    0.277361    11.00000    0.01964    0.02378 =
         0.01896   -0.00215   -0.00499   -0.00297
C52   1    0.007618    0.622957    0.326178    11.00000    0.02060    0.01711 =
         0.02486   -0.00621   -0.00992   -0.00051
MO1   4    0.489054    0.218420    0.143464    11.00000    0.01243    0.01996 =
         0.01595   -0.00674   -0.00348   -0.00295
MO2   4    0.124365    0.668428    0.241177    11.00000    0.01297    0.01782 =
         0.01448   -0.00445   -0.00385   -0.00044
N1    5    0.722909    0.351308    0.165305    11.00000    0.01313    0.01930 =
         0.01507   -0.00147   -0.00326   -0.00529
N2    5    0.627836    0.288675    0.270279    11.00000    0.01362    0.02059 =
         0.01439   -0.00239   -0.00451   -0.00548
N3    5    0.403268    0.695888    0.278329    11.00000    0.01583    0.02112 =
         0.01524   -0.00420   -0.00391   -0.00246
N4    5    0.282686    0.663415    0.378588    11.00000    0.01862    0.02067 =
         0.01465   -0.00312   -0.00474   -0.00453
O1    6    0.650017    0.056255    0.224727    11.00000    0.03779    0.02951 =
         0.05896   -0.01760   -0.03005    0.01513
O2    6    0.301869    0.145185    0.279022    11.00000    0.02638    0.04298 =
         0.02258   -0.00514   -0.00156   -0.01555
O3    6    0.136843    0.873055    0.294448    11.00000    0.03830    0.01979 =
         0.03309   -0.00845   -0.01224   -0.00243
O4    6   -0.068978    0.596430    0.372477    11.00000    0.02157    0.03031 =
         0.02342   -0.00316    0.00128   -0.00612
SB1   7    0.415313    0.444795    0.160118    11.00000    0.01572    0.01819 =
         0.01834   -0.00391   -0.00534    0.00099
SB2   7    0.245732    0.452603    0.289383    11.00000    0.01557    0.01671 =
         0.02001   -0.00415   -0.00393   -0.00150
SI1   8    0.578675    0.320058    0.191072    11.00000    0.01303    0.01731 =
         0.01531   -0.00385   -0.00455   -0.00264
SI2   8    0.275792    0.634976    0.296899    11.00000    0.01497    0.01810 =
         0.01521   -0.00342   -0.00503   -0.00215

C53   1    0.166161    0.221917    0.501867    11.00000    0.03896    0.03336 =
         0.04259    0.00070   -0.01962   -0.01203
AFIX  43
D53   3    0.181753    0.295192    0.492229    11.00000   -1.20000
AFIX   0
C54   1    0.183854    0.168760    0.447083    11.00000    0.02222    0.05489 =
         0.02395    0.00111   -0.00582   -0.00487
AFIX  43
D54   3    0.213229    0.205298    0.399682    11.00000   -1.20000
AFIX   0
C55   1    0.159327    0.064568    0.460942    11.00000    0.04051    0.04755 =
         0.03708   -0.02542   -0.00875    0.00820
AFIX  43
D55   3    0.170259    0.028985    0.423252    11.00000   -1.20000
AFIX   0
C56   1    0.118583    0.010797    0.529803    11.00000    0.05108    0.02426 =
         0.05339   -0.01088   -0.00870   -0.00119
AFIX  43
D56   3    0.101031   -0.061811    0.539752    11.00000   -1.20000
AFIX   0
C57   1    0.103477    0.062848    0.584034    11.00000    0.04103    0.03381 =
         0.02514   -0.00095    0.00005   -0.00020
AFIX  43
D57   3    0.077162    0.025215    0.631557    11.00000   -1.20000
AFIX   0
C58   1    0.125744    0.167020    0.570286    11.00000    0.04484    0.03664 =
         0.03378   -0.01558   -0.01506    0.00470
AFIX  43
D58   3    0.113396    0.202628    0.608156    11.00000   -1.20000
AFIX   0
HKLF 4


REM  sm077_a.res in P-1
REM wR2 = 0.0659, GooF = S = 0.977, Restrained GooF = 0.977 for all data
REM R1 = 0.0280 for 11140 Fo > 4sig(Fo) and 0.0463 for all 14532 data
REM 667 parameters refined using 0 restraints

END

WGHT      0.0373      0.0000

REM Highest difference peak  0.891,  deepest hole -0.901,  1-sigma level  0.098
Q1    1   0.1564  0.5116  0.1436  11.00000  0.05    0.89
Q2    1   0.2859  0.6715  0.0989  11.00000  0.05    0.81
Q3    1  -0.0442  0.6151  0.1909  11.00000  0.05    0.78
Q4    1   0.1613  0.8540  0.1139  11.00000  0.05    0.76
Q5    1   0.5137  0.1581  0.1563  11.00000  0.05    0.57
Q6    1   0.3032  0.4613  0.2734  11.00000  0.05    0.54
Q7    1   0.5030  0.3849  0.1819  11.00000  0.05    0.49
Q8    1   0.0811  0.6008  0.3049  11.00000  0.05    0.48
Q9    1   0.2211  0.5800  0.2281  11.00000  0.05    0.46
Q10   1   0.3218  0.5037  0.1787  11.00000  0.05    0.46
Q11   1   0.4959  0.2674  0.0290  11.00000  0.05    0.46
Q12   1   0.3382  0.6508  0.2867  11.00000  0.05    0.46
Q13   1   0.2420  0.2018  0.1088  11.00000  0.05    0.46
Q14   1   0.3792  0.3616  0.2318  11.00000  0.05    0.45
Q15   1   0.2226  0.6486  0.2521  11.00000  0.05    0.44
Q16   1   0.6774  0.2760  0.2571  11.00000  0.05    0.44
Q17   1   0.2446  0.4576  0.2514  11.00000  0.05    0.44
Q18   1   0.5428  0.1293  0.0653  11.00000  0.05    0.44
Q19   1   0.3466  0.3189  0.1942  11.00000  0.05    0.43
Q20   1   0.4233  0.4728  0.2029  11.00000  0.05    0.43
;
_shelx_res_checksum                83138
_shelx_hkl_file
;
 -10   6  -8  107.81   10.29   0
 -10   8 -12   27.87   13.63   0
  -9   5  -9   69.73    8.89   0
  -9   7 -13   29.22   13.36   0
  -9   8 -14  262.51   20.27   0
  -8   4  -9   17.09    7.21   0
  -8   5   8  265.66    8.59   0
  -8   7 -15    0.56   14.20   0
  -7   3  -8  361.67   11.73   0
  -7   7 -16   56.88   16.86   0
  -6   3   7 1520.08   15.85   0
  -6   4 -13  125.21   12.06   0
  -6   4  10   11.38    5.32   0
  -6   6 -16  479.82   22.52   0
  -5   2  -9  142.66    8.37   0
  -5   3 -12 1182.95   22.02   0
  -5   4  12  250.40   11.38   0
  -5   5  14   45.74    8.60   0
  -4   2 -10    5.19    7.17   0
  -4   3 -13  415.11   15.57   0
  -4   3  11  268.97   10.23   0
  -3   1  -7   73.71    6.60   0
  -3   2 -11  309.79   12.35   0
  -3   4 -15    3.39   10.91   0
  -3   5  17   -1.18    9.19   0
  -2   4  16  195.51   12.52   0
  -2   5  18   -5.71   10.41   0
  -1   3 -14    5.22   10.36   0
  -1   4  17    8.23    9.78   0
  -1   5 -17  738.27   25.54   0
   0   3 -14  190.38   13.52   0
   0   5 -17  482.31   21.94   0
   0   6 -18  100.68   19.14   0
   1   0   2   42.75    2.95   0
   1   3  16   11.91    9.03   0
   2   0   2  228.60    4.20   0
   2   1  -8  616.20   12.54   0
   2   1  10   -0.44    6.82   0
   2   2 -11  579.00   15.46   0
   2   4 -15   11.40   12.08   0
   3   2  14   99.59    9.93   0
   3   5 -16   96.64   14.42   0
   3   6 -17  171.79   19.40   0
   4   1  10 2770.22   26.12   0
   4   2  14  165.87   10.95   0
   4   3 -12  309.26   14.04   0
   4   3  17   13.33    9.97   0
   5   1   9  257.71    8.40   0
   5   3 -11  174.73   12.53   0
   5   3  17  204.42   13.39   0
   5   4 -13   -5.27   10.29   0
   6   3 -10    9.78    7.76   0
   6   6 -15  198.40   18.14   0
   7   1   6   -2.39    4.71   0
   7   4 -11   59.10   10.08   0
   7   6 -14  373.06   20.26   0
   7   7 -15   14.98   17.53   0
   8   6 -13  175.62   16.51   0
   8   7 -14   -4.12   15.76   0
   9   2   9   52.31    6.17   0
   9   4  -8  128.02   10.27   0
   9   4  18    3.85   11.00   0
   9   5 -10    3.41   10.93   0
  10   3  13 1763.92   24.68   0
  10   4  -6    4.18    6.61   0
  10   4  17   44.91   11.00   0
  13   4   9 1272.38   17.85   0
 -10   6  -7   20.89    8.49   0
 -10   8 -11    1.26   14.43   0
  -9   5  -8  161.11   10.94   0
  -9   6 -11   10.19   10.33   0
  -8   4  -8    0.20    7.49   0
  -8   4   5   31.08    3.72   0
  -8   5 -11   86.97   10.63   0
  -8   6 -13   84.11   12.98   0
  -8   7 -14  105.30   15.72   0
  -8   8 -15   11.38   16.48   0
  -7   4 -11  989.62   20.44   0
  -7   4   8  155.45    7.02   0
  -7   5 -13    1.62   10.91   0
  -7   6  13    5.87    8.53   0
  -6   2  -5    7.96    4.71   0
  -6   3 -10  334.09   12.29   0
  -6   5 -14   93.90   13.58   0
  -6   5  13   52.74    9.34   0
  -5   5 -15   70.32   13.82   0
  -5   6 -16    0.63   13.49   0
  -4   4  14   -6.03    7.69   0
  -4   5  16    4.09    9.04   0
  -4   6 -17   13.01   14.88   0
  -3   1   5   50.94    4.22   0
  -3   3 -13    7.80    9.51   0
  -3   4  15   13.82    8.09   0
  -3   5 -16   -1.73   13.44   0
  -3   6 -17   -5.23   15.17   0
  -2   2 -11  135.61   10.32   0
  -2   3  14   34.26    8.64   0
  -1   1   8 1022.22   14.15   0
  -1   2  12   54.02    7.97   0
  -1   4 -15 1056.17   26.03   0
   0   1   9  957.27   14.65   0
   0   2  13   59.71    8.63   0
   0   4 -15  111.27   14.13   0
   0   4  18   16.47   10.82   0
   1   1  10  451.26   12.26   0
   1   2 -11  168.40   10.77   0
   1   3 -13  349.75   15.00   0
   1   4 -15   69.66   13.15   0
   1   5 -16   42.41   13.98   0
   2   0   3   91.38    4.38   0
   2   2  14   32.97    8.82   0
   2   3 -13  884.58   21.06   0
   2   3  17   42.98   10.59   0
   2   4  19  640.54   19.06   0
   2   5 -16   33.46   13.47   0
   3   1  -7 1051.14   14.64   0
   3   2 -10  932.24   17.77   0
   3   4 -14  104.76   13.15   0
   4   5 -15   76.81   13.53   0
   5   5 -14  162.73   15.10   0
   6   1   9 2674.76   24.35   0
   6   2  14 1217.20   21.80   0
   6   3  17   25.75   10.09   0
   7   1   7  667.94   11.78   0
   7   2  13   88.84    9.42   0
   8   4  19   42.64   12.66   0
   8   5 -11   11.99   10.73   0
   9   3  -5   90.10    6.58   0
   9   3  15   82.74   10.16   0
  10   3  14  274.64   13.77   0
  10   5  -8    1.48   10.15   0
  11   3  11   51.92    7.34   0
  11   4  16  181.30   12.77   0
  12   4  14   73.13    9.61   0
  12   5  18    2.50   11.20   0
  13   4  10   46.41    7.99   0
 -10   6  -6  894.42   17.14   0
 -10   7  -9   77.68   12.68   0
  -9   6 -10 1161.06   24.27   0
  -9   7 -12  887.68   24.48   0
  -9   8 -13    0.75   14.28   0
  -7   3  -7 1118.71   16.20   0
  -7   4 -10   22.51    9.40   0
  -7   5  11  104.68    7.87   0
  -7   6 -14   43.30   13.24   0
  -6   2  -4   95.44    5.16   0
  -6   4 -12   98.55   11.33   0
  -6   4  11   81.02    8.23   0
  -6   6 -15  104.13   15.35   0
  -6   6  15  395.97   15.18   0
  -6   7 -16  824.27   28.74   0
  -5   2   6   71.35    5.01   0
  -5   3  10  622.22   13.59   0
  -5   4 -13   -1.25   10.26   0
  -5   6  17  418.81   18.49   0
  -4   2  -9 1356.91   19.38   0
  -4   3 -12   81.86   10.15   0
  -4   7 -17    4.77   16.76   0
  -3   1  -6  625.68   10.59   0
  -3   2 -10  257.62   11.26   0
  -3   2  10   22.97    6.59   0
  -3   4 -14   -0.09   10.56   0
  -2   1  -7    0.49    5.47   0
  -2   3 -13  273.96   13.99   0
  -2   5 -16  127.58   16.03   0
  -2   6 -17   26.87   17.05   0
  -1   3 -13   16.66   10.34   0
   0   2 -11  112.74    8.14   0
   0   3 -13   -0.53    9.76   0
   1   2  14   58.51    9.12   0
   2   1  11   58.43    8.33   0
   2   4 -14  132.98   13.58   0
   3   1  11 1754.63   22.37   0
   3   2  15   27.65    9.18   0
   3   3 -12  821.25   19.79   0
   3   5 -15    4.65   12.81   0
   3   6 -16  281.88   20.17   0
   4   2  15   36.10    9.38   0
   4   3  18   97.53   12.30   0
   5   1  -4   12.01    3.79   0
   5   2  -8  188.49    9.16   0
   5   2  15  507.74   16.16   0
   5   3  18   24.55   10.92   0
   5   6 -15   44.81   15.37   0
   6   5 -13  296.94   16.82   0
   6   6 -14   67.86   14.97   0
   6   7 -15   10.78   16.45   0
   7   1   8 1085.64   15.53   0
   7   2  -5 1999.12   18.47   0
   7   3  -8 1027.35   18.24   0
   7   4 -10   33.36   10.57   0
   7   5 -12   68.31   12.34   0
   7   6 -13  146.36   16.94   0
   8   2  -3   77.54    4.59   0
   8   2  13  968.54   19.55   0
   8   3  17   67.67   10.98   0
   8   4  -9  425.14   14.25   0
   8   6 -12   88.37   15.74   0
   9   2  11  138.50    9.96   0
   9   3  16    4.08    9.50   0
   9   6 -11   29.78   12.48   0
   9   7 -12  418.08   22.28   0
  10   2   6 1599.30   15.20   0
  10   4  18  203.93   14.81   0
  11   3  12  101.05    8.85   0
  11   4  17   36.60   11.12   0
  12   4  15  432.11   16.68   0
  13   4  11  487.22   13.94   0
  13   5  17   15.51   13.24   0
 -10   6  -5   44.96    7.22   0
 -10   7  -8  633.83   18.78   0
 -10   8 -10   47.81   12.61   0
  -9   5  -7   10.22    6.38   0
  -9   7 -11   20.40   13.75   0
  -9   9 -13   51.88   17.39   0
  -8   4  -7  216.00    9.25   0
  -8   5 -10    8.64    8.62   0
  -8   6 -12   -0.29   11.13   0
  -8   7 -13  194.09   16.59   0
  -8   8 -14   74.84   17.21   0
  -7   3  -6  195.08    8.41   0
  -7   3   5 1042.64   10.79   0
  -7   5 -12   20.66   10.29   0
  -7   6 -13  117.14   15.43   0
  -7   8 -15   -3.11   17.69   0
  -6   3  -9  518.22   13.64   0
  -6   3   8 1188.81   15.39   0
  -6   5 -13  195.40   14.41   0
  -5   2  -7  469.12   10.65   0
  -5   4  13   80.25    8.76   0
  -5   5 -14   67.26   13.18   0
  -4   3  12  406.57   12.69   0
  -4   4 -13 1317.11   25.79   0
  -4   5  17   17.48   11.51   0
  -4   6 -16   -1.76   13.81   0
  -3   1   6  600.61   10.27   0
  -3   3 -12    1.86    9.20   0
  -3   5  18   26.92   11.29   0
  -3   6 -16   -9.56   14.11   0
  -3   7 -17   61.00   19.34   0
  -2   3  15  181.07   11.69   0
  -2   4  17  291.40   14.44   0
  -1   1  -7  593.53   11.85   0
  -1   1   9  184.70    8.56   0
  -1   2  13  956.06   18.73   0
  -1   4 -14   10.17   11.02   0
  -1   4  18   83.76   11.70   0
   0   2  14    4.32    8.11   0
   0   4 -14   79.31   12.59   0
   0   4  19   -7.22   11.26   0
   1   0   4  743.27    9.67   0
   2   0   4 2447.64   15.97   0
   2   2 -10  250.77   11.09   0
   2   2  15   13.36    8.97   0
   2   3 -12  128.94   11.58   0
   2   3  18  263.71   15.03   0
   2   5 -15   33.58   13.53   0
   2   6 -16   -5.63   15.10   0
   3   0   1   20.99    2.09   0
   3   0   3 1590.17   11.24   0
   3   3  18  350.78   14.61   0
   3   4 -13   -2.55   12.12   0
   4   3 -11  401.48   14.65   0
   4   6 -15  225.98   18.48   0
   4   7 -16   36.02   17.80   0
   5   1  11   11.68    7.19   0
   5   3 -10   10.26    8.19   0
   5   4 -12  288.80   14.75   0
   6   1  10   70.72    7.66   0
   6   2  15  133.83   11.20   0
   6   3  -9  130.08    9.60   0
   6   4 -11    6.95    9.48   0
   7   3  18    8.59   10.90   0
   7   7 -14  204.09   19.35   0
   8   7 -13  396.77   21.88   0
   9   4  -7  128.52   10.03   0
   9   5  -9   20.17    9.20   0
  10   2   5  434.69    7.67   0
  10   3  -2  155.83    5.64   0
  10   3  15  333.96   14.12   0
  10   6  -9    6.37   11.92   0
  11   3  13  167.14   11.67   0
  11   4  -3    4.90    5.28   0
 -10   6  -4  625.47   13.19   0
 -10   8  -9   64.54   13.85   0
  -9   5  -6   34.88    7.50   0
  -9   6  -9   76.07   10.24   0
  -9   8 -12  158.06   16.86   0
  -8   4  -6   -1.63    6.06   0
  -8   4   6   15.08    4.21   0
  -8   5  -9   91.55   10.80   0
  -8   6 -11  459.87   17.44   0
  -7   4  -9 1012.42   18.96   0
  -7   4   9   -5.58    5.24   0
  -7   5 -11   10.30   10.80   0
  -7   5  12   48.70    8.68   0
  -7   7 -14   14.63   14.52   0
  -6   3  -8 2720.94   26.74   0
  -6   4 -11  487.53   16.00   0
  -6   6 -14  353.34   18.93   0
  -6   6  16  101.91   12.96   0
  -6   7 -15  109.65   17.32   0
  -5   2   7   68.24    5.61   0
  -5   3 -10   51.92    8.42   0
  -5   4 -12  782.29   20.03   0
  -4   1   3  234.28    4.73   0
  -4   2  -8   96.15    7.74   0
  -4   2   9   75.06    6.56   0
  -4   4  15    7.86    8.40   0
  -4   7 -16   63.60   17.29   0
  -3   1  -5 1205.15   12.89   0
  -3   3  14   40.85    8.87   0
  -2   1  -6    2.86    5.23   0
  -2   3 -12   45.05    9.99   0
  -2   5 -15   -0.81   13.20   0
  -2   7 -17   71.70   17.97   0
  -1   3 -12  367.39   14.82   0
  -1   6 -16  -13.45   14.95   0
  -1   7 -17   76.94   19.25   0
   0   1  -7    6.47    5.84   0
   0   2 -10 1047.41   18.82   0
   0   5 -15  155.18   15.95   0
   0   7 -17   85.27   19.90   0
   1   1  -7  234.59    7.53   0
   1   2  15  171.69   11.55   0
   1   3 -12  151.73   11.81   0
   1   3  18  218.55   14.52   0
   1   5 -15   42.94   13.65   0
   3   0   4 1451.51   12.47   0
   3   1  12  196.02   10.85   0
   3   2  -9  637.97   14.70   0
   3   2  16   57.28   10.32   0
   3   3  19   -3.33   10.50   0
   3   5 -14    4.70   12.62   0
   3   7 -16  -10.55   16.86   0
   4   1  -5   22.84    4.38   0
   4   1  12 3054.82   30.57   0
   4   2  16    4.05    9.27   0
   4   3  19  354.05   17.47   0
   5   2  16   13.75    9.58   0
   5   3  19  171.15   14.70   0
   5   5 -13   49.58   12.81   0
   5   6 -14   -0.28   13.89   0
   5   7 -15   34.42   16.78   0
   6   1  11  399.56   12.43   0
   6   2  -6 1567.08   18.01   0
   6   3  19    2.57   11.80   0
   6   5 -12   -3.48   10.90   0
   7   1   9  619.40   12.92   0
   7   2  15 1001.04   21.22   0
   8   2  14  394.59   14.33   0
   8   3  -6  503.44   12.15   0
   8   3  18  501.15   18.79   0
   8   5 -10   18.28   10.26   0
   9   3  -4  943.28   13.52   0
   9   3  17  250.30   14.54   0
   9   6 -10  161.72   15.29   0
  10   2   9  101.01    7.72   0
  10   3  16  183.47   13.96   0
  10   4  -5  363.71   11.01   0
  11   3  14  393.31   15.37   0
  11   4  18   11.46   11.44   0
  12   3   7  804.22   12.11   0
  12   3   8 1499.63   17.47   0
  12   3   9  312.65   10.55   0
  12   4  16   24.15   10.59   0
  13   4  13   -2.72    9.30   0
 -10   7  -7   -4.56    9.74   0
  -9   5  -5    3.08    5.99   0
  -9   6  -8   82.82   10.74   0
  -9   7 -10  244.03   15.31   0
  -9   8 -11   17.02   15.15   0
  -9   9 -12   34.35   16.16   0
  -8   7 -12  107.70   14.51   0
  -8   8 -13  414.53   21.64   0
  -7   3  -5   -0.61    4.15   0
  -7   6 -12   -0.90   10.70   0
  -7   8 -14   23.76   16.21   0
  -6   3   9  315.47    9.80   0
  -6   4  12   42.93    8.42   0
  -6   5 -12   69.41   12.10   0
  -6   8 -15   -4.04   17.02   0
  -5   2  -6 1737.27   17.54   0
  -5   3  11  723.10   14.93   0
  -5   4  14   50.94   10.10   0
  -5   5 -13  136.85   13.75   0
  -5   5  16   97.71   11.31   0
  -5   6 -14    5.02   12.67   0
  -5   6  18  460.00   19.04   0
  -4   3  13   20.69    7.71   0
  -4   6 -15   56.35   14.97   0
  -3   1   7    1.49    5.62   0
  -3   3 -11   50.12    9.59   0
  -3   4  17  137.40   12.58   0
  -3   7 -16   81.18   18.95   0
  -2   1   9 1237.59   17.52   0
  -2   2  -9  732.33   15.30   0
  -2   2  13   61.12    9.00   0
  -2   3  16   59.65   11.49   0
  -2   4 -13    6.65   10.92   0
  -2   4  18  197.60   14.32   0
  -1   1  10  276.59   10.43   0
  -1   3  17   42.78   10.80   0
   0   0   4    6.73    4.71   0
   0   1  11   48.17    7.63   0
   0   2  15    7.91    8.95   0
   1   1  12  118.54    9.57   0
   1   4 -13   26.90   11.32   0
   2   0   6  521.01   10.12   0
   2   2  -9    2.78    7.28   0
   2   2  16   -1.38    9.22   0
   2   3  19  143.31   14.40   0
   2   4 -13   31.18   10.74   0
   2   5 -14   18.01   12.14   0
   2   7 -16   68.32   18.15   0
   3   0   6    6.64    4.92   0
   3   6 -15   22.09   13.46   0
   4   1  13  643.88   16.26   0
   4   3 -10  389.07   13.76   0
   4   4 -12  592.93   18.43   0
   4   5 -13  395.64   19.37   0
   5   2  -7 1050.07   15.95   0
   5   4 -11  270.88   14.01   0
   6   1  12    2.99    8.59   0
   6   7 -14   63.34   16.48   0
   7   1  10 3831.73   30.98   0
   7   3  -7  712.21   15.29   0
   7   3  19  766.96   22.79   0
   7   4  -9  412.15   15.13   0
   7   6 -12  376.47   18.58   0
   7   7 -13  135.95   17.33   0
   8   1   5   71.76    5.02   0
   8   4  -8  228.61   11.25   0
   8   6 -11  303.75   17.00   0
   8   7 -12  166.71   19.00   0
   8   8 -13   56.64   18.21   0
   9   3  18    2.23   12.33   0
   9   7 -11   47.64   14.52   0
   9   8 -12  346.35   22.36   0
  11   5  -5  103.87    9.11   0
  12   3   6  250.51    7.02   0
  12   3  10 1367.52   19.33   0
  12   4  17  109.93   13.06   0
  13   4  14   37.11    9.44   0
 -10   7  -6  947.40   19.63   0
 -10   8  -8  186.72   14.91   0
  -8   4  -5  965.17   14.61   0
  -8   5  -8    2.30    8.53   0
  -8   6 -10   91.79   11.48   0
  -8   9 -13   36.67   17.53   0
  -7   3   6   93.73    5.11   0
  -7   4  10   -5.82    6.10   0
  -7   5 -10    5.35    9.02   0
  -7   7 -13    2.96   13.25   0
  -6   3  -7   47.15    7.81   0
  -6   4 -10  823.30   18.33   0
  -6   5  15  264.89   14.46   0
  -6   6 -13   80.83   13.86   0
  -5   3  -9   49.35    8.18   0
  -5   4 -11   -3.38    9.13   0
  -4   1   4  248.42    5.81   0
  -4   2  -7 1264.89   16.57   0
  -4   3 -10  198.19   11.15   0
  -4   4 -12   26.61    9.99   0
  -4   4  16   54.66   10.29   0
  -4   5  18  372.54   17.28   0
  -3   1  -4 4081.59   20.67   0
  -3   2  -8  758.46   14.55   0
  -3   2  12  116.06    9.26   0
  -3   3  15   65.98    9.78   0
  -2   5 -14  287.68   17.50   0
  -2   7 -16   -0.59   16.43   0
  -1   2  -9 2507.63   26.32   0
  -1   7 -16    4.42   16.57   0
   0   0   5  254.39    7.49   0
   0   1  12    9.35    7.55   0
   0   3  18  174.78   13.53   0
   0   4 -13   11.97   10.84   0
   0   6 -15   66.38   15.10   0
   1   0   6  642.76   11.02   0
   1   2  -9  158.26    9.78   0
   1   2  16   17.52    9.66   0
   1   3 -11  845.80   19.14   0
   1   3  19  526.49   19.81   0
   2   3 -11  190.05   11.49   0
   2   6 -15  401.04   18.60   0
   3   0   7  254.39    8.39   0
   3   2  17  162.26   13.05   0
   3   4 -12  548.17   18.24   0
   4   0   4 1939.07   14.18   0
   4   2  17  190.40   13.47   0
   4   6 -14   13.65   13.57   0
   4   7 -15   75.71   16.24   0
   5   1  -3  195.04    5.23   0
   5   1  13 1467.40   23.03   0
   5   2  17  181.22   13.53   0
   5   3  -9  555.77   14.94   0
   5   5 -12  464.44   18.16   0
   6   3  -8 1212.81   19.46   0
   6   4 -10  124.01   11.01   0
   7   1  11  103.21    8.82   0
   7   2  -4   -0.94    4.17   0
   7   2  16    4.67    9.40   0
   8   1   7   -1.95    4.24   0
   8   1   8   12.76    6.21   0
   8   3  19   95.17   14.36   0
   9   2  14  894.25   19.52   0
   9   4  -6  760.18   15.86   0
   9   5  -8  142.58   12.14   0
  10   2  11    7.93    6.54   0
  10   3  17   38.18   11.12   0
  10   6  -8   40.49   12.14   0
  11   3  15    7.00    9.37   0
  12   3   5   -1.33    3.76   0
  12   3  11   89.07    8.14   0
  12   3  12   15.62    8.53   0
  13   4  15  235.32   13.41   0
 -10   6  -1   11.46    4.83   0
  -9   6  -7   16.84    8.94   0
  -9   7  -9    6.65   10.04   0
  -9   8 -10   14.90   12.42   0
  -9   9 -11   18.89   14.71   0
  -8   8 -12    7.05   14.13   0
  -7   6 -11   53.81   11.80   0
  -6   2   4  232.09    5.16   0
  -6   4  13  259.79   12.35   0
  -6   5 -11   82.16   11.39   0
  -6   8 -14  172.95   19.45   0
  -5   2  -5  216.13    7.01   0
  -5   2   8  525.85   10.72   0
  -5   3  12   32.36    7.16   0
  -5   4  15   19.80   10.35   0
  -5   5 -12    2.30   10.58   0
  -5   5  17  880.29   22.47   0
  -5   7 -14  253.14   18.45   0
  -5   8 -15  505.91   26.04   0
  -4   3  14   -9.14    7.62   0
  -4   6 -14   62.15   14.43   0
  -4   7 -15   91.72   16.42   0
  -3   1   8  124.71    7.03   0
  -3   3 -10  471.98   14.66   0
  -3   4 -12 1556.74   27.08   0
  -3   4  18   32.97   11.57   0
  -3   7 -15   13.09   15.59   0
  -2   1  -5  141.65    6.44   0
  -2   1  10  377.79   11.44   0
  -2   2  14 1536.13   24.34   0
  -1   1  11  203.80    8.84   0
  -1   3 -11  156.03   11.07   0
  -1   3  18   20.75   10.59   0
  -1   6 -15   51.47   11.63   0
   0   0   6   49.27    5.87   0
   0   1  -6 1395.85   15.55   0
   0   2  -9  154.59    8.31   0
   0   3 -11   -4.88    8.77   0
   1   1  13   -7.19    7.82   0
   2   0   8  817.03   14.02   0
   2   2  17   11.67    9.93   0
   2   4 -12  428.68   16.77   0
   3   1  -5 1550.64   14.98   0
   3   1  14    3.17    8.64   0
   3   2  -8  731.63   14.52   0
   3   3 -10 1509.31   23.47   0
   3   5 -13  146.86   14.64   0
   3   6 -14   54.80   14.52   0
   3   7 -15    4.39   15.80   0
   4   1  14  571.95   16.52   0
   4   2  18  105.57   12.43   0
   4   4 -11 1387.15   25.23   0
   5   1  14  189.68   11.79   0
   5   2  18  338.84   16.26   0
   5   6 -13   19.85   13.12   0
   5   7 -14  149.56   17.44   0
   6   1  13  181.56   11.03   0
   6   5 -11  384.12   16.60   0
   6   6 -12   -5.00   13.56   0
   6   7 -13   52.98   14.42   0
   6   8 -14    7.10   17.22   0
   7   1  12 1291.58   20.92   0
   7   5 -10  159.10   12.73   0
   7   8 -13  100.53   19.93   0
   8   1   9    8.13    5.71   0
   8   2  16  144.07   12.17   0
   8   3  -5  412.21   10.59   0
   8   5  -9   -2.56    9.10   0
   9   2  15  530.87   16.88   0
   9   6  -9   -0.25   11.90   0
  10   2  12  183.82   10.25   0
  10   3  18   33.27   11.94   0
  10   7  -9  177.42   16.62   0
  11   3  16  250.18   14.40   0
  11   4  -2  904.13   12.77   0
  12   3  13   74.23   10.46   0
  13   4  16   34.96   11.12   0
 -10   7  -5  107.01   10.12   0
 -10   8  -7    8.77    9.80   0
  -9   5  -3   84.00    6.47   0
  -9   7  -8   30.57   11.38   0
  -9   9 -10   15.74   16.07   0
  -9  10 -11  264.02   21.28   0
  -8   4  -4   39.73    5.47   0
  -8   4   7   13.70    4.51   0
  -8   5  -7   90.48    9.31   0
  -8   6  -9  960.76   21.34   0
  -8   8 -11  436.89   21.70   0
  -8   9 -12    0.16   15.57   0
  -7   3  -3  129.26    5.59   0
  -7   4  -7   75.70    7.75   0
  -7   5  -9   55.35   10.69   0
  -7   7 -12  191.09   16.00   0
  -7   9 -13   33.83   18.28   0
  -6   3  10  246.56    9.17   0
  -6   7 -13   43.64   14.12   0
  -6   9 -14   54.73   17.62   0
  -5   3  -8  892.11   16.45   0
  -5   4 -10   77.06    9.90   0
  -5   6 -13  317.19   17.58   0
  -4   1   5   53.87    4.14   0
  -4   2  11  215.99    9.91   0
  -4   4  17   -3.00    9.95   0
  -3   2  13  360.86   13.14   0
  -2   2  -8  730.28   14.56   0
  -2   3  17  276.46   14.33   0
  -2   4 -12  125.19   12.48   0
  -1   0   2   42.35    3.12   0
  -1   0   4 5146.49   23.03   0
  -1   1  12   20.90    7.67   0
  -1   7 -15    5.98   14.74   0
   0   0   7 3389.38   24.70   0
   0   1  13   -2.59    7.93   0
   0   3  19  442.45   18.18   0
   0   4 -12  326.87   15.46   0
   0   7 -15   38.23   15.52   0
   1   1  14  147.62   10.72   0
   1   2  17   14.71    7.83   0
   1   4 -12  154.72   12.79   0
   1   7 -15  654.97   26.56   0
   2   2  -8  145.64    8.77   0
   2   2  18   10.86   10.93   0
   2   3 -10  121.33   10.38   0
   2   5 -13  495.59   19.37   0
   2   6 -14  149.24   17.02   0
   3   0   9 3645.71   29.06   0
   4   0   2  490.94    5.60   0
   4   0   8   33.86    6.50   0
   4   2  -7  203.07    8.73   0
   4   3  -9  695.85   16.31   0
   4   6 -13   11.84   12.38   0
   4   7 -14   16.70   15.26   0
   5   2  -6   48.35    6.08   0
   5   4 -10  671.58   18.09   0
   5   8 -14   54.74   19.41   0
   6   1  14  454.30   15.22   0
   6   2  -5   47.15    5.19   0
   6   2  18  138.96   13.59   0
   7   1  13  441.11   14.37   0
   7   6 -11   84.19   12.73   0
   7   7 -12   12.17   14.06   0
   8   1  10   13.12    6.38   0
   8   1  11  682.24   15.93   0
   8   2  17    2.76   10.44   0
   8   6 -10  129.51   13.70   0
   8   7 -11  321.79   18.88   0
   8   8 -12  181.02   19.41   0
   9   7 -10  437.88   19.75   0
   9   8 -11  149.65   17.95   0
  10   2  13 1337.73   22.15   0
  10   4  -4  318.86   10.02   0
  11   3  17  137.55   13.07   0
  11   6  -6   66.02   10.81   0
  12   3  14  373.08   15.09   0
 -10   7  -4  409.47   13.22   0
 -10   8  -6  287.67   14.80   0
  -9   5   7    0.99    3.90   0
  -9   6  -6   65.68    9.09   0
  -9   8  -9  153.02   14.36   0
  -8   7 -10   60.27   12.36   0
  -7   3   7  193.00    6.64   0
  -7   4  11   15.93    7.03   0
  -7   5  14  250.50   13.37   0
  -7   8 -12  505.89   22.34   0
  -6   2   5  952.28   10.44   0
  -6   3  -6 2150.58   21.14   0
  -6   5  16  700.31   19.41   0
  -6   8 -13   -6.40   13.55   0
  -5   2   9    4.62    5.12   0
  -5   3  13  141.50    9.88   0
  -5   5 -11   23.91   10.41   0
  -5   8 -14  184.26   20.00   0
  -4   1   6  230.63    7.27   0
  -4   2  -6  676.37   11.87   0
  -4   3  15   55.98    9.93   0
  -4   5 -12   11.24   11.17   0
  -4   6 -13   98.36   14.12   0
  -3   2  -7  371.86   10.33   0
  -3   4 -11   11.50    9.93   0
  -3   8 -15    8.44   17.95   0
  -2   1  11  309.67   11.32   0
  -2   2  15  521.70   16.48   0
  -2   3 -10  560.17   14.47   0
  -2   3  18   45.11   12.76   0
  -2   6 -14  224.19   15.06   0
  -1   3  19    7.76   12.23   0
   0   0   8  280.88    9.57   0
   0   2  -8 4172.11   31.73   0
   0   2  17    7.66   10.37   0
   0   3 -10  515.29   15.30   0
   1   2  -8  605.85   13.70   0
   1   6 -14  423.87   20.40   0
   2   0   9   37.59    5.62   0
   2   1  -5 6393.50   29.44   0
   2   1  15  635.71   17.85   0
   2   8 -15  212.68   21.22   0
   3   1  15  145.12   11.31   0
   3   2  19   -3.86   10.79   0
   3   4 -11   59.91   10.83   0
   5   0   5  530.56    8.86   0
   5   0   6 3941.59   24.40   0
   5   0   7   13.66    5.20   0
   5   1  15 1113.69   22.38   0
   5   2  19  288.46   16.93   0
   5   3  -8  331.53   11.89   0
   5   5 -11  261.44   14.95   0
   5   6 -12    2.69   13.85   0
   5   7 -13   94.57   16.10   0
   6   1  15    0.66    9.12   0
   6   2  19    6.98   12.25   0
   6   3  -7   30.34    8.13   0
   6   4  -9  185.68   11.47   0
   6   8 -13  128.21   19.75   0
   7   2  18  325.11   16.30   0
   7   3  -6   83.52    7.27   0
   7   4  -8   25.50    8.09   0
   8   1  12   50.83    8.37   0
   9   2  16    1.72    9.64   0
   9   5  -7  281.86   13.36   0
  10   2  14   11.29    8.48   0
  11   3  18   86.41   14.59   0
  11   5  -4  538.88   13.40   0
  12   3  15   37.56    9.88   0
  -9   7  -7  504.84   17.28   0
  -9   9  -9   12.86   14.20   0
  -9  10 -10    2.52   15.38   0
  -8   4   8   17.56    5.31   0
  -8   5  -6  107.02    9.13   0
  -8   6  -8  126.91   10.67   0
  -8   8 -10   29.08   14.82   0
  -8   9 -11   43.07   15.59   0
  -7   4  -6   46.30    7.57   0
  -7   5  -8   14.90    9.47   0
  -7   7 -11  239.68   16.38   0
  -7   9 -12  107.08   18.90   0
  -6   2   6   21.35    4.53   0
  -6   3  11   27.49    6.45   0
  -6   4  -8 1521.71   21.97   0
  -6   4  14  103.71    9.85   0
  -6   6 -11   81.73   12.35   0
  -6   7 -12  188.12   16.27   0
  -6   9 -13    3.85   18.26   0
  -5   2  -4  794.80   10.43   0
  -5   3  -7  283.85   10.01   0
  -5   4  -9  310.39   13.48   0
  -5   4  16   27.12    9.87   0
  -5   9 -14    8.83   17.61   0
  -4   1   7   24.84    5.64   0
  -4   2  12   15.28    7.38   0
  -4   4  18   15.07   11.16   0
  -3   1  -3  900.54    8.89   0
  -3   1  10  219.20   10.19   0
  -3   2  14  217.53   11.87   0
  -3   3  -9    5.07    7.91   0
  -3   3  17  232.15   14.16   0
  -3   6 -13   -3.05   13.13   0
  -3   7 -14   -2.15   14.66   0
  -2   1  -4   16.53    4.59   0
  -1   0   6 8478.11   35.59   0
  -1   1  13   59.74    9.03   0
   0   1  -5   44.74    5.70   0
   0   1  14    1.69    8.46   0
   0   8 -15   45.51   18.22   0
   1   0  10 1002.85   17.27   0
   1   1  -5  522.20    9.64   0
   1   1  15   59.13    9.95   0
   1   8 -15   23.56   17.61   0
   2   0  10 4190.90   32.81   0
   2   2  19  192.88   15.26   0
   3   0  10  153.97    8.08   0
   3   1  16  550.96   17.89   0
   3   3  -9  285.45   12.01   0
   3   5 -12  260.53   15.16   0
   3   6 -13  196.04   16.02   0
   4   1  16   29.42   10.19   0
   4   4 -10  255.23   13.21   0
   4   8 -14   84.00   18.30   0
   5   0   9   -3.11    6.33   0
   6   5 -10   30.25   10.45   0
   6   6 -11   59.28   12.80   0
   6   7 -12  193.71   17.20   0
   7   2  -3 1294.74   13.02   0
   7   2  19  131.52   14.59   0
   7   5  -9   41.19    9.95   0
   7   8 -12  168.76   18.63   0
   8   1  13  763.68   17.69   0
   8   2  18  311.10   16.11   0
   8   5  -8   52.77    9.63   0
   9   2  17   16.43   10.72   0
   9   4  -5 1295.19   18.91   0
   9   9 -11  244.23   21.27   0
  10   2  15  797.66   19.80   0
  10   6  -7    1.43    9.23   0
  10   7  -8  147.18   15.65   0
  10   8  -9  379.96   21.56   0
  11   2   8    1.78    5.93   0
  11   2   9 1503.44   18.71   0
  11   2  10   45.89    7.77   0
  11   2  11  252.79   11.35   0
  12   3  16  322.08   15.51   0
 -10   7  -3   10.87    7.13   0
 -10   8  -5   17.01   10.34   0
  -9   6  -5  381.06   12.46   0
  -9   8  -8    3.24   10.68   0
  -9  10  -9  217.16   20.38   0
  -8   7  -9  545.33   18.57   0
  -8  10 -11   29.73   17.49   0
  -7   3   8    4.26    4.89   0
  -7   4  12   38.13    8.02   0
  -7  10 -12    9.54   16.62   0
  -6   8 -12   84.37   16.89   0
  -5   2  10  700.94   13.97   0
  -5   3  14   30.71    8.57   0
  -4   3  -8  437.92   12.72   0
  -4   3  16  361.36   15.29   0
  -4   5 -11  315.60   15.35   0
  -4   6 -12    4.20   12.15   0
  -3   8 -14   19.40   16.79   0
  -2   1  12  674.96   15.71   0
  -2   2  -7  703.32   13.57   0
  -2   2  16  203.11   12.90   0
  -2   3  -9  163.33   10.66   0
  -2   5 -12  272.77   15.95   0
  -1   0   1  581.24    4.63   0
  -1   1  14   18.16    8.25   0
  -1   2  17  164.09   12.78   0
  -1   4 -11  349.03   14.97   0
  -1   5 -12   23.63   11.83   0
   0   1  15   93.81   10.54   0
   0   2  18  110.43   12.59   0
   0   4 -11   31.43   10.32   0
   0   6 -13   11.26   12.76   0
   0   7 -14   12.71   14.96   0
   1   4 -11   27.57    9.71   0
   1   5 -12  115.56   13.18   0
   1   6 -13 1090.66   27.57   0
   2   0  11 1159.94   19.40   0
   2   1  16  167.03   12.51   0
   2   3  -9    6.47    8.15   0
   2   5 -12    5.74   10.58   0
   3   0  11 5939.60   40.57   0
   3   1  -4 6041.98   26.09   0
   3   8 -14  194.66   20.56   0
   4   0  11  505.04   13.95   0
   4   1  17  178.75   13.16   0
   4   5 -11  732.50   20.75   0
   5   4  -9  215.20   12.01   0
   5   8 -13    9.83   15.57   0
   6   1  16 1755.93   28.64   0
   7   1  15   17.99    9.38   0
   7   6 -10   52.02   11.67   0
   7   7 -11   -2.94   12.81   0
   8   1  14  276.27   13.12   0
   8   2  19  266.76   16.97   0
   8   6  -9  182.90   13.68   0
   8   7 -10  295.05   17.59   0
   8   8 -11   12.27   14.84   0
   9   1   8   51.44    6.43   0
   9   1   9    6.87    5.50   0
   9   1  10    2.20    7.15   0
   9   1  11   16.56    8.16   0
   9   2  18  309.06   16.63   0
   9   6  -8   20.05   10.10   0
   9   7  -9  258.54   16.59   0
   9   8 -10   29.94   15.06   0
  10   2  16  216.23   13.57   0
  10   5  -5 1111.44   19.32   0
  11   2   7  485.85    9.78   0
  11   2  12  191.17   10.45   0
  11   2  13  532.00   16.00   0
  12   3  17  103.16   12.84   0
  -9   9  -8   12.41   14.32   0
  -8   4   9   23.71    6.01   0
  -8   5  -5  311.90   10.74   0
  -8   6  -7  317.68   13.00   0
  -8   9 -10   27.44   14.44   0
  -7   6  -9  231.35   13.43   0
  -7   7 -10 1265.38   26.88   0
  -6   2   7 3093.06   22.26   0
  -6   3  12    7.59    6.78   0
  -6   4  -7   13.42    8.20   0
  -6   4  15  205.78   12.37   0
  -6   5  -9    1.60    8.88   0
  -6   6 -10   74.22   11.66   0
  -6   7 -11   14.02   12.54   0
  -5   2  11  179.88    9.97   0
  -5   4  17   48.25   11.41   0
  -5   5 -10   21.49    9.79   0
  -5   7 -12   14.49   13.33   0
  -5   9 -13   41.91   17.59   0
  -4   1   8  419.02   10.20   0
  -4   2  13  136.03   10.04   0
  -4   8 -13  659.40   25.36   0
  -3   1  11  992.82   17.64   0
  -3   2  15   15.15    9.00   0
  -3   3  18  327.98   16.40   0
  -3   7 -13   72.84   15.15   0
  -2   1  13  177.53   10.95   0
  -2   8 -14   -3.24   16.58   0
  -1   0   8  867.49   13.62   0
  -1   2  18  249.75   15.29   0
  -1   3  -9  818.02   17.48   0
   0   0  10  376.35   12.04   0
   0   2  19  264.57   16.40   0
   0   3  -9  214.30   11.38   0
   0   8 -14    7.10   15.71   0
   1   0  11    5.38    5.50   0
   1   1  16  337.74   13.66   0
   1   2  -7  501.42   12.09   0
   1   3  -9 1754.95   23.92   0
   1   8 -14   74.03   17.81   0
   2   0  12  538.37   15.07   0
   2   1  17  631.33   19.43   0
   3   0  12 1280.97   21.07   0
   3   1  17   -3.55    9.88   0
   3   4 -10  315.64   14.12   0
   3   5 -11  369.28   16.45   0
   3   7 -13   35.59   14.66   0
   4   0  12 2764.41   29.90   0
   4   1  -3 2141.42   14.21   0
   4   8 -13  154.97   20.06   0
   5   0   3   19.95    3.12   0
   5   0  11   76.64    8.61   0
   5   1  17  171.36   11.58   0
   5   3  -7   18.55    8.10   0
   5   6 -11  835.68   23.13   0
   5   7 -12   15.35   13.48   0
   6   0   7 1274.29   15.52   0
   6   0   8 1037.17   15.31   0
   6   0   9 2710.62   25.32   0
   6   0  10   45.03    8.43   0
   6   1  17  365.16   16.60   0
   6   2  -4   78.57    5.68   0
   6   4  -8  194.64   11.04   0
   6   8 -12  124.21   17.82   0
   7   4  -7  462.36   13.59   0
   7   9 -12   71.37   18.57   0
   8   1  15   -0.61    9.09   0
   8   4  -6  266.06   10.53   0
   8   9 -11  124.02   20.62   0
   9   1  12   25.88    7.79   0
  10   2  17   58.43   11.61   0
  11   2  14    5.40    8.96   0
  11   6  -5   84.96    9.26   0
  12   3  18   15.31   12.36   0
  13   3  11  364.19   12.43   0
  13   3  12   -1.86    8.25   0
  13   3  13    6.53    9.76   0
  13   3  14  250.31   13.79   0
 -10   7  -2   72.23    7.38   0
 -10   8  -4  429.05   14.75   0
  -9   6  -4    5.81    6.77   0
  -9   8  -7  509.87   17.66   0
  -9  10  -8  112.62   17.21   0
  -8   7  -8  118.99   11.78   0
  -8   8  -9   47.68   12.57   0
  -8  10 -10   86.19   17.87   0
  -7   3   9  232.19    8.71   0
  -7   4  -5   14.97    5.41   0
  -7   4  13  465.41   14.52   0
  -7   5  -7   72.13    8.52   0
  -7   8 -10 1121.09   28.23   0
  -7   9 -11   56.07   14.65   0
  -7  10 -11    9.08   18.11   0
  -6   2   8  641.99   11.81   0
  -6   9 -12   68.23   17.35   0
  -6  10 -12   17.77   16.30   0
  -5   2  -3  122.68    5.01   0
  -5   3  15  120.25   10.84   0
  -5   4  -8   52.59    8.63   0
  -5   8 -12   10.69   14.36   0
  -4   1   9    4.69    5.60   0
  -4   2  14   23.07    8.47   0
  -4   3  -7  312.49   10.58   0
  -4   3  17   57.66   11.24   0
  -4   4  -9    7.15    8.33   0
  -3   1  12  144.57   10.61   0
  -3   2  16  538.57   18.17   0
  -3   5 -11    3.53    7.61   0
  -3   6 -12  537.55   19.97   0
  -2   0   4 4545.51   21.71   0
  -2   0   5 7960.98   31.70   0
  -2   0   6 1945.04   17.60   0
  -2   2  17  105.41   12.16   0
  -2   6 -12   29.93   12.46   0
  -2   9 -14    6.81   18.13   0
  -1   1  -4    4.58    4.88   0
  -1   1  15  224.95   12.85   0
  -1   9 -14  292.97   22.58   0
   0   0  11   15.44    7.66   0
   0   1  16   26.95   10.33   0
   1   0  12  230.75   11.48   0
   1   1  17   -8.42    9.82   0
   1   7 -13  225.88   18.13   0
   2   0  13  141.57   10.83   0
   2   1  -4 1975.14   15.24   0
   2   5 -11  456.48   17.21   0
   2   7 -13  343.00   19.62   0
   3   1  18  997.46   24.44   0
   3   3  -8    5.61    7.48   0
   4   0  13   47.05    9.39   0
   4   1  18    4.50   11.08   0
   4   4  -9  524.82   15.68   0
   5   0  12   99.35    7.76   0
   5   0  13   91.92    9.55   0
   5   1  18   31.60   11.76   0
   6   0   5   19.28    4.50   0
   6   0  11  969.59   17.83   0
   6   1  18  414.31   17.91   0
   6   3  -6  180.69    8.69   0
   6   5  -9   65.21   10.62   0
   6   6 -10  308.97   16.29   0
   6   7 -11    7.42   13.26   0
   7   1  17  347.29   16.30   0
   7   5  -8   30.67   10.55   0
   7   8 -11  143.60   17.37   0
   8   1  16  216.12   13.71   0
   8   5  -7   -5.40    9.17   0
   8   8 -10    8.33   15.29   0
   9   1  13   39.42    8.64   0
   9   1  14   23.69   10.26   0
   9   5  -6   46.50    8.47   0
   9   9 -10    3.89   16.47   0
  10   2  18  181.84   14.69   0
  10   8  -8  356.16   19.76   0
  11   2   6  211.02    6.48   0
  11   2  15  742.88   19.27   0
  11   2  16  194.16   14.34   0
  11   4  -1  122.20    6.14   0
  11   7  -6    3.54   10.12   0
  -9   5   0   16.80    3.75   0
  -9   7  -5 1332.92   22.46   0
  -9   9  -7    4.86   13.65   0
  -8   6  -6  197.55   11.70   0
  -8   9  -9   16.87   13.68   0
  -7   3  10   70.90    7.14   0
  -7   6  -8  148.49   11.32   0
  -7   7  -9   43.85   11.42   0
  -6   3  -4    6.90    4.98   0
  -6   3  13  127.65    9.48   0
  -6   8 -11  212.29   17.15   0
  -5   2  12   36.00    7.33   0
  -5   4  18    1.80   11.50   0
  -5   7 -11  393.52   18.72   0
  -5   9 -12   -2.26   14.26   0
  -4   1  10 1252.67   18.76   0
  -4   5 -10  225.41   13.56   0
  -3   8 -13   11.91   14.88   0
  -2   0   3 4497.97   18.91   0
  -2   0   7  389.54    9.84   0
  -2   1  14  960.44   20.20   0
  -2   2  -6  966.21   14.26   0
  -2   2  18   64.26   12.04   0
  -2   3  -8  355.98   12.36   0
  -2   8 -13   45.62   16.15   0
  -1   0  10   -2.23    4.93   0
  -1   1  16    4.26    9.41   0
  -1   2  19  116.73   14.19   0
   0   0  12   55.71    8.73   0
   0   1  -4  549.72    9.01   0
   0   1  17   76.48   11.73   0
   0   4 -10   -1.10    8.94   0
   0   5 -11  138.93   13.20   0
   0   6 -12   31.73   12.72   0
   0   9 -14   45.75   13.83   0
   1   0  13   66.24    9.47   0
   1   1  -4  517.14    8.76   0
   1   4 -10   10.99    6.82   0
   2   1  18  113.02   12.83   0
   2   8 -13    7.57   15.76   0
   4   0  14 2652.85   31.98   0
   4   1  19  630.53   21.41   0
   4   5 -10  270.30   14.60   0
   4   6 -11  163.63   14.65   0
   4   9 -13   85.02   18.99   0
   5   0  14  406.83   14.85   0
   5   1  19    8.81   12.37   0
   5   4  -8  292.08   13.39   0
   5   8 -12   16.34   14.86   0
   6   0  13   20.15    8.28   0
   6   9 -12  182.59   20.00   0
   7   6  -9   16.79   10.44   0
   8   1  17  463.25   17.79   0
   8   6  -8   84.91   11.34   0
   8   7  -9   -4.37   11.60   0
   9   1  15  266.26   13.47   0
   9   6  -7   23.48    9.56   0
   9   7  -8    1.96   11.10   0
   9   8  -9   71.92   14.77   0
  11   2  17   -1.14   10.69   0
  -9   6  -3  492.11   12.07   0
  -9   8  -6    2.42    9.59   0
  -9  10  -7    1.87   14.24   0
  -8   5  -4    2.23    5.88   0
  -8   7  -7   15.56    9.23   0
  -8  10  -9    9.43   15.09   0
  -8  11  -9   -1.08   19.40   0
  -7   4  -4  237.31    8.48   0
  -7   4  14  250.56   12.92   0
  -7   5  -6   38.52    8.74   0
  -7   9 -10  118.29   16.18   0
  -7  10 -10  103.23   19.12   0
  -6   2   9 1029.41   15.63   0
  -6   3  14   37.03    9.83   0
  -6   4  -6  286.61   10.23   0
  -6   6  -9   21.98   10.18   0
  -6   9 -11  461.31   22.39   0
  -5   3  16   12.89    9.67   0
  -5   6 -10    9.48   10.07   0
  -5  10 -12    5.79   17.40   0
  -4   2  -4  505.73    9.29   0
  -4   2  15  459.50   15.63   0
  -4   3  18   68.65   12.41   0
  -3   1  13  833.91   18.15   0
  -3   4  -9  560.44   14.73   0
  -2   0   9   13.45    6.55   0
  -2   1  -3 1302.01   10.82   0
  -2   9 -13  222.74   20.90   0
  -1   0  11  379.08   12.23   0
  -1   8 -13   -6.14   14.75   0
   0   8 -13   96.16   16.77   0
   1   0  14 2490.63   30.96   0
   1   3  -8   86.19    9.12   0
   2   1  19   36.15   13.02   0
   2   2  -6   65.55    6.88   0
   2   3  -8 1129.02   18.64   0
   2   7 -12  552.83   21.76   0
   3   0  15    1.94    9.18   0
   3   4  -9  325.27   13.39   0
   3   6 -11   91.15   13.11   0
   3   9 -13   59.82   18.49   0
   4   0  15  152.96   11.94   0
   4   2  -5 1651.48   17.50   0
   4   3  -7   34.14    7.33   0
   4   8 -12  455.49   22.39   0
   5   6 -10  216.57   14.76   0
   5   7 -11  479.81   20.64   0
   5   9 -12   -3.91   16.52   0
   6   0   4   13.65    4.06   0
   6   0  14  103.93   10.70   0
   6   4  -7   85.96    9.86   0
   6   8 -11   10.64   14.33   0
   7   0   7   -4.18    5.58   0
   7   0   8   76.74    6.55   0
   7   0   9  389.61   11.07   0
   7   0  10  274.30   10.49   0
   7   1  19    3.41   12.19   0
   7   9 -11   12.90   16.10   0
   8   1  18  112.63   13.63   0
   8   9 -10   59.12   16.98   0
   9   1  16    5.99    9.61   0
  10   1  10   32.12    7.24   0
  10   1  11  105.02    9.46   0
  10   1  12  301.76   12.81   0
  11   2  18   36.03   12.19   0
  11   6  -4  193.91   11.27   0
  12   2  11    1.51    7.34   0
  12   2  12    2.33    8.06   0
  12   2  13  354.00   13.83   0
  -9   7  -4  187.89   10.98   0
  -9   9  -6   78.40   14.09   0
  -8   4  11   -7.82    6.36   0
  -8   9  -8   83.57   13.82   0
  -7   3  11  325.65   11.33   0
  -7   6  -7   29.26   10.01   0
  -7   7  -8 1232.98   25.48   0
  -7   8  -9   14.15   11.97   0
  -6   4  17  184.27   13.72   0
  -6   8 -10  277.55   17.68   0
  -6  10 -11    5.64   16.39   0
  -5   1   4   58.74    4.16   0
  -5   1   5  741.55    9.83   0
  -5   1   6  126.58    6.02   0
  -5   1   7  592.99   10.88   0
  -5   3  -5 1786.57   18.42   0
  -5   3  17   18.88   12.34   0
  -5   4  -7 2526.85   26.62   0
  -4   1  11   -0.87    6.74   0
  -4   2  16  109.18   12.96   0
  -4   4  -8   57.15    8.45   0
  -4   5  -9   15.99    9.48   0
  -4   7 -11   55.73   13.54   0
  -3   1  14   99.97   10.22   0
  -3   2  -5   19.05    5.21   0
  -3   3  -7  722.54   14.56   0
  -2   4  -9 1062.43   20.47   0
  -2   5 -10   15.90   10.58   0
  -1   0  12  138.76   10.05   0
  -1   1  17   82.90   12.03   0
  -1   9 -13  246.65   21.54   0
   0   1  18   -6.80   10.80   0
   0   2  -6 1010.61   14.73   0
   0   3  -8  886.75   16.24   0
   0   7 -12    4.10   12.99   0
   1   0  15  526.20   17.00   0
   1   1  19   52.73   13.30   0
   1   2  -6  226.06    8.65   0
   1   7 -12    9.26   13.40   0
   1   9 -13   94.29   18.90   0
   2   5 -10   58.52   11.11   0
   2   6 -11  104.58   13.27   0
   2   9 -13   71.31   13.94   0
   3   0  16   14.18   10.33   0
   3   1  -3  618.25    8.32   0
   3   8 -12  134.39   16.97   0
   4   7 -11   49.56   13.94   0
   5   0  16   88.57   11.88   0
   5   3  -6  171.91    9.28   0
   6   5  -8  227.90   13.65   0
   6   6  -9   18.76   11.89   0
   7   4  -6    5.29    6.84   0
   7   8 -10   34.30   14.48   0
   8   3  -3   29.65    5.58   0
   8   8  -9   10.58   14.75   0
   9   1  17  197.66   14.03   0
   9   9  -9   -9.48   15.20   0
  10   1   9    3.67    5.98   0
  10   1  13  132.59   10.11   0
  10   1  14  618.59   17.10   0
  10   5  -4 1113.47   18.58   0
  10   9  -8   61.80   15.53   0
  11   7  -5   16.72   11.72   0
  12   2  10  300.49   10.37   0
  12   2  15  113.04   11.33   0
  12   2  16 1157.61   24.87   0
  -9   8  -5  484.77   16.05   0
  -9  10  -6   24.03   14.85   0
  -8   6  -5  179.75    9.71   0
  -8   7  -6  152.82   12.27   0
  -8   8  -7    4.21   10.32   0
  -8  10  -8   87.74   15.63   0
  -8  11  -8  264.26   21.67   0
  -7   4  15  275.97   13.19   0
  -7   9  -9   18.50   13.68   0
  -6   3  -3  134.52    5.98   0
  -6   3  15  133.30   12.03   0
  -6   6  -8  602.24   17.41   0
  -6   9 -10   55.20   14.78   0
  -5   1   8    5.34    5.71   0
  -5   2  14  868.47   19.07   0
  -5   5  -8   33.51    9.01   0
  -5   6  -9  120.87   12.20   0
  -5   9 -11   89.16   16.68   0
  -4   1  12  875.50   17.59   0
  -4   8 -11   45.01   14.64   0
  -4  10 -12    3.71   16.39   0
  -3   0   6  812.01   12.18   0
  -3   0   7  182.13    8.20   0
  -3   2  18  718.39   21.44   0
  -3   7 -11  157.05   15.21   0
  -1   0  13  646.21   16.61   0
  -1   1  18   32.40   11.03   0
  -1   8 -12    7.82   14.60   0
   0   4  -9  579.70   16.26   0
   0   5 -10  189.37   13.20   0
   0   6 -11    0.73   11.70   0
   1   0  16 1318.70   25.41   0
   1   4  -9   37.05    9.29   0
   1   6 -11   42.33   11.77   0
   1   8 -12  156.45   16.80   0
   2   0  16   -6.71    7.22   0
   2   8 -12   68.15   16.29   0
   3   3  -7   61.09    7.92   0
   3   7 -11  253.51   16.70   0
   4   0  17  404.60   17.05   0
   4   4  -8  179.33   10.88   0
   4   5  -9  829.26   19.99   0
   4   6 -10  231.68   15.05   0
   4   9 -12   58.72   16.91   0
   5   0  17  208.91   14.60   0
   5   2  -4   40.07    4.87   0
   6   0  16  151.27   12.86   0
   6   2  -3   39.94    4.49   0
   6   3  -5    3.98    6.41   0
   6   9 -11    9.38   14.41   0
   7   0   6   25.93    4.45   0
   7   0  14   80.67    9.87   0
   7   0  15  179.53   12.49   0
   7   2  -2  105.84    4.47   0
   7   5  -7  187.66   11.23   0
   7   6  -8    3.63    9.80   0
   8   0  11   95.95    9.62   0
   8   7  -8   28.50   13.27   0
   9   1  18  711.65   21.72   0
   9   7  -7   92.37   13.84   0
   9   8  -8    3.72   12.49   0
   9  10  -9   -9.09   17.00   0
  10   1   8  116.04    6.85   0
  10   1  15  157.18   12.11   0
  10   1  16   41.59   10.63   0
  10   4  -2 1170.30   15.25   0
  10   7  -6   79.58   12.73   0
  10   8  -7   -4.70   12.18   0
  10  10  -8   10.72   18.92   0
  12   2   9  279.47    9.52   0
  12   2  17  -13.17   11.18   0
  -9   9  -5  307.25   16.60   0
  -8   4   0   57.56    3.65   0
  -8   9  -7   31.73   14.04   0
  -7   3  12   75.56    7.86   0
  -7   4  -3  140.85    6.59   0
  -7  10  -9    7.29   14.72   0
  -7  11  -9  471.53   25.03   0
  -6   4  -5  165.87    8.12   0
  -6  10 -10   22.69   15.99   0
  -6  11 -10   28.99   17.86   0
  -5   1   9 1092.08   16.42   0
  -5   2  15  126.43   12.38   0
  -5   3  18    5.98   11.63   0
  -5   8 -10    5.84   13.01   0
  -4   1  13   22.04    8.24   0
  -4   2  17  720.10   20.45   0
  -4   9 -11   29.97   15.25   0
  -3   0   5  192.88    6.22   0
  -3   0   8  577.16   11.96   0
  -3   4  -8  208.99   10.95   0
  -3   5  -9   91.52   10.90   0
  -3   6 -10  322.77   16.13   0
  -2   0  12  698.75   16.33   0
  -2   1  17  298.68   15.31   0
  -2   2  -5  446.58    9.80   0
  -2   3  -7   12.61    7.22   0
  -2   7 -11  150.88   15.28   0
  -1   0  14   10.28    8.81   0
   0   8 -12   16.33   10.98   0
   2  -1   8  969.06   15.41   0
   2  -1   9    4.96    7.25   0
   2   0  17 1750.52   29.84   0
   2   3  -7   11.03    7.01   0
   2   7 -11  -10.74   12.49   0
   3  -1   9  540.08   13.04   0
   3   2  -5    8.29    5.01   0
   3   4  -8   23.20    8.51   0
   3   6 -10  168.18   14.02   0
   3   9 -12  312.49   20.80   0
   4   0  18  132.40   13.72   0
   5   0   2    0.21    2.32   0
   5   0  18  570.73   19.95   0
   5   4  -7   37.24    8.13   0
   5   7 -10  764.06   23.24   0
   5   9 -11  281.12   20.57   0
   6   0  17   23.61   11.24   0
   6   8 -10  124.67   15.93   0
   7   0  16  230.53   14.20   0
   7   9 -10    3.02   14.16   0
   8   0   9    7.70    5.81   0
   8   0  10   58.14    7.39   0
   8   0  12   28.59    8.00   0
   8   0  13    0.00    8.07   0
   8   0  14    8.00    8.87   0
   8   6  -7   -4.61    8.86   0
   8   9  -9    1.57   14.57   0
   9   6  -6    8.18    8.83   0
  10   1   7   30.40    5.25   0
  10   1  17    7.79   10.91   0
  12   2  18  435.37   18.80   0
  -9   7  -3  317.19   12.00   0
  -9   8  -4    6.08    9.70   0
  -9  10  -5  218.54   17.10   0
  -8   6  -4   -0.39    7.19   0
  -8  10  -7   88.17   15.00   0
  -8  11  -7  153.67   18.76   0
  -8  12  -7   48.34   20.54   0
  -7   3  13   16.47    8.90   0
  -7   6  -6   70.78    8.83   0
  -7   7  -7  270.20   13.74   0
  -7   9  -8  120.85   14.66   0
  -6   2  12   -1.04    6.35   0
  -6   3  16    5.15    9.56   0
  -5   1  10  230.46    9.39   0
  -5   4  -6  290.96   10.40   0
  -5   7  -9  228.82   15.25   0
  -4   1  14   61.17   10.69   0
  -4   5  -8  955.50   19.75   0
  -4   6  -9   63.07   11.27   0
  -4  10 -11   51.45   17.52   0
  -3   0   4  618.16    8.57   0
  -3   1  16   41.72   10.34   0
  -3   3  -6 1929.74   20.93   0
  -2   0  13   80.40    9.54   0
  -2   1  18   37.95   11.97   0
  -2   4  -8  178.49   11.05   0
  -2   6 -10   -4.05   10.97   0
  -1   0  15   81.15   10.88   0
  -1   1  -3 3298.53   16.60   0
  -1  10 -12   44.58   19.03   0
   0   0  16  313.71   14.97   0
   0   3  -7  658.59   14.42   0
   0   9 -12   66.31   15.98   0
   0  10 -12   13.65   17.52   0
   1  -1   7  622.92   12.16   0
   1  -1   8  380.73   10.81   0
   1   3  -7 1587.07   20.80   0
   1   7 -11   16.20   12.93   0
   1  10 -12  213.70   21.85   0
   2  -1   6    7.50    5.46   0
   2  -1   7    1.25    6.02   0
   2  -1  10 3441.04   30.71   0
   2  -1  11  298.50   12.29   0
   2   1  -3  447.16    7.19   0
   2   4  -8  590.28   15.38   0
   2   6 -10  315.43   15.90   0
   2  10 -12  262.21   22.86   0
   3  -1   7   72.41    6.86   0
   3  -1   8  201.90    7.98   0
   3  -1  10   61.68    6.62   0
   3  -1  11 2222.11   26.36   0
   3   5  -9  124.27   11.51   0
   3   8 -11  435.78   21.12   0
   4  -1   8  247.30    9.39   0
   4  -1   9  543.30   13.15   0
   4  -1  10    1.19    7.23   0
   4  -1  11  147.82    9.96   0
   4   3  -6 1194.88   17.30   0
   4   7 -10  215.52   16.02   0
   4   9 -11  258.61   19.09   0
   5   6  -9  844.72   21.31   0
   5  10 -11   37.82   18.53   0
   6   0  18   77.70   13.18   0
   6   4  -6   38.65    8.97   0
   6   9 -10  215.80   19.91   0
   7   0   5  351.72    7.57   0
   7   0  17    9.17   10.93   0
   7   8  -9  537.55   21.44   0
   7  10 -10   10.73   16.83   0
   8   0   8   36.37    5.60   0
   8   0  16   -3.31   11.09   0
   9   9  -8    3.81   14.09   0
  10   1  18  120.66   13.66   0
  10   9  -7   24.12   14.09   0
  11   1  12   53.65    9.28   0
  11   1  13  194.58   12.31   0
  11   1  14  179.97   13.01   0
  11   1  15  840.44   20.92   0
  12   2   8   45.69    5.89   0
  -9   6  -1    0.88    5.55   0
  -8   3   6   24.99    3.95   0
  -8   7  -5   41.38    8.77   0
  -7  10  -8   80.06   15.56   0
  -7  11  -8    2.41   15.85   0
  -6   3  17   47.11   12.85   0
  -6   5  -6  682.12   15.37   0
  -6   6  -7  112.92   10.57   0
  -6   9  -9  252.02   17.34   0
  -6  10  -9   37.64   15.34   0
  -6  11  -9   43.03   18.62   0
  -5   1  11  445.69   12.62   0
  -5   2  16  272.86   14.12   0
  -5   3  -4 1076.26   13.67   0
  -5   5  -7  741.88   16.92   0
  -5   6  -8   38.85   10.38   0
  -5  10 -10  205.11   19.71   0
  -5  11 -10   45.69   18.27   0
  -4   3  -5 2788.65   22.96   0
  -4   8 -10  404.68   19.82   0
  -3   0  11 1396.31   20.87   0
  -3   1  17   24.03   10.90   0
  -3  10 -11  220.16   20.83   0
  -2   9 -11  110.96   16.87   0
  -1   0  16   48.05   10.85   0
  -1   2  -5  105.72    6.92   0
  -1   5  -9  753.09   19.24   0
   0  -1   7    7.13    5.86   0
   0  -1   8  828.42   14.76   0
   0  -1   9 1346.54   19.12   0
   0  -1  10  128.12    9.39   0
   0   0  17   91.59   12.44   0
   0   1  -3  121.24    5.30   0
   0   5  -9   18.93    9.86   0
   1  -1   6   86.79    6.66   0
   1  -1  11 1477.95   21.88   0
   1  -1  12  186.23   11.12   0
   1   4  -8  393.84   13.67   0
   1   5  -9   24.87    9.94   0
   1   6 -10  148.29   13.05   0
   1   8 -11    1.84   13.70   0
   2  -1  12 2267.95   27.18   0
   2  -1  13  734.18   17.96   0
   2   5  -9   29.09    9.49   0
   2   8 -11   13.28   13.78   0
   3   7 -10    6.32   11.69   0
   3   9 -11  319.98   21.28   0
   4  -1   7 2164.88   20.62   0
   4  -1  12  215.80   11.27   0
   4   4  -7  150.06   10.85   0
   4   6  -9  662.34   19.52   0
   4  10 -11  585.45   27.15   0
   5  -1   9  341.07   11.10   0
   5  -1  11   35.27    8.19   0
   5  -1  12   31.99    8.52   0
   5   8 -10  100.87   15.32   0
   6   0   3 1035.12    8.85   0
   6   5  -7  143.68   10.67   0
   6   6  -8  818.62   20.72   0
   6  10 -10   42.79   19.13   0
   7   0  18  643.05   21.24   0
   7   4  -5   49.31    8.10   0
   8   0   7  342.70    9.15   0
   8   0  17  965.16   23.43   0
   8   4  -4 1044.12   16.63   0
   8   8  -8  471.77   20.02   0
   8  10  -9   18.08   16.72   0
   9   0  12    4.20    8.76   0
   9   0  13  176.73   11.96   0
   9   1   4  230.87    4.88   0
   9   8  -7  141.63   14.58   0
   9  10  -8   26.68   17.06   0
  10   5  -3  350.19   11.61   0
  10   8  -6    3.82   11.23   0
  10  10  -7   25.70   17.30   0
  11   1  11    6.96    7.47   0
  11   1  16    2.13   10.28   0
  11   1  17  613.32   20.48   0
  11   4   0   69.22    5.27   0
  11   6  -3  128.14    9.82   0
  11   8  -5   80.75   12.54   0
  12   5   0  146.90    7.44   0
  -9   8  -3  322.30   13.36   0
  -9   9  -4   46.21   10.46   0
  -8   3   5   36.68    3.25   0
  -8   3   7   61.37    4.75   0
  -8   3   8  252.05    7.81   0
  -8   9  -6  106.80   13.03   0
  -8  10  -6   31.96   15.37   0
  -7   2   6 2806.02   18.40   0
  -7   2   7  677.73   10.82   0
  -7   2   8  255.09    8.35   0
  -7   3  14  394.66   13.75   0
  -7   5  -4  293.44   10.45   0
  -6   2  14  473.13   15.96   0
  -6   4  -4   -6.40    6.14   0
  -6   8  -8   -3.26   11.24   0
  -5   1  12  302.55   11.61   0
  -5   2  17  253.11   15.70   0
  -4   1  15   94.82   10.88   0
  -4   7  -9  226.41   14.88   0
  -4   9 -10   22.56   14.84   0
  -4  10 -10   47.27   15.94   0
  -3   0   3 1269.19   10.44   0
  -3   0  12  756.80   16.97   0
  -3   0  13  243.93   12.84   0
  -3   4  -7  204.15   10.63   0
  -3   5  -8   80.58   10.18   0
  -3   6  -9  519.54   17.90   0
  -3   8 -10   12.46   13.32   0
  -2   3  -6  435.95   11.65   0
  -2  10 -11   42.12   17.75   0
  -1   7 -10  390.16   17.99   0
  -1   9 -11   37.88   16.06   0
   0  -1   6 1437.70   16.16   0
   0  -1  11  133.70    9.88   0
   0  -1  12   35.18    8.62   0
   0   0  18   -5.81   11.45   0
   0   2  -5   37.93    6.18   0
   0   9 -11    1.93   14.86   0
   1  -1   5 1114.66   13.47   0
   1  -1  13   94.69   10.17   0
   1   1  -3    6.45    3.00   0
   1   9 -11    2.32   14.66   0
   2  -1   5  145.23    6.75   0
   2  -1  14   26.24    9.68   0
   2   7 -10   26.95   12.29   0
   2   9 -11   20.83   15.02   0
   3  -1   5 1326.52   14.56   0
   3  -1  14  155.68    9.96   0
   3  -1  15  515.12   17.09   0
   3  10 -11  403.12   24.20   0
   4  -1   6  150.23    6.83   0
   4  -1  14  397.62   14.74   0
   4   5  -8  465.51   15.49   0
   5  -1   8 2130.62   21.90   0
   5  -1  14  307.89   13.88   0
   5   3  -5  605.89   12.16   0
   5   9 -10    6.84   14.76   0
   6   8  -9  276.84   17.75   0
   7   5  -6    8.69    7.79   0
   7   6  -7  499.51   16.53   0
   7   9  -9    4.76   13.31   0
   8   0  18   11.33   12.08   0
   8   5  -5   15.03    8.47   0
   8   6  -6  266.52   13.99   0
   8   7  -7    6.54   10.68   0
   8   9  -8  183.11   18.36   0
   9   0  10    9.74    7.61   0
   9   0  11   74.32    8.11   0
   9   0  14  228.95   12.47   0
   9   0  16   80.68   11.45   0
   9   3  -1  610.03    9.30   0
   9   5  -4   55.54    8.61   0
   9   7  -6   39.44   10.69   0
  10   7  -5   62.78   10.44   0
  11   1  10   96.01    8.00   0
  11   1  18   15.49   12.07   0
  -9  10  -4   62.49   12.33   0
  -8   3   9  349.11    9.49   0
  -8   3  10  481.95   11.69   0
  -8   6  -3  224.92   10.00   0
  -8   7  -4  796.78   17.96   0
  -8   8  -5   18.23    9.60   0
  -8  11  -6   -4.11   14.18   0
  -8  12  -6    4.63   16.25   0
  -7   2   5  207.76    5.33   0
  -7   2   9   82.99    6.88   0
  -7   3  15   82.28   11.17   0
  -7   4  -2  215.24    6.85   0
  -7   6  -5  320.87   11.97   0
  -7   9  -7  145.39   14.50   0
  -7  10  -7   -5.60   12.91   0
  -7  12  -7  146.52   21.45   0
  -6   3  18   -2.83   11.09   0
  -6   7  -7  872.83   20.86   0
  -6   9  -8    0.36   12.34   0
  -5   1  13   39.72    8.22   0
  -5   4  -5  543.91   12.81   0
  -5   9  -9   55.54   14.73   0
  -5  11  -9   89.41   17.39   0
  -4   0   7  342.60    8.91   0
  -4   0   8 1101.41   15.66   0
  -4   1  16    2.61    9.68   0
  -4   4  -6 1714.32   21.32   0
  -4   5  -7   95.14   10.81   0
  -4  11 -10   14.63   17.64   0
  -3   1  18  169.94   14.43   0
  -3   9 -10    3.04   14.69   0
  -2   0  16    6.05    9.87   0
  -2   8 -10   36.00   14.04   0
  -1  -1   7  236.73    8.88   0
  -1  -1   8  841.37   14.67   0
  -1  -1   9 2198.70   23.70   0
  -1  -1  10   15.69    7.54   0
  -1  -1  11  674.70   15.75   0
  -1   0  18  266.45   15.37   0
   0  -1   5   45.39    5.88   0
   0  -1  13 1013.55   20.32   0
   1  -1  14  369.98   13.22   0
   1  -1  15   16.03    9.72   0
   1   7 -10  310.76   16.69   0
   1  10 -11    6.56   16.44   0
   2   6  -9  336.21   15.67   0
   2  10 -11   96.15   17.87   0
   3   4  -7  300.40   11.96   0
   3   5  -8  123.04   10.89   0
   3   6  -9   86.94    9.22   0
   4  -1  16  139.52   12.55   0
   4   7  -9   -0.07   10.76   0
   4   9 -10   83.09   16.04   0
   5  -1  15   15.00    9.75   0
   5  -1  16  205.69   14.00   0
   5   5  -7  499.11   15.78   0
   5   6  -8 1377.86   25.40   0
   5  10 -10  589.35   26.20   0
   6  -1   9  455.25   12.05   0
   6  -1  12  105.16    9.72   0
   6  -1  13  164.16   11.27   0
   6   3  -4   83.32    7.15   0
   6   7  -8  702.51   21.70   0
   6   9  -9    4.53   15.46   0
   7  10  -9   53.24   17.15   0
   9   0   9  128.11    8.41   0
   9   0  17   80.24   12.14   0
   9   0  18  351.54   18.33   0
   9   6  -5   15.16    8.38   0
   9   9  -7  249.82   18.08   0
  10   1   6  237.01    6.53   0
  10   9  -6   60.71   16.12   0
  11   1   9   -0.17    5.85   0
  11   9  -5   -3.34   12.94   0
  12   2   7   80.40    5.56   0
  12   4   2    2.53    3.43   0
  12   6  -1  100.91    9.40   0
  -9   9  -3  512.35   17.68   0
  -8   3  11  132.01    9.17   0
  -8   9  -5   10.79   10.46   0
  -7   2  10    8.03    6.15   0
  -7   2  11  148.98    9.06   0
  -7   8  -6   12.45   10.26   0
  -7  11  -7  227.07   19.59   0
  -6   2  15  125.43   11.03   0
  -6   5  -5  408.83   12.09   0
  -6   6  -6  371.32   13.45   0
  -6  10  -8   67.03   14.43   0
  -6  11  -8    5.09   15.74   0
  -5   1   2    7.39    2.05   0
  -5   1  14  208.10   11.93   0
  -5   2  18   21.28   11.99   0
  -5   5  -6   38.81    8.04   0
  -5   8  -8  456.31   18.58   0
  -4   0   6 1434.97   15.12   0
  -4   0  10  859.15   15.98   0
  -4   0  11  208.95   10.36   0
  -4   1  17  738.17   20.82   0
  -4   9  -9  172.08   16.19   0
  -3   0  15   71.50   10.51   0
  -3   3  -5  811.54   13.41   0
  -3   7  -9    8.44   11.02   0
  -3  10 -10    5.99   15.97   0
  -3  11 -10   54.61   18.65   0
  -2   0  17   57.58   11.68   0
  -2   2  -4   13.40    5.06   0
  -2   4  -7 1621.68   21.68   0
  -2   5  -8  333.40   12.42   0
  -1  -1   6 1927.82   18.41   0
  -1  -1  13  139.82   10.48   0
   0  -1  14   37.52    9.35   0
   0  -1  15 1829.32   28.64   0
   0   3  -6  669.11   13.59   0
   0   6  -9  885.32   21.91   0
   0   8 -10  423.11   20.35   0
   1  -1   4    9.17    5.16   0
   1   8 -10  279.80   18.04   0
   2  -1   4   18.45    4.90   0
   2  -1  17 1036.86   24.42   0
   2   4  -7   76.87    9.09   0
   2   5  -8   21.39    9.29   0
   2   8 -10   88.16   14.83   0
   3  -1  17  112.69   13.02   0
   3   9 -10  256.51   19.01   0
   4  -1  17  120.44   13.08   0
   4  10 -10  285.11   21.55   0
   6  -1   8  149.80    7.88   0
   6  -1  16   32.68   10.97   0
   6   6  -7 1019.38   22.25   0
   6  10  -9  116.43   16.81   0
   7  -1  12   16.54    8.04   0
   7  -1  13    2.53    8.43   0
   7  -1  14  583.16   17.86   0
   7   3  -3   24.36    5.27   0
   8   3  -2  775.31   11.21   0
   8  10  -8   -2.66   15.42   0
   9  10  -7   10.51   15.65   0
  10   0  13  258.52   13.18   0
  10   0  14  480.71   16.40   0
  10   0  15  120.66   12.22   0
  10   4  -1    3.03    5.10   0
  11   8  -4  110.35   13.93   0
  12   1  14   81.48   11.55   0
  12   1  15   64.36   11.78   0
  12   1  16  328.47   16.48   0
  12   1  17   45.06   13.63   0
  -9   7  -1   74.10    7.46   0
  -9   8  -2   52.70    9.38   0
  -9  10  -3   49.93   11.67   0
  -8   8  -4  946.52   21.34   0
  -8  10  -5  442.22   19.21   0
  -8  11  -5   16.10   13.75   0
  -8  12  -5  552.71   24.97   0
  -7   2  12    5.29    7.54   0
  -7   5  -3   57.88    6.83   0
  -7   9  -6   60.56   12.21   0
  -6   1   6  200.78    6.72   0
  -6   1   7  621.36   10.86   0
  -6   1   8  191.54    7.76   0
  -6   1  10    2.52    6.73   0
  -6   2  16  168.47   12.58   0
  -5   1  15   14.73    9.33   0
  -5   3  -3   12.30    4.88   0
  -4   0   5   15.58    3.90   0
  -4   0  12  287.60   11.90   0
  -4   0  13   13.62    9.61   0
  -4   1  18  353.33   18.41   0
  -4  10  -9  587.06   24.23   0
  -4  11  -9   -4.30   16.72   0
  -3   0  16    4.62    9.66   0
  -3   6  -8   86.01   11.28   0
  -3   8  -9  427.30   19.23   0
  -2  -1   8  638.23   13.04   0
  -2  -1   9   70.33    7.77   0
  -2  -1  10   16.16    7.28   0
  -2  -1  11  482.55   13.74   0
  -2   0  18   69.39   12.85   0
  -2  10 -10 1015.98   30.20   0
  -2  11 -10  160.71   20.78   0
  -1  -1  14 1004.64   21.23   0
  -1   4  -7  327.85   11.10   0
  -1   7  -9   33.20   11.63   0
  -1   9 -10  393.51   21.07   0
  -1  10 -10  175.49   20.15   0
  -1  11 -10   60.56   18.14   0
   0   4  -7  330.44   12.64   0
   0   5  -8 1191.89   22.11   0
   1  -1  17  380.65   17.36   0
   1   4  -7  483.11   14.09   0
   1   5  -8  722.41   18.02   0
   1   9 -10   -3.41   14.56   0
   2  -1  18  115.50   13.97   0
   2   7  -9  -16.49   10.34   0
   2   9 -10   12.23   14.26   0
   2  10 -10   67.04   16.23   0
   3  -1   4 4720.40   23.41   0
   3  -1  18    7.65   11.97   0
   3   7  -9   40.21   11.39   0
   3  10 -10   40.90   16.91   0
   4  -1  18   66.00   12.43   0
   4   3  -5  258.24    8.90   0
   4   5  -7  581.26   16.65   0
   4   6  -8   -7.13    9.69   0
   4   8  -9    6.49   12.84   0
   5  -1   6 2467.82   20.30   0
   5  -1  18   14.84   12.30   0
   5   7  -8  342.92   16.55   0
   6  -1  18    3.34   11.92   0
   6   2  -2  425.37    7.64   0
   6   4  -5  232.84    9.82   0
   6   5  -6  656.17   16.14   0
   6   8  -8    8.01   12.46   0
   7  -1  10   20.12    7.04   0
   7  -1  11   16.25    7.61   0
   7  -1  15   -0.05    9.69   0
   7  -1  16  426.97   17.04   0
   7   7  -7 1207.44   25.06   0
   7   9  -8   71.59   14.55   0
   8   7  -6  717.81   20.64   0
   9   0   8   17.09    4.82   0
   9   8  -6  170.69   14.58   0
   9  11  -7   21.77   17.95   0
  10   0  11   84.44    9.07   0
  10   0  12  902.53   17.89   0
  10   0  16  165.45   12.95   0
  10   0  17   -5.53   10.75   0
  10   0  18    5.30   12.88   0
  10   8  -5    3.49   10.94   0
  10  10  -6   49.98   15.95   0
  11   1   8    0.94    5.44   0
  11   7  -3    2.73    9.53   0
  11  10  -5   79.49   16.42   0
  12   1  12   19.60    8.18   0
  12   1  13   23.35    8.16   0
  12   1  18  363.85   17.93   0
  -9   9  -2    0.15    9.94   0
  -8   7  -3    6.14    8.55   0
  -8   9  -4  173.70   14.28   0
  -7   2  13  284.65   12.48   0
  -7   6  -4  603.85   14.33   0
  -7  10  -6   -0.14   12.45   0
  -7  11  -6  292.06   19.64   0
  -7  12  -6    0.93   16.60   0
  -6   1  11    1.84    6.00   0
  -6   1  12   -5.32    7.83   0
  -6   2  17   18.82   12.51   0
  -6   4  -3  540.36   10.98   0
  -6   7  -6   71.13   10.23   0
  -6   9  -7  183.61   14.86   0
  -6  10  -7  270.46   18.40   0
  -6  11  -7  146.13   17.56   0
  -6  12  -7    3.27   17.13   0
  -5  10  -8  210.87   17.75   0
  -5  11  -8   64.64   17.25   0
  -4   0  14  214.51   12.14   0
  -4   3  -4   25.10    5.11   0
  -3   0  17   53.71   10.95   0
  -3   2  -3 2061.35   15.53   0
  -3   4  -6 2044.46   23.28   0
  -3   5  -7  426.29   14.03   0
  -3   9  -9  123.61   16.08   0
  -3  10  -9  103.90   16.70   0
  -3  11  -9   18.95   15.82   0
  -2  -1  12  310.40   12.65   0
  -2  -1  13    8.67    8.52   0
  -2   6  -8   60.81   11.07   0
  -2   8  -9  151.78   15.14   0
  -1   2  -4 1535.40   15.18   0
   0  -1  17  201.82   14.67   0
   0   7  -9  753.42   22.11   0
   0  10 -10   10.44   14.83   0
   0  11 -10  314.63   23.23   0
   1   7  -9  247.51   15.57   0
   1  10 -10   13.99   15.19   0
   1  11 -10   15.16   17.07   0
   2  11 -10   25.32   17.87   0
   3   6  -8  189.99   13.00   0
   3   8  -9  118.06   14.72   0
   4   9  -9  549.14   22.57   0
   5  10  -9  121.28   17.96   0
   5  11  -9  340.02   23.76   0
   6  -1   7  172.67    7.40   0
   7  -1   9   32.13    6.67   0
   7  -1  18  406.94   18.73   0
   7   2  -1  320.92    6.11   0
   7   4  -4  267.71    9.60   0
   7   5  -5  179.55   11.14   0
   7   6  -6  610.89   17.24   0
   7  10  -8    1.17   15.44   0
   7  11  -8  303.83   22.66   0
   8  -1  13   62.09   10.67   0
   8  -1  14   -3.29    9.04   0
   8   4  -3   42.02    6.66   0
   8   6  -5   74.54   10.85   0
   8   9  -7  341.22   18.82   0
   9   4  -2   34.59    5.74   0
   9   7  -5   22.61    9.87   0
   9   9  -6  300.20   19.48   0
  10   7  -4    1.75    8.90   0
  10  11  -6   35.55   17.47   0
  11   6  -2  210.50   10.72   0
  11   9  -4  129.39   16.14   0
  12   1  11   49.87    8.74   0
  -8  10  -4  427.33   18.47   0
  -8  11  -4   92.08   16.96   0
  -8  12  -4   20.49   15.61   0
  -7   2  14  128.94   11.17   0
  -7   8  -5  214.52   12.99   0
  -6   1   5   93.17    4.74   0
  -6   1  13 1392.46   22.94   0
  -6   5  -4  388.86   12.04   0
  -6   6  -5   21.86    7.93   0
  -6   8  -6  290.89   15.86   0
  -5   4  -4  809.00   14.00   0
  -5   6  -6   63.33    9.65   0
  -5   8  -7  195.88   14.42   0
  -4   0   4    5.33    3.82   0
  -4   0  15    5.95    9.39   0
  -4   2  -2  108.06    4.44   0
  -4   4  -5   19.77    6.56   0
  -4   9  -8  228.67   17.23   0
  -4  12  -8   70.63   18.35   0
  -3   0  18    4.74   13.07   0
  -3   7  -8   20.74   10.93   0
  -2  -1   6 3290.32   23.78   0
  -2  -1  14  497.49   16.24   0
  -2   4  -6 1777.05   22.24   0
  -2   5  -7   40.00    9.28   0
  -2  10  -9   -3.36   14.94   0
  -1  -1  16  177.44   13.14   0
  -1   6  -8 1429.28   25.59   0
  -1   8  -9  177.90   16.11   0
   0   2  -4   26.20    5.68   0
   1   6  -8   59.24   11.18   0
   1   8  -9  160.80   15.72   0
   2   6  -8  383.16   15.61   0
   2   8  -9  183.55   15.53   0
   3   3  -5   85.04    6.85   0
   3   4  -6    5.50    7.41   0
   3   5  -7  170.70   11.22   0
   3   9  -9  343.15   19.55   0
   4   7  -8   -1.37   10.70   0
   4  11  -9   25.77   17.65   0
   5  -1   5   29.71    5.35   0
   5   6  -7   58.60   10.54   0
   5   8  -8   -5.82   11.68   0
   6   7  -7  612.48   19.27   0
   6   9  -8  101.62   15.29   0
   6  10  -8  113.97   18.42   0
   7  -1   8  333.92   10.62   0
   7   8  -7  105.69   13.72   0
   8  -1  11  142.49    9.59   0
   8  -1  16   65.98   11.61   0
   8  -1  17  461.68   18.46   0
   8  -1  18  106.03   15.32   0
   8   0   5  302.46    6.96   0
   8   5  -4   48.50    7.52   0
   8  10  -7    9.33   14.69   0
   8  11  -7   64.87   19.30   0
   9   0   7    1.51    4.69   0
   9   5  -3  194.97   10.09   0
   9  10  -6   82.48   18.02   0
  10   3   1   51.49    4.06   0
  10   9  -5  333.30   18.11   0
  11   0  15  211.17   14.03   0
  11   0  16   -2.93   11.73   0
  11   0  17  232.86   16.52   0
  -9   7   0   50.09    7.33   0
  -9   8  -1  145.56   10.02   0
  -8   8  -3   93.05   11.09   0
  -7   2  15   65.82   11.09   0
  -7   7  -4  365.15   14.06   0
  -7   9  -5  615.85   19.76   0
  -7  10  -5    7.91   12.22   0
  -7  11  -5   15.76   14.45   0
  -7  12  -5   20.19   15.87   0
  -6   1  14   78.47    9.74   0
  -6   2  18    4.31   11.54   0
  -6   9  -6   69.16   12.40   0
  -6  12  -6  172.83   19.72   0
  -5   0  10   98.86    7.78   0
  -5   0  11  638.88   14.86   0
  -5   0  12   28.30    8.94   0
  -5   5  -5  584.59   14.06   0
  -5   9  -7   63.08   13.21   0
  -5  10  -7    5.38   12.61   0
  -5  12  -7   90.17   18.44   0
  -4   0  16   47.22   10.84   0
  -4  11  -8   13.23   14.62   0
  -3  -1   8   10.01    5.95   0
  -3  -1  12   50.68    9.06   0
  -3   6  -7  964.01   20.76   0
  -2  -1   5 6447.60   30.43   0
  -2  -1  15    7.19    9.88   0
  -2  -1  16   -1.72    9.40   0
  -1  -1   4  548.40    9.33   0
  -1   5  -7   10.03    9.02   0
  -1  10  -9  563.04   24.47   0
  -1  11  -9  398.43   24.00   0
   0  10  -9  119.66   16.57   0
   1  -2  12  278.46   12.76   0
   1  -2  13  305.28   13.42   0
   1  -1   3 3811.84   19.34   0
   1   5  -7 1896.24   25.80   0
   1   9  -9  324.03   19.02   0
   2  -2   9  714.63   15.33   0
   2  -2  10  763.64   16.52   0
   2  -2  11  140.70   10.42   0
   2  -2  12 1456.55   23.42   0
   2  -2  13  329.01   14.07   0
   2  -2  14 1313.41   24.34   0
   2  -1   3 1448.53   12.22   0
   2   3  -5   98.34    7.67   0
   2   5  -7 1227.25   21.48   0
   2   9  -9  -14.84   13.33   0
   2  10  -9   27.14   15.92   0
   3  -2  10  255.35   11.29   0
   3  -2  11  324.70   12.68   0
   3  -2  12   77.16    9.47   0
   3  -2  13  767.86   18.72   0
   3  -2  14   38.90   10.11   0
   3  -2  15  244.47   14.17   0
   3   7  -8  315.05   15.89   0
   3  10  -9   20.11   15.67   0
   3  11  -9  142.78   20.09   0
   4  -2  11   11.79    8.12   0
   4  -2  12   38.25    8.99   0
   4  -2  13    4.95    8.77   0
   4  -2  14   30.73    9.83   0
   4  -2  15   49.15   10.61   0
   4   2  -3 5916.31   27.11   0
   4   6  -7   -1.82    9.45   0
   4   8  -8   10.38   11.47   0
   5   4  -5   33.20    7.25   0
   5   5  -6  974.12   18.82   0
   5   9  -8   16.51   13.57   0
   6   6  -6  275.64   14.34   0
   7   7  -6  480.07   17.24   0
   7   9  -7   28.90   13.74   0
   8  -1  10  447.74   12.55   0
   9   8  -5  686.90   21.66   0
   9  11  -6   -0.23   16.40   0
  10   0   9  109.18    7.57   0
  10   8  -4  160.91   14.65   0
  10  10  -5  118.75   16.34   0
  11   0  13  254.54   13.16   0
  11   0  14   49.84    9.87   0
  11   0  18   10.17   12.83   0
  11   8  -3   82.57   13.34   0
  11  10  -4  326.05   19.40   0
  12   1  10   70.55    7.76   0
  12   5   1   81.89    6.63   0
  -9   9  -1  233.81   13.38   0
  -8   7  -2  354.57   12.43   0
  -8   9  -3   22.94   11.32   0
  -8  10  -3   42.44   13.97   0
  -8  11  -3  185.66   17.75   0
  -7   2  16  109.32   12.50   0
  -7   5  -2 1060.22   14.96   0
  -7   6  -3   59.09    8.59   0
  -6   7  -5   98.32   10.31   0
  -6  10  -6   59.82   13.64   0
  -6  11  -6  151.26   17.03   0
  -5   0   7  100.63    6.03   0
  -5   0  13  678.67   16.90   0
  -5   7  -6  235.24   13.27   0
  -4   0  17   58.76   11.91   0
  -4   8  -7   13.69   11.56   0
  -3  -1   7 1070.57   15.23   0
  -3  -1  14  172.20   11.91   0
  -3   5  -6   83.16    9.52   0
  -3   9  -8  527.47   21.11   0
  -3  10  -8   40.79   15.45   0
  -3  12  -8   15.78   18.06   0
  -2  -1  17  289.98   15.94   0
  -2   8  -8   -0.37   11.73   0
  -1   4  -6  328.47   11.77   0
   0  -2  10 1045.96   18.69   0
   0  -2  11  114.09    9.96   0
   0  -2  12  412.92   14.32   0
   0  -2  13    0.37    8.67   0
   0   3  -5  422.12   10.92   0
   0   4  -6 2328.45   25.20   0
   0   5  -7  429.22   13.14   0
   0  11  -9   69.82   17.30   0
   1  -2  15   28.61   10.51   0
   1   4  -6 1440.12   20.45   0
   1   7  -8  893.22   22.63   0
   1  10  -9   61.52   12.17   0
   1  11  -9  122.18   18.29   0
   2  -2   8  716.40   14.60   0
   2  -2  15  116.07   10.16   0
   2  -2  16   20.63   11.42   0
   2   7  -8   26.65   11.20   0
   2  11  -9   46.82   13.06   0
   3  -2   9   56.43    7.86   0
   3  -2  16    4.24   10.59   0
   3  -2  17    9.70   11.38   0
   3   8  -8   74.19   12.60   0
   4  -2  10   -2.13    7.34   0
   4  -2  16   -0.85   10.64   0
   4  -2  17  211.21   15.11   0
   4   9  -8  319.29   18.44   0
   5  -2  11   52.54    8.72   0
   5  -2  12  210.13   11.68   0
   5  -2  13  446.92   15.38   0
   5  -2  14  190.12   12.97   0
   5  -2  15   87.98   11.89   0
   5  -2  16  220.54   14.64   0
   5  11  -8  163.09   20.24   0
   6   3  -3  894.14   13.13   0
   6   5  -5  537.14   14.92   0
   6   8  -7  113.32   13.42   0
   7  -1   7   26.43    6.28   0
   7  10  -7   13.82   15.02   0
   7  11  -7  130.77   17.57   0
   8  -1   9  246.15   10.43   0
   8   7  -5  324.19   15.86   0
   8   9  -6   53.06   13.68   0
   9  -1  13  735.72   17.94   0
   9  -1  14    5.95    8.63   0
   9  -1  15   40.72   10.33   0
   9  -1  16  117.96   12.61   0
   9  -1  17   40.49   12.03   0
  10   1   5   25.52    3.46   0
  10  11  -5   12.68   16.83   0
  11   0  12   23.92    9.08   0
  11   1   7  318.98    7.87   0
  11   4   1  139.76    6.35   0
  11  11  -4   -0.20   16.06   0
  12   6   0   75.00    8.19   0
  12   7  -1  486.53   14.95   0
  -8   6  -1   49.51    6.41   0
  -7   8  -4   49.26   10.01   0
  -7   9  -4   13.74   12.30   0
  -7  12  -4   73.34   18.67   0
  -7  13  -4  356.23   23.69   0
  -6   1   4  195.45    4.99   0
  -6   6  -4   12.32    8.47   0
  -6   8  -5   24.59   11.86   0
  -5   0   6  174.15    6.39   0
  -5   0  14   -0.64    8.24   0
  -5   0  15  278.60   14.73   0
  -5   6  -5 2014.32   26.32   0
  -5   8  -6  762.13   20.92   0
  -5  12  -6   87.24   19.55   0
  -4   0  18    9.56   11.91   0
  -4   6  -6  646.77   16.96   0
  -4   9  -7  252.91   16.69   0
  -4  10  -7  584.15   22.81   0
  -4  12  -7  344.83   23.05   0
  -3  -1   6  887.02   13.46   0
  -3  -1  15   25.12   10.11   0
  -3   4  -5  371.56   11.30   0
  -2   2  -3 3158.77   19.18   0
  -2   6  -7   -2.15    6.62   0
  -2   9  -8  307.20   18.45   0
  -2  12  -8   30.71   18.15   0
  -1   8  -8  173.20   15.15   0
   0  -2   8 4106.49   31.42   0
   0  -2   9  141.71    9.67   0
   0  -2  14    2.17    9.23   0
   0  -2  15  642.45   19.23   0
   1  -2   8   49.64    6.10   0
   1  -2  16   64.27   11.56   0
   1  -2  17   -7.47   10.88   0
   1   8  -8  330.99   17.40   0
   2   8  -8    2.59   11.86   0
   3  -2   8  764.03   14.03   0
   3  -1   3 1024.06   10.25   0
   3   6  -7  368.64   14.94   0
   3   9  -8   19.27   13.41   0
   4  -2   8  103.93    7.99   0
   4   7  -7  548.74   18.02   0
   4  10  -8  351.54   21.01   0
   4  11  -8   37.44   17.02   0
   5  -2  10   16.36    7.53   0
   5  -2  17  137.04   13.66   0
   6  -2  12    1.42    8.37   0
   6  -2  13  742.88   18.57   0
   6  -2  14  217.10   13.20   0
   6  -2  16   82.03   12.84   0
   6   4  -4  176.35    8.77   0
   7   6  -5  683.04   17.26   0
   8  10  -6   35.61   14.89   0
   8  11  -6    1.60   17.61   0
   9  -1  11 1962.71   25.04   0
   9   7  -4    2.59    9.09   0
   9   9  -5  329.11   18.04   0
  10   7  -3    6.64   10.20   0
  10   9  -4  312.44   18.70   0
  11   0  11  397.50   12.63   0
  11   7  -2  442.32   14.57   0
  11   9  -3  435.78   20.04   0
  -9   8   0   96.17    8.83   0
  -8   2  10  639.26   13.23   0
  -8   8  -2  246.06   12.70   0
  -7   1  10    5.26    6.43   0
  -7   7  -3  113.68   10.28   0
  -7  10  -4   96.25   13.53   0
  -7  11  -4  167.18   16.12   0
  -6   1  17  239.75   14.99   0
  -6   4  -2    3.91    4.95   0
  -6   5  -3  209.65    9.56   0
  -6  10  -5  112.93   14.51   0
  -6  11  -5    2.21   13.87   0
  -6  12  -5   95.05   17.71   0
  -5   0  16  138.74   12.51   0
  -5   3  -2   40.30    4.71   0
  -5  10  -6  258.05   17.55   0
  -5  11  -6  373.68   20.84   0
  -4  -1   9 1051.19   17.47   0
  -4  -1  12  183.07   10.92   0
  -4   0   3   11.05    3.19   0
  -4   4  -4  781.40   14.37   0
  -4   5  -5  232.57   10.79   0
  -4   7  -6 1365.34   24.79   0
  -3  -1  16   52.23   10.72   0
  -3  -1  17  136.58   13.65   0
  -3  12  -7  372.29   23.77   0
  -2  -1   4 2186.18   16.70   0
  -2   5  -6    3.34    8.39   0
  -2   7  -7  114.36   12.50   0
  -1  -2   9  161.58    9.69   0
  -1  -2  11  160.95    8.90   0
  -1  -2  12  752.88   16.83   0
  -1  -2  13   -3.68    8.73   0
  -1  -2  14 1522.10   26.06   0
  -1   9  -8   47.89   13.45   0
  -1  10  -8   18.15   14.62   0
  -1  11  -8   19.28   17.08   0
  -1  12  -8  303.10   22.68   0
   0  -2  16   24.44   10.95   0
   0   6  -7 1671.66   26.52   0
   0   9  -8  142.95   16.18   0
   0  10  -8  308.96   19.71   0
   0  11  -8  476.95   24.04   0
   0  12  -8  300.47   23.51   0
   1  -2   7  350.40   10.37   0
   1   6  -7 1346.08   24.09   0
   1   9  -8  460.17   20.99   0
   1  10  -8  238.34   18.11   0
   1  11  -8   33.13   16.20   0
   2  10  -8  607.57   23.93   0
   2  11  -8   18.71   15.61   0
   3  -2   7  394.23   10.90   0
   3   5  -6  454.87   14.19   0
   3  10  -8   55.65   15.56   0
   3  11  -8  -25.87   15.75   0
   5  -2   9  140.71    9.08   0
   5   6  -6   53.78    9.77   0
   5   9  -7   77.44   13.96   0
   6  -2  10   13.56    8.44   0
   6  -2  11   35.64    8.48   0
   6  -1   5  414.64    8.66   0
   6   7  -6    5.97   10.11   0
   6  11  -7  405.97   23.17   0
   7  -2  13   -1.70    8.18   0
   7  -2  14  698.00   19.02   0
   7  -2  15  170.41   13.26   0
   7  -2  16 1017.13   24.05   0
   7  -2  17  368.18   17.89   0
   7   4  -3  150.45    8.58   0
   7   9  -6  109.31   14.70   0
   8  -1   8 1173.31   16.68   0
   8   6  -4  304.19   12.54   0
   9   0   6   18.10    4.62   0
   9   6  -3    5.62    8.64   0
   9  10  -5  151.75   16.82   0
   9  11  -5   46.64   18.52   0
  10  -1  14  694.33   19.23   0
  10  -1  15   27.89   10.25   0
  10  -1  16   44.42   11.33   0
  10  -1  17   -5.30   11.25   0
  10   0   8   58.49    6.27   0
  10   6  -2   70.10    9.10   0
  10  10  -4  230.66   19.07   0
  11   5   0   73.87    6.80   0
  11   6  -1  264.02   11.07   0
  12   0  15   57.57   12.01   0
  12   0  17   96.53   13.18   0
  12   1   9   -1.36    5.78   0
  -9   7   1  148.79    7.93   0
  -9   9   0   21.28    9.27   0
  -8   2   8    3.95    4.75   0
  -8   2   9   53.41    5.83   0
  -8   2  11  453.23   12.29   0
  -8   2  12  285.29   11.65   0
  -8   9  -2  324.02   14.34   0
  -8  10  -2  411.10   18.53   0
  -8  11  -2   17.12   12.53   0
  -7   1   8 1393.80   16.53   0
  -7   1   9  800.21   13.95   0
  -7   1  12  866.79   17.31   0
  -7  13  -3   28.05   17.84   0
  -6   7  -4  412.95   15.01   0
  -6  13  -4   -7.33   16.31   0
  -5   0   5   38.58    4.76   0
  -5   0  17  128.72   13.30   0
  -5   4  -3  197.94    7.60   0
  -5   5  -4   69.39    7.39   0
  -5   7  -5  135.21   11.31   0
  -4  -1   8 2021.03   21.72   0
  -4  -1  13  193.16   11.39   0
  -4  -1  14   55.51    9.83   0
  -4  -1  15  109.22   12.61   0
  -4   8  -6  731.62   20.57   0
  -4  12  -6   23.62   15.98   0
  -3  -1   5 1615.32   16.15   0
  -3   9  -7   35.72   12.71   0
  -3  10  -7   -0.41   13.59   0
  -3  11  -7   17.06   15.36   0
  -2  -2  11  579.72   15.51   0
  -2  -2  12   46.29    9.29   0
  -2   3  -4 1874.96   18.63   0
  -2   4  -5 1005.07   16.72   0
  -2   8  -7   32.41   12.03   0
  -2  12  -7   52.91   17.17   0
  -1  -2   8  625.92   13.97   0
  -1  -2  16  499.09   18.55   0
  -1  -1   3    7.01    4.59   0
  -1   5  -6  245.68   12.11   0
   0  -2   7   21.24    5.26   0
   2  -2   6  991.40   14.56   0
   2   7  -7  292.95   15.09   0
   3   4  -5  213.89    9.78   0
   3   7  -7  187.64   13.17   0
   4  -2   7 1283.45   17.26   0
   4   8  -7   10.29   11.57   0
   5  -2   8  444.14   11.94   0
   5  10  -7  396.64   21.21   0
   5  11  -7   83.41   17.80   0
   6   8  -6    5.84   11.12   0
   7  -2  12   10.12    8.29   0
   7  11  -6  568.59   24.23   0
   8   4  -2    2.36    5.59   0
   9  -1  10  153.72    9.00   0
   9   8  -4  614.82   19.50   0
  10  -1  13   47.86    9.37   0
  10   4   0   80.61    5.57   0
  10   8  -3  199.08   15.03   0
  10  11  -4  409.53   22.85   0
  11   0  10   48.02    7.58   0
  11   8  -2   63.59   12.19   0
  11  10  -3   43.91   14.61   0
  11  11  -3  184.89   19.79   0
  12   0  14  194.93   11.79   0
  12   8  -1  453.09   17.00   0
  -8   7  -1  109.62    8.89   0
  -7   1   7  370.93    8.90   0
  -7   1  14  210.16   11.86   0
  -7   1  15  371.70   16.01   0
  -7   6  -2 2384.42   24.69   0
  -7   9  -3  595.27   19.54   0
  -7  12  -3   68.94   16.12   0
  -6   0   9  135.80    8.35   0
  -6   0  10  233.02    9.66   0
  -6   0  11  104.02    8.41   0
  -6   0  13   -6.19    7.75   0
  -6   0  14   45.30   10.80   0
  -6   8  -4   95.31   12.01   0
  -6  12  -4   41.48   15.88   0
  -5  12  -5  152.00   18.40   0
  -4  -1   7   68.16    6.29   0
  -4  -1  16   45.57   11.41   0
  -4   6  -5  277.92   12.50   0
  -4   9  -6   99.38   13.63   0
  -4  10  -6   15.89   13.74   0
  -4  11  -6  136.11   16.98   0
  -3   5  -5 2167.06   25.41   0
  -2  -2   9    5.44    7.26   0
  -2  -2  10  251.12   10.94   0
  -2  -2  14  339.24   15.22   0
  -2  -2  15  223.84   14.11   0
  -2   6  -6 1237.08   22.52   0
  -2   9  -7  242.26   16.91   0
  -2  10  -7   15.54   14.11   0
  -2  11  -7  130.75   17.26   0
  -1  -2   7  522.79   12.28   0
  -1   4  -5  139.61    8.94   0
  -1   8  -7   13.36   11.78   0
  -1  12  -7  282.26   22.15   0
   0   5  -6  123.01    8.66   0
   1   5  -6   16.64    6.43   0
   1   7  -7  193.03   13.37   0
   2   2  -3    1.47    4.63   0
   2   4  -5  487.24   12.81   0
   3  -2   6 1134.83   15.37   0
   3   3  -4   18.86    5.66   0
   3   8  -7   13.54   11.56   0
   4  10  -7   38.59   15.03   0
   4  11  -7  -11.30   15.76   0
   5   3  -3  311.27    9.06   0
   5   4  -4   16.88    6.38   0
   5   7  -6  102.19   11.82   0
   6  -2   9  277.43   10.72   0
   6   6  -5  882.59   19.14   0
   6   9  -6   14.02   12.89   0
   7  -2  11   85.43    9.21   0
   8  -2  13   20.90   10.21   0
   8  -2  14   -0.14    9.47   0
   8  -2  16   74.34   12.13   0
   8   7  -4  505.87   17.52   0
   8   9  -5  234.41   16.56   0
   8  10  -5   34.79   14.46   0
   9  -1   9 1007.06   16.58   0
   9   4  -1  104.25    6.38   0
   9   9  -4  398.82   19.88   0
  10  -1  12 1253.92   21.28   0
  11  -1  17    6.67   13.77   0
  11  12  -3  260.40   22.60   0
  12   0  13    8.69    7.91   0
  -9   8   1   50.41    8.34   0
  -8   6   0   21.47    5.71   0
  -8  11  -1   73.12   15.14   0
  -7   1  16    1.12   11.47   0
  -7   5  -1   38.32    5.77   0
  -7  13  -2  149.26   19.41   0
  -6   0   8  330.08    9.36   0
  -6   0  15  374.14   15.50   0
  -6   9  -4  400.71   16.77   0
  -6  10  -4   53.78   12.95   0
  -6  11  -4    3.17   13.28   0
  -5   9  -5  229.45   15.09   0
  -5  10  -5    0.88   12.43   0
  -5  11  -5    1.12   12.77   0
  -4  -1  17  118.97   13.71   0
  -4  13  -5  -12.31   17.51   0
  -3   2  -2 3071.00   16.89   0
  -3   8  -6  406.71   17.32   0
  -3  11  -6  477.14   21.93   0
  -3  12  -6  398.30   23.11   0
  -2  -2   8  140.46    8.91   0
  -2  -2  16  377.30   16.65   0
  -2  -2  17   -1.08   11.97   0
  -1   3  -4   73.00    6.92   0
  -1   6  -6   96.03   10.91   0
  -1   9  -7   78.31   13.33   0
  -1  10  -7   45.02   14.56   0
  -1  11  -7  335.34   20.48   0
   0   2  -3   14.76    5.45   0
   0   4  -5   11.82    7.24   0
   0   9  -7  299.70   17.65   0
   0  10  -7    2.88   14.00   0
   0  11  -7   13.00   14.95   0
   1   2  -3    7.53    5.12   0
   1   4  -5 3879.18   30.98   0
   1   8  -7  171.80   14.33   0
   1   9  -7  895.61   25.19   0
   2  -3  12   33.04    9.49   0
   2  -3  13  277.04   13.90   0
   2  -3  15    5.49   10.62   0
   2  10  -7  845.16   26.29   0
   2  11  -7  267.34   20.34   0
   2  12  -7   -2.14   17.18   0
   3  -3  12   -0.43    8.83   0
   3  -3  13    0.27    9.30   0
   3  -3  14    5.20   10.27   0
   3  -3  15    2.00   10.53   0
   3   6  -6 1324.64   23.00   0
   3   9  -7    1.84    9.54   0
   3  10  -7  304.89   19.41   0
   3  11  -7  610.88   26.04   0
   3  12  -7    0.23   15.89   0
   4  -3  13  420.93   15.45   0
   4  -3  14  542.18   18.15   0
   4  -3  15   17.26   11.26   0
   4  -3  16   -1.76   11.20   0
   4   5  -5    8.46    7.98   0
   4   7  -6  706.48   19.71   0
   5  -2   7  493.65   11.57   0
   5   8  -6  119.17   13.38   0
   6  -2   8   -2.63    7.25   0
   6   5  -4   20.74    7.53   0
   6  12  -6   11.89   17.75   0
   8  -2  12 1040.31   20.40   0
   8  -1   7   16.64    5.73   0
   8  11  -5  259.56   20.36   0
   8  12  -5  249.95   21.99   0
   9  -2  17  106.31   14.71   0
   9   7  -3  350.45   15.25   0
   9  10  -4   33.07   13.85   0
  10  -1  11  258.51   12.27   0
  10   9  -3  546.41   20.12   0
  11  -1  16   41.53   11.90   0
  11   7  -1  131.22   11.12   0
  11   9  -2  513.72   20.55   0
  12   0  12  109.55   10.29   0
  12   9  -1   39.40   11.89   0
  -8   9  -1   30.16    9.49   0
  -7  12  -2  216.20   18.49   0
  -6   0  16  106.25   12.63   0
  -6  13  -3   51.66   18.17   0
  -5  -1  10  847.11   16.64   0
  -5  -1  11   48.81    8.31   0
  -5  -1  12   66.08    9.11   0
  -5  -1  13   74.75    9.93   0
  -5  -1  14  102.10   11.32   0
  -5  13  -4   -0.71   17.07   0
  -4  -1   6  451.54    9.98   0
  -4   5  -4  380.41   11.84   0
  -4   7  -5   75.40   10.64   0
  -4  12  -5  377.83   22.34   0
  -3  -2  10  936.81   18.10   0
  -3  -2  12  344.57   13.45   0
  -3  -2  13  764.31   19.10   0
  -3  -2  14    1.09    9.42   0
  -3  -2  15    0.54    9.98   0
  -3   3  -3   46.47    5.49   0
  -3   4  -4  596.38   12.76   0
  -3   9  -6    3.79   11.87   0
  -3  10  -6  406.01   20.06   0
  -2  -2   7 1326.71   17.96   0
  -2   5  -5  795.01   16.92   0
  -2   7  -6  540.24   17.75   0
  -2  12  -6  122.01   18.60   0
  -1  -2   6  233.13    8.99   0
   0  -3  13   -9.23    9.25   0
   0  -3  14  204.01   13.35   0
   0   3  -4  373.83   10.11   0
   1  -3  11  140.20   11.01   0
   1  -3  14    5.98    7.55   0
   1  -3  15  124.09   12.85   0
   1  -3  16    7.55   11.28   0
   1  -3  17   24.02   11.83   0
   1  -2   5  110.30    7.05   0
   1  -1   2 1268.19   10.37   0
   1   6  -6  287.05   13.59   0
   2  -3  10  549.19   15.37   0
   2  -3  11  168.90   11.28   0
   2  -3  17   -8.62   10.61   0
   3  -3  11   53.30    9.44   0
   4  -3  11  520.74   15.59   0
   4  -3  12   86.53   10.44   0
   4   8  -6   30.81   11.85   0
   5  -3  13   80.21   11.37   0
   5  -3  14 1774.28   29.09   0
   5  -3  15  555.12   19.19   0
   5  -3  16  368.42   17.49   0
   5  -3  17   25.43   12.72   0
   5   6  -5   -8.24    8.43   0
   5   9  -6   12.47   12.38   0
   5  10  -6  114.16   16.05   0
   5  11  -6   34.42   16.32   0
   5  12  -6   18.51   17.96   0
   6   7  -5   11.53    9.97   0
   7   9  -5   17.53   12.67   0
   8  -2  11  124.69    9.97   0
   8   8  -4   10.35   10.68   0
   9  -2  16  123.77   13.54   0
   9  11  -4  180.87   18.69   0
   9  12  -4  315.84   23.04   0
  10   7  -2   54.71    9.42   0
  10  10  -3   84.02   14.83   0
  11  -1  14   21.90    9.60   0
   0  -3  12  112.65    8.91   0
   0  -3  15   87.43   10.06   0
 -16  -1  -7    3.80   12.79   0
 -16   1  -8   31.23   15.58   0
 -14   0  -5   11.44   11.25   0
 -14   3  -7   86.08   15.51   0
 -13   0  -4   26.79   10.46   0
 -13   2  -5  281.83   16.39   0
 -13   3  -6   21.85   14.45   0
 -12   2  -4  203.08   14.42   0
 -11  -2  -2  720.85   15.22   0
 -11  -1  -2  103.62    8.89   0
 -11   3  -4  158.96   13.21   0
 -11   6  -7 1118.60   29.49   0
 -10   1  -2  761.02   17.67   0
 -10   6  -6  915.69   25.43   0
  -9   0  -1 1042.84   17.44   0
  -9   4  -3   13.93   10.56   0
  -9   5  -4  445.34   18.08   0
  -9   6  -5  390.90   18.25   0
  -9   8  -8   -4.93   14.75   0
  -8   8  -7   -2.77    9.47   0
  -7 -12  -4   14.14    7.80   0
  -7   7  -5  206.59   15.09   0
  -6 -11  -3   -2.86    7.17   0
  -6   1   0 4665.36   30.25   0
  -6   3  -1  234.82   10.85   0
  -6   8  -6  275.22   16.42   0
  -6  10 -11   -8.90   13.28   0
  -5 -14  -6  251.69   17.16   0
  -5 -11  -3   14.45    8.21   0
  -5  -6   0  261.86    4.93   0
  -5   6  -3  540.19   16.32   0
  -5  10 -10  194.98   15.83   0
  -4 -13  -5  553.74   19.27   0
  -4 -12  -4  328.55   14.81   0
  -4 -11  -3  219.48   12.05   0
  -4  -8  -1  261.88    7.74   0
  -4   2   0  399.99   10.19   0
  -4   7  -4 2089.84   28.46   0
  -4  10 -10   39.35   13.01   0
  -3   2   0 1294.73   14.90   0
  -3   4  -1  346.79   11.39   0
  -3   7  -4  503.32   15.59   0
  -3  10 -10   11.40   11.83   0
  -3  11 -15    6.40   14.78   0
  -2  -9  -2  535.96   13.79   0
  -2   7  -4  738.28   16.80   0
  -1 -11  -4  100.29   12.74   0
  -1   6  -3  684.42   14.17   0
  -1   8  -6    4.48    8.50   0
  -1   9  -8   48.21    9.93   0
  -1  10 -11  298.51   15.27   0
   0 -12  -6  219.94   16.75   0
   0  -9  -3  574.39   16.07   0
   0  -6  -1  535.75   11.76   0
   0   9  -9  422.49   15.27   0
   0  10 -13  309.69   15.60   0
   1   5  -3   24.90    4.99   0
   1   9 -10    0.34    7.86   0
   2  -7  -3   29.75    8.72   0
   2  -1  -1  637.38    8.04   0
   2   6  -5   -1.82    5.50   0
   2   9 -12  130.25   10.26   0
   3  -7  -4 2079.56   27.19   0
   3  -3  -2  675.93   12.40   0
   3   7  -8  311.97    9.30   0
   4  -9  -7  123.48   14.57   0
   4  -7  -5  259.13   13.92   0
   4  -3  -3  440.75   11.38   0
   5  -1  -4   65.26    6.97   0
   6  -5  -7  288.29   14.31   0
   6  -3  -6  629.45   15.48   0
   7  -6 -10    3.26   12.65   0
   7  -5  -9  452.05   18.75   0
   7  -3  -8   -0.79   10.22   0
   7  -2  -8  267.69   11.68   0
   7  -1  -8 1415.25   19.89   0
   7   0  -8  388.60   11.07   0
   8  -4 -12  505.32   19.36   0
   8  -2 -11  480.18   16.73   0
   8  -1 -11   12.97    9.40   0
 -16   0  -8  408.71   22.40   0
 -15  -1  -6    0.07   11.44   0
 -15   1  -7  220.21   17.40   0
 -15   2  -8    6.50   14.90   0
 -14  -1  -5   22.45   10.55   0
 -14   1  -6  313.00   17.65   0
 -13  -1  -4   34.57    9.61   0
 -13   4  -7  509.21   21.79   0
 -12  -1  -3   -5.67    8.01   0
 -12   3  -5  156.86   14.84   0
 -12   4  -6  353.78   18.67   0
 -12   5  -7  114.86   15.88   0
 -11  -4  -2  309.69    9.19   0
 -11  -3  -2   38.01    6.99   0
 -11   1  -3  439.20   15.55   0
 -11   4  -5   13.83   12.29   0
 -10   4  -4   15.45   10.81   0
 -10   5  -5   69.31   12.85   0
  -9  -1  -1  223.58   10.02   0
  -9   2  -2  403.72   14.25   0
  -9   8  -9  149.05   16.84   0
  -8 -12  -4   13.42    6.95   0
  -8   1  -1   69.58    8.41   0
  -8   3  -2  136.25   10.98   0
  -8   7  -6  135.89   14.54   0
  -8   8  -8  124.24   16.03   0
  -8   9 -10   12.96   15.57   0
  -7 -11  -3   14.16    6.37   0
  -7  -1   0 1425.00   15.53   0
  -7   2  -1 1050.19   17.95   0
  -7   5  -3   73.74   10.62   0
  -7   8  -7  -12.46   12.42   0
  -7   9  -9   15.10   13.29   0
  -6   7  -5   92.95   12.40   0
  -6   9  -9  256.59   16.96   0
  -6  10 -12    6.20   14.21   0
  -5 -10  -2   22.64    6.73   0
  -5   9  -8 1346.03   26.95   0
  -5  10 -11    1.40   13.71   0
  -4   5  -2  660.98   14.63   0
  -4   6  -3  121.65    8.78   0
  -4   9  -8  242.93   15.74   0
  -4  10 -11   46.30   13.74   0
  -3 -13  -5  510.13   19.57   0
  -3 -12  -4  264.41   13.91   0
  -3 -11  -3 1205.03   21.93   0
  -3  -8  -1   16.51    5.54   0
  -3  -6   0  110.68    5.57   0
  -3   5  -2  562.24   14.35   0
  -3   6  -3 1472.41   21.93   0
  -3   8  -6  414.48   15.87   0
  -3   9  -8  513.12   18.00   0
  -3  10 -11  203.66   15.78   0
  -2   5  -2   87.53    7.16   0
  -2   6  -3  134.62    8.10   0
  -2   9  -8  295.85   14.55   0
  -2  10 -11   31.63   12.07   0
  -1 -12  -5   43.30   12.29   0
  -1 -10  -3  804.02   18.67   0
  -1  -7  -1  302.40   10.05   0
  -1  10 -12   52.49   11.58   0
   0  -8  -2 1262.80   20.09   0
   0  -3   0  151.19    5.66   0
   0   7  -5  144.34    9.06   0
   0   8  -7  776.39   16.67   0
   0  10 -14   76.96   13.35   0
   1  -7  -2  478.53   13.75   0
   1  -5  -1  177.16    8.58   0
   1   8  -8  310.54   12.09   0
   1   9 -11    0.35    9.20   0
   2 -11  -6   -3.55   13.68   0
   2 -10  -5  720.30   21.52   0
   2  -9  -4  332.52   15.40   0
   2  -6  -2  845.17   16.70   0
   2  -3  -1 1476.91   15.50   0
   2   5  -4 4520.66   23.50   0
   2   9 -13   56.58   10.21   0
   3  -9  -5   -9.66   11.14   0
   3  -6  -3  227.42   11.85   0
   3   8 -11  435.47   11.86   0
   4  -6  -4   -1.52    8.93   0
   4   1  -3 2177.39   12.30   0
   4   6  -8    4.98    4.38   0
   5  -7  -6   12.36   11.37   0
   5  -2  -4  583.80   12.41   0
   5   0  -4  167.46    6.76   0
   6  -7  -8  553.61   20.55   0
   6  -6  -7   -7.95   11.01   0
   6  -4  -6  152.45   11.21   0
   7   2  -9   45.62    5.06   0
   8  -4 -11    3.65   12.97   0
   8  -3 -11  155.47   12.82   0
   8   0 -11  281.88   11.75   0
   8   1 -12   -1.68    7.09   0
 -15  -2  -6   79.65   11.80   0
 -15   0  -7  172.46   15.70   0
 -14  -2  -5   54.69   11.44   0
 -14   2  -7   -5.14   13.16   0
 -14   3  -8  206.10   18.36   0
 -13  -2  -4  241.12   13.05   0
 -13   1  -5  155.38   13.94   0
 -12  -5  -3   16.71    6.16   0
 -12   1  -4   29.07   10.79   0
 -11   6  -8    0.59   15.22   0
 -10   0  -2    2.92    7.77   0
  -9  -2  -1    6.82    5.88   0
  -9   3  -3   45.65   10.68   0
  -9   6  -6   66.94   13.54   0
  -8   4  -3 1052.50   21.74   0
  -8   5  -4   -1.19   10.59   0
  -8   6  -5  172.79   11.78   0
  -7   7  -6  131.58   14.11   0
  -7   9 -10   94.36   16.03   0
  -6 -10  -2   26.67    6.16   0
  -6   4  -2    3.90    8.54   0
  -6   5  -3  225.21   12.56   0
  -6   6  -4   -1.71    9.95   0
  -6   8  -7  682.53   21.50   0
  -5   1   0    7.24    5.59   0
  -5   3  -1 2997.12   27.16   0
  -5   7  -5  121.94   12.38   0
  -5   9  -9   54.01   13.76   0
  -5  10 -12    1.21   14.28   0
  -4 -10  -2   28.53    6.89   0
  -4  10 -12    3.19   13.14   0
  -3  10 -12   21.62   13.07   0
  -2 -12  -4  263.36   15.43   0
  -2  -8  -1   30.50    6.53   0
  -2   9  -9    2.42   11.98   0
  -2  10 -12  484.00   18.93   0
  -1  -9  -2   97.79    9.61   0
  -1   7  -5  526.94   14.12   0
  -1   9  -9  192.68   12.42   0
  -1  10 -13   -2.54   11.07   0
   0 -11  -4  147.09   14.55   0
   0   6  -4  304.99    9.97   0
   0   9 -10  210.34   12.06   0
   1 -11  -5   30.86   11.98   0
   1 -10  -4 1102.50   23.63   0
   1  -9  -3   52.58   10.22   0
   1   7  -6  512.56   12.13   0
   2   0  -1  367.59    4.73   0
   2   7  -7  295.79    9.68   0
   3  -8  -4 1517.21   26.09   0
   3  -4  -2    2.36    4.74   0
   3   1  -2 8369.60   18.20   0
   4  -8  -5  122.34   13.12   0
   5  -6  -5   81.26   10.98   0
   5  -4  -4  317.49   12.34   0
   6  -5  -6    2.54    9.61   0
   7  -6  -9  112.97   14.57   0
   7  -5  -8   24.80   11.24   0
   7   1  -8    5.23    5.08   0
   8  -5 -11   79.62   14.01   0
   8  -1 -10   -5.52    9.21   0
 -16  -1  -8  138.00   15.63   0
 -15  -3  -6    8.09    8.85   0
 -15   1  -8   18.00   14.47   0
 -14  -3  -5  472.77   16.12   0
 -14   0  -6    7.42   11.56   0
 -13  -6  -4    0.14    5.63   0
 -13  -3  -4  865.42   18.35   0
 -13   0  -5   96.03   13.16   0
 -13   2  -6   33.29   11.87   0
 -13   3  -7   62.98   14.35   0
 -13   4  -8   16.20   15.20   0
 -12  -4  -3   20.38    6.87   0
 -12   0  -4  257.62   14.22   0
 -12   2  -5    2.69   11.37   0
 -12   3  -6   32.48   12.71   0
 -12   4  -7    8.24   13.63   0
 -12   5  -8 1106.39   29.80   0
 -11   0  -3  321.10   13.25   0
 -11   2  -4   55.03   11.45   0
 -11   3  -5   28.30   11.18   0
 -11   4  -6   55.55   12.86   0
 -11   5  -7  447.42   20.69   0
 -10   3  -4  117.84   12.58   0
 -10   4  -5    6.00   11.61   0
 -10   5  -6   25.04   12.78   0
  -9  -4  -1   44.57    4.75   0
  -9  -3  -1    6.33    4.94   0
  -9   1  -2  934.62   18.21   0
  -9   4  -4  793.41   20.64   0
  -9   5  -5   -5.48   11.07   0
  -9   7  -8   19.98   14.11   0
  -9   8 -10   31.42   15.99   0
  -8   0  -1   41.08    7.07   0
  -8   2  -2    1.30    7.92   0
  -8   7  -7   19.57   12.78   0
  -8   8  -9   35.40   14.64   0
  -7   3  -2  610.04   15.68   0
  -7   9 -11   52.12   15.95   0
  -6   2  -1   11.03    7.24   0
  -6   7  -6   70.93   12.27   0
  -6   9 -10   34.85   14.12   0
  -5   4  -2   96.73    9.83   0
  -5   6  -4   26.61    9.90   0
  -5  10 -13    1.16   14.39   0
  -4   3  -1  623.74   13.12   0
  -4   7  -5   74.40   10.59   0
  -4   8  -7   17.21   10.92   0
  -4   9  -9  169.60   14.22   0
  -4  10 -13   60.51   14.63   0
  -3   7  -5 1158.37   21.30   0
  -3   8  -7  259.57   14.06   0
  -3   9  -9  120.84   13.19   0
  -3  10 -13  571.19   21.39   0
  -2 -13  -5   15.30   11.92   0
  -2 -11  -3   22.02    9.25   0
  -2  -6   0  753.23   11.03   0
  -2   8  -7   22.93    9.81   0
  -2  10 -14   54.92   15.01   0
  -2  10 -13  268.92   16.64   0
  -1   8  -7    6.86    8.56   0
  -1   9 -10  379.93   16.33   0
  -1  10 -15  -13.90   13.50   0
  -1  10 -14  128.39   13.83   0
   0 -10  -3   11.95    9.74   0
   0  -7  -1  543.01   13.18   0
   0   4  -2   -2.74    4.98   0
   0   9 -11   13.49   10.51   0
   1  -8  -2  590.31   15.81   0
   1   9 -12   86.39    9.58   0
   2   8 -10   93.35    9.10   0
   3   8 -12  119.42    8.84   0
   4  -7  -4  528.60   17.06   0
   4   7 -11   57.13    6.38   0
   5  -8  -6   50.15   13.08   0
   5   1  -4   18.37    4.16   0
   6  -7  -7  473.39   19.31   0
   6  -2  -5 1041.22   17.08   0
   6  -1  -5   87.63    6.90   0
   7  -4  -7   65.98   11.95   0
   7  -3  -7  207.60   11.82   0
   7  -2  -7  628.31   15.27   0
   7  -1  -7  386.35   11.67   0
   8   0 -10  282.95   11.22   0
   8   1 -11  110.13    8.14   0
 -16  -2  -8    6.13   14.03   0
 -16   0  -9  132.37   17.36   0
 -15  -1  -7    3.24   12.04   0
 -14  -5  -5   -0.11    7.19   0
 -14  -4  -5   -8.56    7.78   0
 -14   1  -7   21.53   13.12   0
 -14   2  -8   -6.05   15.02   0
 -14   3  -9   12.56   15.35   0
 -13  -4  -4   82.97    8.73   0
 -10   1  -3 1501.61   23.93   0
 -10   7 -10   16.33   14.37   0
  -9   6  -7   17.32   12.88   0
  -9   8 -11    8.05   15.37   0
  -8   6  -6  180.88   14.49   0
  -8   8 -10    6.29   14.33   0
  -7   1  -1 3716.59   29.45   0
  -7   4  -3  141.27   11.33   0
  -7   5  -4  267.74   14.01   0
  -7   7  -7  258.34   16.38   0
  -7   9 -12  105.33   16.23   0
  -6 -13  -4  123.53   11.91   0
  -6   8  -8   -3.01   11.86   0
  -6   9 -11  426.65   20.59   0
  -5 -14  -5  235.13   14.90   0
  -5 -13  -4   43.19   11.13   0
  -5   0   0   15.76    5.74   0
  -5   7  -6  248.57   14.36   0
  -5   8  -8  449.30   17.71   0
  -5   9 -10  691.54   22.15   0
  -5  10 -14    5.42   14.85   0
  -4 -14  -5    8.36   14.06   0
  -4  -9  -1   78.18    7.19   0
  -4   4  -2   32.70    8.30   0
  -4   5  -3  517.83   14.55   0
  -4   6  -4 2325.16   28.29   0
  -4   9 -10   18.14   12.14   0
  -4  10 -14  190.40   17.60   0
  -3   1   0  664.00   10.12   0
  -3   6  -4   39.80    9.04   0
  -3   9 -10    7.49   11.50   0
  -3  10 -14  147.88   15.95   0
  -2 -10  -2 2237.06   26.99   0
  -2   3  -1 8155.43   35.78   0
  -2   6  -4 1816.53   22.99   0
  -2   9 -10  684.43   19.49   0
  -2  10 -15   54.17   13.90   0
  -1 -11  -3  378.62   15.54   0
  -1  -8  -1   23.36    7.20   0
  -1   6  -4   88.70    8.24   0
   0   7  -6  105.48    8.68   0
   0   8  -8  533.20   14.65   0
   1   8  -9  160.88    9.48   0
   1   9 -13   97.76   11.13   0
   2 -10  -4   10.75   11.76   0
   2  -7  -2   13.28    8.23   0
   2  -5  -1  363.42   11.23   0
   3 -10  -5   13.59   12.53   0
   3   7  -9   40.09    6.19   0
   3   8 -13  252.70   11.18   0
   4  -9  -5   23.75   12.11   0
   5  -7  -5    7.42   10.93   0
   5  -5  -4   53.92    9.25   0
   5   6 -11  861.14   10.13   0
   6  -6  -6  351.10   15.94   0
   6   0  -5  155.01    7.35   0
   6   3  -7   24.80    2.75   0
   7  -6  -8  547.37   19.79   0
   7   0  -7   38.34    6.05   0
   8  -5 -10   28.06   12.64   0
   8  -4  -9   26.74   12.78   0
   8  -2  -9   62.00    9.53   0
   8  -1  -9   -7.40    8.59   0
 -15  -2  -7    8.94   12.79   0
 -15   0  -8   92.04   14.76   0
 -14  -1  -6   11.28   10.79   0
 -13  -1  -5  163.06   12.24   0
 -13   1  -6   10.77   11.19   0
 -13   2  -7   18.20   12.50   0
 -13   3  -8    1.54   13.85   0
 -13   4  -9  723.83   25.94   0
 -12  -1  -4    9.55   10.15   0
 -12   1  -5   18.89   10.60   0
 -12   4  -8  333.70   18.52   0
 -12   5  -9   76.67   15.87   0
 -11  -1  -3   50.00    8.33   0
 -11   1  -4  241.82   13.47   0
 -11   5  -8   95.15   15.58   0
 -10  -2  -2   48.31    7.51   0
 -10   5  -7    5.52   12.55   0
  -9   0  -2   53.85    9.19   0
  -9   2  -3  812.35   18.54   0
  -9   5  -6   23.66   11.73   0
  -9   7  -9    6.68   14.23   0
  -8  -1  -1  531.04   11.35   0
  -8   3  -3 1726.18   25.33   0
  -8   4  -4   39.46   10.63   0
  -8   7  -8  112.12   14.32   0
  -6   3  -2  855.18   16.91   0
  -6   6  -5   22.88    7.63   0
  -6   7  -7  894.59   22.47   0
  -6   8  -9 1421.30   29.23   0
  -6   9 -12   54.66   14.99   0
  -5 -12  -3  260.90   11.88   0
  -5  -9  -1   68.03    6.00   0
  -5   2  -1  504.36   11.85   0
  -5   9 -11  105.04   14.68   0
  -4 -12  -3    4.78    8.42   0
  -4  -7   0    7.68    4.05   0
  -4   8  -8  125.77   12.85   0
  -4   9 -11   30.02   12.15   0
  -4  10 -15   -6.69   14.66   0
  -3 -14  -5   -7.42   12.09   0
  -3 -13  -4  102.30   12.27   0
  -3 -12  -3  880.94   20.78   0
  -3  -9  -1  332.69   10.46   0
  -3  -7   0  542.10   10.24   0
  -3   5  -3  563.50   14.29   0
  -3   8  -8   62.43   10.78   0
  -3  10 -16   91.64   15.91   0
  -3  10 -15  235.97   17.77   0
  -2   4  -2 1339.39   17.06   0
  -2   5  -3  170.08    9.48   0
  -2   8  -8    3.28    9.27   0
  -2   9 -11  126.32   13.93   0
  -1 -10  -2    2.37    8.74   0
  -1  -6   0 1496.99   16.44   0
  -1   7  -6  149.12   10.04   0
  -1   8  -8  180.15   11.34   0
  -1   9 -11   43.54   10.53   0
   0  -5   0   56.63    6.01   0
   0   9 -12   59.92   10.36   0
   1 -10  -3   19.96   10.89   0
   1  -7  -1  664.32   14.97   0
   1  -3   0 3135.79   19.69   0
   1   7  -7  191.72    9.93   0
   1   9 -14   -4.20   10.10   0
   2  -9  -3 2565.60   33.15   0
   2   6  -6  935.27   13.33   0
   2   7  -8   14.84    6.70   0
   2   8 -11   -0.72    8.00   0
   3  -8  -3    8.72   10.06   0
   3   6  -7  370.91    8.36   0
   4  -8  -4    5.11   10.56   0
   4  -3  -2 2983.24   25.37   0
   4  -2  -2 1976.81   18.89   0
   5  -3  -3    7.18    7.38   0
   5  -2  -3 2663.73   23.70   0
   6  -5  -5   33.52    9.98   0
   7  -3  -6   96.54   10.96   0
   9  -3 -12    5.43   13.52   0
 -16  -1  -9   15.06   13.94   0
 -16   0 -10   18.27   14.68   0
 -15   1  -9    4.52   14.27   0
 -14  -2  -6    0.75   11.12   0
 -14   0  -7   78.27   13.14   0
 -12   2  -6    7.66   11.81   0
 -12   3  -7    1.43   12.39   0
 -11  -2  -3  122.50    9.75   0
 -11   3  -6   72.53   13.06   0
 -11   6 -10  137.51   16.70   0
 -10  -6  -2   75.41    4.42   0
 -10  -3  -2   31.25    6.36   0
 -10   3  -5  718.97   20.26   0
 -10   4  -6   18.08   11.94   0
 -10   6  -9   -4.13   13.62   0
  -9   3  -4 1309.61   24.09   0
  -9   4  -5   -0.63   10.64   0
  -9   6  -8   74.72   14.22   0
  -9   7 -10  224.54   18.51   0
  -8   1  -2 2363.89   25.74   0
  -8   7  -9  529.87   20.74   0
  -8   8 -11  417.24   21.34   0
  -7 -12  -3  210.63   10.28   0
  -7   2  -2   95.46    9.20   0
  -7   6  -6   63.31    9.87   0
  -7   7  -8 1239.39   27.13   0
  -6  -9  -1  401.54    8.74   0
  -6  -6   0    3.11    1.47   0
  -6   1  -1   -1.30    6.35   0
  -6   4  -3  538.73   14.01   0
  -6   9 -13   -5.64   13.25   0
  -5 -11  -2   -5.23    7.70   0
  -5   6  -5 1988.33   27.92   0
  -5   8  -9  348.43   17.22   0
  -4 -11  -2  191.89   11.11   0
  -3   7  -6  349.78   13.69   0
  -3   9 -11 1434.73   27.62   0
  -3  10 -17   14.35   15.16   0
  -2 -13  -4   80.30   12.82   0
  -2 -12  -3   83.52   11.57   0
  -2  -7   0   14.76    5.43   0
  -2   7  -6  537.09   15.27   0
  -1   9 -12   12.67   10.18   0
   0 -12  -4   16.44   11.69   0
   0 -11  -3  421.39   16.87   0
   0  -8  -1   36.22    8.19   0
   0   6  -5   20.22    7.54   0
   0   8  -9  310.91   12.45   0
   0   9 -13  155.48   11.93   0
   1  -9  -2  258.63   13.09   0
   1  -4   0 6760.38   32.13   0
   1   5  -4  271.19    8.52   0
   1   8 -10  263.37   11.90   0
   2  -8  -2   10.50    9.26   0
   2  -6  -1   98.71    9.31   0
   3  -3  -1  238.53    8.81   0
   4  -7  -3 2165.26   29.79   0
   4  -4  -2 2527.63   25.74   0
   4  -1  -2  424.95    8.71   0
   4   7 -12    6.36    5.96   0
   5  -8  -5  779.20   22.19   0
   5  -4  -3   94.93    9.51   0
   5  -1  -3 2805.99   21.79   0
   6  -6  -5  -14.49   10.22   0
   7  -6  -7 1764.69   30.77   0
   7  -1  -6 3103.66   27.51   0
   7   1  -7  444.32    9.56   0
   8  -4  -8    4.58   11.61   0
   8  -3  -8  255.73   13.21   0
   8  -2  -8    5.23    7.99   0
   8   0  -9    4.91    6.16   0
   8   2 -11  453.64   10.26   0
   9  -3 -11  289.26   17.22   0
 -16  -2  -9  269.59   18.85   0
 -15  -3  -7   72.12   11.38   0
 -15  -1  -8   53.04   13.45   0
 -14   1  -8    5.09   12.94   0
 -14   2  -9  113.60   16.56   0
 -13  -2  -5   16.82    8.94   0
 -13   0  -6  188.84   14.09   0
 -13   3  -9   78.13   15.79   0
 -13   4 -10    7.74   14.81   0
 -12  -2  -4   -1.06    7.34   0
 -12   0  -5   27.46   10.21   0
 -12   4  -9    8.16   13.04   0
 -11   0  -4  222.44   12.32   0
 -11   6 -11   -6.98   15.80   0
 -10  -5  -2    1.81    4.43   0
 -10   0  -3   84.36    9.35   0
 -10   5  -8   32.23   12.60   0
  -8 -10  -2  456.70    8.36   0
  -8   8 -12   -5.01   14.86   0
  -7   3  -3  129.11   10.47   0
  -7   4  -4  252.84   12.95   0
  -7   5  -5   16.49    9.89   0
  -7   8 -11  102.73   15.90   0
  -6 -11  -2  153.55    8.73   0
  -6   6  -6  355.35   15.67   0
  -6   7  -8  128.83   13.18   0
  -6   8 -10  261.34   17.04   0
  -6   9 -14   40.45   15.47   0
  -5   3  -2   42.45    8.21   0
  -5   5  -4   65.12    9.80   0
  -5   7  -7 1669.64   27.61   0
  -5   9 -13   35.03   14.27   0
  -4   2  -1   30.16    6.49   0
  -4   7  -7  343.40   14.72   0
  -4   8  -9  346.42   16.10   0
  -4   9 -12  332.20   17.18   0
  -2 -11  -2  854.57   19.08   0
  -2   8  -9  148.05   11.86   0
  -2   9 -12   54.13   11.83   0
  -1 -13  -4   46.71   13.07   0
  -1 -12  -3  108.34   13.88   0
  -1  -9  -1 2332.99   26.59   0
  -1  -7   0  777.08   13.59   0
  -1   8  -9  177.58   11.46   0
  -1   9 -13  230.07   14.20   0
   0 -10  -2   73.57   10.61   0
   0  -6   0   56.43    6.90   0
   0   7  -7  619.20   14.39   0
   0   9 -15   69.53   12.95   0
   0   9 -14   43.20   10.53   0
   1  -5   0 2625.78   22.78   0
   2 -11  -4  175.02   15.25   0
   2 -10  -3  338.32   16.61   0
   2   8 -12   60.41    8.80   0
   3 -10  -4  124.45   11.74   0
   3  -7  -2  219.03   12.05   0
   3  -4  -1  923.64   15.20   0
   3   7 -10   12.61    6.04   0
   4  -5  -2   48.06    9.00   0
   4   6  -9  667.96    9.98   0
   5  -9  -5   43.79   13.14   0
   5  -5  -3    7.09    8.73   0
   6  -7  -5   -5.03   11.41   0
   6  -4  -4   10.14    8.54   0
   6  -3  -4   -3.33    7.27   0
   6  -2  -4  215.84    9.60   0
   6  -1  -4  193.19    9.05   0
   6   1  -5  184.47    6.22   0
   7  -5  -6   18.14   10.51   0
   7   0  -6  235.47    8.92   0
   7   3  -9   49.74    3.94   0
   8  -5  -8  266.96   16.16   0
   8  -1  -8  415.54   12.68   0
   9  -2 -11  255.36   13.74   0
   9  -1 -11  976.74   20.59   0
 -16  -1 -10   17.73   14.70   0
 -15  -4  -7   -5.17    9.63   0
 -15   0  -9   -9.03   13.38   0
 -15   1 -10  131.00   16.94   0
 -14  -3  -6   28.20    9.24   0
 -14  -1  -7  143.63   13.56   0
 -13  -3  -5   26.19    9.62   0
 -13   1  -7  103.57   12.93   0
 -12  -3  -4   36.05    8.51   0
 -12   1  -6  540.40   18.78   0
 -12   2  -7  162.11   14.15   0
 -12   3  -8   -5.76   12.40   0
 -11  -3  -3    0.35    6.62   0
 -11   1  -5 1265.67   24.65   0
 -11   4  -8   73.89   14.51   0
 -10   1  -4   82.98   10.57   0
 -10   4  -7   14.04   11.96   0
 -10   6 -10   52.75   15.01   0
  -9  -1  -2   66.44    7.32   0
  -9   4  -6  851.32   21.47   0
  -9   5  -7   19.33    9.24   0
  -8   2  -3  779.46   17.24   0
  -8   3  -4    0.60    9.18   0
  -8   4  -5  988.22   21.66   0
  -8   6  -8  118.45   14.49   0
  -8   8 -13  401.89   22.36   0
  -7   6  -7   23.82   11.44   0
  -7   7  -9   45.52   13.47   0
  -6   5  -5  419.68   15.16   0
  -5   6  -6   66.70   10.49   0
  -5   9 -14   15.13   13.84   0
  -4 -14  -4  517.00   20.14   0
  -4 -10  -1  253.00   10.54   0
  -4   5  -4  384.90   13.25   0
  -4   8 -10  386.38   16.54   0
  -4   9 -14  548.43   22.38   0
  -4   9 -13    1.15   12.01   0
  -3 -10  -1  157.60   10.46   0
  -3  -8   0   23.06    6.04   0
  -3   7  -7  256.69   13.05   0
  -3   9 -13  684.00   21.77   0
  -2   6  -5  146.62    9.98   0
  -2   7  -7  118.59   10.35   0
  -2   9 -14   -6.75   13.26   0
  -2   9 -13  197.05   14.54   0
  -1 -11  -2   12.97    9.50   0
  -1   7  -7  290.92   11.98   0
  -1   9 -14  257.85   15.06   0
   0  -9  -1  257.86   12.28   0
   0   8 -10  403.96   13.74   0
   1 -11  -3    7.21   11.57   0
   1 -10  -2  652.73   18.68   0
   1  -8  -1  792.85   17.41   0
   1  -1   0  444.41    5.18   0
   1   7  -8  912.87   16.35   0
   1   8 -11   10.28    7.36   0
   2  -9  -2   97.78   11.50   0
   2  -7  -1  301.68   12.40   0
   2   7  -9    4.48    6.76   0
   2   8 -13   -4.20    8.36   0
   3  -5  -1  890.98   16.82   0
   3  -1  -1   47.24    4.81   0
   4   0  -2  436.83    7.33   0
   5  -8  -4   20.54   11.86   0
   5  -6  -3    7.90    9.45   0
   5   0  -3    5.39    3.89   0
   6  -5  -4  153.43   11.82   0
   7  -6  -6  181.34   14.32   0
   7  -4  -5    1.50   10.36   0
   7  -3  -5 1049.33   19.69   0
   8  -6  -8   84.57   14.62   0
   8  -3  -7   69.61    9.92   0
   8  -2  -7   48.83    9.95   0
   8   0  -8  264.32   10.53   0
   8   1  -9   46.71    6.37   0
   9  -4 -10    2.60   11.84   0
   9  -3 -10   35.92   11.42   0
   9  -2 -10  849.88   20.94   0
 -16  -3  -9   16.88   12.51   0
 -15  -2  -8  255.85   15.50   0
 -14  -4  -6   17.38    9.23   0
 -14   0  -8  183.95   15.62   0
 -14   1  -9  -14.04   12.92   0
 -14   2 -10  138.33   17.23   0
 -13  -4  -5    0.88    7.91   0
 -13  -1  -6   42.37   10.65   0
 -12  -1  -5   99.48   11.85   0
 -12   4 -10   50.32   15.34   0
 -11  -4  -3    8.28    6.24   0
 -11  -1  -4   35.25    9.68   0
 -11   3  -7   35.01   12.39   0
 -11   5 -10    1.57   14.46   0
 -10  -1  -3    7.46    7.11   0
 -10   2  -5 2712.65   33.57   0
 -10   3  -6  219.84   14.59   0
 -10   5  -9  147.06   15.51   0
  -9   2  -4 1898.57   26.80   0
  -9   7 -12  863.89   27.50   0
  -8   7 -11 1254.11   29.77   0
  -7 -11  -2  242.38    8.85   0
  -7  -1  -1  802.71   12.85   0
  -7   1  -2   89.18    8.09   0
  -7   8 -13  119.48   16.96   0
  -6   2  -2 2568.70   24.80   0
  -6   3  -3  144.98   10.14   0
  -6   4  -4   -3.30    8.48   0
  -6   7  -9  293.61   16.47   0
  -6   8 -12   81.64   13.80   0
  -5 -13  -3   67.72    9.89   0
  -5 -10  -1  114.83    7.79   0
  -5   1  -1  513.35   10.80   0
  -5   7  -8  116.45   12.18   0
  -5   8 -11   -1.01   12.11   0
  -5   9 -16   83.27   16.55   0
  -5   9 -15  287.00   19.42   0
  -4 -13  -3  394.74   15.43   0
  -4  -8   0   39.15    5.23   0
  -4   4  -3 1631.23   21.22   0
  -4   9 -15  256.91   18.20   0
  -3 -14  -4  193.52   15.57   0
  -3 -13  -3  458.99   17.23   0
  -3   2  -1 1033.48   12.95   0
  -3   5  -4  278.98   11.55   0
  -3   8 -10    7.13   10.51   0
  -3   9 -15   -7.34   13.79   0
  -3   9 -14  372.65   18.48   0
  -2  -8   0  144.22    7.85   0
  -2   5  -4  225.61   10.06   0
  -2   8 -10   31.56   10.30   0
  -2   9 -15  114.63   14.00   0
  -1   5  -4 1142.46   16.36   0
  -1   8 -10  168.12   11.59   0
  -1   9 -16  235.61   17.11   0
  -1   9 -15   61.90   12.12   0
   0 -12  -3   15.07   11.89   0
   0 -11  -2   27.79   11.91   0
   0  -7   0   64.57    7.67   0
   0   5  -4  466.90   10.45   0
   0   8 -11   17.01   10.33   0
   1  -6   0   57.10    7.92   0
   1   6  -6  283.26    9.14   0
   1   8 -12  166.85   11.59   0
   2 -11  -3   51.10   12.47   0
   2  -4   0 1463.63   17.24   0
   2  -3   0  184.98    7.50   0
   2   8 -14  121.91   10.86   0
   3 -10  -3   49.11   12.81   0
   3  -6  -1   25.97    8.59   0
   3   6  -8  205.60    7.60   0
   3   7 -11  247.78    9.87   0
   4  -7  -2   51.81   10.15   0
   5  -7  -3   81.11   11.65   0
   5   6 -12   -1.02    4.53   0
   6  -8  -5   17.79   13.47   0
   6  -6  -4    7.45   10.19   0
   7  -7  -6  193.80   16.37   0
   7  -1  -5   96.53    8.66   0
   8  -1  -7  407.07   13.09   0
   8   2 -10  309.35    8.55   0
   9  -3  -9  110.56   13.55   0
   9  -1 -10  344.58   14.61   0
 -16  -2 -10   -1.09   13.33   0
 -15  -3  -8   15.75   12.05   0
 -15  -1  -9   33.11   13.28   0
 -15   0 -10   14.77   14.12   0
 -15   1 -11  170.30   18.28   0
 -14  -5  -6   -5.22    7.35   0
 -14  -2  -7   12.44   10.24   0
 -13   0  -7  311.37   16.05   0
 -12  -4  -4  281.26   10.25   0
 -12   3  -9   -5.09   12.72   0
 -11  -6  -3   19.16    5.02   0
 -11  -5  -3    4.89    5.19   0
 -11   4  -9    9.48   13.26   0
 -11   5 -11   73.39   16.01   0
  -9  -2  -2  701.39   12.90   0
  -9   0  -3  831.19   17.24   0
  -9   5  -8  162.80   14.46   0
  -9   6 -10 1160.70   28.15   0
  -9   7 -13   29.07   16.25   0
  -8   5  -7   85.42   12.06   0
  -8   6  -9  943.16   24.73   0
  -7   4  -5    6.67    9.49   0
  -7   6  -8  128.73   13.68   0
  -7   8 -14   22.83   15.37   0
  -6 -13  -3   61.56    9.87   0
  -6   0  -1  497.54   10.38   0
  -6   8 -13  -10.60   14.33   0
  -5 -12  -2   20.30    8.63   0
  -5   5  -5  595.88   16.19   0
  -5   7  -9  227.24   14.48   0
  -5   8 -12   -1.46   12.20   0
  -4 -12  -2  129.71   10.38   0
  -4   6  -6  642.80   15.68   0
  -4   7  -8   73.52   10.79   0
  -4   8 -11   31.35   12.16   0
  -4   9 -17  109.20   16.90   0
  -4   9 -16  195.37   17.67   0
  -3 -12  -2  167.01   11.86   0
  -3   3  -2  669.25   12.59   0
  -3   6  -6   23.46    8.86   0
  -3   8 -11  357.37   16.01   0
  -3   9 -17    4.56   14.97   0
  -2 -13  -3   12.09   11.13   0
  -2   2  -1 1226.48   12.81   0
  -2   7  -8  681.85   17.61   0
  -2   8 -11  287.64   15.19   0
  -2   9 -17  326.50   19.70   0
  -2   9 -16   37.96   13.21   0
  -1 -13  -3   34.00   13.61   0
  -1 -10  -1 2410.34   28.98   0
  -1  -8   0  106.42    8.22   0
  -1   8 -11  361.49   14.33   0
   0   3  -2   33.03    4.81   0
   0   6  -6  302.59   10.11   0
   0   7  -8  153.26    9.69   0
   1 -12  -3   96.64   14.54   0
   1  -9  -1  246.93   12.75   0
   1  -7   0   27.64    7.45   0
   1   8 -13   10.46    9.27   0
   2 -10  -2   21.34   11.18   0
   2  -8  -1  114.55   10.63   0
   2  -5   0  192.28    9.73   0
   2   6  -7  625.10   11.59   0
   3  -7  -1   22.22    8.60   0
   4  -9  -3   92.59   13.23   0
   4  -4  -1  152.30    9.49   0
   4  -3  -1  152.40    8.55   0
   5  -9  -4    3.44   12.78   0
   5  -5  -2  262.66   12.09   0
   5  -4  -2  101.05    9.45   0
   5  -3  -2 1050.43   17.19   0
   5  -2  -2    4.47    6.22   0
   5   2  -4   37.89    2.90   0
   6  -3  -3  453.15   13.27   0
   7   1  -6  135.42    6.61   0
   8  -6  -7  949.27   25.27   0
   9  -2  -9  571.89   16.78   0
 -16  -1 -11   92.93   15.73   0
 -14  -1  -8   55.13   12.34   0
 -14   0  -9  338.32   19.04   0
 -14   1 -10  373.28   19.96   0
 -14   2 -11   38.93   15.45   0
 -13  -6  -5    0.60    5.71   0
 -13  -2  -6   94.38   10.44   0
 -13   3 -11  120.35   17.45   0
 -12  -5  -4   54.37    6.87   0
 -12  -2  -5   37.58    9.71   0
 -12   0  -6  327.43   14.99   0
 -12   1  -7  622.85   20.00   0
 -12   2  -8  235.43   16.08   0
 -12   4 -11   43.57   15.77   0
 -10  -2  -3   53.93    7.99   0
 -10   0  -4  160.27   10.76   0
 -10   4  -8    6.48   11.38   0
 -10   5 -10   33.43   14.10   0
 -10   6 -12    4.17   14.12   0
  -9   4  -7  178.00   14.12   0
  -9   6 -11   -0.93   13.81   0
  -8   1  -3   11.85    7.82   0
  -8   4  -6    3.85   10.11   0
  -8   7 -12  101.60   15.58   0
  -7   2  -3 1959.86   23.93   0
  -7   3  -4  267.00   12.32   0
  -7   7 -11  253.23   16.97   0
  -7   8 -15    3.77   15.49   0
  -6 -10  -1   21.62    5.21   0
  -6   7 -10   74.04   13.22   0
  -6   8 -14  172.87   16.03   0
  -5  -8   0    3.68    3.71   0
  -5   4  -4  831.83   17.20   0
  -5   6  -7 1145.96   22.60   0
  -5   8 -13  572.72   22.15   0
  -4   5  -5  243.98   11.68   0
  -4   7  -9  212.56   13.20   0
  -4   8 -12 1145.08   25.86   0
  -3 -11  -1  737.72   17.22   0
  -3  -9   0  487.34   12.19   0
  -3   9 -18   68.36   15.50   0
  -2  -9   0    7.92    7.63   0
  -2  -5   1  198.88    6.01   0
  -2  -4   1  189.16    4.59   0
  -2   4  -3 2854.21   24.00   0
  -2   6  -6 1228.61   19.74   0
  -1 -12  -2    1.63   10.49   0
  -1  -4   1  183.47    5.95   0
  -1   6  -6   99.49    8.66   0
  -1   8 -12    6.53   10.83   0
   0 -10  -1    4.12    9.04   0
   0   8 -12   17.76    8.72   0
   1 -11  -2   -5.10   11.07   0
   1   7  -9  226.46    9.84   0
   1   8 -14   79.61   10.49   0
   2  -6   0   28.75    8.07   0
   2   7 -10   33.42    6.23   0
   3   0  -1  655.25    7.79   0
   3   7 -12  453.33   12.20   0
   4  -8  -2   21.92   10.68   0
   4  -2  -1  276.04    8.66   0
   4   6 -10  233.06    7.34   0
   5  -8  -3  -11.77   11.06   0
   5  -6  -2 2263.01   29.73   0
   6  -6  -3  896.94   20.97   0
   6  -5  -3  825.33   19.20   0
   7   2  -7  350.56    7.21   0
   8  -4  -6   11.75    9.75   0
   8  -3  -6   23.61    9.12   0
   8  -2  -6  598.51   15.48   0
   8   0  -7  594.44   13.24   0
   8   1  -8   23.50    6.07   0
   9  -5  -8   61.44   14.58   0
   9  -4  -8  206.22   14.46   0
   9  -1  -9  482.87   15.35   0
   9   0 -10   37.11    8.63   0
 -16  -3 -10   -1.68   12.43   0
 -16  -2 -11  376.13   20.91   0
 -15  -4  -8  181.38   12.48   0
 -15  -2  -9   -8.24   11.73   0
 -15  -1 -10  696.77   23.34   0
 -15   0 -11  154.42   17.11   0
 -14  -3  -7  416.97   15.63   0
 -13  -1  -7   83.43   11.86   0
 -13   2 -10   19.93   13.70   0
 -12   3 -10   50.93   14.39   0
 -12   4 -12    6.69   13.78   0
 -11  -2  -4    6.54    7.05   0
 -11   1  -6  912.79   21.48   0
 -11   2  -7  192.26   14.04   0
 -11   4 -10   65.26   14.35   0
 -11   5 -12  605.69   24.59   0
 -10   2  -6  325.42   15.23   0
 -10   3  -7 1048.76   22.55   0
 -10   6 -13  733.83   26.10   0
  -9   1  -4  347.94   13.15   0
  -9   3  -6 1899.87   28.83   0
  -9   5  -9   67.85   10.76   0
  -8  -1  -2  216.70    8.71   0
  -8   2  -4  620.82   16.10   0
  -8   6 -10   95.85   13.80   0
  -8   7 -13  185.96   17.78   0
  -7   5  -7   80.87   11.31   0
  -7   7 -12  167.42   16.01   0
  -6 -12  -2    9.66    7.24   0
  -6   6  -8  594.25   17.12   0
  -6   7 -11    7.32   12.00   0
  -6   8 -15    8.66   14.58   0
  -5   3  -3   10.71    5.82   0
  -5   7 -10  149.69   13.80   0
  -5   8 -14  171.19   15.20   0
  -4 -14  -3  237.13   15.55   0
  -4 -11  -1   69.64    8.06   0
  -4  -9   0   63.15    6.54   0
  -4   1  -1 2209.13   18.39   0
  -4   6  -7    6.45    9.12   0
  -4   8 -13  631.05   21.13   0
  -3 -14  -3  209.85   16.09   0
  -3   7  -9   -1.05    9.37   0
  -3   8 -12  283.60   15.57   0
  -2 -11  -1   88.94   10.05   0
  -2   8 -12   60.85   11.23   0
  -1 -11  -1  286.39   13.67   0
  -1  -9   0  581.25   14.52   0
  -1  -5   1  450.55    8.61   0
  -1  -3   1  478.28    6.43   0
   0 -12  -2   86.69   12.92   0
   0   7  -9  726.96   15.86   0
   0   8 -13   93.45   10.36   0
   1 -10  -1    0.17    9.88   0
   1  -8   0  183.82   10.91   0
   1   5  -5 1875.69   17.48   0
   1   6  -7 1363.49   17.66   0
   1   8 -15   31.93   10.52   0
   2  -9  -1 1137.55   22.82   0
   2  -7   0  548.64   14.87   0
   3  -4   0  949.92   15.50   0
   4  -6  -1  636.32   16.62   0
   5  -9  -3   -4.32   12.10   0
   5  -1  -2    9.98    5.01   0
   5   1  -3  198.39    5.29   0
   6  -7  -3   -6.73   10.85   0
   7  -6  -4   37.54   11.84   0
   7  -5  -4   41.84   10.99   0
   7  -2  -4 1610.80   21.64   0
   7   0  -5   20.52    5.22   0
   8  -6  -6  895.25   24.06   0
   8  -1  -6  365.81   12.74   0
   9  -2  -8  220.51   12.30   0
 -16  -1 -12   35.63   16.06   0
 -15  -5  -8   -2.93    9.74   0
 -15  -3  -9   39.03   13.09   0
 -14  -4  -7   16.71   10.25   0
 -14  -2  -8   15.97   11.00   0
 -14   1 -11   14.25   14.57   0
 -13  -3  -6   30.21    8.64   0
 -13   0  -8  829.24   22.50   0
 -13   1  -9  218.05   15.53   0
 -12  -3  -5   -3.83    8.22   0
 -12  -1  -6   -0.54    9.01   0
 -11   3  -9   49.28   12.99   0
 -11   5 -13    7.59   15.24   0
 -10  -3  -3  634.05   13.11   0
 -10   4  -9   34.15   12.22   0
 -10   5 -11  511.22   20.88   0
  -9  -1  -3  221.28   10.48   0
  -9   4  -8  452.01   17.92   0
  -9   6 -12  778.49   24.51   0
  -8   4  -7  206.80   13.67   0
  -8   6 -11  416.97   19.19   0
  -8   7 -14  100.94   16.76   0
  -7   4  -6   52.34   10.23   0
  -7   6 -10   27.02   11.84   0
  -7   7 -13    2.48   12.33   0
  -6   1  -2 2277.72   21.81   0
  -6   2  -3 1109.59   17.80   0
  -6   3  -4    5.34    8.22   0
  -6   8 -16  566.73   23.36   0
  -5 -14  -3   -6.52    9.37   0
  -5 -11  -1    4.21    6.88   0
  -5   5  -6   39.02    9.35   0
  -5   6  -8   40.92   10.72   0
  -5   8 -15  472.22   21.11   0
  -4 -13  -2   19.22   10.59   0
  -4   4  -4  802.64   16.16   0
  -4   7 -10  184.66   13.23   0
  -4   8 -14  300.33   17.22   0
  -3 -13  -2  177.50   12.88   0
  -3  -6   1   -3.13    4.27   0
  -3   5  -5 2091.99   23.73   0
  -3   6  -7  971.94   19.12   0
  -3   8 -13    8.94   11.19   0
  -2 -13  -2  175.70   14.95   0
  -2  -6   1 1533.76   14.80   0
  -2   5  -5  818.92   15.31   0
  -2   7  -9  423.98   14.69   0
  -1  -6   1   36.26    5.44   0
  -1   8 -13   -0.58    9.28   0
   0 -11  -1   86.84   11.09   0
   0  -9   0 2046.46   26.13   0
   0  -6   1  947.56   15.00   0
   0  -5   1 4563.89   27.05   0
   0   8 -14   -0.94    8.77   0
   1 -12  -2   71.87   13.64   0
   1   7 -10  321.06   11.07   0
   2 -11  -2  264.35   14.06   0
   2  -1   0   32.51    4.33   0
   2   6  -8  377.06    9.90   0
   2   7 -11   -4.53    7.06   0
   3  -6   0  399.89   13.27   0
   3  -3   0  343.52    9.52   0
   3   6  -9   86.32    6.64   0
   3   7 -13   22.34    7.27   0
   4  -9  -2    9.52   11.04   0
   4  -1  -1    8.39    4.64   0
   6   1  -4  491.86    8.45   0
   6   2  -5   37.84    3.36   0
   7  -7  -4    5.13   12.30   0
   7  -1  -4  369.26   11.37   0
   8  -5  -5   17.41   11.25   0
   8  -4  -5   36.07   10.26   0
   8  -3  -5   33.19    9.21   0
   8   2  -9  391.90    8.57   0
   9  -5  -7   16.00   12.35   0
   9  -4  -7  177.93   13.86   0
   9  -3  -7   19.78   11.33   0
   9  -1  -8   42.06    9.70   0
   9   0  -9   13.69    7.65   0
  10  -3 -10  305.17   17.70   0
 -16  -3 -11   25.18   14.35   0
 -15  -2 -10  228.79   16.29   0
 -15  -1 -11   10.43   14.96   0
 -15   0 -12  226.09   18.45   0
 -14  -1  -9  406.59   18.12   0
 -14   0 -10   44.24   13.98   0
 -13  -4  -6  384.67   13.85   0
 -13  -2  -7   13.06   10.52   0
 -12   0  -7  422.87   16.81   0
 -12   1  -8  291.90   16.17   0
 -12   3 -11    6.94   13.49   0
 -11  -3  -4  637.78   14.04   0
 -11   0  -6  621.04   18.23   0
 -11   2  -8 1311.90   26.65   0
 -11   4 -11   -1.14    9.64   0
 -10  -1  -4   79.92    8.76   0
 -10   3  -8    8.28   11.01   0
 -10   4 -10    7.11   11.90   0
  -9  -4  -2  235.65    7.52   0
  -9   3  -7  250.41   14.24   0
  -9   6 -13    7.27   14.47   0
  -8   0  -3   29.71    7.39   0
  -8   3  -6  162.06   11.68   0
  -8   5  -9   96.24   12.92   0
  -8   7 -15    3.74   15.34   0
  -7 -12  -2  231.73    9.74   0
  -7   1  -3 1130.54   17.80   0
  -7   3  -5    7.88    8.66   0
  -7   7 -14   26.21   13.70   0
  -6   5  -7   24.47    9.53   0
  -6   7 -12  163.38   14.64   0
  -5 -13  -2   48.58   10.17   0
  -5  -9   0   27.38    5.33   0
  -5   7 -11  382.97   16.92   0
  -5   8 -17  176.88   16.72   0
  -5   8 -16  350.32   19.88   0
  -4   2  -2  110.72    6.11   0
  -4   8 -15  483.61   20.07   0
  -3 -10   0    7.93    7.85   0
  -3   4  -4  606.85   13.32   0
  -3   7 -10  377.18   15.19   0
  -3   8 -14   10.99   11.23   0
  -2 -12  -1  367.80   15.68   0
  -2  -7   1  458.27    9.88   0
  -2   6  -7    4.37    7.77   0
  -2   7 -10  256.93   13.71   0
  -2   8 -14    5.39   10.59   0
  -1 -13  -2  243.94   15.62   0
  -1 -10   0  163.88   10.80   0
  -1  -7   1   28.29    5.85   0
  -1   6  -7   54.66    8.19   0
  -1   7 -10  382.98   14.54   0
  -1   8 -15   53.69   12.40   0
  -1   8 -14    7.22   10.02   0
   0  -3   1   47.06    4.46   0
   0   6  -7 1578.10   19.80   0
   0   7 -10  109.79    9.20   0
   0   8 -16    7.64   11.59   0
   0   8 -15   39.98    9.92   0
   1 -11  -1   10.67   10.86   0
   1  -9   0  135.57   10.92   0
   1  -5   1  617.68   12.06   0
   1  -4   1   10.49    5.33   0
   2 -10  -1  194.59   13.96   0
   2  -8   0  654.52   16.95   0
   2   7 -12  545.60   13.81   0
   3  -9  -1   81.59   11.74   0
   3  -7   0   13.60    8.34   0
   3  -2   0 1296.22   14.33   0
   3   7 -14  412.52   12.52   0
   4 -10  -2   98.57   14.53   0
   4  -8  -1 2371.00   32.47   0
   4   1  -2  986.47    8.22   0
   5  -5  -1   19.43    8.84   0
   5  -3  -1 1999.18   22.60   0
   6  -8  -3   49.81   12.42   0
   6  -6  -2  471.30   16.61   0
   6  -5  -2   11.92    9.04   0
   6  -4  -2  196.80   11.17   0
   6  -3  -2  136.56    9.44   0
   7  -4  -3   16.00    8.91   0
   8  -6  -5  505.27   19.53   0
   8  -2  -5 1055.02   19.20   0
   9  -2  -7   24.04    8.83   0
   9   1 -10   94.37    8.29   0
  10  -4  -9   85.03   15.17   0
 -16  -2 -12    0.58   14.51   0
 -15  -4  -9  196.03   14.53   0
 -14  -5  -7  388.97   13.44   0
 -14  -3  -8   53.14   10.65   0
 -14   1 -12   89.13   16.32   0
 -13  -1  -8  183.02   13.72   0
 -13   0  -9   17.46   11.79   0
 -13   1 -10  724.35   22.98   0
 -12  -4  -5  429.91   13.12   0
 -12  -2  -6   28.66   10.03   0
 -12   2 -10  109.36   14.51   0
 -11   1  -7  197.27   13.13   0
 -11   3 -10  156.04   15.44   0
 -11   4 -12  230.10   18.22   0
 -10   0  -5   -3.28    8.34   0
 -10   1  -6  287.30   13.77   0
 -10   2  -7 1741.93   28.27   0
 -10   5 -13  622.69   23.81   0
  -9   0  -4    0.04    7.47   0
  -9   1  -5  439.72   14.18   0
  -9   4  -9  246.82   15.23   0
  -9   5 -11   -4.10   12.49   0
  -9   6 -14  122.72   17.18   0
  -8  -2  -2  816.06   13.18   0
  -8   2  -5   23.20    8.90   0
  -8   6 -12   -0.91    9.27   0
  -7   2  -4   95.59    8.94   0
  -7   6 -11   46.46   12.65   0
  -7   7 -15  323.24   20.03   0
  -6 -11  -1  692.12   13.01   0
  -6   4  -6  285.92   12.87   0
  -6   6 -10   66.50   12.37   0
  -6   7 -13   41.33   13.18   0
  -5   5  -7  704.25   17.40   0
  -5   6  -9  128.27   12.16   0
  -5   7 -12    7.73   11.80   0
  -4 -12  -1   76.58   10.05   0
  -4 -10   0   28.47    7.13   0
  -4   7 -11   40.68   11.12   0
  -4   8 -18   11.08   15.51   0
  -4   8 -17   24.71   13.82   0
  -4   8 -16   40.05   12.70   0
  -3 -12  -1  237.82   12.35   0
  -3  -7   1   48.33    5.27   0
  -3   1  -1  377.68    8.32   0
  -3   6  -8   83.46    9.69   0
  -3   7 -11  168.66   13.60   0
  -3   8 -17   48.93   14.67   0
  -3   8 -16  152.69   15.07   0
  -2   8 -16   66.81   12.49   0
  -2   8 -15  250.24   15.16   0
  -1 -12  -1   66.14   11.12   0
  -1   8 -18   40.57   14.33   0
  -1   8 -17   37.55   12.98   0
  -1   8 -16    2.50   10.84   0
   0 -10   0 1217.64   22.27   0
   0   8 -17    6.51   10.47   0
   1  -6   1    6.26    6.94   0
   1  -3   1  151.16    6.44   0
   1   7 -11    8.71    6.74   0
   2  -9   0   44.23    9.77   0
   2   5  -6 2219.02   17.77   0
   3 -10  -1   -2.04   11.35   0
   4  -5   0   15.91    8.38   0
   4  -4   0 2527.56   25.59   0
   5  -7  -1    3.73    9.66   0
   5  -6  -1  139.71   11.31   0
   5   0  -2    5.45    4.10   0
   6  -2  -2  673.15   13.86   0
   6   0  -3   39.24    5.04   0
   7  -6  -3   34.46   11.55   0
   7  -3  -3   93.47    9.24   0
   7  -2  -3   80.55    9.33   0
   7   1  -5   30.91    5.13   0
   7   3  -8  942.30    8.04   0
   8  -5  -4  850.21   21.58   0
   8  -4  -4    9.16    8.99   0
   8   0  -6  332.64    9.99   0
   8   1  -7   56.90    5.97   0
   9  -3  -6   -5.84   10.81   0
 -16  -4 -11   43.77   14.89   0
 -15  -3 -10   30.43   13.01   0
 -15  -1 -12  425.90   21.73   0
 -15   0 -13    1.25   14.28   0
 -14  -6  -7    7.87    7.81   0
 -14  -2  -9   48.40   11.89   0
 -14  -1 -10    1.44   12.06   0
 -14   0 -11  470.29   20.53   0
 -13  -5  -6  390.63   13.16   0
 -13   2 -12   39.15   14.01   0
 -12  -1  -7  123.02   13.01   0
 -12   0  -8   66.54   12.72   0
 -12   1  -9 1454.57   28.60   0
 -12   3 -12   18.86   10.43   0
 -11  -4  -4  340.16   10.82   0
 -11  -2  -5  132.28   10.56   0
 -11   2  -9    4.93   11.64   0
 -11   4 -13   -3.92   13.70   0
 -10  -4  -3   78.19    6.42   0
 -10   3  -9  628.37   20.40   0
 -10   4 -11    6.30   12.44   0
 -10   5 -14   43.90   14.76   0
  -9  -5  -2  286.22    7.15   0
  -9  -2  -3  681.64   13.74   0
  -9   5 -12  103.08   14.58   0
  -9   6 -15   18.95   15.19   0
  -8   4  -8    2.97    7.29   0
  -8   5 -10    3.71    8.74   0
  -8   6 -13   72.11   14.77   0
  -7  -3  -1  124.90    5.33   0
  -7   5  -9   56.33   11.53   0
  -7   6 -12    5.75   12.13   0
  -7   7 -16   45.95   15.98   0
  -6 -13  -2  322.57   12.64   0
  -6   5  -8  786.89   19.65   0
  -6   7 -14  741.38   23.47   0
  -5   7 -13  362.64   17.65   0
  -4   4  -5   18.87    7.78   0
  -4   6  -9   59.54   10.29   0
  -4   7 -12   79.30   12.01   0
  -3 -14  -2   -9.16   12.88   0
  -3   3  -3   41.27    5.66   0
  -3   5  -6   74.74    8.94   0
  -3   8 -19  160.87   16.91   0
  -3   8 -18  336.23   19.04   0
  -2 -11   0  802.41   18.60   0
  -2  -8   1  268.94    9.11   0
  -2   6  -8   57.09    8.79   0
  -2   7 -11  140.66   11.38   0
  -2   8 -18  276.96   17.25   0
  -2   8 -17   43.94   12.81   0
  -1  -8   1  165.23    8.85   0
  -1   4  -4  255.90    8.49   0
  -1   7 -11  141.73   10.63   0
   0  -8   1  531.18   13.71   0
   0   6  -8  368.03   11.97   0
   0   7 -11  670.99   15.90   0
   1 -10   0   -7.08    9.05   0
   1  -7   1  745.73   15.41   0
   1   6  -8   54.80    6.65   0
   1   7 -12   15.98    8.79   0
   2  -4   1 1405.26   16.95   0
   2   7 -13  341.13   12.23   0
   3  -8   0   76.93   10.11   0
   3   5  -7  179.88    6.28   0
   4  -3   0 1494.22   18.48   0
   4   5  -8  486.72    7.84   0
   6  -8  -2  115.40   13.83   0
   7  -7  -3  877.62   22.27   0
   7   0  -4   33.78    6.16   0
   8  -6  -4 3052.84   39.94   0
   8  -3  -4   53.48    9.48   0
   9  -2  -6   18.22    9.84   0
   9  -1  -7   52.76    8.28   0
   9   0  -8   14.00    7.45   0
  10  -3  -8   18.87   12.72   0
  10  -2  -9  306.85   14.55   0
 -16  -3 -12  207.68   17.32   0
 -16  -2 -13  253.97   19.74   0
 -15  -5  -9   18.78   10.79   0
 -15  -2 -11   -2.52   12.74   0
 -14  -4  -8   -4.23   10.36   0
 -14   1 -13  105.20   16.70   0
 -13  -3  -7   -1.74    8.48   0
 -13   0 -10  709.53   22.80   0
 -13   1 -11   -3.15   12.70   0
 -13   2 -13   24.64   15.19   0
 -12  -5  -5  109.74    8.62   0
 -12   2 -11  412.27   19.63   0
 -12   3 -13  102.98   16.79   0
 -11  -1  -6  126.57   11.75   0
 -11   1  -8 1227.57   25.12   0
 -11   3 -11    9.70   12.60   0
 -10  -2  -4  681.75   14.58   0
 -10   2  -8   19.19   10.73   0
 -10   5 -15  154.83   17.36   0
  -9   3  -8  709.81   19.87   0
  -9   4 -10   -5.68   11.55   0
  -8   3  -7   51.53   10.43   0
  -8   5 -11   89.96   13.43   0
  -8   6 -14   76.26   15.36   0
  -7  -1  -2 1470.67   16.70   0
  -7   3  -6  200.58   11.65   0
  -6   0  -2  474.90   10.41   0
  -6   3  -5  984.38   18.41   0
  -6   6 -11   74.78   12.50   0
  -6   7 -16  786.38   25.42   0
  -5 -10   0  397.25   10.09   0
  -5   7 -14  236.32   16.39   0
  -4   5  -7   78.12    9.68   0
  -4   7 -13  370.65   16.91   0
  -3 -13  -1    4.90   11.12   0
  -3 -11   0  215.97   10.70   0
  -3  -8   1   63.58    5.46   0
  -3   7 -12  263.21   14.27   0
  -2 -13  -1   69.20   13.03   0
  -2   3  -3 4703.37   27.64   0
  -2   5  -6   12.32    7.23   0
  -2   7 -12  114.72   11.24   0
  -1 -13  -1  154.79   15.33   0
  -1 -11   0   -2.03    8.35   0
  -1  -9   1  423.83   13.42   0
  -1   5  -6  234.02   10.18   0
  -1   6  -8 1401.94   20.37   0
  -1   7 -12  351.23   14.82   0
   0 -11   0  121.03   11.57   0
   0   4  -4  399.07    8.82   0
   0   7 -12   -0.25    8.97   0
   1 -12  -1   -0.87   11.03   0
   1  -8   1 2567.76   28.37   0
   1   5  -6   11.16    4.88   0
   2  -7   1   67.35    9.03   0
   2   6  -9  336.54    9.77   0
   2   7 -14  670.31   15.95   0
   3  -9   0  472.84   16.96   0
   3  -1   0  622.28    9.21   0
   3   6 -10  175.12    7.64   0
   4 -10  -1    4.26   12.61   0
   4  -7   0  895.45   18.94   0
   4   6 -12  381.57    9.78   0
   6  -6  -1 2341.62   31.31   0
   6  -4  -1   32.42    8.60   0
   6  -1  -2 1794.93   18.96   0
   7  -4  -2   33.48    9.19   0
   7  -1  -3    5.21    7.30   0
   8  -2  -4  267.51   11.58   0
   8   2  -8  113.21    5.63   0
   9   1  -9   59.29    6.83   0
  10  -1  -9  909.25   19.78   0
 -15  -4 -10  244.43   16.36   0
 -15  -1 -13   88.01   16.91   0
 -14  -3  -9   32.11   12.07   0
 -14  -1 -11  425.47   20.11   0
 -14   0 -12   80.24   15.31   0
 -13  -2  -8   14.50    9.85   0
 -13  -1  -9   46.12   11.60   0
 -13   2 -14   23.80   14.78   0
 -12  -3  -6  232.95   11.40   0
 -12   1 -10   32.48   12.50   0
 -12   3 -14  150.39   18.16   0
 -11  -5  -4   -1.81    5.70   0
 -11   0  -7   37.54   10.22   0
 -11   2 -10  433.92   18.20   0
 -11   3 -12   14.60   12.47   0
 -11   4 -14  317.06   19.28   0
 -10  -5  -3  355.10    8.66   0
 -10  -1  -5   18.48    7.97   0
 -10   0  -6  172.28   12.27   0
 -10   1  -7  419.04   15.66   0
 -10   3 -10   48.66   12.65   0
 -10   4 -12   57.53   13.10   0
  -9  -1  -4  224.17   10.98   0
  -9   5 -13   10.11   12.50   0
  -8  -1  -3  484.99   11.59   0
  -8   2  -6   11.57    8.20   0
  -8   4  -9   19.92   11.33   0
  -8   6 -16  215.21   17.87   0
  -8   6 -15   -5.98   14.32   0
  -7   2  -5  160.79   10.33   0
  -7   5 -10   21.60   10.49   0
  -7   6 -13  113.74   13.86   0
  -6   1  -3  163.32    8.65   0
  -6   4  -7   20.98    9.20   0
  -6   7 -18   99.09   16.27   0
  -6   7 -17   57.31   15.48   0
  -5   4  -6  301.79   12.16   0
  -5   5  -8   34.48    9.60   0
  -5   6 -11   -9.72   10.13   0
  -5   7 -16  111.25   15.90   0
  -5   7 -15  176.50   15.37   0
  -4 -13  -1   15.77   10.56   0
  -4 -11   0   33.39    8.07   0
  -4  -7   1   14.14    3.57   0
  -4   0  -1 1065.29   11.72   0
  -4   3  -4   32.63    7.49   0
  -4   6 -10  174.06   12.30   0
  -4   7 -14   68.11   12.70   0
  -3   4  -5  391.36   11.68   0
  -3   7 -13   63.96   11.17   0
  -2  -9   1   69.56    7.44   0
  -2   2  -2 1369.59   14.01   0
  -2   6  -9  318.03   12.54   0
  -2   7 -13  100.61   12.63   0
   0  -9   1  136.97   10.17   0
   0  -2   1   87.52    3.78   0
   0   5  -6  127.47    7.33   0
   0   7 -13  317.86   13.73   0
   1 -11   0   82.77   11.86   0
   1  -9   1 1112.87   20.91   0
   1  -2   1  121.03    5.34   0
   1   6  -9  504.79   12.64   0
   1   7 -13  204.63   10.69   0
   2  -8   1  245.18   12.29   0
   2   7 -15  518.86   14.90   0
   3  -6   1  568.35   14.91   0
   4  -8   0  715.95   18.27   0
   4  -2   0  370.44    8.69   0
   5  -6   0 1082.53   21.37   0
   5  -5   0  327.57   12.94   0
   5  -4   0  283.92   11.72   0
   5  -1  -1 1311.77   15.13   0
   7  -7  -2  168.62   15.04   0
   8  -6  -3   23.34   12.44   0
   8  -4  -3  111.10   11.19   0
   8   0  -5  797.85   14.35   0
   9  -3  -5   -2.73    9.17   0
   9  -1  -6  106.11    9.91   0
   9   0  -7  147.66    9.37   0
  10  -4  -7   25.49   11.96   0
  10  -3  -7    3.10   10.34   0
  10  -2  -8  135.38   11.86   0
 -16  -4 -12  292.37   17.63   0
 -16  -3 -13  123.75   16.15   0
 -15  -3 -11  459.80   19.28   0
 -15  -2 -12  118.11   15.57   0
 -14  -5  -8  372.41   14.88   0
 -14  -2 -10  103.62   13.22   0
 -13  -7  -6    1.84    6.03   0
 -13   1 -12  100.87   14.16   0
 -12  -6  -5    6.13    6.10   0
 -12  -2  -7   79.55   10.12   0
 -12  -1  -8   66.02   11.91   0
 -12   0  -9  324.80   16.01   0
 -12   2 -12   71.68   14.56   0
 -11  -3  -5  420.71   12.38   0
 -11   4 -15   -7.89   14.01   0
 -10   4 -13   44.64   14.13   0
  -9  -6  -2  292.10    6.16   0
  -9   3  -9  174.96   13.41   0
  -9   4 -11  102.20   13.80   0
  -9   5 -14  131.67   16.00   0
  -8  -3  -2  817.76   11.89   0
  -8   0  -4  551.44   13.59   0
  -8   5 -12   37.23    9.74   0
  -7   0  -3 1431.35   18.26   0
  -7   5 -11   16.52   11.45   0
  -7   6 -14   47.68   13.06   0
  -5  -1  -1  213.46    6.63   0
  -5   7 -18    3.13   15.12   0
  -5   7 -17   81.02   14.55   0
  -4  -8   1   80.51    5.28   0
  -4   2  -3 4071.02   27.67   0
  -4   7 -16   65.24   14.14   0
  -3 -12   0   59.48   10.26   0
  -3  -9   1   22.81    5.74   0
  -3   5  -7  427.31   13.18   0
  -3   7 -14    2.62   10.47   0
  -2 -12   0  230.84   12.77   0
  -2 -10   1  112.96    9.88   0
  -2   7 -14   -7.86   10.62   0
  -1 -12   0   26.75    9.92   0
  -1 -10   1 2193.22   27.05   0
  -1   3  -3  746.70   11.06   0
  -1   6  -9   18.93    7.72   0
   0 -12   0  279.55   15.17   0
   0 -10   1    8.17    8.58   0
   0   6  -9  865.31   15.97   0
   0   7 -14   24.04   10.24   0
   1   7 -15  647.87   17.22   0
   1   7 -14  155.18   10.34   0
   2 -11   0   87.66   13.04   0
   2  -9   1   -5.96    9.19   0
   2   6 -10  293.37    9.96   0
   3 -10   0   97.80   10.49   0
   3  -8   1    8.81    8.68   0
   3  -3   1  438.20   10.57   0
   3   6 -11   80.56    6.84   0
   4   6 -13    6.47    6.23   0
   5  -7   0 2695.69   33.84   0
   5  -3   0  412.66   12.13   0
   6  -8  -1   -0.84   11.61   0
   6  -2  -1  648.25   13.71   0
   7  -2  -2   16.27    7.19   0
   8  -3  -3  209.82   11.81   0
   8  -1  -4  204.83    9.71   0
   8   1  -6   74.91    5.86   0
   8   3 -10   10.99    3.30   0
   9  -5  -4  512.27   19.29   0
   9  -4  -4   90.60   11.23   0
  10  -4  -6    4.41   12.39   0
  10  -2  -7  112.62   12.13   0
 -15  -5 -10   54.78   12.51   0
 -15  -1 -14   30.36   15.20   0
 -14  -1 -12    3.59   14.16   0
 -14   0 -13  126.20   15.48   0
 -13  -3  -8  152.49   12.82   0
 -13  -1 -10  215.18   14.27   0
 -13   0 -11   50.57   12.94   0
 -13   1 -13  206.48   17.28   0
 -12  -4  -6 1008.93   18.78   0
 -12   1 -11  154.76   14.71   0
 -12   2 -13   48.23   14.62   0
 -11  -6  -4   -4.29    5.41   0
 -11  -2  -6  202.85   12.02   0
 -11   0  -8  219.00   14.24   0
 -11   1  -9   21.65   10.77   0
 -11   2 -11   43.15   12.43   0
 -11   3 -13   92.23   15.19   0
 -10  -6  -3  150.83    6.16   0
 -10  -3  -4 1191.64   17.33   0
 -10   2  -9  191.82   13.75   0
 -10   3 -11   20.65   12.15   0
  -9  -3  -3 1072.65   14.80   0
  -9   5 -15   15.54   13.77   0
  -8   3  -8  104.11   11.01   0
  -8   5 -13   51.25   13.10   0
  -7   3  -7 1134.83   21.14   0
  -7   4  -9 1022.47   22.12   0
  -7   6 -16   38.93   14.26   0
  -6   3  -6 2242.28   26.65   0
  -6   5 -10  772.23   20.12   0
  -6   6 -14  349.16   17.58   0
  -5 -13  -1  172.13   10.39   0
  -5 -11   0  497.11   12.19   0
  -5   4  -7 2507.53   28.34   0
  -5   6 -12   34.28   11.00   0
  -5   7 -19   56.70   15.52   0
  -4   1  -2   99.44    6.50   0
  -4   4  -6 1676.71   22.18   0
  -4   5  -8  917.50   18.55   0
  -4   6 -11   95.84   11.23   0
  -4   7 -19  118.92   17.28   0
  -4   7 -18   30.54   13.81   0
  -4   7 -17   12.28   12.64   0
  -3 -14  -1   11.16   11.89   0
  -3 -10   1   -3.22    7.00   0
  -3   7 -16   87.01   12.82   0
  -2 -14  -1  447.68   18.76   0
  -2   4  -5 1025.25   15.61   0
  -2   5  -7   38.29    7.74   0
  -2   6 -10   -3.21    8.26   0
  -2   7 -15    1.64   10.23   0
  -1   7 -15    1.30   11.02   0
  -1   7 -14  161.20   11.72   0
   0  -6   2  227.81    9.30   0
   0   7 -15   29.07   10.65   0
   1 -12   0  485.68   19.34   0
   1 -10   1    4.83    9.35   0
   1   7 -17  227.43   14.21   0
   1   7 -16  570.83   17.33   0
   2  -2   1 1184.81   12.58   0
   2   5  -7 1186.96   13.86   0
   4 -10   0   66.80   13.50   0
   4  -6   1  290.22   12.83   0
   4  -5   1   -1.29    8.09   0
   4  -4   1  402.83   12.39   0
   4   6 -14   14.29    6.75   0
   5  -8   0  453.05   16.08   0
   6   1  -3    4.76    3.87   0
   7  -6  -1  199.20   14.07   0
   7  -5  -1   63.09   10.43   0
   7  -4  -1   23.67    8.44   0
   8  -6  -2 1005.25   24.18   0
   8  -5  -2   11.72    9.92   0
   9  -3  -4   -0.21    8.65   0
   9   1  -8    9.04    5.59   0
  10  -3  -6   23.05   10.22   0
 -16  -5 -12  -13.28   12.27   0
 -16  -4 -13  225.17   17.16   0
 -16  -3 -14  190.19   18.25   0
 -15  -4 -11   45.33   13.93   0
 -15  -3 -12  297.64   19.11   0
 -15  -2 -13   98.51   15.32   0
 -14  -6  -8   -4.20    8.14   0
 -14  -4  -9  409.36   15.70   0
 -14  -3 -10  134.95   13.17   0
 -14  -2 -11  299.91   16.70   0
 -14   0 -14   76.06   16.00   0
 -13  -5  -7 1334.10   21.79   0
 -13  -2  -9   70.48   11.07   0
 -13   0 -12   54.31   14.56   0
 -12  -7  -5   -3.81    4.72   0
 -12   0 -10   -7.39   10.39   0
 -11  -1  -7  313.11   13.51   0
 -11   3 -14  180.34   17.27   0
 -10  -2  -5  430.12   13.41   0
 -10   1  -8   -4.44    9.60   0
 -10   3 -12   46.76   12.69   0
 -10   4 -15  110.81   16.37   0
  -9   3 -10   29.31   11.52   0
  -9   4 -13   18.37   11.98   0
  -9   5 -16  151.37   13.87   0
  -8   2  -7  156.74   11.26   0
  -8   4 -11   85.89   12.43   0
  -7  -2  -2 1220.81   14.25   0
  -7   5 -12   20.19   11.37   0
  -7   6 -18   10.65   15.07   0
  -7   6 -17  211.48   18.34   0
  -6   4  -8 1541.57   23.60   0
  -6   5 -11   70.86   11.54   0
  -6   6 -15   96.74   14.09   0
  -5   6 -13  278.68   15.35   0
  -4  -9   1  192.57    7.49   0
  -4   6 -12    4.27   10.12   0
  -4   7 -20  240.72   18.96   0
  -3   3  -4 5032.79   30.93   0
  -3   5  -8   68.72    8.88   0
  -3   6 -11  251.52   13.14   0
  -3   7 -21   55.06   15.59   0
  -3   7 -20  163.16   16.74   0
  -3   7 -18  178.21   15.55   0
  -3   7 -17   42.57   12.61   0
  -2 -13   0   62.50   12.60   0
  -2 -11   1   97.80   10.60   0
  -2   7 -20   42.79   15.42   0
  -2   7 -19  107.47   16.00   0
  -2   7 -18   45.69   13.45   0
  -2   7 -17   82.95   12.55   0
  -2   7 -16   -9.50   10.30   0
  -1 -13   0   17.38   11.03   0
  -1  -7   2    5.14    5.46   0
  -1  -6   2 1382.59   15.44   0
  -1   4  -5  132.44    7.15   0
  -1   5  -7    8.16    6.43   0
  -1   6 -10 2298.28   26.52   0
  -1   7 -19   32.16   14.04   0
  -1   7 -18   25.50   12.71   0
  -1   7 -17   85.55   13.27   0
  -1   7 -16   -7.62    9.77   0
   0 -11   1    6.37    9.06   0
   0  -8   2  239.55   11.00   0
   0  -7   2   18.45    6.56   0
   0  -5   2  571.66   10.52   0
   0   6 -10  476.26   12.96   0
   0   7 -18  130.54   13.89   0
   0   7 -17   83.19   11.48   0
   0   7 -16  190.35   12.28   0
   1  -7   2  165.10    9.38   0
   1  -6   2  530.19   12.59   0
   1  -5   2 3974.38   27.62   0
   1   5  -7 1916.79   18.86   0
   1   6 -10  135.84    8.22   0
   2 -10   1    3.07   10.20   0
   2  -6   2  600.78   13.96   0
   2   4  -5  502.74    7.99   0
   2   6 -11  109.22    7.90   0
   3  -9   1  262.89   12.67   0
   3   5  -8  113.63    5.98   0
   3   6 -12  399.38   10.84   0
   4  -8   1  775.39   19.92   0
   4  -1   0  297.61    7.74   0
   5  -9   0   47.00    9.69   0
   5  -2   0   10.32    5.86   0
   6  -6   0   28.24    7.52   0
   6  -5   0   15.21    6.53   0
   6  -4   0  212.86   11.27   0
   6   0  -2  381.94    8.58   0
   7  -7  -1    5.34   11.30   0
   7  -1  -2    2.23    6.94   0
   7   0  -3  596.42   11.20   0
   7   1  -4    2.72    4.19   0
   8  -4  -2    9.72    9.42   0
   8   2  -7   36.23    4.65   0
   9  -6  -3  675.31   22.83   0
   9  -2  -4  362.51   14.05   0
   9  -1  -5  552.17   14.05   0
   9   0  -6  341.90   11.37   0
  10  -4  -5  169.02   13.98   0
  10  -2  -6   56.59   10.98   0
  10  -1  -7  133.13   10.93   0
  11  -3  -8   58.30   14.55   0
 -15  -6 -10   -6.18    9.97   0
 -14  -1 -13  108.37   14.96   0
 -14   0 -15   29.49   13.08   0
 -13   1 -14  125.48   15.76   0
 -12  -3  -7  835.78   18.28   0
 -12  -2  -8   41.78   10.93   0
 -12  -1  -9    0.65    9.68   0
 -12   1 -12   57.99   13.60   0
 -12   2 -14   62.81   14.62   0
 -11  -7  -4   25.37    5.13   0
 -11  -4  -5  937.57   16.17   0
 -11   1 -10   45.78   11.85   0
 -11   3 -15   20.17   14.41   0
 -10  -7  -3  135.49    5.44   0
 -10  -1  -6  244.75   11.61   0
 -10   0  -7   19.64    9.02   0
 -10   2 -10    8.58   10.07   0
 -10   4 -16   28.88   14.91   0
  -9   1  -7   32.87    9.09   0
  -8  -2  -3    5.38    6.17   0
  -8   5 -15   21.76   13.51   0
  -7   2  -6  192.83   10.87   0
  -7   4 -10   26.37   10.76   0
  -7   5 -13   13.11   11.82   0
  -6  -1  -2   -2.51    5.34   0
  -6   2  -5   15.12    7.77   0
  -6   6 -17   17.66   12.82   0
  -6   6 -16  441.18   19.89   0
  -5   0  -2   -2.74    4.75   0
  -5   5 -10   10.41    9.47   0
  -5   6 -14    2.82   11.30   0
  -4 -10   1 1211.72   17.00   0
  -4   3  -5 2781.29   25.70   0
  -4   5  -9   13.81    8.68   0
  -4   6 -13   94.07   11.84   0
  -3 -13   0   34.05   11.13   0
  -3   4  -6 1989.49   22.63   0
  -3   6 -12  523.34   16.61   0
  -2  -7   2  135.43    6.99   0
   0  -4   2   -1.19    5.06   0
   0   4  -5    9.32    4.75   0
   1 -11   1  129.75   12.04   0
   1  -8   2  490.73   14.18   0
   1  -4   2 5107.12   28.10   0
   1   4  -5 3920.56   22.50   0
   2  -8   2 1996.48   26.54   0
   2  -7   2 2211.56   26.17   0
   2  -5   2   84.29    8.13   0
   2   0   0  283.27    4.34   0
   3 -10   1   30.69   11.48   0
   3  -2   1 1062.45   13.26   0
   4  -9   1   21.53   11.45   0
   5  -5   1   62.96    9.39   0
   5  -4   1  584.01   14.52   0
   5   0  -1  638.93    9.92   0
   5   1  -2  602.54    7.84   0
   6  -8   0  196.55   14.75   0
   6  -3   0  143.06    9.48   0
   6  -1  -1   32.83    5.94   0
   6   2  -4   73.15    3.45   0
   8  -3  -2   -1.48    8.30   0
   8  -1  -3 1330.70   18.95   0
   8   0  -4  306.54    9.41   0
   9  -4  -3  498.06   17.36   0
  10  -3  -5   44.12   10.56   0
  10   0  -8  120.20    9.30   0
 -16  -5 -13   61.17   13.70   0
 -16  -4 -14    1.95   13.81   0
 -15  -5 -11  253.04   15.74   0
 -15  -3 -13   92.73   15.62   0
 -15  -2 -14  208.66   17.64   0
 -14  -5  -9  409.30   15.16   0
 -14  -2 -12  250.86   16.56   0
 -13  -6  -7    7.77    7.73   0
 -13  -4  -8  498.81   15.64   0
 -13  -3  -9  178.11   13.69   0
 -13  -2 -10  316.25   15.77   0
 -13  -1 -11  106.10   12.77   0
 -13   0 -13   13.62   12.97   0
 -13   1 -15   21.26   15.21   0
 -12  -5  -6  372.32   12.21   0
 -12   0 -11   -7.80   10.56   0
 -12   2 -15  493.83   22.62   0
 -11   0  -9   50.55   10.79   0
 -11   2 -13   26.55   12.22   0
 -11   3 -16  218.79   18.62   0
 -10  -4  -4  634.55   12.64   0
 -10   1  -9   47.05   10.76   0
 -10   2 -11  144.55   13.47   0
 -10   3 -13  103.34   13.68   0
  -9  -4  -3  503.15   10.14   0
  -9  -1  -5  693.76   15.13   0
  -9   0  -6    9.69    7.90   0
  -9   2  -9  981.18   21.80   0
  -9   3 -11  186.15   13.69   0
  -9   4 -14   95.73   13.78   0
  -8  -1  -4 2048.30   22.35   0
  -8   0  -5  293.88   11.02   0
  -8   1  -6   68.14    9.00   0
  -8   4 -12  735.91   21.67   0
  -8   5 -17   13.45   14.57   0
  -8   5 -16  153.17   15.51   0
  -7  -1  -3 1492.37   17.62   0
  -7   1  -5  322.88   11.51   0
  -7   3  -8  353.64   12.69   0
  -7   5 -14   47.18   12.55   0
  -6   0  -3  974.35   14.32   0
  -6   5 -12   79.08   11.85   0
  -6   6 -19   29.56   15.17   0
  -6   6 -18  295.45   18.95   0
  -5 -12   0   25.52    7.47   0
  -5   3  -6    4.23    7.84   0
  -5   4  -8   45.04    9.16   0
  -5   5 -11   17.17    9.74   0
  -5   6 -16    0.17   11.86   0
  -5   6 -15  401.71   17.96   0
  -4 -13   0    8.29    9.57   0
  -4   4  -7  199.71   10.61   0
  -4   6 -14   45.68   11.46   0
  -3 -11   1  255.02   10.97   0
  -3   2  -3 2067.40   18.14   0
  -3   5  -9   75.36    9.09   0
  -3   6 -13    3.65   10.89   0
  -2  -8   2   -0.44    5.09   0
  -2  -6   2   27.06    4.24   0
  -2   3  -4 1879.77   18.25   0
  -2   5  -8  321.40   11.36   0
  -2   6 -12   31.43    9.29   0
  -1 -12   1    2.79    9.32   0
  -1  -9   2  100.87    8.48   0
  -1   6 -11  211.27   11.09   0
   0 -12   1   11.05   10.31   0
   0  -9   2 1474.56   22.20   0
   0   6 -11    7.81    7.11   0
   1 -12   1  382.98   17.59   0
   1   6 -11   28.92    6.70   0
   2  -9   2   57.15    9.96   0
   2  -4   2 1314.70   16.48   0
   2   6 -12  631.44   13.89   0
   3  -8   2    9.33    8.82   0
   3  -6   2   11.39    5.76   0
   3  -5   2  538.71   13.70   0
   3   1  -1  371.53    4.24   0
   3   6 -13  194.76    9.00   0
   5  -9   1    5.80   11.03   0
   5  -8   1   32.97   11.10   0
   5   5 -11  266.71    6.75   0
   7  -7   0   24.39   11.68   0
   7   2  -5 1980.91   13.89   0
   8  -5  -1  146.00   12.90   0
   8  -2  -2    7.70    7.41   0
   9  -6  -2  303.44   18.72   0
   9  -3  -3   82.16   10.21   0
   9   1  -7  141.28    7.30   0
  11  -3  -7   -6.25   11.00   0
 -15  -4 -12  226.02   15.67   0
 -15  -2 -15  109.32   16.56   0
 -14  -4 -10  244.34   14.13   0
 -14  -3 -11  473.18   18.35   0
 -14  -1 -14   93.01   15.69   0
 -13  -1 -12  138.95   15.41   0
 -12   1 -13  148.77   14.65   0
 -12   2 -16   30.09   15.94   0
 -11  -1  -8   -8.62    8.79   0
 -11   1 -11   35.27   11.83   0
 -10   3 -14   62.82   13.69   0
  -9   3 -12   86.43   13.02   0
  -9   4 -16    1.78   13.05   0
  -9   4 -15    5.12   11.86   0
  -8   2  -8  808.57   18.89   0
  -8   3 -10 2338.21   32.17   0
  -8   4 -13   24.30   11.97   0
  -8   5 -18  153.73   17.67   0
  -7   0  -4  929.95   15.37   0
  -7   4 -11  986.75   22.54   0
  -7   5 -15   98.49   13.94   0
  -6 -11   0  133.25    7.18   0
  -6   5 -13  169.60   13.41   0
  -5   6 -20  170.70   18.22   0
  -5   6 -19   47.96   13.62   0
  -5   6 -18   19.05   13.41   0
  -5   6 -17  125.01   14.62   0
  -4 -11   1  339.84   11.41   0
  -4   6 -15   71.63   12.61   0
  -3   6 -14  479.96   17.74   0
  -2 -14   0   76.18   12.86   0
  -2 -12   1  138.62   11.05   0
  -2  -9   2  144.34    8.30   0
  -2   4  -6 1746.72   19.92   0
  -2   6 -13 1061.77   21.83   0
  -1 -10   2  524.70   14.68   0
  -1  -4   2  100.64    4.90   0
  -1   5  -8 1703.59   20.80   0
  -1   6 -12 1143.54   20.36   0
   0 -10   2  991.28   19.95   0
   0   5  -8 1143.50   16.63   0
   0   6 -12   26.35    9.05   0
   1 -10   2  162.35   11.73   0
   1   5  -8  709.99   12.79   0
   1   6 -12   74.30    8.62   0
   2 -10   2   35.16   10.01   0
   2   5  -8   20.54    5.30   0
   2   6 -13 1501.95   20.49   0
   3  -9   2    3.50    9.94   0
   3  -4   2  126.77    8.04   0
   3   6 -15   19.74    7.35   0
   3   6 -14   55.70    7.53   0
   4  -8   2  781.60   19.88   0
   4  -7   2  191.30   12.13   0
   5  -3   1 3191.97   28.05   0
   5  -1   0    0.94    4.88   0
   6  -7   1 2041.97   31.16   0
   6  -6   1 1638.36   26.64   0
   6  -5   1  356.49   13.97   0
   6  -2   0 5112.40   34.25   0
   7  -4   0   79.51    9.69   0
   8  -4  -1  244.57   13.15   0
   9  -5  -2   14.31   11.55   0
   9  -4  -2   -4.05    9.86   0
   9  -1  -4 1344.85   20.22   0
   9   0  -5  216.56    9.73   0
  10  -3  -4   33.31   10.15   0
  10  -2  -5   60.49    9.61   0
  10  -1  -6   44.89    8.27   0
  10   0  -7   25.84    7.82   0
  11  -2  -7   63.76   12.37   0
 -16  -5 -14   62.60   14.45   0
 -16  -4 -15   67.90   16.06   0
 -15  -6 -11  387.55   16.99   0
 -15  -3 -14  286.51   18.48   0
 -14  -6  -9    6.34    8.08   0
 -14  -2 -13  346.49   18.36   0
 -14  -1 -15   10.29   14.47   0
 -13  -7  -7   -3.51    6.69   0
 -13  -5  -8  111.44   10.68   0
 -13  -2 -11    0.85   12.12   0
 -13   0 -14   21.11   12.39   0
 -12  -6  -6  131.02    8.50   0
 -12  -4  -7  355.23   12.50   0
 -12  -2  -9  288.24   14.01   0
 -12  -1 -10   62.99   10.89   0
 -12   0 -12   96.26   13.36   0
 -12   1 -14  115.96   15.49   0
 -11  -5  -5   72.66    7.22   0
 -11   0 -10   44.69   11.22   0
 -11   1 -12   87.12   12.55   0
 -11   2 -14  375.83   18.64   0
 -10  -3  -5  447.15   11.99   0
 -10  -1  -7   40.00    9.70   0
 -10   0  -8   67.00    9.65   0
 -10   1 -10  341.06   15.06   0
 -10   2 -12  642.67   20.71   0
  -9   1  -8  260.39   12.74   0
  -9   4 -17   -0.83   14.30   0
  -8   4 -14  303.07   17.19   0
  -7   2  -7 1479.87   22.48   0
  -7   4 -12  478.39   17.66   0
  -7   5 -17  175.21   16.63   0
  -7   5 -16  101.96   13.82   0
  -6   5 -14   91.27   12.75   0
  -5  -9   1  106.77    5.44   0
  -5   2  -5  224.93    9.82   0
  -5   4  -9  309.55   13.01   0
  -5   5 -12    5.87    9.79   0
  -4   4  -8   69.90    8.79   0
  -4   5 -11  304.79   13.65   0
  -4   6 -21  289.14   20.41   0
  -4   6 -19  158.69   16.48   0
  -4   6 -18    7.37   11.55   0
  -4   6 -17    9.61   11.30   0
  -4   6 -16    3.22   11.04   0
  -3 -14   0   75.08   11.71   0
  -3 -12   1  140.48   10.14   0
  -3  -8   2   14.94    5.09   0
  -3  -7   2  137.23    5.86   0
  -3   3  -5  816.84   13.99   0
  -3   4  -7  211.87   10.10   0
  -3   5 -10  337.37   12.93   0
  -3   6 -15   52.50   11.11   0
  -2 -10   2   41.42    8.41   0
  -2   5  -9 1639.58   22.15   0
  -2   6 -14  231.43   13.78   0
  -1 -13   1  145.93   13.30   0
  -1   3  -4   75.06    5.78   0
  -1   4  -6  330.08    9.52   0
  -1   6 -13   73.58    9.45   0
   0 -11   2   14.85   10.50   0
   0   6 -13   -0.12    8.66   0
   1 -11   2   75.82   10.78   0
   1  -3   2  950.00   11.46   0
   1   6 -13 1099.16   19.25   0
   2  -3   2   19.07    5.43   0
   2   6 -14  150.20    9.85   0
   3   0   0 3267.68   15.60   0
   3   5  -9  120.39    6.34   0
   4  -9   2  300.15   15.70   0
   4  -4   2   27.30    8.05   0
   4   5 -10  263.96    7.31   0
   7  -3   0  208.88   10.90   0
   8  -3  -1    1.05    8.21   0
   8   3  -9    3.31    2.62   0
   9  -3  -2   19.69    9.06   0
  10  -5  -3  279.03   16.90   0
  10  -4  -3  102.52   12.50   0
  11  -4  -5   17.64   12.33   0
  11  -3  -6   -5.57   11.14   0
 -15  -5 -12   -8.63   11.03   0
 -15  -4 -13   52.25   13.09   0
 -14  -5 -10  649.20   18.31   0
 -14  -4 -11   77.10   13.51   0
 -14  -3 -12    3.30   11.59   0
 -13  -4  -9 1287.43   23.48   0
 -13  -3 -10  252.38   14.25   0
 -13  -1 -13  122.02   14.32   0
 -13   0 -15   84.34   15.55   0
 -12   1 -15  103.25   15.58   0
 -11   2 -15  232.60   17.64   0
 -10  -5  -4   28.78    5.38   0
 -10  -2  -6 1649.12   22.49   0
 -10   2 -13  115.51   13.55   0
 -10   3 -16  123.68   15.91   0
  -9  -3  -4   15.64    6.47   0
  -9   0  -7    0.76    7.97   0
  -9   4 -18   17.96   15.22   0
  -8   1  -7    8.66    8.13   0
  -8   2  -9   -1.08    9.30   0
  -8   4 -15  154.04   15.25   0
  -7   4 -13   63.01   11.75   0
  -7   5 -19  308.14   19.80   0
  -6 -12   0    2.98    6.61   0
  -6   4 -11  475.76   16.40   0
  -6   5 -16  246.38   15.75   0
  -6   5 -15   -2.78   11.41   0
  -5 -13   0  161.86    9.78   0
  -5 -10   1  390.36    9.35   0
  -5   5 -13  129.46   12.40   0
  -4   1  -3  701.93   11.58   0
  -4   3  -6   57.67    8.24   0
  -4   6 -20    2.71   12.82   0
  -3  -9   2 1160.11   16.22   0
  -3  -6   2   29.70    4.07   0
  -3   6 -22   24.00   14.71   0
  -3   6 -21  105.44   15.71   0
  -3   6 -20   91.30   15.63   0
  -3   6 -19   60.95   14.32   0
  -3   6 -18  101.95   13.52   0
  -3   6 -17    6.81   10.94   0
  -3   6 -16   -1.78   10.25   0
  -2   2  -3 3450.79   21.46   0
  -2   6 -15   72.29   10.57   0
  -1 -11   2    3.57    8.02   0
  -1   6 -14   22.33    8.70   0
   0  -3   2   28.19    3.85   0
   0   6 -14  672.72   16.86   0
   1  -7   3  314.70   11.00   0
   1   6 -14  417.87   13.95   0
   2  -1   1 1021.26    9.84   0
   2   6 -17   39.34    9.52   0
   2   6 -16    6.07    8.12   0
   2   6 -15  411.02   13.25   0
   3  -3   2  641.78   12.18   0
   4 -10   2   -1.66   11.98   0
   5  -5   2  308.75   12.77   0
   5  -2   1  504.37   11.57   0
   5   5 -12  467.30    8.81   0
   6  -3   1  240.04   10.82   0
   6   0  -1  688.43   11.25   0
   7  -7   1  613.40   20.57   0
   7  -6   1  233.02   14.06   0
   7  -5   1   35.23    9.88   0
   7  -1  -1 1234.85   17.15   0
   7   1  -3  245.26    7.03   0
   8  -6   0   24.95   11.33   0
   8  -5   0  374.76   16.12   0
   8  -2  -1  444.18   13.79   0
   8  -1  -2  135.51    8.42   0
   8   0  -3   86.16    6.57   0
   9  -6  -1  541.92   20.58   0
   9   1  -6   68.78    6.32   0
  10  -3  -3   65.40   11.80   0
  10  -2  -4  174.93   11.39   0
  10  -1  -5   20.67    7.81   0
  11  -3  -5   88.82   13.27   0
  11  -2  -6  127.52   13.16   0
 -16  -5 -15   19.28   14.15   0
 -15  -3 -15    2.64   13.78   0
 -14  -7  -9   -7.24    7.82   0
 -14  -2 -14   32.08   13.28   0
 -13   0 -16   12.63   14.80   0
 -12  -1 -11   58.45   11.62   0
 -12   0 -13   13.73   11.99   0
 -12   1 -16  267.21   19.10   0
 -11  -4  -6  140.47    8.61   0
 -11  -3  -7 2208.04   27.00   0
 -11  -2  -8   -9.25    9.56   0
 -11  -1  -9    2.18    8.68   0
 -11   0 -11  415.30   16.94   0
 -11   1 -13  620.10   20.94   0
 -11   2 -16   29.59   14.25   0
 -10   0  -9  104.25   10.99   0
 -10   1 -11  256.96   14.62   0
 -10   3 -18   40.04   15.13   0
 -10   3 -17   14.21   13.23   0
  -9  -2  -5 2971.06   27.10   0
  -9  -1  -6  416.75   12.80   0
  -9   1  -9  985.11   20.88   0
  -9   2 -11 2953.52   36.55   0
  -9   3 -14   27.39   12.03   0
  -8  -3  -3  690.06   11.74   0
  -8   0  -6  295.02   11.46   0
  -8   3 -12 2204.81   32.48   0
  -8   4 -17   72.82   13.70   0
  -8   4 -16   64.51   13.51   0
  -7  -3  -2 4187.25   23.03   0
  -7   1  -6  426.58   12.59   0
  -7   2  -8  152.53   10.67   0
  -7   3 -10   -0.03    9.71   0
  -6   1  -5  409.44   11.55   0
  -6   5 -18   -3.50   11.61   0
  -5   1  -4 1712.58   18.83   0
  -5   5 -14   55.07   11.57   0
  -4 -12   1   28.53    7.30   0
  -4   0  -2  449.98    8.52   0
  -4   4  -9    4.77    7.57   0
  -4   5 -12    7.48    6.86   0
  -3 -13   1  145.69   11.48   0
  -3 -10   2 1002.92   16.76   0
  -3   5 -11    2.68    8.53   0
  -2 -11   2  172.79   10.38   0
  -2   4  -7 1594.21   19.51   0
  -2   5 -10   17.88    7.95   0
  -2   6 -21   33.42   13.32   0
  -2   6 -20   99.09   14.10   0
  -2   6 -19   17.55   11.86   0
  -2   6 -18  228.02   14.73   0
  -2   6 -17   19.39   10.35   0
  -2   6 -16   12.75   10.26   0
  -1 -12   2   81.46   11.93   0
  -1   6 -20  200.52   16.30   0
  -1   6 -19   95.13   13.89   0
  -1   6 -18  202.40   15.06   0
  -1   6 -16    3.03    9.17   0
   0 -12   2  110.21   12.21   0
   0  -8   3   17.44    6.91   0
   0  -7   3   72.76    7.27   0
   0  -6   3  857.95   14.09   0
   0   3  -4  367.55    7.53   0
   0   4  -6 2322.40   19.56   0
   0   5  -9   11.24    6.27   0
   0   6 -19  270.77   15.82   0
   0   6 -16  882.43   20.36   0
   0   6 -15   68.91    9.58   0
   1 -12   2  394.02   17.45   0
   1  -9   3 1403.93   22.91   0
   1  -8   3  649.68   15.60   0
   1  -6   3  669.12   13.57   0
   1  -1   1   29.70    3.10   0
   1   5  -9   19.36    6.73   0
   1   6 -18   67.34   11.38   0
   1   6 -17   63.16   10.68   0
   1   6 -16  732.02   17.94   0
   2  -9   3   84.19   10.57   0
   2  -7   3  215.88   10.60   0
   2   5  -9   29.71    5.77   0
   3  -8   3  420.10   15.00   0
   3  -7   3 1572.94   23.80   0
   3  -6   3 1451.55   21.59   0
   3  -1   1  355.57    7.60   0
   4  -3   2  155.18    8.76   0
   4   0   0   53.69    4.16   0
   5   5 -13   51.19    5.88   0
   6  -8   2  222.17   14.87   0
   6  -7   2  269.33   15.12   0
   6  -6   2   55.07   10.43   0
   6  -1   0 4473.58   29.22   0
   6   1  -2  409.37    7.69   0
   7  -4   1  180.52   11.40   0
   7  -2   0  118.83    8.75   0
   8  -4   0   57.69    9.81   0
   9  -2  -2  690.27   16.54   0
   9  -1  -3  486.83   13.28   0
   9   0  -4  581.95   13.26   0
   9   2  -8  249.13    6.94   0
  10   0  -6   71.03    8.54   0
  10   1  -8    5.91    6.34   0
  11  -4  -4  192.12   15.20   0
  11  -1  -7  606.32   17.23   0
 -15  -6 -12   23.94   12.66   0
 -15  -5 -13  259.91   16.31   0
 -15  -4 -14    0.77   12.54   0
 -15  -3 -16   14.02   14.26   0
 -14  -6 -10  104.08   11.77   0
 -14  -3 -13  108.56   14.08   0
 -14  -2 -15   52.96   14.52   0
 -13  -6  -8   92.08    8.75   0
 -13  -2 -12  294.78   16.00   0
 -13  -1 -14  138.35   15.04   0
 -12  -5  -7   22.55    7.24   0
 -12  -3  -9  323.32   14.86   0
 -12  -2 -10  286.07   14.22   0
 -12   0 -14  216.61   15.91   0
 -12   1 -17   24.33   15.62   0
 -11  -6  -5   18.89    5.93   0
 -11   1 -14   28.17   12.67   0
 -11   2 -17    9.36   13.42   0
 -10   2 -14 1181.93   27.07   0
  -9  -5  -3  204.68    6.71   0
  -9   2 -12   18.82   11.65   0
  -9   3 -16  188.38   15.31   0
  -9   3 -15  330.21   17.38   0
  -8  -5  -2  452.03    7.62   0
  -8  -2  -4 1491.09   18.09   0
  -8  -1  -5   86.65    7.90   0
  -8   1  -8 1143.07   20.42   0
  -8   2 -10 2039.87   28.89   0
  -8   4 -19   -4.54   14.39   0
  -8   4 -18  430.02   21.08   0
  -7   0  -5  365.84   11.21   0
  -7   4 -15  143.27   13.98   0
  -6   2  -7  108.21    9.28   0
  -6   3  -9  518.72   15.42   0
  -6   4 -12   90.40   10.92   0
  -6   5 -20   11.55   14.04   0
  -6   5 -19   68.33   13.91   0
  -5 -11   1  253.68    9.16   0
  -5   5 -16   87.66   12.88   0
  -5   5 -15   60.74   11.52   0
  -4   5 -13  855.71   20.39   0
  -3 -11   2   25.71    8.20   0
  -3   2  -4 3465.65   24.07   0
  -3   4  -8  209.56    8.83   0
  -3   5 -12 1614.73   24.78   0
  -2 -14   1   -2.92   11.12   0
  -2 -12   2   57.24   10.53   0
  -2   3  -5   55.64    6.24   0
  -2   5 -11 2286.66   26.95   0
  -1  -8   3   11.18    6.06   0
  -1  -7   3   14.20    6.13   0
  -1   5 -10  793.06   15.78   0
   0 -10   3  195.40   12.40   0
   0  -9   3  578.74   14.98   0
   0   6 -18   80.58   11.07   0
   0   6 -17  390.60   15.00   0
   1 -10   3  181.10   11.90   0
   1  -5   3    9.25    5.76   0
   1   4  -6 1435.16   14.37   0
   2 -10   3  249.01   13.82   0
   2  -5   3  159.66    8.57   0
   2   4  -6  631.92    9.23   0
   3  -9   3   75.30   11.27   0
   3  -5   3  585.00   14.09   0
   3   5 -10  568.38   10.52   0
   4  -8   3   11.85    9.85   0
   4  -7   3   10.12    9.03   0
   4  -6   3  125.22   10.41   0
   4  -1   1 2056.62   17.16   0
   4   1  -1 3931.37   15.67   0
   4   5 -11  722.61   11.29   0
   6  -5   2  217.86   11.95   0
   6  -2   1    5.01    6.50   0
   8  -6   1   51.08   12.02   0
   8  -3   0   92.19    9.77   0
   9  -6   0   57.01   13.50   0
   9  -3  -1   30.93    9.23   0
  10  -2  -3  245.56   12.47   0
  11  -3  -4   22.78   12.44   0
  11  -2  -5   98.62   12.39   0
 -16  -6 -15    0.74   15.07   0
 -16  -5 -16    8.67   13.79   0
 -15  -4 -15    5.89   14.61   0
 -14  -5 -11   -0.05    9.96   0
 -14  -4 -12  325.76   16.22   0
 -13  -5  -9  551.21   15.94   0
 -13  -4 -10   52.61   10.21   0
 -13  -3 -11  336.70   15.69   0
 -13  -2 -13   -8.04   10.39   0
 -13  -1 -15  103.00   14.67   0
 -12  -1 -12   21.17   10.79   0
 -11  -1 -10   85.70   11.07   0
 -11   0 -12   25.69   11.36   0
 -11   1 -15  325.03   17.62   0
 -10  -2  -7  282.66   12.55   0
 -10   0 -10  170.13   12.31   0
 -10   1 -12 1185.76   25.22   0
 -10   2 -15   63.36   13.40   0
  -9   0  -8    9.95    8.38   0
  -9   1 -10  159.70   12.25   0
  -9   3 -17   68.19   14.79   0
  -7 -10   0  931.52    9.35   0
  -7  -2  -3  197.37    7.15   0
  -6  -2  -2   43.22    5.10   0
  -6   0  -4    8.63    5.57   0
  -6   4 -13  126.93   12.60   0
  -5   0  -3   21.85    5.24   0
  -5   5 -21   42.78   14.73   0
  -5   5 -19  140.02   15.57   0
  -5   5 -18    3.40   12.00   0
  -4 -13   1   39.26    9.53   0
  -4   2  -5 3353.47   26.21   0
  -4   3  -7  292.11   11.06   0
  -4   4 -10   45.32    8.81   0
  -4   5 -15  219.49   14.08   0
  -4   5 -14   44.85   10.19   0
  -3   3  -6 1868.92   20.49   0
  -1 -13   2   11.20   11.08   0
  -1 -10   3  151.89   10.49   0
  -1  -9   3   57.11    7.56   0
  -1   4  -7  312.58    9.34   0
   0   5 -10  190.36    9.02   0
   1 -11   3   16.82   10.16   0
   1   3  -4   52.65    4.29   0
   1   5 -10  217.77    9.24   0
   2 -11   3  304.91   15.66   0
   2  -4   3 2782.36   23.07   0
   2   5 -10   70.61    6.54   0
   3 -10   3   17.74   11.15   0
   3  -2   2 3095.07   21.49   0
   4  -9   3  152.13   13.00   0
   4  -5   3  505.57   14.19   0
   5  -8   3  182.03   13.76   0
   5  -7   3   61.69   10.53   0
   5  -6   3  555.28   16.47   0
   5  -3   2   43.57    5.96   0
   6  -4   2    5.27    7.72   0
   7  -7   2  819.81   22.54   0
   7  -6   2 2464.65   33.62   0
   7  -3   1  107.13    9.08   0
   8  -5   1 1259.67   24.86   0
   8  -1  -1   46.44    8.08   0
   9  -5   0   13.09   10.73   0
   9   1  -5   96.93    6.60   0
  10  -5  -1    6.72   12.15   0
  10  -3  -2  286.30   14.18   0
  10   0  -5  277.85   11.02   0
  11  -4  -3  389.80   17.94   0
  11  -1  -6   17.83    8.40   0
 -15  -7 -12  150.68   13.91   0
 -15  -6 -13  233.83   16.68   0
 -15  -5 -14    6.02   12.50   0
 -14  -3 -14   29.23   12.73   0
 -14  -2 -16   76.31   14.58   0
 -13  -7  -8   42.11    8.19   0
 -13  -1 -16    3.77   13.70   0
 -12  -2 -11   -4.15    9.82   0
 -12  -1 -13   31.91   11.87   0
 -12   0 -15   41.74   10.19   0
 -11  -5  -6    2.08    6.80   0
 -11   1 -16   46.85   13.53   0
 -10  -6  -4  210.20    7.31   0
 -10  -3  -6 1379.27   19.75   0
 -10   1 -13   50.08   11.80   0
 -10   2 -16  176.71   15.58   0
  -9  -1  -7  407.84   12.97   0
  -9   3 -19  406.52   21.12   0
  -9   3 -18    9.77   13.78   0
  -8   0  -7  346.95   12.03   0
  -8   3 -15  143.79   14.04   0
  -7   1  -7   22.03    7.83   0
  -7   2  -9  919.64   18.87   0
  -7   3 -12  124.09   12.09   0
  -7   4 -20  102.75   15.25   0
  -7   4 -19   31.54   14.34   0
  -7   4 -18  292.32   18.04   0
  -7   4 -17  289.33   16.83   0
  -6  -1  -3  242.10    7.62   0
  -6   4 -14   55.81   11.15   0
  -5 -12   1   65.03    7.86   0
  -4 -10   2  869.24   14.25   0
  -4  -9   2  256.78    7.72   0
  -4  -8   2    4.81    3.67   0
  -4   5 -22   81.33   15.84   0
  -4   5 -21   70.74   15.91   0
  -4   5 -18  106.23   14.34   0
  -4   5 -17   49.05   11.71   0
  -4   5 -16  406.63   16.86   0
  -3 -12   2    3.57    8.55   0
  -3   4  -9  542.21   13.97   0
  -3   5 -14  688.09   18.35   0
  -2 -13   2   48.20   12.07   0
  -2  -8   3  214.58    8.73   0
  -2   4  -8  170.85    9.02   0
  -2   5 -12  288.19   12.38   0
   0 -11   3   59.82   10.19   0
   0   4  -7  338.10    9.60   0
   3  -4   3  792.15   13.77   0
   3   5 -11  347.94    9.14   0
   4  -2   2  109.45    7.12   0
   4   5 -12  152.36    7.33   0
   5  -9   3  117.28   13.18   0
   5  -5   3  248.01   12.03   0
   5  -1   1  494.94   10.14   0
   5   0   0   11.63    4.04   0
   6  -3   2  850.37   16.67   0
   7  -1   0  134.19    7.98   0
   7   0  -1  640.60   11.52   0
   7   2  -4   -2.29    2.92   0
   8  -2   0   32.07    7.76   0
   8   0  -2  728.42   12.95   0
   9  -2  -1   -4.36    7.64   0
   9  -1  -2 1644.07   21.87   0
   9   0  -3  105.27    8.06   0
  10   1  -7    2.87    5.80   0
  11  -3  -3  464.99   17.27   0
  11  -2  -4   -1.37    8.96   0
 -16  -6 -16   15.24   14.42   0
 -15  -4 -16  112.34   15.98   0
 -14  -7 -10  140.96   10.41   0
 -14  -6 -11   67.98   12.04   0
 -14  -5 -12  222.28   15.41   0
 -14  -4 -13   68.87   12.40   0
 -14  -3 -15  127.30   15.22   0
 -14  -2 -17    1.05   13.42   0
 -13  -6  -9    9.63    8.67   0
 -13  -4 -11  451.28   17.55   0
 -13  -3 -12    3.87   10.22   0
 -13  -2 -14    5.29   11.57   0
 -13  -1 -17  131.36   17.00   0
 -12  -6  -7   85.32    7.58   0
 -12  -3 -10 1323.98   24.09   0
 -12   0 -17   75.02   14.81   0
 -12   0 -16  139.57   15.34   0
 -11  -7  -5  836.63   13.18   0
 -11  -4  -7  698.60   15.34   0
 -11  -3  -8   23.98    8.32   0
 -11  -1 -11    5.12    9.71   0
 -11   0 -13  269.43   15.28   0
 -11   1 -17   12.64   14.18   0
 -10  -1  -9    5.37    8.55   0
 -10   0 -11   83.33   11.26   0
 -10   2 -19   27.81   13.59   0
  -9  -4  -4  548.49   10.78   0
  -9  -2  -6   10.74    7.97   0
  -9   0  -9  121.66   10.64   0
  -9   1 -11 1954.00   29.12   0
  -9   2 -14  360.55   17.34   0
  -8   1  -9  242.76   12.19   0
  -7 -11   0    4.15    4.14   0
  -7   3 -13  201.47   13.79   0
  -6   1  -6  369.61   11.62   0
  -6   4 -16   12.89   11.51   0
  -6   4 -15  161.06   13.26   0
  -5   3  -9   42.81    8.53   0
  -5   4 -13   10.04    9.78   0
  -4 -11   2   86.21    7.85   0
  -4   5 -20   48.87   12.74   0
  -4   5 -19  286.00   16.94   0
  -3   5 -22  179.50   16.85   0
  -3   5 -21  102.79   15.78   0
  -3   5 -16   11.05   10.18   0
  -3   5 -15  183.09   12.71   0
  -2 -10   3  564.47   13.85   0
  -2  -7   3   61.86    5.16   0
  -2   5 -13  789.43   18.03   0
  -1   5 -12   26.28    7.86   0
   0 -12   3   17.31   10.07   0
   0   5 -11  146.74    8.73   0
   1 -12   3  273.50   15.65   0
   1  -2   2  471.57    7.49   0
   1   5 -11  392.97   11.63   0
   2  -9   4  936.30   20.07   0
   2  -8   4  882.60   18.66   0
   2  -7   4  763.63   16.50   0
   2   5 -11  426.07   11.01   0
   3  -8   4   13.62    9.11   0
   3  -7   4  503.94   15.00   0
   4   5 -13  378.04   10.09   0
   5  -2   2  372.67   10.50   0
   5   1  -1  754.86    8.65   0
   6  -6   3  133.50    9.68   0
   6  -5   3  231.97   12.50   0
   7  -2   1 1017.28   17.41   0
   8  -6   2  523.32   19.09   0
   8  -3   1  125.52   10.30   0
   8   1  -3  125.98    6.19   0
   8   2  -5  462.20    7.90   0
   8   3  -8   20.29    2.40   0
   9  -5   1  234.60   15.04   0
   9  -3   0    2.67    8.57   0
   9   2  -7    0.30    3.83   0
  10  -5   0  612.36   20.92   0
  10  -3  -1  290.26   13.93   0
  10  -2  -2  808.72   18.39   0
  10  -1  -3  336.58   12.17   0
  11  -4  -2  114.23   13.62   0
  12  -3  -5   -0.17   11.94   0
 -15  -6 -14   19.95   14.13   0
 -15  -5 -15    8.90   12.65   0
 -14  -4 -14   11.60   12.81   0
 -14  -3 -16   95.83   14.46   0
 -13  -5 -10    0.64    8.46   0
 -13  -3 -13   11.97   12.33   0
 -13  -2 -15   91.16   14.07   0
 -12  -5  -8  118.97    9.15   0
 -12  -4  -9   21.62    8.46   0
 -12  -2 -12    5.95   10.07   0
 -12  -1 -14   75.51   13.14   0
 -12   0 -18   59.75   15.84   0
 -11   0 -14   40.64   12.13   0
 -11   1 -18   16.30   14.04   0
  -9  -6  -3 1121.43   12.28   0
  -9  -3  -5 1394.91   18.05   0
  -8  -1  -6  926.16   16.38   0
  -8   2 -12 1032.88   21.37   0
  -8   3 -19  328.06   18.80   0
  -8   3 -18  202.78   16.67   0
  -8   3 -17   52.71   12.65   0
  -7   0  -6   20.72    7.08   0
  -7   3 -14   73.13   11.59   0
  -6   4 -20  288.22   18.35   0
  -6   4 -19   54.42   13.51   0
  -6   4 -18  425.67   19.11   0
  -6   4 -17  710.59   21.83   0
  -5   1  -5   27.61    6.41   0
  -5   2  -7  477.73   12.95   0
  -5   4 -14 1303.55   24.75   0
  -4   1  -4   64.10    6.35   0
  -4   3  -8  436.62   11.62   0
  -4   4 -12   17.93    8.99   0
  -3 -13   2   37.37    9.17   0
  -3   3  -7  705.11   13.83   0
  -3   4 -10 2358.19   26.61   0
  -3   5 -20   15.97   12.28   0
  -3   5 -19  201.50   14.81   0
  -3   5 -18   -4.46   10.56   0
  -3   5 -17   10.89   10.29   0
  -2 -11   3  106.60    9.25   0
  -2   2  -4    9.34    5.21   0
  -2   3  -6  441.68   10.40   0
  -2   5 -22   51.43   13.69   0
  -2   5 -21  169.99   16.49   0
  -2   5 -15   -4.49    8.57   0
  -1 -12   3   28.72    9.61   0
  -1   4  -8  119.21    7.53   0
  -1   5 -13   64.91    8.77   0
   0  -4   3   36.68    4.38   0
   0  -1   1   37.94    1.76   0
   0   5 -12  414.01   12.27   0
   1 -10   4   19.46    8.76   0
   1  -9   4  634.78   16.53   0
   1  -8   4  404.04   13.04   0
   1  -7   4    5.37    6.71   0
   1   4  -7  479.87    9.39   0
   2 -10   4   26.04   10.16   0
   2   4  -7   68.06    5.10   0
   3  -9   4  563.70   17.59   0
   3  -6   4   39.25    8.21   0
   3   4  -7  303.84    6.60   0
   4  -9   4   59.54   12.06   0
   4  -8   4   87.90   11.50   0
   4  -7   4 2092.22   28.60   0
   4  -6   4 2365.49   28.59   0
   4  -3   3  147.70    8.36   0
   4   5 -15   74.08    7.78   0
   4   5 -14   34.91    6.25   0
   5  -8   4    2.67   10.19   0
   5  -7   4  424.19   15.86   0
   6  -1   1    1.20    5.48   0
   6   0   0 1250.43   14.27   0
   6   2  -3   37.45    2.92   0
   7  -7   3  113.59   13.30   0
   7  -6   3   61.99   11.23   0
   7  -3   2  596.27   15.24   0
   8  -5   2  201.52   11.77   0
   9  -4   1    5.23    9.88   0
  10  -4   0  104.45   12.46   0
  10   0  -4  502.50   13.33   0
  10   1  -6  155.79    8.24   0
  11  -3  -2   50.40   11.07   0
  11  -2  -3   31.93    9.69   0
  11   0  -6    3.86    7.88   0
  12  -3  -4   24.18   12.03   0
  12  -2  -5   24.91   12.31   0
 -15  -7 -13   94.81   12.52   0
 -15  -5 -16   32.87   13.27   0
 -14  -8 -10    4.93    7.25   0
 -14  -5 -13   -6.25   11.78   0
 -14  -3 -17  191.23   16.79   0
 -13  -2 -16  236.39   16.37   0
 -12  -7  -7   36.06    7.05   0
 -12  -3 -11   93.14   11.97   0
 -12  -1 -15   62.57   13.24   0
 -11  -2 -10   41.26    9.76   0
 -11  -1 -12   55.10   11.32   0
 -11   0 -15  183.96   15.62   0
 -10  -5  -5  407.54   10.49   0
 -10  -3  -7    8.24    8.16   0
 -10  -2  -8  595.65   15.43   0
 -10  -1 -10   29.28    8.92   0
 -10   0 -12  826.04   21.11   0
  -9  -1  -8   45.12    8.48   0
  -9   0 -10   21.89    8.73   0
  -9   1 -12   23.59    7.74   0
  -9   2 -17   95.89   14.20   0
  -9   2 -16  110.50   13.36   0
  -8  -4  -3 1038.96   12.53   0
  -8  -2  -5  326.94    9.91   0
  -8   0  -8   36.23    8.26   0
  -8   2 -13   21.25   11.08   0
  -8   3 -20   21.04   14.63   0
  -7   3 -15   -1.31   10.99   0
  -6  -9   1  167.72    4.73   0
  -6   0  -5   15.00    6.20   0
  -6   3 -12   48.38    9.97   0
  -5   4 -16  556.44   18.98   0
  -5   4 -15  471.02   17.24   0
  -4 -12   2   -3.20    7.22   0
  -4   2  -6  694.07   13.54   0
  -4   4 -13 1276.82   22.96   0
  -3  -9   3  467.48   10.86   0
  -3   4 -11   25.70    8.33   0
  -2 -12   3    0.22    9.56   0
  -2  -6   3   42.13    4.25   0
  -2   5 -20   39.82   12.17   0
  -2   5 -19  126.98   13.30   0
  -2   5 -18  467.26   17.35   0
  -2   5 -16  129.21   11.42   0
  -1 -13   3   27.93   12.06   0
  -1   5 -21    4.00   11.38   0
  -1   5 -20  117.03   14.48   0
  -1   5 -14   42.24    8.69   0
   0 -10   4  234.60   11.69   0
   0  -9   4   61.22    8.32   0
   0  -8   4    7.90    6.63   0
   0  -7   4   68.17    6.98   0
   0   5 -13   13.71    7.18   0
   1 -11   4   96.26   11.39   0
   1  -6   4   95.48    7.58   0
   1   5 -12  117.17    7.94   0
   2  -5   4  226.33    9.46   0
   2   5 -12    3.05    5.38   0
   3  -5   4  277.53   10.91   0
   4  -5   4  385.08   12.96   0
   5  -9   4   33.05   12.38   0
   5  -6   4   25.71    9.43   0
   5  -3   3   12.07    7.38   0
   6  -8   4  105.91   12.81   0
   6  -7   4  448.57   17.03   0
   6  -2   2 2682.98   25.53   0
   7  -5   3   65.28   10.37   0
   8  -4   2   44.54    9.63   0
   8  -2   1  511.89   13.97   0
   8  -1   0  394.26   11.54   0
   9  -2   0  358.70   13.08   0
   9  -1  -1   22.31    7.11   0
   9   1  -4   16.42    5.23   0
  10  -2  -1   80.75    9.50   0
  10  -1  -2  556.28   15.38   0
  11  -4  -1  918.71   23.80   0
  11  -1  -4   28.68    8.52   0
 -15  -6 -15  128.27   14.93   0
 -14  -7 -11   22.60    9.03   0
 -14  -6 -12  150.39   12.74   0
 -14  -4 -15  267.56   16.63   0
 -13  -7  -9   41.52    8.59   0
 -13  -5 -11   63.78   11.28   0
 -13  -4 -12  186.05   13.39   0
 -13  -3 -14  263.78   15.80   0
 -13  -2 -17  517.98   21.34   0
 -12  -4 -10  217.19   12.85   0
 -12  -2 -13  367.41   16.66   0
 -12  -1 -16  324.58   18.36   0
 -11  -6  -6    0.73    4.95   0
 -11  -1 -13  192.81   14.04   0
 -11   0 -16   -5.60   12.53   0
 -10  -7  -4  844.35   11.83   0
 -10  -4  -6   79.08    7.13   0
 -10   0 -13  218.30   14.11   0
 -10   1 -17    1.55   12.79   0
 -10   1 -16   48.46   10.00   0
  -9   1 -13  731.66   20.50   0
  -9   2 -20  183.08   17.04   0
  -9   2 -19   20.52   13.94   0
  -9   2 -18  111.90   15.04   0
  -8  -3  -4   -0.74    4.59   0
  -8   2 -14    5.61   10.38   0
  -7  -4  -2 2130.35   15.21   0
  -7   3 -17    3.72   11.68   0
  -6   1  -7  171.77    9.66   0
  -6   3 -13  323.93   14.45   0
  -5   0  -4  528.93   10.54   0
  -5   3 -11   15.57    8.49   0
  -5   4 -22    5.23   13.98   0
  -5   4 -21   99.28   14.87   0
  -5   4 -20  158.30   15.62   0
  -5   4 -19  158.84   14.75   0
  -5   4 -18   18.47   12.01   0
  -5   4 -17  709.39   21.19   0
  -4   3  -9   53.51    8.14   0
  -3 -11   3   14.01    7.64   0
  -3 -10   3  151.64    8.12   0
  -3  -8   3    8.43    4.59   0
  -3   4 -12 1507.16   22.80   0
  -2   4 -10  630.70   14.42   0
  -1  -8   4  700.72   14.16   0
  -1   5 -19   66.23   11.40   0
  -1   5 -18  284.78   14.50   0
  -1   5 -16  331.23   13.85   0
   0 -11   4   18.71    8.64   0
   0  -6   4  291.72    9.42   0
   0   5 -20   12.09   10.52   0
   0   5 -19    6.02   10.96   0
   0   5 -18   55.21   11.36   0
   0   5 -17  473.35   16.39   0
   0   5 -16  478.08   15.79   0
   0   5 -15  145.64   11.10   0
   0   5 -14 1263.44   20.56   0
   1 -12   4   62.78   11.44   0
   1   5 -18  220.76   13.04   0
   1   5 -14  379.70   12.97   0
   1   5 -13  755.15   15.17   0
   2   5 -18  142.80   11.71   0
   2   5 -17  310.59   12.80   0
   2   5 -14   28.00    7.88   0
   3   5 -17  180.82   10.58   0
   3   5 -16  103.23    8.90   0
   3   5 -15    8.64    7.02   0
   3   5 -14   15.25    6.50   0
   6   1  -1   28.23    4.15   0
   7  -4   3  130.17   10.65   0
   7  -1   1 3610.13   28.43   0
   8  -6   3  232.22   15.09   0
   8  -5   3 1479.40   26.64   0
   8  -3   2  131.24   10.37   0
   9  -5   2  158.64   13.40   0
   9  -3   1   38.60    8.91   0
   9   0  -2  146.88    7.94   0
   9   2  -6   31.86    4.25   0
  10  -3   0  248.44   13.54   0
  11  -3  -1  698.49   19.92   0
  11   0  -5   20.11    7.99   0
  12  -3  -3   -7.74   11.10   0
  12  -2  -4   -3.01   11.85   0
 -15  -7 -14   23.66   11.92   0
 -15  -5 -17   49.57   13.85   0
 -14  -5 -14   35.47   12.05   0
 -14  -4 -16  179.57   16.36   0
 -13  -6 -10  133.21   10.43   0
 -13  -4 -13    8.22   11.74   0
 -13  -3 -15  373.63   17.42   0
 -13  -2 -18   53.62   15.49   0
 -12  -6  -8    1.72    6.34   0
 -12  -5  -9   66.63    8.47   0
 -12  -2 -14  389.71   17.51   0
 -12  -1 -17   44.78   14.03   0
 -11  -5  -7   16.38    6.17   0
 -11  -4  -8   13.17    7.19   0
 -11  -2 -11  230.71   13.13   0
 -11   0 -18    9.90   12.58   0
 -11   0 -17  239.88   17.48   0
 -10  -2  -9   91.22    9.74   0
 -10  -1 -11  100.68   10.92   0
 -10   1 -19   60.10   15.01   0
  -9  -2  -7  898.19   16.77   0
  -9   0 -11   75.17   10.39   0
  -8  -6  -2  515.81    7.42   0
  -8   2 -16   79.59   12.51   0
  -7  -2  -4 1368.57   15.90   0
  -7   0  -7   -0.41    6.87   0
  -7   2 -12   19.35    9.59   0
  -7   3 -21   98.65   16.00   0
  -7   3 -20   -1.35   13.51   0
  -7   3 -18  703.15   22.14   0
  -6   2 -10   12.78    8.04   0
  -6   3 -14   17.71   10.14   0
  -5   1  -6 2399.20   22.99   0
  -5   2  -8  454.73   11.86   0
  -4   0  -3 2308.98   17.63   0
  -4   4 -21  192.95   17.02   0
  -4   4 -16  193.58   13.25   0
  -4   4 -15  321.88   14.62   0
  -3   0  -2 2716.42   16.34   0
  -3   3  -8   47.25    7.26   0
  -3   4 -13   47.26   10.14   0
  -2 -13   3   60.49   10.69   0
  -2   3  -7   20.59    6.15   0
  -1 -11   4   41.37    9.83   0
  -1 -10   4   36.84    7.93   0
  -1   3  -6  199.91    7.31   0
   0 -12   4   54.68   11.05   0
   0  -2   2    8.59    2.93   0
   1   4  -8  375.11    9.31   0
   1   5 -17   -3.50    7.92   0
   1   5 -16   59.44    8.47   0
   1   5 -15   41.49    7.87   0
   2   5 -16   23.58    7.38   0
   2   5 -15   46.16    7.22   0
   3  -9   5  188.62   12.98   0
   3  -8   5  563.57   16.73   0
   4  -4   4  773.86   15.60   0
   4  -1   2  101.44    5.85   0
   4   4  -8  173.70    5.37   0
   5  -4   4  825.73   16.95   0
   6  -5   4  403.04   14.77   0
   7  -7   4  366.55   16.81   0
   7  -6   4  622.73   19.31   0
   7  -2   2   81.63    8.35   0
   9  -4   2  595.10   18.52   0
  10  -4   1   20.35   10.40   0
  10   1  -5  193.21    8.24   0
  11  -4   0   -3.20   11.32   0
 -15  -7 -15  119.20   15.74   0
 -15  -6 -16   -2.68   13.26   0
 -14  -8 -11    2.93    9.23   0
 -14  -7 -12  372.32   16.42   0
 -14  -6 -13   86.88   12.30   0
 -14  -4 -17   61.88   14.46   0
 -13  -3 -16   27.99   13.82   0
 -12  -2 -15  121.03   13.84   0
 -12  -1 -19   42.86   15.36   0
 -12  -1 -18  336.66   18.98   0
 -11  -3 -10   28.20    8.95   0
 -11  -2 -12  183.29   13.91   0
 -11  -1 -14  144.44   13.32   0
 -11   0 -19   50.15   14.85   0
 -10   0 -14  464.93   17.74   0
 -10   1 -20   -4.46   12.69   0
  -9  -5  -4  640.27   11.08   0
  -9  -4  -5   18.88    5.97   0
  -9   1 -15   48.31   12.05   0
  -8  -1  -7   -0.48    6.46   0
  -8   0  -9    7.45    7.89   0
  -8   2 -18   76.82   13.00   0
  -8   2 -17  634.69   21.39   0
  -7  -3  -3   90.86    5.12   0
  -7   2 -13    4.00    9.56   0
  -6   3 -16  539.33   18.75   0
  -6   3 -15 1438.91   26.45   0
  -5 -11   2  620.85   12.04   0
  -5 -10   2   12.48    4.39   0
  -4   2  -7 1240.47   17.41   0
  -4   3 -10  196.52   10.10   0
  -4   4 -20  400.90   18.33   0
  -4   4 -19   11.93   11.13   0
  -4   4 -18  109.35   12.82   0
  -4   4 -17   19.68   10.72   0
  -3 -12   3   22.66    7.57   0
  -3  -7   3   67.83    4.62   0
  -3   4 -23   73.64   15.17   0
  -3   4 -22   69.68   15.11   0
  -3   4 -14    2.86    8.71   0
  -2   4 -24   69.91   15.39   0
  -1   4 -10  161.41    8.82   0
   0   4  -9  565.94   11.60   0
   1  -9   5   68.51    9.13   0
   1  -8   5    2.46    8.16   0
   2  -9   5   87.61   10.24   0
   2  -8   5  853.83   18.46   0
   2  -7   5  115.36    9.24   0
   2  -4   4  311.10    9.39   0
   2   4  -8  608.21   10.16   0
   3 -10   5   20.28   11.01   0
   3  -6   5  895.97   17.39   0
   3  -1   2 1751.84   14.43   0
   3   4  -8   25.62    4.52   0
   4  -7   5   74.02    9.76   0
   4  -6   5  280.57   12.45   0
   4  -2   3 3914.03   26.52   0
   4   0   1  925.11   10.22   0
   4   2  -2    1.62    1.17   0
   5  -9   5  214.90   15.70   0
   5  -8   5   71.83   11.92   0
   5  -7   5  122.49   12.03   0
   5  -1   2  420.42    9.64   0
   5   0   1  498.40    9.24   0
   6  -8   5   23.76   11.33   0
   6  -4   4   -0.80    8.07   0
   7  -5   4  294.31   14.12   0
   7  -3   3  122.68    9.80   0
   8  -6   4   18.67   10.80   0
   8  -4   3 1039.09   21.43   0
   8   1  -2    0.22    4.49   0
   9  -5   3   99.72   12.83   0
   9  -3   2   -6.84    8.52   0
   9  -2   1  619.09   15.89   0
   9  -1   0   72.15    8.11   0
   9   1  -3  252.32    8.42   0
  10  -3   1  157.95   12.07   0
  10  -2   0  675.47   17.17   0
  10  -1  -1 1123.32   19.49   0
  11  -3   0  166.31   14.20   0
  11  -2  -1  714.48   19.13   0
  12  -3  -2  222.10   15.09   0
  12  -2  -3   22.12   10.74   0
 -15  -8 -14    4.11   11.15   0
 -15  -6 -17   62.74   14.93   0
 -14  -5 -15    1.25   11.64   0
 -13  -7 -10    7.08    8.73   0
 -13  -6 -11   88.59   11.11   0
 -13  -5 -12    1.29    9.54   0
 -13  -4 -14   34.66   11.43   0
 -13  -3 -17  711.01   23.26   0
 -12  -4 -11   -0.83    8.73   0
 -12  -3 -13   73.59   11.69   0
 -12  -2 -16 1123.93   26.84   0
 -11  -9  -5   -0.11    4.35   0
 -11  -7  -6  312.38    9.88   0
 -11  -1 -15  805.58   22.59   0
 -10  -6  -5  525.88   10.95   0
 -10  -3  -8  231.78   10.76   0
 -10  -1 -12  277.17   13.88   0
 -10   0 -16  154.16   13.95   0
 -10   0 -15  116.96   12.88   0
  -9   0 -12   -7.45    9.14   0
  -9   1 -17   33.88   12.34   0
  -8   1 -13   61.22   10.28   0
  -8   2 -21   27.41   14.77   0
  -8   2 -20   99.92   15.64   0
  -8   2 -19  303.10   18.04   0
  -7   2 -14  695.86   19.30   0
  -6  -2  -3  628.49    9.93   0
  -6   0  -6  234.85    9.33   0
  -6   1  -8  165.23    9.76   0
  -6   2 -11   32.53    8.71   0
  -6   3 -22  156.88   16.87   0
  -6   3 -21   14.58   13.69   0
  -6   3 -20   -2.41   12.26   0
  -6   3 -19   -2.44   11.97   0
  -6   3 -18  304.82   16.56   0
  -5 -12   2  182.08    8.79   0
  -5  -1  -3   82.38    5.31   0
  -5   3 -13   75.39   10.02   0
  -4   1  -5 1629.79   17.56   0
  -4   3 -11  516.19   14.41   0
  -3 -13   3   43.33   10.13   0
  -3   2  -6 1089.87   15.12   0
  -3   3  -9    4.79    6.91   0
  -3   4 -21   37.45   12.78   0
  -3   4 -20  171.40   14.68   0
  -3   4 -19  379.79   16.49   0
  -3   4 -18  165.35   14.18   0
  -3   4 -17  357.18   15.14   0
  -3   4 -16   69.83   10.44   0
  -3   4 -15   10.71    9.07   0
  -2 -11   4   -4.76    8.19   0
  -2 -10   4   13.94    6.65   0
  -2  -9   4  105.36    7.36   0
  -2  -5   3    5.93    3.47   0
  -2   2  -5  459.86    9.55   0
  -2   4 -23   99.25   14.80   0
  -2   4 -22   22.67   13.80   0
  -2   4 -12  125.26    9.34   0
  -1  -6   4  177.09    7.41   0
  -1   2  -4 1536.80   13.70   0
  -1   4 -11  334.77   11.67   0
   1 -11   5   31.86    9.99   0
   1 -10   5   70.66    9.83   0
   2 -11   5  268.48   15.36   0
   2  -6   5  125.94    8.83   0
   5  -2   3  125.71    6.74   0
   6  -7   5  108.48   12.15   0
   6  -6   5   27.33   10.19   0
   6  -2   3 1134.44   17.53   0
   6  -1   2 2342.79   21.83   0
   7  -4   4  263.22   12.69   0
   7   1  -1   18.82    4.79   0
   8  -5   4   10.09   10.60   0
   8  -3   3 1714.56   25.01   0
   8  -2   2    5.03    7.47   0
   8  -1   1   71.35    7.72   0
   8   0   0 1409.97   17.84   0
   9  -4   3    7.74    9.73   0
  10  -4   2   14.08   10.94   0
  11  -4   1  287.44   16.46   0
  11  -1  -2   37.71    8.53   0
  11   0  -4   13.20    6.94   0
  12  -3  -1    3.82   12.28   0
  12  -1  -4  226.12   13.23   0
 -15  -7 -16   -8.24   12.54   0
 -14  -7 -13    0.33   11.31   0
 -14  -6 -14   47.16   11.80   0
 -14  -5 -16   17.71   12.29   0
 -13  -4 -15  228.82   16.17   0
 -13  -3 -18   17.46   13.99   0
 -12  -7  -8  331.52   11.76   0
 -12  -6  -9  135.83   10.59   0
 -12  -5 -10    1.42    7.80   0
 -12  -3 -14  377.45   17.69   0
 -12  -2 -17   -2.36   12.69   0
 -11  -6  -7  120.91    8.43   0
 -11  -4  -9   18.86    7.79   0
 -11  -3 -11   68.97   10.98   0
 -11  -2 -13  493.01   17.47   0
 -11  -1 -17  628.92   21.42   0
 -11  -1 -16   -4.54   11.07   0
 -10  -8  -4  109.78    5.53   0
 -10  -5  -6  100.48    7.66   0
 -10  -4  -7   -1.98    6.15   0
 -10  -2 -10  102.74    9.82   0
 -10  -1 -13  144.42   12.02   0
 -10   0 -17  -10.37   11.40   0
  -9  -2  -8    4.04    7.29   0
  -9  -1 -10    0.22    8.05   0
  -9   0 -13  156.24   12.66   0
  -9   1 -20   92.97   15.71   0
  -9   1 -19   40.04   13.77   0
  -9   1 -18  107.81   14.49   0
  -8  -1  -8   12.27    7.30   0
  -7  -1  -6   -9.65    5.64   0
  -7   0  -8   77.07    8.36   0
  -7   1 -11   26.26    8.48   0
  -7   2 -16  983.24   23.41   0
  -6  -3  -2  509.42    8.09   0
  -6   2 -12   -2.46    8.53   0
  -5  -8   2   30.21    3.29   0
  -5   3 -22  306.58   18.02   0
  -4  -1  -2  515.08    7.82   0
  -4   2  -8  105.15    8.52   0
  -4   3 -12   80.40    9.36   0
  -2 -12   4   17.17   10.17   0
  -2  -8   4  205.03    7.79   0
  -2   1  -3 1360.52   12.14   0
  -2   3  -8  336.85   10.07   0
  -2   4 -21   12.32   11.82   0
  -2   4 -20   60.33   13.03   0
  -1 -13   4    8.21   10.66   0
  -1   3  -7 1063.29   14.13   0
  -1   4 -22   19.44   12.04   0
   0 -11   5   11.19    9.95   0
   0 -10   5  339.52   13.08   0
   0  -9   5   29.28    7.58   0
   0   3  -6  637.63   10.02   0
   0   4 -10    1.57    5.73   0
   1 -12   5   13.77   11.04   0
   1  -4   4  240.60    7.59   0
   1   4  -9   48.64    5.48   0
   2  -2   3 3147.24   19.57   0
   2  -1   2   39.84    3.35   0
   3  -5   5 2024.59   23.45   0
   4  -5   5  232.65   10.81   0
   5  -3   4 1109.24   17.83   0
   6  -3   4    3.65    7.15   0
   6   4 -11    2.34    3.43   0
   7  -6   5  324.29   15.81   0
   7  -1   2   79.83    7.51   0
   9   2  -5   33.13    4.29   0
  10  -2   1   18.86    8.79   0
  10   1  -4  196.60    8.29   0
  12  -2  -2   78.45   11.50   0
 -15  -8 -15   -0.27   11.35   0
 -15  -7 -17   -2.00   14.48   0
 -14  -8 -12   48.79    9.89   0
 -14  -6 -15   97.98   14.16   0
 -14  -5 -17   22.71   13.26   0
 -13  -5 -13    8.16   10.02   0
 -12  -4 -12   22.79    9.75   0
 -12  -2 -19    6.07   13.09   0
 -12  -2 -18  413.36   20.36   0
 -11  -2 -14    0.59   10.58   0
 -11  -1 -19  138.80   15.60   0
 -11  -1 -18    5.22   13.12   0
 -10  -3  -9    4.08    8.54   0
 -10  -2 -11   12.14    8.39   0
 -10   0 -19   70.10   14.37   0
 -10   0 -18    8.33   11.59   0
  -9   0 -14  232.55   14.20   0
  -8  -3  -5  273.78    8.76   0
  -8   1 -15  413.54   16.73   0
  -7   2 -22   -7.42   14.00   0
  -7   2 -21   25.01   14.04   0
  -7   2 -20    8.34   12.90   0
  -7   2 -18  278.82   16.60   0
  -6   1  -9  451.48   13.31   0
  -5   0  -5  502.95   10.90   0
  -5   1  -7   57.82    5.63   0
  -5   2 -10    7.84    5.55   0
  -5   3 -18   38.62   11.60   0
  -5   3 -17   46.24   11.38   0
  -5   3 -16  382.25   15.79   0
  -4 -12   3  226.02   10.59   0
  -4  -9   3   37.09    4.88   0
  -4   3 -23   38.85   15.29   0
  -4   3 -13  402.44   14.15   0
  -2 -13   4  176.81   13.39   0
  -2  -7   4   11.15    4.99   0
  -2   4 -19  196.86   13.62   0
  -2   4 -18  234.04   13.75   0
  -2   4 -16  974.91   20.64   0
  -2   4 -15   12.53    8.51   0
  -1   4 -21  104.20   12.70   0
  -1   4 -20    2.98   11.43   0
   0 -12   5  211.26   13.76   0
   0  -7   5  140.58    7.96   0
   0   4 -22   88.18   12.99   0
   0   4 -21  186.20   15.18   0
   0   4 -11   28.73    6.44   0
   1  -6   5   80.76    7.02   0
   1   4 -10    5.93    5.95   0
   2  -5   5  793.37   14.48   0
   2   4  -9  332.12    8.48   0
   3 -10   6  395.13   17.09   0
   3  -9   6    2.70    9.72   0
   3  -8   6  391.02   14.75   0
   4  -8   6  750.28   19.91   0
   4   1   0    2.00    2.79   0
   4   4  -9  511.75    8.31   0
   5  -8   6  752.48   21.16   0
   5  -7   6  230.76   13.41   0
   6   4 -12  131.90    5.48   0
   7  -3   4  250.49   11.69   0
   7  -2   3 1895.33   22.73   0
   7   0   1  871.75   13.32   0
   8  -6   5  196.73   14.67   0
   8  -4   4   39.65    9.54   0
   9  -5   4  440.41   18.02   0
   9  -3   3   54.60   10.15   0
   9  -2   2  402.53   13.79   0
   9  -1   1  122.96    8.87   0
   9   1  -2    2.58    5.18   0
  10  -4   3   55.64   11.16   0
  10  -3   2   54.80   10.16   0
  10  -1   0  151.69    9.83   0
  11  -3   1  512.57   17.84   0
  11  -1  -1  406.97   14.54   0
  11   0  -3  398.59   12.38   0
  12  -3   0  668.62   21.40   0
  12  -1  -3  131.94   10.77   0
 -15  -8 -16   13.51   13.46   0
 -14  -7 -14    4.05   11.56   0
 -14  -5 -18   14.63   13.81   0
 -13  -8 -10  560.31   15.76   0
 -13  -7 -11  113.55   11.32   0
 -13  -6 -12   59.21   10.40   0
 -13  -5 -14  206.91   14.20   0
 -13  -4 -16   47.93   12.14   0
 -12  -5 -11  101.51   10.52   0
 -12  -4 -13  258.56   15.12   0
 -12  -3 -15   26.94   11.72   0
 -11  -3 -12   99.38   11.37   0
 -11  -2 -15  684.11   20.51   0
 -11  -1 -20   18.41   14.85   0
 -10  -1 -14  617.21   18.95   0
  -9  -3  -7   11.04    6.59   0
  -9  -1 -11   12.65    8.75   0
  -9   0 -15   95.97   12.40   0
  -8  -4  -4    4.84    4.07   0
  -8   1 -16   66.19   12.27   0
  -6  -1  -5  521.39   10.98   0
  -6   0  -7 1227.18   17.79   0
  -5   2 -11   50.08    8.51   0
  -4  -8   3   32.56    4.15   0
  -4   3 -22   24.75   12.63   0
  -3   2  -7  374.99   10.39   0
  -3   3 -24   10.51   13.31   0
  -3   3 -11   47.79    8.06   0
  -2   3  -9  161.28    8.56   0
  -1 -11   5   79.68   10.48   0
  -1 -10   5  135.98    9.36   0
  -1  -9   5   15.46    6.68   0
  -1   4 -19   42.73   10.52   0
  -1   4 -18   32.97    9.92   0
  -1   4 -17  286.15   14.44   0
  -1   4 -16  399.70   15.17   0
  -1   4 -14    5.19    7.57   0
   0   4 -12  321.66   10.80   0
   2 -11   6   10.35   10.89   0
   2 -10   6    2.53    9.55   0
   2  -9   6   17.75    9.10   0
   2  -8   6   35.00    8.64   0
   2   0   1  556.12    5.79   0
   3  -7   6  335.92   13.14   0
   3  -4   5  374.70   11.05   0
   3   4  -9  317.91    7.55   0
   4  -6   6  622.70   16.28   0
   4  -4   5   25.74    7.23   0
   5  -6   6   68.31   10.19   0
   6  -8   6  274.66   14.25   0
   6  -4   5  181.17   11.14   0
   6   1   0  966.72   11.14   0
   6   4 -13   -0.41    4.68   0
   8  -5   5  322.42   15.61   0
   8   1  -1   13.02    4.86   0
   9  -4   4  809.38   20.90   0
  10   0  -1  912.25   16.67   0
  10   1  -3  201.67    8.50   0
 -14  -8 -13  121.18   11.97   0
 -14  -6 -16   -5.60   11.66   0
 -13  -5 -15   -5.17   12.03   0
 -13  -4 -18   16.33   13.51   0
 -13  -4 -17   30.63   11.82   0
 -12  -8  -8  304.03   11.23   0
 -12  -7  -9  529.13   14.61   0
 -12  -6 -10   93.28    9.26   0
 -12  -3 -16  306.86   16.73   0
 -11  -8  -6 2062.63   20.63   0
 -11  -5  -9   13.89    8.29   0
 -11  -2 -16  183.17   14.66   0
 -10  -4  -8   34.97    7.33   0
 -10  -2 -12  179.96   12.08   0
 -10  -1 -16   22.94   11.38   0
 -10  -1 -15  146.58   12.90   0
  -9  -6  -4  974.53   12.64   0
  -9  -4  -6   73.47    7.36   0
  -9  -2  -9   64.81    8.27   0
  -9  -1 -12   40.64    9.62   0
  -9   0 -17   72.52   12.52   0
  -9   0 -16   71.35   12.30   0
  -8  -2  -7    3.25    6.61   0
  -8  -1  -9   -0.24    7.33   0
  -8   0 -12   31.45    9.25   0
  -8   1 -21  213.26   17.49   0
  -8   1 -20    2.41   12.91   0
  -8   1 -19  675.12   22.52   0
  -8   1 -18   89.30   13.04   0
  -7  -1  -7  633.01   13.62   0
  -7   1 -13    6.17    9.10   0
  -6   2 -22   86.64   14.96   0
  -6   2 -21   82.02   13.27   0
  -6   2 -17  300.45   15.37   0
  -5   2 -12  206.38   11.29   0
  -4   2  -9 1332.61   18.52   0
  -4   3 -20  182.82   14.52   0
  -4   3 -19  259.25   15.49   0
  -4   3 -17   57.70   10.82   0
  -4   3 -16   -7.54    8.93   0
  -4   3 -15   30.32    7.57   0
  -3 -12   4   -6.12    7.99   0
  -3 -11   4  709.17   14.87   0
  -3  -2   0 1726.76    7.56   0
  -3   3 -23  134.28   15.48   0
  -3   3 -22   25.23   13.76   0
  -3   3 -12    6.98    7.53   0
  -2   3 -24  128.39   15.76   0
  -1 -12   5   53.26   10.15   0
  -1   3  -8  508.78   10.90   0
   0  -6   5   21.34    5.58   0
   0  -4   4  382.08    7.84   0
   0   3  -7  636.80   10.90   0
   0   4 -19   54.87   10.25   0
   0   4 -18   48.76    9.62   0
   0   4 -17   54.75   10.33   0
   0   4 -14   61.63    9.07   0
   0   4 -13   -2.02    6.58   0
   1 -11   6  130.92   12.02   0
   1 -10   6   66.37    9.97   0
   1  -9   6  257.40   12.02   0
   1  -8   6   18.15    7.47   0
   1   3  -6   26.45    4.50   0
   1   4 -20   58.21   10.44   0
   1   4 -19   19.13   10.31   0
   1   4 -11   26.98    5.92   0
   2   4 -19    8.69    9.48   0
   2   4 -10  370.15    8.97   0
   3  -6   6   37.95    7.91   0
   3   4 -10  284.20    8.15   0
   4   4 -10  269.39    7.23   0
   5  -2   4  849.48   14.70   0
   5  -1   3  192.75    7.51   0
   6  -6   6  354.73   15.17   0
   7  -7   6  118.80   11.21   0
   7  -4   5   10.41    8.45   0
   8  -3   4    9.79    8.13   0
   8   0   1   32.86    6.05   0
   8   2  -3   79.61    4.60   0
  10  -3   3   73.75   11.03   0
  10  -1   1  138.80   10.75   0
  10   2  -6    2.23    4.12   0
  11  -3   2  214.89   14.03   0
  11   0  -2  385.50   12.92   0
  12  -3   1   12.64   11.53   0
 -15  -8 -17  245.53   17.45   0
 -14  -7 -15   -3.48   11.29   0
 -14  -6 -17  112.09   15.00   0
 -13  -7 -12   66.88   11.27   0
 -13  -6 -13    6.33    9.70   0
 -13  -4 -19   16.08   14.02   0
 -12  -5 -12   62.98   10.01   0
 -12  -4 -14   85.54   11.91   0
 -12  -3 -18    6.78   13.10   0
 -12  -3 -17  108.27   13.27   0
 -11  -7  -7  589.61   13.31   0
 -11  -6  -8   79.64    8.61   0
 -11  -4 -11   84.72   10.09   0
 -11  -3 -13  157.06   12.59   0
 -11  -2 -17    3.91   12.13   0
 -10  -6  -6  354.22   10.18   0
 -10  -5  -7    5.84    6.68   0
 -10  -3 -10   95.20    9.72   0
 -10  -2 -13 1311.88   24.24   0
 -10  -1 -18  107.91   13.49   0
 -10  -1 -17   12.86   11.93   0
  -9  -5  -5  150.21    6.78   0
  -9   0 -21   28.44   13.90   0
  -9   0 -20  476.68   20.71   0
  -9   0 -19  192.36   15.94   0
  -8   0 -13    6.19    9.09   0
  -7  -3  -4  611.87   10.83   0
  -7   0 -10  258.25   11.49   0
  -6   1 -11    3.69    7.79   0
  -6   2 -20   65.62   12.38   0
  -6   2 -19  201.56   14.53   0
  -6   2 -18    0.13   10.20   0
  -4   2 -10    3.49    7.18   0
  -3   1  -5 1268.36   14.50   0
  -3   2  -8  761.43   13.85   0
  -3   3 -21  169.02   14.63   0
  -3   3 -20  195.30   15.11   0
  -3   3 -14    9.14    9.30   0
  -3   3 -13    8.80    7.85   0
  -2  -6   4  733.93   10.38   0
  -2   3 -23   -1.39   12.46   0
  -1 -13   5  293.70   15.24   0
  -1  -7   5    1.82    5.67   0
  -1   3 -24   81.14   14.35   0
   0   2  -4   33.31    3.92   0
   0   4 -16   12.91    7.77   0
   0   4 -15  107.30    9.12   0
   1  -2   3   13.19    3.99   0
   1   4 -18   75.52    9.36   0
   1   4 -17    7.11    9.28   0
   1   4 -13   39.87    7.90   0
   1   4 -12  136.56    7.85   0
   2   4 -18   -7.10    9.06   0
   2   4 -11  559.91   11.65   0
   3   1   0  210.79    3.55   0
   3   4 -18   24.50    9.14   0
   4  -9   7  253.18   14.69   0
   4  -5   6  838.94   17.17   0
   4  -2   4  489.72   10.65   0
   4  -1   3  637.60   10.51   0
   5  -8   7  184.61   13.64   0
   5  -5   6   33.84    8.52   0
   5  -3   5 1796.09   22.17   0
   5   4 -15  381.68   10.48   0
   5   4 -11  260.79    6.94   0
   6  -3   5  967.45   18.02   0
   6  -2   4   96.77    8.06   0
   6  -1   3  168.88    8.05   0
   7  -5   6   24.96   10.15   0
   7  -2   4   99.75    8.81   0
   7  -1   3 1108.19   16.93   0
   8  -6   6  195.74   15.02   0
   8  -4   5  987.86   21.62   0
   9  -5   5    0.81    8.08   0
   9  -3   4 1329.47   24.00   0
   9  -1   2  944.50   17.55   0
  10  -4   4   13.38   11.15   0
  11  -1   0   84.47    9.47   0
  12  -2   0  485.53   17.15   0
 -15  -8 -18  330.97   19.33   0
 -14  -9 -13   30.19   11.62   0
 -14  -8 -14   58.77   11.43   0
 -14  -7 -16   57.62   13.28   0
 -14  -6 -18   12.12   13.42   0
 -13  -8 -11    9.35    8.99   0
 -13  -6 -14  128.87   12.59   0
 -13  -5 -16  150.27   14.34   0
 -12  -4 -15  435.11   17.70   0
 -12  -3 -20  177.10   17.64   0
 -12  -3 -19    1.23   12.61   0
 -11  -3 -14  391.04   16.23   0
 -11  -2 -20  194.71   17.17   0
 -11  -2 -19  139.92   15.67   0
 -10  -1 -20  103.40   15.48   0
 -10  -1 -19  364.60   19.23   0
  -9  -3  -8  184.49    9.64   0
  -8  -3  -6  540.87   11.75   0
  -8  -1 -10   12.62    7.88   0
  -8   0 -14    2.13    9.44   0
  -7  -5  -2  254.66    5.81   0
  -7  -4  -3  594.83    9.35   0
  -7   1 -22   77.45   15.05   0
  -7   1 -21   10.67   12.01   0
  -7   1 -17    2.68   10.67   0
  -7   1 -15    3.67    6.97   0
  -6  -2  -4 1231.51   14.03   0
  -5  -1  -4  739.77   11.13   0
  -5   0  -6 3788.55   27.03   0
  -5   1  -9  354.66   11.72   0
  -5   2 -23  303.12   17.97   0
  -5   2 -22  108.19   14.92   0
  -5   2 -21  218.27   15.18   0
  -5   2 -14  189.67   11.91   0
  -3  -8   4    0.96    4.12   0
  -3   3 -19  124.76   12.46   0
  -3   3 -18   60.11   11.05   0
  -3   3 -17  181.35   12.35   0
  -3   3 -16  120.64   10.98   0
  -3   3 -15    9.96    8.54   0
  -2 -12   5    5.27    9.37   0
  -2 -11   5   59.61    8.14   0
  -2 -10   5 1816.40   22.53   0
  -2   3 -22  102.53   13.49   0
  -2   3 -21   13.31   12.35   0
  -2   3 -11  156.86    9.23   0
  -1   3 -23   11.66   12.29   0
  -1   3  -9  791.45   13.56   0
   0 -12   6  209.98   14.77   0
   0 -11   6  126.44   11.19   0
   0 -10   6  152.43   10.66   0
   0  -9   6   67.72    8.33   0
   0  -8   6  304.61   11.68   0
   1  -3   4   70.21    5.05   0
   1   4 -16    9.81    7.18   0
   1   4 -15   64.48    7.79   0
   1   4 -14  142.04    8.61   0
   2   4 -17   13.07    7.28   0
   2   4 -16    7.79    8.12   0
   2   4 -15   18.83    7.65   0
   2   4 -13   20.80    6.73   0
   2   4 -12  420.33   10.98   0
   3 -10   7    7.24   10.87   0
   3  -9   7   25.08   10.31   0
   3  -8   7  273.70   13.41   0
   3   4 -17   51.09    8.26   0
   3   4 -16   57.84    7.99   0
   3   4 -11   55.19    5.82   0
   4  -8   7   20.39    9.81   0
   4  -7   7  352.07   14.56   0
   4   4 -16   13.30    7.14   0
   4   4 -15  268.38   10.32   0
   4   4 -12  575.30   11.06   0
   4   4 -11 1279.49   14.17   0
   5  -7   7 1634.29   27.71   0
   5   4 -14  108.97    6.66   0
   5   4 -13    4.16    5.11   0
   6  -7   7  918.54   23.04   0
   6   0   2  462.17    9.72   0
   7  -3   5    5.71    7.92   0
   8  -5   6  108.61   12.59   0
   9  -4   5   14.35   10.65   0
   9   0   1 1016.64   16.80   0
   9   1  -1  464.62   10.59   0
  10  -2   3  559.02   17.18   0
  10   0   0   86.11    7.69   0
  10   1  -2   89.47    7.41   0
  11  -3   3  745.78   20.82   0
  11  -2   2   74.09   10.84   0
  11   0  -1   21.01    8.56   0
  12   0  -3   93.49   10.00   0
  13  -2  -1  230.72   14.99   0
 -15  -9 -17  158.06   16.63   0
 -14  -8 -15   47.35   13.59   0
 -14  -7 -17  346.16   19.77   0
 -13  -7 -13   21.55   11.42   0
 -13  -6 -15   20.89   12.26   0
 -13  -5 -18    9.01   13.14   0
 -13  -5 -17    7.26   11.01   0
 -12  -7 -10   40.89    9.12   0
 -12  -6 -11    6.92    7.95   0
 -12  -5 -13  414.13   15.70   0
 -12  -4 -16   16.80   11.44   0
 -11  -5 -10  442.43   14.00   0
 -11  -4 -12  577.14   17.07   0
 -11  -3 -15    5.06   10.78   0
 -10  -4  -9  975.61   18.13   0
 -10  -2 -14    5.51    9.78   0
  -9  -8  -3  116.70    4.90   0
  -9  -2 -11  134.40   10.35   0
  -9  -1 -14   22.11    9.53   0
  -8   0 -16   -2.94   10.45   0
  -8   0 -15   -4.58    9.65   0
  -7  -1  -8 1031.93   17.16   0
  -7   0 -11  168.99   10.62   0
  -7   1 -20  390.90   18.15   0
  -7   1 -19   19.00   11.30   0
  -7   1 -18  405.44   17.23   0
  -6  -1  -6 1597.24   18.20   0
  -6   1 -12   98.25    7.98   0
  -5   2 -20  262.83   15.82   0
  -5   2 -19  164.27   14.14   0
  -5   2 -18  353.68   16.24   0
  -5   2 -17  123.22   11.97   0
  -5   2 -16  216.11   13.35   0
  -5   2 -15   66.82    8.03   0
  -4   1  -7 1955.56   19.92   0
  -4   2 -23   42.50   13.81   0
  -4   2 -11   15.77    7.11   0
  -3   2  -9   48.44    7.35   0
  -2   3 -20  110.58   12.35   0
  -2   3 -12   42.34    7.73   0
  -1   3 -22   73.67   12.64   0
  -1   3 -10  994.76   16.11   0
   0   3 -23  199.47   15.33   0
   1  -6   6   89.42    7.42   0
   2 -10   7   16.08   10.04   0
   2  -9   7  215.02   12.56   0
   2  -5   6    2.74    6.15   0
   2   4 -14  125.47    7.83   0
   3  -7   7  275.67   12.46   0
   3   4 -15   65.58    7.74   0
   3   4 -14  110.76    8.12   0
   3   4 -13    2.02    6.01   0
   3   4 -12  532.58   11.09   0
   4  -6   7    6.94    8.03   0
   4   4 -14   97.44    7.33   0
   4   4 -13 1088.96   15.01   0
   5  -6   7 1157.16   22.39   0
   6  -6   7  113.87   11.93   0
   7  -6   7   25.80   11.19   0
   7  -4   6   43.20    9.56   0
   7   0   2  591.93   11.56   0
   8  -1   3    7.54    6.86   0
   8   1   0    1.31    5.01   0
   9  -5   6   33.78   12.27   0
  10  -4   5   12.24   10.63   0
  10  -3   4  110.76   12.11   0
  10  -1   2  709.35   16.56   0
  10   2  -5   31.49    4.55   0
  11  -1   1   50.35    8.68   0
  12  -2   1  439.26   16.71   0
 -14  -9 -14   32.63   12.37   0
 -14  -7 -18   32.42   13.98   0
 -13  -8 -12   70.85   11.07   0
 -13  -5 -19   -1.96   13.39   0
 -12  -5 -14    7.29   10.04   0
 -12  -4 -18   80.00   12.91   0
 -12  -4 -17  115.12   13.98   0
 -11  -6  -9   25.40    8.17   0
 -11  -3 -16  234.11   15.00   0
 -10  -2 -15  749.41   20.48   0
  -9  -4  -7  156.64    8.33   0
  -9  -3  -9  103.33    8.50   0
  -9  -1 -16    3.38   10.59   0
  -8  -4  -5   89.91    6.62   0
  -8   0 -20   34.75   13.18   0
  -8   0 -18    7.60   11.85   0
  -8   0 -17  890.84   22.85   0
  -6   0  -9 2637.39   26.66   0
  -6   1 -23   85.22   15.34   0
  -6   1 -22  267.79   18.80   0
  -6   1 -14   12.33    9.15   0
  -6   1 -13  141.78    9.16   0
  -5 -11   3  506.90   10.32   0
  -5   1 -10  815.31   16.27   0
  -4   2 -22  261.98   16.68   0
  -4   2 -21   52.26   13.62   0
  -4   2 -13    4.69    7.54   0
  -4   2 -12   45.98    8.38   0
  -3   2 -24   25.26   13.87   0
  -2  -4   3   26.62    2.76   0
  -2   3 -19   57.39   10.74   0
  -2   3 -17   -6.66    8.64   0
  -2   3 -16  352.06   13.77   0
  -2   3 -15   11.03    8.20   0
  -2   3 -14   49.80    8.64   0
  -1 -12   6  164.93   13.34   0
  -1 -11   6   24.94    8.37   0
  -1 -10   6  382.07   12.81   0
  -1  -6   5   27.21    4.75   0
  -1   3 -21   22.86   10.77   0
  -1   3 -20   71.67   12.74   0
   0  -7   6  105.74    7.61   0
   0   3 -22   15.44   11.33   0
   1 -11   7  312.10   15.10   0
   1 -10   7   39.31    9.63   0
   1  -9   7   77.37    9.24   0
   1   3  -7 1557.75   14.48   0
   2  -7   7  108.25    9.29   0
   2   3  -6 2038.46   14.11   0
   3  -6   7  874.82   17.63   0
   3  -4   6 1933.72   21.54   0
   5  -5   7  729.02   17.28   0
   6  -5   7   38.67    9.63   0
   8  -4   6    3.76    9.70   0
   8   0   2 1214.87   17.01   0
   9  -3   5  227.66   13.24   0
   9  -1   3  172.41    9.98   0
   9   2  -3   26.52    4.35   0
  12   0  -2  183.59   10.39   0
  13  -2   0   54.48   12.21   0
 -14  -8 -16  188.22   15.36   0
 -13  -9 -11    7.85    7.52   0
 -13  -7 -14   -1.90    9.93   0
 -13  -6 -17   95.96   14.77   0
 -13  -6 -16  240.30   15.69   0
 -12  -6 -12   -7.53    8.54   0
 -12  -5 -15  527.28   18.20   0
 -12  -4 -20   39.95   14.66   0
 -12  -4 -19   44.83   14.11   0
 -11  -8  -7   56.90    7.17   0
 -11  -7  -8 1494.07   20.65   0
 -11  -5 -11    3.75    8.09   0
 -11  -4 -13   18.43    9.58   0
 -11  -3 -19  155.99   15.17   0
 -11  -3 -18   85.81   13.73   0
 -11  -3 -17  147.01   13.66   0
 -10  -8  -5  216.49    7.78   0
 -10  -5  -8   84.10    7.68   0
 -10  -4 -10    6.19    7.75   0
  -9  -2 -12 1102.47   21.25   0
  -9  -1 -22  113.72   16.70   0
  -9  -1 -21  139.55   16.22   0
  -9  -1 -20  868.58   25.07   0
  -9  -1 -18  718.74   21.82   0
  -8  -6  -3  599.86    9.08   0
  -8  -5  -4  397.10    8.68   0
  -8  -1 -12   37.50    9.09   0
  -7  -1  -9  602.86   14.36   0
  -6 -10   2   84.75    4.30   0
  -6  -3  -3  214.95    6.54   0
  -6   1 -21   15.77   12.40   0
  -6   1 -20   35.29   12.07   0
  -6   1 -19  113.30   12.73   0
  -6   1 -18   -7.30    9.85   0
  -6   1 -16   30.72   10.53   0
  -6   1 -15  454.26   15.92   0
  -5   0  -7   14.94    6.54   0
  -5   1 -11   45.53    8.18   0
  -4 -12   4   55.89    7.67   0
  -4 -11   4  648.66   13.03   0
  -4  -1  -3 1583.52   13.57   0
  -4   0  -5 3362.47   22.90   0
  -4   1  -8  218.06    9.25   0
  -4   2 -20  228.43   15.20   0
  -4   2 -19  106.95   12.53   0
  -4   2 -15   29.43    8.80   0
  -3  -7   4   43.14    4.23   0
  -3   1  -6  652.35   11.46   0
  -3   2 -23  162.03   15.46   0
  -2   2 -24   13.69   14.59   0
  -1   2 -25  195.13   18.43   0
  -1   2  -6  278.39    7.57   0
  -1   3 -19   21.51    9.82   0
  -1   3 -11  150.28    8.53   0
   0   3 -21   89.71   11.82   0
   0   3  -9  226.54    8.03   0
   1  -8   7   10.24    7.38   0
   2  -3   5   48.99    5.79   0
   2  -2   4    7.03    4.48   0
   4  -9   8  236.53   15.28   0
   4  -8   8  123.38   12.40   0
   4  -5   7   85.81    9.03   0
   5  -8   8  459.79   18.31   0
   5  -7   8  137.02   12.21   0
   5  -2   5  225.54    9.47   0
   6  -3   6 2188.08   26.11   0
   6  -2   5    9.06    6.97   0
   6  -1   4  402.73   10.94   0
   6   1   1   47.32    4.89   0
   7  -3   6  198.61   11.22   0
   7  -1   4   66.08    7.47   0
   9  -4   6  861.63   21.93   0
   9   1   0   17.45    6.08   0
  10  -3   5  698.71   19.96   0
  10  -2   4  749.81   18.69   0
  10   1  -1  210.52    8.78   0
  10   2  -4   29.11    4.80   0
  11  -2   3   23.31    9.34   0
  11  -1   2  196.93   11.33   0
  12  -2   2  594.74   18.77   0
  13  -1  -1    0.35    9.76   0
 -14  -8 -17  706.29   22.86   0
 -13  -8 -13   44.93   11.40   0
 -13  -7 -15  145.67   14.42   0
 -13  -6 -18  355.25   18.72   0
 -12 -10  -8   -2.11    6.23   0
 -12  -7 -11  196.90   11.26   0
 -12  -6 -13   -9.81    8.68   0
 -12  -5 -16    0.81   10.92   0
 -11  -4 -14  843.84   21.10   0
 -11  -3 -21   20.92   14.89   0
 -11  -3 -20  484.21   20.76   0
 -10  -6  -7 1032.32   16.11   0
 -10  -3 -13 1697.24   26.78   0
 -10  -2 -21  675.63   23.46   0
 -10  -2 -20   50.37   13.48   0
 -10  -2 -19  398.29   16.79   0
  -9  -7  -4 1187.26   13.52   0
  -9  -5  -6  194.43    7.90   0
  -9  -2 -13  353.30   14.40   0
  -8  -1 -13  756.16   18.45   0
  -7  -3  -5  763.87   12.59   0
  -7  -2  -7  711.19   13.60   0
  -7   0 -23  478.21   21.88   0
  -7   0 -22   38.73   13.38   0
  -7   0 -14   77.48   10.45   0
  -6  -1  -7 3367.69   26.90   0
  -6   0 -10   44.54    8.19   0
  -5  -2  -3   10.96    3.72   0
  -5   1 -23  362.70   19.27   0
  -5   1 -12   26.44    7.64   0
  -4   2 -18   25.52    9.67   0
  -4   2 -17  197.68   12.68   0
  -4   2 -16   12.49    8.71   0
  -3 -12   5    3.38    8.40   0
  -3 -11   5  281.61   11.11   0
  -3   2 -22  134.27   14.25   0
  -3   2 -21  206.68   14.04   0
  -2  -7   5   79.33    5.92   0
  -2   2 -23   21.38   13.65   0
  -1   2 -24  388.12   19.68   0
  -1   3 -18   23.46    9.01   0
  -1   3 -17   31.78    8.99   0
  -1   3 -16    5.50    7.91   0
  -1   3 -15  108.81   10.02   0
  -1   3 -14    2.31    7.18   0
  -1   3 -13   23.46    7.30   0
   0 -12   7  409.09   17.95   0
   0 -11   7    5.35    9.07   0
   0 -10   7    1.08    7.90   0
   0   3 -20    0.76    9.49   0
   0   3 -19   37.15   11.09   0
   1  -5   6  228.16    8.58   0
   1   3  -8   89.02    6.04   0
   2  -6   7    3.99    6.80   0
   2  -1   3 1253.28   11.39   0
   3  -8   8   69.44   10.36   0
   3  -5   7  388.77   12.13   0
   4  -3   6   57.17    7.26   0
   5  -3   6   -0.69    5.06   0
   6  -6   8  621.74   18.97   0
   7  -6   8  130.27   13.23   0
   7  -4   7   74.32   10.21   0
   7   1   1  706.41   10.89   0
   8  -2   5   24.85    7.73   0
   8  -1   4  416.30   12.46   0
   9  -2   5   62.72    9.20   0
  10  -4   6   13.23   11.83   0
  10  -1   3 1466.91   22.83   0
  12  -1   1  224.82   12.60   0
  12   0  -1    3.53    7.33   0
 -14  -9 -16   -2.26   11.61   0
 -14  -8 -18   -7.71   13.17   0
 -13  -9 -12   -0.09    9.51   0
 -13  -7 -16  396.02   18.43   0
 -13  -6 -19   -1.12   13.16   0
 -12  -9  -9  402.54   12.62   0
 -12  -8 -10    4.30    6.97   0
 -12  -5 -17  243.40   15.96   0
 -11 -10  -6    0.99    5.18   0
 -11  -6 -10  218.04   10.80   0
 -11  -5 -12  250.27   12.67   0
 -11  -4 -15   30.02   10.94   0
 -10  -5  -9    8.51    7.98   0
  -9  -4  -8  163.92    9.02   0
  -9  -2 -14  836.54   20.19   0
  -8  -2 -10   -6.17    7.47   0
  -8  -1 -15   -6.64    8.89   0
  -8  -1 -14  276.08   13.61   0
  -7   0 -21  136.22   15.32   0
  -7   0 -20   82.95   13.53   0
  -7   0 -19   10.66   11.38   0
  -7   0 -17   -2.93   10.33   0
  -7   0 -16  234.50   13.69   0
  -5  -1  -5  275.34    8.38   0
  -5   0  -8 4390.50   31.23   0
  -5   1 -22    6.69   12.41   0
  -4  -9   4    5.16    4.08   0
  -4   1 -24   29.02   13.93   0
  -4   1  -9  529.80   12.84   0
  -3  -9   5   97.57    6.53   0
  -3   2 -20  119.00   12.89   0
  -3   2 -19  178.77   14.27   0
  -3   2 -12   68.35    8.42   0
  -2 -12   6   28.86    9.66   0
  -2 -11   6   14.76    8.86   0
  -2   2 -22   -5.31   11.30   0
   0  -9   7  297.36   11.74   0
   0   2  -5   35.08    4.15   0
   0   3 -18   64.96    9.59   0
   0   3 -11    5.16    6.69   0
   1   3 -19   89.96   11.32   0
   2  -9   8  311.19   14.06   0
   2  -8   8    7.53    9.16   0
   2   3 -20  161.61   12.85   0
   2   3  -7   12.61    4.03   0
   3  -7   8   24.55    8.61   0
   4  -6   8  272.08   12.58   0
   4  -1   4   66.55    5.68   0
   5  -6   8   43.15    7.84   0
   5  -4   7 2474.14   27.91   0
   5   0   3   17.07    4.56   0
   7   0   3 1384.56   17.21   0
   8  -4   7  204.16   13.35   0
   8   0   3   30.35    7.21   0
   9  -4   7  159.89   13.33   0
   9  -3   6 1846.24   28.56   0
   9  -1   4  351.14   12.53   0
  10   0   2    1.04    7.78   0
  11  -3   5   30.00   11.62   0
  11  -2   4   43.70   10.32   0
  11   0   1  398.06   12.83   0
  12  -2   3  347.70   15.98   0
  12   0   0  394.04   14.10   0
  13  -1   0  650.62   18.92   0
 -14 -10 -15    3.18   11.28   0
 -14  -9 -17  149.85   15.22   0
 -13  -8 -14  113.51   12.39   0
 -13  -7 -17   67.84   13.23   0
 -12  -6 -14  104.50   11.67   0
 -12  -5 -20   -1.33   13.44   0
 -12  -5 -19  135.24   15.20   0
 -12  -5 -18    0.23   11.27   0
 -11  -7  -9   11.06    7.75   0
 -11  -5 -13   70.18   10.36   0
 -11  -4 -17   34.23   11.76   0
 -11  -4 -16  179.53   13.66   0
 -10  -3 -16  178.76   13.76   0
 -10  -3 -15  319.69   14.79   0
  -9  -3 -11   22.00    8.46   0
  -9  -2 -16    6.46   10.50   0
  -9  -2 -15  517.08   17.39   0
  -8  -3  -8   26.46    7.69   0
  -8  -1 -22    0.89   13.50   0
  -8  -1 -21   46.83   13.50   0
  -8  -1 -20  112.47   14.18   0
  -8  -1 -19   44.80   12.25   0
  -8  -1 -18   84.77   12.81   0
  -8  -1 -16  212.16   13.83   0
  -7  -1 -11   94.28    9.45   0
  -6  -4  -2  397.20    6.74   0
  -6   0 -23   67.75   15.10   0
  -6   0 -12  142.91   10.15   0
  -5   1 -20   -1.21   10.97   0
  -5   1 -19  171.37   13.71   0
  -5   1 -18    8.82   10.26   0
  -5   1 -17   81.21   11.40   0
  -5   1 -16  206.63   12.69   0
  -5   1 -15   21.51    9.17   0
  -4   0  -6  225.03    8.12   0
  -4   1 -23   83.38   14.29   0
  -4   1 -10   -0.53    6.93   0
  -3   0  -4 1409.32   13.58   0
  -3   1  -7   68.97    6.48   0
  -3   2 -17    0.16    8.86   0
  -3   2 -15  254.27   12.23   0
  -3   2 -14   29.53    8.41   0
  -2 -10   6  293.46   10.80   0
  -2   1  -5  145.20    6.48   0
  -2   2 -21  111.32   12.62   0
  -1   2 -23   -2.74   11.57   0
  -1   2  -7  319.13    8.31   0
   0  -8   7  755.43   15.55   0
   0  -4   5    5.82    3.96   0
   0  -2   3   11.42    3.02   0
   0   3 -17  138.76   10.37   0
   0   3 -16   -3.43    7.34   0
   0   3 -15   96.98    9.45   0
   0   3 -14  202.10   10.76   0
   0   3 -13   -7.86    7.33   0
   1 -11   8   15.38   12.07   0
   1 -10   8   12.35   10.67   0
   1  -6   7   64.44    7.90   0
   1   3 -18   23.97    9.68   0
   2  -5   7   30.59    6.71   0
   2   3 -19   13.76    9.63   0
   3  -3   6 1807.36   19.65   0
   3   3 -19  328.88   13.73   0
   4  -4   7  188.72    9.67   0
   4   1   1  298.50    5.59   0
   5  -8   9  346.72   17.21   0
   5  -5   8   25.56    8.58   0
   6  -7   9  295.44   15.90   0
   6  -5   8  823.24   19.83   0
   7  -2   6  200.31   10.29   0
   8  -5   8    3.06   10.79   0
   9   0   3  794.00   15.91   0
  10  -3   6  228.32   14.48   0
  10  -2   5 2612.50   32.54   0
  10  -1   4   89.04    9.53   0
  10   1   0  564.67   12.14   0
  11   1  -1   38.20    7.44   0
  12  -1   2  495.78   16.18   0
  13  -1   1  332.76   16.66   0
 -14  -9 -18   -7.11   13.29   0
 -13  -9 -13    5.31    9.25   0
 -13  -8 -15   16.49   10.65   0
 -13  -7 -18  586.39   21.61   0
 -12  -6 -15  120.57   12.31   0
 -11  -6 -11  253.69   11.94   0
 -11  -4 -21   43.59   14.78   0
 -11  -4 -20   50.81   14.15   0
 -11  -4 -19   13.89   12.81   0
 -11  -4 -18    5.62   10.88   0
 -10  -4 -12    8.95    8.15   0
 -10  -3 -22   46.89   14.41   0
 -10  -3 -21   26.14   14.16   0
 -10  -3 -20  277.18   18.05   0
 -10  -3 -19  122.51   14.62   0
 -10  -3 -17   29.19   11.28   0
  -9  -2 -22   56.36   13.80   0
  -9  -2 -20   21.55   12.95   0
  -9  -2 -18  292.85   16.17   0
  -9  -2 -17   15.48   10.79   0
  -8  -2 -11 2617.46   29.07   0
  -7  -2  -8 2680.80   25.57   0
  -6  -1  -8  144.64    8.73   0
  -6   0 -22  851.11   24.72   0
  -6   0 -21    3.34   11.20   0
  -6   0 -13   11.37    8.20   0
  -3   1 -24   75.29   14.54   0
  -2   1 -25  395.01   19.88   0
  -2   2 -20   45.85   10.69   0
  -2   2 -10  765.94   14.28   0
  -1 -11   7  413.10   14.34   0
  -1   2 -22  277.62   15.75   0
   0   2 -23   26.09   12.08   0
   1  -9   8   48.73    8.90   0
   1  -3   5   32.35    4.66   0
   1   3 -17  219.14   11.15   0
   2  -7   8  701.39   16.46   0
   3  -9   9  108.13   12.10   0
   3  -6   8   80.37    8.67   0
   4  -8   9  363.15   16.14   0
   4   0   3 2151.90   16.19   0
   5  -7   9  203.38   13.74   0
   5  -2   6 1719.45   20.67   0
   6  -3   7   59.43    8.86   0
   6  -2   6  239.81   10.23   0
   6  -1   5  396.76   11.06   0
   7  -6   9  217.79   15.31   0
   7  -3   7 1109.28   20.70   0
   7  -1   5  313.99   10.93   0
   8  -3   7   39.48    9.48   0
   8  -2   6    7.02    7.84   0
   9  -3   7  261.89   14.10   0
   9  -2   6  723.71   18.12   0
  11  -3   6   78.85   13.28   0
  11  -2   5  547.81   18.07   0
  12  -2   4  223.52   14.23   0
  13   0  -1   -2.00    8.30   0
  -4   1 -11  135.01    7.71   0
   6  -6   9   19.44    8.04   0
   7  -4   8   82.32    8.86   0
  -5  10   5   10.37    6.16   0
  -4   9   9  151.89    9.18   0
  -4  12  11  172.83   11.50   0
  -3   4  -7  201.56    6.26   0
  -3   5  -9   86.26    6.54   0
  -3   5   7  596.76   12.13   0
  -3   6   9    1.64    6.99   0
  -3   8  12  366.74   13.79   0
  -3   9 -12  223.95   13.62   0
  -3   9  13   44.50   10.91   0
  -3  11  14    5.78   10.58   0
  -3  13  15   -1.86   12.88   0
  -2   2  -4    8.18    2.92   0
  -2   3   6 1291.40   15.25   0
  -2   6  12   57.49    7.30   0
  -2  10  16   66.01   11.89   0
  -2  11  17    4.51   12.29   0
  -2  12  17  246.89   16.35   0
  -1   2  -9 2463.46   22.80   0
  -1   3 -11  151.27    9.35   0
  -1   7  16  679.98   19.76   0
  -1   8  17   11.28   10.94   0
  -1  11  19  103.06   15.13   0
   0   2 -11  121.51    9.16   0
   0   3 -13    6.49    6.22   0
   0   3  12   55.38    8.62   0
   0   4 -14   78.16   11.58   0
   0   6  17   25.64   11.22   0
   0   8  19    0.35   12.16   0
   0   9  20  366.03   19.56   0
   0  11  21   86.43   16.39   0
   1   3 -14  431.06   16.98   0
   1   3  14   15.68    8.63   0
   1   7  20    2.24   11.72   0
   2  -1  -5  503.73    9.13   0
   2   2  14   30.65    8.40   0
   2   5  19  179.62   14.20   0
   2   9  23   22.75   14.68   0
   3   1 -13  569.59   16.48   0
   3   4  19  612.57   19.42   0
   4  -2  -3   76.76    4.46   0
   4   0  12 2663.79   25.39   0
   4   2  17  210.93   12.48   0
   4   7  24  178.16   17.59   0
   5  -2  -5  117.75    6.35   0
   5   0 -12   29.58   10.36   0
   5   1  16  772.08   17.74   0
   5   5  23   40.58   13.30   0
   5   6  24   37.91   15.18   0
   5   7  25    1.27   15.76   0
   6  -1 -10    6.00    6.10   0
   6   2  19   10.47   10.00   0
   6   3  21   51.58   11.79   0
   6   6  25   19.23   14.73   0
   7  -1 -10    9.56    9.11   0
   7   1  18   23.09    9.13   0
   7   2  20  106.60   12.26   0
   8   4  24   -9.72   13.29   0
   9  -2  -6   22.32    7.53   0
   9  -2  10  262.11    7.77   0
   9  -1  14    3.06    6.89   0
   9   3  23   45.00   12.94   0
  10   4  25   10.23   14.55   0
  11  -2  -4   -4.68    8.62   0
  11   1  20    8.95   11.42   0
  11   2  22  790.10   22.58   0
  11   3  24   -1.63   14.70   0
  12   1  20  188.22   13.04   0
  -5   9   4    0.28    4.64   0
  -5  11   6    1.76    6.04   0
  -4   7   7  194.22    8.69   0
  -4   9  10   61.54    9.56   0
  -4  11  11  219.84   12.04   0
  -3   4   5 1102.90   14.20   0
  -3   7  11  169.06   10.75   0
  -3  10  14   61.95   11.38   0
  -3  12  15    4.87   11.78   0
  -2   3  -8  347.66    8.94   0
  -2   4 -10  645.94   13.65   0
  -2   5  11  330.77   12.43   0
  -2   6 -12   44.56    9.91   0
  -2   7 -13   84.29   10.50   0
  -2   8  15   25.30   10.87   0
  -2   9  16   10.10   11.00   0
  -2  10  17   55.65   12.37   0
  -2  12  18   10.77   13.28   0
  -2  13  18   28.74   14.89   0
  -2  14  18    5.28   14.90   0
  -1   1  -4    5.03    3.27   0
  -1   1   2 6672.25   20.06   0
  -1   2   7   24.73    6.32   0
  -1   4 -12  675.82   16.61   0
  -1   4  12  289.03   12.13   0
  -1   5 -13   56.43    9.86   0
  -1   5  14   -4.32    8.51   0
  -1   6 -14   31.25   10.28   0
  -1   6  15   26.15    7.74   0
  -1  10  19   57.88   13.90   0
  -1  12  20  216.89   19.16   0
   0   1  -8  848.84   13.88   0
   0   1   7 3185.94   23.32   0
   0   5  16  153.43   12.55   0
   0  10  21    4.71   14.87   0
   1   0   6  623.96    9.97   0
   1   1 -10   10.77    7.35   0
   1   5  18   18.46   11.17   0
   1   6  19   74.99   12.72   0
   1   8  21   61.39   11.77   0
   1   9  22  180.29   18.32   0
   2   0  -9   12.68    6.98   0
   2   1  12   28.48    7.81   0
   2   2 -13 1550.46   26.64   0
   2   7  22  183.49   16.48   0
   3  -1  -7    7.94    5.65   0
   3  -1   7   69.18    4.96   0
   3   0 -10  885.92   17.88   0
   3   0  11 6110.25   37.08   0
   3   5  21    3.44   12.43   0
   3   6  22   53.58   13.46   0
   3   8  24  229.45   18.93   0
   4  -1  -8  410.69   12.00   0
   4  -1   9  534.21   10.14   0
   4   0 -11  217.00   12.01   0
   4   1 -13  189.64   13.67   0
   4   1  15  485.38   14.60   0
   4   5  22   21.60   12.53   0
   5  -1  -9 1089.61   19.34   0
   5   0  14  409.33   12.85   0
   5   4  22 1190.04   28.15   0
   6  -1  -9  706.55   17.17   0
   6   0  15  494.58   14.03   0
   6   4  23 1115.28   27.87   0
   6   5  24   94.62   12.72   0
   7   3  22   50.71   12.74   0
   7   5  25  146.05   17.42   0
   8  -1  -9    3.74    9.07   0
   8   1  19   53.04   10.17   0
   8   2  21  123.12   13.10   0
   8   3  23   17.86   12.14   0
   8   5  26   -0.82   14.56   0
   9  -2  -5  205.88   10.98   0
   9  -1  -9  459.33   17.23   0
   9   0  17   74.31    9.19   0
   9   4  25   -1.44   13.53   0
  10   1  20  100.52   11.76   0
  10   2  22  221.41   15.31   0
  10   3  24  184.82   16.68   0
  11   4  26   13.51   15.17   0
  -5   9   5   35.64    5.90   0
  -5  10   6  155.20    8.66   0
  -4   7  -7  346.66    8.42   0
  -4   8  -8  133.59    7.26   0
  -4   8   9   63.31    7.92   0
  -4  10  11   65.36    9.60   0
  -4  11  12   28.73   11.18   0
  -4  12  12   64.32   10.76   0
  -3   5  -8   69.40    6.49   0
  -3   5   8  146.30    8.55   0
  -3   8 -11  310.60   12.22   0
  -3   8  13    7.11    9.30   0
  -3   9 -11 1418.56   23.85   0
  -3   9  14   29.38   10.42   0
  -3  11  15    6.47   11.47   0
  -3  13  16   65.78   14.63   0
  -2   3   7 1112.27   15.57   0
  -2   5 -11 2254.02   26.12   0
  -2   8 -13   38.71   10.62   0
  -2   9 -13  201.52   15.36   0
  -2  11  18   11.49   13.53   0
  -1   2  -8   55.82    6.26   0
  -1   3 -10 1022.07   17.26   0
  -1   7  17  184.48   14.32   0
  -1   8  18   -5.16   12.08   0
  -1   9  19   54.65   13.95   0
  -1  11  20   -2.10   13.70   0
   0   2 -10 1040.48   17.73   0
   0   3 -12  109.31    9.64   0
   0   4 -13   16.27    9.90   0
   0   4  15  943.66   21.17   0
   0   5 -14 1356.97   26.80   0
   0   6  18   19.39   11.69   0
   0   7  19    6.76   12.22   0
   0   8  20   35.80   14.13   0
   0   9  21  214.14   18.63   0
   1   3 -13  361.10   15.41   0
   1   7  21   77.61   14.12   0
   2  -1  -4   -3.58    3.69   0
   2   0   9   34.11    5.11   0
   2   2  15   10.58    8.31   0
   2   3  17   40.53   10.20   0
   2   5  20  169.17   15.25   0
   2   6  21   -2.88    9.41   0
   3  -1  -6  592.97   11.49   0
   3   1 -12   57.70    8.20   0
   3   1  14   -0.17    7.71   0
   3   4  20   33.66   12.49   0
   4   0  13   53.72    8.12   0
   4   4  21  270.99   14.76   0
   4   6  24   13.78   15.30   0
   4   7  25    2.70   16.49   0
   5  -1  -8    4.33    7.07   0
   5  -1  11   38.76    5.92   0
   5   0 -11  651.32   18.21   0
   5   6  25   34.90   16.25   0
   6   0 -11  116.99   12.39   0
   6   1  18  409.28   15.63   0
   6   2  20   25.08   11.23   0
   7  -2  -5  196.15    8.90   0
   7  -2   9  925.62   11.63   0
   7   4  24  325.00   19.73   0
   8  -2  -5 1003.65   17.25   0
   8  -2  10 2136.90   18.20   0
   8  -1  14   -2.21    7.20   0
   8   0  17  875.77   18.83   0
   8   4  25   65.68   15.09   0
   9  -1  -8   31.50   11.24   0
   9   1  20  914.87   22.05   0
   9   2  22   59.95   12.94   0
   9   3  24    3.39   12.56   0
  10  -2  -4  151.45    9.48   0
  10  -1  15   29.06    7.83   0
  10   0  18    9.89    9.69   0
  10   4  26    3.45   15.90   0
  11  -1  15  328.91   11.63   0
  11   0  18   10.65    8.30   0
  11   2  23  106.36   15.90   0
  -5   8   3   -0.44    3.93   0
  -5  10   7  155.24    9.35   0
  -4   7   8  233.98    9.94   0
  -4   8  10  474.70   14.94   0
  -4   9  -8  222.75    9.23   0
  -4   9  11   22.01    8.79   0
  -4  10  12  589.94   18.46   0
  -4  12  13   60.69   12.56   0
  -3   4   6  614.56   11.71   0
  -3   6  -9  480.70   12.16   0
  -3   7 -10  371.10   11.81   0
  -3   7  12  242.43   12.70   0
  -3  10  15  284.05   16.00   0
  -3  11  16  176.50   16.80   0
  -3  12  16  338.96   18.59   0
  -2   3  -7   15.36    4.30   0
  -2   4  -9 1053.69   16.17   0
  -2   4  10   46.77    8.11   0
  -2   7 -12  105.60   10.67   0
  -2   7  15  198.39   14.10   0
  -2   8  16  233.89   14.92   0
  -2   9  17    6.69   12.01   0
  -2  10  18   36.26   13.63   0
  -2  12  19  547.05   24.23   0
  -2  13  19   55.85   16.67   0
  -1   1  -3 3281.72   13.43   0
  -1   2   8 2069.81   21.31   0
  -1   4  13  345.15   13.78   0
  -1   6 -13   80.17   11.23   0
  -1   6  16  529.03   16.90   0
   0   1   8  529.23   11.95   0
   0  10  22  275.75   20.80   0
   1   0   7  333.68    8.91   0
   1   5  19  139.99   14.15   0
   1   6  20    3.36   12.45   0
   1   8  22   95.89   13.61   0
   1   9  23  259.07   20.98   0
   2  -1  -3  855.81    9.34   0
   2   0  -8  463.25   12.11   0
   2   1  13  531.66   14.47   0
   2   2 -12   64.84   10.26   0
   2   4  19  618.48   20.52   0
   2   7  23  108.84   16.66   0
   2   8  24   65.14   17.15   0
   3   2  17  153.22   12.50   0
   3   5  22    2.39   12.44   0
   3   6  23   92.96   15.91   0
   4  -1  -7   23.40    6.45   0
   4  -1  10   -3.99    6.36   0
   4   0 -10  859.50   18.63   0
   4   1  16   28.96    9.35   0
   4   3  20   -3.17   11.92   0
   4   5  23  155.76   17.00   0
   5   1 -12   79.17   12.06   0
   5   3  21    1.40   11.51   0
   5   4  23  260.00   17.74   0
   5   5  24   67.26   14.83   0
   6  -2  -4  200.07    7.80   0
   6  -1  -8  189.43   10.62   0
   6   0  16  146.35   11.59   0
   6   3  22   28.20   12.42   0
   6   5  25  114.46   16.76   0
   7  -2  -4 1602.50   19.57   0
   7  -1  -8 1407.54   23.29   0
   7   1  19   11.21    9.89   0
   7   2  21   36.00   11.31   0
   7   3  23   11.17   13.15   0
   8  -2  -4  264.85   10.66   0
   8   1  20  120.15   13.77   0
   8   2  22  246.15   16.15   0
   9  -1  15   42.38    8.89   0
   9   0  18  338.98   14.93   0
   9   4  26   10.61   15.77   0
  10  -2  -3  244.91   11.33   0
  10  -2  11  151.08    6.75   0
  10  -1  -7  137.92   12.07   0
  10   1  21  573.19   20.64   0
  10   2  23   99.89   14.87   0
  11  -2  -2  173.15   10.40   0
  11  -1  -6   20.32   12.42   0
  11   1  21   15.87   11.18   0
  11   3  25   91.77   16.25   0
  -5   8   4   12.41    4.72   0
  -5   9   6    3.57    6.19   0
  -5  10  -3    0.55    3.04   0
  -4   6   7  116.49    8.57   0
  -4   7   9  424.62   13.97   0
  -4   8  -7    1.77    5.44   0
  -4  11  13    5.28   10.49   0
  -3   5   9   11.67    7.38   0
  -3   6  11  115.00   10.37   0
  -3   8 -10    6.73    8.56   0
  -3   8  14  375.30   16.28   0
  -3   9  15   -4.81   10.93   0
  -3  10  16   -1.25   13.24   0
  -3  12  17   29.70   15.76   0
  -3  13  17   -1.85   14.07   0
  -2   3   8   18.40    6.88   0
  -2   6 -11  808.46   17.62   0
  -2   8 -12   78.23   10.98   0
  -2   8  17   27.02   11.88   0
  -2  11  19  321.17   20.59   0
  -1   2  -7  319.13    8.61   0
  -1   5 -12   28.48    8.71   0
  -1   6  17   79.08   12.19   0
  -1   7 -13    1.11   11.67   0
  -1   7  18   61.11   13.27   0
  -1   8  19  186.65   16.49   0
  -1   9  20  176.65   17.97   0
  -1  11  21  166.39   18.20   0
   0   2  -9  149.52    8.87   0
   0   3 -11    3.13    7.86   0
   0   3  14 2275.57   29.81   0
   0   4 -12  331.36   13.71   0
   0   5 -13    2.81   10.46   0
   0   6  19   67.71   13.63   0
   0   7  20  108.78   15.08   0
   0   8  21   12.44   14.51   0
   0   9  22  245.00   20.50   0
   1   1  11   61.01    8.19   0
   1   2  14   55.09    9.76   0
   1   3 -12  146.47   11.51   0
   1   3  16   15.82   10.11   0
   1   8  23  143.43   18.08   0
   2   0  10 4259.58   30.71   0
   2   1 -10   23.76    8.23   0
   2   3 -13  905.74   22.64   0
   2   5  21   17.05   13.51   0
   3  -1  -5   48.10    5.15   0
   3  -1   8  205.88    7.19   0
   3   1 -11 3413.88   35.13   0
   3   1  15  151.47   11.10   0
   3   3  19   -4.03    7.72   0
   3   4  21  150.93   15.68   0
   4   0  14 2675.06   29.13   0
   4   4  22  376.49   18.99   0
   4   6  25    2.68   15.24   0
   5  -2  -2   -0.94    4.13   0
   5  -1  -7  587.63   13.88   0
   5  -1  12   27.73    7.86   0
   5   0  15 1193.48   20.84   0
   6   0 -10  226.81   13.78   0
   6   2  21   12.57   11.32   0
   6   4  24    0.10   13.61   0
   7  -1  14  569.41   13.89   0
   7   0 -10   45.38   11.31   0
   7   0  17    0.49    8.58   0
   7   4  25   -5.10   15.23   0
   8   0  18    5.40   10.88   0
   8   3  24    0.18   14.05   0
   9  -2  -3  149.74    9.30   0
   9  -2  11 3049.24   22.62   0
   9  -1  -7   59.06    9.95   0
   9   1  21  137.12   15.00   0
   9   2  23   37.28   13.58   0
  10   3  25   -5.42   14.73   0
  11   0  19   51.23   11.96   0
  -5   9   7  355.90   11.98   0
  -5  10   8   -6.22    7.55   0
  -5  11   9   -7.47    8.64   0
  -4   5   4   89.38    6.18   0
  -4   8  11  252.63   12.60   0
  -4   9  12  241.46   13.45   0
  -4  10  13  117.96   12.32   0
  -4  12  14    2.95   11.77   0
  -3   3   1  243.78    4.96   0
  -3   4   7  490.38   11.89   0
  -3   5  -7  407.31    9.31   0
  -3   5  10  325.21   12.56   0
  -3   6  12 2175.66   29.42   0
  -3   7  -9   -2.37    7.02   0
  -3   9 -10   10.84    9.39   0
  -3  11  17   -0.85   13.64   0
  -2   4  11  161.53   10.31   0
  -2   6  15 1223.21   25.36   0
  -2   7  16   -7.64   10.96   0
  -2   9  18   62.40   13.42   0
  -2  10  19    9.69   14.54   0
  -2  12  20   57.68   17.69   0
  -1   3  12   64.25    9.70   0
  -1   4  14 1058.19   22.00   0
  -1   5  16   28.20   11.28   0
  -1   6 -12 1176.15   23.69   0
  -1  10  21  257.13   19.67   0
   0   0   2 8782.52   21.54   0
   0   1   9  992.43   16.36   0
   1   0  -5 2181.57   17.53   0
   1   0   8  778.14   13.44   0
   1   1  -8  841.33   15.14   0
   1   4 -13   32.92   10.60   0
   1   6  21   -3.51   13.37   0
   2   0  -7  401.16   11.00   0
   2   1  14   35.42    8.75   0
   2   2  16   -0.58    6.82   0
   2   4  20  352.68   18.59   0
   2   7  24   26.10   16.03   0
   3   2  18  470.81   17.53   0
   3   5  23    2.30   13.89   0
   3   6  24   18.10   16.30   0
   4  -1  -6  242.48    9.06   0
   4   0  -9 1172.90   20.49   0
   4   1 -11 1605.85   26.98   0
   4   1  17  163.21   12.45   0
   4   3  21 1366.64   29.52   0
   4   5  24   94.06   16.94   0
   5   1  18   38.09   10.69   0
   5   3  22  804.78   24.67   0
   5   5  25   50.27   17.04   0
   6  -2  -3  212.21    7.35   0
   6  -2   9  285.54    8.01   0
   6  -1  -7  603.85   14.98   0
   6   1  19  388.25   16.39   0
   6   3  23   99.52   15.57   0
   6   5  26    0.30   15.61   0
   7  -2  -3   79.07    7.24   0
   7  -2  10  315.09    8.53   0
   7  -1  -7  349.83   13.04   0
   7   1  20  359.42   16.51   0
   7   2  22   27.38   12.66   0
   7   3  24   43.62   15.03   0
   8  -2  -3 2026.62   21.89   0
   8  -2  11  124.43    7.01   0
   8  -1  -7  408.88   14.34   0
   8  -1  15  426.25   12.91   0
   8   2  23    6.01   14.78   0
   8   4  26   14.49   15.14   0
   9   3  25   91.37   15.84   0
  10  -2  -2  805.67   15.59   0
  10  -1  -6   39.65    9.82   0
  10  -1  16   50.50    9.33   0
  10   0  19   60.47   10.19   0
  10   2  24    7.41   15.85   0
  11  -1  -5  280.86   15.47   0
  11  -1  16   47.16    8.73   0
  11   1  22  146.95   16.27   0
  11   2  24  322.31   19.45   0
  11   3  26   -5.15   16.17   0
  -5   8   6   54.34    7.29   0
  -5  10   9  448.49   14.95   0
  -4   5   5  176.76    8.08   0
  -4   6   8   20.41    7.13   0
  -4   7  10  911.15   18.97   0
  -4   9  -7  243.45    9.32   0
  -4   9  13   -0.30   11.42   0
  -4  11  14    5.94   11.15   0
  -3   6  -8   78.89    6.49   0
  -3   7  14   51.47   11.23   0
  -3   8  15  461.86   18.21   0
  -3   9  16   46.68   12.92   0
  -3  10  17    7.01   12.90   0
  -3  12  18  347.49   21.41   0
  -3  13  18   20.59   15.60   0
  -2   2   5 1648.24   16.48   0
  -2   3  -6  429.48    8.41   0
  -2   4  12   61.58    9.78   0
  -2   5  14    3.71    9.91   0
  -2   6 -10   -2.47    8.30   0
  -2   7 -11  155.28   10.93   0
  -2   7  17   70.01   13.06   0
  -2   8  18  388.60   19.65   0
  -2  11  20    7.03   16.04   0
  -1   1   5  228.18    7.83   0
  -1   4 -10  170.62    9.91   0
  -1   5 -11  973.74   19.72   0
  -1   6  18    3.41   12.38   0
  -1   7  19   10.31   13.22   0
  -1   8  20   62.42   15.41   0
  -1   9  21  115.50   17.55   0
  -1  10  22   14.49   16.28   0
   0   1  -6 1373.42   14.98   0
   0   3 -10  533.81   14.39   0
   0   3  15  134.53   12.33   0
   0   6 -13    8.59   11.15   0
   0   6  20   -6.65   13.18   0
   0   7  21  168.86   18.34   0
   0   8  22  198.07   19.58   0
   1   2 -10   80.80    7.25   0
   1   2  15  182.95   12.48   0
   1   3  17  824.09   21.75   0
   1   4  19  259.39   16.76   0
   1   7  23    6.74   15.31   0
   2   0  11 1154.46   18.16   0
   2   3 -12  118.44   11.97   0
   2   5  22  117.34   16.29   0
   3  -1   9  547.17   11.19   0
   3   0  13 1347.24   21.05   0
   3   1 -10   -7.99    8.45   0
   3   1  16  539.18   16.92   0
   3   3 -13  100.53   11.00   0
   3   3  20  294.29   17.01   0
   3   4  22  113.15   15.68   0
   4  -1  11  148.93    8.25   0
   4   2 -12  120.94   13.66   0
   4   4  23   21.49   14.80   0
   5  -1  -6  114.09    7.93   0
   5   0  16   87.99   10.42   0
   5   2  21  216.84   17.48   0
   5   4  24  176.75   17.31   0
   6  -1  14    9.28    7.53   0
   6   0  -9  136.67   11.50   0
   6   0  17    9.08    9.11   0
   6   1 -11   23.36   11.61   0
   6   4  25  485.72   24.04   0
   7  -1  15    6.37    8.70   0
   7   0  -9  116.20   12.12   0
   7   0  18  651.09   18.32   0
   7   4  26  353.65   22.72   0
   8   0  -9    1.85   10.30   0
   8   1  21   59.48   12.33   0
   8   3  25   13.45   15.14   0
   9  -2  12   13.81    6.84   0
   9  -1  -6  113.14   10.53   0
   9  -1  16  126.55    9.68   0
   9   0  19  189.88   12.98   0
   9   2  24    3.55   15.37   0
  10  -2  12  649.26   12.20   0
  10   1  22   73.23   13.74   0
  10   3  26  214.79   20.20   0
  -5   7   3   81.10    5.64   0
  -4   5   6  124.50    8.10   0
  -4   7  11    4.54   10.28   0
  -4   8  12   42.88    9.87   0
  -4  10  -7  597.44   13.11   0
  -4  10  14   51.16   12.26   0
  -4  11  15  463.12   19.75   0
  -4  12  15  272.76   17.49   0
  -3   5  11  210.88   12.01   0
  -3   6  13  131.34   12.31   0
  -3   8  -9  425.91   13.55   0
  -3   8  16   11.07   13.82   0
  -3   9  17   30.95   14.75   0
  -3  11  18  687.65   25.53   0
  -3  13  19    2.15   18.44   0
  -2   5  -9 1630.00   20.84   0
  -2   8 -11  274.87   13.66   0
  -2   9 -11  113.70   13.37   0
  -2  10  20   69.61   17.06   0
  -1   2  -6  277.61    7.63   0
  -1   2  10  517.88   13.85   0
  -1   3  -8  523.76   12.11   0
  -1   3  13 2281.86   29.77   0
  -1   4  15   85.48   11.97   0
  -1   5  17   24.84   11.83   0
   0   1  10  242.35   11.12   0
   0   2  13   64.68   10.00   0
   0   5 -12  440.68   16.37   0
   0   5  19  211.47   16.57   0
   1   0   9  445.96   11.88   0
   1   3 -11  824.00   18.86   0
   1   4 -12  156.79   12.94   0
   1   5  21   99.58   15.95   0
   1   6  22  159.10   17.52   0
   2   1  15  632.92   17.46   0
   2   2  17   18.92    7.95   0
   2   3  19  145.80   11.69   0
   2   4 -13   21.14    9.01   0
   2   4  21  148.70   16.19   0
   3   2 -11  325.46   14.85   0
   3   2  19    4.47   11.39   0
   3   5  24   34.24   16.01   0
   3   6  25    3.93   17.60   0
   4  -1  -5   47.42    5.84   0
   4   0  15  158.29   10.91   0
   4   1 -10  789.48   19.41   0
   4   1  18    4.59   10.56   0
   4   2  20   63.92   13.54   0
   4   3  22  257.68   18.51   0
   4   5  25   -7.45   16.51   0
   5  -1  13   15.00    7.36   0
   5   3  23  121.70   16.60   0
   6  -1  -6  196.66    9.84   0
   6   1  20  138.00   13.86   0
   6   2  22  171.98   15.43   0
   6   3  24  -11.32   14.49   0
   7  -2  -2   10.81    5.45   0
   7   1  21  115.98   13.86   0
   7   2  23   37.76   14.00   0
   7   3  25    7.61   14.45   0
   8  -2  -2   11.07    6.28   0
   8  -1  -6  351.71   13.18   0
   8  -1  16   69.65    8.85   0
   8   0  19 1061.76   23.15   0
   9   0  -8    4.04   10.50   0
   9   1  22  128.62   14.75   0
   9   3  26   36.66   17.16   0
  10  -1  17    4.90    9.08   0
  10   0  20    7.01   10.55   0
  11  -2  12   96.14    6.40   0
  11  -1  -4   21.74   10.87   0
  11  -1  17    5.94    9.06   0
  11   0  20    8.25   10.15   0
  11   2  25   78.77   16.85   0
  12  -1  -3  137.64   12.85   0
  -5   7   4   93.06    6.19   0
  -5   7   5   -1.78    5.45   0
  -5   8   8  137.06   10.10   0
  -5   9  -2   16.84    2.37   0
  -5   9   9  262.75   11.86   0
  -5  11  11  112.03   10.96   0
  -4   8  13    7.83   10.14   0
  -4   9  14  172.51   13.84   0
  -4  10  15   10.58   12.30   0
  -4  12  16   11.66   14.00   0
  -3   3   4   77.89    5.54   0
  -3   3   5 4309.44   27.48   0
  -3   5  -6   70.68    5.40   0
  -3   7  -8   19.93    6.74   0
  -3   7  15   84.87   12.82   0
  -3   9  -9  117.83   10.84   0
  -3  10  -9  101.19   10.82   0
  -3  10  18  164.26   17.51   0
  -3  11  19   85.30   19.06   0
  -3  12  19   44.64   17.28   0
  -2   2   6    6.73    5.89   0
  -2   5  15   23.28   11.29   0
  -2   7  18  401.91   20.07   0
  -2   8  19   84.42   16.12   0
  -2   9  20   95.12   17.57   0
  -2  10 -11   24.37   11.44   0
  -2  11  21  199.16   19.81   0
  -1   1   6 3566.39   24.38   0
  -1   2  11  199.27   11.41   0
  -1   4  16    7.70   10.58   0
  -1   6  19    7.71   13.24   0
  -1   7  20   40.97   14.86   0
  -1   8 -12    0.43   10.50   0
  -1   8  21  234.90   19.07   0
  -1   9  22   30.46   17.11   0
   0   4  18   28.26   12.28   0
   0   7  22  167.77   19.44   0
   1   1  -7  240.62    9.65   0
   1   2  -9  163.59   10.20   0
   1   3  18  226.58   15.71   0
   1   4  20  140.40   16.16   0
   1   7  24  397.14   24.78   0
   2  -1   7   -0.55    4.96   0
   2   0  12  530.20   14.44   0
   2   3  20  212.37   16.38   0
   2   5  23   97.47   17.31   0
   3   0  -7  186.29    9.31   0
   3   0  14  659.02   16.81   0
   3   1  17    1.29   10.15   0
   3   3  21  185.20   16.09   0
   3   4  23  204.97   19.22   0
   4  -1  12  236.00   10.40   0
   4   2 -11  453.33   17.70   0
   4   4  24   43.74   16.18   0
   5   0  -8  107.48    9.77   0
   5   0  17  206.84   12.95   0
   5   1 -10  902.32   21.75   0
   5   4  25   42.30   16.13   0
   6  -2  10    7.69    4.67   0
   6  -1  15  464.11   14.51   0
   6   0  -8  339.61   13.62   0
   6   0  18   80.26   11.16   0
   6   1 -10   95.16   12.64   0
   6   4  26   51.81   18.06   0
   7  -1  16  458.09   15.56   0
   7   0  -8  376.91   14.70   0
   7   0  19    9.26   10.13   0
   7   1 -10   24.48   11.99   0
   8   0  -8  250.86   14.01   0
   8   2  24  224.01   18.38   0
   8   3  26   -0.32   16.25   0
   9  -2  -1    5.02    5.86   0
   9  -1  17   43.54   10.24   0
   9   0  20  463.59   17.71   0
  10   0  -7   25.72   11.38   0
  10   1  23  539.12   21.61   0
  10   2  25   11.09   15.35   0
  11   1  23    1.45   13.38   0
  -5   7   0 2720.78   11.31   0
  -5   9  10    1.28    8.27   0
  -5  10  11   76.85   10.61   0
  -5  11  12   59.04   12.50   0
  -4   5   7  332.60   10.83   0
  -4   6  10  136.09   10.70   0
  -4   7  12   70.44   10.75   0
  -4   9  15    0.74   13.21   0
  -4  11  16   55.05   14.92   0
  -3   3   6 1238.00   16.97   0
  -3   4  10  515.02   14.95   0
  -3   6  -7  910.30   14.10   0
  -3   7  16    5.46   13.70   0
  -3   8  17  493.71   21.08   0
  -3   9  18   12.96   14.01   0
  -2   2   7  547.37   12.38   0
  -2   3  -5   51.46    4.75   0
  -2   3  11    6.88    8.75   0
  -2   4  -7 1643.18   17.66   0
  -2   6  -9  294.66   12.04   0
  -2   6  17   62.17   13.54   0
  -2  10  21  102.07   17.49   0
  -1   1   7 1104.72   15.99   0
  -1   3  14  647.96   18.41   0
  -1   4  -9  952.24   17.06   0
  -1   5 -10  836.47   17.82   0
  -1   5  18   45.24   13.66   0
  -1   8  22  176.48   19.21   0
   0   1  -5   39.61    5.18   0
   0   2  14    7.77    6.88   0
   0   3  -9  235.08   10.77   0
   0   5 -11  143.36   11.20   0
   0   5  20  109.73   15.56   0
   0   6 -12   40.74   11.25   0
   1   0  10 1018.13   17.23   0
   1   3 -10  123.46   10.47   0
   1   5 -12  115.86   13.32   0
   1   5  22  161.85   18.72   0
   1   6  23    4.24   15.79   0
   2  -1   8  955.75   14.58   0
   2   1  -8  666.99   14.86   0
   2   1  16  176.23   13.14   0
   2   2  18    6.74    8.07   0
   2   3 -11  200.75   12.90   0
   2   4 -12  430.52   17.97   0
   2   4  22   27.90   15.11   0
   3   2  20  203.48   16.06   0
   3   5  25   39.13   17.07   0
   4   0  -7  360.63   11.98   0
   4   0  16  273.86   13.32   0
   4   1  19  647.46   20.80   0
   4   2  21  350.32   18.86   0
   4   3  23  500.56   23.14   0
   5  -2   0    4.82    2.78   0
   5  -2   9  143.62    7.37   0
   5  -1  14  305.03   12.27   0
   5   1  20   12.94   11.79   0
   5   2 -11   60.78   12.80   0
   5   2  22   43.52   13.60   0
   5   3  24  487.48   23.45   0
   6   1  21  -12.81   12.04   0
   6   2  23   -3.98   13.96   0
   6   3  25  160.84   18.79   0
   7  -2  12   19.19    6.95   0
   7   1  22   16.72   13.05   0
   7   2  24  174.23   18.09   0
   7   3  26   94.66   17.44   0
   8  -1  -5 2034.17   25.99   0
   8  -1  17  450.85   15.19   0
   9  -2  13 2022.51   22.00   0
   9   1  23   76.05   15.03   0
   9   2  25  456.44   23.10   0
  10  -2  13  114.20    7.60   0
  10  -1  -4  469.75   15.04   0
  10   0  21  107.23   14.60   0
  11  -2  13   26.96    6.97   0
  11  -1  -3  101.63   11.23   0
  11   0  -6   13.39   11.58   0
  12  -1  -2  122.86   11.86   0
  -5   7   7  869.60   16.58   0
  -5  10  12   12.25    9.82   0
  -5  11  13   29.90   13.24   0
  -4   6  11 1219.40   22.82   0
  -4   8  14   37.69   11.93   0
  -4   9  -6   99.30    7.25   0
  -4  10  -6   13.20    6.92   0
  -4  10  16   18.67   13.32   0
  -4  11  17  632.27   26.24   0
  -4  12  17  139.26   17.77   0
  -3   3   7   32.31    6.97   0
  -3   6  15  191.07   15.13   0
  -3   8  -8   65.93    8.47   0
  -3  10  19   -0.52   14.67   0
  -3  11  20  265.13   22.24   0
  -2   2   8   31.09    7.73   0
  -2   3  12 1015.87   20.69   0
  -2   4  14  149.75   12.80   0
  -2   5  -8  333.45   10.49   0
  -2   6  18   13.40   12.87   0
  -2   7  19   -0.89   14.15   0
  -2   8 -10   40.16    9.25   0
  -2   8  20  124.54   17.55   0
  -2   9 -10  671.31   19.30   0
  -2   9  21   22.87   17.26   0
  -1   1   8 1033.47   16.55   0
  -1   2  -5  112.46    5.54   0
  -1   2  12   66.47   10.18   0
  -1   3  -7 1094.61   15.29   0
  -1   3  15 1318.20   25.99   0
  -1   4  17   16.75   12.44   0
  -1   6  20  165.02   17.29   0
  -1   7  21  278.81   17.33   0
   0   1  12   15.02    8.89   0
   0   2  -7   20.73    6.43   0
   0   2  15    8.20   10.33   0
   0   4  19  -10.90   12.93   0
   0   6  22  -10.60   15.59   0
   0   7 -12    0.74   11.23   0
   0   7  23   90.63   18.08   0
   1   0  11   -6.75    8.11   0
   1   3  19  530.94   20.77   0
   1   4 -11   29.51    9.94   0
   1   4  21    3.29   14.00   0
   1   6  24  584.84   26.71   0
   2   2  19  201.51   15.56   0
   2   3  21   98.11   15.13   0
   2   5  24   47.54   18.00   0
   3  -1  11 2201.17   23.94   0
   3   0  -6  843.18   14.72   0
   3   0  15   -7.03    8.56   0
   3   1  18 1040.04   24.20   0
   3   3 -11  328.11   15.75   0
   3   3  22    1.33   13.38   0
   3   4 -12  560.23   20.79   0
   3   4  24  -13.22   15.93   0
   4  -1  13  264.50   11.56   0
   4   0  17  407.64   15.93   0
   4   1  -9 1078.59   20.21   0
   4   4  25  -20.35   16.30   0
   5  -1  15   22.84   10.34   0
   5   0  -7  101.98    8.90   0
   5   0  18  565.93   18.50   0
   5   1  -9  673.74   18.50   0
   5   4  26   19.05   16.82   0
   6  -2  11   40.49    6.00   0
   6  -1  16   34.66    9.38   0
   6   0  19  181.17   13.87   0
   7  -2  -1   46.90    4.60   0
   7  -1  -5   97.54    8.59   0
   7  -1  17    9.36   10.47   0
   7   0  20   81.61   12.50   0
   7   1  -9  168.60   13.50   0
   8   0  -7  589.30   17.82   0
   8   1  -9   45.05   12.87   0
   8   1  23   25.26   14.30   0
   8   2  25  147.90   18.51   0
   9  -1  -4 1373.41   22.56   0
   9   0  21   32.12   12.08   0
  10  -1  18   13.56    8.91   0
  10   0  -6   63.67   12.79   0
  10   1  24  123.51   18.79   0
  10   2  26  228.75   20.44   0
  11  -2   2   62.45    5.89   0
  11  -1  18   -4.01    8.57   0
  -5   7   8   76.88    8.35   0
  -5   8  10   73.99    9.50   0
  -5   9  12    6.89   10.96   0
  -5  10  13    3.08   12.33   0
  -4   5   9  771.14   17.17   0
  -4   6  12  197.58   13.08   0
  -4   8  15   31.53   12.81   0
  -4  10  17  218.45   18.26   0
  -4  12  18    7.02   15.98   0
  -3   3   8  484.07   13.02   0
  -3   7  17  782.15   24.67   0
  -3   8  18   26.94   14.39   0
  -3   9  -8  509.45   14.46   0
  -3   9  19  165.18   18.50   0
  -3  10  20  280.37   21.76   0
  -2   2   9  106.00    9.35   0
  -2   5  17   12.80   12.21   0
  -2   7  -9  429.86   14.29   0
  -2   8  21  133.56   17.94   0
  -2  10 -10  985.67   22.85   0
  -1   2  13  972.63   21.08   0
  -1   5  19  123.72   15.30   0
  -1   6 -10 2287.17   29.21   0
  -1   7  22   17.48   17.05   0
  -1   8 -11  380.90   16.23   0
  -1   8  23   32.85   18.86   0
  -1   9 -11   42.47   13.50   0
   0   0   7 3338.04   24.84   0
   0   5  21  253.47   18.84   0
   0   6 -11    5.93   11.36   0
   1   0  -3    9.14    4.28   0
   1   1  15   51.32   10.81   0
   1   2  -8  621.52   14.52   0
   1   6 -12   84.76   13.55   0
   2  -1   9    3.86    6.19   0
   2   0  14   36.01    9.62   0
   2   1  -7 2735.78   26.08   0
   2   1  17  626.90   19.90   0
   2   2  -9    7.95    8.34   0
   2   4  23   47.39   16.26   0
   2   5 -12   15.60   12.39   0
   3  -1  12   57.20    8.76   0
   3   1  -8   12.24    8.35   0
   3   3  23   13.10   14.24   0
   4  -1  14  378.23   13.69   0
   4   1  20  232.04   16.55   0
   4   2  22   86.10   15.65   0
   4   3  24   12.15   15.91   0
   5  -2  10   14.12    5.39   0
   5  -1  -4   59.91    7.21   0
   5   1  21   -2.79   12.65   0
   5   2 -10  508.65   18.34   0
   5   2  23   87.47   15.27   0
   5   3  25  176.49   19.99   0
   6  -2  12    0.62    7.34   0
   6   0  -7   -4.47    7.72   0
   6   1  -9  144.63   12.45   0
   6   1  22  185.91   16.52   0
   6   2  24   42.02   16.00   0
   6   3  26  -10.97   16.94   0
   7   0  -7   37.02    9.21   0
   7   1  23  563.50   22.80   0
   7   2  25   23.59   16.13   0
   8  -1  -4  208.25   11.41   0
   8  -1  18   97.81   12.60   0
   8   0  21  208.86   15.56   0
   9  -2  14  382.81   12.34   0
   9   1  24   28.77   14.74   0
   9   2  26   71.96   18.28   0
  10  -2   1   19.70    5.42   0
  10  -1  -3  354.66   13.98   0
  10   0  22   -1.03   14.36   0
  11  -1  -2   27.88    9.93   0
  11   0  -5   25.69   11.52   0
  12  -1  -1  834.29   19.06   0
  12   0  -4   61.70   12.66   0
  -5   6   4 1213.56   15.19   0
  -5   6   5   77.13    7.00   0
  -5   7   9  993.23   19.41   0
  -5   8  11   15.63    9.06   0
  -4   4   4  141.24    6.45   0
  -4   4   5   -3.06    5.02   0
  -4   5  10   95.15   10.29   0
  -4   7  14  521.73   19.10   0
  -4   9  17   14.82   15.43   0
  -4  11  18  173.73   19.31   0
  -3   4  12  179.12   12.75   0
  -3   8  19   91.04   16.66   0
  -3   9  20   40.85   15.87   0
  -3  10  -8   27.85    9.20   0
  -2   3  13  377.67   15.61   0
  -2   4  -6 1725.73   17.18   0
  -2   6  19  109.22   16.24   0
  -2   9  22  148.76   19.44   0
  -1   3  16  719.72   21.65   0
  -1   4  -8  115.37    8.42   0
  -1   4  18   82.59   14.55   0
  -1   5  -9  717.71   16.12   0
  -1   5  20  237.23   18.85   0
  -1   6  21   90.68   16.41   0
   0   1  -4  564.15    8.92   0
   0   2  16  994.85   23.62   0
   0   3  -8  917.94   16.56   0
   0   4  20   26.98   13.61   0
   0   5 -10  192.25   11.99   0
   0   5  22   11.91   16.20   0
   0   6  23  330.88   23.10   0
   1   0  12  230.52   11.85   0
   1   2  18  120.92   14.17   0
   1   3  -9 1755.36   24.49   0
   1   3  20  587.04   20.69   0
   1   4 -10   -4.28    8.53   0
   1   4  22  187.30   19.02   0
   1   5 -11  401.93   16.70   0
   2   2  20   -1.56   13.24   0
   2   3 -10  116.53   10.87   0
   2   3  22   23.88   14.84   0
   2   5  25   34.36   19.04   0
   3   1  19  782.36   23.26   0
   3   4  25  300.56   23.22   0
   4  -2   8  106.65    6.15   0
   4   0  -6 1425.91   19.72   0
   4   0  18  127.80   13.17   0
   4   1  -8 2127.39   27.47   0
   5  -1  16  205.73   12.59   0
   5   0  19  115.95   13.27   0
   5   2  24   95.31   16.09   0
   6  -1  -4  186.90    8.86   0
   6  -1  17  421.06   15.71   0
   6   0  20  209.48   15.17   0
   6   2 -10   15.45   11.65   0
   7  -1  -4  380.64   11.78   0
   7  -1  18  392.30   16.56   0
   7   0  21  121.68   14.36   0
   8  -2   0   32.14    4.99   0
   8  -2  14    7.58    6.60   0
   8   1  -8   22.18   11.35   0
   8   1  24  574.90   23.85   0
   8   2  26   57.32   18.33   0
   9  -1  19   44.47   12.17   0
   9   0  22  463.51   19.85   0
  10  -1  19   49.49   10.37   0
  11  -2   3   18.69    5.25   0
  -5   6   6   79.90    7.04   0
  -5   6   7    0.60    7.59   0
  -5   7  10  344.04   13.82   0
  -5   8  12   25.90   10.31   0
  -5  11  15   34.16   13.98   0
  -4   4   6   56.91    6.79   0
  -4   4   7 1317.58   19.07   0
  -4   5  11 1298.06   23.67   0
  -4   6  13   28.81   10.97   0
  -4   7  15    3.74   11.85   0
  -4   8  16   68.09   13.77   0
  -4  10  18  141.18   18.33   0
  -4  11  19   71.81   18.19   0
  -4  12  19    9.49   17.67   0
  -3   3   9  393.94   11.86   0
  -3   5  15   23.02   11.90   0
  -3   6  -6   30.77    5.38   0
  -3   6  17  101.10   15.17   0
  -3   7  18  199.59   17.10   0
  -3  10  21   65.20   19.55   0
  -2   3  14   41.24   11.34   0
  -2   4  16  187.83   15.17   0
  -2   5  -7   33.22    7.13   0
  -2   5  18   -6.19   13.26   0
  -2   6  -8   60.95    7.54   0
  -2   7  21  124.13   18.55   0
  -2   8  -9  137.48   10.51   0
  -2   8  22   61.58   18.63   0
  -1   2  14    2.67   10.29   0
  -1   3  17   56.42   12.55   0
  -1   4  19  377.69   19.77   0
  -1   6  22  240.19   21.51   0
  -1   7 -10  364.72   14.59   0
  -1   7  23   57.44   19.46   0
   0   1  14    5.18    9.99   0
   0   2  -6 1010.37   14.24   0
   0   2  17   -4.81   11.14   0
   0   4  -9  553.65   14.98   0
   0   4  21  268.78   19.68   0
   0   6  24  105.30   19.96   0
   0   7 -11  681.63   20.43   0
   1   0  13   62.67   10.19   0
   1   1  16  344.29   15.90   0
   1   2  19   15.75   12.62   0
   1   3  21   24.35   14.80   0
   2  -1  11  303.25   11.57   0
   2   0  15  945.16   21.20   0
   2   1  18  113.01   13.77   0
   2   4  24   16.05   17.81   0
   3  -1  13 2450.95   28.48   0
   3   0  -5  187.10    8.25   0
   3   0  17  207.90   14.31   0
   3   1  20  388.36   19.09   0
   3   2  22  191.44   18.29   0
   3   3 -10 1490.46   26.56   0
   3   3  24   -5.16   16.75   0
   3   4 -11   54.44   12.40   0
   4  -1  15  252.23   12.99   0
   4   1  21  260.02   17.91   0
   4   2  23  275.89   19.07   0
   4   3  25   25.70   17.77   0
   5   0  -6  170.85    9.64   0
   5   1  -8 1252.39   22.89   0
   5   1  22   49.60   14.69   0
   5   3  26  128.01   20.48   0
   6  -2  13  737.88   15.47   0
   6   1  -8  333.90   14.91   0
   6   1  23   46.47   15.21   0
   6   2  25   -1.47   14.44   0
   7  -2  14  718.58   16.27   0
   7   0  -6  214.02   11.68   0
   7   1  -8    5.78   10.55   0
   7   1  24  215.76   19.09   0
   7   2  26    3.54   16.98   0
   8  -2  15  237.13   11.89   0
   8  -1  19  642.48   19.42   0
   8   0  -6  345.35   14.17   0
   8   0  22   70.11   14.44   0
   9  -2  15  114.97   10.00   0
   9  -1  -3  516.37   14.12   0
   9   1  25   48.31   17.04   0
  10  -2   2    2.34    4.95   0
  10  -2  15   67.48    8.75   0
  10  -1  -2  542.41   15.34   0
  10   0  23   77.55   16.96   0
  11   0  -4   11.18   10.49   0
  12  -1   0  690.06   17.24   0
  12   0  -3  102.20   14.19   0
  -6  10   4    0.57    4.96   0
  -5   6   8  319.18   12.07   0
  -5   7  11   22.43    9.47   0
  -5   8  13   60.89   12.08   0
  -5   9  14   46.92   12.89   0
  -5  10  15    2.81   13.34   0
  -5  11  16  298.70   20.51   0
  -4   4   8  559.27   14.56   0
  -4   5  12   62.02   11.20   0
  -4   6  -3  117.02    3.54   0
  -4   6  14   58.36   12.27   0
  -4   7  16 1031.38   26.84   0
  -4   8  17  143.95   16.67   0
  -4   9  18    5.45   15.16   0
  -4  10  19  178.65   19.85   0
  -3   3  10  460.04   14.51   0
  -3   5  16  267.90   16.93   0
  -3   7  19  228.29   19.45   0
  -3   8  -7  268.00   10.69   0
  -3   8  20   43.00   17.37   0
  -3   9  21  149.02   20.75   0
  -2   2  11    7.92    9.23   0
  -2   4  17  288.56   17.62   0
  -2   5  19   85.17   15.13   0
  -2   9  -9   19.20    8.97   0
  -2  10  -9   -3.35    9.99   0
  -1   2  15 1530.38   28.11   0
  -1   3  -6  201.80    7.55   0
  -1   5  21   88.25   17.64   0
  -1   6  -9   18.79    8.39   0
  -1   9 -10  369.61   17.76   0
   0   0  10  368.09   12.72   0
   0   5  23  297.77   22.77   0
   0   8 -11   21.47   11.86   0
   1  -1   6   91.09    6.48   0
   1   1  17    2.89   11.45   0
   1   2  -7  535.27   13.23   0
   1   4  23    6.17   15.53   0
   1   6 -11   32.80   11.92   0
   2   0  16   -2.06   10.47   0
   2   2  21   95.85   15.73   0
   2   3  23    2.40   15.96   0
   3  -1  14  159.17   11.63   0
   4  -2  10    3.43    5.65   0
   4   2  -9  150.25   10.13   0
   4   2  24   27.14   15.55   0
   5  -2  12  211.14    9.90   0
   5  -1  17   85.25   11.33   0
   5   0  20   17.34   12.54   0
   5   2  -9 1215.56   24.77   0
   5   2  25   26.27   15.96   0
   6  -1  18    1.72   10.06   0
   6   0  -6   96.69    8.86   0
   6   0  21    8.64   12.60   0
   6   2  -9  971.21   23.82   0
   7  -1  19   11.39   10.95   0
   7   2  -9   52.84   12.89   0
   8   1  25   20.60   16.65   0
   9  -1  20   88.52   13.86   0
   9   0  -5  237.29   12.90   0
   9   0  23   96.94   15.43   0
  10  -1  20    8.35   10.71   0
  11  -2   4   48.38    5.28   0
  -6   9   4   24.54    6.02   0
  -6   9   5   71.43    7.20   0
  -6   9   6  145.90    8.83   0
  -6   9   7   50.55    8.50   0
  -6   9   8  343.10   13.10   0
  -5   6   9  970.45   19.45   0
  -5   8  14  144.17   15.52   0
  -5   9  15   16.03   13.15   0
  -4   4   9  800.60   17.75   0
  -4   5  13  818.07   21.31   0
  -4   6  15   17.79   12.39   0
  -4   8  18   26.78   14.26   0
  -4   9  19   35.02   15.80   0
  -4  11  20   26.63   18.48   0
  -3   3  11   93.95   10.42   0
  -3   4  14    7.42    8.28   0
  -3   6  18    4.20   14.19   0
  -3   8  21   51.19   17.28   0
  -3   9  -7   33.24    8.24   0
  -3  10  -7    6.89    8.47   0
  -2   2  12 2050.32   28.78   0
  -2   3  15  178.78   14.00   0
  -2   6  21    7.31   16.17   0
  -2   7  22    2.70   17.73   0
  -1   3  18   11.16   12.93   0
  -1   4  -7  320.98   10.26   0
  -1   4  20  420.33   22.13   0
  -1   5  -8 1742.64   22.65   0
  -1   6  23   94.94   20.18   0
  -1  10 -10  187.97   15.45   0
   0   1  15  102.00   12.34   0
   0   3  -7  661.70   13.76   0
   0   3  20   20.17   14.19   0
   0   4  22  248.19   20.68   0
   1  -1   8  384.73   11.02   0
   1   0  14 2520.01   31.94   0
   1   2  20   -2.58   13.14   0
   1   3  -8   78.24    9.24   0
   1   3  22    0.62   15.47   0
   1   4  24  111.12   18.49   0
   1   5 -10  233.09   13.71   0
   1   7 -11    4.78   12.11   0
   2  -1  12 2391.46   27.73   0
   2   1  -6 3224.95   26.64   0
   2   3  -9    2.49    6.25   0
   2   4  25  134.79   16.99   0
   3   0  18 1000.74   24.47   0
   3   1  21  321.98   19.44   0
   3   2  -8  771.50   17.86   0
   3   2  23   69.60   16.75   0
   3   3  25  286.46   23.10   0
   3   5 -11  377.36   18.84   0
   4  -2  11   13.31    6.54   0
   4  -1  16  130.43   12.07   0
   4   0  -5   19.58    5.94   0
   4   1  -7   70.24    9.42   0
   4   1  22  263.52   18.95   0
   5  -2  13  461.71   13.63   0
   5   0  21  517.35   22.28   0
   5   1  23   -3.08   13.53   0
   5   3 -10    9.04    8.79   0
   6  -2   1    5.86    3.33   0
   6  -2  14  224.21   11.09   0
   6  -1  -3  355.82   10.21   0
   6   1  24    2.69   15.76   0
   6   2  26    5.38   16.34   0
   7   1  25  219.56   20.35   0
   8  -2  16   84.98   11.17   0
   8  -1  20   -0.49   10.99   0
   8   0  -5  759.84   18.20   0
   8   0  23    6.40   14.51   0
   8   1  -7   48.27   11.40   0
   9  -2  16  118.68   10.72   0
   9  -1  -2 1691.74   22.67   0
   9   1  26    2.04   16.92   0
  10  -2  16  173.17   11.17   0
  10   0  -4  495.58   16.71   0
  10   1  -6  173.32   14.41   0
  11   0  -3  409.89   17.09   0
  12  -1   1  218.23   12.04   0
  12   0  -2  189.04   14.90   0
  -6   9   9    4.93    9.39   0
  -6  10  11    7.42   11.24   0
  -5   6   1  139.65    4.65   0
  -5   6  10   28.76    9.43   0
  -5   6  11  233.10   14.60   0
  -5   7  13  222.55   14.79   0
  -5   8  15   55.87   15.58   0
  -5   9  16   72.96   17.17   0
  -5  10  17  127.19   18.80   0
  -5  11  17  123.99   18.05   0
  -4   4  10  574.42   16.53   0
  -4   6  16 1237.82   30.00   0
  -4   7  17  468.22   21.63   0
  -4  10  20  180.28   21.26   0
  -3   2   5  889.55   13.82   0
  -3   2   6   11.26    6.39   0
  -3   3  12  927.44   21.28   0
  -3   5  17    0.01   12.94   0
  -3   7  -6  337.06    9.79   0
  -3   7  20  262.80   20.25   0
  -2   1   5  515.45   10.96   0
  -2   1   7  249.98   10.13   0
  -2   2  13   64.66   11.38   0
  -2   3  16   71.96   13.14   0
  -2   4  18  203.42   16.96   0
  -2   5  20   19.00   16.06   0
  -2   8  -8    7.96    8.99   0
  -1   2  16  207.39   15.06   0
  -1   3  19   12.18   13.39   0
  -1   5  22  397.40   23.43   0
  -1   7  -9   27.25    8.99   0
   0   0  12   63.48   10.20   0
   0   1  16   26.07   11.79   0
   0   2  19  240.00   17.33   0
   0   3  21   43.75   16.00   0
   0   4  -8  847.58   17.03   0
   0   5  -9   19.66    8.36   0
   0   5  24   42.83   19.63   0
   0   7 -10  103.85   12.16   0
   1  -1   9 3204.01   27.79   0
   1   0  15  546.91   18.25   0
   1   1  18  273.21   16.82   0
   1   4  -9   44.95    8.93   0
   2  -1  13  759.40   18.04   0
   2   0  17 1762.60   30.47   0
   2   1  20   -1.53   13.42   0
   2   3  24  326.64   22.46   0
   2   6 -11  108.09   13.71   0
   3  -2   7  382.10    8.58   0
   3  -2   8  778.24   13.04   0
   3  -1  15  538.82   17.08   0
   3   0  19   73.05   14.07   0
   3   3  -9  301.61   14.40   0
   3   4 -10  298.47   16.02   0
   4  -2  12   33.38    9.20   0
   4   0  20  253.32   17.37   0
   4   1  23  -11.80   13.78   0
   4   2  25   43.08   18.13   0
   5  -2  14  175.55   12.09   0
   5  -1  18   21.89   10.84   0
   5   0  -5   44.86    7.37   0
   5   1  -7 1701.20   25.24   0
   5   1  24   -2.77   15.40   0
   5   2  26   77.52   19.31   0
   6  -2  15  829.98   18.33   0
   6   0  -5  141.22    9.18   0
   6   0  22  884.40   25.77   0
   7  -1  20  451.11   18.57   0
   7   0  -5   15.70    8.01   0
   7   0  23  492.64   22.46   0
   8   1  26  343.51   23.62   0
   8   2  -8  130.04   14.46   0
   9  -2  17  106.68   11.31   0
   9  -1  21   -4.96   13.69   0
   9   0  24    3.46   15.11   0
   9   1  -6   76.10   11.84   0
  10  -2  17   53.75   11.12   0
  10  -1  21   51.21   12.58   0
  11  -1   0   82.61    9.67   0
  11   1  -5  240.30   16.15   0
  -6   8   5   17.68    6.76   0
  -6   8   6  838.10   15.82   0
  -6   8   7  145.68   10.05   0
  -6   8   8  797.26   17.86   0
  -6   9  10  211.19   12.50   0
  -6   9  11    1.22   10.61   0
  -6  10  12  142.45   14.24   0
  -5   5   5    3.77    6.26   0
  -5   5   7    0.05    7.89   0
  -5   5   8 1105.06   20.17   0
  -5   6  12  134.23   13.65   0
  -5   7  14   55.88   13.25   0
  -5   9  17    9.07   17.26   0
  -5  11  18   66.89   18.12   0
  -4   4  12  200.56   13.19   0
  -4   5  14  198.80   14.43   0
  -4   7  18  212.50   18.64   0
  -4   8  19   19.53   16.45   0
  -4   9  20   27.79   18.00   0
  -3   2   4  673.18   11.28   0
  -3   2   7  238.83    9.20   0
  -3   3  13  160.57   13.29   0
  -3   4  16   16.99   12.99   0
  -3   5  18   38.56   14.99   0
  -3   7  21   -3.81   17.04   0
  -3   8  22    4.88   17.13   0
  -2   1   8   97.08    7.63   0
  -2   1   9 1273.73   20.69   0
  -2   2  14 1573.66   28.23   0
  -2   4  19  334.32   20.25   0
  -2   5  21  111.84   17.49   0
  -2   6  -7    7.26    6.22   0
  -2   6  22  137.24   20.49   0
  -2   9  -8  306.63   14.08   0
  -2  10  -8  408.03   16.61   0
  -2  11  -8  102.12   11.96   0
  -1   0   6 8481.53   39.53   0
  -1   0   7    6.16    7.04   0
  -1   1  14    8.43   10.67   0
  -1   4  21  314.85   20.72   0
  -1   5  23   46.12   19.11   0
  -1   8  -9  167.37   12.28   0
  -1  11  -9  380.83   19.81   0
   0   0  13 1056.77   21.82   0
   0   1  17   63.97   12.68   0
   0   4  23  130.21   19.15   0
   0   8 -10  423.76   17.79   0
   1  -1  10   73.76    7.20   0
   1  -1  11 1432.62   21.72   0
   1   0  -2   40.60    3.60   0
   1   0  16 1308.71   26.19   0
   1   1  19   58.48   13.98   0
   1   2  21    0.96   13.96   0
   1   3  23  228.59   20.37   0
   1   6 -10  149.07   13.09   0
   2  -1  14   21.11    9.89   0
   2   0  18  764.67   22.79   0
   2   2  23   20.74   16.43   0
   2   3  25  223.77   21.69   0
   3  -2   9   54.20    6.64   0
   3  -2  10  257.80   10.89   0
   3  -1  16  390.13   16.16   0
   3   1  22   26.85   15.04   0
   3   2  24   31.09   16.48   0
   4  -2  13    0.22    9.38   0
   4   0  21  131.93   16.05   0
   4   2  -8   39.08    7.50   0
   5  -1  19  170.45   14.52   0
   5   0  22  174.34   16.93   0
   5   2  -8  196.87   13.09   0
   5   4 -10  689.66   23.16   0
   6  -2  16   95.75   11.87   0
   6  -1  20   54.33   13.21   0
   6   0  23   54.96   16.06   0
   6   1  25   51.27   16.41   0
   6   2  -8 1242.46   25.34   0
   6   3  -9  127.90   14.35   0
   7   1  26  153.38   20.22   0
   7   2  -8  391.78   17.33   0
   8  -2  17  651.60   17.70   0
   8  -1  21  209.96   15.92   0
   8   0  24   -4.97   15.37   0
   8   1  -6   83.47   12.10   0
   9   0  -4  579.15   16.66   0
  -6   8   9   10.85    8.18   0
  -6   8  10  237.93   14.17   0
  -6   9  12   12.72   11.90   0
  -5   5   4   48.19    5.93   0
  -5   5   9   46.13    9.40   0
  -5   6  13  356.71   16.80   0
  -5   7  15  218.05   16.94   0
  -5   8  16   26.86   14.10   0
  -5  10  18  216.50   20.50   0
  -5  11  19  -13.28   17.73   0
  -4   3   5  967.46   15.39   0
  -4   3   6    4.50    6.49   0
  -4   3   7   24.14    7.35   0
  -4   5  15   27.42   12.97   0
  -4   6  17  110.45   16.30   0
  -4   7  19  251.06   19.69   0
  -4   8  20   21.24   17.19   0
  -4   9  21   11.13   18.62   0
  -3   2  10   21.10    9.35   0
  -3   3  14   50.49   12.06   0
  -3   6  -5  896.09   12.31   0
  -3   6  20  129.78   17.56   0
  -2   1  10  383.18   14.15   0
  -2   2  15  515.65   19.41   0
  -2   5  -6   -1.47    5.00   0
  -2   6  23   25.33   18.63   0
  -1   0   8  903.24   15.65   0
  -1   0   9 1279.11   20.24   0
  -1   1  15  226.41   14.57   0
  -1   3  20  211.59   18.77   0
  -1   4  22  145.12   19.74   0
  -1   6  -8 1423.96   21.83   0
  -1   9  -9  185.09   13.23   0
  -1  10  -9  533.40   19.20   0
   0   0  14  513.07   17.50   0
   0   1  -3  119.70    5.02   0
   0   2  20   69.57   16.12   0
   0   3  22    3.02   16.10   0
   0   6  -9  886.25   20.01   0
   1  -1  12  188.34   11.70   0
   1   2  -6  230.92    9.55   0
   1   2  22   12.79   15.41   0
   1   3  24  157.75   21.15   0
   1   5  -9   32.82    9.88   0
   1   7 -10  323.01   17.00   0
   2  -1  15   37.45   10.18   0
   2   0  -3 4110.07   22.18   0
   2   1  21    4.82   13.64   0
   2   4  -9  355.45   13.31   0
   3  -2  11  311.22   11.33   0
   3   0  20  629.99   22.71   0
   3   1  23   33.62   17.99   0
   3   2  25    0.74   18.08   0
   4  -1  18   74.28   12.57   0
   4   1  -6  447.28   13.60   0
   4   1  24   26.28   16.37   0
   4   2  26   12.24   16.97   0
   5  -2  15   79.71   10.21   0
   5  -1  -2    5.08    5.54   0
   5   1  25   28.43   17.52   0
   6   1  26   67.28   17.60   0
   7  -2  17  359.89   14.72   0
   7  -1  -2    2.38    5.55   0
   7  -1  21    8.79   12.65   0
   7   0  24   12.90   15.54   0
   7   1  -6  134.68   11.25   0
   8  -2   2    4.66    3.84   0
   8  -2  18   76.40   12.44   0
   8  -1  22    0.86   14.91   0
   8   0  -4  296.08   12.60   0
   9  -2  18  115.77   12.33   0
   9  -1  -1   16.81    7.53   0
   9  -1  22   13.98   13.29   0
  10  -2  18   94.88   12.21   0
  10   0  -3 2086.11   29.01   0
  11   0  -2  400.93   16.18   0
  11   1  -4  492.90   18.83   0
  12  -1   2  463.50   13.68   0
  12   0  -1    6.41   11.14   0
  12   1  -3  123.01   15.76   0
  -6   7   7  451.97   13.50   0
  -6   8  11   59.78   10.65   0
  -5   5  10  725.62   18.54   0
  -5   5  11   67.32   10.96   0
  -5   6  14   -0.96   12.06   0
  -5   7  16  179.01   18.43   0
  -5   8  17    5.31   14.92   0
  -5   9  18   79.23   17.67   0
  -5  10  19  120.43   19.65   0
  -4   3   4 3654.50   25.22   0
  -4   3   8   59.98    9.05   0
  -4   3   9  664.15   16.71   0
  -4   4  14   12.45   11.21   0
  -4   6  18  949.96   29.08   0
  -4   8  21    0.47   19.38   0
  -3   2  11 2639.32   32.14   0
  -3   6  21  175.00   20.32   0
  -3   7  22   42.60   18.09   0
  -3   9  -6    6.91    7.35   0
  -3  10  -6  386.11   13.04   0
  -3  11  -6  480.60   15.29   0
  -2   1  11  308.43   13.64   0
  -2   1  12  674.83   18.39   0
  -2   3  18   54.06   14.45   0
  -2   4  20  289.98   17.75   0
  -2   5  22   75.71   19.45   0
  -2   7  -7  103.13    8.38   0
  -1   3  -5   34.65    4.97   0
  -1   3  21   45.19   15.93   0
  -1   4  -6  322.73   10.27   0
  -1   5  -7    6.95    6.89   0
  -1   7  -8  737.41   18.25   0
   0   0  15  767.59   20.92   0
   0   1  18    9.35   12.66   0
   0   2  21   11.77   14.62   0
   0   3  23  197.42   20.43   0
   0   7  -9  724.39   19.45   0
   1  -1  13  104.18   11.00   0
   1   0  17  913.19   24.05   0
   1   3  -7 1657.38   22.07   0
   1   8 -10  277.61   17.14   0
   2   0  19  855.93   24.90   0
   2   1  22   12.06   15.11   0
   2   2  24  123.97   20.11   0
   2   6 -10  307.99   16.59   0
   3  -2  12   72.90    9.11   0
   3   0  21  227.26   17.56   0
   3   3  -8    5.42    9.45   0
   4  -2  14   49.90    9.44   0
   4  -1  19   70.53   13.36   0
   4   0  22   15.75   14.55   0
   5  -2  16  221.18   13.15   0
   5  -1  20   -9.38   12.26   0
   5   0  23  141.33   17.41   0
   5   1  -6 1059.63   19.66   0
   6  -2  17  307.39   14.44   0
   6  -1  21   -5.41   12.52   0
   6   0  24  349.55   21.90   0
   6   1  -6  350.00   13.57   0
   7  -2  18  280.88   15.78   0
   7   2  -7  358.58   16.23   0
   8   0  25   13.51   16.80   0
   8   2  -7   42.59   11.56   0
   9   1  -5  103.11   11.93   0
  10  -1   0  152.31    9.91   0
  11  -1   1   45.10    8.48   0
  -6   7   5    5.55    6.21   0
  -6   7   6 1513.49   20.37   0
  -6   7  10   13.04   10.48   0
  -6   8  12  131.62   12.81   0
  -6   8  13   73.86   14.13   0
  -6   9  14   -3.38   12.68   0
  -6  10  15  417.98   20.92   0
  -5   6  15 1171.04   28.32   0
  -5   7  17   -2.37   15.89   0
  -5   8  18   33.24   16.21   0
  -5   9  19   56.93   18.56   0
  -5  10  20   16.98   18.19   0
  -4   3  10  218.41   12.36   0
  -4   3  11  275.07   14.15   0
  -4   4  15   11.63   11.91   0
  -4   5  17   22.85   14.59   0
  -4   6  19  399.97   22.86   0
  -4   7  20   42.61   17.78   0
  -3   2  12  108.74   12.09   0
  -3   3  16  725.21   23.17   0
  -3   4  18   38.25   14.37   0
  -3   5  20   27.82   16.66   0
  -3   6  22  169.46   20.44   0
  -2   1  13  189.71   13.59   0
  -2   2  16  223.84   13.75   0
  -2   3  19  686.00   25.78   0
  -2   4  21  108.26   18.84   0
  -2   5  23  198.09   21.90   0
  -2   8  -7   26.81    8.94   0
  -2  11  -7  131.37   13.04   0
  -1   0  12  129.17   11.77   0
  -1   1  16   13.38   11.60   0
  -1   4  23  269.09   22.00   0
   0  -1   7    7.20    6.76   0
   0  -1   8  841.70   15.42   0
   0   8  -9  304.99   15.76   0
   1  -1   2 1351.53    8.45   0
   1  -1  14  372.52   15.50   0
   1   0  18  450.47   19.69   0
   1   1  21   72.04   16.23   0
   1   2  23  406.70   24.10   0
   1   6  -9  501.07   17.43   0
   2  -2   8  715.03   13.63   0
   2  -1  16   47.03   11.76   0
   2   0  20  329.99   19.46   0
   2   2  25   23.29   17.79   0
   2   5  -9   29.83   10.65   0
   2   7 -10   33.24   13.29   0
   3  -1  18    0.89   11.94   0
   3   1  24   -6.07   16.84   0
   4  -2  15   34.82    9.95   0
   4   1  25   35.68   17.94   0
   4   3  -8  178.69   12.85   0
   4   4  -9  526.90   18.95   0
   5  -2  17  116.74   13.13   0
   5  -1  21  590.18   22.02   0
   5   0  -4  169.52    8.80   0
   5   0  24   50.37   18.35   0
   5   1  26   20.83   18.62   0
   6  -2  18    5.21   11.96   0
   6  -1  22  257.63   19.55   0
   6   2  -7  823.49   20.60   0
   6   4  -9  177.55   16.26   0
   7   0  25  551.16   25.73   0
   7   3  -8 1101.85   26.54   0
   8  -2  19  327.32   15.59   0
   8  -1  -1   42.70    7.53   0
   8  -1  23   17.01   16.66   0
   8   0  26  277.18   23.68   0
   8   1  -5  220.51   12.77   0
   9  -2  19   11.79   10.02   0
   9  -1  23    5.09   14.08   0
   9   0  -3  115.44   10.13   0
   9   2  -6   37.12   12.12   0
  10   0  -2   81.34   11.04   0
  10   1  -4  218.24   14.21   0
  -6   7   4  907.30   13.80   0
  -6   7  11   -1.94    9.25   0
  -6   8  14   62.90   13.69   0
  -6   9  15  328.89   19.45   0
  -6  10  16  195.64   18.35   0
  -5   4   7   78.25    9.80   0
  -5   4   9  179.37   12.93   0
  -5   5  13   72.97   12.42   0
  -5   6  16  461.16   21.33   0
  -5   8  19   10.96   17.03   0
  -5   9  20   -3.97   17.99   0
  -4   3  12  406.11   16.68   0
  -4   4  16   51.37   13.40   0
  -4   5  18  372.96   21.58   0
  -4   7  21   -2.72   18.03   0
  -3   2  13  378.34   16.24   0
  -3   2  14  220.40   14.72   0
  -3   3  17  237.13   18.02   0
  -3   4  19   29.01   15.77   0
  -3   5  21   62.93   18.65   0
  -3   7  -5 1133.96   14.99   0
  -2   1  14  949.49   23.22   0
  -2   2  17  110.95   14.83   0
  -2   3  20  661.11   25.97   0
  -2   4  22   32.55   17.61   0
  -2   6  -6 1175.24   17.02   0
  -2   9  -7  220.69   11.62   0
  -2  10  -7   15.49   10.29   0
  -1   0  13  629.09   18.61   0
  -1   2  -3   10.85    4.01   0
  -1   2  20   -2.76   15.56   0
  -1   3  22  213.12   21.00   0
  -1   8  -8  174.87   11.57   0
  -1   9  -8   52.44   11.77   0
  -1  10  -8   13.60   12.41   0
  -1  11  -8   20.22   12.11   0
   0  -1  11  125.16   10.93   0
   0   0  16  299.91   14.48   0
   0   2  22  220.73   20.40   0
   0   3  24   97.64   20.29   0
   0   6  -8  351.58   13.92   0
   0  10  -9  136.35   14.80   0
   1   2  24    0.92   18.20   0
   2  -2   7  738.57   12.19   0
   2  -2   9  706.26   13.89   0
   2  -1  17 1016.33   24.59   0
   2   1  23  103.24   18.28   0
   2   3  -7   14.55    8.72   0
   3  -2  14   42.26   10.00   0
   3  -1  19  411.91   19.18   0
   3   0  22    6.07   14.94   0
   3   1  -5 1579.73   19.66   0
   3   5  -9  123.04   13.38   0
   4  -2  16   18.90   10.18   0
   4  -1  20  832.01   24.40   0
   4   0  23    1.10   13.97   0
   6   0  25   88.62   18.60   0
   7  -3  10    0.57    4.96   0
   7  -3  11 1478.41   17.66   0
   7  -2  19  106.26   12.85   0
   7  -1  23   75.51   16.03   0
   7   0  26  227.26   22.27   0
   7   1  -5   27.77    8.48   0
   8  -3  11   -1.85    5.84   0
   8  -2  20  111.26   14.81   0
   8   0  -3   91.67    9.17   0
   8   2  -6  184.46   13.60   0
   9  -2  20  178.13   16.17   0
  10   2  -5   34.01   12.34   0
  12  -1   3   15.97    7.50   0
  12   0   0  410.92   15.04   0
  12   1  -2  241.78   15.59   0
  13   1  -1  111.38   14.01   0
  -6   6   7    2.18    8.22   0
  -6   6   8  501.98   15.28   0
  -6   6  10   19.05   10.69   0
  -6   7  13  208.58   15.24   0
  -6   8  15   34.48   14.23   0
  -6   9  16   79.07   16.40   0
  -6  10  17   51.99   17.07   0
  -5   4   5   19.13    6.93   0
  -5   4   6 1307.50   18.83   0
  -5   4  10  718.54   18.84   0
  -5   4  11  217.37   13.73   0
  -5   5  14   51.95   12.98   0
  -5   6  17  445.33   21.50   0
  -5   7  18    8.47   15.82   0
  -5   8  20   32.77   20.19   0
  -4   3  13   14.24   11.22   0
  -4   4  17  -10.82   13.37   0
  -4   5  19  -19.23   14.40   0
  -4   6  20  161.89   18.64   0
  -4   7  -3    4.99    3.29   0
  -3   2  15   18.58   11.63   0
  -3   4  20   75.54   17.90   0
  -3   5  22   -3.59   17.04   0
  -2   1  15   91.30   13.53   0
  -2   2  18   61.14   15.36   0
  -1   0  14    8.41   10.85   0
  -1   2  21  259.95   20.03   0
  -1   3  23  547.11   27.37   0
  -1   6  -7   61.64    8.19   0
   0  -1  12   39.48   10.01   0
   0   0  17   98.14   14.12   0
   0   1  20   95.54   13.04   0
   0   2  23   45.38   18.20   0
   1   1  22  117.72   17.27   0
   1   2  -5   59.96    6.78   0
   1   5  -8  748.75   18.40   0
   2  -2  12 1447.73   22.74   0
   2  -1  18  110.54   14.37   0
   2   1  24  118.71   20.03   0
   3  -2  15  265.91   14.00   0
   3  -1  20  168.08   16.07   0
   3   0  -3 1214.92   13.96   0
   3   0  23   72.23   16.07   0
   3   1  25  -15.83   17.95   0
   3   2  -6 1667.25   22.91   0
   3   4  -8   26.20   10.30   0
   4  -2  17  199.69   14.03   0
   4  -1  21   34.69   14.80   0
   4   0  24   28.21   16.98   0
   4   1  -5   32.10    7.92   0
   5  -2  18  377.53   16.77   0
   5  -1  22   14.44   14.43   0
   5   0  25   10.23   17.16   0
   5   1  -5  809.40   16.75   0
   6  -3  10  343.16    9.64   0
   6  -3  11   48.50    7.21   0
   6  -2  19  203.46   14.96   0
   6  -1  23   91.75   16.97   0
   6   0  26   -1.39   17.08   0
   6   1  -5  165.38   10.49   0
   7  -3  13  212.99   10.49   0
   7  -2  20    1.29   11.67   0
   7   2  -6  597.82   18.16   0
   8  -3  13  407.46   11.89   0
   8  -1  24    1.96   15.12   0
   8   3  -7  616.55   21.75   0
   9  -3  12   75.88    6.78   0
   9  -1   0   68.08    6.79   0
  10  -1   1  128.30    8.67   0
  -6   6  11   90.85   11.41   0
  -6   6  12  150.19   14.37   0
  -6   7  14    6.92   12.64   0
  -6   8  16   -3.96   14.77   0
  -6   9  17  309.87   21.61   0
  -6  10  18   43.37   17.85   0
  -5   4  12  277.34   15.24   0
  -5   5  15  628.05   22.07   0
  -5   5  16  104.72   17.51   0
  -5   6  18  499.46   23.44   0
  -5   7  19   17.08   17.06   0
  -4   2   8 1573.63   22.92   0
  -4   6  21  106.77   20.19   0
  -3   1   6  646.84   13.85   0
  -3   1   7    8.96    7.78   0
  -3   1   8  128.74    9.96   0
  -3   1   9  424.47   14.43   0
  -3   1  11  961.07   20.91   0
  -3   2  16  538.04   21.20   0
  -3   4  21    1.20   16.43   0
  -3   8  -5  543.89   12.02   0
  -3  11  -5   82.76    9.96   0
  -2   0   8  479.73   13.88   0
  -2   0   9   10.17    9.23   0
  -2   1  16  199.51   15.99   0
  -2   2  19  187.36   18.75   0
  -2   3  21  147.59   19.18   0
  -2   4  -4  314.23    7.37   0
  -2   4  23  126.01   20.55   0
  -2   5  -5  794.05   12.20   0
  -2   7  -6  522.86   13.49   0
  -1   0  15   89.02   13.05   0
  -1   1  19   45.89   15.28   0
  -1   7  -7  281.32   12.91   0
   0  -1  13 1032.97   21.98   0
   0  -1  14   48.16   11.01   0
   0   0  18   -5.42   12.53   0
   0   1  21   34.12   15.92   0
   0   2  -4   33.93    5.21   0
   0   5  -7  435.34   13.56   0
   0   7  -8  163.12   12.01   0
   1  -1  17  371.47   17.70   0
   1   0  20   55.96   14.71   0
   1   1  23   76.17   18.54   0
   1   3  -6   24.04    7.48   0
   1   9  -9  313.20   17.72   0
   2  -2  13  339.96   14.26   0
   2  -2  14 1280.13   23.71   0
   2  -1  19 1062.17   27.48   0
   2   1  -4 2047.50   19.13   0
   2   5  -8   17.20    9.43   0
   2   7  -9   -4.80   12.08   0
   3  -2  16   -5.91   10.32   0
   4  -1  22  467.92   21.76   0
   4   2  -6 4111.78   36.41   0
   4   3  -7   39.40    9.83   0
   4   6  -9  659.97   22.66   0
   5  -3   9   51.39    6.17   0
   5  -3  10   54.00    7.18   0
   5  -3  11   19.37    7.76   0
   5  -2  19  172.74   14.65   0
   5   2  -6   55.52    9.41   0
   6  -2  20   68.33   13.42   0
   6   0  -3   34.44    8.16   0
   6   2  -6 1622.35   26.15   0
   6   4  -8  203.41   15.75   0
   7  -3  14   89.45    9.37   0
   7  -2  21   34.04   15.18   0
   7  -1  24   11.18   16.17   0
   7   0  -3  615.49   14.52   0
   7   3  -7  725.69   21.87   0
   8  -3  14  290.17   11.52   0
   8  -3  15  154.41   10.72   0
   8  -2  21   33.59   12.79   0
   9  -3  13  777.13   13.97   0
   9  -3  14   16.36    8.16   0
   9  -2  21    3.85   11.55   0
   9   0  -2  155.29   10.21   0
   9   2  -5   31.37   11.43   0
  10   1  -3  216.51   13.67   0
  13   1   0  150.81   15.50   0
  -6   6   5   -4.61    5.86   0
  -6   7  15   48.58   14.29   0
  -6   7  16   27.86   16.30   0
  -6   8  17   26.91   16.03   0
  -6   9  18  236.88   21.06   0
  -5   4  13   73.06   12.27   0
  -5   4  14   58.82   13.28   0
  -5   5  17  915.90   27.61   0
  -5   6  19   -3.54   18.21   0
  -5   7  20  213.73   21.73   0
  -4   2   6  104.66    8.12   0
  -4   2   7  313.21   11.69   0
  -4   2  11  208.60   13.56   0
  -4   3  16  362.05   19.73   0
  -4   4  18   13.83   14.55   0
  -4   5  20  254.09   20.33   0
  -3   1   5   46.17    6.87   0
  -3   2   1  639.63    7.62   0
  -3   3  19  760.20   24.80   0
  -3   6  -4   27.87    4.39   0
  -3   9  -5  186.29    9.48   0
  -2   0   6 1905.85   20.98   0
  -2   1  17  303.73   18.37   0
  -2   2  20   36.07   16.14   0
  -2   3  22  492.10   26.78   0
  -2  11  -6   20.95   10.66   0
  -1   0  16   56.53   13.17   0
  -1   1  20   29.00   15.66   0
  -1   2  22  173.55   19.67   0
  -1  11  -7  335.00   17.97   0
   0  -1  15 1772.84   30.16   0
   0   0  19  112.92   15.61   0
   0   1  22  190.47   20.11   0
   0   2  24  254.83   23.76   0
   0   3  -5  414.92   10.35   0
   0   4  -6 2374.15   24.14   0
   0   8  -8  548.97   17.76   0
   0   9  -8  139.09   13.26   0
   0  10  -8  314.48   16.75   0
   1  -2   9 2508.87   25.71   0
   1   0  21  136.71   17.35   0
   1   1  24   88.42   18.50   0
   1   6  -8   43.65   10.49   0
   2  -2  15  123.29   12.52   0
   2   0  -2  620.12    8.58   0
   2   0  23   40.76   16.19   0
   2   1  25   72.66   20.57   0
   2   8  -9  197.96   16.45   0
   3  -2  17   15.36   11.43   0
   3   0  24  210.79   21.14   0
   3   7  -9   49.25   14.19   0
   4  -2  19   92.95   15.11   0
   4   0  25  151.84   19.52   0
   5  -3  12 1208.82   18.96   0
   5  -3  13   82.22    9.15   0
   5   0  -3    8.20    5.89   0
   5   0  26  168.45   20.56   0
   5   3  -7   18.43    7.47   0
   6  -3  14   18.12    7.98   0
   6  -2  21   97.32   16.34   0
   6  -1  24  468.93   24.22   0
   7  -3  15    6.79    7.90   0
   7  -1  25   52.47   17.79   0
   8  -3   8  123.43    4.27   0
   8  -2  22    3.38   15.39   0
   8  -1   0  383.98   10.48   0
  10   0  -1  921.26   18.66   0
  10   2  -4   35.19   11.88   0
  11   0   0  626.17   17.17   0
  11   1  -2  432.05   16.80   0
  12  -1   4   27.26    7.84   0
  12   0   1  326.71   13.44   0
  12   1  -1  634.04   19.69   0
  -7   9   9   -0.42    8.50   0
  -7   9  11    2.87    9.21   0
  -7   9  12  236.46   15.97   0
  -7   9  13   -0.24   13.45   0
  -6   5   7  276.40   12.21   0
  -6   5   9   82.11   10.17   0
  -6   5  10   70.84   10.67   0
  -6   5  11   -7.59   11.66   0
  -6   6   4   16.74    6.08   0
  -6   6  15  392.87   19.74   0
  -6   7  17   39.04   16.21   0
  -6   8  18   -2.73   16.30   0
  -6   9  19   -6.63   17.36   0
  -5   3   9  802.64   18.80   0
  -5   3  10  627.15   18.10   0
  -5   4   3   92.14    6.16   0
  -5   5  18  513.83   23.55   0
  -4   2   5  325.75   10.02   0
  -4   3  17   48.92   15.15   0
  -4   4  19    9.06   14.95   0
  -4   5  21   97.39   20.19   0
  -3   2  18  710.86   25.59   0
  -3   3  20   84.97   17.77   0
  -3   4  22   74.36   18.94   0
  -2   0   5 7970.03   38.28   0
  -2   2  21  338.40   21.88   0
  -2   3  23   13.02   19.38   0
  -2   8  -6   42.05    7.50   0
  -2   9  -6   21.89    9.39   0
  -2  10  -6    1.49    9.36   0
  -1  -1   8  866.07   16.95   0
  -1  -1   9 2277.12   26.42   0
  -1  -1  11  671.88   17.76   0
  -1   0  17  158.42   15.52   0
  -1   2  23    0.55   17.82   0
  -1   3  -4   68.86    4.97   0
  -1   4  -5  130.15    6.75   0
  -1   8  -7   11.16    8.14   0
  -1   9  -7   79.99   10.52   0
  -1  10  -7   44.91   10.56   0
   0   0  20  119.58   17.10   0
   0   1  23   -6.07   16.78   0
   0   6  -7 1620.87   24.02   0
   1  -2   8   55.82    7.41   0
   1  -2  11  640.45   16.01   0
   1   0  22   61.92   17.27   0
   1   7  -8  925.51   22.08   0
   2   6  -8  379.79   16.45   0
   3  -2  18   12.19   12.11   0
   3  -1  22   63.03   16.15   0
   3   0  25   76.62   19.64   0
   3   1  -4 6609.47   36.23   0
   4  -3   9   49.32    7.10   0
   4  -3  10  203.96    9.04   0
   4  -3  12   87.86   10.14   0
   4  -1  23   85.60   17.38   0
   5  -3  14 1801.20   25.43   0
   5  -3  15  563.23   17.30   0
   5  -2  21  243.16   19.20   0
   5  -1  24   80.04   18.18   0
   6  -1  25   42.53   17.91   0
   6   5  -8  229.72   16.95   0
   7  -3  17    6.28   11.02   0
   7  -2  22   -0.15   14.05   0
   8  -3  17   60.75   11.47   0
   8  -1  26    9.78   18.37   0
   8   2  -5  517.87   17.23   0
   8   3  -6  501.90   19.51   0
   9  -3   9  182.61    4.71   0
   9   1  -3  264.24   13.19   0
  10  -3  13  100.53    6.94   0
  10  -3  14   71.70    7.78   0
  11   2  -3   70.15   13.38   0
  12   2  -2   27.47   14.81   0
  -7   8   8   12.70    9.00   0
  -7   8   9  105.84   11.15   0
  -7   8  10   84.56   10.70   0
  -7   8  11   33.11   10.14   0
  -7   8  12  228.63   16.03   0
  -7   9  14  432.57   20.07   0
  -6   5   6   -1.53    7.51   0
  -6   5  12  104.17   12.86   0
  -6   5  13   57.80   12.75   0
  -6   6  16  107.57   16.41   0
  -6   7  18    2.01   16.40   0
  -6   8  19   -2.28   17.63   0
  -5   3   6  936.64   17.15   0
  -5   3   7  118.44    9.58   0
  -5   3  11  734.63   20.13   0
  -5   3  12   30.04   11.57   0
  -5   3  13  136.05   13.59   0
  -5   4  16   37.10   14.64   0
  -5   5   1   31.04    3.49   0
  -5   5  19  318.44   21.63   0
  -5   6  20    5.14   16.53   0
  -5   9  -1    5.38    2.81   0
  -5  10  -1  145.53    4.93   0
  -4   2   4 2192.86   20.74   0
  -4   2  14   23.76   12.55   0
  -4   3  18   71.03   16.39   0
  -4   4  20    1.77   17.25   0
  -3   1   4  752.81   12.48   0
  -3   1  15   48.64   13.09   0
  -3   2  19  509.16   23.54   0
  -3   3  21  220.88   21.98   0
  -2   0  14  128.16   11.04   0
  -2   0  15   27.94   12.38   0
  -2   6  -5  143.98    8.07   0
  -1  -1  12  686.10   17.28   0
  -1  -1  13  140.52   12.77   0
  -1   1  21  392.26   20.53   0
  -1   6  -6   94.49    8.33   0
   0  -1  17  214.38   16.32   0
   0   0  21  297.78   20.38   0
   1  -2  14   72.07   11.29   0
   1  -1  19  518.82   21.56   0
   1   0  23  171.58   19.74   0
   1   5  -7 1877.80   25.88   0
   1   8  -8  313.48   16.31   0
   1   9  -8  442.57   19.01   0
   1  10  -8  246.61   17.35   0
   2  -2  17   14.06   11.91   0
   2  -1  21   56.13   15.84   0
   2   0  24  174.64   21.22   0
   3  -1  23    0.11   14.99   0
   3   4  -7  321.30   14.42   0
   3   6  -8  203.65   14.81   0
   4  -3  13  411.64   13.99   0
   4  -3  14  553.01   16.33   0
   4  -2  20  224.61   17.15   0
   4  -1  24   51.89   17.71   0
   4   1  -4  617.08   13.36   0
   5  -1  25  100.13   19.31   0
   5   1  -4    6.11    6.98   0
   6  -3  17  468.99   16.86   0
   6  -2  22   79.70   15.53   0
   6   1  -4  522.11   14.21   0
   6   4  -7   86.38   13.14   0
   7  -2  23   10.30   17.01   0
   7  -1  26   -2.56   17.84   0
   7   0  -2   79.50    8.88   0
   7   2  -5 2140.39   29.90   0
   7   3  -6  104.72   12.80   0
   8  -3  18  198.09   14.35   0
   8  -2  23   15.81   14.46   0
   9  -3  17   77.99   10.76   0
   9  -1   1  112.39    7.53   0
   9   0  -1  255.70   12.17   0
   9   2  -4  267.68   14.55   0
   9   3  -5   99.37   13.64   0
  10   1  -2   95.45   10.81   0
  11  -1   3  427.15   11.63   0
  13   1   1  258.78   16.27   0
  -7   7   9   61.69   10.73   0
  -7   7  10   90.07   12.14   0
  -7   7  11   38.35   12.31   0
  -7   8   7  176.64   10.53   0
  -7   8  13   10.43   12.00   0
  -7   8  14  197.41   16.29   0
  -7   9  15  196.75   17.64   0
  -7   9  16  117.95   19.87   0
  -6   5   5   47.56    7.11   0
  -6   5  14  664.13   22.77   0
  -6   5  15  263.44   17.87   0
  -6   6  17   83.25   17.14   0
  -6   7  19  145.75   20.59   0
  -6   8  20  -15.74   18.19   0
  -5   3   5  185.05    9.42   0
  -5   3  14   20.34   12.57   0
  -5   4  17   39.55   15.82   0
  -5   5  20  396.29   23.99   0
  -5   6  21   13.07   18.14   0
  -4   2  16  128.92   15.78   0
  -4   3  19    1.37   16.17   0
  -4   4  21   22.53   18.67   0
  -3   1  16   37.19   13.67   0
  -3   2  20  366.05   22.21   0
  -3   3  22   -3.62   18.14   0
  -3   7  -4  491.42   10.20   0
  -2   0   4 4549.02   27.03   0
  -2   0  16   -0.32   12.50   0
  -2   2  22  293.03   22.64   0
  -1  -1  14 1039.86   23.66   0
  -1  -1  15  479.54   18.98   0
  -1   0  19  141.52   17.22   0
  -1   1  22   -1.99   17.69   0
  -1  12  -6  122.81   15.37   0
   0  -1  18  358.19   19.16   0
   0   1  -2 7455.68   21.14   0
   0   1  24  218.88   23.50   0
   0   5  -6  135.54    9.39   0
   0   7  -7  633.78   17.21   0
   0  11  -7    3.78   14.14   0
   1  -2  15   25.41   11.41   0
   1  -2  16   65.36   12.37   0
   1   0  -1  395.51    4.63   0
   2  -1  22  113.45   17.92   0
   2   0  25    1.31   18.25   0
   2   5  -7 1232.58   23.04   0
   3  -3  10  485.22   12.57   0
   3  -3  12    3.63    8.32   0
   3  -2  20  120.27   15.77   0
   3   0  -2 1531.18   14.64   0
   3   2  -5   15.02    6.04   0
   3   7  -8  323.68   17.35   0
   4  -3  16   -6.16   11.02   0
   4  -2  21   55.47   14.85   0
   4   3  -6 1252.07   22.45   0
   4   6  -8    0.37   12.44   0
   5  -3  17   43.48   10.92   0
   5  -2  22  105.30   16.46   0
   5   2  -5  152.71   10.93   0
   5   3  -6  178.78   12.47   0
   6  -2  23   81.66   16.82   0
   6  -1  26  107.71   21.00   0
   6   3  -6  176.99   12.62   0
   7  -3  19  308.35   17.17   0
   8   1  -3  132.30   10.44   0
   8   4  -6  270.84   17.39   0
   9  -3  18   17.05    9.21   0
  10   0   0   91.17    9.80   0
  10   2  -3   23.78   11.14   0
  11   1  -1   50.75   10.42   0
  12   0   2   -5.22    8.90   0
  12   1   0   -0.21   10.12   0
  -7   7   8  141.51   11.11   0
  -7   7  13   83.52   13.65   0
  -7   7  14  128.00   17.29   0
  -7   8   6    6.79    6.80   0
  -7   8  15   25.75   14.94   0
  -7   8  16  190.11   19.86   0
  -7   9  17  103.00   18.68   0
  -6   4   8   80.64   11.10   0
  -6   4   9  108.16   11.07   0
  -6   4  12   37.68   11.72   0
  -6   5  16  671.28   24.88   0
  -6   6  18   27.87   17.11   0
  -6   7  20   63.48   20.74   0
  -5   3  15  145.06   15.93   0
  -5   3  16    0.52   13.52   0
  -5   4  19  101.93   20.35   0
  -5   5  21    6.81   20.59   0
  -4   1   8  439.38   14.32   0
  -4   1   9    9.06    9.28   0
  -4   1  10 1244.22   23.32   0
  -4   1  11   -8.15   10.25   0
  -4   1  12  897.24   22.41   0
  -4   2  17  721.62   25.17   0
  -4   3  20   32.37   17.33   0
  -4   4  22   11.99   17.76   0
  -3   0  10  912.30   20.27   0
  -3   0  11 1401.20   25.16   0
  -3   1  17   16.86   13.90   0
  -3   1  18  176.25   17.52   0
  -3   2  21  560.25   26.64   0
  -3  11  -4  533.94   14.87   0
  -2   0  17   68.35   14.53   0
  -2   1  21  103.02   18.32   0
  -2   2  23   -5.26   19.09   0
  -2   7  -5  113.71    8.26   0
  -1  -1   5  546.51   11.62   0
  -1  -1  16  176.27   15.54   0
  -1   0  20  309.16   20.77   0
  -1   1  23  367.07   25.18   0
  -1   7  -6  135.29    9.52   0
   0  -2   9  152.39   10.18   0
   0  -2  10 1067.28   19.70   0
   0  -2  11  109.74   10.87   0
   0  -2  12  397.30   15.16   0
   0  -2  13   -4.32   10.01   0
   0  -1  19   18.88   14.52   0
   0   0  22  194.01   16.67   0
   0   8  -7  743.47   19.23   0
   0   9  -7  318.79   15.12   0
   0  10  -7    8.05   10.97   0
   1  -2  17   -1.37   12.10   0
   1  -1  21   19.53   15.40   0
   1   0  24  310.96   24.22   0
   1   2  -4 3782.86   25.10   0
   1   3  -5  543.68   12.63   0
   1   6  -7 1317.71   23.28   0
   2  -2  19  202.12   17.17   0
   2  -1  23  237.73   20.90   0
   2   9  -8  323.68   18.48   0
   3  -3   9   -4.95    5.78   0
   3  -3  14    5.74    9.46   0
   3  -3  15   -0.24   11.67   0
   3  -2  21  222.11   18.32   0
   3  -1  24   69.86   18.93   0
   3   5  -7  176.83   12.97   0
   4  -3  17   64.88   11.96   0
   4  -2  22  272.28   19.58   0
   4  -1  25   39.19   17.42   0
   4   7  -8   -4.08   13.07   0
   5  -3  18   42.06   11.47   0
   6  -3  19    6.19   11.42   0
   6  -2  24  132.28   20.05   0
   6   0  -2  386.63   10.73   0
   6   5  -7  137.40   15.07   0
   7  -3  20   -7.72   13.38   0
   7  -2  24    5.54   16.05   0
   7   4  -6   13.20   11.80   0
   8  -3  20    7.08   13.25   0
   8   2  -4 1043.17   22.14   0
   8   3  -5  429.04   17.75   0
  10   3  -4   53.12   12.38   0
  11   2  -2   16.12   11.34   0
  12  -1   5    6.08    7.07   0
  12   2  -1  245.46   15.81   0
  13   2   0  401.47   18.83   0
  -7   6   9  104.34   11.68   0
  -7   6  10    7.25   11.04   0
  -7   6  11   77.05   13.22   0
  -7   7  15  111.19   15.83   0
  -7   8  17   39.51   17.02   0
  -6   4   7  264.04   11.56   0
  -6   4  13  277.92   17.05   0
  -6   4  14  100.64   14.95   0
  -6   5   4  164.84    7.77   0
  -6   5  17  694.94   26.58   0
  -6   6  19  153.40   20.24   0
  -5   2  10  711.59   19.16   0
  -5   2  11  186.11   13.76   0
  -5   2  12   25.42   11.66   0
  -5   3   4  197.02    8.71   0
  -5   3  17   14.44   15.27   0
  -5   4  20   69.28   17.98   0
  -4   1   7   35.23    8.30   0
  -4   2  18  409.99   22.24   0
  -4   3  21    3.83   18.41   0
  -3   0  14  130.19   14.22   0
  -3   8  -4   23.39    5.63   0
  -3   9  -4  584.66   13.31   0
  -3  10  -4  467.92   12.98   0
  -2  -1   9   62.56   10.13   0
  -2  -1  10   30.68    9.88   0
  -2  -1  11  492.15   16.56   0
  -2  -1  13   16.11   10.55   0
  -2   0  18   55.37   15.63   0
  -2   1  22   36.77   17.88   0
  -2   5  -4  225.96    7.66   0
  -2  10  -5  150.52   11.28   0
  -2  11  -5  266.57   12.88   0
  -1  -1  17   -5.34   12.77   0
  -1   0  21  148.31   19.85   0
  -1   5  -5  561.87   11.95   0
  -1   8  -6   18.22    8.01   0
  -1   9  -6  274.46   13.98   0
  -1  10  -6   81.33   10.75   0
   0  -2   8 4123.07   31.72   0
   0  -2  14   12.85   11.00   0
   0  -2  15  650.01   20.60   0
   0  -1  20   92.59   17.00   0
   0   0  23  367.75   24.52   0
   1  -2  18  475.15   20.71   0
   1  -1  22  111.72   18.39   0
   1   7  -7  186.92   12.94   0
   2  -3  11  160.38   10.55   0
   2  -3  12   29.49    9.26   0
   2  -3  13  267.45   14.27   0
   2  -1  24   -2.63   16.50   0
   2   1  -3  509.44   10.07   0
   2   4  -6  653.35   16.47   0
   3  -3   8   58.04    6.21   0
   3  -2  22  136.55   19.12   0
   3  -1  25   24.21   18.97   0
   4  -3  18  323.04   16.74   0
   4  -2  23   31.64   16.80   0
   4  -1   0  279.45    5.75   0
   4   0  -2  446.64    9.49   0
   4   5  -7  579.70   17.39   0
   5  -3  19  140.30   14.47   0
   5  -2  24   30.42   19.72   0
   5  -1   0    5.96    4.17   0
   5   0  -2   13.29    5.59   0
   6  -3  20   -0.36   12.28   0
   6   4  -6   38.10   11.24   0
   7  -2  25   19.28   17.06   0
   7   2  -4   -2.28    8.46   0
   8  -3  21   17.85   14.44   0
   8  -1   1   56.43    6.06   0
   8   0  -1  116.78    8.50   0
   9   1  -2    0.30    8.46   0
   9   2  -3   22.91   11.00   0
  13   1   2  133.14   14.01   0
  -7   6  14  200.58   16.83   0
  -7   6  15   13.57   15.85   0
  -7   7   6  182.91    9.97   0
  -7   7  16   37.12   16.13   0
  -7   7  17   -3.26   16.14   0
  -7   8  18   55.05   18.08   0
  -6   4   6  146.48    9.14   0
  -6   4  15  237.84   18.12   0
  -6   4  16  327.72   20.37   0
  -6   5  18   37.73   17.59   0
  -6   5  19   46.56   19.80   0
  -6   6  20   53.39   19.64   0
  -5   2   7   83.08    9.45   0
  -5   2  13  395.88   17.93   0
  -5   4  21   16.63   17.84   0
  -4   1   6  239.45   10.65   0
  -4   1  15   82.64   14.45   0
  -4   2  19  285.75   21.77   0
  -3   0  15   81.07   14.44   0
  -3   0  16   -0.51   12.98   0
  -3   1  20  233.37   20.95   0
  -3   2  22    8.57   17.90   0
  -2  -1   7 2686.71   26.93   0
  -2  -1   8  639.16   15.66   0
  -2  -1  14  489.20   18.98   0
  -2  -1  15    0.82   11.48   0
  -2   0  19   90.40   16.50   0
  -2   9  -5   92.04    9.67   0
  -1  -1  18   75.48   14.95   0
  -1   0  22  104.64   20.18   0
   0  -2  16   38.94   12.84   0
   0  -1  21    6.49   16.44   0
   0   3  -4  378.02    9.92   0
   0   6  -6  297.71   12.13   0
   1  -2  19   74.99   16.14   0
   1  -1  23  222.93   21.78   0
   1   5  -6   20.28    8.60   0
   1   8  -7  164.85   13.13   0
   1   9  -7  917.34   23.45   0
   1  10  -7    7.45   12.09   0
   2  -3   9  156.18    9.01   0
   2  -3  10  554.67   14.01   0
   2  -3  14   45.80   10.62   0
   2  -3  15   -4.54   10.13   0
   2   3  -5  101.89    9.07   0
   2   7  -7  290.31   15.37   0
   3  -3   7  703.43   11.89   0
   3  -3  17  182.22   14.43   0
   3   6  -7  385.23   16.58   0
   4  -3  19  267.06   17.12   0
   4  -2  24  254.42   22.71   0
   4   6  -7    2.46   11.62   0
   5  -3  20  102.17   14.71   0
   5   4  -6  311.13   14.89   0
   6  -3  21   24.61   13.64   0
   6  -2  25   37.99   18.18   0
   6   1  -3    4.54    7.02   0
   6   3  -5   -1.44    9.32   0
   7  -3  21  103.12   14.71   0
   9  -1   2  910.16   14.01   0
   9   0   0   49.82    8.61   0
   9   3  -4 1009.37   24.17   0
  10  -1   3 1455.58   17.94   0
  10   2  -2  286.50   15.74   0
  11  -1   4  231.88    9.15   0
  11   1   0  290.05   13.68   0
  12   0   3  108.52   10.46   0
  12   1   1  547.63   17.43   0
  -7   5  10   65.08   11.78   0
  -7   5  11  103.89   13.90   0
  -7   5  13  601.32   22.33   0
  -7   6  16   -1.11   15.03   0
  -7   7  18   -6.94   17.02   0
  -7   8  19   27.40   19.34   0
  -6   3   9  281.59   13.92   0
  -6   3  10  238.29   14.12   0
  -6   3  11   35.91   11.24   0
  -6   3  12    9.77   11.54   0
  -6   3  13  112.05   14.31   0
  -6   4  17  175.67   18.91   0
  -6   5  20   -6.49   16.96   0
  -5   2   6   70.75    8.36   0
  -5   2  15  113.10   15.22   0
  -5   3  19   56.49   17.69   0
  -4   1   5   58.09    7.38   0
  -4   1  17  805.31   26.69   0
  -4   2  20  228.37   21.82   0
  -3   1  21   -6.78   18.02   0
  -2   0  20  242.29   19.79   0
  -1  -2  10   75.20   10.34   0
  -1  -2  11  153.21   12.05   0
  -1  -2  12  781.29   19.81   0
  -1  -1  20  394.61   21.69   0
  -1   0  23  136.90   21.63   0
  -1   4  -4  253.44    7.58   0
  -1   6  -5   85.95    8.70   0
  -1  12  -5   22.17   12.98   0
   0  -2   6 1038.87   15.19   0
   0  -2  17  753.60   23.26   0
   0  -2  18  572.77   22.58   0
   0  -1  22  256.06   21.70   0
   0   7  -6  120.99   10.26   0
   0  11  -6  140.49   14.28   0
   1  -2  20   45.36   15.89   0
   1  -1  24   25.04   19.27   0
   2  -3  16  369.66   17.06   0
   2  -3  17    8.89   11.29   0
   2  -2  22   -2.84   15.59   0
   2   8  -7  148.72   14.21   0
   2   9  -7  143.34   14.97   0
   3  -2  23  160.03   19.74   0
   3   1  -3  632.84   11.74   0
   3   2  -4 1264.57   18.15   0
   3   7  -7  187.66   15.01   0
   4  -3  20  203.34   16.83   0
   4   3  -5  280.88   12.93   0
   4   7  -7  551.42   20.91   0
   5  -3  21  301.74   19.34   0
   5  -2  25   70.37   19.41   0
   5   2  -4   51.52    8.77   0
   5   7  -7  140.56   16.00   0
   6  -2  26   25.59   18.66   0
   6   2  -4   73.16    7.37   0
   7  -3  22  119.43   16.32   0
   7   0  -1  614.22   13.05   0
   7   5  -6   -5.28    8.93   0
   8   1  -2   -0.58    7.81   0
   8   2  -3   75.03    9.82   0
   8   3  -4 2954.55   36.81   0
  10   0   1   14.30    6.98   0
  10   3  -3  620.65   20.80   0
  11   0   2   46.67    9.10   0
  11   2  -1  388.75   16.47   0
  11   3  -2  120.30   14.14   0
  12   2   0   84.23   12.63   0
  13   2   1  125.60   14.21   0
  -7   5   8   29.97   10.22   0
  -7   5   9  447.54   15.56   0
  -7   5  14  244.65   17.84   0
  -7   5  15  205.87   17.84   0
  -7   6   6  185.27   10.23   0
  -7   6  17   11.67   16.34   0
  -7   6  18  255.80   21.07   0
  -7   7   5 1995.36   21.46   0
  -7   7  19   44.64   19.72   0
  -6   3   7 1579.63   23.79   0
  -6   3   8 1178.80   21.75   0
  -6   3  15  153.22   17.08   0
  -6   4  18  150.46   18.42   0
  -6   4  19  132.47   19.02   0
  -6   5   3  841.74   12.54   0
  -5   2  17  272.63   20.04   0
  -5   2  18   29.60   15.61   0
  -5   3   3    4.21    5.38   0
  -5   3  20   25.69   17.39   0
  -4   0  10  835.43   20.25   0
  -4   0  11  208.40   14.03   0
  -4   0  12  277.23   15.75   0
  -4   0  13   16.63   11.42   0
  -4   1  18  363.08   21.74   0
  -4   2  21   -0.14   17.42   0
  -3   0  18  -10.19   14.84   0
  -3   1  22   20.72   19.03   0
  -2  -1  18  412.55   21.01   0
  -2   0  21   67.41   13.76   0
  -2   4  -3 2701.75   16.33   0
  -2  12  -4  476.11   16.24   0
  -1  -2   8  601.45   14.95   0
  -1  -2   9  167.24   10.93   0
  -1  -2  14 1570.89   27.55   0
  -1  -2  16  508.25   20.08   0
  -1  -1  21  207.48   20.17   0
  -1   0   1  505.19    6.03   0
   0  -1  23  351.50   24.74   0
   0   9  -6   76.66   10.68   0
   0  10  -6  166.26   13.21   0
   1  -3  11  144.16   11.01   0
   1  -3  12  379.47   14.62   0
   1  -3  13   26.00   10.37   0
   1  -3  14   11.65   10.62   0
   1  -3  15  113.96   13.04   0
   1  -2  21  106.96   17.80   0
   1   4  -5 3900.14   31.41   0
   1   6  -6  283.50   12.85   0
   2  -3  18  297.79   17.70   0
   2  -2  23   23.27   17.36   0
   3  -3  20  198.14   17.35   0
   3  -2  24   29.97   18.12   0
   3   8  -7   15.89   12.77   0
   4  -3  21  312.35   19.86   0
   4  -2  25   16.43   18.73   0
   4   2  -4 2418.63   25.89   0
   4   5  -6  141.36   12.58   0
   4   8  -7   22.35   13.74   0
   5  -3  22  375.38   21.40   0
   6  -3  23    4.77   16.80   0
   7  -3  23   28.97   15.44   0
   7   4  -5   58.73   12.33   0
   9  -2   5   52.32    4.19   0
   9   1  -1  488.84   14.78   0
   9   4  -4  592.41   21.10   0
  13   1   3   -4.38   11.55   0
  -8   8  10  -12.57    9.56   0
  -8   8  11   -4.96   10.94   0
  -8   8  12    8.99   10.87   0
  -8   8  13  246.31   16.61   0
  -8   8  14   22.54   13.90   0
  -8   8  15  160.11   19.53   0
  -7   4  12   38.91   14.19   0
  -7   5   7  385.58   13.96   0
  -7   5  16  208.91   19.02   0
  -7   5  17    5.74   15.87   0
  -7   6  19  144.24   21.03   0
  -7   8   4   15.16    5.64   0
  -6   3  16   22.74   14.25   0
  -6   4  20  -11.53   17.99   0
  -5   1   9 1068.19   21.79   0
  -5   1  10  232.66   14.01   0
  -5   1  11  456.45   17.61   0
  -5   1  12  298.54   16.30   0
  -5   1  13   41.96   13.01   0
  -5   1  14  208.99   16.77   0
  -5   2   5  122.17    8.45   0
  -5   2  19  -17.65   16.51   0
  -5   3  21  108.42   20.31   0
  -4   0   8 1090.54   20.54   0
  -4   0   9 1159.96   22.09   0
  -4   0  14  223.13   16.31   0
  -4   0  15    8.95   13.55   0
  -4   1   4  248.41    9.96   0
  -4   1  19  373.14   22.63   0
  -4   1  20  364.19   23.55   0
  -4   7  -2  171.05    4.87   0
  -3  -1   9  444.47   15.32   0
  -3  -1  10   -5.70   10.00   0
  -3  11  -3   65.02    8.75   0
  -2  -1  19  481.09   23.42   0
  -2   0  22  105.72   15.54   0
  -2   6  -4 1748.13   17.88   0
  -2  11  -4   37.65   10.51   0
  -1  -2   7  522.77   13.55   0
  -1  -2  17  566.31   21.98   0
  -1  -1  22  612.07   27.26   0
  -1   2  -2  460.96    5.57   0
  -1   3  -3  681.91    9.02   0
  -1   7  -5  516.22   13.42   0
  -1  10  -5   66.94   11.34   0
   0  -2   5   46.02    6.41   0
   0  -2  20   99.31   17.38   0
   0   5  -5  417.09   11.95   0
   1  -3   9  822.45   16.20   0
   1  -3  17   18.45   12.70   0
   1   7  -6  517.43   16.49   0
   1  10  -6  404.02   18.79   0
   1  11  -6   19.11   12.60   0
   2  -3   7   21.53    5.58   0
   2  -3  19   44.71   14.18   0
   2  -2  24   -0.05   16.86   0
   2   6  -6  929.64   20.60   0
   3  -3  21  182.61   17.52   0
   5  -4  13    6.11    9.29   0
   5  -4  14 1342.25   22.97   0
   5  -4  16  566.98   18.62   0
   5  -3  23   79.75   17.42   0
   6  -4  13  124.16    9.94   0
   6  -4  14   61.50    8.62   0
   6  -4  16   15.15   10.84   0
   6  -4  17  739.38   20.70   0
   6  -3  24  126.88   19.89   0
   6   0  -1  700.33   12.58   0
   6   4  -5  252.72   14.16   0
   6   6  -6  271.20   17.13   0
   7  -4  15  150.16   11.45   0
   7  -4  16   11.05   10.21   0
   7   1  -2  324.66   11.84   0
   7   2  -3 1348.72   22.37   0
   7   3  -4  153.82   12.09   0
   8   0   0 1338.35   18.49   0
   8   5  -5   27.43   10.16   0
   9   2  -2  468.31   16.04   0
   9   3  -3 1008.85   23.42   0
  10   1   0  626.50   16.49   0
  -8   7  10   43.66   11.39   0
  -8   7  11  268.70   15.86   0
  -8   7  12  147.56   14.27   0
  -8   7  13  161.21   15.70   0
  -8   7  14  116.91   16.11   0
  -8   7  15   17.21   16.25   0
  -8   8  16   19.85   16.66   0
  -7   4  10    4.09   10.07   0
  -7   4  11    0.91   10.77   0
  -7   4  13  470.74   20.25   0
  -7   4  14  267.57   18.13   0
  -7   4  15  299.22   19.57   0
  -7   5  18   36.17   18.15   0
  -7   6   5 1251.99   17.90   0
  -6   2  11  146.05   13.45   0
  -6   2  12   -9.96   11.40   0
  -6   2  13  589.31   21.43   0
  -6   2  14  447.34   20.36   0
  -6   3  18   -6.69   16.43   0
  -6   3  19   23.55   19.65   0
  -6   4   4   14.66    5.15   0
  -5   1   8    8.49    9.26   0
  -5   1  15   12.36    9.86   0
  -5   1  16 1018.91   28.74   0
  -5   2  20   61.75   19.85   0
  -4   0   7  352.12   13.20   0
  -4   0  17   54.99   15.86   0
  -4   1  21    2.97   18.79   0
  -3   0   4  609.88   12.14   0
  -2  -2  11  588.21   17.90   0
  -2  -2  12   41.27   11.26   0
  -2  -2  13 1500.47   27.95   0
  -2  -1  20  166.78   19.62   0
  -2   7  -4  735.42   13.58   0
  -2  10  -4   27.82    9.00   0
  -1  -2  18  -12.31   13.73   0
  -1  -2  19    2.68   13.85   0
  -1  -1  23   65.01   19.41   0
  -1   9  -5   75.26    9.59   0
   0  -3  11    9.84    9.17   0
   0  -3  12  110.27   11.54   0
   0  -3  13    2.39   10.28   0
   0  -3  14  187.58   14.11   0
   0  -2  21   84.78   17.76   0
   0  12  -5  222.61   16.12   0
   1  -3  18   22.69   13.95   0
   1  -2  23    6.85   17.75   0
   1   1  -2 3720.05   18.55   0
   1   3  -4   49.46    6.68   0
   1   8  -6 1072.27   22.83   0
   1   9  -6  920.64   22.59   0
   2  -2   3 3827.20   15.75   0
   2   0  -1  421.55    6.38   0
   2   4  -5  504.76   13.16   0
   2   7  -6   55.04   10.94   0
   3  -3  22   14.22   16.03   0
   3   4  -5  243.59   12.31   0
   3   6  -6 1342.06   25.25   0
   4  -4  12   21.29    9.42   0
   4  -4  13 1257.18   21.65   0
   4  -4  14  509.99   16.09   0
   4  -4  15  331.55   14.73   0
   4  -4  16  204.86   13.57   0
   4  -3  23   47.77   17.26   0
   4   4  -5   22.90    9.77   0
   4   6  -6  276.98   15.18   0
   5  -4  11    3.21    7.09   0
   5  -4  12  776.66   15.80   0
   5  -4  18   24.56   12.98   0
   5   0  -1  599.24   11.23   0
   5   4  -5   32.96   10.12   0
   5   6  -6   54.89    9.93   0
   6  -4  12   94.17    7.44   0
   6  -4  18  438.22   17.36   0
   7  -4  13   77.54    8.09   0
   7  -4  17  300.59   13.95   0
   7  -4  18  308.51   16.02   0
   7   5  -5  183.97   15.05   0
   8  -4  14  297.67   11.66   0
   8  -4  15  171.47   10.79   0
   8  -4  16   56.13   10.08   0
   8  -4  17   66.90   11.16   0
   8   4  -4 1095.32   25.09   0
   9   0   1 1022.96   17.30   0
  10   2  -1  734.73   19.44   0
  11   2   0  823.66   21.66   0
  12   0   4  268.33   11.98   0
  13   2   2  222.25   15.30   0
  -8   6  11  473.94   19.12   0
  -8   6  12   93.78   15.05   0
  -8   6  13  181.49   17.73   0
  -8   6  14  189.49   18.33   0
  -8   7   9  392.95   15.69   0
  -8   7  16   -1.23   15.88   0
  -8   7  17   42.78   17.46   0
  -8   8   8   -0.62    8.43   0
  -7   4   8  152.44   11.05   0
  -7   4  16  182.84   18.41   0
  -7   4  17  121.22   18.86   0
  -7   5   6   22.58    6.85   0
  -7   5  19   32.58   18.81   0
  -7   7   4    8.81    5.75   0
  -6   2   8  642.06   17.48   0
  -6   2   9 1039.54   21.87   0
  -6   2  15  121.81   15.95   0
  -6   2  16  167.23   18.54   0
  -6   3   5 2757.96   26.79   0
  -6   3  20   25.21   18.98   0
  -5   1  17  377.72   21.36   0
  -5   1  18  415.26   23.48   0
  -5   2   4  565.57   11.96   0
  -4   0  18   20.72   15.65   0
  -4   0  19   82.12   17.15   0
  -3  -1   7 1078.02   19.19   0
  -3  -1  17  129.96   13.83   0
  -3  -1  18  272.78   20.06   0
  -3   0  22  -10.44   19.11   0
  -3   7  -3 1479.26   15.21   0
  -3  10  -3   14.29    6.82   0
  -2  -2   9   10.74    9.42   0
  -2  -2  10  234.84   11.19   0
  -2  -2  15  221.97   15.80   0
  -2  -2  16  354.86   19.24   0
  -2  -1  21  385.38   24.79   0
  -2   8  -4  880.72   16.02   0
  -2   9  -4  981.40   17.98   0
  -1  -2   6  218.04    9.95   0
  -1  -2  20    5.77   16.29   0
  -1   5  -4 1075.52   14.74   0
   0  -3   9  236.71   11.59   0
   0  -3  10  544.57   15.50   0
   0  -3  16    0.71   12.21   0
   0  -3  17  147.91   15.86   0
   0  -2  22    2.70   17.56   0
   0   4  -4  380.69   10.20   0
   0  11  -5    9.04   11.14   0
   1  -3   7 1125.22   16.78   0
   1  -3  19   19.90   13.80   0
   1  -3  20   74.99   16.05   0
   1   2  -3    4.48    5.50   0
   1   5  -5 1896.50   23.97   0
   2  -3  21   17.12   14.22   0
   2  -3  22  117.86   16.96   0
   2   3  -4  696.70   14.22   0
   2   8  -6   80.88   12.07   0
   2   9  -6  547.85   19.91   0
   2  10  -6  311.59   17.68   0
   3  -4  12 1506.34   23.11   0
   3  -4  13   40.43    9.65   0
   3  -4  14    4.19    9.52   0
   3  -4  15   -2.61    9.95   0
   3  -4  16   70.39   11.86   0
   3  -3  23  146.78   19.25   0
   3   0  -1  624.16    9.26   0
   3   8  -6    1.98   11.90   0
   3   9  -6   40.33   12.65   0
   4  -4  11 1120.01   18.27   0
   4  -4  17   26.82   11.12   0
   4  -3  24   -6.52   17.44   0
   4   0  -1  199.89    7.29   0
   4   7  -6  690.98   21.62   0
   4   8  -6   49.75   13.03   0
   5  -4  19  148.55   14.79   0
   5  -3  25   -2.01   18.16   0
   5   3  -4 1068.26   20.17   0
   5   7  -6  110.78   11.69   0
   6  -4  11  505.91   11.84   0
   6  -4  19   63.02   12.37   0
   6  -4  20  274.33   18.51   0
   6  -3  25   14.27   17.38   0
   6  -1   1    3.16    4.49   0
   6   1  -2  415.93   11.77   0
   6   2  -3   42.64    8.14   0
   7  -4  19   19.94   11.20   0
   7  -4  20   96.91   16.06   0
   7   6  -5  700.05   22.94   0
   8  -4  13   31.66    7.57   0
   8  -4  18  434.06   15.76   0
   8   1  -1   14.20    7.55   0
   8   2  -2 2068.07   27.70   0
   8   3  -3   39.65   10.22   0
   9  -1   3  175.67    7.73   0
   9   4  -3 1892.72   31.95   0
  10   0   2    8.06    7.49   0
  11   3  -1  175.29   14.15   0
  12   3   0  750.82   23.01   0
  -8   6  10   60.46   10.82   0
  -8   6  15    8.68   15.21   0
  -8   6  16   35.26   16.34   0
  -8   6  17   62.59   19.56   0
  -8   7   8   45.74    9.82   0
  -8   7  18   -2.54   17.79   0
  -7   3  10   66.85   11.59   0
  -7   3  11  326.38   16.44   0
  -7   3  12   76.54   13.31   0
  -7   3  13   18.04   12.79   0
  -7   3  14  411.89   20.50   0
  -7   4   7   65.51    8.91   0
  -7   4  18   29.95   17.68   0
  -7   4  19   28.10   17.34   0
  -6   2   7 3118.25   32.31   0
  -6   2  17   26.72   15.10   0
  -6   2  18    9.80   16.65   0
  -5   0  11  666.92   20.18   0
  -5   0  12   24.24   12.17   0
  -5   0  13  689.52   22.17   0
  -5   0  14   -1.10   12.88   0
  -5   1   6  125.10    9.35   0
  -5   1  19  261.31   22.08   0
  -4  -1  12  191.37   14.61   0
  -4  -1  13  187.84   15.41   0
  -4  -1  14   55.74   13.02   0
  -4   0  20   28.58   18.29   0
  -3  -1  19   88.72   17.87   0
  -3   9  -3   74.79    7.01   0
  -2  -2   8  137.97   11.04   0
  -2  -2  17   -0.80   10.34   0
  -2  -2  18   99.76   16.58   0
  -2  -1  22   58.56   18.76   0
  -2  12  -3  740.28   19.46   0
  -1  -3  13  345.96   15.80   0
  -1  -3  14  428.68   17.78   0
  -1  -2  21  194.23   20.60   0
   0  -3  18   66.67   15.01   0
   0  -3  19   35.10   14.38   0
   0  -2  23   26.62   19.19   0
   0   7  -5  128.96    9.93   0
   0   8  -5  514.46   15.47   0
   0   9  -5   16.64    9.06   0
   0  10  -5  337.53   15.13   0
   1  -3  21   20.54   16.00   0
   1  11  -5   76.26   14.53   0
   2  -4  13    1.60    9.48   0
   2  -4  14  428.49   16.41   0
   2  -4  15   17.05   10.88   0
   2  -4  16 1003.18   24.95   0
   2  -3  23   -3.68   15.90   0
   2   5  -5  569.13   15.84   0
   3  -4  11   25.87    8.20   0
   3  -4  17  354.77   17.34   0
   3  -4  18  168.93   15.59   0
   3  -3  24    4.51   17.57   0
   3   3  -4   12.54    8.32   0
   3   5  -5 1543.94   24.37   0
   4  -4  10   40.36    7.85   0
   4  -4  19   18.58   13.01   0
   4  -4  20  394.51   21.20   0
   4  -3  25   16.98   18.47   0
   4   3  -4  160.39   10.79   0
   4   5  -5    8.06    9.75   0
   5  -4  10   72.93    7.25   0
   5  -4  20  140.50   15.58   0
   5  -4  21  106.34   17.29   0
   5   1  -2  597.31   12.58   0
   5   2  -3 1509.55   20.97   0
   5   5  -5   52.86   11.10   0
   6  -4  10  850.72   13.57   0
   6  -4  21  188.79   16.70   0
   6   6  -5  890.29   23.53   0
   7  -4  21   55.30   15.57   0
   7   0   0 1245.89   16.54   0
   8   5  -4   49.54   13.16   0
   9  -4  15   -1.14    7.92   0
   9   1   0   22.27    9.16   0
   9   3  -2  266.97   14.25   0
  10  -1   4   75.78    6.54   0
  10   4  -2 1221.46   28.13   0
  13   1   4   25.27    9.64   0
  -8   5  11   75.89   12.41   0
  -8   5  12   29.51   11.98   0
  -8   5  13  413.10   19.77   0
  -8   5  14    6.96   14.32   0
  -8   5  15    1.35   14.94   0
  -8   5  16   10.98   17.23   0
  -8   6   9   14.26    8.97   0
  -8   6  18   91.00   19.57   0
  -7   3   9  223.36   13.55   0
  -7   3  16   89.78   17.03   0
  -7   3  17    3.39   16.40   0
  -7   4   6   67.83    9.14   0
  -7   5   5    1.98    6.46   0
  -7   6   4   20.09    6.31   0
  -6   1  12   -4.44   11.81   0
  -6   1  13 1416.38   30.17   0
  -6   1  14   89.21   15.29   0
  -6   1  15  967.29   28.05   0
  -6   2  19   21.92   18.27   0
  -6   2  20  174.06   21.32   0
  -6   4   3  205.82    7.70   0
  -5   0   9  566.07   17.47   0
  -5   0  10  118.07   12.08   0
  -5   0  15  292.08   18.75   0
  -5   0  16  145.56   17.36   0
  -5   0  17  122.19   17.02   0
  -5   1  20   17.08   14.04   0
  -4  -1  10  789.18   20.20   0
  -4  -1  15   99.71   14.61   0
  -4  -1  16   42.96   14.60   0
  -4  -1  17  122.80   16.82   0
  -4   0   5   22.06    7.25   0
  -4   0  21   -7.43   18.77   0
  -4   1   3  231.51    8.09   0
  -4   5  -1    1.42    1.33   0
  -3  -2  11  320.79   15.00   0
  -3  -2  13  754.63   22.09   0
  -3  -2  15  -11.23   12.03   0
  -3  -1   6  867.67   15.74   0
  -3  -1  20  147.94   15.81   0
  -3  -1  21   95.92   20.08   0
  -2  -2   7 1344.20   20.39   0
  -2  -2  19   35.29   16.01   0
  -2  -2  20  514.66   24.43   0
  -2   5  -3  162.26    6.37   0
  -1  -3  10  117.27   11.04   0
  -1  -3  11  823.94   19.66   0
  -1  -3  12  150.13   10.51   0
  -1  -3  15  334.90   17.24   0
  -1  -3  16  139.81   15.28   0
  -1  -3  17  234.36   17.75   0
  -1  -2  22  100.25   20.39   0
  -1   6  -4   92.17    8.26   0
  -1  11  -4   85.48   10.62   0
   0  -3   8  925.61   17.05   0
   0  -3  20    5.46   15.61   0
   0  12  -4   64.14   14.60   0
   1  -3  22   59.55   17.58   0
   1   6  -5   20.17    8.17   0
   1  10  -5  143.63   13.50   0
   2  -4  11  854.47   17.99   0
   2  -4  17  100.47   13.97   0
   2  -3  24  142.97   19.94   0
   3  -4  10 2447.07   25.67   0
   3  -4  19  387.56   19.68   0
   3  -4  20  170.46   17.17   0
   3   1  -2 9721.19   37.84   0
   3   2  -3  196.76    9.07   0
   4  -4  21  208.72   18.45   0
   4   2  -3 6094.05   37.62   0
   5  -4  22   -8.31   17.29   0
   5   6  -5    2.17   10.73   0
   6  -4  22   -3.90   14.53   0
   6   4  -4  190.92   12.76   0
   6   7  -5   25.24   12.36   0
   7   1  -1   21.48    8.48   0
   7   2  -2  111.66    9.32   0
   7   3  -3   32.59    9.11   0
   7   5  -4  232.32   14.90   0
   8  -4  12  762.95   12.88   0
   9  -4  14  125.41    8.54   0
   9   2  -1  375.47   14.49   0
   9   5  -3  195.82   15.74   0
  10   1   1  172.95   10.60   0
  10   3  -1  489.04   17.70   0
  11   4  -1  139.13   15.30   0
  12   1   3   -3.99    8.65   0
  13   3   2  931.77   26.26   0
  -8   5   9  376.59   16.18   0
  -8   5  10   31.96   10.54   0
  -8   5  17  140.76   19.42   0
  -8   5  18   -9.90   18.03   0
  -8   6   8   73.14    9.38   0
  -8   7   7    5.07    7.80   0
  -7   2  14  137.42   15.82   0
  -7   3  18   -2.06   15.98   0
  -7   3  19   10.76   18.65   0
  -6   1   9  694.90   19.15   0
  -6   1  16  415.64   21.77   0
  -6   1  17  255.24   20.83   0
  -6   2   6   11.01    8.13   0
  -6   3   4   -4.78    5.41   0
  -5   0   8  101.71   10.91   0
  -5   0  18  197.77   20.52   0
  -5   0  19  119.28   19.06   0
  -5   1   5  735.33   14.93   0
  -5   2   3 2729.38   22.53   0
  -5  10   0   -0.57    4.22   0
  -4  -1   8 2020.62   27.30   0
  -4  -1  18   -1.81   15.62   0
  -3  -2  10  906.03   20.90   0
  -3  -2  17  740.27   25.84   0
  -2  -2  21  394.17   24.89   0
  -2  11  -3  319.30   13.79   0
  -1  -3  18    9.05   14.36   0
  -1  -3  19   82.85   15.98   0
  -1  -2   5   60.04    5.75   0
  -1  10  -4   24.64    8.41   0
   0  -3   7  656.13   13.93   0
   0   3  -3  271.78    7.69   0
   0   5  -4  467.76   12.39   0
   1  -4  12  668.16   18.03   0
   1  -4  13  667.77   18.90   0
   1  -4  15 1043.42   24.58   0
   1  -3   6  202.62    8.15   0
   1   4  -4  311.55   10.72   0
   1   7  -5   -1.62    8.01   0
   1   8  -5  441.78   15.76   0
   1   9  -5   33.05   10.31   0
   2  -4  10  653.28   15.42   0
   2  -4  19  189.50   17.17   0
   2  -4  20   54.34   16.83   0
   2   6  -5   -4.11    8.27   0
   2   7  -5   86.97   10.57   0
   2  10  -5 2014.29   33.34   0
   3  -4   9  556.05   13.42   0
   3  -4  21   45.85   16.08   0
   3   6  -5 2334.62   30.82   0
   4  -4   9    0.20    5.26   0
   4  -4  22   45.11   16.58   0
   4   6  -5 1789.13   28.68   0
   5  -4  23  187.97   19.68   0
   5   4  -4   10.52    9.38   0
   5   7  -5  239.40   15.94   0
   6  -4  23  188.59   18.93   0
   6   3  -3  907.08   18.91   0
   8   0   1   32.68    6.99   0
  10   2   0   48.47    9.88   0
  11   2   1  570.45   17.66   0
  11   3   0 1029.63   24.25   0
  12   0   5   41.00    8.57   0
  12   2   2  199.67   13.42   0
  -8   4  10   88.44   13.67   0
  -8   4  11    4.07   11.10   0
  -8   4  12  521.27   20.55   0
  -8   4  13   46.08   13.91   0
  -8   4  14  230.26   18.07   0
  -8   4  15   91.52   16.86   0
  -8   4  16  110.20   18.01   0
  -8   4  17  -19.02   15.37   0
  -8   6   7  914.84   18.85   0
  -8   8   6    2.85    6.64   0
  -7   2  10   10.32   10.88   0
  -7   2  15   53.73   15.04   0
  -7   2  16  126.71   18.01   0
  -7   2  17  122.63   18.58   0
  -7   3   7  205.84   11.63   0
  -6   1  18   82.16   14.07   0
  -6   1  19   24.91   18.64   0
  -5   0   7  103.30   10.33   0
  -5   0  20    0.51   18.70   0
  -4  -1   7   64.93    9.97   0
  -4  -1  19   11.19   12.18   0
  -3  -2   9  656.80   16.45   0
  -3  -2  18  257.11   19.63   0
  -3  -2  19  398.73   23.66   0
  -3  -1   5 1558.14   19.09   0
  -3  11  -2  796.44   16.28   0
  -2  -3  11  193.29   12.93   0
  -2  -3  12  134.63   13.22   0
  -2  -3  14  230.66   16.02   0
  -2  -3  15  703.02   23.25   0
  -2  -3  16  320.29   19.16   0
  -2  -2  22   56.36   20.39   0
  -1  -3   8   92.52    9.57   0
  -1  -3  20   70.89   17.42   0
  -1   7  -4    4.36    6.35   0
  -1   8  -4  409.39   12.62   0
  -1  12  -3  283.92   15.98   0
   0  -4  15  120.26   15.67   0
   0  -3  22   15.54   16.61   0
   1  -4  11  329.35   13.67   0
   1  -4  18   40.16   14.23   0
   1  -4  19   35.46   14.84   0
   1  12  -4  100.62   14.38   0
   2  -4   9 1018.98   17.78   0
   2  -4  21   18.63   15.61   0
   2   4  -4 3292.99   29.57   0
   2   8  -5  163.62   12.74   0
   2   9  -5 1242.32   25.88   0
   3  -4  22   61.79   17.57   0
   3   4  -4  308.64   12.50   0
   3   7  -5  642.74   19.07   0
   3   8  -5   36.23   11.58   0
   3   9  -5  107.17   13.95   0
   4   4  -4   58.74    9.92   0
   4   7  -5 1047.90   23.78   0
   4   8  -5    7.32   11.93   0
   4   9  -5   -1.27   12.71   0
   5  -4  24   59.38   17.97   0
   5   8  -5  119.39   14.44   0
   6   0   0 1194.59   14.79   0
   6   2  -2  456.49   12.90   0
   7  -2   4   91.36    3.57   0
   7   4  -3  154.64   12.24   0
   8   1   0   -3.08    8.11   0
   8   2  -1  558.30   16.05   0
   8   3  -2  808.60   19.39   0
   8   5  -3  409.20   17.89   0
   9  -4  13   17.50    5.75   0
   9   0   2   48.41    7.78   0
   9   4  -2   34.97   11.65   0
  11   0   4  209.67   10.68   0
  -9   7  12   48.30   13.79   0
  -9   7  13    5.60   12.69   0
  -9   7  14  141.37   16.83   0
  -8   3  13  148.70   17.72   0
  -8   3  14  110.10   17.73   0
  -8   4   9   29.77   11.40   0
  -8   4  18   16.85   18.47   0
  -8   7   6   96.18    8.40   0
  -7   2   9   81.02   11.71   0
  -7   2  18   12.09   17.82   0
  -7   2  19  227.67   22.98   0
  -7   3   6   95.38   10.28   0
  -7   4   5    1.77    6.10   0
  -7   5   4   44.33    6.40   0
  -6   0  11  102.34   13.53   0
  -6   0  12  236.53   16.11   0
  -6   0  13    4.15   12.75   0
  -6   0  15  365.23   20.71   0
  -6   0  16  120.89   17.56   0
  -6   1   7  611.74   16.68   0
  -5  -1  11   59.93   12.35   0
  -5  -1  12   78.28   13.34   0
  -5  -1  13   82.89   13.43   0
  -5  -1  14  119.52   15.66   0
  -5  -1  15  543.58   22.84   0
  -5  -1  16  117.68   17.56   0
  -5  -1  17  149.73   17.75   0
  -5   1   4   61.51    6.98   0
  -4  -2  16  845.72   26.71   0
  -4   0   4    4.02    6.81   0
  -3  -2   8  768.60   16.83   0
  -3  -2  20  559.01   27.21   0
  -3  -2  21   27.68   18.21   0
  -2  -3  18   67.91   16.71   0
  -2  -3  19   18.41   15.07   0
  -2   1   0   37.95    3.04   0
  -2   6  -3  133.85    6.89   0
  -2  10  -3  252.88   11.13   0
  -1  -3  21  -14.36   17.18   0
  -1  -3  22   75.97   18.73   0
   0  -4  11   17.26   11.01   0
   0  -4  12  340.36   15.08   0
   0  -4  13   17.47   10.88   0
   0  -4  16   10.70   12.61   0
   0  -4  17   65.72   14.47   0
   0  -4  18   59.99   15.04   0
   0   6  -4  320.09   11.19   0
   0  10  -4  229.96   13.14   0
   0  13  -3    4.51   12.51   0
   1  -4  10  161.00   10.80   0
   1  -4  20   13.99   15.29   0
   1  -4  21  109.81   19.35   0
   1   5  -4  262.04   10.97   0
   2  -4  22   32.13   17.20   0
   3  -4   8  219.56    9.27   0
   3  -4  23   73.30   18.64   0
   3  -4  24   -0.01   20.57   0
   4  -4   8   77.52    6.74   0
   4  -4  24   85.75   19.79   0
   5  -4  25    7.91   18.33   0
   5   3  -3  322.58   12.63   0
   6   1  -1   28.40    6.61   0
   6   6  -4  385.51   17.24   0
  10   0   3   74.76    7.16   0
  10   4  -1    2.47   11.51   0
  -9   6  12  185.82   17.44   0
  -9   6  13  246.60   17.68   0
  -9   6  14    8.05   14.54   0
  -9   6  15    4.47   15.70   0
  -9   6  16   16.52   16.57   0
  -9   6  17   25.26   18.10   0
  -9   7  10    1.81   10.20   0
  -9   7  11  -10.12    9.63   0
  -8   3  11  141.11   14.18   0
  -8   3  12  159.32   15.63   0
  -8   3  15   16.51   15.36   0
  -8   3  16   10.57   16.43   0
  -8   3  17   25.57   17.33   0
  -8   3  18   36.39   20.05   0
  -8   4   8   21.85   10.27   0
  -7   1  11   -5.34   11.09   0
  -7   1  12  871.09   24.87   0
  -7   1  13  430.81   20.37   0
  -7   1  14  216.16   18.17   0
  -7   1  15  413.62   22.24   0
  -7   1  16   -3.48   15.69   0
  -7   2   8  255.73   13.64   0
  -6   0   9  138.20   12.26   0
  -6   0  17  492.84   25.21   0
  -6   0  18   91.50   19.71   0
  -6   3   3  444.15   10.51   0
  -5  -1   9  662.88   18.90   0
  -5  -1  10  848.01   20.17   0
  -5  -1  18   -3.50   16.72   0
  -5  -1  19   31.88   18.63   0
  -4  -2  10  244.46   14.46   0
  -4  -2  11  442.37   17.18   0
  -4  -2  17  343.92   21.49   0
  -4  -2  18  211.34   20.28   0
  -4  -1   6  434.95   13.79   0
  -3  -3  13   91.68   13.19   0
  -3  -3  14  455.54   20.11   0
  -3  -3  15  289.26   17.60   0
  -3  10  -2  235.08    9.84   0
  -2  -3  20  179.23   20.87   0
  -2   7  -3  209.83    8.43   0
  -2   8  -3  209.20    9.30   0
  -2   9  -3   94.12    8.58   0
  -2  12  -2  252.40   13.94   0
  -1  -4  14  145.05   14.35   0
  -1  -4  15   66.37   13.29   0
  -1  -3   7 1610.16   21.54   0
  -1  -2   4 3835.76   25.55   0
   0  -4  19   50.44   15.60   0
   0  -4  20   96.35   17.84   0
   0  -3   6  651.43   13.15   0
   0   2  -2    6.53    4.02   0
   0   7  -4   59.88    8.36   0
   0   9  -4   70.16    9.59   0
   1  -4   9  935.34   17.74   0
   1  -4  22   37.46   18.13   0
   1   3  -3  227.86    8.57   0
   1  10  -4   19.84   11.94   0
   2  -4   8  177.72    9.70   0
   2  -4  23   87.21   19.13   0
   2   5  -4 4383.77   35.72   0
   2  11  -4   -0.17   11.99   0
   3  -5  16    0.34   12.03   0
   3   5  -4  235.08   12.27   0
   4  -5  15  204.56   12.94   0
   4  -5  16  408.84   16.52   0
   4  -5  17   39.16   11.78   0
   4  -5  18   97.00   13.73   0
   4  -5  19  292.23   19.43   0
   4   5  -4  506.29   16.14   0
   5  -5  15   79.47   11.62   0
   5  -5  16   95.73   11.38   0
   5  -5  17   32.30   10.89   0
   5  -5  18    6.38   11.19   0
   5  -5  19  145.86   16.37   0
   5   0   0   16.28    5.27   0
   5   6  -4 1108.32   23.57   0
   6  -5  16  233.59   14.26   0
   6  -5  17   71.93   12.33   0
   6  -5  18    4.52   11.96   0
   6  -5  19   78.68   14.61   0
   6   4  -3 1247.84   22.75   0
   6   7  -4    9.20   12.16   0
   7   3  -2  234.86   11.94   0
   7   5  -3    7.20   10.33   0
   8  -1   3    8.06    4.57   0
   8   4  -2    5.97    9.78   0
   8   6  -3   -3.04   12.39   0
   9   1   1  221.01   10.44   0
   9   2   0    6.91    8.37   0
   9   5  -2  410.48   18.42   0
  10  -1   5 1254.26   15.45   0
  10   1   2  400.93   13.82   0
  10   2   1  246.01   13.74   0
  10   3   0  440.65   16.51   0
  11   1   3   59.83    9.98   0
  11   3   1   33.18   12.83   0
  12   2   3  135.45   13.57   0
  12   3   2   54.49   13.75   0
  13   3   3  143.31   14.69   0
  -9   5  12  270.09   18.26   0
  -9   5  13  334.43   19.12   0
  -9   5  14    8.70   14.70   0
  -9   5  15   81.41   16.97   0
  -9   5  16  132.76   19.28   0
  -9   5  17   55.57   21.65   0
  -9   6  10  561.11   19.18   0
  -9   6  11  397.58   17.39   0
  -8   3   9  337.64   16.22   0
  -8   3  10  467.32   18.06   0
  -7   1  10   -8.98   11.09   0
  -7   1  17    1.56   15.11   0
  -7   1  18   16.06   18.06   0
  -7   2   7  650.00   17.35   0
  -6   0  19  158.71   20.39   0
  -6   2   4  207.65    9.81   0
  -5  -1   8 1215.44   22.84   0
  -5  -1  20    0.64   19.02   0
  -5   9   0   55.76    4.08   0
  -4  -2   9  159.11   12.48   0
  -4  -2  19  261.72   22.27   0
  -4  -2  20  -25.75   17.62   0
  -3  -3  11  319.51   15.81   0
  -3  -3  12  802.90   22.16   0
  -3  -3  16   31.94   14.12   0
  -3  -3  17   -6.26   14.56   0
  -3  -3  18    2.17   15.24   0
  -3  -1   4 6469.78   35.67   0
  -2  -3   8 1134.13   20.58   0
  -2  -3  21   73.39   18.61   0
  -2  -2   5  224.73    8.51   0
  -1  -4  11   23.35    9.86   0
  -1  -4  13   42.09   11.29   0
  -1  -4  17   10.45   13.84   0
  -1  -4  18   85.59   16.60   0
   0  -4  21  195.10   20.39   0
   0  12  -3    2.39   11.09   0
   1  -4  23  144.23   21.09   0
   1  -3   5   31.62    5.52   0
   1   6  -4  181.12   10.44   0
   1   7  -4   78.01   10.71   0
   1   9  -4  569.13   17.36   0
   2  -5  15   -6.72   10.45   0
   2  -5  16  131.92   13.76   0
   2  -5  17   72.30   13.40   0
   2   3  -3    9.83    4.67   0
   2  10  -4    6.64   11.23   0
   3  -5  13  125.80   12.61   0
   3  -5  14  680.41   18.72   0
   3  -5  15  200.60   13.56   0
   3  -5  17    0.77   11.36   0
   3  -5  18    0.74   12.73   0
   3  -5  19  194.52   16.75   0
   3  -5  20    3.59   16.03   0
   3   3  -3   27.60    5.83   0
   3   6  -4  253.75   12.71   0
   3  10  -4 1967.28   34.30   0
   4  -5  20   50.58   14.93   0
   4  -5  21   81.00   17.85   0
   4   6  -4 2076.07   29.48   0
   5  -5  13  129.20   10.65   0
   5  -5  14   61.17    8.99   0
   5  -5  20  343.93   18.87   0
   5  -5  21   35.38   17.03   0
   5   1  -1  784.28   13.23   0
   5   4  -3   19.15    8.78   0
   5   7  -4  811.21   22.13   0
   5   8  -4   -1.97   12.12   0
   6  -5  14   90.84   10.03   0
   6  -5  15    0.86    8.15   0
   6  -5  20    9.96   12.56   0
   6  -5  21   44.63   15.31   0
   7  -5  16   99.65   11.02   0
   7  -5  17  195.92   13.79   0
   7  -5  18   23.93   11.73   0
   7   0   1  863.04   13.29   0
   7   2  -1  362.37   12.41   0
   8  -2   5   21.35    3.13   0
  10   5  -1   34.84   12.91   0
  11   2   2  717.97   18.75   0
  -9   4  13    5.18   15.96   0
  -9   4  14   23.24   16.65   0
  -9   4  15   23.49   17.47   0
  -9   4  16   46.36   18.96   0
  -9   5  11  121.51   13.90   0
  -9   6   9   63.56   11.34   0
  -9   7   9   -0.97    7.79   0
  -8   2  11  464.70   19.46   0
  -8   2  12  286.39   18.07   0
  -8   2  13  635.56   23.53   0
  -8   2  14   27.01   13.98   0
  -8   2  15   97.00   17.18   0
  -8   2  16    6.62   16.72   0
  -8   2  17    1.13   17.30   0
  -8   2  18   18.63   17.40   0
  -8   4   7   13.48    8.04   0
  -7   1   9  824.93   21.31   0
  -7   4   4   44.98    6.07   0
  -6  -1  12  641.25   21.79   0
  -6  -1  13   12.02   13.16   0
  -6  -1  14  505.16   22.14   0
  -6  -1  15   23.74   15.65   0
  -6  -1  16  201.80   19.03   0
  -6  -1  17   25.14   15.84   0
  -5  -2  12  485.36   19.21   0
  -5  -2  13  375.86   19.27   0
  -5  -2  14    3.06   14.00   0
  -5  -2  15   24.60   15.02   0
  -5  -2  16  470.15   23.05   0
  -5   0   5   40.82    8.12   0
  -4  -2   8   40.46   10.24   0
  -3  -3  19  344.29   22.38   0
  -3  -3  20   87.62   19.91   0
  -3   9  -2    3.49    5.66   0
  -2  -4  14  140.45   14.09   0
  -2  -4  15   13.46   13.00   0
  -2  -4  16   18.52   13.37   0
  -2  11  -2  301.03   12.93   0
  -1  -4  10    0.81    9.25   0
  -1  -4  20   52.69   17.38   0
  -1   5  -3    0.30    4.78   0
   0  -4   9  564.73   15.13   0
   0  -4  22  105.89   18.75   0
   0   4  -3   41.01    5.69   0
   0  11  -3   59.29   12.32   0
   1  -5  15 1096.71   25.42   0
   1  -5  16  353.94   18.07   0
   1  -5  17  715.92   23.12   0
   1  -4   8  123.77    8.81   0
   1   8  -4  749.40   18.18   0
   1  12  -3   20.74   11.95   0
   2  -5  13  792.98   19.77   0
   2  -5  14  255.21   14.37   0
   2  -5  18  465.68   20.65   0
   2  -5  19  134.34   16.61   0
   2  -5  20   36.82   15.83   0
   2   7  -4    3.66    8.92   0
   2   8  -4  214.49   12.96   0
   2   9  -4   99.17   12.00   0
   3  -5  12 1650.59   24.46   0
   3   7  -4   50.00   10.26   0
   3   9  -4  592.93   20.07   0
   4  -5  12   -2.85    8.81   0
   4  -5  22  103.24   17.89   0
   4   2  -2    2.17    6.36   0
   4   7  -4 1732.51   28.54   0
   4   9  -4   -0.28   12.20   0
   5  -5  22  481.03   23.11   0
   6  -5  13  183.31   10.37   0
   6   3  -2  267.36   11.80   0
   6   5  -3  138.86   12.04   0
   7  -5  15  107.29   10.60   0
   7   1   0 1395.97   18.86   0
   7   7  -3   25.19   12.77   0
   8   5  -2  120.51   13.34   0
   9   4  -1   95.06   11.93   0
  12  -1   8  275.86    9.31   0
  13   1   6   47.03   10.59   0
  -9   4  11  240.16   17.70   0
  -9   4  12   29.30   13.52   0
  -9   4  17   23.82   18.49   0
  -9   5  10  135.37   12.79   0
  -8   2  10  648.41   20.65   0
  -8   6   5  488.46   12.48   0
  -7   0  11   -2.60   11.90   0
  -7   0  12  273.32   17.82   0
  -7   0  13   40.73   14.12   0
  -7   0  14  887.27   27.09   0
  -7   0  15  328.20   20.60   0
  -7   0  16  116.14   18.38   0
  -7   0  17  193.58   20.64   0
  -7   0  18   48.37   19.53   0
  -7   2   6 2722.69   30.00   0
  -7   5   3   31.54    5.77   0
  -6  -1  10   94.75   12.88   0
  -6  -1  11   29.84   12.36   0
  -6  -1  18   39.99   18.57   0
  -6  -1  19   11.15   18.80   0
  -6   0   7   -8.64    8.94   0
  -6   1   5   90.90    8.77   0
  -6   6   1 2360.72   11.13   0
  -5  -2  11   74.28   12.96   0
  -5  -2  17   69.27   13.26   0
  -5  -2  18  187.82   21.03   0
  -5  -2  19   42.52   19.02   0
  -5   1   3 2790.71   23.46   0
  -4  -3  13  -15.25   13.02   0
  -4  -3  15  137.40   16.71   0
  -4  -3  16   76.11   16.86   0
  -4  -3  17   33.14   16.08   0
  -4  -2   7  194.64   11.72   0
  -4   0   3   14.91    6.11   0
  -3  -3   9  297.95   14.19   0
  -3   7  -2  323.60    7.97   0
  -3   8  -2    3.03    4.69   0
  -2  -4  13   21.41   11.71   0
  -2  -4  18    7.41   15.15   0
  -2  -4  19   -6.67   16.62   0
  -2  -3   7   11.18    9.05   0
  -2   0   1  491.48    7.65   0
  -1  -4   9   55.20    9.34   0
  -1  -4  21   19.08   16.74   0
  -1   6  -3  705.63   13.19   0
  -1   9  -3 1452.98   21.61   0
  -1  12  -2  392.09   16.53   0
   0  -4   8  827.46   16.66   0
   0  -3   5  413.89   10.39   0
   0   1  -1   44.73    2.39   0
   1  -5  13   61.60   11.42   0
   1  -5  18  297.54   18.94   0
   1  -5  19   85.29   16.10   0
   1  -5  20  120.89   17.31   0
   1   2  -2   25.84    5.34   0
   1   4  -3 1637.88   18.66   0
   2  -5  12  277.06   13.47   0
   2  -5  21  172.42   19.33   0
   2  -5  22   36.24   19.17   0
   2  -4   7 1635.39   18.56   0
   3  -5  11   -6.23    9.62   0
   3  -5  22  148.76   19.46   0
   3  -5  23   77.18   21.62   0
   3   2  -2  179.31    7.99   0
   4  -5  23   26.35   17.39   0
   4  -5  24   12.09   21.32   0
   4   0   0   49.35    5.13   0
   4   1  -1 4057.38   25.25   0
   5  -5  12   10.87    6.75   0
   6   6  -3   78.07   11.75   0
   7  -5  14   62.99    8.86   0
   8   0   2 1212.23   15.99   0
   8   1   1  519.38   13.59   0
   8   2   0  101.91    9.52   0
   8   6  -2   -9.62   11.86   0
   9   3   0  288.38   13.54   0
  10   4   0   86.58   11.91   0
  11   0   5    9.60    7.55   0
  12   1   5  110.38   10.87   0
  13   2   5    4.62   10.03   0
  13   3   4  873.76   23.36   0
  -9   3  12   18.73   14.92   0
  -9   3  13  321.94   19.46   0
  -9   3  14  -10.04   14.86   0
  -9   3  15   85.56   17.54   0
  -9   3  16   10.23   16.99   0
  -9   3  17   21.42   18.37   0
  -9   4  10    9.45   11.12   0
  -9   5   9  128.60   11.76   0
  -9   6   8  245.80   13.06   0
  -8   1  12  721.63   23.93   0
  -8   1  13  121.96   16.91   0
  -8   1  14  160.95   17.78   0
  -8   1  15  148.12   18.39   0
  -8   1  16   14.76   16.86   0
  -8   1  17   51.97   18.52   0
  -8   2   9   60.54   11.51   0
  -8   3   7   61.76    9.56   0
  -8   4   6   12.93    7.31   0
  -8   5   5   34.57    7.48   0
  -7   0  10   61.98   12.53   0
  -7   1   7  360.53   14.68   0
  -6  -1   9  142.04   13.10   0
  -5  -1   6  988.55   19.26   0
  -5   0   4  166.71   10.13   0
  -4  -3  11  381.77   17.26   0
  -4  -3  18  509.05   24.35   0
  -4  -3  19  362.77   23.81   0
  -4  -3  20   83.16   19.41   0
  -3  -4  15   70.86   14.50   0
  -3  -4  16   60.77   15.02   0
  -3  -3   8    2.41    9.49   0
  -3  11  -1   -1.40    7.35   0
  -2  -4  10  384.63   15.38   0
  -2  -4  11  565.41   18.07   0
  -2  -4  20    4.55   17.93   0
  -2  -4  21   26.64   19.24   0
  -2  -2   4 1684.34   19.10   0
  -2  10  -2   35.97    8.37   0
  -1   3  -2  918.90    9.21   0
  -1   7  -3  328.01   10.24   0
  -1   8  -3  641.18   14.35   0
   0  -5  13    8.79   10.85   0
   0  -5  14 1264.51   26.70   0
   0  -5  15  139.20   14.96   0
   0  -5  16  475.19   20.16   0
   0  -5  18   63.55   15.59   0
   0  -5  19    7.84   15.05   0
   0   5  -3 1552.87   18.57   0
   0  10  -3  198.44   12.02   0
   1  -5  11  952.54   20.99   0
   1  -5  12   29.55   10.32   0
   1  -5  21    8.34   16.50   0
   1  -5  22   -1.67   18.67   0
   1  -4   7  311.38   10.48   0
   1  11  -3  206.91   14.24   0
   2  -5  11 2303.48   28.26   0
   2  -5  23    1.91   18.29   0
   2   4  -3   35.73    7.63   0
   2  11  -3  102.49   13.44   0
   3   4  -3  719.95   14.56   0
   5  -5  11   16.33    7.04   0
   5   3  -2 1762.68   22.76   0
   6  -5  12   83.35    8.34   0
   6   2  -1  865.39   15.98   0
   7   3  -1  276.12   11.87   0
   7   5  -2  556.91   17.85   0
   8  -5  15   16.11    8.88   0
   8   4  -1  709.95   18.88   0
  10   3   1   62.50   10.57   0
  10   5   0   94.09   13.60   0
  11  -2   9    3.01    4.09   0
  11   1   4   42.95    9.40   0
  11   3   2   31.49   10.40   0
  12   2   4    9.16    9.37   0
  12   3   3  366.41   16.53   0
  -9   3  11  271.31   17.03   0
  -9   4   9   81.70   11.43   0
  -9   5   8   61.25   11.01   0
  -8   1  10    9.63   11.62   0
  -8   1  11    6.07   12.34   0
  -8   2   8   13.44   10.04   0
  -7  -1  13  190.29   16.98   0
  -7  -1  14  115.63   16.97   0
  -7  -1  15  192.99   19.02   0
  -7  -1  16  123.20   19.42   0
  -7   0   9  120.96   12.81   0
  -7   2   5  205.30   10.59   0
  -7   3   4 1233.87   17.84   0
  -6  -2  13  100.32   15.58   0
  -6  -2  14   35.27   15.17   0
  -6  -2  15   75.27   16.99   0
  -6  -2  16  121.17   18.40   0
  -6  -2  17   -1.61   16.77   0
  -6   1   4  178.30   10.38   0
  -6   2   3  214.17    8.27   0
  -5  -2   8  191.75   12.73   0
  -4  -3  10  397.67   16.44   0
  -4  -2   6 3963.66   34.90   0
  -4  -1   4  607.23   13.55   0
  -3  -4  12  518.30   19.39   0
  -3  -4  13   -2.91   12.10   0
  -3  -4  14  111.29   14.25   0
  -3  -4  17   61.95   15.47   0
  -3  -4  18   36.73   17.42   0
  -3  -4  19   11.22   17.82   0
  -2  -3   6 2020.75   23.95   0
  -1  -5  14  387.03   18.13   0
  -1  -5  15   35.62   13.65   0
  -1  -5  16   59.02   14.93   0
  -1  -5  18  240.16   19.20   0
  -1  -4   8  379.26   13.58   0
  -1  -3   5  558.84   12.58   0
  -1  11  -2   62.76   10.75   0
  -1  13  -1   19.86   12.46   0
   0  -5  20   18.76   15.40   0
   0  -5  21  217.21   21.33   0
   0  -4   7  320.65   11.42   0
   0   9  -3  607.41   16.07   0
   0  12  -2  107.97   12.60   0
   1  10  -3  163.40   12.32   0
   2  -5  10   13.10    8.27   0
   2  10  -3  557.03   18.55   0
   3  -5  10  332.72   11.69   0
   3   1  -1  398.99    8.35   0
   3   5  -3 2803.44   29.23   0
   3  10  -3  153.54   14.22   0
   4  -5  10  223.20   10.17   0
   4   5  -3  728.35   16.33   0
   4  10  -3  811.55   24.33   0
   5   7  -3  978.05   22.83   0
   5   8  -3  426.97   18.23   0
   5   9  -3   26.76   12.89   0
   6   0   1  486.93    9.47   0
   6   1   0  985.03   14.78   0
   6   4  -2   64.01    7.67   0
   7  -5  13   12.50    7.11   0
   7   6  -2  287.08   15.79   0
   9   4   0   29.04   11.44   0
   9   6  -1  230.09   16.48   0
  10   1   3   -4.69    6.90   0
  10   2   2   44.34    9.03   0
  11  -1   7  187.94    8.01   0
 -10   5  13   18.33   15.57   0
 -10   5  14  100.60   17.24   0
 -10   5  15   14.42   16.71   0
 -10   5  16   27.67   17.86   0
  -9   2  12  347.73   19.55   0
  -9   2  13   70.59   15.71   0
  -9   2  14   20.37   15.72   0
  -9   2  15   47.49   17.13   0
  -9   2  16   36.45   17.67   0
  -9   2  17   23.88   18.41   0
  -9   3  10   35.13   11.85   0
  -9   4   8  210.06   13.96   0
  -9   6   7   21.32    8.55   0
  -8   0  13  336.94   20.39   0
  -8   0  14  717.60   26.09   0
  -8   0  15    1.16   16.02   0
  -8   0  16   88.56   18.66   0
  -8   0  17   13.03   18.10   0
  -8   2   7   38.57   11.32   0
  -8   3   6   18.42    7.94   0
  -8   4   5   28.71    8.15   0
  -7  -1  11  251.95   16.72   0
  -7  -1  17  134.33   19.39   0
  -7  -1  18   88.35   20.27   0
  -7   0   8  368.88   15.90   0
  -7   1   6 3020.61   32.37   0
  -7   4   3   20.22    5.62   0
  -6  -2  11   78.79   13.54   0
  -6  -2  12    9.99   12.92   0
  -6  -2  18   87.03   18.84   0
  -6   3   2  130.09    6.64   0
  -5  -3  12  166.92   15.73   0
  -5  -3  17  343.30   22.85   0
  -5  -3  18  475.67   25.73   0
  -5  -3  19   -1.15   17.97   0
  -5  -1   5  824.95   16.98   0
  -4  -3   9  667.03   17.56   0
  -4   7  -1  470.48    7.06   0
  -3  -4  11   76.02   12.48   0
  -3  -4  20   -7.61   16.81   0
  -2  -4   9  341.56   12.76   0
  -2   9  -2   51.81    7.87   0
  -1  -5  12  106.76   12.82   0
  -1  -5  13  747.03   21.73   0
  -1  -5  19   99.48   17.15   0
  -1  -5  20  269.14   21.69   0
  -1  -5  21  222.06   21.19   0
   0   6  -3  856.10   15.08   0
   0   7  -3   72.13    8.09   0
   0   8  -3   18.23    7.60   0
   1  -5  10  821.32   18.22   0
   1   1  -1 6727.39   21.31   0
   1   5  -3   22.38    7.08   0
   1   9  -3   69.27   10.04   0
   1  12  -2   88.78   12.78   0
   2   1  -1  242.81    6.47   0
   2   9  -3 1721.28   27.67   0
   3  -6  17   -3.92   13.76   0
   3  -6  18  122.44   16.98   0
   3   0   0 3316.80   16.29   0
   3   6  -3 2389.58   28.74   0
   3   9  -3  477.32   17.96   0
   4  -6  17    6.92   13.13   0
   4  -6  18    2.43   14.07   0
   4   3  -2   -1.17    7.19   0
   4   7  -3   77.95   11.14   0
   4   8  -3   31.84   11.13   0
   4   9  -3   38.90   12.33   0
   5   2  -1  140.59    7.86   0
   5   4  -2  637.58   15.81   0
   6   5  -2  539.28   16.83   0
   7   7  -2  185.47   15.05   0
   8  -5  14   45.19    8.01   0
   8   3   0  374.66   13.70   0
   8   5  -1  960.98   22.50   0
  11   4   2  316.59   17.18   0
  12   0   7  408.88   12.53   0
  12   4   3   11.82   11.87   0
  13   1   7   84.13   10.95   0
  13   3   5   16.34   13.55   0
 -10   4  13    9.93   15.97   0
 -10   4  14   23.21   16.20   0
 -10   4  15  129.88   18.59   0
 -10   4  16   -0.09   17.48   0
 -10   5  11  179.98   16.86   0
 -10   5  12  453.27   20.46   0
 -10   6  11   -9.28   10.46   0
  -9   3   9  115.84   12.68   0
  -9   5   7    6.60    7.83   0
  -8   0  11  269.55   17.31   0
  -8   0  12  147.85   16.48   0
  -8   1   8  410.32   16.57   0
  -8   6   4 2915.47   24.13   0
  -6  -2  10    6.25   11.86   0
  -6  -1   7  172.68   10.30   0
  -6   0   5  167.88   10.60   0
  -6   5   1  940.35    8.81   0
  -5  -3  11  176.44   14.68   0
  -5  -2   7 1054.46   21.27   0
  -4  -4  12  579.65   20.66   0
  -4  -4  13 1123.38   27.57   0
  -4  -4  15  274.60   18.83   0
  -4  -4  16   24.72   14.58   0
  -4  -4  17    9.24   16.73   0
  -4  -4  18   28.22   18.31   0
  -4  -4  19   45.50   19.02   0
  -3  -4  10  299.45   14.75   0
  -3  10  -1   25.50    6.75   0
[truncated: 945,706 more chars]
