# Supplementary material for: Pure Molecular Inorganic Rings: Mixed Group 14/15 Metallacycles
Source: Angew Chem Int Ed Engl. 2025 Nov 22;65(4):e20366. doi: 10.1002/anie.202520366 (PMC12828447; doi:10.1002/anie.202520366)
Supplement: Supplementary file 2 — Supporting information [file ANIE-65-e20366-s002.zip › 4.cif]

data_sm070
_audit_creation_date               2024-02-27
_audit_creation_method
;
Olex2 1.5
(compiled 2023.08.24 svn.re1ec1418 for OlexSys, GUI svn.r6817)
;
_shelx_SHELXL_version_number       '2019/2'
_audit_contact_author_address      ?
_audit_contact_author_email        ?
_audit_contact_author_name         ''
_audit_contact_author_phone        ?
_publ_contact_author_id_orcid      ?
_publ_section_references
;
Dolomanov, O.V., Bourhis, L.J., Gildea, R.J, Howard, J.A.K. & Puschmann, H.
 (2009), J. Appl. Cryst. 42, 339-341.

Sheldrick, G.M. (2015). Acta Cryst. A71, 3-8.

Sheldrick, G.M. (2015). Acta Cryst. C71, 3-8.
;
_chemical_name_common              ?
_chemical_name_systematic          ?
_chemical_formula_moiety           'C30 H46 N4 Sb2 Si2'
_chemical_formula_sum              'C30 H46 N4 Sb2 Si2'
_chemical_formula_weight           762.39
_chemical_absolute_configuration   .
_chemical_melting_point            ?
loop_
  _atom_type_symbol
  _atom_type_description
  _atom_type_scat_dispersion_real
  _atom_type_scat_dispersion_imag
  _atom_type_scat_source
 'C' 'C' 0.0033 0.0016 'International Tables Vol C Tables 4.2.6.8 and 6.1.1.4'
 'H' 'H' 0.0000 0.0000 'International Tables Vol C Tables 4.2.6.8 and 6.1.1.4'
 'N' 'N' 0.0061 0.0033 'International Tables Vol C Tables 4.2.6.8 and 6.1.1.4'
 'Sb' 'Sb' -0.5866 1.5461
 'International Tables Vol C Tables 4.2.6.8 and 6.1.1.4'
 'Si' 'Si' 0.0817 0.0704 'International Tables Vol C Tables 4.2.6.8 and 6.1.1.4'

_shelx_space_group_comment
;
The symmetry employed for this shelxl refinement is uniquely defined
by the following loop, which should always be used as a source of
symmetry information in preference to the above space-group names.
They are only intended as comments.
;
_space_group_crystal_system        'orthorhombic'
_space_group_IT_number             29
_space_group_name_H-M_alt          'P c a 21'
_space_group_name_Hall             'P 2c -2ac'
loop_
  _space_group_symop_operation_xyz
 'x, y, z'
 '-x, -y, z+1/2'
 'x+1/2, -y, z'
 '-x+1/2, y, z+1/2'

_cell_length_a                     17.2948(4)
_cell_length_b                     9.2045(2)
_cell_length_c                     21.4327(7)
_cell_angle_alpha                  90
_cell_angle_beta                   90
_cell_angle_gamma                  90
_cell_volume                       3411.87(16)
_cell_formula_units_Z              4
_cell_measurement_reflns_used      32651
_cell_measurement_temperature      110
_cell_measurement_theta_max        29.58
_cell_measurement_theta_min        1.90
_shelx_estimated_absorpt_T_max     ?
_shelx_estimated_absorpt_T_min     ?
_exptl_absorpt_coefficient_mu      1.678
_exptl_absorpt_correction_T_max    0.9072
_exptl_absorpt_correction_T_min    0.7182
_exptl_absorpt_correction_type     multi-scan
_exptl_absorpt_process_details
;
STOE X-Red32, absorption correction by Gaussian integration, analogous to
P. Coppens, "The Evaluation of Absorption and Extinction in Single-Crystal
Structure Analysis", published in: F. R. Ahmed (Editor), "Crystallographic
Computing", Munksgaard, Copenhagen (1970), 255 - 270. Afterwards scaling of
reflection intensities was performed within STOE LANA. J. Koziskova, F. Hahn,
J. Richter, J. Kozisek, Acta Chimica Slovaca, vol. 9, no. 2, 2016, pp. 136-140.
;
_exptl_absorpt_special_details     ?
_exptl_crystal_colour              red
_exptl_crystal_colour_primary      red
_exptl_crystal_density_diffrn      1.484
_exptl_crystal_density_meas        ?
_exptl_crystal_density_method      'not measured'
_exptl_crystal_description         block
_exptl_crystal_F_000               1536
loop_
  _exptl_crystal_face_index_h
  _exptl_crystal_face_index_k
  _exptl_crystal_face_index_l
  _exptl_crystal_face_perp_dist
 1 5 0 0.0670
 3 -8 -1 0.0970
 -5 0 1 0.0880
 9 -1 -2 0.0960
 1 0 5 0.0150
 -1 0 -6 0.0400
 -5 -3 1 0.0870

_exptl_crystal_size_max            0.197
_exptl_crystal_size_mid            0.144
_exptl_crystal_size_min            0.058
_exptl_transmission_factor_max     ?
_exptl_transmission_factor_min     ?
_diffrn_reflns_av_R_equivalents    0.0451
_diffrn_reflns_av_unetI/netI       0.0458
_diffrn_reflns_Laue_measured_fraction_full  1.000
_diffrn_reflns_Laue_measured_fraction_max  0.999
_diffrn_reflns_limit_h_max         21
_diffrn_reflns_limit_h_min         -22
_diffrn_reflns_limit_k_max         12
_diffrn_reflns_limit_k_min         -6
_diffrn_reflns_limit_l_max         27
_diffrn_reflns_limit_l_min         -28
_diffrn_reflns_number              22792
_diffrn_reflns_point_group_measured_fraction_full  0.966
_diffrn_reflns_point_group_measured_fraction_max  0.954
_diffrn_reflns_theta_full          25.242
_diffrn_reflns_theta_max           28.000
_diffrn_reflns_theta_min           1.900
_diffrn_ambient_temperature        110
_diffrn_detector                   Pilatus200K
_diffrn_detector_area_resol_mean   5.81
_diffrn_detector_type              'DECTRIS PILATUS 200K'
_diffrn_measured_fraction_theta_full  1.000
_diffrn_measured_fraction_theta_max  0.999
_diffrn_measurement_details
;
 504 frames, detector distance = 60 mm
;
_diffrn_measurement_device         'Eulerian 4-circle diffractometer'
_diffrn_measurement_device_type    'STOE STADIVARI'
_diffrn_measurement_method         'rotation method, \w scans'
_diffrn_radiation_collimation      '0.5 mm diameter, monocapillary'
_diffrn_radiation_monochromator    'plane graphite'
_diffrn_radiation_polarisn_norm    0
_diffrn_radiation_probe            x-ray
_diffrn_radiation_type             'Mo K\a'
_diffrn_radiation_wavelength       0.71073
_diffrn_source                     'Mo Genix 3D HF'
_diffrn_source_current             1.00
_diffrn_source_power               0.050
_diffrn_source_voltage             50
_reflns_Friedel_coverage           0.859
_reflns_Friedel_fraction_full      0.930
_reflns_Friedel_fraction_max       0.906
_reflns_number_gt                  6730
_reflns_number_total               7858
_reflns_special_details
;
 Reflections were merged by SHELXL according to the crystal
 class for the calculation of statistics and refinement.
 
 _reflns_Friedel_fraction is defined as the number of unique
 Friedel pairs measured divided by the number that would be
 possible theoretically, ignoring centric projections and
 systematic absences. Completness statistics refer to single and
 composite reflections containing twin component 1 only.
;
_reflns_threshold_expression       'I > 2\s(I)'
_computing_cell_refinement
;
X-Area Recipe 1.37.0.0 (STOE, 2021)
;
_computing_data_collection
;
X-Area Pilatus3_SV 1.31.186.0 (STOE, 2022)
;
_computing_data_reduction
;
X-Area Integrate 2.5.3.0 (STOE, 2021)
X-Area LANA 2.7.5.0 (STOE, 2022)
;
_computing_molecular_graphics      'Olex2 1.5 (Dolomanov et al., 2009)'
_computing_publication_material
;
STOE & Cie GmbH, X-Area, software package for collecting single-crystal or
multi-domain crystal data on STOE area-detector diffractometers, for image 
processing, for the correction and scaling of reflection intensities and 
for outlier rejection, version 2.1, Darmstadt 2022
;
_computing_structure_refinement    'SHELXL 2019/2 (Sheldrick, 2015)'
_computing_structure_solution      'SHELXT  (Sheldrick, 2015)'
_refine_diff_density_max           1.847
_refine_diff_density_min           -1.622
_refine_diff_density_rms           0.161
_refine_ls_abs_structure_details
;
 Refined as an inversion twin.
;
_refine_ls_abs_structure_Flack     0.51(6)
_refine_ls_extinction_coef         .
_refine_ls_extinction_method       none
_refine_ls_goodness_of_fit_ref     1.029
_refine_ls_hydrogen_treatment      constr
_refine_ls_matrix_type             full
_refine_ls_number_parameters       387
_refine_ls_number_reflns           7858
_refine_ls_number_restraints       64
_refine_ls_R_factor_all            0.0794
_refine_ls_R_factor_gt             0.0677
_refine_ls_restrained_S_all        1.026
_refine_ls_shift/su_max            0.001
_refine_ls_shift/su_mean           0.000
_refine_ls_structure_factor_coef   Fsqd
_refine_ls_weighting_details      
 'w=1/[\s^2^(Fo^2^)+(0.1053P)^2^+15.5147P] where P=(Fo^2^+2Fc^2^)/3'
_refine_ls_weighting_scheme        calc
_refine_ls_wR_factor_gt            0.1672
_refine_ls_wR_factor_ref           0.1781
_refine_special_details
;
 Refined as a 2-component inversion twin.
;
_olex2_refinement_description
;
1. Twinned data refinement
 Scales: 0.49(6)
 0.51(6)
2. Fixed Uiso
 At 1.2 times of:
  All C(H) groups
 At 1.5 times of:
  All C(H,H,H) groups
3. Restrained distances
 C12-C15A \\sim C12-C14A
 with sigma of 0.02
 C12-C14 \\sim C12-C13A
 with sigma of 0.02
 C12-C13 \\sim C12-C31
 with sigma of 0.02
4. Uiso/Uaniso restraints and constraints
C12 \\sim C13 \\sim C13A \\sim C14 \\sim C14A \\sim C15A \\sim C31: within 2A
with sigma of 0.01 and sigma for terminal atoms of 0.02 within 2A
5. Others
 Sof(C13A)=Sof(H13D)=Sof(H13E)=Sof(H13F)=Sof(C14A)=Sof(H14D)=Sof(H14E)=
 Sof(H14F)=Sof(C31)=Sof(H31A)=Sof(H31B)=Sof(H31C)=1-FVAR(1)
 Sof(C13)=Sof(H13A)=Sof(H13B)=Sof(H13C)=Sof(C14)=Sof(H14A)=Sof(H14B)=Sof(H14C)=
 Sof(C15A)=Sof(H15A)=Sof(H15B)=Sof(H15C)=FVAR(1)
6.a Aromatic/amide H refined with riding coordinates:
 C7(H7), C8(H8), C9(H9), C10(H10), C11(H11), C22(H22), C23(H23), C24(H24),
 C25(H25), C26(H26)
6.b Idealised Me refined as rotating group:
 C2(H2A,H2B,H2C), C3(H3A,H3B,H3C), C4(H4A,H4B,H4C), C13(H13A,H13B,H13C),
 C13A(H13D,H13E,H13F), C14(H14A,H14B,H14C), C14A(H14D,H14E,H14F), C15A(H15A,
 H15B,H15C), C17(H17A,H17B,H17C), C18(H18A,H18B,H18C), C19(H19A,H19B,H19C),
 C28(H28A,H28B,H28C), C29(H29A,H29B,H29C), C30(H30A,H30B,H30C), C31(H31A,H31B,
 H31C)
;
_atom_sites_solution_hydrogens     geom
_atom_sites_solution_primary       dual
_atom_sites_solution_secondary     ?
loop_
  _atom_site_label
  _atom_site_type_symbol
  _atom_site_fract_x
  _atom_site_fract_y
  _atom_site_fract_z
  _atom_site_U_iso_or_equiv
  _atom_site_adp_type
  _atom_site_occupancy
  _atom_site_site_symmetry_order
  _atom_site_calc_flag
  _atom_site_refinement_flags_posn
  _atom_site_refinement_flags_adp
  _atom_site_refinement_flags_occupancy
  _atom_site_disorder_assembly
  _atom_site_disorder_group
 C1 C 0.8621(8) 0.6788(15) 0.4067(6) 0.037(3) Uani 1 1 d . . . . .
 C2 C 0.9445(9) 0.7259(19) 0.4072(8) 0.051(3) Uani 1 1 d . . . . .
 H2A H 0.958911 0.761399 0.365718 0.077 Uiso 1 1 calc R U . . .
 H2B H 0.977480 0.643391 0.418466 0.077 Uiso 1 1 calc R U . . .
 H2C H 0.951297 0.803919 0.437858 0.077 Uiso 1 1 calc R U . . .
 C3 C 0.8445(11) 0.5942(18) 0.3457(7) 0.054(4) Uani 1 1 d . . . . .
 H3A H 0.876767 0.506741 0.343900 0.082 Uiso 1 1 calc R U . . .
 H3B H 0.855891 0.656125 0.309611 0.082 Uiso 1 1 calc R U . . .
 H3C H 0.789855 0.566362 0.344962 0.082 Uiso 1 1 calc R U . . .
 C4 C 0.8470(11) 0.5758(18) 0.4621(8) 0.054(4) Uani 1 1 d . . . . .
 H4A H 0.850399 0.630489 0.501246 0.081 Uiso 1 1 calc R U . . .
 H4B H 0.885756 0.498113 0.462139 0.081 Uiso 1 1 calc R U . . .
 H4C H 0.795278 0.533354 0.458156 0.081 Uiso 1 1 calc R U . . .
 C5 C 0.7991(8) 0.9193(15) 0.3806(6) 0.034(3) Uani 1 1 d . . . . .
 C6 C 0.8546(7) 0.9785(14) 0.3334(5) 0.033(2) Uani 1 1 d . . . . .
 C7 C 0.8448(8) 0.9447(17) 0.2697(6) 0.039(3) Uani 1 1 d . . . . .
 H7 H 0.802965 0.884980 0.256739 0.047 Uiso 1 1 calc R U . . .
 C8 C 0.8962(9) 0.9990(19) 0.2265(6) 0.048(4) Uani 1 1 d . . . . .
 H8 H 0.890798 0.974202 0.183699 0.058 Uiso 1 1 calc R U . . .
 C9 C 0.9566(8) 1.0908(16) 0.2456(6) 0.042(3) Uani 1 1 d . . . . .
 H9 H 0.990647 1.131778 0.215581 0.051 Uiso 1 1 calc R U . . .
 C10 C 0.9661(8) 1.1213(15) 0.3082(7) 0.042(3) Uani 1 1 d . . . . .
 H10 H 1.008591 1.179032 0.321493 0.050 Uiso 1 1 calc R U . . .
 C11 C 0.9143(8) 1.0682(16) 0.3518(6) 0.040(3) Uani 1 1 d . . . . .
 H11 H 0.919852 1.093533 0.394553 0.047 Uiso 1 1 calc R U . . .
 C12 C 0.6964(8) 1.1226(15) 0.3820(7) 0.041(3) Uani 1 1 d D U . . .
 C13 C 0.7514(15) 1.247(3) 0.3715(16) 0.053(5) Uani 0.65(3) 1 d D U P A 1
 H13A H 0.782902 1.227459 0.334423 0.079 Uiso 0.65(3) 1 calc R U P A 1
 H13B H 0.785133 1.257809 0.407922 0.079 Uiso 0.65(3) 1 calc R U P A 1
 H13C H 0.721940 1.336841 0.365225 0.079 Uiso 0.65(3) 1 calc R U P A 1
 C13A C 0.748(3) 1.243(5) 0.411(3) 0.060(9) Uani 0.35(3) 1 d D U P A 2
 H13D H 0.796999 1.247385 0.388842 0.089 Uiso 0.35(3) 1 calc R U P A 2
 H13E H 0.757092 1.220281 0.455195 0.089 Uiso 0.35(3) 1 calc R U P A 2
 H13F H 0.721162 1.336604 0.407876 0.089 Uiso 0.35(3) 1 calc R U P A 2
 C14 C 0.6344(17) 1.158(3) 0.4318(16) 0.053(6) Uani 0.65(3) 1 d D U P A 1
 H14A H 0.600179 1.234488 0.416151 0.079 Uiso 0.65(3) 1 calc R U P A 1
 H14B H 0.659678 1.190696 0.470155 0.079 Uiso 0.65(3) 1 calc R U P A 1
 H14C H 0.603901 1.070314 0.440546 0.079 Uiso 0.65(3) 1 calc R U P A 1
 C14A C 0.614(2) 1.117(5) 0.411(3) 0.045(8) Uani 0.35(3) 1 d D U P A 2
 H14D H 0.590710 1.213712 0.408691 0.068 Uiso 0.35(3) 1 calc R U P A 2
 H14E H 0.617505 1.085337 0.454169 0.068 Uiso 0.35(3) 1 calc R U P A 2
 H14F H 0.582384 1.048108 0.386964 0.068 Uiso 0.35(3) 1 calc R U P A 2
 C15A C 0.6551(18) 1.088(3) 0.3199(13) 0.053(6) Uani 0.65(3) 1 d D U P A 1
 H15A H 0.618075 1.008981 0.326349 0.080 Uiso 0.65(3) 1 calc R U P A 1
 H15B H 0.693444 1.058776 0.288677 0.080 Uiso 0.65(3) 1 calc R U P A 1
 H15C H 0.627644 1.174778 0.305236 0.080 Uiso 0.65(3) 1 calc R U P A 1
 C16 C 0.6385(7) 0.4285(15) 0.6185(6) 0.035(3) Uani 1 1 d . . . . .
 C17 C 0.7135(7) 0.4260(16) 0.5821(7) 0.043(3) Uani 1 1 d . . . . .
 H17A H 0.702378 0.435370 0.537444 0.064 Uiso 1 1 calc R U . . .
 H17B H 0.740436 0.334052 0.589778 0.064 Uiso 1 1 calc R U . . .
 H17C H 0.746336 0.507052 0.595490 0.064 Uiso 1 1 calc R U . . .
 C18 C 0.5917(9) 0.2975(16) 0.5984(9) 0.049(4) Uani 1 1 d . . . . .
 H18A H 0.545965 0.288379 0.625174 0.073 Uiso 1 1 calc R U . . .
 H18B H 0.623396 0.209748 0.602131 0.073 Uiso 1 1 calc R U . . .
 H18C H 0.575299 0.309716 0.554953 0.073 Uiso 1 1 calc R U . . .
 C19 C 0.6574(10) 0.423(2) 0.6888(7) 0.054(4) Uani 1 1 d . . . . .
 H19A H 0.692234 0.502716 0.699531 0.081 Uiso 1 1 calc R U . . .
 H19B H 0.682456 0.329841 0.698535 0.081 Uiso 1 1 calc R U . . .
 H19C H 0.609484 0.431394 0.712885 0.081 Uiso 1 1 calc R U . . .
 C20 C 0.5288(7) 0.6147(13) 0.6227(5) 0.032(2) Uani 1 1 d . . . . .
 C21 C 0.4748(7) 0.5424(15) 0.6671(5) 0.033(2) Uani 1 1 d . . . . .
 C22 C 0.4196(8) 0.4459(16) 0.6470(6) 0.041(3) Uani 1 1 d . . . . .
 H22 H 0.414727 0.425473 0.603689 0.049 Uiso 1 1 calc R U . . .
 C23 C 0.3700(8) 0.3772(15) 0.6899(7) 0.040(3) Uani 1 1 d . . . . .
 H23 H 0.332632 0.309073 0.675870 0.048 Uiso 1 1 calc R U . . .
 C24 C 0.3762(8) 0.4092(17) 0.7520(7) 0.043(3) Uani 1 1 d . . . . .
 H24 H 0.342722 0.363067 0.781041 0.052 Uiso 1 1 calc R U . . .
 C25 C 0.4311(9) 0.5092(17) 0.7734(6) 0.043(3) Uani 1 1 d . . . . .
 H25 H 0.435013 0.530275 0.816656 0.052 Uiso 1 1 calc R U . . .
 C26 C 0.4799(8) 0.5773(15) 0.7312(6) 0.037(3) Uani 1 1 d . . . . .
 H26 H 0.516430 0.646984 0.745277 0.044 Uiso 1 1 calc R U . . .
 C27 C 0.4500(7) 0.8356(13) 0.5876(6) 0.031(2) Uani 1 1 d . . . . .
 C28 C 0.4767(8) 0.9845(15) 0.5645(7) 0.043(3) Uani 1 1 d . . . . .
 H28A H 0.514681 1.024636 0.593697 0.065 Uiso 1 1 calc R U . . .
 H28B H 0.432156 1.050002 0.561726 0.065 Uiso 1 1 calc R U . . .
 H28C H 0.500375 0.974245 0.523172 0.065 Uiso 1 1 calc R U . . .
 C29 C 0.4052(8) 0.8543(17) 0.6487(7) 0.040(3) Uani 1 1 d . . . . .
 H29A H 0.380732 0.761937 0.660035 0.060 Uiso 1 1 calc R U . . .
 H29B H 0.365290 0.928846 0.643245 0.060 Uiso 1 1 calc R U . . .
 H29C H 0.440817 0.884015 0.681849 0.060 Uiso 1 1 calc R U . . .
 C30 C 0.3966(8) 0.7703(18) 0.5388(7) 0.045(3) Uani 1 1 d . . . . .
 H30A H 0.424908 0.757799 0.499529 0.067 Uiso 1 1 calc R U . . .
 H30B H 0.352477 0.835294 0.531956 0.067 Uiso 1 1 calc R U . . .
 H30C H 0.377849 0.675629 0.553268 0.067 Uiso 1 1 calc R U . . .
 C31 C 0.686(3) 1.148(5) 0.3132(16) 0.050(8) Uani 0.35(3) 1 d D U P A 2
 H31A H 0.704938 1.063241 0.290100 0.076 Uiso 0.35(3) 1 calc R U P A 2
 H31B H 0.715003 1.234321 0.300644 0.076 Uiso 0.35(3) 1 calc R U P A 2
 H31C H 0.630897 1.162281 0.304119 0.076 Uiso 0.35(3) 1 calc R U P A 2
 N1 N 0.7345(6) 0.9861(13) 0.4013(5) 0.036(2) Uani 1 1 d . . . . .
 N2 N 0.8058(6) 0.7961(12) 0.4129(5) 0.035(2) Uani 1 1 d . . . . .
 N3 N 0.5194(6) 0.7448(11) 0.5947(4) 0.030(2) Uani 1 1 d . . . . .
 N4 N 0.5974(6) 0.5630(12) 0.6038(5) 0.029(2) Uani 1 1 d . . . . .
 Sb1 Sb 0.72349(4) 0.88608(9) 0.57074(4) 0.0356(2) Uani 1 1 d . . . . .
 Sb2 Sb 0.60132(5) 0.67258(10) 0.43671(4) 0.0389(2) Uani 1 1 d . . . . .
 Si1 Si 0.7148(2) 0.8348(4) 0.45630(15) 0.0330(7) Uani 1 1 d . . . . .
 Si2 Si 0.61157(19) 0.7209(4) 0.55132(15) 0.0307(7) Uani 1 1 d . . . . .

loop_
  _atom_site_aniso_label
  _atom_site_aniso_U_11
  _atom_site_aniso_U_22
  _atom_site_aniso_U_33
  _atom_site_aniso_U_23
  _atom_site_aniso_U_13
  _atom_site_aniso_U_12
 C1 0.041(7) 0.040(7) 0.031(7) 0.000(5) 0.003(5) 0.006(5)
 C2 0.052(8) 0.052(8) 0.049(9) 0.010(7) -0.005(7) 0.000(7)
 C3 0.074(10) 0.057(9) 0.033(7) -0.011(7) 0.010(7) 0.003(8)
 C4 0.073(11) 0.049(9) 0.040(8) 0.008(7) 0.017(7) 0.001(8)
 C5 0.038(6) 0.043(7) 0.020(5) 0.002(5) 0.005(4) 0.007(5)
 C6 0.041(6) 0.040(7) 0.017(5) 0.003(4) 0.001(4) -0.004(5)
 C7 0.047(7) 0.052(8) 0.017(5) 0.003(5) 0.000(5) -0.003(6)
 C8 0.056(8) 0.068(10) 0.021(6) 0.007(6) 0.001(5) -0.005(7)
 C9 0.044(7) 0.055(8) 0.027(6) 0.003(6) 0.011(5) -0.003(6)
 C10 0.044(7) 0.042(7) 0.038(7) 0.011(6) 0.002(6) -0.009(6)
 C11 0.045(7) 0.050(8) 0.023(6) 0.006(5) -0.003(5) -0.005(6)
 C12 0.039(6) 0.042(7) 0.042(7) 0.004(6) 0.002(5) 0.000(5)
 C13 0.047(10) 0.043(10) 0.069(13) 0.010(11) -0.003(11) -0.002(9)
 C13A 0.048(16) 0.056(17) 0.075(19) 0.003(18) 0.004(17) 0.011(15)
 C14 0.057(13) 0.049(14) 0.052(13) -0.003(11) 0.020(12) 0.022(11)
 C14A 0.052(17) 0.030(17) 0.054(19) -0.008(15) 0.006(15) 0.009(14)
 C15A 0.060(13) 0.050(13) 0.050(12) 0.008(10) -0.024(10) -0.003(11)
 C16 0.031(6) 0.046(7) 0.028(6) 0.006(5) 0.003(4) -0.001(5)
 C17 0.040(7) 0.042(7) 0.047(10) 0.008(6) 0.012(6) 0.006(5)
 C18 0.051(8) 0.040(8) 0.056(9) -0.007(7) 0.010(7) 0.005(6)
 C19 0.059(9) 0.068(10) 0.034(7) 0.000(7) -0.002(7) 0.010(7)
 C20 0.039(6) 0.039(6) 0.019(5) -0.001(5) 0.000(4) -0.001(5)
 C21 0.032(6) 0.042(7) 0.023(5) 0.009(5) -0.002(4) 0.001(5)
 C22 0.046(7) 0.047(8) 0.029(6) 0.004(6) -0.001(5) -0.002(6)
 C23 0.046(8) 0.037(7) 0.036(7) 0.003(5) -0.007(6) -0.004(5)
 C24 0.039(7) 0.051(8) 0.040(7) 0.016(6) 0.012(6) 0.000(6)
 C25 0.050(8) 0.057(8) 0.023(6) 0.004(6) 0.006(5) -0.002(7)
 C26 0.042(7) 0.048(7) 0.021(5) 0.000(5) -0.001(5) 0.002(6)
 C27 0.026(5) 0.037(6) 0.031(6) 0.001(4) 0.001(4) 0.006(4)
 C28 0.047(7) 0.048(7) 0.035(7) 0.005(6) 0.003(6) 0.006(5)
 C29 0.039(7) 0.054(8) 0.027(6) -0.002(6) 0.003(5) 0.006(6)
 C30 0.047(8) 0.051(8) 0.037(7) 0.001(6) -0.004(5) 0.007(6)
 C31 0.060(16) 0.037(15) 0.054(15) 0.005(13) -0.002(14) 0.003(13)
 N1 0.042(6) 0.043(6) 0.025(5) 0.011(4) 0.006(4) 0.008(5)
 N2 0.043(6) 0.042(6) 0.021(4) 0.002(4) 0.005(4) 0.004(5)
 N3 0.034(5) 0.033(5) 0.023(4) 0.007(4) 0.002(4) -0.003(4)
 N4 0.034(5) 0.032(5) 0.022(5) 0.001(4) 0.002(4) 0.000(4)
 Sb1 0.0363(4) 0.0473(5) 0.0230(3) -0.0037(4) 0.0025(3) -0.0045(3)
 Sb2 0.0425(4) 0.0552(5) 0.0190(3) -0.0043(4) 0.0009(4) -0.0059(4)
 Si1 0.0370(17) 0.0417(19) 0.0203(14) 0.0037(13) 0.0037(11) 0.0005(14)
 Si2 0.0353(16) 0.0378(17) 0.0189(13) -0.0010(13) 0.0021(11) 0.0009(13)

_geom_special_details
;
 All esds (except the esd in the dihedral angle between two l.s. planes)
 are estimated using the full covariance matrix.  The cell esds are taken
 into account individually in the estimation of esds in distances, angles
 and torsion angles; correlations between esds in cell parameters are only
 used when they are defined by crystal symmetry.  An approximate (isotropic)
 treatment of cell esds is used for estimating esds involving l.s. planes.
;
loop_
  _geom_bond_atom_site_label_1
  _geom_bond_atom_site_label_2
  _geom_bond_distance
  _geom_bond_site_symmetry_2
  _geom_bond_publ_flag
 C1 C2 1.49(2) . ?
 C1 C3 1.55(2) . ?
 C1 C4 1.54(2) . ?
 C1 N2 1.460(17) . ?
 C2 H2A 0.9800 . ?
 C2 H2B 0.9800 . ?
 C2 H2C 0.9800 . ?
 C3 H3A 0.9800 . ?
 C3 H3B 0.9800 . ?
 C3 H3C 0.9800 . ?
 C4 H4A 0.9800 . ?
 C4 H4B 0.9800 . ?
 C4 H4C 0.9800 . ?
 C5 C6 1.498(16) . ?
 C5 N1 1.351(16) . ?
 C5 N2 1.334(17) . ?
 C5 Si1 2.316(13) . ?
 C6 C7 1.409(16) . ?
 C6 C11 1.379(18) . ?
 C7 H7 0.9500 . ?
 C7 C8 1.378(19) . ?
 C8 H8 0.9500 . ?
 C8 C9 1.40(2) . ?
 C9 H9 0.9500 . ?
 C9 C10 1.38(2) . ?
 C10 H10 0.9500 . ?
 C10 C11 1.384(19) . ?
 C11 H11 0.9500 . ?
 C12 C13 1.51(3) . ?
 C12 C13A 1.55(3) . ?
 C12 C14 1.55(3) . ?
 C12 C14A 1.55(3) . ?
 C12 C15A 1.54(3) . ?
 C12 C31 1.50(3) . ?
 C12 N1 1.478(18) . ?
 C13 H13A 0.9800 . ?
 C13 H13B 0.9800 . ?
 C13 H13C 0.9800 . ?
 C13A H13D 0.9800 . ?
 C13A H13E 0.9800 . ?
 C13A H13F 0.9800 . ?
 C14 H14A 0.9800 . ?
 C14 H14B 0.9800 . ?
 C14 H14C 0.9800 . ?
 C14A H14D 0.9800 . ?
 C14A H14E 0.9800 . ?
 C14A H14F 0.9800 . ?
 C15A H15A 0.9800 . ?
 C15A H15B 0.9800 . ?
 C15A H15C 0.9800 . ?
 C16 C17 1.514(16) . ?
 C16 C18 1.52(2) . ?
 C16 C19 1.54(2) . ?
 C16 N4 1.462(17) . ?
 C17 H17A 0.9800 . ?
 C17 H17B 0.9800 . ?
 C17 H17C 0.9800 . ?
 C18 H18A 0.9800 . ?
 C18 H18B 0.9800 . ?
 C18 H18C 0.9800 . ?
 C19 H19A 0.9800 . ?
 C19 H19B 0.9800 . ?
 C19 H19C 0.9800 . ?
 C20 C21 1.491(16) . ?
 C20 N3 1.349(16) . ?
 C20 N4 1.341(16) . ?
 C20 Si2 2.311(13) . ?
 C21 C22 1.374(19) . ?
 C21 C26 1.413(17) . ?
 C22 H22 0.9500 . ?
 C22 C23 1.41(2) . ?
 C23 H23 0.9500 . ?
 C23 C24 1.37(2) . ?
 C24 H24 0.9500 . ?
 C24 C25 1.40(2) . ?
 C25 H25 0.9500 . ?
 C25 C26 1.386(18) . ?
 C26 H26 0.9500 . ?
 C27 C28 1.529(18) . ?
 C27 C29 1.530(18) . ?
 C27 C30 1.521(19) . ?
 C27 N3 1.472(15) . ?
 C28 H28A 0.9800 . ?
 C28 H28B 0.9800 . ?
 C28 H28C 0.9800 . ?
 C29 H29A 0.9800 . ?
 C29 H29B 0.9800 . ?
 C29 H29C 0.9800 . ?
 C30 H30A 0.9800 . ?
 C30 H30B 0.9800 . ?
 C30 H30C 0.9800 . ?
 C31 H31A 0.9800 . ?
 C31 H31B 0.9800 . ?
 C31 H31C 0.9800 . ?
 N1 Si1 1.855(11) . ?
 N2 Si1 1.862(11) . ?
 N3 Si2 1.858(10) . ?
 N4 Si2 1.854(11) . ?
 Sb1 Si1 2.502(4) . ?
 Sb1 Si2 2.496(4) . ?
 Sb2 Si1 2.502(4) . ?
 Sb2 Si2 2.503(3) . ?

loop_
  _geom_angle_atom_site_label_1
  _geom_angle_atom_site_label_2
  _geom_angle_atom_site_label_3
  _geom_angle
  _geom_angle_site_symmetry_1
  _geom_angle_site_symmetry_3
  _geom_angle_publ_flag
 C2 C1 C3 109.9(13) . . ?
 C2 C1 C4 109.6(13) . . ?
 C4 C1 C3 107.9(13) . . ?
 N2 C1 C2 115.0(12) . . ?
 N2 C1 C3 108.5(12) . . ?
 N2 C1 C4 105.7(11) . . ?
 C1 C2 H2A 109.5 . . ?
 C1 C2 H2B 109.5 . . ?
 C1 C2 H2C 109.5 . . ?
 H2A C2 H2B 109.5 . . ?
 H2A C2 H2C 109.5 . . ?
 H2B C2 H2C 109.5 . . ?
 C1 C3 H3A 109.5 . . ?
 C1 C3 H3B 109.5 . . ?
 C1 C3 H3C 109.5 . . ?
 H3A C3 H3B 109.5 . . ?
 H3A C3 H3C 109.5 . . ?
 H3B C3 H3C 109.5 . . ?
 C1 C4 H4A 109.5 . . ?
 C1 C4 H4B 109.5 . . ?
 C1 C4 H4C 109.5 . . ?
 H4A C4 H4B 109.5 . . ?
 H4A C4 H4C 109.5 . . ?
 H4B C4 H4C 109.5 . . ?
 C6 C5 Si1 177.8(10) . . ?
 N1 C5 C6 126.0(12) . . ?
 N1 C5 Si1 53.2(6) . . ?
 N2 C5 C6 127.2(11) . . ?
 N2 C5 N1 106.7(11) . . ?
 N2 C5 Si1 53.5(6) . . ?
 C7 C6 C5 119.7(11) . . ?
 C11 C6 C5 120.2(11) . . ?
 C11 C6 C7 120.0(12) . . ?
 C6 C7 H7 120.3 . . ?
 C8 C7 C6 119.5(13) . . ?
 C8 C7 H7 120.3 . . ?
 C7 C8 H8 119.9 . . ?
 C7 C8 C9 120.2(13) . . ?
 C9 C8 H8 119.9 . . ?
 C8 C9 H9 120.2 . . ?
 C10 C9 C8 119.6(12) . . ?
 C10 C9 H9 120.2 . . ?
 C9 C10 H10 119.8 . . ?
 C9 C10 C11 120.5(13) . . ?
 C11 C10 H10 119.8 . . ?
 C6 C11 C10 120.2(13) . . ?
 C6 C11 H11 119.9 . . ?
 C10 C11 H11 119.9 . . ?
 C13 C12 C14 112.5(19) . . ?
 C13 C12 C15A 108.6(18) . . ?
 C14A C12 C13A 113(3) . . ?
 C15A C12 C14 108(2) . . ?
 C31 C12 C13A 111(3) . . ?
 C31 C12 C14A 106(3) . . ?
 N1 C12 C13 114.0(14) . . ?
 N1 C12 C13A 104(2) . . ?
 N1 C12 C14 107.1(15) . . ?
 N1 C12 C14A 106(2) . . ?
 N1 C12 C15A 105.8(14) . . ?
 N1 C12 C31 117(2) . . ?
 C12 C13 H13A 109.5 . . ?
 C12 C13 H13B 109.5 . . ?
 C12 C13 H13C 109.5 . . ?
 H13A C13 H13B 109.5 . . ?
 H13A C13 H13C 109.5 . . ?
 H13B C13 H13C 109.5 . . ?
 C12 C13A H13D 109.5 . . ?
 C12 C13A H13E 109.5 . . ?
 C12 C13A H13F 109.5 . . ?
 H13D C13A H13E 109.5 . . ?
 H13D C13A H13F 109.5 . . ?
 H13E C13A H13F 109.5 . . ?
 C12 C14 H14A 109.5 . . ?
 C12 C14 H14B 109.5 . . ?
 C12 C14 H14C 109.5 . . ?
 H14A C14 H14B 109.5 . . ?
 H14A C14 H14C 109.5 . . ?
 H14B C14 H14C 109.5 . . ?
 C12 C14A H14D 109.5 . . ?
 C12 C14A H14E 109.5 . . ?
 C12 C14A H14F 109.5 . . ?
 H14D C14A H14E 109.5 . . ?
 H14D C14A H14F 109.5 . . ?
 H14E C14A H14F 109.5 . . ?
 C12 C15A H15A 109.5 . . ?
 C12 C15A H15B 109.5 . . ?
 C12 C15A H15C 109.5 . . ?
 H15A C15A H15B 109.5 . . ?
 H15A C15A H15C 109.5 . . ?
 H15B C15A H15C 109.5 . . ?
 C17 C16 C18 107.4(12) . . ?
 C17 C16 C19 108.8(12) . . ?
 C18 C16 C19 111.2(13) . . ?
 N4 C16 C17 108.6(11) . . ?
 N4 C16 C18 110.6(11) . . ?
 N4 C16 C19 110.1(12) . . ?
 C16 C17 H17A 109.5 . . ?
 C16 C17 H17B 109.5 . . ?
 C16 C17 H17C 109.5 . . ?
 H17A C17 H17B 109.5 . . ?
 H17A C17 H17C 109.5 . . ?
 H17B C17 H17C 109.5 . . ?
 C16 C18 H18A 109.5 . . ?
 C16 C18 H18B 109.5 . . ?
 C16 C18 H18C 109.5 . . ?
 H18A C18 H18B 109.5 . . ?
 H18A C18 H18C 109.5 . . ?
 H18B C18 H18C 109.5 . . ?
 C16 C19 H19A 109.5 . . ?
 C16 C19 H19B 109.5 . . ?
 C16 C19 H19C 109.5 . . ?
 H19A C19 H19B 109.5 . . ?
 H19A C19 H19C 109.5 . . ?
 H19B C19 H19C 109.5 . . ?
 C21 C20 Si2 178.1(9) . . ?
 N3 C20 C21 127.2(11) . . ?
 N3 C20 Si2 53.5(6) . . ?
 N4 C20 C21 126.1(11) . . ?
 N4 C20 N3 106.7(10) . . ?
 N4 C20 Si2 53.3(6) . . ?
 C22 C21 C20 121.6(11) . . ?
 C22 C21 C26 119.7(12) . . ?
 C26 C21 C20 118.7(12) . . ?
 C21 C22 H22 119.7 . . ?
 C21 C22 C23 120.5(13) . . ?
 C23 C22 H22 119.7 . . ?
 C22 C23 H23 120.2 . . ?
 C24 C23 C22 119.5(13) . . ?
 C24 C23 H23 120.2 . . ?
 C23 C24 H24 119.6 . . ?
 C23 C24 C25 120.9(13) . . ?
 C25 C24 H24 119.6 . . ?
 C24 C25 H25 120.1 . . ?
 C26 C25 C24 119.8(13) . . ?
 C26 C25 H25 120.1 . . ?
 C21 C26 H26 120.2 . . ?
 C25 C26 C21 119.6(13) . . ?
 C25 C26 H26 120.2 . . ?
 C28 C27 C29 109.3(11) . . ?
 C30 C27 C28 108.3(11) . . ?
 C30 C27 C29 109.0(11) . . ?
 N3 C27 C28 107.2(10) . . ?
 N3 C27 C29 112.9(10) . . ?
 N3 C27 C30 110.0(10) . . ?
 C27 C28 H28A 109.5 . . ?
 C27 C28 H28B 109.5 . . ?
 C27 C28 H28C 109.5 . . ?
 H28A C28 H28B 109.5 . . ?
 H28A C28 H28C 109.5 . . ?
 H28B C28 H28C 109.5 . . ?
 C27 C29 H29A 109.5 . . ?
 C27 C29 H29B 109.5 . . ?
 C27 C29 H29C 109.5 . . ?
 H29A C29 H29B 109.5 . . ?
 H29A C29 H29C 109.5 . . ?
 H29B C29 H29C 109.5 . . ?
 C27 C30 H30A 109.5 . . ?
 C27 C30 H30B 109.5 . . ?
 C27 C30 H30C 109.5 . . ?
 H30A C30 H30B 109.5 . . ?
 H30A C30 H30C 109.5 . . ?
 H30B C30 H30C 109.5 . . ?
 C12 C31 H31A 109.5 . . ?
 C12 C31 H31B 109.5 . . ?
 C12 C31 H31C 109.5 . . ?
 H31A C31 H31B 109.5 . . ?
 H31A C31 H31C 109.5 . . ?
 H31B C31 H31C 109.5 . . ?
 C5 N1 C12 131.6(11) . . ?
 C5 N1 Si1 91.1(8) . . ?
 C12 N1 Si1 137.2(9) . . ?
 C1 N2 Si1 138.7(9) . . ?
 C5 N2 C1 129.7(11) . . ?
 C5 N2 Si1 91.3(8) . . ?
 C20 N3 C27 130.4(10) . . ?
 C20 N3 Si2 90.8(8) . . ?
 C27 N3 Si2 135.7(8) . . ?
 C16 N4 Si2 136.9(8) . . ?
 C20 N4 C16 131.7(10) . . ?
 C20 N4 Si2 91.3(8) . . ?
 Si2 Sb1 Si1 71.05(11) . . ?
 Si1 Sb2 Si2 70.95(11) . . ?
 C5 Si1 Sb1 125.9(4) . . ?
 C5 Si1 Sb2 125.2(4) . . ?
 N1 Si1 C5 35.7(5) . . ?
 N1 Si1 N2 70.8(5) . . ?
 N1 Si1 Sb1 118.0(4) . . ?
 N1 Si1 Sb2 119.0(4) . . ?
 N2 Si1 C5 35.2(5) . . ?
 N2 Si1 Sb1 118.4(4) . . ?
 N2 Si1 Sb2 117.7(4) . . ?
 Sb2 Si1 Sb1 108.90(13) . . ?
 C20 Si2 Sb1 128.9(3) . . ?
 C20 Si2 Sb2 122.0(3) . . ?
 N3 Si2 C20 35.7(4) . . ?
 N3 Si2 Sb1 120.6(4) . . ?
 N3 Si2 Sb2 116.9(3) . . ?
 N4 Si2 C20 35.4(4) . . ?
 N4 Si2 N3 71.1(4) . . ?
 N4 Si2 Sb1 118.6(4) . . ?
 N4 Si2 Sb2 116.5(4) . . ?
 Sb1 Si2 Sb2 109.08(13) . . ?

loop_
  _geom_torsion_atom_site_label_1
  _geom_torsion_atom_site_label_2
  _geom_torsion_atom_site_label_3
  _geom_torsion_atom_site_label_4
  _geom_torsion
  _geom_torsion_site_symmetry_1
  _geom_torsion_site_symmetry_2
  _geom_torsion_site_symmetry_3
  _geom_torsion_site_symmetry_4
  _geom_torsion_publ_flag
 C1 N2 Si1 C5 -173.8(19) . . . . ?
 C1 N2 Si1 N1 -174.6(15) . . . . ?
 C1 N2 Si1 Sb1 73.3(14) . . . . ?
 C1 N2 Si1 Sb2 -61.1(14) . . . . ?
 C2 C1 N2 C5 51.9(19) . . . . ?
 C2 C1 N2 Si1 -136.1(13) . . . . ?
 C3 C1 N2 C5 -71.6(18) . . . . ?
 C3 C1 N2 Si1 100.4(15) . . . . ?
 C4 C1 N2 C5 172.9(14) . . . . ?
 C4 C1 N2 Si1 -15.1(19) . . . . ?
 C5 C6 C7 C8 -179.7(13) . . . . ?
 C5 C6 C11 C10 179.1(13) . . . . ?
 C5 N1 Si1 N2 0.7(8) . . . . ?
 C5 N1 Si1 Sb1 113.4(8) . . . . ?
 C5 N1 Si1 Sb2 -111.0(8) . . . . ?
 C5 N2 Si1 N1 -0.7(8) . . . . ?
 C5 N2 Si1 Sb1 -112.9(7) . . . . ?
 C5 N2 Si1 Sb2 112.7(8) . . . . ?
 C6 C5 N1 C12 6(2) . . . . ?
 C6 C5 N1 Si1 -177.4(12) . . . . ?
 C6 C5 N2 C1 -8(2) . . . . ?
 C6 C5 N2 Si1 177.3(12) . . . . ?
 C6 C7 C8 C9 -2(2) . . . . ?
 C7 C6 C11 C10 -2(2) . . . . ?
 C7 C8 C9 C10 3(2) . . . . ?
 C8 C9 C10 C11 -3(2) . . . . ?
 C9 C10 C11 C6 3(2) . . . . ?
 C11 C6 C7 C8 2(2) . . . . ?
 C12 N1 Si1 C5 176.6(19) . . . . ?
 C12 N1 Si1 N2 177.3(15) . . . . ?
 C12 N1 Si1 Sb1 -70.0(14) . . . . ?
 C12 N1 Si1 Sb2 65.6(15) . . . . ?
 C13 C12 N1 C5 -43(2) . . . . ?
 C13 C12 N1 Si1 141.2(18) . . . . ?
 C13A C12 N1 C5 -76(3) . . . . ?
 C13A C12 N1 Si1 109(3) . . . . ?
 C14 C12 N1 C5 -169(2) . . . . ?
 C14 C12 N1 Si1 16(2) . . . . ?
 C14A C12 N1 C5 165(3) . . . . ?
 C14A C12 N1 Si1 -11(3) . . . . ?
 C15A C12 N1 C5 76(2) . . . . ?
 C15A C12 N1 Si1 -99.6(19) . . . . ?
 C16 N4 Si2 C20 176.6(16) . . . . ?
 C16 N4 Si2 N3 179.1(13) . . . . ?
 C16 N4 Si2 Sb1 -65.6(13) . . . . ?
 C16 N4 Si2 Sb2 67.8(13) . . . . ?
 C17 C16 N4 C20 178.6(13) . . . . ?
 C17 C16 N4 Si2 3.2(18) . . . . ?
 C18 C16 N4 C20 60.9(17) . . . . ?
 C18 C16 N4 Si2 -114.5(13) . . . . ?
 C19 C16 N4 C20 -62.5(17) . . . . ?
 C19 C16 N4 Si2 122.1(13) . . . . ?
 C20 C21 C22 C23 179.0(12) . . . . ?
 C20 C21 C26 C25 -178.8(12) . . . . ?
 C20 N3 Si2 N4 -2.5(7) . . . . ?
 C20 N3 Si2 Sb1 -115.2(7) . . . . ?
 C20 N3 Si2 Sb2 108.3(7) . . . . ?
 C20 N4 Si2 N3 2.6(7) . . . . ?
 C20 N4 Si2 Sb1 117.8(7) . . . . ?
 C20 N4 Si2 Sb2 -108.7(7) . . . . ?
 C21 C20 N3 C27 -16(2) . . . . ?
 C21 C20 N3 Si2 -177.8(11) . . . . ?
 C21 C20 N4 C16 1(2) . . . . ?
 C21 C20 N4 Si2 177.8(11) . . . . ?
 C21 C22 C23 C24 1(2) . . . . ?
 C22 C21 C26 C25 3(2) . . . . ?
 C22 C23 C24 C25 0(2) . . . . ?
 C23 C24 C25 C26 0(2) . . . . ?
 C24 C25 C26 C21 -2(2) . . . . ?
 C26 C21 C22 C23 -3(2) . . . . ?
 C27 N3 Si2 C20 -160.5(16) . . . . ?
 C27 N3 Si2 N4 -163.1(12) . . . . ?
 C27 N3 Si2 Sb1 84.3(12) . . . . ?
 C27 N3 Si2 Sb2 -52.2(12) . . . . ?
 C28 C27 N3 C20 168.2(12) . . . . ?
 C28 C27 N3 Si2 -37.8(16) . . . . ?
 C29 C27 N3 C20 47.8(17) . . . . ?
 C29 C27 N3 Si2 -158.1(10) . . . . ?
 C30 C27 N3 C20 -74.2(16) . . . . ?
 C30 C27 N3 Si2 79.8(14) . . . . ?
 C31 C12 N1 C5 46(3) . . . . ?
 C31 C12 N1 Si1 -129(3) . . . . ?
 N1 C5 C6 C7 -92.2(17) . . . . ?
 N1 C5 C6 C11 86.5(17) . . . . ?
 N1 C5 N2 C1 175.7(13) . . . . ?
 N1 C5 N2 Si1 1.0(11) . . . . ?
 N2 C5 C6 C7 92.1(17) . . . . ?
 N2 C5 C6 C11 -89.2(18) . . . . ?
 N2 C5 N1 C12 -177.9(13) . . . . ?
 N2 C5 N1 Si1 -1.0(11) . . . . ?
 N3 C20 C21 C22 92.9(17) . . . . ?
 N3 C20 C21 C26 -85.6(16) . . . . ?
 N3 C20 N4 C16 179.7(12) . . . . ?
 N3 C20 N4 Si2 -3.5(10) . . . . ?
 N4 C20 C21 C22 -88.6(16) . . . . ?
 N4 C20 C21 C26 93.0(16) . . . . ?
 N4 C20 N3 C27 165.7(11) . . . . ?
 N4 C20 N3 Si2 3.5(9) . . . . ?
 Si1 C5 N1 C12 -176.9(17) . . . . ?
 Si1 C5 N2 C1 174.7(16) . . . . ?
 Si2 C20 N3 C27 162.2(14) . . . . ?
 Si2 C20 N4 C16 -176.9(15) . . . . ?

_shelx_res_file
;
TITL sm070_a.res in Pca2(1)
    sm070.res
    created by SHELXL-2019/2 at 14:59:19 on 27-Feb-2024
REM Old TITL
REM SHELXT solution in Pca2(1): R1 0.112, Rweak 0.018, Alpha 0.006
REM <I/s> 2.080 for 360 systematic absences, Orientation as input
REM Flack x = 0.322 ( 0.059 ) from 2576 Parsons' quotients
REM Formula found by SHELXT: C30 N4 Si2 O Sb2
CELL 0.71073 17.2948 9.2045 21.4327 90 90 90
ZERR 4 0.0004 0.0002 0.0007 0 0 0
LATT -1
SYMM -X,-Y,0.5+Z
SYMM 0.5+X,-Y,+Z
SYMM 0.5-X,+Y,0.5+Z
SFAC C H N Sb Si
UNIT 120 184 16 8 8
SADI C12 C15A C12 C14A
SADI C12 C14 C12 C13A
SADI C12 C13 C12 C31
SIMU 0.01 0.02 2 C12 > C15A C31

L.S. 4 0 0
PLAN  20
TEMP -163.15
CONF
BOND
list 4
MORE -1
BOND $H
fmap 2 53
acta
TWIN -1 0 0 0 -1 0 0 0 -1 2
OMIT -3 56
REM <olex2.extras>
REM <HklSrc "%.\\SM070.hkl">
REM </olex2.extras>

WGHT    0.105300   15.514700
BASF   0.50994
FVAR       0.22507   0.64910
C1    1    0.862126    0.678834    0.406685    11.00000    0.04091    0.03970 =
         0.03100    0.00018    0.00269    0.00581
C2    1    0.944493    0.725909    0.407228    11.00000    0.05169    0.05216 =
         0.04920    0.00994   -0.00465    0.00039
AFIX 137
H2A   2    0.958911    0.761399    0.365718    11.00000   -1.50000
H2B   2    0.977480    0.643391    0.418466    11.00000   -1.50000
H2C   2    0.951297    0.803919    0.437858    11.00000   -1.50000
AFIX   0
C3    1    0.844539    0.594217    0.345666    11.00000    0.07356    0.05691 =
         0.03277   -0.01077    0.00997    0.00292
AFIX 137
H3A   2    0.876767    0.506741    0.343900    11.00000   -1.50000
H3B   2    0.855891    0.656125    0.309611    11.00000   -1.50000
H3C   2    0.789855    0.566362    0.344962    11.00000   -1.50000
AFIX   0
C4    1    0.847012    0.575807    0.462108    11.00000    0.07284    0.04873 =
         0.03971    0.00791    0.01653    0.00079
AFIX 137
H4A   2    0.850399    0.630489    0.501246    11.00000   -1.50000
H4B   2    0.885756    0.498113    0.462139    11.00000   -1.50000
H4C   2    0.795278    0.533354    0.458156    11.00000   -1.50000
AFIX   0
C5    1    0.799141    0.919316    0.380589    11.00000    0.03831    0.04347 =
         0.01959    0.00188    0.00533    0.00744
C6    1    0.854640    0.978544    0.333362    11.00000    0.04078    0.04023 =
         0.01728    0.00322    0.00086   -0.00404
C7    1    0.844761    0.944724    0.269735    11.00000    0.04747    0.05211 =
         0.01748    0.00317   -0.00004   -0.00266
AFIX  43
H7    2    0.802965    0.884980    0.256739    11.00000   -1.20000
AFIX   0
C8    1    0.896200    0.998987    0.226505    11.00000    0.05629    0.06774 =
         0.02108    0.00684    0.00090   -0.00482
AFIX  43
H8    2    0.890798    0.974202    0.183699    11.00000   -1.20000
AFIX   0
C9    1    0.956581    1.090825    0.245575    11.00000    0.04352    0.05535 =
         0.02743    0.00345    0.01076   -0.00305
AFIX  43
H9    2    0.990647    1.131778    0.215581    11.00000   -1.20000
AFIX   0
C10   1    0.966139    1.121259    0.308241    11.00000    0.04441    0.04247 =
         0.03769    0.01100    0.00230   -0.00880
AFIX  43
H10   2    1.008591    1.179032    0.321493    11.00000   -1.20000
AFIX   0
C11   1    0.914318    1.068181    0.351819    11.00000    0.04492    0.05045 =
         0.02317    0.00587   -0.00250   -0.00480
AFIX  43
H11   2    0.919852    1.093533    0.394553    11.00000   -1.20000
AFIX   0
C12   1    0.696359    1.122646    0.382043    11.00000    0.03949    0.04225 =
         0.04249    0.00433    0.00158    0.00022
PART 1
C13   1    0.751389    1.247053    0.371481    21.00000    0.04691    0.04263 =
         0.06887    0.01044   -0.00319   -0.00158
AFIX 137
H13A  2    0.782902    1.227459    0.334423    21.00000   -1.50000
H13B  2    0.785133    1.257809    0.407922    21.00000   -1.50000
H13C  2    0.721940    1.336841    0.365225    21.00000   -1.50000
AFIX   0
PART 2
C13A  1    0.747605    1.242749    0.411161   -21.00000    0.04828    0.05581 =
         0.07456    0.00274    0.00410    0.01072
AFIX 137
H13D  2    0.796999    1.247385    0.388842   -21.00000   -1.50000
H13E  2    0.757092    1.220281    0.455195   -21.00000   -1.50000
H13F  2    0.721162    1.336604    0.407876   -21.00000   -1.50000
AFIX   0
PART 1
C14   1    0.634353    1.157750    0.431776    21.00000    0.05677    0.04942 =
         0.05197   -0.00253    0.01988    0.02179
AFIX 137
H14A  2    0.600179    1.234488    0.416151    21.00000   -1.50000
H14B  2    0.659678    1.190696    0.470155    21.00000   -1.50000
H14C  2    0.603901    1.070314    0.440546    21.00000   -1.50000
AFIX   0
PART 2
C14A  1    0.614205    1.116926    0.410584   -21.00000    0.05160    0.03028 =
         0.05402   -0.00793    0.00612    0.00917
AFIX 137
H14D  2    0.590710    1.213712    0.408691   -21.00000   -1.50000
H14E  2    0.617505    1.085337    0.454169   -21.00000   -1.50000
H14F  2    0.582384    1.048108    0.386964   -21.00000   -1.50000
AFIX   0
PART 1
C15A  1    0.655115    1.088145    0.319902    21.00000    0.06026    0.04978 =
         0.04962    0.00813   -0.02398   -0.00271
AFIX 137
H15A  2    0.618075    1.008981    0.326349    21.00000   -1.50000
H15B  2    0.693444    1.058776    0.288677    21.00000   -1.50000
H15C  2    0.627644    1.174778    0.305236    21.00000   -1.50000
AFIX   0
PART 0
C16   1    0.638525    0.428544    0.618508    11.00000    0.03053    0.04573 =
         0.02807    0.00573    0.00262   -0.00096
C17   1    0.713534    0.426033    0.582094    11.00000    0.03951    0.04210 =
         0.04663    0.00840    0.01169    0.00572
AFIX 137
H17A  2    0.702378    0.435370    0.537444    11.00000   -1.50000
H17B  2    0.740436    0.334052    0.589778    11.00000   -1.50000
H17C  2    0.746336    0.507052    0.595490    11.00000   -1.50000
AFIX   0
C18   1    0.591656    0.297522    0.598417    11.00000    0.05111    0.03977 =
         0.05599   -0.00667    0.01046    0.00517
AFIX 137
H18A  2    0.545965    0.288379    0.625174    11.00000   -1.50000
H18B  2    0.623396    0.209748    0.602131    11.00000   -1.50000
H18C  2    0.575299    0.309716    0.554953    11.00000   -1.50000
AFIX   0
C19   1    0.657394    0.422581    0.688764    11.00000    0.05943    0.06814 =
         0.03416   -0.00032   -0.00164    0.00979
AFIX 137
H19A  2    0.692234    0.502716    0.699531    11.00000   -1.50000
H19B  2    0.682456    0.329841    0.698535    11.00000   -1.50000
H19C  2    0.609484    0.431394    0.712885    11.00000   -1.50000
AFIX   0
C20   1    0.528815    0.614696    0.622665    11.00000    0.03909    0.03879 =
         0.01906   -0.00117    0.00031   -0.00135
C21   1    0.474836    0.542364    0.667107    11.00000    0.03191    0.04248 =
         0.02311    0.00916   -0.00215    0.00081
C22   1    0.419559    0.445926    0.646959    11.00000    0.04570    0.04685 =
         0.02935    0.00448   -0.00084   -0.00231
AFIX  43
H22   2    0.414727    0.425473    0.603689    11.00000   -1.20000
AFIX   0
C23   1    0.370041    0.377204    0.689917    11.00000    0.04612    0.03698 =
         0.03628    0.00294   -0.00654   -0.00381
AFIX  43
H23   2    0.332632    0.309073    0.675870    11.00000   -1.20000
AFIX   0
C24   1    0.376185    0.409242    0.752018    11.00000    0.03922    0.05058 =
         0.03971    0.01579    0.01223    0.00027
AFIX  43
H24   2    0.342722    0.363067    0.781041    11.00000   -1.20000
AFIX   0
C25   1    0.431136    0.509186    0.773379    11.00000    0.04955    0.05747 =
         0.02298    0.00366    0.00552   -0.00234
AFIX  43
H25   2    0.435013    0.530275    0.816656    11.00000   -1.20000
AFIX   0
C26   1    0.479869    0.577277    0.731202    11.00000    0.04171    0.04787 =
         0.02121   -0.00016   -0.00104    0.00250
AFIX  43
H26   2    0.516430    0.646984    0.745277    11.00000   -1.20000
AFIX   0
C27   1    0.449957    0.835612    0.587628    11.00000    0.02615    0.03681 =
         0.03140    0.00136    0.00083    0.00580
C28   1    0.476692    0.984487    0.564478    11.00000    0.04720    0.04771 =
         0.03475    0.00453    0.00308    0.00609
AFIX 137
H28A  2    0.514681    1.024636    0.593697    11.00000   -1.50000
H28B  2    0.432156    1.050002    0.561726    11.00000   -1.50000
H28C  2    0.500375    0.974245    0.523172    11.00000   -1.50000
AFIX   0
C29   1    0.405174    0.854280    0.648677    11.00000    0.03875    0.05421 =
         0.02738   -0.00168    0.00267    0.00582
AFIX 137
H29A  2    0.380732    0.761937    0.660035    11.00000   -1.50000
H29B  2    0.365290    0.928846    0.643245    11.00000   -1.50000
H29C  2    0.440817    0.884015    0.681849    11.00000   -1.50000
AFIX   0
C30   1    0.396551    0.770277    0.538751    11.00000    0.04675    0.05103 =
         0.03663    0.00083   -0.00365    0.00748
AFIX 137
H30A  2    0.424908    0.757799    0.499529    11.00000   -1.50000
H30B  2    0.352477    0.835294    0.531956    11.00000   -1.50000
H30C  2    0.377849    0.675629    0.553268    11.00000   -1.50000
AFIX   0
PART 2
C31   1    0.685887    1.147814    0.313235   -21.00000    0.06049    0.03723 =
         0.05372    0.00517   -0.00185    0.00279
AFIX 137
H31A  2    0.704938    1.063241    0.290100   -21.00000   -1.50000
H31B  2    0.715003    1.234321    0.300644   -21.00000   -1.50000
H31C  2    0.630897    1.162281    0.304119   -21.00000   -1.50000
AFIX   0
PART 0
N1    3    0.734478    0.986071    0.401332    11.00000    0.04157    0.04271 =
         0.02509    0.01122    0.00613    0.00769
N2    3    0.805817    0.796062    0.412916    11.00000    0.04315    0.04191 =
         0.02061    0.00219    0.00537    0.00411
N3    3    0.519448    0.744809    0.594723    11.00000    0.03388    0.03334 =
         0.02293    0.00655    0.00246   -0.00328
N4    3    0.597412    0.563032    0.603777    11.00000    0.03443    0.03175 =
         0.02183    0.00052    0.00171   -0.00013
SB1   4    0.723490    0.886075    0.570739    11.00000    0.03632    0.04735 =
         0.02301   -0.00369    0.00251   -0.00445
SB2   4    0.601325    0.672575    0.436711    11.00000    0.04253    0.05517 =
         0.01904   -0.00430    0.00091   -0.00592
SI1   5    0.714848    0.834759    0.456298    11.00000    0.03704    0.04170 =
         0.02027    0.00367    0.00366    0.00050
SI2   5    0.611572    0.720917    0.551322    11.00000    0.03530    0.03780 =
         0.01892   -0.00102    0.00212    0.00087
HKLF 4


REM  sm070_a.res in Pca2(1)
REM wR2 = 0.1781, GooF = S = 1.029, Restrained GooF = 1.026 for all data
REM R1 = 0.0677 for 6730 Fo > 4sig(Fo) and 0.0794 for all 7858 data
REM 387 parameters refined using 64 restraints

END

WGHT      0.1053     15.5148

REM Highest difference peak  1.847,  deepest hole -1.622,  1-sigma level  0.161
Q1    1   0.9611  0.6188  0.4392  11.00000  0.05    1.85
Q2    1   0.5856  0.1627  0.5688  11.00000  0.05    1.50
Q3    1   0.3618  0.8783  0.5757  11.00000  0.05    1.02
Q4    1   0.7417  1.3449  0.4384  11.00000  0.05    0.85
Q5    1   0.6387  0.7780  0.4569  11.00000  0.05    0.82
Q6    1   0.7160  1.4010  0.4399  11.00000  0.05    0.78
Q7    1   0.7800  0.9820  0.5752  11.00000  0.05    0.75
Q8    1   0.5939  0.8496  0.5619  11.00000  0.05    0.75
Q9    1   0.7188  0.6379  0.4240  11.00000  0.05    0.74
Q10   1   0.5842  1.3695  0.4380  11.00000  0.05    0.71
Q11   1   0.7204  0.6753  0.4583  11.00000  0.05    0.71
Q12   1   0.7567  0.9840  0.5397  11.00000  0.05    0.66
Q13   1   0.4610  1.1059  0.5760  11.00000  0.05    0.64
Q14   1   0.7589  0.9921  0.5942  11.00000  0.05    0.63
Q15   1   0.6766  0.7773  0.5679  11.00000  0.05    0.62
Q16   1   0.6005  0.6026  0.4632  11.00000  0.05    0.62
Q17   1   0.7592  0.7914  0.6033  11.00000  0.05    0.62
Q18   1   0.6799  0.9975  0.5653  11.00000  0.05    0.60
Q19   1   0.5600  0.5947  0.3994  11.00000  0.05    0.59
Q20   1   0.6858  0.9787  0.5441  11.00000  0.05    0.59
;
_shelx_res_checksum                20794
_shelx_hkl_file
;
 -21   4  -8    5.06    4.82   0
 -20   4  -8    9.24    5.48   0
 -19   4  -8    4.63    4.69   0
 -18   2 -14    7.75    4.95   0
 -18   4  -8  108.08    8.12   0
 -18   5  -3   19.58    5.18   0
 -17   1 -16  100.64    8.21   0
 -17   2 -14   22.08    6.17   0
 -17   3 -11   11.66    4.73   0
 -17   4  -8  107.68    8.04   0
 -17   5  -2   70.65    5.72   0
 -16   0 -18   25.17    5.92   0
 -16   1 -16   49.74    7.33   0
 -16   2 -14   14.98    5.02   0
 -16   5  -2   42.96    5.18   0
 -15  -1 -19   22.79    6.72   0
 -15   1 -16   54.38    7.55   0
 -15   5  -1   54.26    4.60   0
 -14  -2 -20   23.24    6.83   0
 -14   2 -13   60.52    6.59   0
 -14   3 -10  168.03    8.11   0
 -14   5   0    1.80    3.03   0
 -13   1 -15   12.15    6.03   0
 -13   3 -10   93.24    7.04   0
 -13   4  -6   79.65    6.52   0
 -12  -3 -20    9.01    5.27   0
 -12  -2 -19   27.37    6.10   0
 -12  -1 -18   11.06    6.04   0
 -12   2 -12   14.84    4.92   0
 -12   3  -9  492.73   10.95   0
 -12   4  -5  325.12    8.44   0
 -11  -5 -21   12.35    6.10   0
 -11   1 -14   43.47    5.83   0
 -11   4  -4   14.06    3.72   0
 -10  -4 -20    3.19    6.11   0
 -10  -2 -18   77.71    7.33   0
 -10  -1 -17  157.59    9.18   0
  -9   2 -10   77.82    5.35   0
  -8  -2 -17   55.89    6.35   0
  -8   2  -9  268.53    7.02   0
  -8   3  -5  481.98    7.75   0
  -8   4   2    2.50    1.76   0
  -7  -4 -18  102.40    6.89   0
  -7  -2 -16  119.51    6.87   0
  -6  -5 -18   23.11    5.32   0
  -6   2  -6   22.40    2.67   0
  -5  -5 -17  139.90    6.70   0
  -5   1  -8  158.58    4.73   0
  -3  -1 -10 1046.23   10.06   0
  -2  -4 -13   57.21    3.52   0
  -2  -3 -12    7.43    2.26   0
   0  -4 -10  349.94    4.79   0
 -20   4  -9   -4.09    5.08   0
 -19   3 -12   29.14    6.29   0
 -19   4  -9   25.93    6.16   0
 -19   5  -4    5.09    4.50   0
 -18   2 -15    6.54    4.91   0
 -18   3 -12   20.06    5.92   0
 -17   1 -17    4.23    4.59   0
 -17   3 -12   24.09    6.28   0
 -17   5  -3    5.85    3.73   0
 -16   4  -8  126.25    7.70   0
 -16   5  -3   18.24    4.68   0
 -15   2 -14   39.81    6.42   0
 -15   3 -11   38.17    5.85   0
 -15   5  -2   24.70    4.07   0
 -14  -1 -19   61.39    7.44   0
 -14   4  -7  136.38    6.84   0
 -14   5  -1   83.38    5.05   0
 -13  -3 -21   18.89    6.67   0
 -13  -2 -20    5.36    5.97   0
 -13  -1 -19   97.63    9.35   0
 -13   2 -13   89.55    7.02   0
 -12  -5 -22    1.98    6.70   0
 -12   0 -17  468.10   14.20   0
 -12   1 -15  299.86   10.80   0
 -12   5   2   27.88    2.86   0
 -12   5   3  342.08    6.65   0
 -11  -4 -21   32.10    6.84   0
 -11  -3 -20   17.28    6.34   0
 -11  -2 -19   41.47    6.56   0
 -11  -1 -18   62.75    7.55   0
 -11   2 -12  208.95    8.23   0
 -11   3  -9  176.19    6.90   0
 -10  -5 -21   41.50    7.61   0
 -10   2 -11   12.43    4.57   0
 -10   3  -8  342.25    8.35   0
  -9  -4 -20   51.67    7.26   0
  -9  -3 -19  158.17    9.31   0
  -9  -2 -18   69.68    7.20   0
  -9   1 -13  136.74    6.79   0
  -9   3  -7  185.31    6.42   0
  -9   4  -1  323.63    5.91   0
  -8  -1 -16   73.23    6.46   0
  -8   0 -14   37.90    4.37   0
  -7  -5 -19    6.94    4.87   0
  -7   1 -11   30.58    3.72   0
  -6  -1 -14   28.54    4.19   0
  -2   0  -6  974.39    7.65   0
  -1  -2  -9  308.06    4.66   0
 -19   3 -13   -1.07    5.10   0
 -19   5  -5   28.94    6.09   0
 -18   3 -13   32.60    6.83   0
 -18   4  -9   10.15    4.92   0
 -18   5  -4   42.10    5.67   0
 -17   2 -15    8.66    5.60   0
 -17   4  -9    2.92    4.57   0
 -17   5  -4   14.65    4.57   0
 -16   1 -17   31.38    6.17   0
 -16   2 -15   37.13    6.52   0
 -16   4  -9   10.65    5.43   0
 -15  -1 -20   15.18    6.88   0
 -15   1 -17   42.58    6.46   0
 -15   3 -12   93.64    7.53   0
 -15   5  -3   28.77    4.81   0
 -14  -2 -21    5.89    6.08   0
 -14   0 -18  322.72   12.93   0
 -14   2 -14   37.08    5.91   0
 -14   4  -8   48.05    5.84   0
 -14   5  -2   77.57    5.40   0
 -13   1 -16  111.57    8.38   0
 -13   2 -14  217.07    9.26   0
 -13   3 -11  160.76    8.26   0
 -13   4  -7   34.91    4.78   0
 -12  -4 -22    1.53    6.63   0
 -12  -2 -20   24.77    7.07   0
 -12  -1 -19   10.13    6.75   0
 -12   2 -13   32.94    5.96   0
 -12   3 -10   15.83    4.81   0
 -12   5   1   53.95    3.64   0
 -11  -5 -22   16.24    7.37   0
 -11   1 -15   38.98    6.08   0
 -11   4  -5  214.81    6.75   0
 -10  -4 -21  129.40   10.41   0
 -10  -3 -20  140.91    9.74   0
 -10  -2 -19   12.49    6.30   0
 -10   0 -16  226.81    9.40   0
 -10   1 -14   36.41    5.47   0
  -9   2 -11 1200.42   15.53   0
  -9   4  -2  104.92    4.06   0
  -8  -5 -20    4.41    4.95   0
  -8   4   1  611.35    7.61   0
  -7  -3 -18   70.36    6.52   0
  -7  -2 -17  249.42    9.33   0
  -7   3  -4   53.89    3.18   0
  -6  -4 -18   16.22    4.75   0
  -6  -3 -17  212.90    8.18   0
  -6   2  -7  300.97    6.36   0
  -5  -3 -16  150.35    6.36   0
  -5  -2 -15  894.84   13.23   0
  -4  -4 -16   55.63    4.35   0
  -4   0 -10 2575.46   17.10   0
  -4   1  -7  591.13    7.70   0
  -3   1  -5   35.93    2.49   0
  -2  -2 -11  334.44    5.82   0
  -1  -4 -12   29.54    2.58   0
  -1  -1  -7  742.26    6.33   0
 -20   5  -6   -2.15    6.11   0
 -19   4 -10    7.12    5.32   0
 -18   4 -10   59.65    7.13   0
 -18   5  -5   18.27    5.12   0
 -17   2 -16   43.64    7.54   0
 -17   4 -10   34.13    5.82   0
 -17   5  -5   20.42    4.68   0
 -16   3 -13   23.59    5.98   0
 -16   5  -4   16.09    4.45   0
 -15   2 -15   21.46    5.70   0
 -15   4  -9  130.78    7.98   0
 -15   5  -4   10.38    4.59   0
 -14  -1 -20    7.81    5.75   0
 -14   1 -17   31.61    6.88   0
 -14   2 -15   -5.04    4.86   0
 -14   3 -12   54.54    6.47   0
 -14   5  -3   41.52    5.39   0
 -13  -3 -22    4.01    6.32   0
 -13  -2 -21   61.87    8.19   0
 -12   0 -18   85.90    8.90   0
 -12   1 -16   38.32    6.70   0
 -12   3 -11   86.43    6.50   0
 -12   4  -7   97.55    6.29   0
 -11  -3 -21   65.58    8.41   0
 -11  -2 -20   60.86    7.77   0
 -11   2 -13  136.23    7.45   0
 -11   3 -10   18.45    4.52   0
 -10  -1 -18   91.35    7.58   0
 -10   2 -12  105.46    6.43   0
 -10   3  -9  190.25    7.51   0
  -9  -5 -21   70.07    8.24   0
  -9  -3 -20    4.73    5.87   0
  -9  -2 -19  467.72   14.24   0
  -9   3  -8   12.82    3.70   0
  -8  -4 -20   14.49    5.52   0
  -8  -2 -18   75.47    6.94   0
  -8   0 -15  734.26   13.46   0
  -8   1 -13  506.95   10.68   0
  -8   2 -10   74.84    5.32   0
  -8   4   0   12.80    2.47   0
  -7  -4 -19   11.41    5.20   0
  -7  -1 -16  596.27   12.51   0
  -6   0 -13  258.85    7.53   0
  -5  -5 -18   30.28    5.09   0
  -5   3   1  571.57    5.14   0
  -4   2  -3    1.82    1.62   0
  -3  -1 -11  347.01    6.42   0
  -1  -3 -11   48.75    2.51   0
  -1   1   3  541.82    2.96   0
 -19   4 -11    9.20    5.25   0
 -18   3 -14    5.27    5.33   0
 -18   4 -11    5.37    5.78   0
 -18   5  -6   80.45    7.20   0
 -17   3 -14   21.42    6.20   0
 -17   5  -6   40.93    6.81   0
 -16   1 -18   38.82    6.80   0
 -16   2 -16    8.94    5.68   0
 -16   4 -10   62.02    6.80   0
 -16   5  -5   13.17    5.05   0
 -15   3 -13   19.15    5.59   0
 -14   0 -19   10.19    5.90   0
 -13   1 -17  132.99    9.53   0
 -13   2 -15  144.94    9.33   0
 -13   5  -2  115.94    5.14   0
 -12  -3 -22    4.50    6.87   0
 -12  -1 -20    3.85    5.10   0
 -12   2 -14   25.56    5.46   0
 -11  -4 -22   31.36    7.15   0
 -11   1 -16  163.65    9.13   0
 -11   4  -6   39.14    4.13   0
 -11   5   2   64.78    3.36   0
 -11   5   3  279.49    5.64   0
 -10  -5 -22   31.60    7.78   0
 -10  -3 -21   22.49    6.75   0
 -10  -2 -20   30.21    7.42   0
 -10   0 -17  227.61   10.04   0
 -10   1 -15   19.29    5.61   0
  -9  -1 -18   51.41    6.96   0
  -9   4  -3   59.50    3.39   0
  -7  -5 -20   61.63    7.00   0
  -7   3  -5  340.19    6.68   0
  -6   2  -8  319.08    6.73   0
  -6   3  -3  452.93    6.58   0
  -5  -1 -14   63.01    4.60   0
  -4   1  -8  844.64    9.54   0
  -3  -2 -13   74.22    3.74   0
  -2  -3 -13  386.67    7.17   0
   1  -3  -7    5.00    0.92   0
 -21   5  -7   -6.33    4.96   0
 -20   5  -7    1.51    4.95   0
 -19   5  -7   21.78    5.71   0
 -18   5  -7    6.46    4.66   0
 -17   4 -11    6.98    5.44   0
 -17   5  -7   -3.24    5.33   0
 -16   3 -14    9.68    5.51   0
 -16   4 -11    8.50    4.97   0
 -15   3 -14   55.74    6.80   0
 -15   4 -10   19.84    4.84   0
 -15   5  -5   44.92    5.12   0
 -14  -1 -21   13.68    6.83   0
 -14   0 -20  141.17   11.01   0
 -14   1 -18   43.47    7.22   0
 -14   2 -16   36.18    6.95   0
 -14   3 -13   63.80    7.02   0
 -14   4 -10  128.13    7.58   0
 -13  -2 -22   72.51    9.57   0
 -13   4  -9   60.19    5.96   0
 -13   5  -3  139.25    6.45   0
 -12  -4 -23    2.15    6.41   0
 -12   1 -17   58.07    7.45   0
 -12   2 -15   74.38    6.99   0
 -12   3 -12   10.00    5.33   0
 -12   4  -8   32.80    5.06   0
 -11  -5 -23    3.40    7.13   0
 -11  -2 -21  118.06    9.99   0
 -11   2 -14   12.62    5.31   0
 -11   3 -11  207.84    8.31   0
 -11   4  -7   63.51    5.00   0
 -11   5   1   51.20    3.66   0
 -10  -4 -22   11.69    7.09   0
 -10  -1 -19   90.91    8.07   0
 -10   2 -13   12.04    4.66   0
 -10   3 -10  282.50    8.41   0
  -9  -5 -22    6.51    6.12   0
  -9   3  -9  280.19    8.10   0
  -8  -3 -20   36.93    6.51   0
  -8  -2 -19   82.41    7.42   0
  -8   0 -16  132.61    7.60   0
  -8   1 -14   36.32    5.35   0
  -8   2 -11  193.79    7.12   0
  -8   4  -1  729.57    8.38   0
  -7  -3 -19  123.70    7.65   0
  -7  -2 -18  399.25   11.70   0
  -6  -2 -17   36.38    5.09   0
  -6   0 -14  807.18   12.57   0
  -5  -4 -18   11.35    4.31   0
  -5  -3 -17  103.24    5.79   0
  -5  -2 -16  132.61    6.46   0
  -4  -4 -17   55.30    5.20   0
  -4  -3 -16  326.41    8.63   0
  -4   0 -11 1492.00   13.87   0
  -4   2  -4   42.40    2.45   0
  -3   1  -6  307.52    5.14   0
  -2  -5 -15  165.89    5.84   0
  -2  -1 -10  320.06    5.76   0
  -1  -2 -10 1669.26   11.32   0
  -1   1   4  111.49    1.97   0
 -21   5  -8   -0.49    5.13   0
 -20   5  -8   14.35    5.73   0
 -19   5  -8    9.86    5.26   0
 -18   4 -12   51.39    6.73   0
 -17   3 -15    9.14    5.90   0
 -17   4 -12   26.44    6.17   0
 -16   2 -17   17.63    5.97   0
 -16   3 -15    3.25    4.74   0
 -16   5  -7   56.41    6.11   0
 -15   1 -19   16.54    5.92   0
 -15   5  -6   25.42    4.95   0
 -13  -1 -21   43.01    7.13   0
 -13   3 -13   35.02    5.83   0
 -12  -3 -23   58.38    9.36   0
 -12  -2 -22   42.08    7.21   0
 -11  -4 -23   -7.67    6.74   0
 -11  -1 -20   21.19    6.30   0
 -11   1 -17  194.83    9.96   0
 -11   5   0  115.13    4.83   0
 -10   0 -18  336.29   12.39   0
 -10   1 -16   34.32    6.22   0
 -10   2 -14   -3.97    4.75   0
 -10   4  -6   61.93    4.57   0
  -9  -3 -21   75.52    7.60   0
  -9  -1 -19   12.22    5.48   0
  -9   2 -13  408.21   10.36   0
  -8  -4 -21   59.41    7.65   0
  -8   3  -8   83.61    5.02   0
  -8   4  -2    4.91    2.24   0
  -7  -1 -17  203.03    9.03   0
  -7   1 -13   70.48    4.90   0
  -7   4   4  220.66    3.00   0
  -7   4   5   21.82    1.12   0
  -6   3  -4 1255.86   10.99   0
  -5  -1 -15  155.95    6.39   0
  -5   3   8  180.75    2.32   0
  -3  -1 -12  988.00   10.88   0
  -2  -2 -12   28.01    2.64   0
  -1  -1  -8 1851.20   10.85   0
   0  -5 -12  101.79    3.60   0
 -20   5  -9    2.69    4.91   0
 -19   5  -9   12.95    5.74   0
 -17   3 -16    9.43    5.59   0
 -16   2 -18   18.44    5.74   0
 -16   4 -12   27.20    6.39   0
 -16   5  -8  101.88    8.25   0
 -15   3 -15   32.23    6.33   0
 -15   4 -12   29.05    6.73   0
 -15   5  -7  107.66    7.38   0
 -14   1 -19   57.77    7.59   0
 -14   2 -17    3.01    5.76   0
 -14   5  -6   85.58    6.08   0
 -13   5  -5   42.76    4.84   0
 -12  -1 -21   32.74    6.34   0
 -12   0 -20   36.52    6.94   0
 -12   2 -16   28.67    6.41   0
 -12   3 -13  206.66    9.02   0
 -12   5  -3  435.84    9.01   0
 -11  -2 -22   22.07    7.31   0
 -11   3 -12    6.78    4.34   0
 -11   4  -8  121.88    6.17   0
 -11   5  -1   37.06    3.87   0
 -10  -4 -23   55.58    9.52   0
 -10  -3 -22   99.10    8.95   0
 -10  -2 -21    6.02    5.63   0
 -10  -1 -20   57.09    7.58   0
 -10   3 -11   86.10    6.44   0
 -10   4  -7  260.45    7.79   0
  -9  -4 -22   47.96    7.55   0
  -9   1 -16   80.45    6.83   0
  -8   0 -17  540.46   14.01   0
  -8   1 -15   69.31    6.37   0
  -8   2 -12   61.75    5.49   0
  -8   4  -3  325.09    6.61   0
  -7  -5 -21   -1.45    5.24   0
  -7  -3 -20   19.58    5.67   0
  -7  -2 -19  260.84   10.51   0
  -7   2 -11  577.71   10.86   0
  -7   4   2  666.82    6.29   0
  -6  -3 -19   19.37    5.19   0
  -5  -3 -18   52.29    5.53   0
  -5   3  -1  604.58    6.30   0
  -4   1  -9  495.02    7.89   0
  -4   2  -5  224.41    4.73   0
  -3  -5 -17   27.73    4.60   0
  -3   1  -7  258.41    5.02   0
  -2  -4 -15  172.98    5.85   0
  -2  -3 -14  198.06    5.79   0
  -2   0  -8  577.86    7.07   0
  -1  -5 -14  183.79    5.35   0
   0  -3 -10 1528.41    9.86   0
   1  -2  -5  421.25    2.96   0
 -20   5 -10   15.82    7.09   0
 -17   4 -13    1.86    4.61   0
 -17   5  -9    5.68    5.27   0
 -16   3 -16   22.97    6.58   0
 -16   5  -9   56.72    6.60   0
 -15   2 -18   34.14    6.69   0
 -15   5  -8   22.03    5.60   0
 -14   3 -15    0.85    5.60   0
 -14   4 -12  113.78    8.20   0
 -14   5  -7  135.70    7.01   0
 -13  -1 -22   25.12    6.83   0
 -13   4 -11   47.87    6.38   0
 -13   5  -6    5.25    4.24   0
 -12   3 -14   35.22    5.92   0
 -12   4 -10   47.76    6.06   0
 -12   5  -4  110.54    5.70   0
 -11  -4 -24   22.73    8.78   0
 -11  -3 -23   29.56    7.60   0
 -11  -1 -21   44.31    7.84   0
 -11   1 -18   62.01    7.69   0
 -11   4  -9  190.94    7.84   0
 -10   0 -19  135.33    9.22   0
 -10   1 -17  173.40    9.44   0
 -10   2 -15   15.06    5.64   0
 -10   3 -12  328.25   10.12   0
 -10   5   2  146.04    4.33   0
  -9  -3 -22   11.65    6.36   0
  -9  -2 -21  149.31    9.90   0
  -8  -2 -20   25.82    6.27   0
  -8  -1 -19  332.20   11.75   0
  -8   2 -13  115.15    6.23   0
  -8   3  -9  668.73   10.93   0
  -7  -4 -21   28.20    6.11   0
  -7  -1 -18  169.76    8.87   0
  -7   1 -14  286.38    8.93   0
  -7   4   1   34.65    2.35   0
  -6  -4 -20   23.09    5.47   0
  -6  -1 -17  199.46    8.43   0
  -6   0 -15   53.18    5.40   0
  -6   1 -13  165.70    6.57   0
  -6   3  -5   93.50    3.87   0
  -5  -4 -19  209.27    8.70   0
  -5  -2 -17  353.00    9.50   0
  -5   2  -8  734.04   10.17   0
  -4  -3 -17  109.74    6.09   0
  -4  -2 -16  230.89    7.70   0
  -2  -1 -11  797.86    9.22   0
  -2   1  -4  169.07    3.44   0
   1  -5 -10   74.55    2.37   0
 -19   5 -11    5.17    6.01   0
 -18   4 -14   38.62    7.09   0
 -18   5 -10   11.42    6.08   0
 -15   3 -16   22.75    5.95   0
 -15   5  -9   47.13    6.30   0
 -14   1 -20   13.02    5.22   0
 -14   2 -18   48.37    6.76   0
 -14   3 -16  115.08    8.70   0
 -13   4 -12   96.78    7.56   0
 -13   5  -7   17.21    4.98   0
 -12  -1 -22    5.28    6.57   0
 -12   1 -19   15.19    6.04   0
 -12   2 -17   73.79    8.04   0
 -12   4 -11  262.99    9.94   0
 -12   5  -5  239.40    7.53   0
 -11   2 -16  109.04    7.18   0
 -11   4 -10  111.49    6.55   0
 -10  -1 -21   36.71    6.78   0
 -10   4  -8   22.63    4.41   0
 -10   5   0  216.99    5.68   0
  -9  -4 -23   67.43    8.98   0
  -9  -1 -20   11.04    6.05   0
  -9   1 -17  245.08   10.10   0
  -8   0 -18   38.57    6.04   0
  -8   1 -16   68.45    6.84   0
  -8   3 -10   67.08    5.32   0
  -8   4  -4   45.85    3.43   0
  -7   4  -1   49.24    3.01   0
  -7   4   0  373.32    5.51   0
  -6   3  -6  173.20    5.20   0
  -5  -1 -16  105.67    5.88   0
  -4   1 -10  256.84    6.31   0
  -4   2  -6  445.48    6.78   0
  -3  -4 -17   28.70    4.10   0
  -3   2  -2 1983.43    9.83   0
  -1  -1  -9  833.30    8.04   0
   1  -1   0 3081.22    7.28   0
 -17   4 -15   10.72    5.52   0
 -17   5 -11    9.10    5.52   0
 -16   3 -17   30.58    6.51   0
 -16   4 -14   53.00    7.05   0
 -16   5 -10   16.48    5.44   0
 -15   2 -19   71.55    7.87   0
 -15   3 -17   24.76    6.47   0
 -14   2 -19    4.84    4.74   0
 -14   4 -13   28.74    6.27   0
 -14   5  -9   81.51    7.27   0
 -13   1 -20  104.92    8.97   0
 -13   2 -18   28.17    6.35   0
 -13   3 -16   48.94    6.46   0
 -13   5  -8   29.15    5.35   0
 -11  -2 -23  110.32   10.35   0
 -11  -1 -22    0.10    6.13   0
 -11   2 -17  208.65   10.33   0
 -11   3 -14   -0.27    5.60   0
 -10  -4 -24    9.23    6.96   0
 -10   0 -20   93.54    8.84   0
 -10   1 -18   93.90    7.86   0
 -10   2 -16   59.96    6.96   0
 -10   4  -9  404.07    9.80   0
 -10   5  -1  276.51    7.00   0
  -9  -2 -22   30.99    7.29   0
  -9   2 -15   38.15    5.97   0
  -9   3 -12    6.17    4.79   0
  -8  -3 -22    0.18    5.38   0
  -8  -2 -21   20.00    5.80   0
  -8   2 -14   13.01    4.73   0
  -7  -3 -21   45.80    6.45   0
  -7  -1 -19   54.45    6.05   0
  -7   1 -15  214.41    8.40   0
  -7   3  -9  391.85    8.63   0
  -6  -3 -20  134.05    8.23   0
  -6  -2 -19   44.91    5.91   0
  -6   0 -16  270.37    8.91   0
  -6   1 -14   29.13    4.77   0
  -5  -2 -18  158.09    7.27   0
  -5   2  -9 1991.42   16.17   0
  -4  -1 -15  214.01    7.02   0
  -3   1  -8  286.78    5.69   0
  -2   1  -5  688.43    6.77   0
  -1  -4 -14  219.57    5.67   0
  -1  -3 -13   34.01    2.98   0
   0  -1  -6 1622.89    7.97   0
 -17   5 -12    3.93    5.49   0
 -17   6  -6   42.81    7.43   0
 -17   6  -5   28.06    5.76   0
 -16   4 -15   20.02    6.53   0
 -16   6  -5   30.73    6.06   0
 -16   6  -4  133.35    7.46   0
 -15   5 -10   15.33    5.33   0
 -14   3 -17   35.31    7.11   0
 -14   4 -14   26.27    6.21   0
 -14   6  -1   10.23    3.70   0
 -13   2 -19   20.48    5.97   0
 -13   4 -13    4.28    5.26   0
 -12  -1 -23   91.29    9.88   0
 -12   0 -22    3.87    5.94   0
 -12   1 -20    1.37    5.09   0
 -12   2 -18    2.32    5.95   0
 -12   4 -12   12.03    5.52   0
 -12   5  -7    8.64    4.21   0
 -11   3 -15  190.51    9.23   0
 -11   5  -5  262.28    7.79   0
 -10  -3 -24   82.98    9.60   0
 -10  -2 -23   16.92    6.66   0
 -10  -1 -22   17.38    6.89   0
 -10   1 -19   94.79    8.73   0
 -10   3 -14  249.80    9.98   0
 -10   4 -10   21.30    4.77   0
 -10   5  -2  166.73    5.28   0
  -9  -3 -23   86.16    8.98   0
  -9  -1 -21   34.05    6.99   0
  -9   1 -18   46.57    7.21   0
  -9   4  -8   89.02    5.37   0
  -8  -4 -23   84.44    8.69   0
  -8   1 -17  397.86   11.54   0
  -7  -4 -22   67.17    7.20   0
  -7   4  -3   22.33    3.12   0
  -6  -4 -21   64.89    6.87   0
  -6   3  -7  868.75   10.92   0
  -5  -4 -20   16.30    4.73   0
  -5   3  -4  398.71    6.36   0
  -4  -4 -19   68.93    6.71   0
  -4  -3 -18   87.18    5.60   0
  -4  -2 -17   43.96    4.46   0
  -4   2  -7  175.75    4.96   0
  -2  -1 -12  197.64    5.19   0
   2  -3  -3  704.64    3.46   0
 -18   5 -13    5.18    5.13   0
 -18   6  -7    9.38    5.76   0
 -17   6  -7   -5.07    5.28   0
 -16   4 -16   49.42    6.93   0
 -16   6  -6   21.07    5.91   0
 -15   3 -18   20.73    6.81   0
 -15   6  -5   18.85    5.58   0
 -14   2 -20   23.35    5.91   0
 -14   5 -10  111.28    7.76   0
 -14   6  -2   23.92    4.19   0
 -13   3 -17   28.18    6.38   0
 -13   4 -14   68.59    7.23   0
 -12   1 -21   28.39    7.45   0
 -12   5  -8    2.02    4.40   0
 -11  -2 -24   23.85    7.28   0
 -11   1 -20   24.98    6.60   0
 -11   2 -18  157.15    9.69   0
 -11   4 -12    4.47    5.13   0
 -10  -4 -25   41.67    8.40   0
 -10   0 -21   49.52    7.97   0
 -10   2 -17   18.37    6.10   0
  -9  -4 -24   10.84    6.56   0
  -9   2 -16   21.18    5.97   0
  -9   3 -13  269.06    9.22   0
  -9   4  -9  294.01    8.58   0
  -8  -2 -22   -5.79    5.55   0
  -8   0 -19   25.77    5.48   0
  -8   3 -12   36.22    5.29   0
  -8   4   9  518.74    3.53   0
  -7   1 -16  559.25   12.94   0
  -6  -3 -21   56.04    6.69   0
  -6  -2 -20   49.88    5.99   0
  -6   2 -12  122.41    5.57   0
  -5   3  -5  178.90    5.28   0
  -5   3   7  613.88    3.49   0
  -4  -1 -16  453.22   10.12   0
  -4   0 -14   22.90    3.91   0
  -3  -3 -17   46.07    3.90   0
  -3  -2 -16  847.05   12.31   0
  -2  -2 -14   17.81    2.66   0
  -2   0 -10 1664.85   12.95   0
  -2   1  -6  775.96    7.62   0
  -1  -1 -10  651.38    7.71   0
 -19   6  -9   -1.61    5.05   0
 -18   6  -8    6.98    5.02   0
 -17   5 -13    8.41    6.23   0
 -16   5 -13   12.75    5.23   0
 -16   6  -7   10.40    4.88   0
 -15   4 -16    5.55    5.66   0
 -15   5 -12   25.67    5.66   0
 -15   6  -6   33.40    6.50   0
 -14   3 -18   38.58    6.74   0
 -14   4 -15   80.31    8.61   0
 -14   5 -11    3.89    5.52   0
 -14   6  -4   15.91    4.77   0
 -13   2 -20    2.76    5.37   0
 -12   0 -23   54.65    8.10   0
 -12   3 -17  145.82    9.41   0
 -12   5  -9  200.46    8.13   0
 -11   3 -16   44.25    7.11   0
 -11   5  -7   26.87    4.45   0
 -10  -2 -24    5.26    6.24   0
 -10  -1 -23   36.56    7.18   0
 -10   1 -20   56.52    7.16   0
 -10   3 -15   86.56    7.62   0
 -10   5  -5  399.68    9.40   0
  -9  -3 -24    5.67    5.89   0
  -9  -2 -23   59.14    8.12   0
  -9  -1 -22   13.74    6.22   0
  -9   1 -19    8.67    6.08   0
  -9   3 -14   52.58    6.08   0
  -9   4 -10   60.43    6.32   0
  -9   5   0   12.58    2.64   0
  -9   5   1  173.41    4.53   0
  -8  -3 -23   77.79    7.90   0
  -8  -1 -21   64.07    7.13   0
  -8   1 -18   17.12    6.10   0
  -7  -4 -23   37.90    7.35   0
  -7  -1 -20  103.67    7.68   0
  -7   4  -5   26.40    3.54   0
  -6  -4 -22   69.70    7.88   0
  -5  -1 -18   71.12    6.16   0
  -5   1 -14   65.69    4.96   0
  -4  -3 -19   30.26    5.48   0
  -4  -2 -18   90.13    6.00   0
  -4   2  -8 1018.82   11.03   0
  -3   2  -4  155.57    3.48   0
  -3   2   6 2693.55    8.26   0
   1  -2  -6  974.13    5.28   0
 -19   6 -10   16.01    6.74   0
 -18   6 -10   -7.06    6.35   0
 -18   6  -9   16.91    5.82   0
 -17   6  -9    4.46    5.40   0
 -16   6  -8    6.92    4.95   0
 -15   6  -7   36.78    6.27   0
 -14   3 -19   44.31    8.04   0
 -14   4 -16   -0.72    5.79   0
 -14   5 -12  121.15    8.17   0
 -13   4 -15   -3.96    5.54   0
 -13   6  -3   55.74    5.52   0
 -13   6  -2   30.52    4.04   0
 -12   1 -22    5.39    6.59   0
 -12   2 -20   21.85    6.44   0
 -12   4 -14    3.80    5.14   0
 -11  -1 -24   16.87    6.24   0
 -11   1 -21   44.94    7.87   0
 -11   2 -19   43.31    7.75   0
 -10  -3 -25   38.66    8.76   0
 -10   0 -22   48.83    7.50   0
 -10   2 -18   77.25    7.42   0
 -10   4 -12   13.71    5.43   0
 -10   5  -6   45.20    4.73   0
  -9   2 -17  525.37   13.79   0
  -9   5  -1  193.27    5.33   0
  -8  -4 -24   15.28    7.47   0
  -8   0 -20    6.97    5.06   0
  -8   2 -16   34.01    6.20   0
  -8   3 -13  152.26    7.24   0
  -8   4  -8   36.71    4.93   0
  -7  -2 -22    7.55    5.68   0
  -7   2 -15  214.93    8.18   0
  -6   0 -18   84.00    7.73   0
  -6   1 -16   14.59    4.79   0
  -4  -1 -17   94.19    6.16   0
  -4   0 -15  159.99    6.46   0
  -4   2  -9  243.01    6.18   0
  -3   2  -5  340.60    5.52   0
  -2  -1 -13  154.92    5.01   0
  -2   1  -7   57.22    3.19   0
   0  -2 -10  366.62    5.28   0
   1  -5 -11   86.64    2.77   0
 -19   6 -11    4.82    6.12   0
 -18   6 -11   18.71    7.37   0
 -17   6 -10   30.13    6.10   0
 -16   5 -14   51.88    7.78   0
 -16   6  -9   16.67    5.83   0
 -15   4 -17   37.48    6.77   0
 -14   6  -7    3.39    5.26   0
 -14   6  -6   58.50    6.03   0
 -13   2 -21   46.60    7.40   0
 -13   3 -19    4.07    5.68   0
 -13   4 -16   32.31    7.19   0
 -13   5 -12   54.74    6.93   0
 -13   6  -5   50.74    5.85   0
 -13   6  -4   34.22    4.68   0
 -12   3 -18    6.51    5.57   0
 -12   4 -15   37.51    6.60   0
 -11   2 -20   68.74    7.25   0
 -11   3 -17   62.68    7.07   0
 -10  -2 -25   14.14    6.88   0
 -10  -1 -24    6.79    6.68   0
 -10   1 -21   27.44    6.74   0
 -10   2 -19   12.82    6.62   0
 -10   3 -16  249.82   10.38   0
 -10   4 -13  229.39    9.23   0
  -9  -3 -25   60.45    9.03   0
  -9  -2 -24   41.21    8.29   0
  -9  -1 -23   90.60    9.00   0
  -9   1 -20   14.20    6.32   0
  -9   2 -18   73.03    7.77   0
  -9   5  -3  178.22    5.48   0
  -9   5   4   41.96    2.05   0
  -8  -3 -24   12.34    6.67   0
  -8  -1 -22   -0.81    6.01   0
  -8   1 -19  350.19   11.92   0
  -8   3 -14    1.85    4.59   0
  -8   4  -9  624.89   11.29   0
  -7  -3 -23   40.01    7.10   0
  -7  -1 -21   47.36    6.65   0
  -7   1 -18  163.12    8.44   0
  -7   3 -12  146.12    6.93   0
  -6  -3 -22   40.97    6.64   0
  -6  -2 -21    5.11    5.10   0
  -6  -1 -20   58.08    6.58   0
  -6   2 -14   19.45    4.83   0
  -6   3 -10  650.74   10.80   0
  -6   4   0   75.06    2.78   0
  -5  -3 -21   56.43    6.29   0
  -5  -2 -20   74.87    6.05   0
  -5   1 -15  161.04    6.83   0
  -4   1 -13   37.18    4.05   0
  -4   3   0 2118.08   10.00   0
  -3  -4 -19    5.78    4.56   0
  -3  -3 -18  126.05    6.04   0
  -3   2  -6 2575.88   15.00   0
  -2   0 -11  607.95    8.66   0
  -1  -2 -13  246.03    5.68   0
  -1  -1 -11  414.44    6.62   0
   0  -3 -12  817.79    8.37   0
   1  -3  -9   54.03    2.17   0
   2  -3  -2  919.03    5.03   0
 -18   6 -12    5.69    7.01   0
 -17   6 -11   13.34    5.83   0
 -15   4 -18    7.79    5.99   0
 -14   5 -14   36.25    6.16   0
 -13   5 -13   35.54    6.47   0
 -13   6  -6   14.59    4.28   0
 -12   2 -21   12.46    5.62   0
 -12   3 -19    9.68    5.32   0
 -12   4 -16   52.70    7.05   0
 -12   6  -3   50.73    5.20   0
 -12   6  -2   12.82    4.15   0
 -11   1 -22    1.61    5.37   0
 -11   3 -18   20.89    6.63   0
 -11   4 -15   11.42    5.54   0
 -10   3 -17  135.43    8.91   0
 -10   5  -8  150.17    7.03   0
  -9   3 -16   19.51    5.39   0
  -9   4 -12   16.40    5.56   0
  -8   2 -17   55.60    6.30   0
  -7   2 -16  132.04    7.87   0
  -6   0 -19  424.36   12.29   0
  -6   4  -2  337.24    5.77   0
  -6   4  -1  623.95    7.12   0
  -6   4   1  642.87    6.18   0
  -5  -4 -22   12.71    5.32   0
  -5  -1 -19  679.24   13.85   0
  -5   3  -8  171.90    5.52   0
  -4  -3 -20   87.53    6.33   0
  -4  -2 -19   10.72    4.15   0
  -4   0 -16  423.08    9.80   0
  -3  -1 -16  426.81    9.22   0
  -3   1 -11  331.92    7.02   0
  -1  -3 -15   14.57    3.20   0
   0  -5 -14  547.61    8.16   0
 -17   6 -12   16.19    6.40   0
 -16   6 -11   27.62    7.03   0
 -15   6 -10   17.34    6.01   0
 -14   4 -18   74.12    8.28   0
 -14   6  -9   15.44    5.29   0
 -13   3 -20    4.81    5.26   0
 -12   5 -12   92.01    7.01   0
 -12   6  -5   27.65    4.96   0
 -12   6  -4   21.56    3.56   0
 -11   2 -21  134.40    9.66   0
 -10  -1 -25   21.39    7.42   0
 -10   1 -22   11.98    6.31   0
 -10   2 -20   41.58    7.32   0
 -10   4 -14   52.57    7.06   0
 -10   5  -9  316.78    9.63   0
  -9  -2 -25  144.79   11.89   0
  -9  -1 -24    9.48    6.55   0
  -9   4 -13  181.90    8.44   0
  -8  -2 -24   17.42    6.45   0
  -8   1 -20   20.11    6.56   0
  -8   2 -18   82.64    7.59   0
  -8   3 -15   68.52    6.39   0
  -8   4 -11  112.54    6.42   0
  -7  -3 -24   31.80    6.86   0
  -7  -2 -23   45.88    7.15   0
  -7  -1 -22  151.81    8.97   0
  -7   1 -19   58.90    7.20   0
  -7   4  -8  625.48   10.40   0
  -6  -3 -23   59.12    7.86   0
  -6  -2 -22   16.84    5.82   0
  -6  -1 -21   70.32    6.96   0
  -5   1 -16  106.36    6.26   0
  -4  -4 -21   23.16    4.93   0
  -4  -1 -18   59.12    5.26   0
  -4   1 -14  152.32    6.23   0
  -4   3  -3   31.97    2.34   0
  -3  -3 -19   22.04    4.01   0
  -3  -2 -18   63.48    4.92   0
  -3   2  -7  103.82    4.50   0
  -2  -4 -18  156.95    6.60   0
  -1  -4 -16  295.61    7.24   0
  -1  -2 -14  145.97    5.06   0
   0   0  -2 3583.11    6.87   0
   1  -2  -7  395.41    4.06   0
 -17   6 -13   17.10    5.40   0
 -16   6 -12   24.09    6.59   0
 -15   5 -16   -5.60    5.54   0
 -13   5 -14   35.13    5.87   0
 -12   4 -17   43.48    7.62   0
 -12   5 -13  109.58    8.40   0
 -12   6  -6   66.29    5.52   0
 -11   3 -19   63.03    7.33   0
 -10   0 -24   98.65    9.33   0
 -10   5 -10   79.06    6.34   0
  -9  -3 -26    2.11    7.10   0
  -9   3 -17  245.54   10.40   0
  -9   5  -8   93.24    6.79   0
  -9   5  -7  286.54    8.37   0
  -8   3 -16   13.69    5.15   0
  -8   4 -12   47.53    5.36   0
  -8   5  -2  204.80    5.43   0
  -8   5  -1  704.72    8.72   0
  -8   5   0    9.68    2.43   0
  -7   4  -9   57.92    5.31   0
  -6   0 -20   54.92    6.62   0
  -6   1 -18  466.51   12.11   0
  -6   4  -5  648.95    9.21   0
  -5  -1 -20   62.15    6.60   0
  -4  -3 -21   79.68    6.53   0
  -4  -2 -20   37.65    5.04   0
  -4   0 -17  456.22   10.70   0
  -4   3  -5  213.28    5.00   0
  -3  -4 -20  121.81    6.64   0
  -3  -1 -17   85.78    5.45   0
  -3   2   5  376.58    2.73   0
  -2   1  -9   13.87    2.69   0
  -1   1  -1 1164.56    4.88   0
   1  -4 -11  296.61    4.54   0
 -16   6 -13    0.35    5.92   0
 -15   5 -17   14.52    6.51   0
 -15   6 -12   21.55    6.15   0
 -14   6 -11   35.97    6.89   0
 -13   4 -19   19.80    6.60   0
 -13   5 -15    3.42    5.72   0
 -13   6 -10   47.87    6.11   0
 -12   3 -21   56.77    7.15   0
 -12   4 -18   24.93    6.66   0
 -12   5 -14   11.42    5.93   0
 -12   6  -8   18.53    5.32   0
 -12   6  -7  187.41    7.84   0
 -11   2 -22   26.92    6.67   0
 -11   3 -20   17.64    5.68   0
 -11   4 -17   24.61    6.35   0
 -11   6  -4  132.41    6.53   0
 -11   6  -3  214.31    7.13   0
 -11   6   0   15.88    3.14   0
 -11   6   1   85.07    4.30   0
 -10   1 -23   34.67    7.38   0
 -10   3 -19   66.26    7.85   0
  -9  -2 -26   -0.53    7.22   0
  -9  -1 -25   15.25    7.13   0
  -9   1 -22    9.63    5.51   0
  -9   2 -20   41.02    7.03   0
  -9   3 -18    7.17    5.76   0
  -9   4 -14   75.90    7.08   0
  -9   5  -9  250.14    8.36   0
  -8  -2 -25   27.05    7.33   0
  -8  -1 -24    8.45    6.39   0
  -8   0 -23  205.67   11.48   0
  -8   1 -21   56.80    7.48   0
  -8   2 -19   84.71    7.75   0
  -8   5  -4    8.64    2.80   0
  -8   5   1  610.71    7.12   0
  -7  -3 -25   24.42    7.03   0
  -7  -2 -24  107.46    9.03   0
  -7  -1 -23   87.23    8.22   0
  -7   1 -20  110.96    8.26   0
  -7   2 -18  383.36   11.86   0
  -7   3 -15   78.17    7.01   0
  -6  -2 -23   22.27    5.73   0
  -6  -1 -22    2.11    5.39   0
  -6   2 -16  130.27    7.63   0
  -6   3 -13  130.62    6.62   0
  -5  -2 -22   44.46    7.06   0
  -5   1 -17  696.31   13.69   0
  -4  -1 -19   35.45    5.49   0
  -4   1 -15  212.17    7.75   0
  -4   2 -12    4.18    3.49   0
  -4   3  -6  672.33    8.84   0
  -3  -2 -19  306.56    9.30   0
  -3   2  -9  382.78    7.46   0
  -2  -3 -18   76.08    5.10   0
  -1   1  -4  100.53    2.80   0
  -1   1  -3  397.05    4.15   0
   0  -2 -12  294.23    5.65   0
   1  -5 -12   42.14    2.42   0
   1  -3 -10  644.71    6.27   0
 -16   6 -14   11.81    6.37   0
 -14   5 -17   22.62    6.44   0
 -13   6 -11   35.27    6.19   0
 -12   4 -19   69.44    8.08   0
 -12   5 -15   25.24    6.43   0
 -11   4 -18   58.43    7.01   0
 -11   5 -14   45.58    6.31   0
 -11   6  -5  180.44    6.98   0
 -10   2 -22    0.64    6.02   0
  -9   4 -15  275.22   10.63   0
  -9   5 -10   44.23    5.83   0
  -8  -3 -26   15.02    7.08   0
  -8   1 -22    2.04    5.60   0
  -8   2 -20   30.52    6.21   0
  -8   3 -17  367.39   11.78   0
  -8   4 -13  148.94    7.76   0
  -7   4 -11   23.54    4.74   0
  -6  -3 -24   63.25    7.80   0
  -6   0 -21  119.46    8.12   0
  -6   1 -19   24.09    5.72   0
  -6   2 -17   35.59    6.01   0
  -5  -3 -23   39.22    6.09   0
  -5  -1 -21  126.03    7.65   0
  -5   2 -15  956.99   14.56   0
  -4  -2 -21   21.71    5.58   0
  -4   0 -18 1208.32   17.51   0
  -4   1 -16  470.41   10.58   0
  -4   2 -13   53.47    4.76   0
  -3  -3 -20   77.07    5.71   0
  -3  -1 -18  778.50   13.70   0
  -2  -1 -16  267.56    7.50   0
  -1   1  -5  172.36    3.59   0
   0  -1 -10  980.96    8.80   0
   0   0  -4 2217.81    8.21   0
   1  -2  -8  450.70    4.78   0
 -17   7 -10   36.56    7.83   0
 -16   6 -15   -2.20    5.88   0
 -16   7  -8   14.30    5.59   0
 -15   6 -14   24.55    7.65   0
 -14   6 -13    7.23    6.13   0
 -13   5 -17   10.85    6.48   0
 -12   6 -10    5.18    5.04   0
 -11   3 -21   54.82    7.31   0
 -11   5 -15   17.23    6.23   0
 -11   6  -8   40.90    5.42   0
 -10   1 -24   10.55    6.00   0
 -10   4 -17  228.42   10.67   0
  -9  -1 -26   11.64    6.17   0
  -9   3 -19  167.56    9.77   0
  -9   4 -16  143.23    8.83   0
  -9   5 -11   16.22    5.15   0
  -8  -2 -26   16.30    6.92   0
  -8  -1 -25  127.50   10.11   0
  -8   0 -24   23.77    6.79   0
  -8   3 -18   49.13    6.98   0
  -8   4 -14   68.96    6.82   0
  -8   5  -8  179.76    7.04   0
  -7  -2 -25   74.49    8.85   0
  -7  -1 -24  107.54    9.35   0
  -7   1 -21   43.96    6.88   0
  -7   2 -19  251.54   10.60   0
  -7   3 -16   15.44    5.97   0
  -6  -2 -24    1.01    5.60   0
  -6  -1 -23  101.28    8.51   0
  -6   1 -20   61.76    7.22   0
  -6   3 -14  116.62    6.97   0
  -5   1 -18   68.46    6.76   0
  -5   2 -16  150.43    7.57   0
  -4  -3 -22  100.92    7.66   0
  -4  -1 -20    4.06    4.45   0
  -3   1 -14   26.40    4.10   0
  -3   2 -10  796.15   10.40   0
  -2  -2 -18   19.65    4.67   0
  -2   2  -3  224.44    3.69   0
  -1   1  -6 1784.16   11.01   0
   1  -4 -12   33.67    2.37   0
 -17   7 -11   -3.65    6.05   0
 -16   7 -10    8.25    5.42   0
 -16   7  -9    0.88    5.14   0
 -15   6 -15    9.96    6.34   0
 -15   7  -8   25.54    5.59   0
 -13   5 -18   29.84    7.26   0
 -13   6 -13   47.94    7.15   0
 -12   4 -20   14.27    6.50   0
 -12   6 -12   12.14    6.01   0
 -11   4 -19   41.32    7.28   0
 -10   2 -23   16.19    6.54   0
 -10   3 -21   17.10    5.98   0
 -10   4 -18   15.58    6.54   0
 -10   6  -6  193.72    8.04   0
 -10   6  -4  429.07    9.34   0
 -10   6  -1   28.79    3.80   0
  -9   1 -24    4.80    6.37   0
  -9   3 -20   12.01    6.33   0
  -9   4 -17  126.86    8.22   0
  -8   1 -23   10.10    6.09   0
  -8   2 -21   21.20    6.38   0
  -7  -3 -26   31.63    7.36   0
  -7   3 -17  191.42    9.21   0
  -7   4 -13  296.48    9.69   0
  -6  -3 -25   13.22    6.25   0
  -6   0 -22  160.48    9.67   0
  -6   4 -10  163.11    6.79   0
  -5  -2 -23  224.19   10.31   0
  -5  -1 -22   30.38    5.90   0
  -5   1 -19  741.03   14.76   0
  -5   4  -4   34.22    2.92   0
  -5   4  -3 1003.30    9.69   0
  -4  -2 -22   61.58    6.81   0
  -4   0 -19  499.27   12.34   0
  -4   1 -17   93.23    6.50   0
  -4   2 -14  115.70    6.08   0
  -3  -3 -21   19.83    4.82   0
  -3  -2 -20   50.64    5.22   0
  -3  -1 -19   29.70    5.55   0
  -2  -1 -17  188.49    6.86   0
  -2   0 -15  933.89   12.55   0
  -2   2  -1  593.21    4.60   0
   0   0  -6 9874.77   21.75   0
   1  -2  -9  324.76    4.64   0
 -17   7 -12   95.10   10.35   0
 -16   7 -11    6.90    5.83   0
 -15   7 -10   25.99    5.83   0
 -14   6 -15    2.14    5.59   0
 -14   7  -8    9.14    5.33   0
 -14   7  -7    6.69    5.23   0
 -14   7  -6    9.32    5.27   0
 -12   6 -13   81.80    7.46   0
 -11   4 -20   36.15    7.31   0
 -11   5 -16   15.27    6.78   0
 -11   6 -11  164.74    8.78   0
 -11   6 -10   38.14    6.00   0
 -10   2 -24    5.11    5.69   0
 -10   6  -8  115.69    7.14   0
 -10   6   0  116.93    4.21   0
 -10   6   1   35.08    2.98   0
  -9   2 -23   51.34    7.46   0
  -8  -1 -26    7.24    6.70   0
  -8   0 -25   39.60    7.12   0
  -8   3 -19  515.87   14.02   0
  -8   4 -16   30.32    6.66   0
  -8   5 -10   22.51    4.69   0
  -7  -2 -26   74.74    8.83   0
  -7  -1 -25   32.54    7.29   0
  -7   2 -20  198.48    9.35   0
  -7   5  -4   95.20    4.17   0
  -7   5  -2  367.52    6.50   0
  -6  -1 -24   32.45    6.98   0
  -6   1 -21   70.47    7.08   0
  -6   2 -19   47.19    6.82   0
  -6   3 -16  223.36    9.28   0
  -5   4  -5  535.49    8.12   0
  -5   4  -1  370.32    5.22   0
  -4  -3 -23   41.70    6.16   0
  -4  -1 -21   31.98    5.58   0
  -4   2 -15  173.78    7.40   0
  -2  -2 -19  232.72    8.16   0
  -2   2  -7  199.68    4.75   0
 -16   7 -13   27.87    6.14   0
 -16   7 -12    0.74    5.85   0
 -14   7 -10    0.95    5.26   0
 -14   7  -9   21.33    5.38   0
 -13   7  -7   71.19    7.94   0
 -13   7  -6  107.13    6.82   0
 -13   7  -4    5.59    3.48   0
 -12   5 -18    9.18    5.64   0
 -12   6 -14   12.48    6.16   0
 -11   6 -12    4.79    5.80   0
 -10   3 -22   89.04    7.83   0
 -10   5 -16  104.18    8.28   0
 -10   6  -9   31.88    5.35   0
  -9   1 -25   18.20    6.89   0
  -9   3 -21   71.94    8.20   0
  -9   5 -14   24.33    6.18   0
  -8   2 -22   -0.98    4.86   0
  -8   4 -17  122.50    8.22   0
  -8   5 -12    8.92    5.02   0
  -8   5 -11   18.00    4.81   0
  -8   5   4    8.91    1.40   0
  -7   2 -21   47.27    7.34   0
  -7   3 -18   63.45    5.82   0
  -7   4 -15   53.99    6.68   0
  -7   5  -8  226.51    7.65   0
  -6   0 -23   87.54    8.17   0
  -5  -3 -25   21.75    6.38   0
  -5  -2 -24   35.45    6.72   0
  -5  -1 -23   64.98    7.37   0
  -5   1 -20   62.22    7.30   0
  -5   2 -18  152.11    7.67   0
  -5   4   0    8.35    1.44   0
  -4   0 -20  565.98   13.30   0
  -4   1 -18   51.08    5.96   0
  -4   3 -11   57.00    4.70   0
  -3  -2 -21   16.66    4.70   0
  -3  -1 -20  399.10   10.70   0
  -3   1 -16  434.03   10.14   0
  -2   2  -8   77.16    3.80   0
  -1   1  -9  845.68    9.59   0
   0  -2 -14   78.41    3.49   0
   0  -1 -12 2025.16   14.15   0
   0   0  -8 6346.71   20.60   0
   1  -4 -13  109.34    3.75   0
   1  -3 -12  241.60    4.81   0
   1  -2 -10 1722.34   11.02   0
 -15   7 -13   30.64    6.06   0
 -15   7 -12   16.93    6.53   0
 -13   6 -16    5.89    6.24   0
 -12   6 -15  140.29    9.77   0
 -11   5 -18    3.11    6.10   0
 -11   6 -13   67.89    7.33   0
 -10   3 -23    7.19    5.36   0
 -10   4 -20    5.63    5.55   0
 -10   5 -17   73.97    8.37   0
 -10   6 -10  226.27    9.33   0
  -9   2 -24   35.31    7.75   0
  -9   3 -22    7.58    6.02   0
  -9   4 -19   63.83    7.68   0
  -9   6  -7  246.14    9.16   0
  -9   6  -6   44.19    4.90   0
  -9   6  -2   18.54    3.46   0
  -8   0 -26   12.64    5.95   0
  -8   2 -23    2.90    6.20   0
  -7  -2 -27   61.35    8.85   0
  -7  -1 -26   65.25    8.44   0
  -7   4 -16  278.39    9.82   0
  -7   5 -10   35.93    5.44   0
  -6  -2 -26   18.98    6.65   0
  -6   0 -24  172.20   10.10   0
  -6   1 -22    5.45    5.64   0
  -6   3 -17  186.22    8.74   0
  -5   1 -21  125.21    8.47   0
  -5   3 -15  223.93    8.50   0
  -5   4 -10   40.21    4.98   0
  -4  -3 -24   44.76    6.86   0
  -4  -2 -23   36.25    5.82   0
  -4   2 -16  237.58    8.47   0
  -4   3 -12  156.32    6.35   0
  -3   3  -7  152.93    4.88   0
  -3   3  -5  329.97    5.73   0
  -3   3  -4  329.85    5.41   0
  -3   3  -3  467.91    5.75   0
  -3   3  -2  248.22    4.14   0
  -2  -2 -20   36.32    5.50   0
  -2   1 -14  172.56    6.11   0
  -1   1 -10  654.50    8.87   0
   0  -3 -16  527.58    8.92   0
 -15   7 -14   37.93    7.41   0
 -14   7 -13    6.29    5.82   0
 -14   7 -12    4.46    6.03   0
 -13   7 -11   16.65    6.23   0
 -13   7 -10   11.22    5.45   0
 -12   6 -16   24.04    7.23   0
 -12   7  -8   11.56    5.65   0
 -12   7  -6    3.73    4.11   0
 -12   7  -5   27.45    4.48   0
 -12   7  -4   18.44    3.90   0
 -12   7  -3    3.73    3.70   0
 -11   5 -19   94.75    8.96   0
 -11   6 -14   30.91    6.36   0
 -10   4 -21  129.40    9.65   0
  -9   6  -9  235.55    8.65   0
  -9   6  -8    5.22    4.16   0
  -9   6  -1  445.73    7.68   0
  -8   3 -21   83.83    7.68   0
  -8   4 -18   16.43    6.37   0
  -8   5 -14   48.19    7.18   0
  -7   1 -24   86.83    8.80   0
  -7   2 -22    7.02    5.44   0
  -7   3 -20   15.04    6.09   0
  -7   5 -11   74.47    6.08   0
  -6   1 -23  120.10    8.74   0
  -6   2 -21    7.87    5.55   0
  -6   3 -18  253.63   10.01   0
  -6   4 -14  256.45    9.32   0
  -5  -2 -25   42.46    7.32   0
  -5  -1 -24   36.77    6.73   0
  -4   3 -13  150.86    6.84   0
  -3  -3 -23   10.31    5.85   0
  -3  -2 -22  325.52   10.91   0
  -3  -1 -21   23.64    5.23   0
  -3   2 -14  965.32   13.33   0
  -3   3  -9   46.01    3.94   0
  -3   3  -1  110.24    2.68   0
  -2   0 -17 1098.71   14.92   0
  -2   2 -10   40.33    3.75   0
  -1  -3 -19  141.91    6.45   0
  -1  -2 -18  762.09   12.64   0
   0   0 -10 1542.17   11.72   0
   1  -2 -11  568.22    7.13   0
   1  -1  -6 1696.03    7.99   0
   1  -1  -5  168.11    2.38   0
   1  -1  -4   84.74    1.50   0
 -14   7 -14    9.07    6.10   0
 -12   6 -17   56.54    8.09   0
 -12   7 -10   -0.18    5.21   0
 -12   7  -9   15.25    5.51   0
 -11   5 -20   14.72    6.53   0
 -11   6 -15   55.55    8.22   0
 -10   6 -13   91.30    7.36   0
  -9   3 -23   93.92    9.04   0
  -9   6 -11  131.92    8.49   0
  -9   6 -10   47.39    6.12   0
  -9   6   0   25.93    3.00   0
  -8   2 -24   21.13    6.31   0
  -8   4 -19   75.16    7.81   0
  -7  -1 -27   31.85    7.13   0
  -7   1 -25   27.79    7.15   0
  -7   4 -17   12.89    5.44   0
  -6  -2 -27   11.68    7.24   0
  -6   0 -25  253.95   12.27   0
  -6   3 -19   17.20    6.05   0
  -6   4 -15   84.81    7.40   0
  -6   5  -5  360.37    7.26   0
  -6   5  -4   11.73    3.11   0
  -5  -1 -25  203.92   11.39   0
  -5   2 -20   75.02    7.03   0
  -5   3 -17  119.57    7.45   0
  -5   4 -12   83.42    6.12   0
  -4  -2 -24   33.26    6.15   0
  -4   0 -22    4.13    4.84   0
  -4   1 -20    4.77    5.20   0
  -4   2 -18   94.78    6.91   0
  -4   3 -14  427.89   10.38   0
  -3   2 -15   13.67    4.59   0
  -2  -2 -21   25.76    5.28   0
  -2   0 -18  717.60   12.82   0
  -1  -1 -17  361.25    8.80   0
   1  -4 -14  253.88    5.48   0
   1  -3 -13   30.18    2.68   0
   1  -1  -7  723.25    5.94   0
 -14   7 -15    5.47    5.96   0
 -13   7 -14   84.33    9.38   0
 -13   7 -13   69.91    8.36   0
 -12   6 -18   -3.56    5.75   0
 -12   7 -12    2.05    5.42   0
 -12   7 -11    3.29    5.23   0
 -11   6 -16   -0.45    5.54   0
 -11   7  -6   64.84    6.03   0
 -11   7  -5   85.81    6.21   0
 -11   7  -4  148.04    6.68   0
 -10   6 -15   13.10    5.77   0
 -10   6 -14   65.20    7.43   0
  -9   4 -21   61.53    7.08   0
  -9   5 -18   23.45    6.18   0
  -9   6 -12   35.96    6.04   0
  -9   6   1  309.90    6.15   0
  -8   3 -23   69.53    7.79   0
  -8   4 -20   15.95    6.51   0
  -8   6  -7  107.54    6.46   0
  -8   6  -6   12.47    4.30   0
  -7   3 -21   46.44    6.51   0
  -7   4 -18  107.11    8.05   0
  -6   1 -24   29.01    7.17   0
  -6   2 -22   21.53    6.25   0
  -6   3 -20  146.27    8.62   0
  -6   5  -8  463.69    9.66   0
  -5  -2 -26   30.97    6.74   0
  -5   3 -18   54.22    6.24   0
  -5   3   6  182.30    1.75   0
  -4  -1 -24   80.88    7.80   0
  -4   1 -21   30.06    5.78   0
  -4   3 -15  389.24   10.54   0
  -4   4  -7  283.93    6.53   0
  -4   4  -6  303.48    6.50   0
  -4   4  -5  244.02    5.88   0
  -4   4  -4 1352.69   11.95   0
  -3  -2 -23   16.06    5.61   0
  -3  -1 -22   20.95    5.13   0
  -3   1 -19   10.42    6.14   0
  -2  -3 -22   54.29    5.95   0
  -2  -1 -20  156.69    7.24   0
  -2   1 -16  262.14    8.15   0
  -1  -2 -19  190.74    7.90   0
  -1  -1 -18  154.32    7.06   0
   1  -2 -12  952.54    9.40   0
   1  -1  -8 1847.54   10.20   0
 -12   7 -13   16.19    6.35   0
 -11   6 -18    2.71    6.45   0
 -11   6 -17   76.60    7.68   0
  -9   4 -22   38.18    7.20   0
  -9   5 -19   -4.86    5.61   0
  -9   6 -14    2.30    5.84   0
  -8   4 -21   66.47    7.82   0
  -8   6  -8   19.84    4.25   0
  -8   6  -3  493.81    8.32   0
  -7   2 -24  102.24    8.46   0
  -7   4 -19   17.08    6.19   0
  -7   5 -15   88.46    7.53   0
  -6  -2 -28   11.68    7.36   0
  -6  -1 -27    3.46    6.36   0
  -6   0 -26    9.13    6.93   0
  -6   2 -23   16.96    6.50   0
  -6   5  -1  139.96    3.89   0
  -5   1 -23   60.15    7.73   0
  -5   2 -21  203.52    9.58   0
  -4  -2 -25   21.01    6.21   0
  -4   0 -23   33.63    6.27   0
  -4   2 -19    4.01    5.27   0
  -4   4  -3  531.67    7.22   0
  -3   2 -17  379.16   10.25   0
  -2  -2 -22   18.93    4.87   0
  -2  -1 -21   30.53    5.49   0
  -2   0 -19  141.31    7.71   0
  -2   2 -13  119.04    5.28   0
   0   0 -12  328.82    6.31   0
   1  -3 -14  190.37    4.92   0
   1  -2 -13  248.41    5.75   0
   1  -1  -9  810.00    7.60   0
 -15   8 -11    5.81    5.58   0
 -13   7 -16   79.11    8.35   0
 -12   7 -15   30.10    7.72   0
 -12   7 -14    4.78    6.08   0
 -11   6 -19   41.92    8.00   0
 -11   7 -11    7.69    5.23   0
 -10   5 -21   46.70    7.92   0
 -10   6 -17   13.71    5.74   0
  -9   4 -23   69.51    7.68   0
  -9   5 -20   16.67    6.52   0
  -9   6 -15  132.96    9.07   0
  -8   3 -24   11.52    6.52   0
  -8   5 -18    5.27    5.72   0
  -8   6  -2   92.29    4.03   0
  -7   2 -25   81.09    8.64   0
  -7   3 -23   44.47    7.42   0
  -7   5 -16  114.25    8.33   0
  -6   3 -21   64.42    7.38   0
  -6   4 -18   20.66    6.20   0
  -6   5 -13  310.11   10.20   0
  -5  -2 -27   12.43    6.41   0
  -5   1 -24   30.00    7.02   0
  -5   2 -22   38.33    6.81   0
  -5   3 -19   98.99    7.67   0
  -5   4 -15  203.00    8.39   0
  -4  -2 -26   59.67    7.27   0
  -4  -1 -25    9.39    6.17   0
  -4   1 -22  161.34    8.72   0
  -4   2 -20   38.10    6.12   0
  -4   3 -17  111.57    7.57   0
  -4   4  -2  577.27    6.79   0
  -3  -2 -24  168.93    9.47   0
  -3  -1 -23   35.34    6.17   0
  -3   1 -20  391.68   11.00   0
  -3   3 -13  171.64    6.81   0
  -2   1 -18  170.38    8.15   0
  -2   2 -14   14.96    4.15   0
  -1  -3 -21   14.24    4.65   0
  -1  -2 -20  512.10   11.58   0
  -1  -1 -19  196.34    7.22   0
   1  -3 -15   14.12    2.83   0
   1  -1 -10  598.79    7.08   0
 -15   8 -13   19.01    6.71   0
 -15   8 -12   27.26    7.45   0
 -14   8 -10   11.44    5.78   0
 -12   7 -16    1.38    5.49   0
 -10   6 -18   27.47    6.86   0
 -10   7 -10    8.47    5.30   0
 -10   7  -9   29.62    5.33   0
 -10   7  -8    2.83    4.69   0
 -10   7  -6    3.99    3.87   0
  -9   6 -16    5.16    6.21   0
  -8   4 -22   27.56    5.36   0
  -8   5 -19   13.72    6.23   0
  -8   6  -1  226.37    5.17   0
  -7   4 -21   33.84    7.04   0
  -7   5 -17   18.57    6.26   0
  -7   5   3   30.63    1.66   0
  -6   0 -27  209.22   12.45   0
  -6   1 -26   40.92    7.27   0
  -6   2 -24   11.70    6.02   0
  -6   3 -22   47.63    7.17   0
  -6   4 -19  274.27   10.89   0
  -6   5   0  713.57    7.23   0
  -5  -1 -27  149.07   11.14   0
  -5   3 -20   81.28    7.30   0
  -5   4 -16    2.18    5.32   0
  -4   1 -23   84.09    7.79   0
  -4   2 -21   24.99    5.78   0
  -4   3 -18   97.08    7.52   0
  -4   4 -13  109.06    6.83   0
  -4   4 -12  464.27   10.65   0
  -3  -1 -24  207.56    9.91   0
  -3   1 -21   26.69    5.67   0
  -3   2 -18   42.54    5.78   0
  -3   3 -15   78.92    6.08   0
  -3   3 -14  291.94    8.70   0
  -2  -1 -22   86.82    6.55   0
  -2   2 -15  174.85    6.92   0
  -1   1 -15  332.34    8.40   0
  -1   2  -9  335.66    6.62   0
  -1   2  -8  448.76    6.97   0
  -1   2  -7  346.17    6.00   0
  -1   2  -6  918.73    8.74   0
  -1   2  -5  491.66    6.19   0
   0  -2 -18  242.81    7.15   0
   0   1  -8  142.69    4.21   0
   1  -4 -16  305.55    6.80   0
   1  -2 -14  146.90    4.58   0
 -14   8 -13   16.84    7.93   0
 -14   8 -12   28.15    7.02   0
 -13   8  -9   19.17    6.02   0
 -12   7 -17   19.33    6.51   0
 -10   6 -19   -0.41    6.09   0
 -10   7 -12   15.03    6.14   0
 -10   7 -11   26.09    6.07   0
  -8   5 -20   -0.02    5.49   0
  -8   6 -15   24.07    6.39   0
  -8   6 -14   23.30    6.33   0
  -8   6   0    6.17    2.46   0
  -7   3 -24   29.88    7.29   0
  -7   4 -22   70.92    7.36   0
  -7   5 -18   25.66    6.30   0
  -7   6  -6   86.91    5.14   0
  -6   2 -25   34.62    6.84   0
  -6   3 -23   55.91    7.35   0
  -6   4 -20   28.55    6.42   0
  -6   5 -15   36.93    6.57   0
  -5   1 -25  207.27   11.46   0
  -5   2 -23  207.11   10.36   0
  -5   3 -21   59.54    7.13   0
  -5   4 -17  304.91   10.65   0
  -5   5 -11  236.84    8.16   0
  -5   5 -10  203.76    7.57   0
  -5   5  -9  256.58    7.60   0
  -5   5  -4   67.81    4.10   0
  -4  -2 -27   16.68    6.65   0
  -4  -1 -26   15.02    6.22   0
  -4   0 -25  165.69   10.64   0
  -4   3 -19   24.62    5.23   0
  -3   2 -19  305.17   10.19   0
  -3   3 -16  199.40    8.02   0
  -2   0 -21  208.65    8.78   0
  -2   1 -19  239.69    8.95   0
  -2   2 -16   22.99    4.76   0
  -2   3  -9  713.01    9.75   0
  -1  -3 -22  129.57    7.45   0
  -1  -2 -21  111.42    6.62   0
  -1  -1 -20   14.11    4.77   0
  -1   1 -16  434.90    9.71   0
   0   1 -10  988.35   10.00   0
   1  -1 -12   55.12    3.15   0
   2  -4 -10  855.26    5.77   0
 -14   8 -14   32.33    7.69   0
 -13   8 -12   29.53    6.63   0
 -13   8 -11   13.10    6.29   0
 -11   7 -17   43.33    7.88   0
 -11   7 -16    7.19    6.28   0
 -10   7 -13   20.34    6.16   0
  -9   7 -10   45.69    6.62   0
  -9   7  -9  132.04    8.15   0
  -9   7  -8   56.22    5.36   0
  -9   7  -7   29.34    5.19   0
  -9   7  -6   48.17    5.49   0
  -8   6 -16    7.21    6.03   0
  -7   3 -25   32.63    7.43   0
  -7   5 -19   13.06    5.91   0
  -7   6 -13  108.92    7.61   0
  -6   4 -21   66.14    7.72   0
  -6   5 -16  148.31    8.73   0
  -5   1 -26   32.82    6.96   0
  -5   2 -24   31.34    6.66   0
  -5   3 -22   38.48    6.04   0
  -5   4 -18   10.29    5.67   0
  -5   5 -12   15.90    5.07   0
  -4   1 -24   78.97    8.06   0
  -4   2 -22   61.33    6.98   0
  -4   4 -15   51.43    6.35   0
  -3  -2 -26    1.02    5.35   0
  -3  -1 -25   13.62    6.44   0
  -3   1 -22   20.42    5.45   0
  -3   3 -17   55.19    6.24   0
  -3   4  -7  185.33    5.39   0
  -2  -2 -24    7.64    5.18   0
  -2  -1 -23   18.98    5.56   0
  -2   0 -22   49.86    6.51   0
  -2   1 -20  132.99    7.83   0
  -2   2 -17  171.69    7.53   0
  -2   3 -12    7.25    3.69   0
  -1  -2 -22    9.52    5.01   0
  -1  -1 -21  133.63    7.04   0
  -1   1 -17  366.84    9.69   0
   0  -3 -20  500.34   11.29   0
   0  -1 -18  517.42   10.21   0
   0   0 -16 1157.53   14.16   0
   1  -4 -17  119.20    5.08   0
   1  -1 -13  286.43    5.98   0
   2  -3  -9  722.66    5.42   0
   2  -3  -8  693.24    4.59   0
 -13   8 -14    2.57    6.62   0
 -12   8 -11   14.09    6.00   0
 -12   8 -10    4.91    5.09   0
 -12   8  -9   62.82    7.19   0
 -12   8  -7  169.82    8.25   0
 -10   7 -16    4.15    5.64   0
 -10   7 -15    0.98    6.21   0
 -10   7  -1   36.60    3.58   0
  -9   6 -19   42.11    7.05   0
  -9   6   3  172.20    3.65   0
  -9   7  -5  656.37   11.40   0
  -9   7  -4   67.38    5.10   0
  -8   4   8   27.98    1.19   0
  -8   5 -22    3.44    5.44   0
  -7   4 -23   38.93    5.98   0
  -7   5 -20   75.72    7.95   0
  -7   6 -14   41.44    6.79   0
  -6   3 -24   66.28    8.11   0
  -6   5 -18   19.97    5.72   0
  -6   5 -17  109.65    7.81   0
  -6   5   1  128.60    3.07   0
  -5   2 -25   55.13    7.56   0
  -5   5 -14   17.28    5.79   0
  -4   0 -26  208.97   11.96   0
  -4   1 -25   17.71    6.27   0
  -4   2 -23   39.65    6.85   0
  -4   3 -20   81.73    6.74   0
  -4   4 -17   49.89    6.41   0
  -4   4   0   95.63    2.53   0
  -3   1 -23   36.08    6.32   0
  -3   2 -21   18.26    5.64   0
  -3   3 -18  148.15    8.24   0
  -3   4 -11   11.25    4.38   0
  -3   4 -10  548.58    9.82   0
  -3   4  -5   68.53    3.34   0
  -2   1 -21   30.28    5.46   0
  -2   2 -18   20.62    5.79   0
  -2   3 -14  203.76    7.42   0
  -2   3 -13  393.64    9.06   0
  -2   3  -3  741.84    6.90   0
   0  -2 -20  172.64    7.24   0
   1  -3 -17   14.91    3.43   0
   1  -2 -16  402.39    8.09   0
   1  -1 -14  417.23    7.48   0
   2  -4 -11   18.11    1.80   0
   2  -3 -10  251.72    3.83   0
 -13   8 -15    2.29    5.62   0
 -12   8 -14    8.59    6.41   0
 -12   8 -12    6.40    5.70   0
  -9   6 -20    9.44    5.50   0
  -9   7 -13  165.39    9.35   0
  -8   6 -19   90.47    8.52   0
  -8   6 -18    7.85    5.12   0
  -7   4 -24   37.33    6.89   0
  -7   6 -16   44.40    6.91   0
  -7   6 -15  151.42    8.72   0
  -6   4 -22   87.51    7.56   0
  -6   6 -11   12.15    4.86   0
  -6   6 -10  114.47    6.47   0
  -6   6  -9  127.33    6.20   0
  -6   6  -7  293.15    7.86   0
  -5   3 -23   39.08    6.03   0
  -5   4 -20   14.67    5.63   0
  -5   5 -16   19.92    6.10   0
  -5   5 -15   81.28    7.38   0
  -4  -1 -28   20.59    7.89   0
  -4   0 -27  121.57    9.88   0
  -4   2 -24   32.49    6.84   0
  -4   3 -21   68.84    7.58   0
  -4   4 -18  167.74    8.96   0
  -3  -1 -26  297.15   13.42   0
  -3   2 -22  330.29   11.33   0
  -3   3 -19   24.37    5.78   0
  -3   4 -14  124.87    6.76   0
  -3   4 -13   59.52    5.34   0
  -3   4  -4 1223.56   10.61   0
  -2  -2 -25   76.61    7.89   0
  -2   0 -23  192.68    9.36   0
  -2   1   4  178.53    2.20   0
  -2   2 -19  235.29    9.25   0
  -2   3 -15  296.46    8.92   0
  -1  -2 -23   30.74    5.86   0
  -1  -1 -22  104.07    6.87   0
  -1   1 -19  169.70    8.09   0
   2  -5 -11   32.37    1.49   0
   2  -4 -12  281.84    4.52   0
   2  -3 -11  597.02    6.20   0
 -12   8 -15   87.93    9.21   0
 -11   8 -12   13.65    6.34   0
 -11   8  -9    0.47    5.00   0
 -11   8  -8   15.48    4.78   0
 -11   8  -6   19.86    4.70   0
 -10   7 -18    2.24    5.74   0
  -9   7 -16   24.41    6.54   0
  -9   7 -15    1.70    5.66   0
  -8   7 -12   17.26    5.83   0
  -8   7 -10   16.39    5.20   0
  -8   7  -7   41.91    4.52   0
  -7   5 -22   72.34    8.01   0
  -6   4 -23   12.16    5.49   0
  -6   5 -20   35.92    7.03   0
  -6   6 -14   73.68    8.01   0
  -6   6 -12  165.32    8.36   0
  -5   2 -26   35.40    7.33   0
  -5   3 -24   35.65    6.81   0
  -5   4 -21   87.52    8.59   0
  -5   5  -1   25.59    2.25   0
  -4   1 -26   19.54    6.34   0
  -4   4 -19   72.99    7.51   0
  -4   5 -11  250.43    8.25   0
  -4   5 -10  404.70    9.24   0
  -4   5  -9   61.80    4.76   0
  -3  -1 -27   17.14    6.29   0
  -3   3 -20   81.18    7.26   0
  -3   4 -15  120.66    7.08   0
  -3   4  -3   40.78    2.96   0
  -2  -1 -25   57.25    6.79   0
  -2   1 -22   85.98    6.92   0
  -2   2 -20   32.36    6.35   0
  -2   3 -16  274.17    8.78   0
  -2   3  -2  975.76    7.24   0
  -1  -1 -23   67.86    6.71   0
  -1   2 -16  403.02    9.88   0
   0  -1 -20  303.96    9.12   0
   0   0 -18  237.13    7.98   0
   2  -3 -12    2.54    1.73   0
 -11   8 -15    9.81    6.41   0
 -11   8 -14   36.91    7.73   0
  -9   7 -18    4.38    5.43   0
  -9   7 -17   86.92    8.43   0
  -8   6 -21   42.93    8.12   0
  -8   7 -13   13.57    6.51   0
  -8   7  -6   37.34    4.27   0
  -8   7  -5  168.33    6.96   0
  -7   5 -23    3.09    4.82   0
  -7   6 -19   87.13    8.02   0
  -7   6 -18    8.08    6.20   0
  -6   4 -24   29.96    6.45   0
  -6   5 -21   61.24    7.60   0
  -6   6  -4  322.58    6.81   0
  -5   3 -25   24.43    6.33   0
  -5   4 -22    6.25    5.48   0
  -5   5 -18   36.47    6.76   0
  -4  -1 -29   13.76    7.65   0
  -4   0 -28  154.23   11.83   0
  -4   1 -27   14.26    6.20   0
  -4   2 -25   27.87    6.38   0
  -4   3 -23   44.46    6.84   0
  -4   4 -20  176.57    9.47   0
  -3   1 -25   11.92    6.47   0
  -3   2 -23   16.90    6.33   0
  -3   3 -21   23.94    5.46   0
  -3   4 -17   27.05    5.41   0
  -3   4 -16  136.49    7.68   0
  -2  -2 -26   16.30    5.45   0
  -2   1 -23   29.13    5.91   0
  -2   2 -21   19.07    5.61   0
  -2   3 -17  484.12   11.63   0
  -1  -2 -24  205.35    9.49   0
  -1   1 -20   17.12    5.21   0
  -1   3  -9   53.92    3.85   0
   0   1 -16  329.21    8.26   0
   2  -3 -13  416.56    6.32   0
   2  -2 -11  339.11    5.24   0
   2  -2 -10   39.01    2.02   0
   2  -2  -9  894.78    6.79   0
   2  -2  -8   73.81    2.02   0
 -11   8 -16   10.03    6.94   0
 -10   8 -13   29.06    7.22   0
 -10   8 -11   58.09    7.04   0
 -10   8 -10   36.47    5.89   0
 -10   8  -9   27.77    5.63   0
  -9   7 -19  116.83   10.20   0
  -9   7  -1  144.62    4.65   0
  -8   7 -16    3.88    5.84   0
  -7   5   4   73.23    1.59   0
  -7   6 -20   16.06    6.36   0
  -7   6   0  358.61    5.69   0
  -6   5 -22   56.96    7.51   0
  -6   6 -16   23.59    5.82   0
  -6   6  -3   32.68    3.37   0
  -5   4 -23   36.52    6.55   0
  -5   5 -20   29.08    6.51   0
  -5   5 -19  183.01    9.91   0
  -5   6 -11  179.09    7.44   0
  -4   3 -24   63.26    7.32   0
  -4   4 -21   27.95    6.47   0
  -4   5 -16   97.06    7.54   0
  -4   5 -15   10.00    5.05   0
  -4   5  -4  572.92    7.87   0
  -3  -1 -28  105.53   10.36   0
  -3   1 -26  320.83   13.39   0
  -3   2 -24  172.07   10.00   0
  -3   3 -22   64.29    6.93   0
  -3   4 -18  276.45   10.03   0
  -3   4  -2  987.61    8.25   0
  -2  -1 -26   34.38    6.62   0
  -2   0 -25  162.25    9.43   0
  -2   1 -24   75.41    7.68   0
  -2   2 -22   23.95    5.27   0
  -2   3 -19  344.92   10.49   0
  -2   4 -12  299.52    8.26   0
  -1  -2 -25   62.88    7.77   0
  -1  -1 -24   67.68    6.82   0
  -1   1 -21  131.17    7.60   0
  -1   2 -19  185.30    8.93   0
  -1   3 -13   27.96    3.95   0
  -1   3  -7    6.74    2.45   0
   0   0 -20   89.28    6.01   0
   0   1 -18  506.20   10.76   0
   0   2  -8  862.34    9.01   0
   1  -2 -19  185.00    7.24   0
   1  -1 -18  150.85    6.66   0
   2  -3 -14  193.58    4.95   0
   2  -2 -13  118.17    3.93   0
   2  -2  -7  193.77    2.63   0
 -10   8 -15   13.20    6.89   0
  -8   7 -18    3.60    5.92   0
  -8   7 -17    5.21    5.14   0
  -7   7 -14   59.66    7.14   0
  -7   7 -12  252.57    9.78   0
  -7   7 -11  197.19    8.83   0
  -7   7 -10  174.52    7.87   0
  -7   7  -9  106.19    6.43   0
  -6   6 -19   47.55    7.37   0
  -5   5 -21   83.33    8.00   0
  -5   5   0   88.95    2.67   0
  -5   6  -8  128.43    5.91   0
  -5   6  -7   57.28    4.95   0
  -4   2 -27   18.18    6.28   0
  -4   3 -25    1.67    5.73   0
  -4   4 -22   13.59    5.61   0
  -4   5 -18  260.48   10.27   0
  -4   5 -17   99.58    7.73   0
  -3   2 -25   91.79    8.68   0
  -3   3 -23    9.93    5.99   0
  -3   4 -19    1.17    5.50   0
  -2  -1 -27   43.21    7.89   0
  -2   0 -26  289.08   12.43   0
  -2   2 -23   42.39    6.96   0
  -2   3 -20   36.21    6.25   0
  -2   3  -1  465.19    4.72   0
  -2   4 -13   58.12    5.25   0
  -1  -1 -25   85.95    7.62   0
  -1   1 -22  102.44    7.13   0
  -1   2 -20  500.42   12.33   0
  -1   3 -15   21.26    4.56   0
   0  -1 -22   12.53    4.64   0
   0   2 -14   74.52    4.98   0
   1  -3 -20  148.71    6.59   0
   1  -2 -20  503.82   11.18   0
   1   1 -11  412.32    7.27   0
   1   1 -10  618.45    8.30   0
   2  -4 -15  186.97    5.05   0
   2  -3 -15  294.93    6.32   0
   2  -2 -14   17.02    2.54   0
 -10   8 -17   19.58    6.33   0
  -9   7   0   97.55    3.97   0
  -9   8 -14    3.53    6.26   0
  -9   8 -13  103.70    9.05   0
  -9   8 -12    9.28    5.71   0
  -9   8 -11    1.70    5.48   0
  -9   8 -10   11.06    4.86   0
  -9   8  -9   20.62    5.56   0
  -9   8  -8    0.59    4.79   0
  -8   7  -2    9.79    3.04   0
  -7   7 -16   30.89    6.79   0
  -7   7 -15   65.64    8.13   0
  -6   6 -20   70.92    8.05   0
  -6   6  -2  107.29    3.83   0
  -5   5 -22    4.89    5.17   0
  -5   6 -15   30.26    6.33   0
  -4   3 -26    8.76    6.21   0
  -4   4 -23    1.49    5.34   0
  -4   5 -19  234.27   10.71   0
  -3  -1 -29   13.75    7.62   0
  -3   1 -27    8.16    6.37   0
  -3   2 -26    0.97    4.83   0
  -3   4 -20  136.53    8.49   0
  -3   5 -13   80.93    6.08   0
  -3   5  -9  121.41    5.70   0
  -2   1 -25   62.28    7.47   0
  -2   3 -21  192.35    9.46   0
  -1   1 -23   68.05    7.02   0
  -1   2 -21  101.65    7.49   0
  -1   2  -1  141.14    2.37   0
  -1   3 -17   13.58    5.80   0
   0   0 -22  311.90   10.19   0
   0   1 -20  291.42    9.74   0
   0   1  -2  153.05    2.20   0
   0   2 -16  168.48    6.84   0
   1  -3 -21    6.27    4.58   0
   1   1  -8 1837.83   12.24   0
   2  -4 -16  232.96    6.02   0
   2  -3 -16  280.82    6.78   0
   2  -2 -15  174.52    4.96   0
   2  -1 -13  153.90    4.82   0
   2  -1 -12  194.07    4.77   0
   2  -1 -11  764.84    8.12   0
   2  -1 -10  321.00    5.15   0
   2  -1  -9   11.61    1.90   0
 -12   9 -14   11.25    7.13   0
 -12   9 -13   60.66    8.80   0
 -12   9 -12   12.89    6.55   0
  -9   8 -16   -3.87    6.05   0
  -7   7 -17   42.18    7.43   0
  -7   7  -5  223.00    6.74   0
  -6   7 -13   17.89    6.15   0
  -6   7 -12   53.39    6.35   0
  -6   7 -11   12.82    5.11   0
  -6   7 -10   19.04    5.20   0
  -5   5 -23   53.45    6.96   0
  -5   6 -18   54.14    7.43   0
  -4   4 -24   31.82    6.70   0
  -4   5 -20  129.97    9.05   0
  -3   1 -28  104.57   10.00   0
  -3   3 -24   28.53    5.88   0
  -3   4 -21   33.78    6.43   0
  -3   4  -1  382.17    4.79   0
  -3   5 -15   41.03    5.54   0
  -3   5  -6   45.10    3.38   0
  -2  -1 -28   26.27    6.52   0
  -2   1 -26   38.23    7.02   0
  -2   3 -22   53.12    7.36   0
  -2   4 -17   66.95    5.34   0
  -1  -1 -26    7.40    5.83   0
  -1   1 -24   60.96    7.09   0
  -1   2 -22   12.71    4.98   0
  -1   3 -18  181.61    8.51   0
   0   2 -18  239.09    8.71   0
   1  -2 -21  113.25    6.62   0
   1  -1 -20   12.05    4.69   0
   1   1 -16  445.69    9.67   0
   1   1  -7  716.99    7.35   0
   2  -2 -16   22.74    3.08   0
   2  -2  -6  168.26    2.09   0
   2  -1 -15   37.18    3.81   0
   2  -1 -14  176.16    4.89   0
   2  -1  -8  221.11    3.67   0
  -9   8 -18   -5.99    6.05   0
  -9   8 -17   11.30    5.94   0
  -9   8  -6    3.85    3.87   0
  -8   8 -12   22.02    5.85   0
  -8   8 -11  247.26   10.61   0
  -8   8 -10   19.01    5.39   0
  -7   7 -20   53.01    7.66   0
  -6   6 -22    9.63    5.69   0
  -6   6  -1  127.95    3.75   0
  -6   7 -16    7.43    6.20   0
  -6   7 -15   94.01    8.65   0
  -6   7 -14    4.72    5.81   0
  -6   7  -9   34.54    5.28   0
  -6   7  -8    8.54    3.70   0
  -5   6 -20   40.81    6.56   0
  -5   6  -4   84.71    3.74   0
  -4   4 -25   21.22    6.88   0
  -4   5 -22   27.62    5.72   0
  -4   5 -21   48.71    6.69   0
  -4   6 -13  133.90    7.63   0
  -4   6 -11   26.61    4.60   0
  -4   6 -10   67.33    5.29   0
  -4   6  -9   97.06    5.57   0
  -3   2 -27   34.43    6.66   0
  -3   3 -25   26.20    6.58   0
  -3   4 -23   21.72    5.73   0
  -3   4 -22   30.69    5.73   0
  -3   5 -18  155.75    9.08   0
  -3   5  -5   58.00    3.36   0
  -2   0 -28   87.35    8.76   0
  -2   1 -27   43.53    7.19   0
  -2   2 -25   92.37    8.33   0
  -2   3 -23   92.62    8.23   0
  -2   4 -19    8.82    5.92   0
  -2   4  -4  834.37    8.64   0
  -1  -1 -27   60.19    8.19   0
  -1   2 -23   34.89    5.89   0
  -1   3 -20  144.66    8.09   0
   0   1 -22   14.14    4.57   0
   0   3 -12  912.64   11.80   0
   1   1 -17  387.40    9.45   0
   1   1  -6 1791.18   10.50   0
 -11   9 -15    7.92    5.72   0
 -11   9 -14    2.95    5.67   0
 -11   9 -13   -3.23    6.10   0
 -11   9 -12    0.25    5.67   0
 -11   9 -11   -1.31    5.70   0
 -11   9 -10    1.01    4.98   0
  -8   6   3  413.67    4.53   0
  -8   7  -1   85.27    3.80   0
  -8   8 -17   60.17    8.34   0
  -8   8 -16    9.10    6.13   0
  -8   8 -15   28.83    6.72   0
  -8   8 -14   -3.40    5.26   0
  -8   8  -9   51.85    5.88   0
  -8   8  -8   13.25    4.17   0
  -6   7 -17   41.14    6.94   0
  -6   7  -6   31.55    4.57   0
  -5   5   1   29.46    1.68   0
  -5   6 -21   27.04    6.80   0
  -5   6  -3  124.31    4.30   0
  -4   5 -23    3.11    5.01   0
  -4   6 -18   61.31    6.96   0
  -4   6  -7  194.29    6.26   0
  -3   3 -26    5.23    5.60   0
  -3   4 -24   16.52    5.86   0
  -3   5 -20  155.28    9.55   0
  -3   5 -19   -0.82    5.89   0
  -2   2 -26    2.44    5.56   0
  -2   3 -24   31.50    6.32   0
  -2   4 -21  137.83    8.58   0
  -2   5 -14  222.41    8.29   0
  -2   5 -13  137.23    6.78   0
  -2   5 -11   44.50    4.80   0
  -1   1 -25   86.80    7.81   0
  -1   2 -24  205.67   10.51   0
  -1   3 -21   16.73    5.68   0
  -1   4 -15  501.45   11.08   0
   0   0 -24  316.04   11.25   0
   0   2 -20  172.48    8.16   0
   0   2  -4  490.54    5.43   0
   0   3 -14   38.47    4.44   0
   1  -2 -23   35.11    5.65   0
   1   1 -19  181.70    7.66   0
   1   2 -11  572.98    8.87   0
   2   0 -13  396.95    7.16   0
   2   0 -12  690.41    8.87   0
   2   0 -11  588.05    7.90   0
   2   0 -10 1701.65   12.15   0
 -10   9 -12   38.54    7.50   0
 -10   9 -11   23.45    6.41   0
  -9   8  -4   13.24    3.19   0
  -8   8 -18   14.83    6.49   0
  -8   8  -6   14.83    4.71   0
  -6   5   3  340.61    3.42   0
  -6   7 -20    3.50    6.25   0
  -6   7 -19   -1.42    5.66   0
  -6   7  -5   48.70    4.55   0
  -5   6 -22   22.98    6.19   0
  -5   7 -11   45.14    5.67   0
  -5   7 -10   65.60    5.88   0
  -4   5 -24   53.12    7.04   0
  -4   5  -1   14.44    1.56   0
  -4   6 -19   17.35    6.52   0
  -3   4 -25   13.08    5.24   0
  -3   5  -4  610.77    8.06   0
  -2   0 -29   48.64    8.18   0
  -2   1 -28   22.57    6.54   0
  -2   2 -27   29.25    6.65   0
  -2   3 -25  142.51    9.61   0
  -2   4 -22   62.47    7.31   0
  -2   4  -3  105.81    3.41   0
  -2   5 -17  108.36    7.20   0
  -2   5 -15  154.50    7.54   0
  -2   5  -9  481.76    9.04   0
  -1  -1 -28   19.44    6.37   0
  -1   1 -26    3.63    5.92   0
  -1   3 -22  132.60    8.48   0
  -1   4 -18  115.65    7.58   0
  -1   4 -17  109.64    7.52   0
  -1   4  -7  277.31    6.01   0
   0  -1 -26  197.97   10.36   0
   1  -1 -23   73.08    6.92   0
   1   1  -5  176.54    3.38   0
   1   2 -16  408.66    9.64   0
   1   2 -15   68.80    4.97   0
   1   2  -9  336.32    6.43   0
   2  -1 -18  174.09    6.63   0
   2   0 -16  709.00   11.13   0
   2   0  -9  590.81    6.94   0
 -10   9 -15   23.40    8.05   0
 -10   9 -10   10.20    4.99   0
  -8   7   0   19.25    2.51   0
  -7   7  -2  175.55    5.20   0
  -7   8 -17    6.06    5.91   0
  -7   8 -16   39.66    6.91   0
  -7   8 -15   58.38    7.25   0
  -7   8 -13   53.73    6.41   0
  -7   8 -12   40.73    6.30   0
  -7   8 -11   31.05    5.58   0
  -7   8 -10   22.38    5.38   0
  -6   6   0  136.57    3.59   0
  -5   6  -2   70.33    3.39   0
  -5   7 -16   30.99    6.24   0
  -5   7  -9  176.23    7.29   0
  -4   6 -21   80.84    8.15   0
  -4   6 -20  144.41    8.86   0
  -3   4   0  330.51    4.01   0
  -3   5 -22   89.76    7.87   0
  -3   6 -14   91.25    7.51   0
  -3   6 -13  103.18    7.57   0
  -3   6 -11   18.69    4.92   0
  -2   3 -26   15.98    6.22   0
  -2   5 -18  126.83    8.29   0
  -1   1 -27   73.54    7.74   0
  -1   2 -25   70.61    7.90   0
  -1   3 -23   15.31    6.23   0
  -1   4 -19  105.92    7.58   0
   0   0 -26    2.39    5.55   0
   0   1 -24   83.66    7.32   0
   0   2 -22    5.16    4.47   0
   1  -2 -24  197.30    9.54   0
   1  -1 -24   67.34    7.00   0
   1   2 -17  514.61   11.28   0
   1   2  -8  476.59    6.96   0
   2  -3 -20   28.57    4.42   0
   2  -2 -20   34.76    4.74   0
   2  -1  -6  764.50    5.20   0
   2   0  -8  562.35    6.33   0
  -9   9 -16    1.78    6.16   0
  -9   9 -15   -0.84    6.57   0
  -9   9 -14    4.22    5.95   0
  -9   9 -13    3.19    5.65   0
  -9   9 -12    1.92    5.37   0
  -7   8 -18    3.95    6.00   0
  -5   7 -20   61.53    8.28   0
  -5   7 -19   19.58    6.57   0
  -4   6 -22  100.73    8.22   0
  -3   5 -23    0.01    4.80   0
  -3   5  -3   22.34    2.33   0
  -3   6 -19    4.98    5.68   0
  -3   6 -18  209.83   10.01   0
  -3   6 -17   50.92    6.40   0
  -2   4 -24   51.10    7.21   0
  -2   5 -20  217.86   10.14   0
  -1   1 -28   20.05    6.72   0
  -1   2 -26  303.42   12.61   0
  -1   3 -24   61.38    8.00   0
  -1   4 -21   85.14    7.84   0
   0   2 -24   31.98    6.26   0
   0   3 -20  451.53   12.06   0
   0   4 -12  113.71    5.57   0
   1   1 -22  105.02    7.11   0
   2  -2 -21   25.31    4.27   0
   2  -1 -21   30.30    5.58   0
   2   0  -7 4937.26   16.54   0
   2   1 -17  195.14    7.69   0
   2   1 -16  282.52    7.76   0
   2   1 -15   33.59    4.03   0
   2   1 -11  781.00    9.53   0
   2   1 -10  332.82    6.22   0
  -9   9 -10    0.83    4.64   0
  -9   9  -9    2.35    4.83   0
  -8   8  -4   23.41    3.47   0
  -7   7  -1  126.87    4.20   0
  -7   8  -6   79.89    6.12   0
  -6   8 -17   34.43    6.66   0
  -6   8 -13   68.74    7.12   0
  -6   8 -11   13.54    5.53   0
  -6   8 -10   95.18    7.12   0
  -5   7 -21  130.42   10.19   0
  -5   7  -6  135.63    5.66   0
  -4   5   0    2.18    1.29   0
  -4   7 -17   28.87    6.83   0
  -4   7 -16   47.82    7.55   0
  -4   7 -15   34.88    6.52   0
  -4   7 -13   12.71    5.54   0
  -4   7 -12   26.49    5.41   0
  -4   7 -11   29.34    5.13   0
  -4   7 -10   22.62    4.80   0
  -3   6 -21   17.97    6.63   0
  -3   6  -7  118.40    5.26   0
  -2   4 -25   18.75    6.25   0
  -2   4  -2  843.59    7.48   0
  -2   5 -22   86.85    8.29   0
  -2   5 -21   45.04    6.24   0
  -1   2 -27   73.52    8.33   0
  -1   3 -25   27.59    6.13   0
  -1   3  -2  357.28    4.37   0
  -1   4 -22  124.18    8.80   0
  -1   4  -5  230.30    4.97   0
  -1   5 -17   54.24    6.46   0
  -1   5 -16  153.17    8.16   0
  -1   5 -15  220.82    9.22   0
  -1   5 -14  197.15    8.28   0
   0   1 -26  204.18   10.94   0
   0   3 -22   66.11    7.22   0
   0   4 -18  245.33    9.12   0
   0   4 -16  957.45   15.58   0
   1  -1 -25   92.53    7.65   0
   1   1  -4  100.72    2.63   0
   1   2 -21  103.04    7.75   0
   1   3 -17   15.55    5.02   0
   1   3 -16  288.22    8.87   0
   1   3 -15   21.42    4.33   0
   1   3 -14  196.32    6.84   0
   1   3 -13   27.23    3.78   0
   1   3 -12  234.29    6.74   0
   2  -2 -22   23.05    4.43   0
   2  -1 -22   82.12    6.80   0
   2   0 -21  221.77    8.91   0
   2   1 -18  171.40    7.54   0
   2   1  -9   14.92    2.30   0
   3  -2 -15    9.50    2.93   0
   3  -2 -13   76.62    3.28   0
  -9   9  -8    1.27    4.09   0
  -8   9 -11   16.05    5.40   0
  -5   6  -1   36.95    2.67   0
  -5   7  -5  152.31    5.74   0
  -4   7 -20   17.96    5.58   0
  -4   7 -18   18.55    5.48   0
  -4   7  -9   -0.25    4.19   0
  -3   5  -2  537.12    6.51   0
  -3   6 -22   50.67    6.89   0
  -2   5 -23   42.87    6.82   0
  -2   5  -5   70.55    3.60   0
  -2   6 -17   94.69    7.74   0
  -2   6 -15  125.36    7.78   0
  -2   6 -14  194.12    8.55   0
  -2   6 -12   24.81    5.37   0
  -1   3 -26  104.72    8.67   0
  -1   4 -24   68.22    7.57   0
  -1   5 -18   49.48    6.72   0
  -1   5  -9  142.13    5.66   0
   0   0 -28   58.58    7.78   0
   0   2 -26   91.96    9.23   0
   0   4 -20  141.45    7.97   0
   1  -1 -26    5.80    5.36   0
   1   1 -24   62.48    6.77   0
   1   2 -22   11.28    5.58   0
   1   2  -6  947.19    8.62   0
   1   3 -18  184.78    8.32   0
   1   3  -9   52.51    3.69   0
   2   1 -20  139.45    7.44   0
   2   1 -19  237.20    8.26   0
   2   1  -8  236.50    4.71   0
   2   2 -16   18.33    4.32   0
   2   2 -15  164.03    6.31   0
   2   2 -14   19.46    3.30   0
   3  -3 -15   76.61    3.74   0
   3  -3 -13  179.15    4.07   0
   3  -2 -16  858.76   10.92   0
   3  -2 -12  182.96    3.99   0
   3  -2 -11  286.90    4.63   0
   3  -1 -15  202.73    5.56   0
   3  -1 -12  966.12    9.77   0
  -8   9 -10    6.88    4.46   0
  -8   9  -9   65.59    6.65   0
  -7   8  -5   95.92    4.95   0
  -6   7  -2   47.80    3.43   0
  -6   8  -8    7.18    4.03   0
  -5   8 -16    3.09    5.84   0
  -5   8 -14   22.18    6.25   0
  -4   7 -21    5.37    6.07   0
  -4   7  -8   53.29    5.10   0
  -4   7  -7   31.99    4.91   0
  -3   6 -23    6.38    4.75   0
  -3   7 -16  248.84   11.43   0
  -3   7 -15    5.98    5.13   0
  -3   7 -14  431.01   12.28   0
  -2   6 -20   57.44    6.86   0
  -2   6 -18    6.28    5.28   0
  -2   6  -9  206.71    6.83   0
  -1   4 -25   65.80    8.19   0
  -1   4  -4   16.36    2.17   0
  -1   5 -21   34.77    7.16   0
  -1   5 -20   20.09    6.13   0
   0   1 -28   63.71    8.50   0
   0   3 -24  248.34   11.10   0
   1   2 -23   37.67    6.08   0
   1   3 -21   16.95    5.28   0
   1   3 -20  160.22    8.22   0
   1   3  -8  268.06    5.89   0
   2  -1 -24   68.93    7.73   0
   2   0  -6 1038.06    7.06   0
   2   1 -21   32.76    5.47   0
   2   2 -18   19.49    5.41   0
   3  -3 -17   56.34    3.99   0
   3  -3 -12  371.23    5.14   0
   3  -1 -11  337.96    5.54   0
 -10  10 -14    0.61    5.50   0
  -8   9  -8   19.99    4.62   0
  -7   9 -17    8.21    5.08   0
  -7   9 -16    5.02    6.35   0
  -7   9 -15   10.22    6.34   0
  -7   9 -12   15.71    5.26   0
  -5   8 -19   34.19    6.90   0
  -5   8 -18    6.14    5.37   0
  -3   7 -19   42.47    7.16   0
  -3   7 -18   12.15    5.76   0
  -3   7 -17   26.98    6.57   0
  -3   7 -12  101.31    7.16   0
  -2   6 -22   61.31    6.91   0
  -2   6  -8  124.37    5.49   0
  -1   5 -23   44.30    6.82   0
  -1   5 -22   60.87    7.91   0
   0   2  -2 3497.21   11.20   0
   0   3 -26  308.53   12.61   0
   0   3  -4 1365.29    9.50   0
   0   4 -22  302.76   11.69   0
   0   5 -14  673.17   13.05   0
   1   1 -26   10.83    6.06   0
   1   2 -25   78.14    8.34   0
   1   2 -24  189.19    9.45   0
   1   2  -5  483.74    5.91   0
   1   3 -22  129.04    8.29   0
   1   4 -17  112.00    7.01   0
   1   4 -16  306.61    9.64   0
   1   4 -15  501.51   10.86   0
   1   4 -14  256.07    8.09   0
   1   4 -13  112.65    5.77   0
   2  -1  -5  648.64    4.07   0
   2   0 -24  174.88    9.13   0
   2   1 -23   20.79    5.94   0
   2   1 -22   78.99    6.56   0
   2   1  -7   54.98    2.76   0
   2   2 -20   32.94    5.91   0
   2   2 -19  224.20    8.34   0
   3  -3 -11  143.97    3.06   0
   3  -2 -20   45.40    5.20   0
   3  -2 -19  316.92    8.33   0
   3  -2 -10  781.26    6.90   0
   3  -1 -19   15.61    4.47   0
   3  -1 -10 1069.16    8.87   0
  -8   9  -7  182.98    7.90   0
  -7   4   6  266.02    2.20   0
  -6   8  -6   67.07    5.03   0
  -5   6   0  138.92    3.39   0
  -4   2   5  206.41    2.18   0
  -4   7  -6   27.30    3.88   0
  -4   8 -16   91.05    8.78   0
  -4   8 -15   69.49    7.82   0
  -4   8 -14   95.17    8.70   0
  -3   7 -21   23.45    7.02   0
  -3   7 -20   95.88    8.04   0
  -3   7 -10   69.82    5.64   0
  -2   6 -23   37.25    6.42   0
  -2   6  -7  211.16    6.23   0
  -1   5 -24   35.34    7.06   0
  -1   5  -6  220.17    5.60   0
  -1   6 -19    7.10    5.39   0
  -1   6 -18   78.35    7.56   0
  -1   6 -17   34.79    6.18   0
  -1   6 -15   13.83    5.63   0
  -1   6 -14  238.13    9.44   0
  -1   6 -13   19.19    5.47   0
  -1   6 -12  156.86    7.73   0
   0   4 -24  128.14    9.24   0
   0   4  -6  582.14    7.71   0
   0   5 -20   57.01    7.44   0
   0   5 -18   39.43    5.81   0
   0   5 -12  102.76    6.16   0
   1   2 -26  281.59   12.24   0
   1   3 -24   53.38    8.02   0
   1   3 -23   14.95    6.00   0
   1   3  -7    7.07    2.41   0
   1   4 -20  133.67    8.08   0
   1   4 -18  114.77    7.47   0
   1   4 -12   31.66    4.25   0
   1   4 -11  339.97    7.93   0
   2  -1 -25   63.47    6.84   0
   2   0 -25  174.81    9.50   0
   2   2 -21   23.08    5.43   0
   2   3 -18   82.90    6.52   0
   2   3 -15  294.58    8.44   0
   2   3 -13  421.58    9.05   0
   3  -4 -15  108.56    3.67   0
   3  -4 -14  123.27    3.47   0
   3  -2 -21   16.59    4.52   0
   3  -1 -21   18.04    4.93   0
   3   1 -18  865.12   13.59   0
   3   1 -17   81.16    5.54   0
   3   1 -15  200.36    6.40   0
  -9  10 -14   15.95    5.67   0
  -9  10 -13   55.22    7.51   0
  -7   9  -9    2.09    4.50   0
  -6   7  -1   50.94    3.06   0
  -6   8  -5   89.68    5.02   0
  -6   9 -17   19.54    6.28   0
  -6   9 -16   38.08    7.50   0
  -6   9 -15    3.41    5.83   0
  -6   9 -13  127.88    8.50   0
  -6   9 -12   14.58    5.91   0
  -5   7  -3   23.12    2.82   0
  -5   8  -8   25.27    4.44   0
  -4   8 -19    3.94    5.93   0
  -4   8 -17   17.15    5.29   0
  -4   8 -12   42.69    6.03   0
  -4   8 -11   21.82    5.59   0
  -2   3   1  371.29    3.06   0
  -2   5  -3   93.33    3.33   0
  -2   7 -18   34.42    6.56   0
  -2   7 -17   12.81    5.77   0
  -2   7 -16   48.57    6.96   0
  -2   7 -14   11.16    5.59   0
  -2   7 -13   44.09    6.33   0
  -1   6 -21    4.35    4.96   0
  -1   6 -20   47.75    6.92   0
  -1   6 -11    4.46    4.42   0
  -1   6 -10  302.01    8.34   0
   0   5 -22  250.82   10.87   0
   0   5 -10  371.81    8.39   0
   1   1 -28   22.72    6.43   0
   1   1  -3  442.59    4.02   0
   1   2 -27   64.80    8.12   0
   1   3 -25   19.75    6.21   0
   1   4 -22  115.72    8.36   0
   1   4 -21   88.17    7.75   0
   1   4 -10   25.76    4.07   0
   2   0 -26  286.12   12.27   0
   2   1  -6  758.99    6.90   0
   2   2 -23   43.58    6.44   0
   2   3 -19  359.29   10.63   0
   2   3 -12    2.85    3.50   0
   3  -4 -13   58.41    2.49   0
   3  -3 -10  363.58    4.08   0
   3  -2  -9  349.34    4.36   0
   3  -1 -22   16.86    4.59   0
   3  -1  -9  670.63    6.49   0
   3   1 -19   24.69    5.66   0
   3   1 -12  987.14   10.94   0
   3   1 -11  345.52    6.52   0
  -8  10 -14    5.99    5.77   0
  -7   9  -7    9.35    4.33   0
  -6   9 -11  212.51    9.48   0
  -6   9 -10   10.13    5.06   0
  -5   8  -7   68.06    5.11   0
  -4   5   1   12.88    1.28   0
  -4   8 -10   10.06    4.60   0
  -3   7  -7   73.87    4.79   0
  -2   7 -20   -1.31    5.92   0
  -2   7 -19   13.97    5.37   0
  -2   7 -12    8.01    5.17   0
  -2   7 -11   13.37    4.76   0
  -1   5  -5  410.13    6.82   0
  -1   6 -23    6.82    5.23   0
  -1   6 -22   60.15    7.00   0
  -1   6  -9  100.37    5.48   0
   0   5 -24  105.52    8.82   0
   1   1 -29   19.07    6.75   0
   1   2 -28   70.13    8.15   0
   1   3 -26  103.68    8.49   0
   1   3  -6  370.08    5.96   0
   2   0 -27  109.40    9.55   0
   2   0  -5 1298.32    7.13   0
   2   1 -26   33.28    6.78   0
   2   2 -24   14.77    5.79   0
   2   3 -22   51.58    6.92   0
   2   3 -21  195.44    9.09   0
   3  -4 -12  375.72    4.52   0
   3   1 -22   16.35    5.45   0
   3   1 -10 1101.09   10.52   0
   3   2 -19  292.52    9.69   0
   3   2 -18   56.60    5.87   0
   3   2 -17  381.37    9.88   0
   3   2 -16  868.54   12.98   0
   3   2 -14  989.88   12.67   0
  -8  10 -12    4.36    5.48   0
  -8  10 -11   10.95    5.46   0
  -6   8  -4   68.59    4.16   0
  -6   9  -9   41.99    5.54   0
  -5   7  -2  146.05    4.44   0
  -5   8  -6   32.58    4.08   0
  -5   9 -17   -0.16    5.34   0
  -5   9 -15   -5.96    5.86   0
  -5   9 -14    4.19    5.40   0
  -5   9 -13   15.89    6.01   0
  -4   6  -1   71.02    2.87   0
  -4   8  -9   26.44    4.88   0
  -3   7  -6  364.30    8.18   0
  -3   8 -19   13.62    5.74   0
  -3   8 -17   22.96    5.89   0
  -3   8 -16    7.66    5.54   0
  -3   8 -14  109.16    8.16   0
  -3   8 -13   40.95    6.37   0
  -2   7 -10   41.72    5.17   0
   0   6 -18  199.68    9.28   0
   0   6 -16   28.40    5.74   0
   1   3 -27    0.82    5.54   0
   1   4 -24   65.80    7.52   0
   1   5 -18   41.89    6.03   0
   1   5 -15  205.17    8.36   0
   1   5 -14  186.54    8.04   0
   1   5 -12   40.38    4.54   0
   2   0 -28   81.59    8.94   0
   2   1 -27   49.70    7.30   0
   2   2 -26    8.20    5.58   0
   2   2 -25   84.02    7.36   0
   2   2  -7  195.86    4.45   0
   2   3 -24   33.09    6.99   0
   2   3 -23  102.92    7.96   0
   2   3  -9  782.32    9.78   0
   2   4 -19    8.58    5.51   0
   2   4 -18  185.94    8.41   0
   2   4 -16  232.07    8.58   0
   2   4 -15  182.56    7.73   0
   2   4 -14  214.03    7.44   0
   3  -1 -24  224.81    9.99   0
   3  -1  -8  278.54    4.08   0
   3   1 -23   32.74    6.38   0
   3   2 -20   53.52    5.71   0
  -7   9  -6   17.75    3.68   0
  -7  10 -15   15.52    5.99   0
  -7  10 -13    5.42    6.55   0
  -6   9  -8   69.69    5.59   0
  -5   3   5  162.88    1.61   0
  -5   9 -12   10.81    5.65   0
  -5   9 -11   19.90    5.17   0
  -4   8  -8  120.85    6.14   0
  -3   8 -12  133.77    8.04   0
  -3   8 -11    2.17    4.61   0
  -2   5  -2  644.32    7.01   0
  -2   7  -9   29.93    4.22   0
  -1   4  -2  147.14    3.28   0
  -1   5  -4   58.34    2.97   0
  -1   6  -7   96.11    4.75   0
  -1   7 -17   71.96    7.28   0
   0   6 -22   26.32    5.85   0
   0   6 -12  363.60    9.76   0
   1   3  -5   52.30    2.76   0
   1   4  -7  270.51    5.91   0
   1   5 -21   46.49    6.33   0
   1   5 -11   98.73    5.56   0
   2   1 -28   18.32    6.58   0
   2   4 -21  120.38    8.38   0
   2   4 -20  153.73    8.15   0
   2   4 -12  294.43    8.10   0
   3  -2  -8 2447.72    9.66   0
   3  -1 -25   15.64    5.82   0
   3   1 -24  209.98   10.22   0
   3   1  -9  703.80    8.04   0
   3   3 -19   22.76    4.94   0
   3   3 -18  143.31    7.58   0
   3   3 -17   56.03    5.84   0
   3   3 -16  196.58    7.60   0
   3   3 -15   81.13    5.56   0
   4  -2 -16  251.68    6.33   0
   4  -1 -20    1.80    4.27   0
   4  -1 -19   35.72    4.29   0
   4   0 -18 1238.77   15.72   0
   4   0 -17  459.57    9.82   0
  -7   9  -5    7.01    4.01   0
  -7  10 -12   13.33    5.73   0
  -7  10 -11   11.33    5.53   0
  -6   7   0   15.77    2.05   0
  -5   9 -10    2.16    4.94   0
  -4   8  -7  146.03    6.35   0
  -4   9 -17   10.74    5.78   0
  -4   9 -16   -0.21    6.09   0
  -4   9 -15   10.37    5.56   0
  -4   9 -14   49.83    7.36   0
  -3   5   0   15.99    1.54   0
  -3   8 -10   83.47    5.94   0
  -2   6  -4  102.83    3.90   0
  -2   8 -18   21.49    6.19   0
  -2   8 -15   21.37    6.33   0
  -1   7 -21   24.58    5.91   0
  -1   7 -12  367.95   10.33   0
  -1   7 -11  111.03    6.80   0
   0   4  -4   43.75    2.52   0
   0   6 -10  435.22    9.57   0
   1   5 -23   30.48    6.46   0
   1   5 -10   84.54    5.23   0
   2   1 -29   11.88    6.77   0
   2   1  -5  669.13    5.95   0
   2   2 -28    0.88    6.06   0
   2   3 -26   12.44    6.09   0
   2   3  -8  627.79    8.32   0
   2   4 -24   40.99    6.89   0
   2   4 -23   68.65    7.42   0
   2   4 -11   19.74    3.80   0
   3  -4 -11    9.99    1.23   0
   3  -3  -9   44.88    1.47   0
   3   1 -26  327.69   13.07   0
   3   1 -25   14.85    6.11   0
   3   2 -24  182.58   10.00   0
   3   3 -22   77.28    7.47   0
   3   3 -21   15.83    5.56   0
   3   3 -20   81.00    6.96   0
   3   3 -14  313.31    8.28   0
   3   3 -13  171.69    6.36   0
   4  -2 -20   42.84    4.45   0
   4  -2 -14  118.39    4.06   0
   4  -1 -21   39.32    4.78   0
   4  -1 -13   38.74    2.64   0
   4   0 -21   21.93    5.36   0
   4   0 -13  289.80    6.28   0
   4   1 -20    7.15    4.63   0
   4   1 -19   33.45    5.24   0
   4   1 -18   57.80    5.64   0
   4   1 -17   87.88    5.59   0
   4   1 -16  468.41    9.40   0
   4   1 -15  225.60    6.84   0
  -7  10 -10    5.63    4.42   0
  -6   9  -6   79.57    5.75   0
  -6  10 -13   10.62    5.65   0
  -5   7  -1  309.34    5.53   0
  -5   9  -9   13.13    4.46   0
  -4   8  -6  247.05    7.59   0
  -4   9 -13   70.44    7.16   0
  -3   8  -9   11.97    4.34   0
  -2   7  -7   48.98    4.33   0
  -2   8 -14   90.39    7.56   0
  -2   8 -13  105.58    7.75   0
  -2   8 -12   73.64    6.73   0
   0   7 -18   25.91    5.96   0
   0   7 -16    4.08    5.56   0
   1   2  -3 1131.77    7.32   0
   1   6 -21    0.18    5.23   0
   1   6 -20   50.07    7.02   0
   1   6 -19    5.16    5.48   0
   1   6 -18   70.28    6.97   0
   1   6 -17   30.35    6.06   0
   2   3 -27  126.29    9.44   0
   2   3  -7  408.15    6.72   0
   2   4 -25   14.17    5.69   0
   2   4 -10  864.21   11.43   0
   2   5 -21   42.87    5.97   0
   2   5 -20  221.57    9.66   0
   2   5 -18  134.39    8.08   0
   2   5 -17   99.72    7.36   0
   2   5 -16  188.51    8.25   0
   2   5 -15  154.00    7.92   0
   2   5 -14  218.64    8.13   0
   3   1 -27   16.24    6.95   0
   3   1  -8  279.22    5.08   0
   3   2  -9  398.72    6.85   0
   3   3 -23   16.67    6.11   0
   3   3 -12  388.05    8.13   0
   4  -3 -16  375.06    7.03   0
   4  -2 -21   29.12    4.24   0
   4  -2 -13   58.24    2.97   0
   4  -1 -23   85.23    7.67   0
   4  -1 -22  159.38    8.00   0
   4  -1 -12   13.91    1.96   0
   4   0 -23   37.15    6.01   0
   4   0 -22    4.06    4.47   0
   4   1 -22  163.57    8.60   0
   4   1 -21   33.77    5.45   0
   4   2 -19    5.12    4.51   0
   4   2 -18   88.82    6.16   0
   4   2 -17   45.36    4.67   0
   4   2 -16  251.19    7.61   0
  -6  10 -12    6.16    5.05   0
  -5   9  -8    2.72    4.00   0
  -4   9 -11  123.23    7.55   0
  -3   8  -8   11.33    4.00   0
  -3   9 -18    6.37    5.57   0
  -3   9 -17    8.18    5.55   0
  -3   9 -16    7.01    5.19   0
  -3   9 -15    2.52    5.66   0
  -2   7  -6   19.91    3.87   0
  -2   8 -11  172.11    7.93   0
  -1   3   0  757.87    4.96   0
  -1   5  -3  165.77    4.10   0
  -1   7  -9  135.55    6.14   0
   0   6  -8  380.83    8.29   0
   0   7 -20   28.62    6.15   0
   0   7 -14   14.31    5.13   0
   1   3  -4  637.12    6.69   0
   1   6 -23    7.81    4.97   0
   1   6 -13   21.51    5.42   0
   2   5 -23   35.69    6.91   0
   2   5 -22   86.86    7.75   0
   2   5 -13  131.94    6.49   0
   2   5 -12  351.97    8.96   0
   3  -1  -7  230.21    3.21   0
   3   2 -27   30.94    7.05   0
   3   3 -24   38.58    6.17   0
   3   4 -22   24.12    6.35   0
   3   4 -21   27.09    5.97   0
   3   4 -20  141.51    8.30   0
   3   4 -19   -1.55    5.24   0
   3   4 -16  132.10    7.08   0
   3   4 -15  119.24    6.71   0
   3   4 -14  113.00    6.06   0
   4  -3 -15  380.90    6.62   0
   4  -2 -12    2.93    1.78   0
   4  -1 -24   81.48    7.35   0
   4   0 -24  282.45   11.51   0
   4   0 -11 1519.08   12.41   0
   4   1 -24   88.07    7.91   0
   4   1 -23   79.15    7.52   0
   4   1 -12   13.37    2.63   0
   4   2 -22   59.90    7.00   0
   4   2 -21   31.15    5.23   0
   4   2 -20   38.47    5.37   0
   4   2 -15  166.72    6.37   0
   4   2 -14  120.26    5.45   0
  -6   5   4    8.53    0.58   0
  -6   9  -5  354.57    8.71   0
  -6  10 -10    5.16    4.86   0
  -5   5   3  322.56    2.76   0
  -5  10 -15   11.42    5.75   0
  -5  10 -13   72.14    7.69   0
  -4   7  -2   24.39    2.65   0
  -4   8  -5   85.41    4.91   0
  -4   9  -9   18.33    5.21   0
  -3   8  -7   58.92    4.93   0
  -3   9 -14   22.48    6.07   0
  -3   9 -13    8.65    5.32   0
  -2   5  -1  522.13    5.78   0
  -2   6  -3  781.56    8.69   0
  -2   8 -10   76.89    6.01   0
  -1   7  -8   69.57    4.84   0
  -1   8 -19   10.06    5.94   0
  -1   8 -18    1.83    4.70   0
  -1   8 -17    6.93    5.05   0
  -1   8 -16   63.72    7.93   0
   2  -1  -4  167.87    1.84   0
   2   0  -4  790.03    4.89   0
   2   2  -5  158.85    3.66   0
   2   3  -6  627.86    7.72   0
   2   5 -24   34.04    6.89   0
   2   5 -11   38.58    4.60   0
   3   1 -29   34.80    7.39   0
   3   1  -7  247.49    4.43   0
   3   2 -28   99.82    8.92   0
   3   3 -26   11.27    5.20   0
   3   4 -24   27.99    5.56   0
   3   4 -23   21.34    5.85   0
   3   4 -13   64.78    5.15   0
   3   4 -12  401.81    9.08   0
   4   0 -25  183.66   10.50   0
   4   1 -25   14.73    6.04   0
   4   1 -11   25.42    2.87   0
   4   2 -23   39.82    6.57   0
   4   2 -13   57.83    3.92   0
   4   3 -20   87.18    6.76   0
   4   3 -19   24.27    5.39   0
   4   3 -18  103.37    6.69   0
   4   3 -17  108.75    6.98   0
   4   3 -16  341.50    9.47   0
  -5   9  -6   19.76    4.45   0
  -5  10 -12    9.42    5.13   0
  -4   9  -8    9.84    4.18   0
  -3   8  -6  187.07    6.97   0
  -3   9 -12    9.76    5.17   0
  -3   9 -11    6.06    4.73   0
  -2   7  -5   91.27    4.75   0
  -2   8  -9   62.19    5.54   0
  -2   9 -17   19.75    6.23   0
  -2   9 -16   14.58    5.47   0
  -1   8 -13   45.71    6.46   0
   1   1  -2 1579.70    6.30   0
   1   6 -10  302.62    8.37   0
   1   7 -19   58.79    7.13   0
   1   7 -18  176.02    9.27   0
   1   7 -17   69.44    6.96   0
   1   7 -16   29.25    6.05   0
   2   5 -10  375.76    8.50   0
   2   6 -22   56.82    6.79   0
   2   6 -18    5.42    5.44   0
   2   6 -17   98.55    7.38   0
   2   6 -16  120.49    7.56   0
   2   6 -15  125.54    7.19   0
   3   4 -25    8.80    5.59   0
   3   5 -21   17.62    5.37   0
   3   5 -20  164.17    9.08   0
   3   5 -19   -1.57    5.60   0
   3   5 -18  151.06    8.17   0
   3   5 -17   37.29    5.86   0
   3   5 -16  156.05    7.61   0
   4  -3 -13  149.58    3.62   0
   4  -2 -11   33.32    2.15   0
   4  -1 -10  260.34    4.69   0
   4   0 -10 2527.13   15.02   0
   4   1 -26    9.37    6.02   0
   4   1 -10  249.70    5.47   0
   4   2 -25   31.90    6.49   0
   4   3 -23   45.12    6.39   0
   4   3 -21   87.75    6.58   0
   4   3 -15  342.36    9.08   0
   4   3 -14  419.97    9.48   0
   5  -1 -18   74.13    5.34   0
  -6   9  -4    7.02    3.29   0
  -5  10 -11   99.32    7.73   0
  -5  10 -10   30.60    5.44   0
  -4   8  -4   76.75    4.37   0
  -4  10 -15   11.35    6.01   0
  -2   9 -14   71.02    7.52   0
  -1   6  -4  358.79    6.63   0
  -1   8 -11   57.42    5.80   0
   0   8 -20   58.90    8.03   0
   0   8 -16   49.21    7.25   0
   1   6  -9   98.83    5.40   0
   1   7 -15   47.32    6.06   0
   1   7 -13  138.54    7.47   0
   2   4  -7  180.32    5.10   0
   2   5  -9  535.41    9.30   0
   2   6 -23   36.01    6.42   0
   2   6 -13  344.67    9.73   0
   3  -2  -7   89.44    1.84   0
   3   2  -7  106.51    3.95   0
   3   3  -8  581.23    8.22   0
   3   4 -10  616.81    9.83   0
   3   5 -24   40.25    6.47   0
   3   5 -23    0.92    5.61   0
   3   5 -22   83.94    7.41   0
   3   5 -15   39.03    5.17   0
   3   5 -14   40.91    5.42   0
   4   1 -28   55.38    8.34   0
   4   1 -27   22.32    6.02   0
   4   2 -27   24.15    6.73   0
   4   2 -26   56.84    7.50   0
   4   3 -24   64.61    7.18   0
   4   3 -13  142.75    5.99   0
   4   3 -12  153.40    5.77   0
   4   4 -21   29.33    6.05   0
   4   4 -20  174.58    8.67   0
   4   4 -19   66.20    7.00   0
   4   4 -18  171.08    8.32   0
   4   4 -17   63.36    6.17   0
   4   4 -16   68.29    5.49   0
   5  -1 -22   40.44    5.42   0
   5  -1 -20   69.27    5.65   0
   5   1 -22   37.72    5.75   0
   5   1 -19  761.19   13.48   0
   5   1 -18   71.54    5.71   0
   5   1 -17  704.35   12.09   0
   5   1 -15  148.39    6.33   0
  -5   9  -5   23.40    4.28   0
  -5  10  -9   21.16    5.16   0
  -4   7  -1   49.65    2.77   0
  -4  10 -13    4.89    5.36   0
  -4  10 -12   11.71    5.57   0
  -3   8  -5   13.24    3.59   0
  -3   9  -9    5.93    4.23   0
  -2   6  -2   46.91    2.61   0
  -2   8  -7   55.53    4.86   0
  -1   7  -6  245.80    6.81   0
  -1   8 -10    8.91    4.25   0
  -1   9 -18   15.06    5.29   0
  -1   9 -17    9.11    5.95   0
   0   8 -14   55.67    7.00   0
   1   3  -3   44.21    2.18   0
   1   4  -4   15.68    2.16   0
   1   6  -8  440.76    8.77   0
   1   7 -12  383.40   10.33   0
   2   3  -5  792.99    8.04   0
   2   6 -12   31.81    5.25   0
   3   1  -6  307.23    4.59   0
   3   5 -13   72.93    5.74   0
   3   5 -12  404.26    9.49   0
   4  -3 -12  152.40    3.32   0
   4   0  -9  613.53    7.12   0
   4   1 -29    8.54    6.89   0
   4   1  -9  484.60    6.97   0
   4   2 -28   34.83    6.51   0
   4   2 -10  180.64    5.11   0
   4   3 -26    4.56    5.40   0
   4   3 -11   55.24    3.80   0
   4   4 -24   36.65    6.25   0
   4   4 -23    7.96    4.89   0
   4   4 -22    8.28    5.18   0
   4   4 -15   56.45    5.63   0
   4   4 -14   99.33    6.00   0
   5  -1 -15  155.77    4.94   0
   5  -1 -14   64.07    3.73   0
   5   2 -22   42.40    6.31   0
   5   2 -21  214.70    8.97   0
   5   2 -19    2.41    4.15   0
   5   2 -18  155.40    7.32   0
   5   2 -17  364.99    9.61   0
   5   2 -16  151.70    6.83   0
   5   2 -15  938.83   13.25   0
  -4  10 -11    7.18    5.07   0
  -3   9  -8   34.95    4.56   0
  -3  10 -15   22.30    6.33   0
  -3  10 -14   32.24    7.13   0
  -2   4   1  281.17    3.20   0
  -1   9 -16    8.55    5.93   0
  -1   9 -15    8.89    5.55   0
  -1   9 -14   10.84    5.11   0
   0   4  -2  316.17    4.53   0
   1   2  -2 2340.51    9.40   0
   1   7 -11  121.04    6.76   0
   1   8 -20   31.58    6.62   0
   1   8 -19   12.21    4.93   0
   1   8 -18   -2.93    4.65   0
   2  -5 -10  363.72    2.77   0
   2   2  -4  159.04    3.40   0
   2   4  -6  569.47    7.96   0
   2   5  -8  147.10    5.40   0
   2   6 -11  393.33    9.47   0
   2   7 -21   13.57    5.20   0
   2   7 -20   -2.14    4.63   0
   2   7 -19   10.69    5.67   0
   2   7 -18   30.47    5.91   0
   2   7 -17   13.21    5.56   0
   2   7 -16   51.23    6.74   0
   3  -4 -10  531.98    2.90   0
   3  -1  -6  301.47    3.39   0
   3   5 -11   26.14    4.34   0
   3   6 -23    2.16    5.84   0
   3   6 -22   46.60    7.32   0
   3   6 -21   15.67    5.99   0
   3   6 -19   12.20    5.93   0
   3   6 -18  185.75    9.07   0
   3   6 -17   55.37    6.73   0
   3   6 -16  172.70    8.49   0
   4  -2 -10  182.56    3.45   0
   4  -1  -9  467.91    5.56   0
   4   2  -9  235.78    5.44   0
   4   4 -25   21.73    6.53   0
   4   4 -13  108.58    6.13   0
   4   5 -21   41.45    5.99   0
   4   5 -20  118.49    8.35   0
   4   5 -19  231.22    9.74   0
   4   5 -18  257.94    9.62   0
   4   5 -17   85.14    6.52   0
   5  -2 -15  975.63   10.71   0
   5  -1 -13  214.59    5.20   0
   5   1 -26   37.52    6.79   0
   5   1 -25  234.89   11.22   0
   5   2 -25   44.23    7.30   0
   5   2 -14  138.50    6.04   0
   5   3 -22   38.22    6.08   0
   5   3 -21   59.31    6.42   0
   5   3 -20   75.96    6.75   0
   5   3 -19  101.80    6.72   0
   5   3 -17  114.16    6.61   0
   5   3 -16  162.17    6.92   0
  -5  10  -8    8.07    3.90   0
  -4   6   1   62.06    2.06   0
  -4  10 -10    6.72    4.60   0
  -3   7  -2  166.40    4.29   0
  -3   8  -4  374.97    7.67   0
  -3  10 -12  126.08    8.77   0
  -2   5   0   79.68    2.39   0
  -2   8  -6  146.98    5.96   0
  -2   9 -10   72.90    6.70   0
  -1   6  -3   17.27    2.50   0
  -1   7  -5  157.81    5.33   0
  -1   8  -8   60.34    5.16   0
   0   1   0  116.83    1.14   0
   1   5  -5  394.65    6.70   0
   1   8 -17    3.61    4.81   0
   2   6 -10   68.69    5.04   0
   3   2  -6 2597.84   13.95   0
   3   5 -10  398.66    8.82   0
   4   4 -12  519.44   10.14   0
   4   5 -24   54.40    7.25   0
   4   5 -23    7.87    5.55   0
   4   5 -22   31.26    5.84   0
   4   5 -16   96.05    6.91   0
   4   5 -15   14.22    4.87   0
   5  -2 -14  139.07    4.36   0
   5   2 -26   33.63    7.18   0
   5   2 -13  368.53    8.09   0
   5   3 -25   17.90    5.69   0
   5   3 -24   27.01    6.29   0
   5   3 -23   39.57    6.17   0
   5   3 -14  157.60    6.44   0
   5   4 -20   11.37    5.76   0
   5   4 -19  227.75    9.55   0
  -5  10  -7   23.01    4.37   0
  -4   9  -5  121.78    5.93   0
  -4  10  -9    8.13    4.32   0
  -3   9  -7    1.50    3.44   0
  -3  10 -11    6.95    4.75   0
  -2   9  -9   13.66    4.35   0
  -2  10 -16    6.19    4.81   0
  -2  10 -15   -0.48    5.77   0
  -2  10 -14   22.15    6.09   0
  -1   9 -12   10.88    5.07   0
  -1   9 -11   24.31    5.36   0
   0   9 -18    0.62    4.72   0
   0   9 -16  128.87    8.91   0
   1   7  -9  141.62    6.33   0
   1   8 -14  163.63    8.59   0
   2   6  -9  207.60    6.70   0
   2   7 -13   43.26    5.76   0
   2   7 -12   10.38    4.90   0
   3   6 -13  100.08    6.44   0
   3   7 -21   17.71    5.69   0
   3   7 -19   46.23    5.95   0
   4   0  -8  357.70    5.08   0
   4   1  -8  813.15    8.40   0
   4   4 -11  272.36    7.66   0
   5  -3 -17  104.26    4.45   0
   5  -1 -12   47.92    2.94   0
   5   1 -28   24.75    7.41   0
   5   1 -11 1105.49   11.23   0
   5   2 -28   34.30    7.71   0
   5   2 -27   16.38    6.50   0
   5   3 -13  316.58    8.38   0
   5   4 -24   -0.02    5.18   0
   5   4 -23   34.42    5.99   0
   5   4 -22    0.62    5.53   0
   5   4 -21   81.85    7.18   0
   5   4 -18   12.05    5.47   0
   5   4 -17  309.74    9.90   0
   5   4 -16    2.94    4.59   0
   6   0 -20   58.24    5.45   0
   6   0 -18   83.74    6.10   0
   6   1 -21   72.40    6.13   0
   6   1 -19   19.11    5.12   0
   6   1 -18  460.21   10.87   0
  -7   6   4   43.39    1.00   0
  -5   8  -1   55.18    3.08   0
  -4  10  -8   10.70    4.04   0
  -4  11 -13    0.54    6.49   0
  -3   9  -6   28.15    4.67   0
  -3  10 -10   65.18    6.20   0
  -2   6  -1  269.54    4.57   0
  -2   8  -5  111.13    5.10   0
  -2   9  -8   21.53    4.26   0
  -2  10 -13   10.90    5.80   0
  -1   5  -1  182.04    3.64   0
  -1   8  -7   23.54    4.09   0
  -1   9 -10   12.73    4.74   0
   0   7  -6   72.08    4.21   0
   1   4  -3  405.21    5.64   0
   1   6  -6  305.21    7.17   0
   1   7  -8   72.38    4.76   0
   1   8 -12   45.73    6.31   0
   2   4  -5  177.93    4.68   0
   2   6  -8  120.28    5.44   0
   2   7 -11    9.58    4.75   0
   2   8 -19   62.93    7.56   0
   2   8 -18   15.51    5.81   0
   2   8 -17   57.93    6.96   0
   3   1  -5   40.08    2.17   0
   3   3  -6  846.83    8.89   0
   3   5  -9  122.04    5.29   0
   3   6 -11   16.44    4.81   0
   3   7 -18    9.18    4.55   0
   3   7 -17   25.91    6.05   0
   3   7 -15    7.77    5.77   0
   4  -1  -8  835.59    6.81   0
   4   2  -8  930.93    9.63   0
   4   4 -10  326.64    7.83   0
   4   5 -12  287.05    8.17   0
   4   6 -22   95.22    8.57   0
   4   6 -18   61.18    6.65   0
   4   6 -17   53.11    6.36   0
   4   6 -16  151.15    8.12   0
   5  -3 -16  171.22    4.98   0
   5   4 -25   94.76    8.37   0
   5   4 -15  202.87    7.66   0
   5   4 -14   25.03    4.69   0
   5   5 -21   53.23    6.77   0
   5   5 -19  173.42    8.77   0
   6  -1 -22   -0.91    4.39   0
   6  -1 -21   71.22    5.44   0
   6  -1 -19   18.15    4.21   0
   6   0 -23   96.08    7.72   0
   6   0 -17 1387.79   15.87   0
   6   0 -16  301.30    7.63   0
   6   1 -25   41.92    6.48   0
   6   1 -17  190.59    7.26   0
   6   1 -16   20.01    3.84   0
   6   2 -24    7.14    5.70   0
   6   2 -22   25.07    5.62   0
   6   2 -21    0.93    4.78   0
   6   2 -20   42.02    5.49   0
   6   2 -19   48.22    5.67   0
   6   2 -18   99.48    6.35   0
   6   2 -17   30.53    5.02   0
  -6   7   2   38.90    1.81   0
  -4   7   0   14.28    1.89   0
  -4   9  -4  343.63    8.04   0
  -4  10  -7    8.92    4.24   0
  -4  11 -12   17.82    5.59   0
  -3   7  -1   19.58    2.27   0
  -3  10  -9    3.04    4.04   0
  -2   9  -7   77.45    6.07   0
  -1   8  -6   86.78    4.95   0
  -1  10 -16   22.69    5.79   0
  -1  10 -15   18.76    6.00   0
   0   2   0   11.10    1.19   0
   0   8  -8   14.00    4.24   0
   1   3  -2  336.88    4.35   0
   1   8 -11   62.07    6.01   0
   1   9 -18   11.60    6.05   0
   1   9 -16    4.89    4.99   0
   2   1  -3  246.30    3.22   0
   2   7 -10   36.79    5.33   0
   2   8 -14   87.71    7.45   0
   3   2  -5  291.66    4.71   0
   3   5  -8   61.94    4.08   0
   3   6 -10  276.37    8.02   0
   3   7 -14  467.29   12.01   0
   4   1  -7  645.72    7.31   0
   4   3  -8 1636.38   13.68   0
   4   4  -9  226.71    6.42   0
   4   5 -11  259.16    7.75   0
   4   6 -15  138.67    7.80   0
   4   6 -14  420.28   11.08   0
   5  -3 -15  229.42    5.21   0
   5  -1 -11 1084.33    9.64   0
   5   1 -10   55.58    3.39   0
   5   3 -11  238.30    6.67   0
   5   4 -13  346.78    8.94   0
   5   5 -24    3.47    5.54   0
   5   5 -23   49.94    7.07   0
   5   5 -22    8.91    4.61   0
   5   5 -18   33.21    5.53   0
   5   5 -16   16.48    5.28   0
   6   0 -25  254.97   11.70   0
   6   1 -27    9.44    6.58   0
   6   1 -15  168.34    6.20   0
   6   1 -14   36.00    4.10   0
   6   2 -25   30.20    6.62   0
   6   2 -16  131.20    6.25   0
   6   2 -15  133.92    6.11   0
   6   3 -22   37.54    6.20   0
   6   3 -21   58.21    6.30   0
   6   3 -20  142.91    7.72   0
   6   3 -19   21.32    5.16   0
   6   3 -18  258.78    9.17   0
   6   3 -17  213.77    8.45   0
  -4  11 -11    7.78    5.13   0
  -3   9  -5   11.87    3.67   0
  -3  10  -8   -1.39    4.41   0
  -3  11 -13   -0.99    5.86   0
  -2   7  -2   32.91    2.86   0
  -2   8  -4   59.04    3.83   0
  -2  10 -11    9.88    4.46   0
  -2  10 -10   11.32    4.84   0
  -1   9  -9    4.66    3.77   0
  -1  10 -14   62.57    7.69   0
  -1  10 -13   41.17    6.53   0
   0   5  -2  464.73    5.97   0
   1   7  -7   67.55    4.66   0
   1   9 -15    7.07    5.34   0
   1   9 -14    4.53    5.45   0
   2   0  -3  928.65    4.56   0
   2   2  -3  226.91    3.58   0
   2   6  -7  209.73    6.17   0
   2   7  -9   25.44    5.14   0
   2   8 -13  103.10    7.36   0
   3   4  -6  429.74    6.93   0
   3   7 -13  145.82    7.90   0
   3   8 -19   11.62    5.60   0
   4   0  -7   83.71    2.54   0
   4   2  -7  170.26    4.38   0
   4   5 -10  436.01    9.06   0
   4   6 -13  149.58    7.34   0
   4   7 -21    3.19    4.34   0
   4   7 -20   12.04    5.09   0
   4   7 -19    8.65    4.63   0
   4   7 -18   23.68    5.50   0
   5  -2 -12  223.89    4.40   0
   5   5 -15   79.41    6.21   0
   5   5 -14   12.36    5.08   0
   5   6 -22   15.96    6.73   0
   5   6 -21   24.86    5.72   0
   5   6 -20   40.01    5.92   0
   6  -1 -15  175.19    5.47   0
   6   2 -27   15.61    7.05   0
   6   2 -14   15.85    3.84   0
   6   3 -26  130.15    9.99   0
   6   3 -25   18.78    6.19   0
   6   3 -16  222.01    7.92   0
   6   3 -15  431.28    9.89   0
   6   4 -24   29.67    5.67   0
   6   4 -23   13.82    5.65   0
   6   4 -21   65.49    7.17   0
   6   4 -19  273.00    9.93   0
   6   4 -18   13.51    5.42   0
   6   4 -17  234.38    9.28   0
  -4  10  -6   17.63    4.30   0
  -3  11 -12   25.70    6.17   0
  -2   9  -6  161.63    6.46   0
  -1   8  -5   48.82    4.35   0
  -1   9  -8   21.23    4.43   0
   0   9 -10    3.29    4.42   0
   1   8  -9   29.82    4.57   0
   1   9 -13   11.51    5.13   0
   2   4  -4  815.83    8.44   0
   2   9 -17   14.93    6.06   0
   3   3  -5  323.62    5.42   0
   3   7 -11  120.85    6.38   0
   3   8 -18   30.41    5.53   0
   3   8 -17   16.09    5.43   0
   3   8 -16    4.78    5.08   0
   4  -4 -13  102.85    2.63   0
   4   3  -7  629.60    8.49   0
   4   6 -12  111.38    6.59   0
   4   7 -17   27.27    5.31   0
   4   7 -16   59.86    6.69   0
   4   7 -15   33.27    5.42   0
   5  -3 -14  169.69    4.14   0
   5   1  -9 1013.05    9.94   0
   5   4 -11  725.98   11.39   0
   5   5 -13  211.42    8.01   0
   5   6 -19  105.85    7.61   0
   5   6 -18   51.39    6.58   0
   5   6 -17  101.99    7.61   0
   5   6 -16   85.24    6.70   0
   6  -2 -17   34.76    3.86   0
   6  -1 -14   34.34    3.20   0
   6   0 -13  244.37    5.83   0
   6   3 -14  115.34    6.07   0
   6   4 -25   47.90    7.57   0
   6   4 -16  145.86    7.54   0
   6   4 -15   85.92    6.51   0
   6   5 -22   66.79    7.37   0
   6   5 -20   39.87    6.84   0
   7   1 -22  139.58    8.31   0
   7   1 -21   44.30    6.30   0
   7   1 -20  110.11    6.76   0
   7   2 -22   11.89    5.54   0
   7   2 -21   48.33    6.46   0
  -5   8   0    8.79    1.89   0
  -4   8  -1  100.58    3.72   0
  -4   9  -3  212.43    6.00   0
  -3   6   1  104.59    2.57   0
  -3   9  -4   20.75    3.74   0
  -3  10  -7   12.47    3.76   0
  -3  11 -11   12.83    5.26   0
  -2  10  -9    2.16    3.96   0
  -2  11 -13   14.31    5.71   0
  -1   9  -7    6.89    4.21   0
  -1  10 -11   16.44    5.05   0
   0  10 -14   57.67    7.03   0
   1   4  -2  145.64    3.32   0
   1   5  -3  160.48    4.08   0
   1   8  -8   53.26    5.20   0
   1   9 -12   10.00    5.05   0
   2   3  -3  707.93    6.74   0
   2   6  -6  100.12    4.31   0
   2   7  -8   48.02    4.74   0
   2   8 -11  176.99    7.71   0
   2   9 -16   31.85    5.77   0
   3   6  -8  194.29    6.64   0
   3   8 -15   17.43    5.51   0
   3   8 -14  101.88    7.42   0
   4   6 -11   29.06    4.91   0
   4   7 -14   69.22    6.75   0
   5   2  -9 1919.52   14.46   0
   5   4 -10   35.82    3.86   0
   5   5 -12    8.32    4.52   0
   5   6 -15   26.92    6.03   0
   6   2 -12  123.63    5.19   0
   6   3 -13  129.41    5.87   0
   6   4 -14  251.19    8.36   0
   6   5 -23   30.06    5.85   0
   6   5 -19  211.97    9.59   0
   6   5 -18   19.89    5.68   0
   7   1 -25   37.08    6.54   0
   7   1 -24  121.91    8.52   0
   7   1 -23   86.53    7.38   0
   7   1 -19   54.43    5.71   0
   7   1 -18  171.88    7.43   0
   7   1 -17  202.78    7.91   0
   7   2 -25   80.97    8.36   0
   7   2 -24  119.53    8.61   0
   7   2 -23   54.92    6.68   0
   7   2 -20  200.41    8.75   0
   7   2 -19  263.33    9.45   0
   7   2 -18  420.76   10.96   0
   7   2 -17  270.46    9.17   0
   7   3 -24   31.36    6.90   0
   7   3 -23   44.29    6.97   0
   7   3 -19  126.87    7.60   0
  -3  11 -10    7.26    4.86   0
  -2   9  -5   56.99    4.63   0
  -2  10  -8   23.44    4.67   0
  -2  11 -12   -1.16    5.47   0
  -1   5   0  349.35    4.53   0
  -1  10 -10   10.08    4.56   0
   0   3   0   71.40    1.77   0
   0   8  -6  225.54    6.79   0
   0  10 -12   45.30    6.06   0
   1  -3  -4  618.00    3.45   0
   1   1  -1 1163.87    4.68   0
   1   2  -1  151.15    2.47   0
   1   9 -11   23.14    5.12   0
   2   8 -10   74.25    5.89   0
   3  -1  -5   31.84    1.27   0
   3   4  -5   61.03    3.32   0
   3   7 -10  103.61    6.19   0
   4  -3 -10  359.78    3.71   0
   4   1  -6 1180.98    8.76   0
   4   2  -6  444.13    6.17   0
   4   7 -13   15.54    5.21   0
   4   8 -19   -3.71    4.58   0
   4   8 -18   -0.82    5.12   0
   5  -2 -11   47.51    2.34   0
   5   5 -11  228.51    7.37   0
   5   6 -14   95.59    7.03   0
   5   6 -13  138.16    7.04   0
   5   7 -20   50.52    6.58   0
   5   7 -19   23.53    5.27   0
   5   7 -18   19.95    5.53   0
   5   7 -17   59.52    6.31   0
   6  -2 -15  141.17    4.59   0
   6  -1 -13  155.93    4.63   0
   6   0 -12   56.17    3.23   0
   6   3 -12  343.93    8.17   0
   6   4 -13  260.42    8.16   0
   6   5 -16  145.07    7.79   0
   6   5 -15   33.39    5.69   0
   6   6 -22   10.98    5.98   0
   6   6 -21   76.27    8.19   0
   6   6 -20   58.82    6.67   0
   7  -1 -21   50.07    5.37   0
   7  -1 -20  115.71    6.55   0
   7   1 -27   26.92    7.44   0
   7   1 -26   73.60    8.01   0
   7   1 -16  592.74   11.14   0
   7   2 -16  125.84    6.51   0
   7   3 -25   26.95    6.84   0
   7   3 -18   72.02    6.26   0
   7   3 -17  175.03    7.98   0
   7   4 -24   34.53    6.83   0
   7   4 -22   79.52    7.68   0
   7   4 -21   35.74    6.08   0
   7   4 -20   70.26    7.15   0
   7   4 -19   13.44    4.74   0
  -4   5   3  203.91    2.13   0
  -3   7   0  288.52    4.71   0
  -3  10  -6   95.44    5.77   0
  -2   7  -1   50.16    2.55   0
  -2  11 -11   17.77    5.39   0
  -1   7  -2  694.08    8.26   0
  -1   8  -4   22.46    3.08   0
  -1   9  -6    7.84    3.59   0
  -1  10  -9    9.26    4.34   0
   1   7  -5  167.64    5.57   0
   1   8  -7   27.19    4.28   0
   1   9 -10   13.18    4.41   0
   1  10 -15   18.45    5.42   0
   2   4  -3  115.18    3.48   0
   2   5  -4  734.39    8.69   0
   2   7  -7   41.66    4.17   0
   2   9 -13   79.52    8.26   0
   2   9 -12  103.21    8.15   0
   3   2  -4  170.98    3.32   0
   3   6  -7  114.18    5.14   0
   3   7  -9   31.59    4.79   0
   3   9 -17    9.58    5.18   0
   3   9 -16    5.25    4.86   0
   4  -1  -7  567.45    5.06   0
   4   3  -6  642.75    7.98   0
   4   5  -8  119.69    5.24   0
   4   8 -16   98.80    7.62   0
   4   8 -15   75.27    6.84   0
   5  -3 -13  317.00    5.01   0
   5   1  -8  152.86    4.13   0
   5   2  -8  703.96    8.89   0
   5   5 -10  178.24    6.67   0
   5   6 -12   85.73    6.20   0
   5   7 -16   30.26    6.14   0
   5   7 -15  334.61   10.91   0
   6   3 -11  318.63    7.40   0
   6   4 -12  113.19    5.84   0
   6   5 -14  236.91    8.68   0
   6   6 -19   37.73    5.67   0
   6   6 -18   59.77    6.90   0
   6   6 -17   33.61    5.73   0
   7  -1 -19   53.16    4.77   0
   7  -1 -18  170.22    6.63   0
   7   1 -15  223.81    7.14   0
   7   2 -15  220.47    7.28   0
   7   3 -16    9.59    4.88   0
   7   3 -15   78.54    5.98   0
   7   4 -18  102.09    6.99   0
   7   4 -17   15.43    5.14   0
   7   5 -22   58.80    7.70   0
  -4   2   4   39.08    1.02   0
  -3   9  -3    6.14    2.86   0
  -2  10  -7    7.21    3.79   0
  -2  11 -10    7.38    4.81   0
  -1  10  -8   40.10    6.00   0
  -1  11 -13   14.45    5.94   0
  -1  11 -12   55.17    7.25   0
   0  10 -10    5.51    4.38   0
   1   3  -1   32.92    1.63   0
   1  10 -13   41.12    6.94   0
   2   9 -11   34.88    5.79   0
   3   3  -4  328.20    5.16   0
   3   7  -8  467.70    9.89   0
   3   8 -11    3.73    4.64   0
   3   9 -14   17.04    5.76   0
   4   0  -6  840.25    6.57   0
   4   7 -11   31.53    4.91   0
   5  -1  -9 1001.93    8.12   0
   5   6 -11  167.37    6.85   0
   6  -2 -14   20.02    2.57   0
   6  -1 -12  337.72    6.04   0
   6   0 -11 1221.40   11.29   0
   6   4 -11  623.09   10.85   0
   6   5 -13  321.22    9.53   0
   6   6 -16   26.28    5.10   0
   6   6 -15  235.94    9.17   0
   6   7 -20    6.86    4.35   0
   7   1 -14  338.19    7.78   0
   7   2 -14   80.07    5.13   0
   7   3 -14   51.65    4.91   0
   7   4 -15   56.58    5.78   0
   7   5 -23    5.62    4.77   0
   7   5 -21   -3.48    4.58   0
   7   5 -19    6.03    5.36   0
   7   5 -18   18.76    5.61   0
   8   1 -23   13.15    6.19   0
   8   1 -22    7.38    5.05   0
   8   1 -21   71.73    6.86   0
   8   2 -24   21.70    6.06   0
   8   2 -23    6.65    5.51   0
   8   2 -22   -2.24    4.85   0
   8   2 -21   18.39    5.37   0
   8   2 -20   24.28    5.84   0
  -4   8   0  341.07    5.42   0
  -3   8  -1   23.27    2.26   0
  -3  10  -5   12.25    3.14   0
  -2   0   2 1222.56    4.97   0
  -2  10  -6   23.01    4.48   0
  -1   8  -3   45.55    3.61   0
  -1   9  -5    7.99    3.26   0
  -1  11 -11    9.50    5.10   0
   1   5  -2  220.15    4.43   0
   1   6  -3   13.12    2.52   0
   1   7  -4  847.27   10.89   0
   1   9  -8   14.53    4.59   0
   1  10 -12   59.84    7.00   0
   2   2  -2  212.66    3.22   0
   2   7  -6   16.05    3.38   0
   2   8  -8   78.21    5.71   0
   3   4  -4 1196.68   10.31   0
   3   6  -6   57.48    4.24   0
   3   8 -10   86.71    6.06   0
   3   9 -13    4.74    5.31   0
   4   5  -7    5.25    2.45   0
   4   6  -8  227.87    6.88   0
   4   7 -10   23.29    4.66   0
   4   8 -13   25.08    5.87   0
   4   9 -17   12.79    5.15   0
   5   4  -8   23.70    3.46   0
   5   5  -9  258.82    7.45   0
   5   7 -13  268.22    9.67   0
   5   8 -18    2.43    4.91   0
   6   1 -10  212.77    5.14   0
   6   3 -10  576.32    9.49   0
   6   5 -12   59.47    5.80   0
   6   6 -14   78.01    6.91   0
   6   7 -19   -2.00    4.30   0
   6   7 -18   -2.02    4.23   0
   7   1 -13   81.75    4.75   0
   7   2 -13  423.93    9.11   0
   7   3 -13  186.17    6.70   0
   7   4 -14  208.00    7.84   0
   7   5 -17   22.22    5.00   0
   7   5 -16  111.02    7.54   0
   7   6 -21   62.57    7.68   0
   7   6 -20    9.44    5.80   0
   8   0 -23  217.45   10.26   0
   8   0 -21  225.76    9.47   0
   8   1 -26    4.23    7.02   0
   8   1 -25  127.83    9.15   0
   8   1 -24    7.53    5.37   0
   8   1 -20   18.78    5.22   0
   8   1 -19  332.14   10.17   0
   8   1 -18   12.21    4.80   0
   8   2 -26    7.17    6.23   0
   8   2 -25   31.60    6.62   0
   8   2 -18   77.73    6.18   0
   8   3 -26   10.87    6.65   0
   8   3 -24    9.43    6.19   0
   8   3 -23   84.79    7.74   0
   8   3 -22   -3.78    5.13   0
   8   3 -21   87.06    7.62   0
   8   3 -20   30.58    6.07   0
   8   3 -19  475.54   12.80   0
   8   3 -18   48.17    6.43   0
   8   4 -23   81.71    8.27   0
   8   4 -22   23.16    5.89   0
   8   4 -21   67.75    7.77   0
  -2  11  -9    1.51    4.26   0
  -1  11 -10   13.46    5.30   0
   0   8  -4  480.15    8.60   0
   1   4  -1  485.49    5.38   0
   2   1  -2  303.08    3.14   0
   2   5  -3   97.62    3.43   0
   2   8  -7   53.84    4.77   0
   2   9 -10   69.23    6.31   0
   2  10 -13    9.92    5.42   0
   3   7  -7   65.39    4.80   0
   3   8  -9    9.94    4.26   0
   3   9 -12   13.57    5.28   0
   4   2  -5  211.76    4.23   0
   4   7  -9    5.72    4.16   0
   4   8 -12   38.45    5.96   0
   4   9 -16    7.68    5.20   0
   4   9 -15    4.17    4.39   0
   5  -2 -10  423.56    4.98   0
   5   1  -7  236.92    4.52   0
   5   3  -7  594.57    8.25   0
   5   6 -10   95.36    6.03   0
   5   7 -12   82.35    6.75   0
   5   8 -16    6.82    4.59   0
   5   8 -15   14.02    5.28   0
   6  -3 -16  217.17    5.34   0
   6  -2 -13   76.36    3.30   0
   6  -1 -11   89.20    3.52   0
   6   0 -10  545.49    7.31   0
   6   4 -10  141.55    5.92   0
   6   5 -11  384.58    9.49   0
   6   6 -13  266.52    9.16   0
   6   7 -16    9.11    5.46   0
   6   7 -15   74.27    7.09   0
   7   2 -12  606.67   10.28   0
   7   4 -13  280.64    8.60   0
   7   5 -15   89.56    6.97   0
   7   6 -19   82.57    6.96   0
   7   6 -18   12.90    5.03   0
   7   6 -17   65.21    6.59   0
   8   0 -20   10.40    4.28   0
   8   0 -18   42.60    5.06   0
   8   1 -17  404.73    9.93   0
   8   2 -16   34.40    4.81   0
   8   3 -17  371.98   10.72   0
   8   4 -24   15.25    5.79   0
   8   4 -20   14.80    5.48   0
   8   4 -19   59.49    6.85   0
   8   4 -18   17.99    5.17   0
   8   5 -22   13.23    5.66   0
  -3   9  -2   17.66    2.92   0
  -2   6   1  260.54    4.13   0
  -2   7   0   19.95    1.96   0
  -2  10  -5    7.60    3.43   0
  -2  11  -8    2.79    3.70   0
  -1   9  -4   19.71    3.70   0
   0  10  -8   11.18    4.31   0
   0  11 -12   36.54    6.34   0
   1   8  -5   57.13    4.14   0
   1   9  -7    6.48    4.08   0
   1  10 -10   13.20    4.49   0
   2   7  -5   88.58    4.65   0
   2   9  -9   17.45    4.33   0
   3   6  -5   91.66    4.91   0
   3   9 -11    2.47    4.66   0
   3  10 -15   25.37    5.67   0
   4   1  -5  250.03    4.04   0
   4   6  -7  191.35    6.35   0
   4   8 -11   22.82    5.03   0
   4   9 -14   57.06    6.71   0
   5  -3 -12  137.16    2.98   0
   5   5  -8   47.59    4.11   0
   5   6  -9   91.51    5.57   0
   5   7 -11   42.35    5.19   0
   5   8 -14   27.19    5.73   0
   6   1  -9  457.57    6.98   0
   6   5 -10  144.16    6.43   0
   6   6 -12  174.03    7.72   0
   6   7 -14   10.11    5.14   0
   6   8 -18   64.50    6.83   0
   7  -1 -14  341.07    6.90   0
   7   4 -12   79.61    5.38   0
   7   5 -13   38.64    5.27   0
   7   6 -16   50.35    6.49   0
   7   6 -15  147.79    7.89   0
   7   7 -20   64.31    6.89   0
   7   7 -19   54.92    6.43   0
   8  -1 -21   72.77    5.74   0
   8   2 -15  144.06    6.26   0
   8   3 -16    8.21    4.48   0
   8   3 -15   67.70    5.59   0
   8   4 -16   28.94    5.71   0
   8   5 -21  107.78    8.19   0
   8   5 -20    0.07    5.16   0
   8   5 -19    9.67    5.77   0
   8   5 -18    1.90    4.46   0
  -3   1   3 1118.94    4.66   0
  -3   7   1   18.66    1.63   0
  -1  11  -9    5.30    3.83   0
   1   6  -2  570.86    7.33   0
   1  10  -9    8.38    4.52   0
   1  11 -13   12.78    6.19   0
   2   4  -2  961.40    8.19   0
   2   8  -6  122.90    5.94   0
   2   9  -8   19.25    4.93   0
   2  10 -11   10.36    4.87   0
   3   3  -3  457.76    5.62   0
   3   7  -6  340.76    7.76   0
   3   8  -8    7.34    4.06   0
   3   9 -10   15.69    4.84   0
   3  10 -14   45.73    6.41   0
   4   4  -5  199.71    5.17   0
   4   8 -10   10.23    4.80   0
   4   9 -13   70.01    7.20   0
   5  -1  -8  144.93    3.20   0
   5   7 -10   64.13    5.64   0
   5   8 -13  113.13    8.16   0
   5   9 -16    8.33    4.96   0
   6  -3 -15  422.92    6.52   0
   6   6 -11   15.68    4.58   0
   6   8 -17   35.40    6.12   0
   6   8 -16   14.81    5.85   0
   7  -2 -16  130.83    4.99   0
   7   2 -11  583.39    9.55   0
   7   6 -14   37.87    5.81   0
   7   7 -18   93.06    7.49   0
   7   7 -17   41.73    5.56   0
   8  -1 -19  355.39    9.06   0
   8   0 -16  130.15    5.82   0
   8   1 -15   64.25    4.74   0
   8   2 -14   13.32    3.61   0
   8   3 -14    0.33    4.31   0
   8   4 -15  424.06   11.05   0
   8   5 -16    4.18    5.05   0
   8   6 -21   38.98    7.05   0
   8   6 -20   22.65    5.70   0
   8   6 -19   81.74    7.68   0
   9   1 -23   97.57    8.07   0
   9   2 -26    6.76    7.03   0
   9   2 -25  171.33   11.20   0
   9   2 -24   39.16    7.43   0
   9   2 -23   58.51    7.39   0
   9   2 -21  154.75    8.55   0
   9   2 -20   42.64    5.98   0
   9   3 -25   69.15    8.07   0
   9   3 -24   -2.83    5.77   0
   9   3 -22   10.33    5.70   0
   9   3 -21   69.63    7.32   0
   9   3 -20   -4.15    4.97   0
  -3   8   0    2.98    1.95   0
  -1   5   1  173.31    3.03   0
  -1  11  -8   19.62    4.74   0
   0   5   0  704.05    6.35   0
   0  11 -10   12.15    4.80   0
   1   5  -1  186.39    3.84   0
   1   9  -6    8.19    3.63   0
   1  11 -12   62.25    7.75   0
   2   7  -4    8.10    3.40   0
   2  10 -10   16.59    5.07   0
   3   1  -3 1054.52    6.46   0
   3   4  -3   43.30    2.66   0
   4   6  -6  279.77    6.93   0
   4   8  -9   24.67    4.92   0
   4   9 -12  192.24    9.41   0
   5   2  -6  404.62    6.29   0
   5   3  -6  176.14    4.65   0
   5   8 -12   27.26    5.38   0
   6  -2 -12  120.29    3.47   0
   6  -1 -10  212.24    4.33   0
   6   0  -9  887.09    8.73   0
   6   2  -8  296.07    5.86   0
   6   5  -9  207.88    7.05   0
   6   6 -10  112.73    6.30   0
   6   7 -12   47.76    5.96   0
   6   8 -15   65.99    6.96   0
   7  -1 -13   74.06    3.71   0
   7   3 -10  150.93    5.63   0
   7   4 -11   21.13    4.08   0
   7   5 -12  155.46    6.89   0
   7   6 -13  107.21    7.16   0
   7   7 -16   24.67    5.44   0
   7   7 -15   72.22    6.77   0
   8  -1 -18   17.40    3.79   0
   8  -1 -17  402.89    8.71   0
   8   0 -15  765.42   11.21   0
   8   1 -14   39.44    4.22   0
   8   2 -13  108.60    5.71   0
   8   3 -13  135.46    6.38   0
   8   4 -14   68.17    6.00   0
   8   5 -15  464.71   11.98   0
   8   6 -18    6.19    4.84   0
   9   1 -25   16.18    6.42   0
   9   1 -21   40.26    5.84   0
   9   1 -19   14.63    5.35   0
   9   2 -19  532.75   13.09   0
   9   2 -18   75.43    6.43   0
   9   3 -18    2.75    5.20   0
   9   4 -24   14.96    5.25   0
   9   4 -23   63.15    7.46   0
   9   4 -21   70.43    7.89   0
   9   4 -20   57.41    6.69   0
   9   4 -19   61.07    6.87   0
   9   5 -22   10.49    5.82   0
  -2  10  -4   36.71    3.59   0
  -1  10  -5   16.66    3.88   0
   1   8  -4   26.32    3.21   0
   1  11 -11   10.23    5.33   0
   2   5  -2  688.83    7.55   0
   3   9  -9    4.82    4.20   0
   3  10 -12  112.00    8.69   0
   4   2  -4   39.95    2.27   0
   4   3  -4  149.19    3.82   0
   4   7  -7   28.32    4.41   0
   4   9 -11  105.59    7.62   0
   4  10 -14   18.01    5.62   0
   5   1  -6  107.24    3.16   0
   5   7  -9  151.77    7.35   0
   5   8 -11  139.21    7.65   0
   5   9 -14    0.83    4.67   0
   6   1  -8   87.93    3.49   0
   6   4  -8  367.12    7.70   0
   6   7 -11    9.05    4.98   0
   6   8 -13   39.95    6.37   0
   7   4 -10  521.58    9.82   0
   7   5 -11   66.46    5.61   0
   7   6 -12   12.46    5.09   0
   7   8 -17    7.23    4.23   0
   8   1 -13  483.15    9.02   0
   8   4 -13  180.69    7.36   0
   8   6 -16    3.57    5.19   0
   8   7 -19   29.50    5.65   0
   9   1 -18   54.15    5.64   0
   9   3 -17  221.87    9.06   0
   9   4 -18   31.35    6.27   0
   9   4 -17  133.25    7.71   0
   9   5 -21   69.90    7.66   0
   9   5 -19   -1.43    4.78   0
 -22   2   1    0.39    6.57   0
 -22   3   6    9.38    7.77   0
 -21   2   0  107.72    9.77   0
 -21   3   5    6.64    6.00   0
 -20  -3 -11    7.72    6.57   0
 -20   0  -6   46.20    7.94   0
 -20   1  -4   10.19    5.94   0
 -20   2  -1    5.25    6.63   0
 -20   3   4    7.09    6.07   0
 -19  -5 -13   12.56    9.54   0
 -19  -4 -12    5.04    7.42   0
 -19  -3 -11    3.47    6.74   0
 -19  -2 -10   63.25    9.31   0
 -19   2  -1   23.03    7.16   0
 -19   3   3   -6.96    5.43   0
 -18  -2 -10   23.73    6.22   0
 -18   3   2   44.06    7.37   0
 -18   4   9    5.31    5.85   0
 -17   1  -5   69.67    8.37   0
 -17   3   2   86.08    7.95   0
 -17   4   8  135.18    9.09   0
 -16  -4 -13   34.11    8.40   0
 -16   2  -2   31.19    6.07   0
 -16   4   8  121.30    8.66   0
 -15  -4 -13   25.18    7.79   0
 -15  -3 -12   92.21    9.31   0
 -15   1  -5  110.47    8.03   0
 -14  -3 -12   57.58    7.64   0
 -14  -2 -11   33.94    6.73   0
 -14   4   7  100.31    6.95   0
 -13  -4 -13    9.85    5.75   0
 -13  -3 -12   58.63    7.20   0
 -13   4   7   27.57    4.46   0
 -12  -4 -13  147.95    9.52   0
 -12  -3 -12    6.88    5.22   0
 -11  -1  -9  319.28    9.94   0
 -10   0  -7  478.67   10.46   0
 -10   4   8   13.22    3.53   0
  -8   1  -4  120.60    5.16   0
  -8   2  -1  123.71    4.89   0
  -7  -1  -8 1282.62   13.67   0
  -7   3   4   52.72    3.12   0
  -6   3   5   81.83    3.00   0
  -5  -4 -11  660.82    9.11   0
  -4  -2  -8  975.65    9.16   0
  -2  -3  -8  701.88    5.68   0
 -22   2   0    3.68    6.37   0
 -22   3   5   15.09    7.74   0
 -21   1  -4   32.06    7.32   0
 -21   2  -1   26.66    7.91   0
 -21   3   4   19.50    7.33   0
 -20  -2 -10   18.98    7.39   0
 -20   3   3    0.21    6.15   0
 -19   1  -5   27.59    6.97   0
 -19   3   2   24.66    6.75   0
 -19   4   8   -1.94    6.55   0
 -19   4   9   22.25    6.75   0
 -18  -4 -13   -1.32    7.35   0
 -18  -1  -9   10.91    6.32   0
 -18   1  -5   30.83    7.01   0
 -17  -4 -13    6.17    7.03   0
 -17  -3 -12   26.51    7.99   0
 -17   3   1   12.70    5.72   0
 -17   4   7    5.48    5.60   0
 -16  -2 -11   24.39    7.22   0
 -16   2  -3   28.33    6.49   0
 -16   4   7   37.61    6.25   0
 -15  -5 -14    4.49    6.46   0
 -15   3   1   62.31    6.07   0
 -15   4   6   17.72    5.76   0
 -14   2  -3   23.52    5.69   0
 -14   4   6  147.86    8.10   0
 -13  -5 -14   32.92    6.54   0
 -13   2  -3   45.04    5.80   0
 -13   4   6   79.78    6.28   0
 -12  -5 -14   11.31    5.43   0
 -12  -2 -11   -0.00    5.23   0
 -12   3   1  934.62   14.38   0
 -11  -3 -12    6.52    4.62   0
 -11  -2 -11   61.99    6.12   0
 -10  -4 -13  219.76    9.17   0
 -10  -3 -12  309.75    9.88   0
  -8   4  10    2.11    2.48   0
  -7  -3 -11  143.87    5.51   0
  -6   2   0  424.89    6.56   0
  -5  -3 -10   56.75    3.19   0
  -5   2   1 2018.28   12.29   0
  -4   2   2  774.98    6.61   0
 -22   3   3   14.06    7.43   0
 -22   3   4   29.16    6.69   0
 -21   3   3    4.81    5.43   0
 -20  -1  -9    7.33    6.39   0
 -20   0  -7   16.40    6.53   0
 -20   1  -5   -0.53    6.20   0
 -20   2  -2   15.80    6.94   0
 -20   3   2   26.97    7.96   0
 -20   4   8   13.81    7.90   0
 -19  -4 -13    7.01    8.12   0
 -19  -3 -12   17.87    9.10   0
 -19  -2 -11   14.95    7.67   0
 -19   4   7   27.25    6.84   0
 -18  -5 -14   57.25   10.37   0
 -18  -2 -11   27.64    7.45   0
 -18   4   6   59.64    7.81   0
 -18   4   7    6.51    5.52   0
 -17  -1 -10  160.18   11.43   0
 -17   2  -3   14.29    5.98   0
 -17   4   6   60.28    7.19   0
 -16  -1 -10  124.65   10.13   0
 -16   1  -6   53.76    7.39   0
 -16   3   0   -4.21    5.48   0
 -16   4   6   85.20    7.40   0
 -15  -1 -10   67.90    8.36   0
 -15   1  -6   23.14    6.93   0
 -15   4   5   45.17    6.05   0
 -14   3   0  521.34   12.57   0
 -14   4   5   55.24    6.20   0
 -13  -1 -10  224.07   10.77   0
 -13   3   0   90.61    6.26   0
 -12   0  -8   58.29    6.18   0
 -12   1  -6   65.15    6.05   0
 -12   4   6   78.44    5.34   0
 -11   2  -3  153.66    6.64   0
 -10  -5 -14   49.53    6.09   0
 -10  -2 -11   10.77    4.48   0
 -10   4   7  235.59    6.88   0
  -8   0  -7 5138.32   27.64   0
  -7  -5 -13   43.04    4.42   0
  -7  -2 -10  653.14   10.59   0
  -7   2  -1  762.54    9.72   0
  -7   4  12   62.71    2.76   0
  -5  -5 -12   15.36    2.70   0
  -3  -4 -10  548.72    6.22   0
 -21   1  -5   15.40    6.10   0
 -21   2  -2   71.13    8.98   0
 -21   3   2   35.76    7.55   0
 -21   4   8    7.79    6.29   0
 -20  -2 -11    0.31    6.73   0
 -20   0  -8   22.12    7.13   0
 -20   2  -3   -4.68    5.90   0
 -20   3   1   -2.04    5.79   0
 -20   4   7   -0.41    6.01   0
 -19  -1 -10   97.43    9.94   0
 -19   1  -6   43.59    8.09   0
 -19   2  -3   20.31    6.43   0
 -19   4   6   20.94    6.50   0
 -18  -1 -10   42.43    7.86   0
 -18   4   5    9.57    6.05   0
 -17  -4 -14   60.05   10.47   0
 -17  -3 -13    3.35    7.06   0
 -17   2  -4  249.93   10.85   0
 -17   3   0   74.43    7.58   0
 -17   4   5   11.68    5.35   0
 -16  -3 -13   23.35    7.35   0
 -16  -2 -12   51.07    8.29   0
 -16   2  -4   73.05    7.46   0
 -16   4   5   16.28    5.42   0
 -15  -3 -13   10.72    6.71   0
 -15  -2 -12   37.57    7.88   0
 -15   2  -4   82.07    7.73   0
 -14  -3 -13   59.72    7.65   0
 -14  -2 -12   18.41    6.44   0
 -14   2  -4   17.48    5.77   0
 -13  -4 -14   59.98    8.16   0
 -13  -3 -13   41.67    6.79   0
 -13  -2 -12   19.59    6.11   0
 -13   2  -4   20.07    5.32   0
 -13   4   5   24.26    4.48   0
 -12  -3 -13  168.90    9.53   0
 -12   3   0  145.73    7.15   0
 -12   4   5  357.20    9.55   0
 -11  -1 -10  140.24    7.66   0
 -10   0  -8  614.71   11.94   0
  -8   1  -5  482.06    8.69   0
  -8   2  -2   33.68    3.62   0
  -8   3   2  135.57    4.70   0
  -7   3   3  390.08    6.60   0
  -7   4  11   13.22    2.14   0
  -6  -4 -12  106.20    4.78   0
  -6  -3 -11  335.04    7.24   0
  -6   3   4 1086.28    9.49   0
  -3  -3  -9   47.22    2.17   0
  -3   2   3  186.60    2.87   0
  -2  -1  -5  677.42    5.25   0
 -21   1  -6    9.31    5.92   0
 -21   2  -3   15.65    6.88   0
 -21   3   1   -0.57    5.74   0
 -21   4   6   -0.25    5.96   0
 -21   4   7   -2.32    6.15   0
 -20  -1 -10   12.92    7.28   0
 -20   1  -6   44.83    6.79   0
 -20   3   0  109.62    9.70   0
 -20   4   6   21.02    7.44   0
 -19  -4 -14   -0.04    7.85   0
 -19  -3 -13   -4.93    7.18   0
 -19  -2 -12   25.60    7.92   0
 -19   2  -4   24.27    6.89   0
 -19   3   0   32.37    6.50   0
 -19   4   5    8.34    5.93   0
 -18  -3 -13   38.21    8.39   0
 -18  -2 -12    5.83    7.19   0
 -18   1  -7    8.10    6.25   0
 -18   2  -4    9.18    6.31   0
 -18   3  -1   31.41    6.54   0
 -17  -2 -12  151.57   11.02   0
 -17  -1 -11   21.08    7.16   0
 -17   4   4    2.69    5.26   0
 -16  -1 -11   47.74    8.00   0
 -16   1  -7    5.51    6.03   0
 -16   3  -1  123.00    8.43   0
 -16   4   4   40.15    6.30   0
 -15   4   4    2.60    4.79   0
 -14   1  -7   48.79    6.32   0
 -14   3  -1   18.01    6.24   0
 -14   4   4  152.88    7.93   0
 -13   1  -7    3.51    5.02   0
 -13   4   4  432.65   11.09   0
 -12  -4 -14    4.61    5.26   0
 -12  -2 -12    7.61    5.46   0
 -12   2  -4   -1.33    4.23   0
 -11  -4 -14  109.83    8.19   0
 -11  -3 -13  137.27    7.87   0
 -11   2  -4  130.85    6.54   0
 -10  -1 -10   93.88    6.34   0
 -10   1  -6  157.06    5.99   0
  -9  -5 -14   11.77    4.27   0
  -9   3   1  168.45    5.58   0
  -9   4   7  447.42    7.81   0
  -8   4   8   31.03    3.16   0
  -6   1  -4   32.62    3.09   0
  -5   3   5  149.33    3.47   0
  -3  -5 -11   24.50    2.17   0
  -3   1  -1   64.66    2.56   0
 -22   4   6   15.39    8.70   0
 -22   4   7    1.96    7.01   0
 -21   2  -4   11.55    6.13   0
 -21   3   0   21.94    7.34   0
 -21   4   5   35.79    8.24   0
 -20  -2 -12    1.11    6.34   0
 -20   0  -9   51.65    9.04   0
 -20   1  -7   12.53    5.86   0
 -20   3  -1    4.41    5.24   0
 -20   4   4   38.11    8.28   0
 -20   4   5    7.62    5.65   0
 -19  -1 -11   47.81    8.81   0
 -19   1  -7   64.89    8.10   0
 -19   3  -1    9.03    6.18   0
 -19   4   4   37.45    7.40   0
 -18  -1 -11    2.97    7.68   0
 -18   4   3   13.06    6.22   0
 -17   2  -5   21.08    6.80   0
 -17   4   3   -1.18    5.15   0
 -16   3  -2  101.72    8.05   0
 -16   4   3    4.56    5.09   0
 -15   2  -5  322.69   11.57   0
 -15   3  -2   90.58    7.38   0
 -15   4   3  180.51    8.46   0
 -14   2  -5   61.74    6.87   0
 -13  -1 -11  184.54   10.04   0
 -13   2  -5  264.08    9.31   0
 -13   4   3   39.02    6.10   0
 -12  -1 -11   28.40    5.53   0
 -12   4   4   25.63    4.76   0
 -11   1  -7    9.70    4.52   0
 -11   3  -1  246.75    7.73   0
 -10  -4 -14   47.87    6.03   0
 -10  -3 -13   49.31    5.47   0
 -10   2  -4   80.41    4.90   0
 -10   4   5  153.77    5.66   0
  -9   4   6   32.11    3.57   0
  -8   3   1  275.75    6.60   0
  -7   1  -5   24.29    3.25   0
  -7   2  -2  472.22    8.00   0
  -7   3   2  113.56    4.47   0
  -6  -5 -13  273.91    6.92   0
  -5   2   0  724.73    7.93   0
  -4  -3 -10  385.03    5.92   0
  -4  -1  -7  583.48    6.90   0
  -4   0  -5  764.99    7.69   0
   1  -5  -7  217.20    3.18   0
 -21   1  -7   -5.27    4.42   0
 -21   3  -1    5.82    5.89   0
 -21   4   4    6.58    6.75   0
 -20  -1 -11    1.68    6.30   0
 -20   4   3    2.73    5.37   0
 -19  -3 -14   23.81    8.19   0
 -19   2  -5   13.04    6.15   0
 -19   3  -2   24.68    6.43   0
 -19   4   3   22.37    6.55   0
 -18  -4 -15    0.24    7.59   0
 -18  -3 -14    4.32    7.06   0
 -18   0 -10  135.07   11.30   0
 -18   3  -2   54.97    7.63   0
 -18   4   2   54.06    7.73   0
 -17  -4 -15    4.30    7.36   0
 -17  -3 -14   27.50    7.66   0
 -17  -2 -13   17.90    7.06   0
 -17   3  -2   74.08    7.29   0
 -17   4   2   52.28    6.80   0
 -16  -3 -14    8.61    6.60   0
 -16  -2 -13   -0.49    6.39   0
 -16   0 -10  145.76   10.36   0
 -16   4   2   99.34    7.85   0
 -15  -4 -15   87.97    9.29   0
 -15  -3 -14   59.73    7.94   0
 -15   1  -8   69.71    7.77   0
 -15   4   2   37.67    5.88   0
 -14  -4 -15   92.30    9.10   0
 -14  -2 -13   59.21    7.14   0
 -14   1  -8  265.44   10.79   0
 -14   3  -2  220.88    9.40   0
 -14   4   2  193.81    8.98   0
 -13  -3 -14   51.16    7.43   0
 -13   1  -8   27.47    5.73   0
 -12   2  -5  111.69    6.54   0
 -11  -1 -11  589.38   12.85   0
 -10   0  -9  540.05   11.23   0
  -9  -3 -13  232.40    8.30   0
  -9   3   0    6.84    2.96   0
  -8   1  -6   10.99    3.32   0
  -8   2  -3  466.43    8.40   0
  -8   4   7  722.49    9.38   0
  -7  -4 -13  249.86    7.19   0
  -7  -3 -12  133.93    5.37   0
  -6   3   3  434.56    6.35   0
  -5  -1  -8  154.36    4.42   0
  -4   2   1  341.98    4.71   0
  -3  -2  -8 2385.31   12.14   0
  -2   0  -3  958.31    5.88   0
  -1  -2  -6  892.02    4.49   0
   0   1   4 4794.79    8.69   0
 -21   2  -5    4.76    6.27   0
 -21   4   3   32.85    8.78   0
 -20   0 -10  135.29   12.54   0
 -20   1  -8   91.62    9.48   0
 -20   3  -2   29.01    7.63   0
 -19  -2 -13    9.63    6.62   0
 -19  -1 -12   53.07    8.48   0
 -19   1  -8   17.81    6.28   0
 -19   2  -6   59.54    7.85   0
 -18  -1 -12   54.49    9.40   0
 -18   2  -6    2.67    6.28   0
 -18   3  -3   11.66    6.18   0
 -17  -1 -12   12.22    6.70   0
 -17   3  -3    2.50    5.52   0
 -17   4   1   -7.13    5.67   0
 -16  -1 -12   85.89    9.42   0
 -16   2  -6   52.48    7.31   0
 -16   3  -3  121.05    8.73   0
 -16   4   1   19.00    5.76   0
 -15  -1 -12   11.27    6.85   0
 -15   2  -6  236.81   10.14   0
 -15   4   1  160.71    8.73   0
 -15   5   9   32.46    5.92   0
 -14  -1 -12   12.40    6.27   0
 -14   2  -6   38.51    6.52   0
 -13  -4 -15   -0.69    5.35   0
 -13  -1 -12  285.94   10.95   0
 -13   4   2  199.65    7.61   0
 -12  -4 -15   23.55    6.52   0
 -12  -2 -13   43.00    6.32   0
 -12   0 -10  113.49    8.15   0
 -11   2  -5  410.57    9.78   0
 -10  -1 -11  242.01    8.44   0
  -9  -4 -14   54.20    5.26   0
  -9  -2 -12   50.98    4.59   0
  -6  -1  -9  456.44    7.76   0
  -6   0  -7   24.96    3.11   0
  -5  -3 -11  232.41    5.50   0
  -4  -2  -9  237.28    4.82   0
  -3   3  12  385.13    2.99   0
   1  -4  -6  386.45    3.43   0
 -21   2  -6   49.61    8.37   0
 -21   3  -3   -1.32    6.21   0
 -21   4   2   13.37    6.73   0
 -20  -1 -12   -0.06    6.81   0
 -20   3  -3    6.63    5.44   0
 -20   4   1   -0.01    6.35   0
 -19   1  -9   80.93    8.59   0
 -19   3  -3   -8.42    4.94   0
 -19   4   1   10.16    6.20   0
 -18  -3 -15   35.19    9.46   0
 -18   0 -11   86.05    8.91   0
 -18   4   1   10.46    5.93   0
 -17  -3 -15   11.18    7.29   0
 -17  -2 -14   31.78    7.82   0
 -17   1  -9   14.87    6.68   0
 -16  -3 -15    5.88    6.43   0
 -16  -2 -14   17.17    6.37   0
 -16   0 -11   16.21    6.63   0
 -16   1  -9   26.40    6.73   0
 -15  -3 -15   26.47    7.22   0
 -15   5   8   30.17    5.38   0
 -14   0 -11  129.47    8.73   0
 -14   1  -9   34.69    6.85   0
 -14   4   1  141.63    7.80   0
 -14   5   8    3.32    4.37   0
 -13   3  -3  160.86    7.69   0
 -13   5   9   26.53    4.77   0
 -12  -1 -12   15.60    5.70   0
 -12   4   2   21.76    4.42   0
 -11  -4 -15   14.32    5.43   0
 -11  -3 -14   -2.15    4.96   0
 -11  -2 -13  126.87    7.21   0
 -10   2  -5   23.69    4.37   0
  -9  -1 -11  194.07    7.31   0
  -8   3   0  449.40    7.90   0
  -8   4   6   59.61    3.23   0
  -7   2  -3 1396.69   13.47   0
  -7   3   1  650.57    8.78   0
  -7   4   8  557.89    7.18   0
  -6   1  -5  194.76    5.32   0
  -6   4  12   74.66    2.26   0
  -5  -2 -10  437.14    7.21   0
  -5   1  -4  112.45    4.10   0
  -5   3   4  349.19    4.93   0
  -4   1  -3  340.68    5.22   0
  -3   3  13  144.19    2.28   0
  -3   3  14  223.80    3.12   0
  -1   2   8  494.32    3.43   0
 -21   4   1    7.40    5.84   0
 -20   0 -11    4.92    7.53   0
 -20   2  -7    3.50    4.94   0
 -20   3  -4    7.72    4.99   0
 -20   4   0   16.39    7.21   0
 -19  -3 -15    4.87    7.72   0
 -19   2  -7   16.61    6.68   0
 -19   3  -4   21.14    6.32   0
 -19   5   7   10.30    7.05   0
 -18  -4 -16   45.08    9.34   0
 -18  -2 -14   -0.20    5.82   0
 -18  -1 -13   10.46    7.25   0
 -18   2  -7   13.80    6.33   0
 -18   5   6   23.46    8.22   0
 -17  -1 -13   26.98    7.41   0
 -17   2  -7    5.68    6.25   0
 -17   3  -4   94.94    8.57   0
 -17   5   6   51.47    7.04   0
 -17   5   7    2.42    5.21   0
 -16  -1 -13   34.68    7.77   0
 -16   3  -4   95.18    8.01   0
 -16   4   0  234.54   10.08   0
 -16   5   6   86.43    7.86   0
 -16   5   7   41.99    6.34   0
 -15  -4 -16    4.21    6.27   0
 -15  -2 -14   30.23    7.00   0
 -15  -1 -13   48.59    7.89   0
 -15   2  -7   44.51    7.24   0
 -15   3  -4  128.90    8.50   0
 -15   4   0    7.37    5.06   0
 -15   5   7   94.10    6.87   0
 -14  -4 -16    3.78    5.65   0
 -14  -3 -15    3.59    5.69   0
 -14  -2 -14   38.72    7.46   0
 -14   2  -7   38.59    6.43   0
 -14   4   0   86.85    6.79   0
 -13  -3 -15   62.40    7.77   0
 -13  -2 -14  201.22   10.60   0
 -13   1  -9  105.92    7.86   0
 -13   5   8   35.91    4.91   0
 -12   3  -3   85.84    6.15   0
 -12   4   1  211.48    7.68   0
 -11  -1 -12   88.09    6.80   0
 -11   2  -6  101.34    6.82   0
 -10  -4 -15  187.33    8.72   0
 -10  -3 -14  276.91   10.04   0
 -10  -2 -13   16.50    4.40   0
 -10   0 -10  548.69   11.73   0
 -10   1  -8   94.77    6.27   0
  -9   4   4   47.41    3.24   0
  -8   2  -4   24.31    3.52   0
  -7   1  -6  477.23    8.42   0
  -7   4   7  131.83    4.23   0
  -6  -4 -13  257.68    6.66   0
  -3   2   2 1998.90    9.00   0
 -21   3  -4   15.80    6.83   0
 -21   4   0   15.34    6.47   0
 -20   1 -10   11.35    6.15   0
 -20   5   6    7.62    6.73   0
 -19   3  -5    3.43    5.07   0
 -19   4  -1   18.33    6.16   0
 -19   5   5   24.73    7.48   0
 -19   5   6    7.89    5.26   0
 -18   0 -12   23.12    7.43   0
 -18   1 -10   43.29    7.73   0
 -18   3  -5   25.67    6.74   0
 -18   5   5   19.45    6.55   0
 -17   2  -8   33.06    6.36   0
 -17   4  -1    0.48    5.45   0
 -16   0 -12   15.86    6.75   0
 -16   4  -1   20.14    6.08   0
 -16   5   5   16.48    5.99   0
 -15   1 -10   81.27    8.00   0
 -15   4  -1  169.35    8.68   0
 -15   5   6   16.39    4.99   0
 -14   5   6   62.42    6.29   0
 -13  -4 -16   35.04    6.64   0
 -13  -1 -13   56.36    7.26   0
 -13   3  -4   38.74    6.29   0
 -13   4   0   70.90    5.54   0
 -13   5   7   15.64    3.98   0
 -12  -3 -15  191.30    9.49   0
 -12  -2 -14   23.96    6.09   0
 -12   0 -11 1088.99   19.41   0
 -12   2  -7  226.78    8.79   0
 -11   5  10   83.86    4.70   0
 -10  -1 -12  158.59    7.33   0
 -10   2  -6  135.07    6.33   0
  -9  -3 -14   40.71    5.14   0
  -8   3  -1  267.75    6.63   0
  -6  -2 -11   13.83    2.47   0
  -4   2   0  270.12    4.35   0
  -3   1  -2 1790.60    9.53   0
 -21   3  -5    5.53    5.67   0
 -21   4  -1    6.14    6.03   0
 -21   5   5    2.92    7.18   0
 -21   5   6   -3.90    6.41   0
 -20   3  -5    5.11    5.93   0
 -20   4  -1    6.00    5.06   0
 -20   5   5    6.33    6.23   0
 -19   2  -8   90.01    8.81   0
 -19   4  -2   28.00    7.48   0
 -19   5   4    6.45    6.43   0
 -18  -2 -15   12.75    6.85   0
 -18  -1 -14    5.74    6.51   0
 -18   2  -8   13.93    4.52   0
 -18   4  -2   45.33    7.09   0
 -18   5   4   28.47    7.24   0
 -17  -3 -16    6.81    7.51   0
 -17  -2 -15   10.09    6.85   0
 -17  -1 -14  108.86   10.17   0
 -16  -3 -16   15.74    7.53   0
 -16  -2 -15   33.45    7.56   0
 -16  -1 -14   32.35    8.44   0
 -16   2  -8    2.55    5.37   0
 -16   4  -2   79.76    7.24   0
 -16   5   4   28.12    5.41   0
 -15  -3 -16   28.30    7.67   0
 -15   3  -5   42.84    6.09   0
 -15   5   5   35.47    5.50   0
 -14   0 -12  264.03   11.22   0
 -14   1 -10   92.33    7.53   0
 -14   5   5   44.25    5.35   0
 -13   1 -10  245.77   10.37   0
 -13   4  -1   33.19    4.89   0
 -12  -4 -16   40.12    6.03   0
 -12  -1 -13   54.37    6.65   0
 -12   3  -4    5.85    3.48   0
 -12   5   7   10.67    3.90   0
 -11  -3 -15  198.21    9.11   0
 -11  -2 -14   14.21    4.85   0
 -11   1  -9  300.47    9.17   0
 -10   3  -3  101.86    5.58   0
  -9  -4 -15  222.59    8.82   0
  -9  -2 -13  362.21    9.44   0
  -9   1  -8  163.86    6.90   0
  -8   4   4   42.33    3.39   0
  -6   0  -8  922.04   10.67   0
  -6   2  -3   73.54    3.62   0
  -5  -1  -9  974.15   10.15   0
   0  -5  -8  971.84    5.09   0
 -21   5   4   12.12    7.37   0
 -20   4  -2   40.69    7.70   0
 -20   5   3    7.11    6.21   0
 -20   5   4   85.46    8.74   0
 -19  -1 -14    5.58    5.68   0
 -19   1 -11   48.19    8.30   0
 -19   2  -9   18.34    5.55   0
 -19   3  -6   37.29    7.08   0
 -19   5   3   29.84    7.34   0
 -18   0 -13   54.47    8.20   0
 -18   1 -11    2.82    6.74   0
 -18   2  -9   19.53    6.24   0
 -18   3  -6    9.74    6.23   0
 -18   5   3   22.01    6.69   0
 -17   1 -11   22.37    7.12   0
 -17   2  -9    1.55    6.37   0
 -17   5   3    2.81    5.37   0
 -16   1 -11   53.97    7.74   0
 -16   3  -6   40.94    6.80   0
 -15   1 -11   11.39    6.13   0
 -15   3  -6   99.85    7.86   0
 -15   4  -2   35.60    6.26   0
 -15   5   3   28.19    5.84   0
 -14  -3 -16  130.22    9.62   0
 -14  -2 -15    1.25    5.68   0
 -14   4  -2  206.72    9.18   0
 -13  -3 -16   43.30    7.58   0
 -13  -2 -15  153.72   10.43   0
 -13   3  -5  354.38   10.63   0
 -13   5   5   33.95    5.15   0
 -12   0 -12  144.11    8.48   0
 -12   1 -10   36.57    6.41   0
 -12   3  -5  184.11    7.84   0
 -12   4  -1  214.28    7.85   0
 -12   5   6   76.96    5.27   0
 -11  -1 -13  168.38    8.29   0
 -11   3  -4    6.49    4.14   0
 -11   4   0  147.60    6.20   0
 -10   0 -11  248.83    8.72   0
 -10   1  -9  248.35    8.61   0
  -9  -1 -12   64.17    5.24   0
  -9   4   2   96.33    4.39   0
  -7   1  -7  516.54    8.92   0
  -6   3   1  772.49    8.70   0
  -5   1  -5  525.13    7.25   0
  -5   2  -2  463.66    6.91   0
  -4  -3 -11   51.35    2.68   0
  -3  -4 -11    6.62    1.58   0
  -3  -3 -10  341.63    4.72   0
 -21   4  -3   32.50    8.03   0
 -21   5   3   -2.70    6.26   0
 -20   2  -9    1.44    4.76   0
 -20   4  -3    3.70    5.58   0
 -20   5   2   48.65    7.63   0
 -19   3  -7   -0.65    5.13   0
 -19   5   2   14.07    6.30   0
 -18  -3 -17   14.39    8.51   0
 -18  -2 -16   11.68    6.59   0
 -18   3  -7   46.57    7.28   0
 -18   4  -3   12.13    6.48   0
 -17   3  -7    2.93    5.12   0
 -17   4  -3   -2.65    5.47   0
 -16   0 -13   79.06    8.34   0
 -16   4  -3    6.19    5.45   0
 -16   5   2   58.26    6.71   0
 -15   2  -9  127.11    8.85   0
 -15   5   2   23.31    6.11   0
 -14   0 -13   51.16    6.85   0
 -14   1 -11  140.65    9.35   0
 -14   2  -9   10.13    5.75   0
 -14   3  -6  325.10   11.04   0
 -14   5   3   43.60    5.62   0
 -13  -1 -14   69.59    7.18   0
 -13   3  -6   57.32    6.38   0
 -13   4  -2  196.59    8.58   0
 -12  -3 -16   12.15    6.24   0
 -12  -2 -15   77.42    7.12   0
 -12   2  -8   10.14    4.99   0
 -10  -4 -16   51.61    6.14   0
 -10  -3 -15   68.47    5.76   0
 -10  -2 -14    1.73    4.03   0
 -10  -1 -13  156.12    7.94   0
 -10   2  -7   13.42    4.37   0
 -10   5   9  275.66    6.81   0
  -8   4   3  283.10    6.21   0
  -7  -1 -11   28.96    3.29   0
  -7   3  -1  652.91    9.26   0
  -5  -3 -12  135.85    4.48   0
  -4  -2 -10  183.37    4.33   0
  -1   2   9  294.96    3.13   0
 -21   5   2    0.46    5.92   0
 -20   2 -10    8.16    5.70   0
 -20   3  -7    7.14    5.66   0
 -20   4  -4   62.30    8.21   0
 -20   5   1   10.19    5.70   0
 -19   1 -12   42.73    8.32   0
 -19   2 -10   56.40    7.52   0
 -19   4  -4   42.29    7.39   0
 -19   5   1   43.74    7.51   0
 -18  -1 -15    3.78    6.69   0
 -18   1 -12   58.90    8.56   0
 -18   4  -4   31.15    6.72   0
 -18   5   1   13.03    6.26   0
 -17  -3 -17    3.92    6.97   0
 -17  -1 -15    0.29    7.02   0
 -17   1 -12    9.57    6.53   0
 -17   4  -4    8.30    5.34   0
 -17   5   1    3.06    5.49   0
 -16  -3 -17   30.08    7.83   0
 -16  -2 -16    4.45    5.71   0
 -16   2 -10   32.84    6.36   0
 -16   3  -7   42.41    6.92   0
 -16   4  -4   46.70    6.66   0
 -15  -3 -17   19.94    7.01   0
 -15  -2 -16  106.38    9.88   0
 -15  -1 -15  133.76   10.55   0
 -15   3  -7   21.68    5.94   0
 -14  -2 -16   45.35    7.45   0
 -14   5   2  104.57    6.56   0
 -13   1 -11  161.78    9.50   0
 -13   2  -9  248.93   10.32   0
 -13   5   3  128.94    7.42   0
 -12  -1 -14   27.92    5.98   0
 -12   1 -11   23.39    5.49   0
 -12   4  -2   34.84    5.36   0
 -12   5   4  104.25    6.28   0
 -11  -2 -15  471.18   12.66   0
 -11   3  -5  191.87    7.60   0
 -11   4  -1  158.38    7.03   0
  -9  -3 -15  118.34    6.41   0
  -9  -2 -14  116.99    6.64   0
  -7   2  -5  457.70    8.30   0
  -6  -3 -13  121.08    4.83   0
  -6  -2 -12  119.24    4.71   0
  -6   3   0  103.52    4.00   0
  -5  -2 -11   41.15    2.76   0
  -5   3   2  704.09    7.36   0
  -4   2  -1  356.54    5.16   0
  -3   2   1 2198.57   10.12   0
 -20   3  -8   73.99    8.95   0
 -20   4  -5    9.49    5.40   0
 -19   4  -5   -2.56    5.66   0
 -19   5   0    3.70    6.00   0
 -18   3  -8   31.99    7.22   0
 -18   4  -5   10.04    6.03   0
 -17   5   0   86.89    7.60   0
 -16   0 -14  176.14   11.66   0
 -16   3  -8    5.36    5.68   0
 -16   5   0  113.11    8.33   0
 -15   2 -10  151.84    9.84   0
 -15   4  -4    3.60    5.57   0
 -15   5   1   60.64    6.73   0
 -14  -3 -17   39.67    6.86   0
 -14  -1 -15   26.79    6.49   0
 -14   1 -12    5.37    5.97   0
 -14   3  -7   12.19    5.50   0
 -14   4  -4  134.89    8.49   0
 -13  -2 -16  175.60   10.74   0
 -13   3  -7  138.19    8.18   0
 -13   4  -3   56.87    6.14   0
 -13   5   2  102.09    7.09   0
 -12   0 -13  332.05   11.59   0
 -12   2  -9   88.10    7.34   0
 -12   5   3  425.11   10.25   0
 -11  -3 -16   36.04    6.03   0
 -11  -1 -14   39.16    5.74   0
 -11   4  -2   87.28    5.86   0
 -10   0 -12  204.27    8.06   0
 -10   2  -8  309.54    8.98   0
 -10   3  -5   84.05    5.83   0
 -10   4  -1  342.03    9.00   0
  -9  -1 -13  131.30    6.54   0
  -8   4   2    3.53    2.64   0
  -7  -3 -14   45.91    4.16   0
  -7   4   4  235.19    5.23   0
  -6   0  -9  861.37   10.48   0
  -6   1  -7  390.19    7.17   0
  -6   4   7  176.74    4.00   0
  -4   3   4  135.46    2.87   0
 -20   5  -1    2.91    5.55   0
 -19   1 -13   18.78    7.03   0
 -19   2 -11   20.64    5.94   0
 -19   5  -1   28.97    7.62   0
 -18  -3 -18   43.93   10.06   0
 -18  -2 -17   11.60    7.35   0
 -18  -1 -16   17.07    7.49   0
 -18   5  -1    8.09    6.26   0
 -17  -3 -18   49.56    8.52   0
 -17  -2 -17    5.17    7.55   0
 -17   1 -13   19.02    7.05   0
 -17   2 -11   16.62    6.51   0
 -16   1 -13   40.07    7.80   0
 -16   2 -11   25.03    7.03   0
 -16   4  -5   23.21    6.06   0
 -16   5  -1   75.80    7.16   0
 -15   3  -8   77.41    7.60   0
 -15   5   0   42.21    5.96   0
 -14   3  -8  312.08   11.15   0
 -14   5   0   -0.83    4.95   0
 -13  -3 -17   21.56    6.26   0
 -13  -1 -15   16.46    5.84   0
 -13   4  -4  485.13   12.53   0
 -13   5   1   47.30    5.52   0
 -12  -2 -16   20.14    6.86   0
 -12   3  -7  628.82   13.82   0
 -12   4  -3  333.30   10.81   0
 -12   5   2   28.28    4.51   0
 -11   1 -11  582.46   12.80   0
 -11   2  -9  588.76   12.43   0
 -11   3  -6    3.11    4.31   0
 -11   5   4  153.97    6.30   0
 -10  -3 -16  237.58    9.96   0
 -10  -2 -15   11.87    4.33   0
  -9   1 -10  200.58    7.60   0
  -9   5   9  214.08    5.70   0
  -7   3  -2  110.38    4.50   0
  -7   4   3   20.84    2.85   0
  -6  -1 -11   91.51    4.11   0
  -5  -1 -10   60.74    3.29   0
  -5   2  -3 1207.40   10.54   0
  -4  -1  -9  454.47    6.35   0
 -20   4  -6   33.97    7.31   0
 -20   5  -2   16.44    7.14   0
 -19   3  -9   -2.30    4.75   0
 -19   4  -6   20.86    6.65   0
 -19   5  -2   15.22    6.71   0
 -19   6   5   -3.76    5.69   0
 -18   0 -15   34.65    7.31   0
 -18   4  -6   31.98    8.21   0
 -18   6   5   23.72    7.03   0
 -17   3  -9    6.58    6.55   0
 -17   6   6   44.76    7.97   0
 -16   0 -15   81.58    9.45   0
 -16   4  -6   98.30    8.15   0
 -16   6   6   21.67    6.24   0
 -15  -2 -17   72.33    8.81   0
 -15   1 -13   53.78    7.83   0
 -15   2 -11  317.55   12.73   0
 -14  -2 -17   -0.34    6.68   0
 -14  -1 -16   73.20    8.98   0
 -14   1 -13   76.06    8.30   0
 -14   2 -11   29.59    6.45   0
 -14   4  -5   50.08    6.93   0
 -13   3  -8  141.52    8.57   0
 -13   5   0    5.28    4.77   0
 -12  -3 -17  114.89    8.45   0
 -12  -1 -15  252.85   10.99   0
 -12   1 -12    8.42    6.03   0
 -12   4  -4   15.56    5.42   0
 -12   5   1   51.74    5.58   0
 -11   4  -3  457.45   10.50   0
 -11   5   3  294.12    8.30   0
 -10  -1 -14   31.12    4.95   0
 -10   1 -11  245.32    8.79   0
 -10   3  -6  318.05    9.00   0
  -9   2  -8   29.54    4.54   0
  -9   3  -5  129.01    5.82   0
  -9   5   7  256.99    6.48   0
  -9   5   8   70.85    4.24   0
  -7  -4 -15   47.92    4.13   0
  -7   2  -6  186.76    5.82   0
  -6   3  -1  833.36    9.49   0
  -5   3   1  573.57    6.91   0
  -4   1  -5  263.81    5.00   0
  -3  -1  -8  271.95    4.51   0
 -20   5  -3    8.56    6.38   0
 -20   6   3    1.20    6.59   0
 -20   6   4    2.04    5.86   0
 -19   2 -12   27.35    6.78   0
 -19   3 -10   22.21    6.16   0
 -19   4  -7   26.74    7.05   0
 -19   5  -3   59.82    7.17   0
 -19   6   3    0.75    5.55   0
 -19   6   4   23.74    9.23   0
 -18   2 -12    8.53    5.70   0
 -18   3 -10   45.43    7.23   0
 -18   4  -7    1.49    6.04   0
 -18   5  -3   31.33    6.74   0
 -18   6   4   28.92    7.25   0
 -17  -2 -18  136.33   12.36   0
 -17  -1 -17   -2.62    7.28   0
 -17   1 -14  119.65   10.27   0
 -17   2 -12  175.99   11.33   0
 -17   3 -10   40.09    7.16   0
 -17   4  -7    0.14    5.22   0
 -17   5  -3    7.13    5.49   0
 -17   6   4   29.92    6.37   0
 -17   6   5   12.70    6.09   0
 -16   1 -14   37.41    7.07   0
 -16   2 -12   67.22    8.12   0
 -16   6   5   34.72    6.06   0
 -15   3  -9   39.59    6.46   0
 -15   4  -6   19.36    6.25   0
 -15   6   6   39.45    6.34   0
 -14  -3 -18   46.56    7.40   0
 -14   4  -6  174.04    8.81   0
 -14   5  -1   90.42    7.26   0
 -13  -2 -17   94.70    8.61   0
 -13  -1 -16  105.36    9.14   0
 -13   2 -11   82.63    7.46   0
 -13   4  -5   30.72    5.91   0
 -12   0 -14    9.32    5.50   0
 -11  -3 -17   67.06    6.56   0
 -11  -2 -16  104.32    7.49   0
 -11  -1 -15   34.71    5.81   0
 -11   1 -12   93.20    6.91   0
 -11   2 -10  163.48    7.75   0
 -11   3  -7  354.76    9.82   0
 -10   0 -13  263.25    9.47   0
 -10   2  -9   13.66    4.71   0
  -9  -3 -16   14.68    4.69   0
  -9  -2 -15   33.23    4.52   0
  -7   3  -3  430.23    7.89   0
  -7   4   2  687.02    8.97   0
  -6   4   5  505.74    7.19   0
  -4   2  -2  809.34    7.76   0
  -4   3   3   31.52    2.01   0
  -1   1   1  988.38    3.28   0
 -20   5  -4   79.16    9.20   0
 -19   4  -8    3.56    5.24   0
 -19   6   2   26.70    7.39   0
 -18   0 -16   80.78    9.30   0
 -18   2 -13    5.28    5.62   0
 -18   6   3   34.59    7.13   0
 -16  -1 -17   28.13    7.96   0
 -16   0 -16  133.13   10.36   0
 -16   3 -10  134.76    9.66   0
 -16   5  -3   17.04    6.55   0
 -16   6   3   20.11    6.13   0
 -16   6   4  113.46    8.37   0
 -15  -2 -18   42.37    7.82   0
 -15  -1 -17   62.78    8.10   0
 -15   1 -14   14.37    7.36   0
 -15   2 -12   42.30    7.77   0
 -15   3 -10   64.71    7.47   0
 -15   4  -7  124.26    8.40   0
 -15   5  -3   26.19    5.46   0
 -15   6   4   -2.30    5.31   0
 -15   6   5   15.26    5.47   0
 -14   2 -12   13.19    5.68   0
 -14   6   7    7.03    3.86   0
 -13  -3 -18    3.87    5.62   0
 -13   3  -9  110.87    8.18   0
 -13   4  -6   78.83    6.85   0
 -13   5  -1   42.62    5.77   0
 -12   1 -13   53.71    6.86   0
 -12   2 -11   -2.11    5.43   0
 -12   5   0    8.51    3.98   0
 -11   5   1   43.48    4.71   0
 -10  -2 -16   50.15    6.34   0
 -10   3  -7  128.52    6.79   0
  -9   1 -11  188.33    7.57   0
  -8   0 -12   10.64    3.76   0
  -6  -3 -14  106.59    4.80   0
  -6  -2 -13   76.34    3.96   0
  -6   1  -8   86.58    4.26   0
  -6   3  -2  899.49   10.17   0
  -6   4   4   64.52    3.13   0
  -5  -3 -13  288.63    6.19   0
  -5  -2 -12  211.61    5.15   0
  -5   1  -7  231.74    5.34   0
  -5   2  -4  132.99    4.16   0
  -5   3   0   61.79    3.00   0
  -4  -2 -11   32.26    2.45   0
  -3   2   0 9388.64   21.24   0
 -19   3 -11    0.93    4.94   0
 -19   5  -5   37.06    6.61   0
 -19   6   1    1.67    6.08   0
 -18   1 -15   12.34    6.52   0
 -18   3 -11   16.53    5.84   0
 -18   4  -8  106.05    9.18   0
 -17   1 -15    1.83    6.32   0
 -17   2 -13   13.30    6.69   0
 -17   3 -11   10.04    5.76   0
 -17   5  -4   14.66    5.88   0
 -17   6   1   12.03    6.34   0
 -16   1 -15    1.17    6.64   0
 -16   2 -13    5.54    6.18   0
 -16   5  -4   23.98    6.31   0
 -15   6   3   24.74    5.72   0
 -14  -2 -18   51.04    7.65   0
 -14   1 -14   50.49    7.48   0
 -14   4  -7  136.94    8.48   0
 -14   5  -3   55.38    6.67   0
 -14   6   4   24.53    5.27   0
 -14   6   5   13.03    4.91   0
 -13   2 -12    9.57    6.03   0
 -13   6   6    4.75    4.21   0
 -13   6   7   32.98    4.68   0
 -12  -3 -18    2.37    4.94   0
 -12  -1 -16   29.20    6.27   0
 -12   0 -15   20.19    6.00   0
 -12   5  -1   64.88    5.81   0
 -11   3  -8   11.26    4.71   0
 -10  -3 -17  104.06    6.80   0
 -10  -1 -15   20.46    5.14   0
 -10   1 -12  140.04    7.50   0
 -10   2 -10  264.54    8.95   0
  -9   2  -9  445.47    9.93   0
  -9   5   4   35.72    3.72   0
  -8  -2 -15  138.17    6.40   0
  -7   3  -4   56.32    4.03   0
  -7   4   1   51.77    3.36   0
  -6   2  -6   22.85    3.16   0
  -5  -4 -14   23.64    2.81   0
  -3  -3 -11  123.70    3.10   0
  -3   1  -4 1927.10   10.74   0
 -20   6  -1    6.77    5.61   0
 -19   4  -9   32.04    7.02   0
 -18   2 -14    6.27    6.00   0
 -18   4  -9    6.35    6.25   0
 -18   5  -5   17.49    5.57   0
 -18   6   0    0.25    5.60   0
 -17  -2 -19    8.22    7.78   0
 -17  -1 -18   42.72    8.91   0
 -17   5  -5   21.96    6.59   0
 -17   6   0   95.84    8.53   0
 -16  -2 -19    1.11    6.40   0
 -16  -1 -18   56.13    8.55   0
 -16   3 -11   79.92    8.13   0
 -16   5  -5   21.47    6.35   0
 -15   1 -15  141.86   10.32   0
 -15   2 -13  110.50    9.55   0
 -15   3 -11   58.18    7.76   0
 -15   4  -8    6.33    5.90   0
 -15   5  -4   21.20    5.90   0
 -15   6   2   14.72    5.70   0
 -14   0 -16  260.55   12.65   0
 -14   2 -13   49.26    7.68   0
 -13  -2 -18   30.33    7.10   0
 -13  -1 -17  105.27    9.43   0
 -13   1 -14   67.89    6.82   0
 -13   3 -10  101.23    7.98   0
 -13   4  -7   37.70    6.25   0
 -12   4  -6   70.92    6.54   0
 -11  -2 -17  178.51    9.21   0
 -11  -1 -16  134.69    8.50   0
 -11   2 -11   60.66    6.77   0
 -10   0 -14  397.29   10.94   0
 -10   3  -8  344.29    9.54   0
  -9   3  -7  178.22    6.76   0
  -9   4  -3   56.79    4.74   0
  -8  -1 -14   37.20    4.45   0
  -8   5   8  128.97    4.73   0
  -6   4   3  339.06    6.48   0
  -4   1  -6 1112.44    9.85   0
  -4   2  -3    1.66    2.04   0
  -4   3   2  467.84    5.58   0
  -3   3   7  107.55    1.46   0
  -2  -1  -7   54.32    1.99   0
  -2   0  -5 1215.51    7.31   0
  -2   1  -2  294.34    3.62   0
  -1  -2  -7  363.15    3.05   0
   0   1   6 1712.88    7.02   0
   1  -3  -4  642.77    4.33   0
 -20   6  -2   -5.23    5.04   0
 -19   5  -6    4.54    5.17   0
 -19   6  -1    7.40    5.01   0
 -18   1 -16   11.43    7.21   0
 -18   3 -12   22.58    5.86   0
 -18   5  -6   82.24    8.76   0
 -18   6  -1   39.83    7.45   0
 -17   1 -16  110.18   11.05   0
 -17   2 -14   18.80    6.56   0
 -17   6  -1   23.08    6.28   0
 -16   0 -17   50.61    8.54   0
 -16   2 -14   18.40    6.84   0
 -16   3 -12  108.39    9.24   0
 -16   4  -9   17.80    6.62   0
 -16   6   0    3.96    5.29   0
 -15  -2 -19   72.29    9.51   0
 -15  -1 -18   43.58    8.45   0
 -15   6   1   73.48    7.00   0
 -14   1 -15   27.60    7.09   0
 -14   5  -4  111.90    7.86   0
 -14   6   2   15.37    5.01   0
 -13   2 -13   98.98    8.68   0
 -13   6   3   58.92    5.95   0
 -13   6   4   27.63    5.04   0
 -12  -1 -17   60.69    7.83   0
 -12   1 -14   35.46    6.47   0
 -12   2 -12    9.52    4.99   0
 -12   6   5   24.97    4.65   0
 -12   6   6   44.39    4.86   0
 -11  -3 -18   16.80    5.26   0
 -11   3  -9  186.79    7.89   0
 -11   4  -6   32.48    5.34   0
 -11   5  -1   40.55    5.11   0
 -10   1 -13  158.44    7.59   0
 -10   2 -11    7.33    4.91   0
 -10   4  -5  188.35    7.44   0
 -10   5   0  213.76    7.08   0
  -9  -3 -17  213.55    8.56   0
  -9  -2 -16   19.12    4.24   0
  -9  -1 -15  319.72    9.35   0
  -9   1 -12   67.36    5.68   0
  -9   2 -10   72.71    5.99   0
  -8   0 -13  627.62   11.46   0
  -8   2  -9  271.22    7.70   0
  -7   4   0  446.31    7.68   0
  -6   0 -11 1215.16   12.93   0
  -6   1  -9  453.39    8.10   0
  -6   3  -3  441.35    7.53   0
  -5   2  -5  498.76    7.55   0
  -5   3  -1  619.99    7.67   0
  -5   4   8   16.59    1.41   0
  -5   4   9  414.24    4.17   0
  -5   4  10   28.03    1.37   0
 -19   5  -7    8.34    6.89   0
 -19   6  -3    7.15    5.87   0
 -18   2 -15   12.77    6.41   0
 -18   3 -13   34.21    7.21   0
 -18   4 -10   44.20    6.95   0
 -18   5  -7    4.97    5.89   0
 -17  -2 -20   63.27   10.75   0
 -17  -1 -19   -3.48    6.98   0
 -17   5  -7    0.40    5.37   0
 -16   1 -16   51.56    7.66   0
 -16   4 -10   70.18    7.21   0
 -16   5  -6   98.91    8.60   0
 -15   1 -16   51.30    8.72   0
 -15   2 -14   34.95    7.66   0
 -15   3 -12   87.29    9.13   0
 -15   4  -9  108.57    8.25   0
 -15   5  -6   18.26    6.34   0
 -15   6   0   32.48    6.42   0
 -14  -2 -19    1.82    6.00   0
 -14  -1 -18   47.49    7.43   0
 -14   5  -5   49.11    6.83   0
 -14   6   1   18.49    5.40   0
 -13   4  -8  124.88    8.03   0
 -13   5  -4   96.92    7.62   0
 -13   6   2   26.74    5.17   0
 -12   0 -16   59.08    6.92   0
 -12   5  -3  474.16   11.60   0
 -12   6   4   13.10    4.42   0
 -11   1 -14   36.18    6.38   0
 -11   2 -12  208.81    8.98   0
 -10  -2 -17   17.03    5.29   0
 -10  -1 -16   26.19    5.51   0
  -9   4  -4   43.32    4.61   0
  -7   4  -1   48.14    3.69   0
  -6  -2 -14   22.32    3.44   0
  -6   2  -7  306.84    6.81   0
  -6   4   2  354.19    6.15   0
  -5   1  -8  158.71    4.81   0
  -3  -1  -9  635.72    6.80   0
  -3   3   6  639.63    3.85   0
 -19   5  -8   10.74    6.00   0
 -19   6  -4   36.41    8.39   0
 -18   4 -11   11.41    5.42   0
 -18   5  -8   69.54    8.81   0
 -17   1 -17   -2.37    6.53   0
 -17   2 -15    6.71    5.83   0
 -17   4 -11   12.29    5.92   0
 -16  -2 -20   11.27    7.62   0
 -16  -1 -19   33.42    7.98   0
 -16   0 -18   42.31    8.41   0
 -16   3 -13   17.03    6.51   0
 -16   5  -7   54.17    7.93   0
 -15  -1 -19    8.48    7.10   0
 -15   4 -10   14.79    6.60   0
 -15   6  -1   53.93    6.51   0
 -14   1 -16   87.66    9.20   0
 -14   2 -14   46.01    6.48   0
 -14   3 -12   59.42    7.50   0
 -14   5  -6   85.30    7.47   0
 -13  -2 -19   21.19    6.63   0
 -13  -1 -18  206.59   11.43   0
 -13   4  -9   55.21    6.38   0
 -13   5  -5   34.22    6.50   0
 -13   6   1   20.42    5.52   0
 -12   1 -15  288.94   11.67   0
 -12   2 -13   27.99    6.41   0
 -12   3 -11  103.70    7.92   0
 -12   4  -8   25.91    6.30   0
 -11  -2 -18  141.45    8.73   0
 -11  -1 -17  221.92    9.45   0
 -10   0 -15  213.58    9.37   0
 -10   4  -6   67.99    5.71   0
 -10   5  -1  262.45    8.52   0
  -9   4  -5  148.62    6.38   0
  -8   1 -12   75.37    5.39   0
  -8   5   4    8.33    2.39   0
  -6   3  -4 1231.04   12.18   0
  -6   4   1  668.14    9.31   0
  -5  -3 -14  141.93    4.69   0
  -5  -1 -12   46.99    3.62   0
  -5   3  -2  754.96    8.76   0
  -3   1  -5   39.73    2.55   0
  -2  -2  -9  860.24    6.31   0
  -2   2   2  191.73    2.49   0
 -19   7   2    8.84    7.62   0
 -18   3 -14    3.70    5.65   0
 -18   7   3    5.25    5.27   0
 -17   2 -16   47.27    9.41   0
 -16   1 -17   31.35    7.41   0
 -16   4 -11   -3.09    5.58   0
 -16   6  -3   34.55    7.00   0
 -15  -2 -20   18.95    7.21   0
 -15   1 -17   60.27    8.77   0
 -15   2 -15   15.60    6.94   0
 -15   3 -13    8.72    6.67   0
 -15   5  -7  102.95    8.40   0
 -15   6  -2   27.67    5.80   0
 -14  -1 -19   65.32    8.89   0
 -13   1 -16  106.07    8.88   0
 -13   2 -14  212.39   10.73   0
 -13   5  -6   12.62    5.15   0
 -13   6   0    2.33    4.83   0
 -12  -2 -19   15.80    6.59   0
 -12  -1 -18   -0.13    5.63   0
 -12   5  -5  254.99    9.71   0
 -12   6   2   19.51    4.75   0
 -11   2 -13  136.10    8.17   0
 -11   6   4  109.80    6.60   0
 -11   6   5  179.61    6.76   0
 -10   2 -12   98.28    6.83   0
  -9  -2 -17  512.47   12.67   0
  -9  -1 -16   78.19    6.14   0
  -7   4  -2  742.33   10.31   0
  -5   2  -6  392.51    7.22   0
  -5   4   5  500.58    5.88   0
  -4  -2 -12    4.05    1.57   0
  -4   1  -7  551.87    7.46   0
 -20   7   1   -0.79    5.89   0
 -19   7   1    7.78    6.91   0
 -18   4 -12   22.31    6.39   0
 -18   5  -9   10.51    6.46   0
 -18   6  -5   21.54    7.14   0
 -17   4 -12   19.89    6.02   0
 -17   5  -9   -0.00    6.26   0
 -17   6  -5   23.58    7.17   0
 -17   7   2   49.99    7.87   0
 -17   7   3    7.46    5.47   0
 -16  -1 -20   33.20    8.22   0
 -16   0 -19    4.36    6.17   0
 -16   2 -16    2.45    6.36   0
 -16   3 -14    2.68    6.31   0
 -16   7   4    5.04    5.43   0
 -15   4 -11   44.24    7.59   0
 -15   5  -8   24.06    6.86   0
 -15   6  -3   27.65    6.72   0
 -14  -2 -20   16.05    6.57   0
 -14   0 -18  313.86   14.29   0
 -14   2 -15    2.27    6.48   0
 -14   3 -13   56.06    7.90   0
 -14   5  -7  135.18    8.63   0
 -14   6  -2   15.41    5.79   0
 -13   6  -1   32.35    5.69   0
 -12   0 -17  378.15   13.72   0
 -12   2 -14   25.59    6.44   0
 -12   3 -12    7.66    5.81   0
 -12   4  -9  201.95    9.35   0
 -12   6   0   12.30    4.85   0
 -11   1 -15   31.96    6.17   0
 -11   4  -8  107.76    7.34   0
 -10  -2 -18   87.50    7.30   0
 -10  -1 -17  164.06    8.23   0
 -10   0 -16  231.27    9.54   0
 -10   4  -7  264.24    9.05   0
  -9  -3 -18   12.40    4.94   0
  -9   4  -6   32.31    4.92   0
  -9   5  -1  199.46    6.90   0
  -8   3  -8   87.98    5.14   0
  -7   5   7  195.22    5.00   0
  -6   2  -8  293.81    6.78   0
  -6   4   0   74.93    3.70   0
  -5   1  -9  978.63   10.84   0
  -5   3  -3  316.74    6.29   0
  -5   4   4   32.07    2.33   0
  -4  -1 -11   23.20    2.31   0
  -4   3   0 2253.81   12.87   0
  -3   2  -2 2059.78   11.10   0
 -19   7  -1   -2.42    6.90   0
 -19   7   0   33.68    9.22   0
 -18   6  -6   19.84    6.83   0
 -18   7   0    6.64    5.56   0
 -17   2 -17   11.85    6.47   0
 -17   3 -15   18.29    7.18   0
 -17   6  -6   47.52    7.55   0
 -17   7   1    1.44    5.42   0
 -16   1 -18   48.24    8.36   0
 -16   4 -12   26.88    6.22   0
 -16   5  -9   59.33    7.60   0
 -16   6  -5   33.61    7.38   0
 -16   7   3   26.01    6.29   0
 -15  -1 -20   18.38    7.26   0
 -15   2 -16   93.17    9.39   0
 -15   3 -14   58.18    8.01   0
 -15   4 -12   37.41    6.69   0
 -15   6  -4   12.55    6.17   0
 -15   7   4   43.12    7.75   0
 -14   6  -3   56.43    6.82   0
 -13  -2 -20    4.00    5.53   0
 -13  -1 -19   91.21    8.78   0
 -13   2 -15  141.34   10.09   0
 -13   3 -13   45.72    7.14   0
 -13   5  -7   23.10    6.07   0
 -12   1 -16   27.10    5.96   0
 -12   4 -10   43.79    6.18   0
 -11  -2 -19   39.30    6.93   0
 -11  -1 -18   57.84    7.04   0
 -11   2 -14    7.20    4.98   0
 -11   6   1   81.70    6.76   0
 -10   2 -13   16.40    5.43   0
 -10   4  -8   16.61    5.45   0
 -10   6   7   22.21    3.42   0
  -9   1 -14   85.79    6.16   0
  -9   2 -12   55.19    5.78   0
  -9   5  -2  172.75    6.71   0
  -8   1 -13  494.72   10.65   0
  -8   2 -11  202.92    7.48   0
  -7   1 -12   67.76    4.76   0
  -7   2 -10  598.71   10.64   0
  -7   5   5   77.79    3.66   0
  -5   4   3 1080.47    9.36   0
  -4   2  -5  214.85    4.89   0
  -2  -4 -11   21.84    1.45   0
  -2   0  -6  904.26    6.81   0
 -19   7  -2   15.78    7.17   0
 -18   6  -7   11.74    6.57   0
 -18   7  -1   -0.56    5.73   0
 -17   4 -13    9.38    5.48   0
 -17   5 -10   21.17    6.14   0
 -17   7  -1    2.40    5.76   0
 -17   7   0    0.18    5.35   0
 -16   2 -17   20.77    7.34   0
 -16   3 -15    2.10    6.31   0
 -16   4 -13   21.67    6.91   0
 -16   5 -10   22.60    6.16   0
 -16   7   0   15.78    6.38   0
 -16   7   1    4.86    5.65   0
 -15   1 -18   48.88    8.44   0
 -15   5  -9   43.31    7.21   0
 -15   6  -5   24.37    6.73   0
 -14  -1 -20   19.39    6.52   0
 -14   0 -19   12.71    6.98   0
 -14   2 -16   43.97    7.72   0
 -14   3 -14  122.49    9.64   0
 -14   4 -12   98.71    8.62   0
 -14   6  -4   21.21    5.97   0
 -13   1 -17  113.03    9.05   0
 -13   4 -11   43.52    7.45   0
 -12  -1 -19   12.67    5.73   0
 -12   2 -15   63.42    7.64   0
 -12   3 -13  204.21    9.76   0
 -12   6  -2   12.24    5.43   0
 -11   1 -16  142.40    9.00   0
 -11   3 -12    1.65    5.58   0
 -11   5  -6  119.95    7.56   0
 -10   1 -15   21.80    4.90   0
 -10   3 -11   84.02    6.67   0
 -10   5  -4   48.91    5.55   0
  -9  -1 -17  225.93    8.97   0
  -9   3 -10   21.45    5.00   0
  -9   4  -7  528.81   11.07   0
  -8  -2 -17   51.69    4.70   0
  -8  -1 -16   63.96    5.14   0
  -6   3  -6  169.42    5.63   0
  -6   4  -1  632.28    8.84   0
  -4   1  -8  800.16    9.11   0
  -4   3  -1 1278.82   10.21   0
  -3  -1 -10 1036.36    8.93   0
  -3   1  -6  288.47    4.88   0
  -2   2   1  580.25    4.49   0
  -1   1   0 2462.21    6.46   0
 -18   6  -8   -2.13    6.03   0
 -18   7  -3    3.31    5.97   0
 -18   7  -2    8.45    5.47   0
 -17   3 -16   11.49    7.12   0
 -17   4 -14   54.95    8.29   0
 -17   5 -11    4.79    6.40   0
 -17   6  -7    5.68    5.02   0
 -16   0 -20   17.82    7.23   0
 -16   1 -19   30.88    7.56   0
 -16   6  -7   14.74    6.09   0
 -16   7  -1   10.04    5.63   0
 -15   2 -17   79.42    8.95   0
 -15   3 -15   23.70    6.37   0
 -15   7   0   22.30    6.75   0
 -14   1 -18   40.01    7.96   0
 -14   5  -9   82.99    7.53   0
 -14   6  -5   19.43    6.13   0
 -14   7   2    5.90    6.00   0
 -14   7   3   12.34    5.09   0
 -13  -1 -20  115.93   10.26   0
 -13   2 -16  190.33   11.32   0
 -13   3 -14   63.32    7.87   0
 -13   6  -4   37.13    5.90   0
 -12  -2 -20   18.95    5.64   0
 -12   1 -17   60.88    7.33   0
 -11   4 -10  117.84    7.87   0
 -10  -2 -19   17.00    5.23   0
 -10  -1 -18   88.00    7.21   0
 -10   0 -17  207.51    9.59   0
 -10   4  -9  394.05   11.25   0
  -9   2 -13  370.61   10.38   0
  -9   5  -3  164.95    6.97   0
  -8   2 -12   60.89    5.61   0
  -7   3  -8   32.72    4.56   0
  -5   1 -10   58.87    3.89   0
  -3   2  -3  188.96    3.91   0
  -3   3   3  408.84    4.28   0
 -18   7  -4    5.28    5.68   0
 -17   6  -8   27.64    8.18   0
 -17   7  -3   -4.29    6.22   0
 -16   2 -18   22.56    7.19   0
 -16   3 -16   20.70    6.55   0
 -16   4 -14   60.99    8.49   0
 -16   5 -11    4.88    5.40   0
 -15  -1 -21   45.50    7.85   0
 -15   1 -19   18.56    7.04   0
 -15   3 -16   31.56    6.45   0
 -15   5 -11    9.94    5.20   0
 -15   7  -1   31.27    6.28   0
 -14   0 -20  142.84   11.49   0
 -14   2 -17    3.35    6.78   0
 -14   5 -10  120.63    9.14   0
 -14   6  -6   53.61    7.14   0
 -14   7   1    5.86    4.67   0
 -13   1 -18  216.84   12.11   0
 -13   4 -12  109.22    8.06   0
 -13   5  -9   37.29    6.97   0
 -13   7   4    5.62    4.80   0
 -12   2 -16   29.08    6.62   0
 -12   3 -14   36.45    6.97   0
 -12   6  -4   19.03    5.66   0
 -11  -1 -19  265.81   11.13   0
 -11   2 -15  482.94   13.10   0
 -11   3 -13  153.29    8.85   0
 -11   5  -7   31.21    5.72   0
  -9   1 -15  312.82   10.23   0
  -9   3 -11  183.90    7.92   0
  -9   4  -8   78.46    6.07   0
  -8   1 -14   38.97    5.03   0
  -8   3 -10   72.68    5.53   0
  -8   4  -7  820.54   12.78   0
  -7   1 -13   77.59    5.43   0
  -7   2 -11  579.16   11.03   0
  -7   5   2  372.18    7.22   0
  -5   2  -8  719.64   10.02   0
  -5   4   1  453.61    6.57   0
  -4   2  -6  426.74    6.80   0
  -4   3  -2  542.19    7.09   0
  -2   1  -4  164.70    3.30   0
 -18   7  -5   -1.42    5.67   0
 -17   6  -9    4.19    6.22   0
 -17   7  -4  176.83   11.60   0
 -16   0 -21   14.50    7.78   0
 -16   1 -20   42.31    7.97   0
 -16   3 -17   20.71    7.40   0
 -15   4 -14    9.70    5.87   0
 -15   7  -2   39.34    7.42   0
 -14  -1 -21   20.39    6.45   0
 -14   1 -19   67.02    9.32   0
 -14   7  -1    8.25    5.26   0
 -14   7   0    5.77    5.23   0
 -13   2 -17   84.51    9.15   0
 -13   3 -15   71.69    8.01   0
 -13   4 -13    3.47    6.22   0
 -13   5 -10   81.87    8.14   0
 -13   7   2   48.43    5.85   0
 -13   7   3   25.30    4.78   0
 -12  -1 -20    4.42    5.55   0
 -12   0 -19  536.18   16.62   0
 -12   1 -18    5.91    6.30   0
 -12   4 -12   10.94    6.05   0
 -12   5  -9  216.73    9.75   0
 -11   4 -11  159.75    8.82   0
 -10   2 -15    9.84    6.05   0
 -10   6  -1   34.60    5.29   0
 -10   6   0  123.97    6.72   0
  -9  -1 -18   51.86    6.25   0
  -9   2 -14  129.17    7.17   0
  -9   4  -9  273.97    9.04   0
  -9   6   5  187.88    6.03   0
  -9   6   6   40.69    3.74   0
  -9   6   7  215.40    6.10   0
  -9   6   8    1.48    2.46   0
  -8   0 -16  109.49    6.53   0
  -8   5  -3  294.16    7.79   0
  -7   5   1  315.15    7.13   0
  -6   4  -3  396.03    7.67   0
  -5   4   0   10.35    2.37   0
  -4   0 -11 1474.81   13.00   0
  -4   1  -9  446.04    7.15   0
  -3   1  -7  238.88    4.62   0
  -3   3   2  227.62    3.61   0
  -2  -2 -10   39.58    1.92   0
  -2   0  -7 4700.70   16.19   0
  -2   2   0   67.24    2.22   0
 -17   7  -5   -0.07    6.25   0
 -16   2 -19    7.74    6.57   0
 -16   4 -15   26.51    6.89   0
 -16   6  -9   14.41    6.49   0
 -15  -1 -22    8.14    7.27   0
 -15   1 -20   18.38    7.36   0
 -15   3 -17   25.86    7.04   0
 -15   4 -15   57.55    8.49   0
 -15   5 -12   23.23    6.48   0
 -14   2 -18   43.64    8.11   0
 -14   4 -14   22.81    6.53   0
 -14   6  -8   69.72    7.53   0
 -14   7  -2    4.14    5.97   0
 -13   6  -7   35.75    6.57   0
 -13   7   1   96.25    7.40   0
 -12   3 -15  181.26   10.38   0
 -12   7   4   14.92    5.00   0
 -12   7   5   21.80    4.45   0
 -11   2 -16  102.01    8.52   0
 -11   3 -14    2.76    6.00   0
 -11   4 -12    7.77    5.02   0
 -10  -1 -19   95.92    7.30   0
 -10   0 -18  313.14   11.19   0
 -10   3 -13   46.13    6.09   0
 -10   6  -2  150.32    8.17   0
  -9   1 -16   79.59    6.86   0
  -9   3 -12    6.14    4.74   0
  -8   1 -15   61.20    5.37   0
  -8   3 -11  787.51   13.39   0
  -8   4  -8   52.02    5.49   0
  -7   2 -12  568.65   11.11   0
  -7   4  -6  324.60    7.97   0
  -7   5   0  256.16    6.57   0
  -5   2  -9 1937.03   15.83   0
  -4   3  -3   36.23    2.76   0
  -3  -2 -12  176.48    3.99   0
  -3   2  -4  151.91    3.58   0
 -17   7  -6   66.46    8.40   0
 -16   4 -16   34.38    8.82   0
 -16   5 -13    8.96    4.57   0
 -16   6 -10   48.72    7.86   0
 -16   7  -5   23.50    7.34   0
 -15   2 -19   81.23    9.44   0
 -15   5 -13   31.14    6.41   0
 -15   6  -9   26.89    6.43   0
 -15   7  -4   48.42    8.15   0
 -14   0 -21   46.71    8.30   0
 -14   1 -20   15.30    6.56   0
 -14   3 -17   38.54    7.33   0
 -14   4 -15   85.73    8.14   0
 -14   5 -12  105.67    9.46   0
 -14   7  -3   15.78    6.26   0
 -13   2 -18   33.03    7.54   0
 -13   3 -16   39.01    7.20   0
 -13   4 -14   68.09    7.95   0
 -13   5 -11   59.79    7.30   0
 -12   4 -13  132.21    8.84   0
 -12   5 -10   34.60    6.28   0
 -12   6  -6   55.53    6.73   0
 -12   7   2    1.09    4.35   0
 -12   7   3    1.88    4.03   0
 -11   1 -18   58.86    7.52   0
 -10  -2 -20   34.88    5.87   0
 -10   4 -11  125.06    7.70   0
 -10   5  -8  147.14    8.06   0
 -10   6  -3  270.03    8.56   0
  -9   4 -10   71.51    6.65   0
  -9   5  -6   75.17    6.25   0
  -9   6   0   21.04    4.77   0
  -7   4  -7  133.26    5.81   0
  -6   5   5  352.94    5.81   0
  -6   5   6  221.94    4.69   0
  -5   4  -1  401.32    6.83   0
  -3   3   1  106.73    2.71   0
  -2   1  -5  672.02    6.33   0
  -1   1  -1 1219.31    5.39   0
 -18   8  -1   14.53    7.98   0
 -18   8   0    5.21    6.63   0
 -17   8   1    3.07    5.31   0
 -16   5 -14   46.46    8.17   0
 -16   7  -6    2.86    5.62   0
 -15   1 -21   49.55    8.85   0
 -15   3 -18   28.90    7.16   0
 -14   2 -19   -4.00    6.00   0
 -14   5 -13   54.85    7.16   0
 -14   6  -9   11.71    5.85   0
 -14   7  -4   21.01    6.42   0
 -13   1 -20  112.46   10.31   0
 -13   3 -17   33.32    7.69   0
 -13   5 -12   59.44    8.04   0
 -13   6  -8    6.30    5.36   0
 -13   7  -3   11.71    5.41   0
 -13   7  -2   46.01    6.49   0
 -12  -1 -21   35.12    6.33   0
 -12   1 -19    7.60    6.23   0
 -12   3 -16   13.91    6.77   0
 -12   4 -14    1.81    6.24   0
 -12   7   0    8.09    4.56   0
 -11   2 -17  205.85   10.72   0
 -11   3 -15  198.48    9.88   0
 -11   5 -10  116.86    8.21   0
 -11   6  -6   44.16    5.91   0
 -10   2 -16   53.31    7.01   0
 -10   3 -14  247.36    9.21   0
 -10   4 -12   14.08    5.79   0
 -10   6  -4  485.46   11.69   0
  -9  -1 -19    9.00    5.14   0
  -9   2 -15   31.16    5.89   0
  -9   6  -1  413.47    9.77   0
  -8  -1 -18   19.99    4.52   0
  -8   0 -17  542.15   12.31   0
  -8   2 -14   15.67    4.44   0
  -8   3 -12   37.74    5.27   0
  -8   4  -9  616.49   11.85   0
  -8   5  -5  269.99    8.25   0
  -7   2 -13  417.39   10.16   0
  -6   5   2  224.41    5.52   0
  -6   5   3  382.34    6.36   0
  -5   3  -7  557.09    8.86   0
  -5   4  -2    9.64    2.76   0
  -4  -1 -13   37.42    2.68   0
  -4   1 -10  237.72    5.66   0
  -4   3  -4  149.32    4.41   0
  -3   2  -5  327.92    5.44   0
  -2   2  -1  630.99    5.45   0
  -1  -5  -9  143.76    2.39   0
 -18   8  -2   16.51    6.62   0
 -17   7  -8    3.00    5.79   0
 -17   8  -2    0.62    5.94   0
 -17   8  -1    1.80    5.34   0
 -16   6 -12   26.60    6.66   0
 -16   7  -7    8.26    4.86   0
 -16   8   0    5.51    5.12   0
 -16   8   1    4.36    6.00   0
 -15   2 -20   21.56    6.72   0
 -15   5 -14    5.02    5.49   0
 -15   6 -11    5.77    6.82   0
 -15   7  -7   -3.48    6.66   0
 -14   0 -22    0.83    6.66   0
 -14   1 -21   17.90    7.32   0
 -14   3 -18   41.96    8.04   0
 -14   7  -5   12.68    6.10   0
 -13  -1 -22   24.88    7.09   0
 -13   2 -19   24.87    7.22   0
 -13   4 -15    1.95    5.29   0
 -13   7  -4   10.40    5.48   0
 -12   5 -12   90.77    8.03   0
 -12   6  -8   21.11    5.96   0
 -12   7  -2    4.75    4.82   0
 -12   7  -1    9.87    5.07   0
 -11  -1 -21   41.95    7.42   0
 -11   1 -19  291.16   12.17   0
 -11   7   5   71.02    5.36   0
 -10   1 -18   98.12    7.95   0
 -10   3 -15   81.97    7.43   0
 -10   5  -9  283.14    9.96   0
 -10   6  -5  142.18    7.92   0
  -9  -2 -20   46.24    6.10   0
  -9   1 -17  223.76    9.49   0
  -9   4 -11   13.00    5.46   0
  -9   5  -8   87.62    6.87   0
  -8  -2 -19   73.05    6.12   0
  -8   5  -6   45.95    5.32   0
  -8   6   4   93.30    4.28   0
  -8   6   5  273.83    7.01   0
  -8   6   6    4.71    2.84   0
  -8   6   7   99.89    4.12   0
  -7   1 -15  203.36    7.73   0
  -7   3 -11  143.98    6.64   0
  -7   4  -8  659.05   11.38   0
  -6   0 -15   52.98    4.40   0
  -5   4  -3 1110.10   11.65   0
  -4   0 -12 1837.55   14.48   0
  -4   2  -8  920.98   10.36   0
  -4   4   3  484.97    6.00   0
  -4   4   4 1104.31    8.11   0
  -2   0  -8  572.29    6.29   0
  -1  -1  -7  734.04    5.16   0
 -17   8  -3    8.93    5.85   0
 -16   7  -8   11.92    5.61   0
 -15   3 -19   19.90    7.35   0
 -15   4 -17   48.42    8.34   0
 -15   5 -15   68.22    8.18   0
 -15   6 -12   14.78    6.82   0
 -15   7  -8   24.88    6.43   0
 -15   8   0    0.45    5.26   0
 -15   8   2   23.59    6.83   0
 -14   2 -20   19.62    6.67   0
 -14   5 -14   22.89    6.38   0
 -13   3 -18    3.65    5.79   0
 -13   5 -13   32.33    6.78   0
 -13   6 -10   45.72    7.08   0
 -12  -1 -22    4.97    6.41   0
 -12   0 -21  109.52    9.03   0
 -12   1 -20    2.73    6.06   0
 -12   3 -17  141.94   10.05   0
 -12   4 -15   30.20    6.99   0
 -12   7  -3   -0.97    4.92   0
 -11   3 -16   36.04    6.63   0
 -11   4 -14  111.94    8.49   0
 -11   5 -11   96.15    7.69   0
 -11   6  -7   72.22    6.94   0
 -11   7   0    0.42    4.55   0
 -10   2 -17   10.33    6.23   0
 -10   4 -13  251.40   10.04   0
 -10   5 -10   73.00    7.19   0
 -10   6  -6  213.11    8.55   0
  -9   3 -14   39.11    5.83   0
  -9   4 -12   12.62    5.21   0
  -8   2 -15  154.29    7.33   0
  -8   3 -13  144.30    7.16   0
  -8   6   0    7.48    4.33   0
  -7   5  -4  103.52    5.36   0
  -6   1 -14   31.19    4.01   0
  -6   3 -10  609.14   10.55   0
  -6   5   0  760.38    9.87   0
  -6   5   9  150.44    3.01   0
  -4  -3 -15  299.58    6.45   0
  -4   3  -5  203.71    5.23   0
  -4   4   2  499.12    6.91   0
  -4   4   7  206.77    2.66   0
  -3   2  -6 2522.48   14.67   0
  -3   3  -1  111.94    3.25   0
  -2   2  -2  213.65    3.70   0
 -17   8  -5   -2.40    6.10   0
 -17   8  -4    3.41    6.31   0
 -16   7  -9    0.77    5.05   0
 -16   8  -4   60.77    9.05   0
 -16   8  -3   20.74    7.80   0
 -15   8  -2   22.95    7.77   0
 -15   8  -1   25.18    6.53   0
 -14   4 -17   58.36    8.41   0
 -14   5 -15   66.26    7.77   0
 -14   6 -12   26.58    5.96   0
 -14   7  -7    8.27    6.14   0
 -14   8   1    8.12    5.66   0
 -13   1 -21   44.68    7.56   0
 -13   2 -20    0.77    6.60   0
 -13   5 -14   30.88    7.35   0
 -13   6 -11   34.36    6.94   0
 -12   2 -19   21.64    6.72   0
 -12   5 -13  111.20    8.88   0
 -12   7  -4   20.85    5.67   0
 -11   3 -17   66.35    7.85   0
 -11   5 -12   36.59    6.92   0
 -11   6  -8   40.42    6.73   0
 -11   7  -1  224.26    9.02   0
 -10   0 -20   94.36    7.85   0
 -10   1 -19   91.13    8.07   0
 -10   3 -16  245.56   10.61   0
 -10   5 -11  180.81    8.99   0
  -9  -1 -20   11.33    5.50   0
  -9   1 -18   46.48    6.32   0
  -8   0 -18   33.05    5.41   0
  -8   5  -7  705.89   12.94   0
  -7  -1 -18  158.92    7.30   0
  -7   2 -14   72.62    5.62   0
  -7   3 -12  141.69    6.85   0
  -7   4  -9   63.53    5.63   0
  -5  -2 -16  130.20    4.77   0
  -5   4  -4   36.54    3.55   0
  -4   1 -11   24.75    2.98   0
  -4   2  -9  238.92    5.84   0
  -4   4   1  259.78    4.77   0
  -3   1  -9  657.78    8.08   0
  -3   3  -2  209.06    4.31   0
  -2  -1 -10  324.38    4.93   0
 -16   7 -10   11.89    6.64   0
 -16   8  -5   22.23    6.63   0
 -15   5 -16    0.29    5.31   0
 -15   6 -13   13.21    6.55   0
 -15   8  -3   10.63    5.95   0
 -14   0 -23   29.99    8.30   0
 -14   1 -22   39.08    7.98   0
 -14   2 -21    1.75    5.85   0
 -14   8  -1   19.46    5.99   0
 -14   8   0   11.24    5.48   0
 -13   3 -19   13.54    5.95   0
 -13   4 -17   25.31    7.17   0
 -12   0 -22    2.87    5.65   0
 -12   1 -21   28.01    6.76   0
 -12   3 -18    6.09    6.20   0
 -12   4 -16   34.60    7.32   0
 -12   5 -14    6.75    5.86   0
 -12   7  -5   31.48    6.09   0
 -11  -1 -22    5.39    5.66   0
 -11   1 -20   22.10    6.41   0
 -11   2 -19   37.38    7.24   0
 -11   4 -15   12.60    5.64   0
 -10  -1 -21   30.12    5.92   0
 -10   2 -18   84.20    7.79   0
 -10   4 -14   53.98    7.21   0
 -10   7   0    2.83    4.85   0
 -10   7   1   39.90    4.81   0
 -10   7   2   50.14    5.47   0
 -10   7   4   35.45    4.45   0
 -10   7   5   10.84    3.20   0
  -9   2 -17  573.06   14.15   0
  -9   4 -13  179.03    8.90   0
  -9   5 -10   51.42    6.45   0
  -8   2 -16   28.97    5.64   0
  -8   3 -14    7.01    4.89   0
  -8   5  -8  180.18    7.71   0
  -7   4 -10  474.04   10.87   0
  -7   5  -6  247.31    7.84   0
  -6   0 -16  263.85    7.86   0
  -6   1 -15  170.05    6.95   0
  -6   2 -13   72.78    5.26   0
  -6   3 -11  331.30    8.62   0
  -5   4  -5  556.48    8.98   0
  -4  -2 -15  154.89    4.83   0
  -4   0 -13  280.77    6.17   0
  -4   4   0   97.57    3.44   0
  -2   2  -3  231.29    3.99   0
   0  -4  -6  571.23    4.53   0
 -16   8  -6    2.99    6.15   0
 -14   3 -20   18.00    6.86   0
 -14   4 -18   58.81    7.73   0
 -14   5 -16   13.08    6.24   0
 -14   6 -13   13.72    6.24   0
 -14   8  -3   51.55    7.75   0
 -14   8  -2   16.63    6.36   0
 -13   1 -22   21.39    7.45   0
 -13   2 -21   39.45    7.78   0
 -13   5 -15    8.82    5.06   0
 -13   6 -12   41.06    7.28   0
 -13   8   0   -2.74    5.32   0
 -13   8   1   15.36    5.09   0
 -12   2 -20   27.65    6.84   0
 -12   4 -17   53.07    7.11   0
 -12   6 -11   45.50    7.04   0
 -12   7  -7   14.80    6.86   0
 -11   3 -18   19.28    6.20   0
 -11   4 -16   70.14    8.20   0
 -11   5 -13   28.85    6.29   0
 -11   6 -10   31.12    6.91   0
 -11   7  -5   92.10    7.93   0
 -10   3 -17  104.32    8.53   0
 -10   4 -15  191.07    9.36   0
 -10   5 -12   77.35    7.39   0
  -9   3 -16   16.01    6.03   0
  -9   6  -6   60.56    6.69   0
  -8   0 -19   23.64    5.26   0
  -8   5  -9  334.49    9.64   0
  -7   3 -13  161.30    7.47   0
  -7   6   3  169.83    5.82   0
  -4   2 -10  180.62    5.30   0
  -4   3  -7  609.13    9.06   0
  -4   4  -1  257.02    5.31   0
  -4   4   8  139.37    1.88   0
  -3   3  -3  478.94    6.39   0
  -2   0  -9  616.88    6.76   0
  -2   1  -7   57.27    2.81   0
 -16   8  -7   -2.41    5.47   0
 -14   1 -23   -0.26    6.71   0
 -14   2 -22    4.58    6.02   0
 -14   4 -19   17.07    7.07   0
 -14   5 -17   17.67    5.91   0
 -14   6 -14   97.95    8.93   0
 -14   7 -10    6.82    5.79   0
 -14   8  -5   17.70    6.98   0
 -13   3 -20    2.87    6.18   0
 -13   4 -18   63.97    8.36   0
 -13   5 -16   45.53    7.72   0
 -13   7  -9   60.63    7.97   0
 -13   8  -1   23.08    5.70   0
 -12   3 -19   16.49    6.75   0
 -12   5 -15   20.07    6.88   0
 -11   1 -21   51.08    7.45   0
 -11   2 -20   59.11    7.65   0
 -11   6 -11  147.62    8.94   0
 -11   7  -6   63.58    6.88   0
 -10   0 -21   44.32    6.57   0
 -10   1 -20   54.09    6.80   0
 -10   2 -19   15.61    6.06   0
 -10   5 -13  142.42    8.93   0
  -9  -1 -21   39.95    5.69   0
  -9   2 -18   72.18    7.25   0
  -9   4 -14   55.58    7.33   0
  -8  -1 -20   15.45    4.60   0
  -8   1 -18   17.04    5.24   0
  -8   3 -15   57.87    6.38   0
  -8   4 -13  165.42    7.80   0
  -8   6  -4   91.33    6.22   0
  -7  -1 -19   49.89    5.63   0
  -7   1 -17  198.78    8.14   0
  -7   4 -11   20.30    4.84   0
  -7   5  -7  199.97    8.10   0
  -7   6   2   81.72    4.24   0
  -7   6   5  117.30    4.83   0
  -6   0 -17 1253.62   16.29   0
  -6   3 -12  359.86    8.82   0
  -6   4  -9  348.40    8.71   0
  -5   3 -10   60.83    4.44   0
  -5   5   2   24.08    2.61   0
  -5   5   4   69.74    3.05   0
  -4   4  -2  607.96    8.19   0
  -3  -3 -14  297.81    5.22   0
  -3  -1 -13   44.35    2.95   0
  -3   1 -10 1057.87   10.40   0
  -3   3  -4  345.16    5.89   0
  -2  -3 -12    5.30    1.38   0
  -2   2  -4  161.06    3.78   0
  -2   2   9  885.66    4.89   0
  -1   1  -3  416.29    4.18   0
 -17   9  -2    1.52    5.83   0
 -14   6 -15    5.08    4.86   0
 -14   8  -6   28.07    7.31   0
 -13   1 -23    7.36    6.97   0
 -13   2 -22   84.43    9.24   0
 -13   7 -10    3.29    6.29   0
 -12   0 -23   63.56    7.61   0
 -12   1 -22    8.75    5.49   0
 -12   2 -21   16.47    6.60   0
 -12   4 -18   26.53    6.77   0
 -12   6 -13   80.39    7.98   0
 -12   8  -1   80.21    8.22   0
 -12   8   0   26.59    5.59   0
 -12   8   2   10.64    4.50   0
 -11   4 -17   23.54    6.95   0
 -10   3 -18  189.05   10.30   0
 -10   4 -16   64.32    7.49   0
  -9   3 -17  224.33    9.79   0
  -9   4 -15  233.18    9.89   0
  -9   5 -12  109.00    7.58   0
  -9   6  -8    8.81    5.35   0
  -9   7   0   93.28    6.31   0
  -9   7   2   59.65    5.02   0
  -8   5 -10   21.72    4.93   0
  -7   2 -16  123.15    6.96   0
  -7   3 -14   44.83    5.42   0
  -7   6   6   54.94    3.34   0
  -6   4 -10  116.96    6.36   0
  -6   5  -5  407.96    8.79   0
  -5   2 -13  351.57    8.29   0
  -5   5   0   88.18    3.62   0
  -4   0 -14   15.50    2.72   0
  -4   3  -8 1589.23   14.45   0
  -4   4  -3  529.94    8.17   0
  -3   2  -8 2431.83   15.58   0
  -2  -1 -11  753.29    7.60   0
 -16   9  -2    7.17    7.06   0
 -15   8  -9    6.85    6.18   0
 -15   8  -8    2.26    4.94   0
 -14   7 -12    6.91    6.34   0
 -13   3 -21   12.73    7.03   0
 -13   7 -11   13.52    6.64   0
 -12   3 -20    3.31    5.08   0
 -12   8  -3   40.56    6.99   0
 -12   8  -2    5.11    5.56   0
 -11   1 -22   -4.14    5.59   0
 -11   5 -15   14.73    5.80   0
 -11   6 -12    9.39    6.26   0
 -11   7  -8   18.79    6.23   0
 -10   0 -22   44.89    6.79   0
 -10   1 -21   35.33    6.11   0
 -10   2 -20   32.82    6.84   0
 -10   5 -14   54.10    7.11   0
 -10   6 -11   34.04    6.79   0
 -10   7  -6   -1.11    5.42   0
 -10   7  -5   11.95    5.03   0
  -9   1 -20    9.02    5.49   0
  -9   2 -19  457.01   14.06   0
  -9   5 -13  122.47    7.69   0
  -9   7  -1  138.40    6.50   0
  -8   0 -20   10.12    4.45   0
  -8   3 -16   19.94    5.51   0
  -8   4 -14   63.63    6.91   0
  -8   6  -7  107.85    6.77   0
  -7   1 -18  162.25    8.01   0
  -7   4 -12   73.57    6.08   0
  -7   5  -9  146.37    7.29   0
  -7   6  -3  184.39    7.23   0
  -7   6   7  204.37    4.61   0
  -6   2 -15  136.34    6.24   0
  -6   3 -13  126.58    6.34   0
  -5   1 -15  149.90    5.96   0
  -5   3 -11  228.75    7.00   0
  -5   4  -8   23.58    4.00   0
  -5   5  -2   20.01    2.82   0
  -4  -2 -16  232.92    5.83   0
  -4   4  -4 1274.62   12.59   0
  -3   3  -5  336.09    5.94   0
  -2  -2 -12   29.32    1.95   0
  -2   1  -8  233.76    4.59   0
  -2   2  -5  156.46    3.78   0
   0  -1  -4 2871.81    4.83   0
 -16   9  -4   20.68    6.41   0
 -16   9  -3    6.51    6.25   0
 -15   9  -1    0.87    6.43   0
 -14   7 -13    6.93    6.59   0
 -13   1 -24   34.48    8.42   0
 -13   2 -23   52.43    8.46   0
 -13   4 -20   36.94    7.91   0
 -13   6 -15   45.00    6.64   0
 -13   7 -12   11.52    6.61   0
 -13   8  -7    8.25    6.03   0
 -12   1 -23   81.59    9.49   0
 -12   2 -22   35.64    7.27   0
 -12   3 -21   59.09    8.35   0
 -12   6 -14   17.37    6.34   0
 -12   8  -5   31.15    7.62   0
 -12   8  -4   -1.64    5.75   0
 -11   4 -18   57.80    8.18   0
 -11   5 -16   26.37    6.45   0
 -11   8   0    8.55    5.44   0
 -11   8   1   13.23    5.27   0
 -10   3 -19   70.31    7.97   0
 -10   4 -17  214.71   10.64   0
 -10   5 -15  131.15    8.62   0
  -9  -1 -22   10.70    5.08   0
  -9   3 -18    5.31    5.99   0
  -9   4 -16  145.42    8.97   0
  -9   6 -10   44.20    6.53   0
  -9   7  -4   68.11    6.56   0
  -8  -1 -21   55.96    5.85   0
  -8   5 -12    4.54    5.01   0
  -8   6  -8   19.29    4.85   0
  -7  -1 -20   96.07    6.47   0
  -7   2 -17  258.84    9.38   0
  -7   3 -15   78.87    6.38   0
  -7   4 -13  270.05    9.11   0
  -7   5 -10   23.81    5.25   0
  -6  -2 -19   41.56    4.33   0
  -6   0 -18   77.83    5.71   0
  -6   1 -17  179.81    7.33   0
  -6   4 -11  647.09   12.00   0
  -4   4  -5  245.82    6.38   0
  -3   2  -9  362.08    6.70   0
  -3   3  -6  805.83    9.30   0
  -1   1  -4   87.04    2.57   0
 -15   9  -4   12.15    5.85   0
 -15   9  -3    5.32    6.12   0
 -15   9  -2    2.32    5.83   0
 -14   8 -10   11.58    6.34   0
 -13   3 -22    9.04    6.89   0
 -13   6 -16    4.68    6.00   0
 -13   7 -13   69.88    8.54   0
 -13   8  -8    1.99    5.98   0
 -12   6 -15  128.49    9.08   0
 -12   8  -6   10.14    5.92   0
 -11   1 -23   22.25    6.50   0
 -11   4 -19   48.27    7.48   0
 -11   6 -14   20.51    6.65   0
 -11   7 -10   69.70    7.60   0
 -11   8  -2   16.10    6.06   0
 -10   1 -22   17.87    5.95   0
 -10   2 -21    3.32    6.00   0
 -10   6 -12  107.87    8.26   0
 -10   7  -8    8.16    5.64   0
  -9   1 -21   40.40    6.39   0
  -9   6 -11  135.49    8.18   0
  -9   7  -5  718.06   14.33   0
  -8   1 -20   16.95    5.37   0
  -8   3 -17  366.27   11.43   0
  -8   4 -15  432.16   11.91   0
  -8   7   0   21.34    4.54   0
  -8   7   1   87.41    5.79   0
  -7   3 -16   16.66    5.70   0
  -7   6  -6   80.96    5.86   0
  -6  -1 -19   19.58    3.75   0
  -6   2 -16  133.40    6.49   0
  -6   3 -14  105.08    6.39   0
  -6   5  -8  440.29    9.77   0
  -5   2 -14  139.82    6.15   0
  -5   3 -12  147.83    6.41   0
  -5   4  -9  563.56    9.83   0
  -4  -1 -16  467.01    8.49   0
  -3  -1 -14   25.81    2.39   0
  -2   1  -9   15.08    2.26   0
  -2   2  -6  171.06    4.28   0
 -15   9  -6    2.26    6.04   0
 -15   9  -5    7.97    6.23   0
 -14   9  -2   80.13    8.65   0
 -13   6 -17   29.37    6.65   0
 -13   7 -14   92.39    8.93   0
 -12   1 -24    6.04    6.03   0
 -12   2 -23   27.86    7.24   0
 -12   4 -20   15.36    5.73   0
 -12   5 -18   15.52    5.91   0
 -12   6 -16   22.89    5.69   0
 -12   7 -12    3.97    4.90   0
 -12   8  -7  182.63   10.38   0
 -11   3 -21   63.18    8.64   0
 -11   5 -17   56.02    7.63   0
 -11   7 -11    2.06    6.08   0
 -11   8  -5   45.84    7.02   0
 -11   8  -4    9.66    5.65   0
 -10   0 -23   55.49    6.72   0
 -10   3 -20  133.68    9.76   0
 -10   4 -18   14.88    6.06   0
 -10   5 -16   93.27    8.38   0
 -10   7  -9   24.53    6.16   0
  -9   3 -19  163.66    9.72   0
  -9   4 -17  118.07    8.72   0
  -9   7  -7   34.40    6.25   0
  -9   7  -6   55.68    6.68   0
  -8   0 -21  187.90    8.82   0
  -8   2 -19   73.34    6.95   0
  -8   4 -16   26.64    5.74   0
  -8   5 -13  147.07    8.45   0
  -8   6  -9  106.98    7.14   0
  -8   7  -3   50.15    6.58   0
  -8   7  -2    8.50    4.13   0
  -7   1 -19   48.83    5.84   0
  -7   4 -14  197.53    8.40   0
  -7   5 -11   74.58    6.47   0
  -7   6  -7  222.48    8.34   0
  -6   5  -9  181.93    7.31   0
  -6   6   3   32.52    2.68   0
  -5   1 -16   98.39    5.51   0
  -3  -3 -15   70.35    3.44   0
  -3   2 -10  809.67    9.77   0
  -3   3  -7  156.75    4.83   0
  -2   0 -11  598.09    7.44   0
  -2   3   1  405.32    4.41   0
  -2   3   2  951.94    6.12   0
  -1  -1  -9  816.46    6.62   0
  -1   1  -5  173.48    3.35   0
 -14   9  -5    6.28    6.50   0
 -14   9  -4  124.26   10.86   0
 -13   9  -2    0.69    6.27   0
 -13   9  -1   -6.50    5.70   0
 -13   9   0    7.15    5.55   0
 -12   4 -21   14.13    6.53   0
 -12   5 -19   93.05    9.97   0
 -12   7 -13    7.84    6.65   0
 -12   8  -9   62.17    8.43   0
 -11   4 -20   27.20    7.05   0
 -11   5 -18    6.72    6.11   0
 -11   6 -15   41.75    7.20   0
 -11   8  -6   18.89    6.45   0
 -10   1 -23   38.93    6.78   0
 -10   2 -22    9.21    5.97   0
 -10   4 -19  102.05    9.41   0
 -10   5 -17   59.39    7.52   0
 -10   7 -10    6.48    5.80   0
  -9   1 -22    6.09    5.71   0
  -9   6 -12   30.67    5.92   0
  -9   7  -8   53.92    6.58   0
  -8  -1 -22   -2.49    4.26   0
  -8   3 -18   42.37    6.57   0
  -8   5 -14   50.30    6.86   0
  -8   6 -10   27.76    6.13   0
  -8   7   5  154.49    5.07   0
  -7   3 -17  168.20    8.40   0
  -7   4 -15   45.99    5.98   0
  -7   5 -12  161.96    8.18   0
  -6   0 -19  430.77   10.66   0
  -6   2 -17   29.31    5.21   0
  -6   3 -15  415.41   10.15   0
  -6   4 -13  273.33    8.84   0
  -6   5 -10  149.37    7.01   0
  -6   6   5   71.80    3.14   0
  -5   5  -6   29.54    4.04   0
  -4  -2 -17   44.26    3.75   0
  -4   3 -11   58.09    4.29   0
  -3  -2 -15   13.61    2.55   0
  -3   3  -8  564.55    8.41   0
  -3   4  -2  858.66    8.79   0
  -3   4  -1  423.64    6.01   0
  -3   4   2  747.54    6.62   0
  -3   4   3   44.13    2.03   0
  -2  -3 -13  385.06    5.01   0
  -2   2  -7  186.65    4.44   0
  -2   3  -2  952.23    8.00   0
  -2   3   3  618.90    4.38   0
  -1  -2 -10 1653.87    8.50   0
 -14   9  -7   47.85    7.89   0
 -13   9  -4    7.07    6.56   0
 -13   9  -3    9.00    5.97   0
 -12   1 -25   15.06    7.29   0
 -12   2 -24   -7.00    6.58   0
 -12   6 -17   67.28    7.60   0
 -12   7 -14   -7.38    6.22   0
 -12   8 -10    3.45    5.49   0
 -11   1 -24    9.19    6.14   0
 -11   2 -23  101.91    9.71   0
 -11   3 -22   22.60    7.03   0
 -11   6 -16   10.04    5.65   0
 -11   8  -8   14.28    5.18   0
 -10   6 -15   19.80    6.03   0
 -10   7 -11   22.49    6.60   0
 -10   8  -5   98.33    8.38   0
  -9   4 -18   30.42    6.23   0
  -9   5 -16    2.96    5.86   0
  -9   6 -13  115.94    8.38   0
  -9   7  -9  135.41    8.55   0
  -8   0 -22   34.43    5.80   0
  -8   1 -21   59.79    6.74   0
  -8   2 -20   29.05    5.55   0
  -8   4 -17  118.59    8.22   0
  -8   6 -11  322.26   10.58   0
  -8   7   6   31.72    3.08   0
  -7   1 -20   98.56    6.63   0
  -7   5 -13   41.61    5.80   0
  -7   6  -9  138.37    7.56   0
  -6   3 -16  223.46    8.12   0
  -6   6   6  202.37    4.33   0
  -5   1 -17  684.08   11.91   0
  -5   3 -14  157.91    6.92   0
  -5   4 -11  642.09   11.35   0
  -5   5  -7   20.56    4.00   0
  -4   5   0    2.52    1.89   0
  -4   5   1   15.49    2.35   0
  -4   5   2  558.12    6.84   0
  -3  -1 -15  202.96    5.45   0
  -3   1 -13   41.17    3.30   0
  -3   4  -3   41.85    3.18   0
  -2  -2 -13  119.81    3.34   0
  -2   2  -8   69.78    3.45   0
  -2   2   8   79.35    1.46   0
  -1   1  -6 1756.01   10.17   0
 -14   9  -8    4.10    5.25   0
 -13   8 -12   25.45    7.02   0
 -13   9  -6   -0.76    5.73   0
 -13   9  -5    2.94    6.00   0
 -12   6 -18   -8.74    5.09   0
 -12   7 -15   29.64    6.75   0
 -12   8 -11   -5.00    5.84   0
 -12   9  -2    5.88    5.68   0
 -12   9   0   -2.86    4.43   0
 -11   4 -21   34.98    6.89   0
 -11   5 -19   72.83    8.92   0
 -11   6 -17   76.90    7.99   0
 -11   7 -14   28.83    6.17   0
 -10   2 -23   11.94    6.40   0
 -10   4 -20    5.10    5.96   0
 -10   5 -18   72.16    7.97   0
 -10   7 -12   14.18    6.11   0
 -10   8  -6   56.14    7.18   0
  -9   5 -17   55.72    6.93   0
  -8   5 -15  461.73   13.06   0
  -8   6 -12   10.35    6.14   0
  -8   7  -7   45.24    6.04   0
  -7   4 -16  264.22    9.89   0
  -7   6 -10   45.87    6.02   0
  -7   7  -2  179.46    7.56   0
  -7   7  -1  125.77    5.70   0
  -7   7   0   79.12    4.82   0
  -6   0 -20   55.17    5.86   0
  -6   1 -19   24.10    4.95   0
  -6   4 -14  237.76    8.63   0
  -6   5 -11  370.82    9.85   0
  -5   4 -12   78.58    6.19   0
  -5   5  -8   50.90    4.60   0
  -4   5  -3  294.13    6.32   0
  -4   5  -2  542.32    8.01   0
  -3   4  -4 1232.52   11.48   0
  -2  -1 -13  152.91    4.30   0
  -2   0 -12  686.46    8.23   0
  -2   3  -4    2.08    2.20   0
  -1   2   0   26.74    1.55   0
  -1   2   1  148.26    2.31   0
 -13   9  -7    4.35    5.66   0
 -12   7 -16    1.98    5.36   0
 -12   8 -12   -0.67    5.83   0
 -12   9  -4   24.76    7.30   0
 -12   9  -3  285.44   12.15   0
 -11   2 -24   29.86    7.41   0
 -11   3 -23   33.96    7.10   0
 -11   8 -10   -0.52    5.75   0
 -10   1 -24    7.83    5.84   0
 -10   3 -22   77.74    9.16   0
 -10   5 -19   30.73    6.24   0
 -10   6 -16   74.57    8.03   0
 -10   8  -8   28.77    6.55   0
 -10   8  -7   60.60    7.69   0
  -9   1 -23   90.87    8.40   0
  -9   2 -22   32.50    6.05   0
  -9   3 -21   66.34    7.55   0
  -9   6 -15  128.95    8.88   0
  -9   8  -4    7.78    5.45   0
  -9   8  -3    6.94    4.69   0
  -9   8  -2    3.86    4.45   0
  -9   8  -1   27.29    4.95   0
  -9   8   0   25.43    4.73   0
  -9   8   2    4.52    3.41   0
  -9   8   3    9.55    3.60   0
  -8   5 -16   12.82    6.04   0
  -8   7  -8    1.62    5.17   0
  -7   1 -21   39.58    6.09   0
  -7   2 -20  201.66    9.07   0
  -7   5 -14  224.10    9.16   0
  -7   6 -11   91.51    7.22   0
  -6   3 -17  208.09    8.63   0
  -6   4 -15   79.13    6.55   0
  -6   5 -12   53.56    6.22   0
  -6   6  -8   63.13    5.64   0
  -5   3 -15  218.00    7.88   0
  -5   4 -13  318.01    8.78   0
  -5   5  -9  238.11    7.69   0
  -5   6   0  146.90    5.07   0
  -4   3 -13  150.12    6.06   0
  -4   4 -10  308.23    8.22   0
  -3   4  -6  428.50    7.50   0
  -2  -4 -13   60.79    1.84   0
  -2   1 -11  780.05    9.04   0
  -2   2  -9  967.34   10.01   0
  -2   3  -5  777.72    8.47   0
  -1  -1 -10  622.87    6.09   0
  -1   1  -7  742.28    7.23   0
  -1   1   6 1844.90    6.70   0
  -1   2  -2 2248.08   10.10   0
 -13   9  -9    4.90    5.63   0
 -12   9  -6    6.09    6.31   0
 -11   4 -22   32.29    7.25   0
 -11   6 -18    8.26    5.42   0
 -11   9  -3   11.00    6.26   0
 -11   9  -2    3.33    5.53   0
 -11   9  -1   13.13    5.44   0
 -11   9   1   18.83    4.87   0
 -10   4 -21  120.14    9.81   0
 -10   7 -14    8.75    5.83   0
  -9   4 -20   46.59    7.07   0
  -9   5 -18   20.06    6.10   0
  -9   7 -12   49.66    7.07   0
  -9   8  -6    4.74    5.56   0
  -9   8   4    9.28    3.56   0
  -8   4 -19   63.02    6.98   0
  -8   7 -10    8.71    5.14   0
  -8   7  -9   26.67    5.66   0
  -7   3 -19  124.10    8.19   0
  -7   4 -17   13.87    4.96   0
  -7   5 -15   99.50    7.68   0
  -7   6 -12    8.22    5.27   0
  -6   1 -20   72.42    6.01   0
  -6   2 -19   45.21    5.80   0
  -6   5 -13  337.29   10.30   0
  -6   6  -9  133.92    6.97   0
  -5   2 -17  350.26    9.27   0
  -5   5 -10  197.70    7.39   0
  -5   6   1   41.27    3.10   0
  -5   6   2   75.12    3.69   0
  -4  -2 -18   86.99    4.23   0
  -4   4 -11  267.85    7.95   0
  -3  -1 -16  439.74    7.89   0
  -2   0 -13  373.21    6.76   0
  -2   3  -6  646.79    8.22   0
  -1   2  -3  906.80    7.08   0
  -1   2   2 1931.44    5.67   0
 -14  10  -4   -8.43    7.17   0
 -11   2 -25   13.60    7.42   0
 -11   3 -24   15.74    6.08   0
 -11   6 -19   53.46    7.88   0
 -11   7 -16    2.81    5.29   0
 -11   8 -12    9.25    6.24   0
 -11   9  -6    0.59    6.02   0
 -11   9  -5   10.47    5.78   0
 -10   1 -25   23.03    7.02   0
 -10   2 -24    5.63    5.98   0
 -10   3 -23    4.20    6.16   0
 -10   4 -22   21.60    5.84   0
 -10   5 -20   37.94    7.64   0
 -10   6 -18   19.66    5.77   0
 -10   7 -15   -1.34    5.66   0
  -9   1 -24    8.78    5.72   0
  -9   5 -19    4.17    4.77   0
  -9   6 -16    3.04    5.50   0
  -8   1 -23   13.56    5.52   0
  -8   2 -22   -1.92    4.96   0
  -8   3 -21   81.15    8.02   0
  -8   6 -15   25.73    5.56   0
  -7   2 -21   47.85    6.66   0
  -7   4 -18  111.17    7.60   0
  -6   3 -18  243.86    9.12   0
  -6   4 -16  147.26    7.93   0
  -5  -1 -20   68.99    5.46   0
  -5   1 -19  649.71   13.15   0
  -5   3 -16  169.78    7.36   0
  -5   4 -14   30.93    4.94   0
  -5   5   9  179.39    2.24   0
  -5   6  -6  113.89    5.68   0
  -5   6   3  105.28    3.56   0
  -4   1 -17   86.36    5.25   0
  -4   3 -14  405.49    9.37   0
  -4   5   5  273.52    4.02   0
  -2  -2 -14   15.55    2.09   0
  -2  -1 -14  181.71    4.70   0
  -2   1 -12  193.07    5.15   0
  -2   2 -10   42.61    3.30   0
  -2   3  -7  426.15    7.08   0
  -1  -2 -11  556.23    5.59   0
  -1   1  -8 1844.73   11.66   0
   0   0  -2 2807.15    5.13   0
 -14  10  -5    8.22    6.30   0
 -12   9 -10    0.99    6.17   0
 -11   7 -17   37.62    6.53   0
 -11   8 -13   33.48    8.00   0
 -10   7 -16    1.52    4.67   0
 -10   8 -12   40.81    7.15   0
 -10   8 -11   46.91    7.45   0
  -9   4 -21   63.83    8.31   0
  -9   7 -14   39.77    6.94   0
  -9   8  -9   21.45    6.28   0
  -8   4 -20   22.07    6.01   0
  -8   5 -18    1.44    5.57   0
  -8   7 -12   24.59    6.54   0
  -8   8  -5  282.88   10.63   0
  -8   8  -2   22.23    4.76   0
  -8   8   1   13.65    3.53   0
  -8   8   2   18.82    3.92   0
  -7   3 -20   12.87    5.30   0
  -7   5 -16  100.46    7.11   0
  -6   2 -20   45.51    5.52   0
  -6   6 -11    9.69    5.26   0
  -6   7  -4   40.09    5.48   0
  -6   7  -3   53.61    4.84   0
  -6   7  -2   69.35    4.88   0
  -6   7  -1   50.94    4.41   0
  -5   4 -15  189.35    7.93   0
  -5   5 -12   15.11    4.83   0
  -4   4 -12  495.15   10.30   0
  -3   2 -14  959.81   12.29   0
  -3   3 -12  419.95    8.43   0
  -2   2 -11  333.09    6.67   0
  -1  -1 -11  399.90    5.56   0
   0  -3  -4 1533.24    6.77   0
 -13  10  -5   25.88    7.07   0
 -13  10  -4   31.38    8.20   0
 -13  10  -3   43.66    7.94   0
 -11   8 -14   28.95    6.87   0
 -11   9  -9    2.52    5.61   0
 -11   9  -8    6.30    5.55   0
 -10   3 -24   77.09    9.39   0
 -10   5 -21   45.98    6.98   0
 -10   6 -19   -5.27    6.08   0
 -10   8 -13   39.14    6.45   0
 -10   9  -2   22.94    5.27   0
 -10   9   1   30.08    5.47   0
  -9   1 -25   13.23    6.78   0
  -9   2 -24   35.84    7.07   0
  -9   3 -23   90.06    8.77   0
  -9   4 -22   45.55    6.73   0
  -9   5 -20   12.65    6.32   0
  -9   6 -18    8.79    5.92   0
  -9   7 -15    5.98    5.64   0
  -9   8 -10    7.44    6.08   0
  -8   1 -24    6.14    5.87   0
  -8   2 -23    9.57    5.53   0
  -8   3 -22    0.07    5.57   0
  -8   5 -19   18.37    5.52   0
  -8   6 -16   14.62    5.87   0
  -8   7 -13   14.67    6.33   0
  -7   2 -22    6.76    5.24   0
  -7   4 -19   15.37    5.63   0
  -7   6 -14   41.81    6.54   0
  -7   7 -10  200.53    8.98   0
  -6   3 -19   14.64    5.16   0
  -6   5 -15   28.77    6.06   0
  -6   7  -6   35.40    5.41   0
  -5   5 -13  208.75    8.52   0
  -5   6   5   71.35    3.11   0
  -4   1 -18   54.26    4.84   0
  -4   3 -15  314.61    8.93   0
  -4   4 -13  101.94    6.15   0
  -4   5  -9   60.50    5.06   0
  -3  -2 -17  381.73    7.41   0
  -3   4 -10  639.13   10.31   0
  -3   4   6  340.66    2.93   0
  -2   0 -14  204.73    5.19   0
  -2   3  -9  755.55    9.73   0
  -1  -3 -11   47.36    1.66   0
   0  -1  -6 1575.63    5.99   0
   0   0  -4 2221.07    7.06   0
 -13  10  -6   14.48    6.77   0
 -11   9 -11    8.40    6.14   0
 -10   6 -20   21.82    7.25   0
 -10   7 -17    5.38    4.89   0
 -10   8 -14   19.93    6.67   0
 -10   9  -8   18.82    6.79   0
  -9   5 -21   75.13    7.90   0
  -9   7 -16   18.19    5.96   0
  -9   8 -12    8.19    5.50   0
  -9   8 -11    8.27    6.21   0
  -8   4 -21   67.02    7.94   0
  -8   6 -17   57.12    7.45   0
  -8   7 -14   26.78    6.31   0
  -8   8  -9   47.93    6.51   0
  -8   8  -8   16.45    5.85   0
  -7   4 -20   68.49    7.47   0
  -7   6 -15  172.66    9.15   0
  -6   2 -21   -0.97    4.87   0
  -6   4 -18   21.08    5.68   0
  -6   5 -16  140.65    8.14   0
  -6   6 -13  272.53    9.93   0
  -6   7   3   38.06    3.48   0
  -5  -1 -21  120.71    6.49   0
  -5   3 -18   58.45    5.91   0
  -5   4 -16    2.33    5.02   0
  -5   6 -10  102.11    6.57   0
  -4   3 -16  347.79    9.39   0
  -4   4 -14  102.04    6.05   0
  -3   2 -15    9.98    3.38   0
  -3   5  -4  689.08    9.28   0
  -3   5  -3   23.28    3.00   0
  -3   5  -2  528.12    7.68   0
  -3   5  -1  200.83    4.70   0
  -3   5   0   14.35    2.17   0
  -2  -1 -15   31.54    3.04   0
  -2   4  -3  108.85    4.08   0
  -2   4  -2 1036.37    9.38   0
  -2   4  -1  341.44    5.38   0
  -2   4   0  728.86    7.26   0
  -1   1 -10  654.62    8.11   0
  -1   2  -7  353.88    5.85   0
 -12  10  -7   28.62    7.95   0
 -12  10  -6    1.04    6.28   0
 -12  10  -5   21.53    6.45   0
 -12  10  -3   17.48    6.41   0
 -12  10  -2    0.94    5.28   0
 -11   9 -12    4.13    6.07   0
 -10   2 -26   26.36    7.30   0
  -9   3 -24    0.05    6.00   0
  -9   4 -23   76.37    8.31   0
  -9   6 -19   33.54    6.32   0
  -9   7 -17   55.72    6.73   0
  -9   8 -13  105.18    8.58   0
  -9   9  -5   10.49    5.61   0
  -9   9  -4    7.37    5.66   0
  -9   9  -3   11.94    4.89   0
  -9   9  -2    4.26    4.72   0
  -9   9  -1    8.86    5.20   0
  -8   2 -24   15.97    5.76   0
  -8   3 -23   78.40    8.09   0
  -8   4 -22   24.97    7.04   0
  -8   5 -20    0.72    5.42   0
  -8   6 -18    9.52    5.42   0
  -8   7 -15    5.48    5.87   0
  -8   8 -10   24.08    6.25   0
  -7   3 -22    4.62    5.83   0
  -7   7 -12  250.62   10.05   0
  -7   8  -5  113.56    6.99   0
  -7   8   0   18.25    4.38   0
  -6   1 -22    3.80    4.44   0
  -6   6 -14   81.96    7.51   0
  -5   2 -20   68.02    6.28   0
  -5   4 -17  314.85   10.13   0
  -5   5 -14   19.87    4.08   0
  -4   1 -19   39.16    5.22   0
  -4   2 -18   87.40    5.94   0
  -4   6  -6  278.51    7.46   0
  -4   6  -5   19.21    3.14   0
  -4   6   0  217.39    5.16   0
  -3   3 -14  298.54    8.13   0
  -3   4 -11    9.11    3.98   0
  -3   5  -7  146.80    5.14   0
  -3   5   1  184.15    4.02   0
  -2   0 -15  928.62   11.04   0
  -2   4  -6  553.58    8.26   0
  -2   4  -5  172.35    4.95   0
  -2   4   1  346.25    4.85   0
  -1  -1 -12   53.30    2.53   0
  -1   2  -8  458.01    6.72   0
 -12  10  -8   -3.12    6.04   0
  -9   6 -20    3.99    5.81   0
  -9   8 -14    0.47    5.92   0
  -9   9  -6   13.30    5.67   0
  -9   9   1    7.67    4.14   0
  -8   5 -21  102.57    9.01   0
  -8   7 -16    9.10    5.32   0
  -7   1 -24   81.57    7.90   0
  -7   4 -21   24.26    6.69   0
  -7   5 -19   10.20    5.79   0
  -7   6 -17   59.28    7.24   0
  -7   8  -8   25.10    5.42   0
  -7   8   1   19.31    3.61   0
  -7   8   2   24.53    3.75   0
  -6   2 -22   23.38    5.22   0
  -6   3 -21   53.73    6.43   0
  -6   6 -15  206.75    9.26   0
  -6   7 -11    3.92    5.15   0
  -6   7 -10   20.55    5.49   0
  -5   1 -21  116.63    7.05   0
  -5   6 -12   84.66    6.88   0
  -4  -1 -20    7.42    3.57   0
  -4   3 -17  111.01    6.72   0
  -4   4 -15   53.56    5.71   0
  -4   6  -8  235.13    7.45   0
  -4   6  -7  191.99    6.81   0
  -3  -2 -18   41.32    3.81   0
  -3   1 -17   74.83    4.92   0
  -3   4 -12  381.81    8.92   0
  -3   5   2  472.53    5.98   0
  -1   1 -11  408.06    6.79   0
  -1   1   5  195.89    1.95   0
  -1   2  -9  329.30    6.14   0
  -1   3  -4  600.09    6.84   0
  -1   3  -3   39.16    2.42   0
  -1   3  -2  347.07    4.69   0
   0   0  -6 9999.99   19.03   0
 -11  10  -7   13.88    6.04   0
 -11  10  -6    7.54    6.10   0
 -11  10  -3   53.40    6.88   0
 -11  10  -2    2.84    4.93   0
  -9   2 -26    4.90    6.20   0
  -9   3 -25   71.74    8.47   0
  -9   4 -24    1.76    6.05   0
  -9   7 -18   10.40    4.98   0
  -9   8 -15   98.92    8.99   0
  -9   9  -9    1.94    6.11   0
  -8   2 -25   24.76    6.55   0
  -8   3 -24    5.56    6.21   0
  -8   6 -19   90.96    8.20   0
  -8   7 -17   -1.85    4.25   0
  -8   8 -13  111.80    9.42   0
  -8   8 -12    9.86    5.94   0
  -7   2 -24   89.52    8.46   0
  -7   3 -23   50.57    6.82   0
  -7   5 -20   54.52    7.94   0
  -7   6 -18    4.37    5.19   0
  -7   8 -10   24.40    6.18   0
  -7   8  -9   15.61    5.72   0
  -6   4 -20   17.18    6.11   0
  -6   6 -16   21.32    5.65   0
  -6   7 -12   51.89    6.61   0
  -6   7   5   47.89    3.15   0
  -5   2 -21  175.34    8.70   0
  -5   3 -20   73.41    6.68   0
  -5   4 -18   10.46    5.35   0
  -5   5 -16   20.27    5.37   0
  -5   6 -13  143.75    8.00   0
  -5   7  -8   86.75    6.96   0
  -5   7  -6  136.79    6.36   0
  -4   1 -20    1.14    4.67   0
  -4   4 -16   69.58    5.79   0
  -4   5 -13  217.03    7.94   0
  -3   5 -10  406.09    9.10   0
  -3   5   3   20.73    1.97   0
  -2  -3 -15  286.41    5.09   0
  -2   3 -12    4.52    3.37   0
  -2   4   2  828.55    6.50   0
  -1  -1 -13  289.38    5.40   0
  -1   1 -12   56.08    3.84   0
  -1   3  -6  386.12    6.26   0
  -1   3  -1   32.74    1.91   0
 -11  10  -9   13.74    5.94   0
 -11  10  -8    5.88    5.75   0
  -9   8 -16   -1.67    4.92   0
  -9   9 -11   14.06    6.03   0
  -9   9 -10    5.63    5.62   0
  -8   5 -22   10.63    5.79   0
  -8   6 -20   25.26    6.32   0
  -8   8 -14    6.23    5.93   0
  -8   9  -7  147.12    9.54   0
  -8   9  -4    5.33    4.85   0
  -8   9  -3    1.91    4.62   0
  -8   9  -2   15.91    4.45   0
  -7   1 -25   23.50    6.72   0
  -7   4 -22   66.58    7.59   0
  -7   8 -11   33.78    6.54   0
  -6   2 -23   13.90    5.49   0
  -6   3 -22   49.33    6.22   0
  -6   7 -13   15.28    6.32   0
  -5   4 -19  209.52    9.33   0
  -5   5 -17  147.49    8.37   0
  -5   6 -14  101.65    7.66   0
  -5   7   2  154.38    4.89   0
  -4   4 -17   50.30    5.59   0
  -4   5 -14   18.23    5.14   0
  -4   5   7    5.14    1.08   0
  -4   6 -11   34.82    4.87   0
  -4   6 -10   70.79    5.78   0
  -4   6   3    4.37    1.99   0
  -3   1 -18  766.51   12.61   0
  -3   4 -14  114.43    6.18   0
  -3   5 -11   30.04    4.77   0
  -2  -2 -16   22.78    2.71   0
  -2   2   7  213.60    1.91   0
  -2   4 -10  903.31   11.64   0
  -1   2 -11  591.67    8.64   0
  -1   3  -8  263.06    5.82   0
  -1   3  -7    5.01    2.39   0
  -1   3   0  711.19    5.73   0
   0  -1  -8  145.93    2.62   0
   0   1  -4 3692.38   11.70   0
 -10  10  -7   14.94    5.70   0
 -10  10  -4    6.75    5.05   0
 -10  10  -3   24.06    5.59   0
 -10  10  -2    5.31    4.34   0
  -9   2 -27  139.53   11.56   0
  -9   9 -13    4.24    5.90   0
  -9   9 -12    9.36    5.38   0
  -8   2 -26    9.44    6.48   0
  -8   3 -25  139.69   10.16   0
  -8   4 -24   17.53    6.27   0
  -8   5 -23   87.20    9.71   0
  -8   7 -18    7.09    4.70   0
  -8   8 -15   28.94    6.83   0
  -8   9  -9   63.54    7.45   0
  -8   9   0   26.53    4.40   0
  -7   3 -24   28.67    6.59   0
  -7   4 -23   36.15    6.44   0
  -7   5 -21    4.13    5.16   0
  -7   6 -19   90.29    8.23   0
  -7   7 -16   25.03    5.68   0
  -6   4 -21   58.31    6.93   0
  -6   6 -17   25.65    5.69   0
  -6   7 -14   10.99    5.80   0
  -6   8  -8   12.30    5.10   0
  -6   8   0   -1.25    3.34   0
  -5   2 -22   42.07    5.98   0
  -5   3 -21   60.03    6.36   0
  -5   5 -18   28.41    5.58   0
  -5   6 -15   35.43    6.33   0
  -5   7 -11   41.53    5.93   0
  -5   7 -10   66.01    6.00   0
  -4   0 -21   22.10    4.56   0
  -4   1 -21   30.53    5.23   0
  -4   2 -20   34.21    4.89   0
  -4   3 -19   24.08    4.99   0
  -4   5 -15   11.11    5.10   0
  -3   2 -18   46.70    4.92   0
  -3   3 -17   49.60    5.51   0
  -3   4 -15  105.20    5.96   0
  -3   5 -12  432.94    9.87   0
  -3   5   4  646.14    5.98   0
  -2   2 -15  165.49    5.99   0
  -2   3 -14  199.95    6.59   0
  -2   4   3   99.48    2.43   0
  -1  -3 -12  238.84    3.27   0
  -1   3  -9   54.38    3.65   0
  -1   3   1   30.13    1.64   0
   0  -2  -2 3540.60    9.15   0
   0   0  -8 6397.28   18.15   0
   0   1  -6 1652.38    9.31   0
 -10  10 -10    5.37    5.64   0
 -10  10  -9    9.12    5.43   0
  -9   9 -14   -4.81    6.11   0
  -8   7 -19   21.52    5.81   0
  -8   8 -16    8.99    5.68   0
  -8   9 -11   12.11    5.81   0
  -8   9   2   17.77    3.88   0
  -7   5 -22   65.18    8.07   0
  -7   6 -20   11.15    6.04   0
  -7   7 -17   43.90    5.93   0
  -7   8 -14   59.57    7.78   0
  -7   8 -13   50.14    6.46   0
  -6   2 -24    5.79    4.89   0
  -6   4 -22   75.94    7.61   0
  -6   5 -20   23.08    6.05   0
  -6   6 -18   60.06    7.36   0
  -6   7 -15   96.55    8.31   0
  -6   8  -9   44.73    5.86   0
  -6   8   1  182.35    5.89   0
  -5   1 -23   67.98    6.41   0
  -5   4 -20   18.48    5.67   0
  -5   4  11  630.99    3.40   0
  -5   6 -16   92.60    7.67   0
  -5   7   3   26.67    2.54   0
  -4   5 -16  102.85    6.79   0
  -4   6 -13  144.51    7.46   0
  -4   6   4   99.15    3.03   0
  -4   7  -7   27.88    5.77   0
  -4   7  -6   18.61    4.54   0
  -4   7  -4    5.01    3.25   0
  -3   1 -19   20.21    4.38   0
  -3   6  -8  195.20    7.21   0
  -3   6  -7  121.25    5.75   0
  -3   6  -6   46.44    4.56   0
  -3   6  -1  115.64    4.02   0
  -2  -1 -17  194.05    5.56   0
  -2   2 -16   23.32    3.93   0
  -2   4 -12  305.16    7.95   0
  -2   5  -8  143.25    5.74   0
  -2   5  -3   93.41    3.77   0
  -1  -1 -14  402.87    6.68   0
   0   1  -8  149.32    3.57   0
  -9  10  -8    3.59    5.72   0
  -9  10  -5   20.91    6.28   0
  -9  10  -4   -0.74    5.06   0
  -9  10  -3    3.02    4.68   0
  -9  10  -2   -3.88    4.77   0
  -8   2 -27   21.01    7.32   0
  -8   3 -26    8.31    6.48   0
  -8   9 -13   86.92    8.16   0
  -8   9 -12   11.06    6.20   0
  -7   3 -25   25.23    6.71   0
  -7   4 -24   48.18    7.00   0
  -7   6 -21   69.14    7.83   0
  -7   7 -18   91.46    7.34   0
  -7   8 -15   46.92    6.99   0
  -7   9  -9   10.34    5.84   0
  -7   9  -8   10.52    5.40   0
  -7   9  -7   -0.67    5.50   0
  -7   9  -6   22.58    5.78   0
  -7   9  -5   12.72    5.40   0
  -7   9  -3    1.86    4.43   0
  -7   9  -2    0.95    4.00   0
  -7   9  -1    2.36    4.39   0
  -6   5 -21   57.96    7.11   0
  -6   6 -19   35.75    6.62   0
  -6   7 -16   12.03    5.73   0
  -6   8 -11    6.78    6.28   0
  -6   8   2   40.88    3.66   0
  -5   3 -22   33.38    5.76   0
  -5   5 -19  189.97    9.19   0
  -5   6 -17  107.35    8.09   0
  -4   0 -22    0.34    4.07   0
  -4   2 -21   30.22    4.74   0
  -4   3 -20   76.97    6.41   0
  -4   4 -19   68.99    6.81   0
  -4   5 -17   99.14    7.13   0
  -4   6 -14  429.02   11.43   0
  -4   7  -9    4.96    4.96   0
  -4   7  -2   24.69    3.57   0
  -3   1 -20  386.20   10.24   0
  -3   3 -18  125.53    7.22   0
  -3   4   7  121.52    1.35   0
  -3   5 -14   36.69    5.31   0
  -3   6 -10  268.19    8.23   0
  -3   6  -9   57.21    5.54   0
  -3   6   0   83.41    3.57   0
  -2  -3 -16  264.28    5.28   0
  -2  -2 -17  167.97    5.29   0
  -2   5  -1  524.82    6.93   0
  -2   5   0   87.50    3.37   0
  -1  -4  -8  502.83    4.10   0
  -1   1 -14  396.49    7.56   0
  -1   4  -6  394.08    6.74   0
  -1   4  -4   17.50    2.41   0
   0   0 -10 1574.35   10.62   0
 -11  11  -5   20.90    7.13   0
  -9  10 -10   15.33    5.85   0
  -9  10  -1   53.00    5.57   0
  -8   9 -14   23.26    6.49   0
  -7   5 -23    4.85    4.95   0
  -7   7 -19   55.52    7.13   0
  -7   8 -16   21.87    6.57   0
  -7   9 -11    8.14    5.32   0
  -7   9 -10   25.02    6.27   0
  -7   9   0    9.17    3.73   0
  -6   2 -25   33.81    6.39   0
  -6   3 -24   62.71    7.61   0
  -6   4 -23   19.08    5.87   0
  -6   5 -22   54.21    6.99   0
  -6   6 -20   62.45    7.28   0
  -6   7 -17   41.05    6.37   0
  -6   8 -13   68.06    7.58   0
  -5   1 -24   31.00    6.35   0
  -5   6 -18   45.45    6.75   0
  -5   7 -15  345.32   11.27   0
  -5   7 -14   69.67    6.77   0
  -5   8  -9   13.95    4.86   0
  -5   8  -2   50.65    4.12   0
  -4   2 -22   53.08    6.40   0
  -4   3 -21   70.30    6.87   0
  -4   5 -18  257.00    9.91   0
  -4   6 -15  146.51    8.05   0
  -4   6   5   11.43    1.55   0
  -3   2 -20   48.67    5.69   0
  -3   3 -19   24.50    5.13   0
  -3   4 -17   32.51    5.32   0
  -3   5 -15   44.82    5.75   0
  -3   6 -11   24.44    5.54   0
  -3   6   1  109.84    3.57   0
  -2   1 -18  171.99    6.59   0
  -2   2 -17  166.66    6.75   0
  -2   3 -16  276.97    8.38   0
  -2   4 -14  202.53    7.37   0
  -2   5 -11   34.97    4.72   0
  -1  -1 -15  343.59    6.52   0
  -1   3   2  349.09    3.42   0
   0  -2  -8  848.56    3.96   0
   0  -1 -10 1009.72    7.38   0
   0   1 -10 1011.52    9.34   0
   0   2  -6  482.12    5.72   0
  -8  10  -7   20.05    6.00   0
  -8  10  -6   -3.87    5.33   0
  -8  10  -4    7.58    5.32   0
  -7   3 -26   26.16    6.82   0
  -7   7 -20   43.12    7.11   0
  -7   8 -17   10.26    4.98   0
  -7   9   1    8.15    3.32   0
  -6   3 -25   18.78    6.12   0
  -6   4 -24   23.36    6.59   0
  -6   6 -21   69.48    7.48   0
  -6   7 -18    3.79    5.48   0
  -6   8 -15   59.46    6.77   0
  -6   8 -14   26.20    6.16   0
  -6   9  -6   84.63    7.25   0
  -5   2 -24   44.12    5.97   0
  -5   3 -23   33.04    6.06   0
  -5   4 -22    5.41    5.11   0
  -5   5 -21   67.25    7.06   0
  -5   6 -19  102.17    7.95   0
  -5   7 -16   36.58    6.46   0
  -5   7   5  148.87    4.18   0
  -5   8 -11  147.13    8.62   0
  -5   8   0    7.05    3.56   0
  -4   0 -23   31.72    5.11   0
  -4   6 -16  139.57    8.29   0
  -4   7 -12   25.27    5.54   0
  -3   1 -21   20.36    4.99   0
  -3   4 -18  257.41    9.08   0
  -3   5 -16  150.61    7.72   0
  -3   6 -13   96.17    7.11   0
  -2   2 -18   14.88    4.24   0
  -2   3 -17  482.73   10.28   0
  -2   4 -15  181.17    7.21   0
  -2   5 -12  352.21    9.10   0
  -2   5   1  546.15    6.25   0
  -1   2 -15   66.60    5.04   0
  -1   3 -13   30.68    3.95   0
  -1   4 -10   24.53    4.16   0
  -1   4  -1  491.71    5.83   0
 -10  11  -6    4.67    6.48   0
 -10  11  -5   -6.94    6.21   0
  -8  10 -10    0.91    4.91   0
  -8  10  -9   14.67    6.03   0
  -8  10  -8    2.12    5.17   0
  -8  10  -3   30.71    5.68   0
  -8  10  -2   10.19    4.37   0
  -7   9 -14    0.00    5.75   0
  -7   9   2    7.27    2.85   0
  -6   2 -26   14.33    5.98   0
  -6   5 -23   31.47    6.37   0
  -6   7 -19    0.73    5.48   0
  -6   8 -16   24.51    6.10   0
  -6   9 -10    2.69    5.45   0
  -6   9  -9   43.47    6.58   0
  -6   9  -8   73.31    6.89   0
  -6   9  -7   74.96    7.08   0
  -6   9  -4    9.45    4.68   0
  -5   3 -24   34.69    5.98   0
  -5   4 -23   40.54    6.40   0
  -5   6   8  110.72    2.31   0
  -5   7 -17   83.59    7.49   0
  -5   8 -13  126.01    7.96   0
  -5   8 -12   32.19    6.48   0
  -4   1 -23   84.80    6.72   0
  -4   2 -23   36.77    6.30   0
  -4   3 -22   91.78    7.45   0
  -4   6 -17   42.45    6.48   0
  -4   7 -14   61.60    7.20   0
  -4   7 -13   11.16    5.06   0
  -4   7   2   19.59    2.85   0
  -3  -1 -21   23.16    3.93   0
  -3   2 -21   17.02    4.59   0
  -3   3 -20   74.90    6.37   0
  -3   4 -19   -0.18    4.65   0
  -3   5 -17   43.99    5.78   0
  -3   7  -8  497.14   10.81   0
  -3   7  -7   71.26    5.30   0
  -3   7  -6  358.40    8.41   0
  -3   7  -4   10.79    3.42   0
  -2  -2 -18   16.94    3.25   0
  -2   0 -19  173.18    6.48   0
  -2   1 -19  232.61    7.39   0
  -2   5 -13  131.40    6.49   0
  -2   6  -8  117.18    5.71   0
  -2   6  -7  216.39    6.61   0
  -2   6  -5  437.35    8.00   0
  -1  -3 -13   32.34    1.87   0
  -1  -2 -15   71.41    3.25   0
  -1  -1 -16  454.45    7.78   0
  -1   3 -14  194.62    6.52   0
  -1   4 -12   32.83    4.06   0
  -1   4 -11  266.63    7.52   0
  -1   4   0  486.46    5.43   0
   0   0 -12  345.71    5.88   0
   0   3  -6  139.40    3.90   0
  -8  10 -12   10.45    5.84   0
  -8  10 -11   12.85    5.18   0
  -8  10  -1   20.45    4.58   0
  -7   3 -27   31.14    7.29   0
  -7   9 -15    6.18    6.00   0
  -6   5 -24   18.29    6.58   0
  -6   8 -17   34.34    5.86   0
  -6   9 -12   24.75    6.25   0
  -6   9  -1   36.29    4.26   0
  -5   2 -25   38.40    6.82   0
  -5   5 -22   -0.79    5.08   0
  -5   7 -18   12.24    5.67   0
  -5   8 -14   28.08    6.00   0
  -4   3 -23   42.29    6.39   0
  -4   4 -22   10.34    5.30   0
  -4   5 -20  117.44    8.09   0
  -4   6 -18   57.04    6.85   0
  -4   7 -15   39.47    6.33   0
  -3   1 -22   12.09    4.68   0
  -3   3 -21   14.04    5.31   0
  -3   5 -18  147.72    8.12   0
  -3   6 -15   61.32    6.42   0
  -3   6   3  137.10    3.56   0
  -3   7 -11  119.00    6.83   0
  -3   7 -10  100.99    6.78   0
  -3   7  -9   34.37    5.28   0
  -2   3 -18   80.64    6.23   0
  -2   4 -17   69.29    6.05   0
  -2   5 -15  146.15    7.12   0
  -2   5   2  572.21    6.00   0
  -2   6  -9  169.81    6.96   0
  -1   2 -16  413.95    8.90   0
  -1   3 -15   21.82    3.97   0
  -1   4 -13  114.35    5.56   0
  -1   5  -9  133.59    5.76   0
  -1   5  -4   56.00    3.24   0
   0   1   0  119.88    1.31   0
   0   3  -8  246.40    5.36   0
   0   3  -4 1455.74    9.88   0
  -9  11  -8    3.25    4.90   0
  -9  11  -7   13.08    6.01   0
  -9  11  -6    7.71    4.94   0
  -7  10 -10    0.36    5.45   0
  -7  10  -7   25.75    6.28   0
  -7  10  -6   76.54    7.33   0
  -7  10  -3    7.20    4.68   0
  -6   2 -27   17.38    6.35   0
  -6   8 -18   50.56    7.29   0
  -6   9 -14   64.95    7.75   0
  -6   9 -13  109.21    8.66   0
  -6   9   0   88.45    5.10   0
  -6   9   1   29.17    4.02   0
  -5   3 -25   14.87    5.56   0
  -5   4 -24    4.38    5.26   0
  -5   5 -23   59.38    6.73   0
  -5   6 -21   19.40    6.30   0
  -5   7 -19   30.51    6.14   0
  -5   8 -15   10.81    5.61   0
  -5   9  -8    4.52    5.02   0
  -5   9  -7   24.29    5.12   0
  -5   9  -6   24.11    5.78   0
  -5   9  -5   31.43    6.23   0
  -4   2 -24   35.78    5.43   0
  -4   5   8   92.62    1.46   0
  -4   6 -19   11.79    5.63   0
  -4   7 -16   60.03    6.86   0
  -4   7   3    9.12    2.08   0
  -4   8 -11   18.93    5.79   0
  -4   8 -10    6.87    5.42   0
  -4   8  -3   17.29    4.24   0
  -4   8  -2  136.05    5.73   0
  -3   5 -19   -2.01    4.37   0
  -3   6 -16  165.16    8.57   0
  -2   0 -20  369.84    8.89   0
  -2   1 -20  144.08    6.85   0
  -2   2 -20   38.05    5.32   0
  -2   5 -16  190.32    7.60   0
  -2   6 -12   30.63    5.45   0
  -1   2 -17  529.64   10.42   0
  -1   3 -16  283.62    8.19   0
  -1   4 -14  248.19    7.89   0
  -1   5 -11   87.79    5.29   0
   0  -1 -12 2073.87   12.07   0
   0   2 -12  292.83    6.34   0
  -9  11  -4   -0.06    5.35   0
  -7  10 -12   15.83    6.10   0
  -7  10 -11    8.30    5.64   0
  -7  10  -2   35.33    5.07   0
  -7  10  -1   23.86    5.33   0
  -6   3 -27   22.86    6.53   0
  -6   9 -15    9.57    5.65   0
  -5   4 -25   96.14    8.31   0
  -5   6 -22   26.98    6.37   0
  -5   7 -20   65.12    7.47   0
  -5   8 -17   11.38    4.58   0
  -5   8 -16    4.11    4.88   0
  -5   9 -11   24.16    6.41   0
  -5   9 -10    2.63    5.82   0
  -5   9  -9   11.74    5.47   0
  -5   9  -4   11.73    4.64   0
  -5   9  -3   14.98    4.74   0
  -4   3 -24   46.35    6.47   0
  -4   4 -23   -0.77    4.76   0
  -4   7 -17   35.74    6.07   0
  -4   8 -13   33.30    6.45   0
  -4   8 -12   33.22    5.72   0
  -3   1 -23   35.08    5.80   0
  -3   3 -22   56.57    6.41   0
  -3   4 -21   32.53    5.61   0
  -3   6 -17   58.06    6.48   0
  -3   7 -14  430.65   11.99   0
  -3   7 -13  136.94    7.55   0
  -2   3 -20   32.09    5.36   0
  -2   5 -17   88.66    6.41   0
  -2   5   3   89.54    2.55   0
  -2   6 -14  185.65    8.03   0
  -2   6 -13  347.39    9.82   0
  -2   6   0   56.31    3.26   0
  -1   1 -18  154.18    6.26   0
  -1   3 -17   13.03    4.27   0
  -1   4 -15  486.38   10.35   0
  -1   5 -12   45.62    4.63   0
   0  -2 -10  378.84    3.68   0
   0   0 -14  887.67    9.93   0
   0   1 -14  130.77    4.54   0
   0   3  -2 1243.61    8.14   0
  -8  11  -6    4.44    5.32   0
  -8  11  -5   15.18    6.06   0
  -6   9   2   27.38    3.38   0
  -6  10  -9   12.11    4.96   0
  -6  10  -8    4.21    5.25   0
  -6  10  -7   21.49    5.34   0
  -6  10  -6   21.46    5.39   0
  -6  10  -5   18.47    5.47   0
  -5   3 -26   16.02    5.91   0
  -5   6 -23   37.60    6.73   0
  -5   7 -21  120.27    9.14   0
  -5   9 -12    8.58    5.98   0
  -5   9  -2   12.87    3.93   0
  -5   9  -1   44.72    4.76   0
  -4   1 -25   13.51    5.03   0
  -4   4 -24   25.97    6.19   0
  -4   6 -21   76.06    7.13   0
  -4   7 -18   18.50    5.44   0
  -4   7   4    3.10    1.76   0
  -4   8 -15   75.36    7.27   0
  -3   2 -23   18.24    5.21   0
  -3   3   8  615.46    2.64   0
  -3   4 -22   25.71    5.30   0
  -3   5 -20  104.47    7.86   0
  -3   5   6   37.19    1.41   0
  -3   7 -15   12.93    5.81   0
  -3   8  -9   12.19    4.82   0
  -3   8  -8   12.91    4.28   0
  -3   8  -7   58.58    5.37   0
  -3   8  -6  187.12    7.93   0
  -2   0 -21  224.56    7.54   0
  -2   1 -21   28.99    4.73   0
  -2   2 -21   17.83    4.79   0
  -2   4 -19    6.89    4.96   0
  -2   5 -18  128.07    6.90   0
  -2   6 -15  131.18    7.25   0
  -2   7 -10   34.47    4.94   0
  -2   7  -8   44.50    5.35   0
  -2   7  -6   17.77    3.97   0
  -2   7  -5   86.58    4.95   0
  -1  -3 -14  203.26    3.63   0
  -1   1   4  117.58    1.35   0
  -1   2 -18  784.38   12.69   0
  -1   5 -14  186.25    7.70   0
  -1   5 -13   98.95    5.86   0
   0   2   0    8.86    1.24   0
   0   4  -4   43.07    2.66   0
  -8  11  -4    2.28    5.43   0
  -6  10 -12   13.75    5.40   0
  -6  10 -11   10.08    5.72   0
  -6  10 -10    8.84    4.85   0
  -6  10  -3   12.56    4.56   0
  -5   3 -27    1.34    6.69   0
  -5   4 -26   -2.98    5.63   0
  -5   9 -14   -0.48    4.76   0
  -5   9   0    1.51    3.35   0
  -4   3 -25   -0.09    4.84   0
  -4   5 -23    6.99    5.15   0
  -4   6 -22   85.59    7.41   0
  -4   7 -19    3.13    4.69   0
  -4   8 -16   94.00    7.82   0
  -4   9  -9   19.85    5.02   0
  -4   9  -8   10.83    4.70   0
  -4   9  -7   30.15    5.46   0
  -4   9  -6  151.29    8.33   0
  -3   3 -23   16.70    5.32   0
  -3   5 -21   15.43    5.78   0
  -3   6 -19    9.42    5.57   0
  -3   7 -17   19.92    5.32   0
  -3   7 -16  234.32    9.84   0
  -3   8 -12  142.64    7.70   0
  -3   8 -11    5.52    5.11   0
  -3   8 -10   89.40    6.58   0
  -3   8  -5   17.16    4.33   0
  -3   8  -4  385.98    9.20   0
  -2  -1 -21   30.90    4.54   0
  -2   1 -22   78.20    6.08   0
  -2   4 -20  159.34    8.00   0
  -2   5 -19   83.54    7.25   0
  -2   6 -16  126.90    7.48   0
  -2   7 -12    9.78    4.95   0
  -2   7 -11    5.84    4.84   0
  -2   7  -3   79.11    4.41   0
  -1   1 -19  176.48    6.75   0
  -1   4 -17  126.91    7.01   0
  -1   4   2  149.92    2.79   0
  -1   5 -15  223.59    8.28   0
  -1   6 -11    7.84    4.18   0
  -1   6 -10  299.12    8.22   0
  -1   6  -9  101.68    5.51   0
  -1   6  -8  411.43    8.77   0
  -1   6  -5   14.35    3.76   0
   0  -1 -14  132.06    3.98   0
   0   3 -14   40.56    4.07   0
   0   4 -12  105.60    4.80   0
  -7  11  -8   -3.77    5.19   0
  -7  11  -7   18.83    5.57   0
  -6  10 -13   16.22    5.49   0
  -6  10  -2    6.63    4.10   0
  -6  10  -1   16.29    4.39   0
  -5   9 -16    7.46    5.47   0
  -5   9   1   42.28    3.99   0
  -4   3 -26   11.40    5.33   0
  -4   4 -25   28.14    6.53   0
  -4   5 -24   44.15    6.53   0
  -4   7 -20   14.36    5.09   0
  -4   8 -18    1.50    3.94   0
  -4   8 -17   12.59    4.81   0
  -4   9 -12  207.35   10.44   0
  -4   9 -10  185.49    9.03   0
  -3   3 -24   31.79    5.76   0
  -3   4 -23   24.73    5.79   0
  -3   5 -22   72.28    7.26   0
  -3   6 -20  113.58    8.20   0
  -3   7 -18   12.25    5.05   0
  -3   7   2  149.56    4.23   0
  -3   8 -14   95.54    7.58   0
  -3   8  -3    8.35    3.39   0
  -2   0 -22   52.63    4.95   0
  -2   2 -22   25.35    4.69   0
  -2   3 -22   58.63    6.12   0
  -2   6 -17   77.72    6.90   0
  -2   7 -14    5.12    5.15   0
  -2   7 -13   44.07    6.09   0
  -1   1 -20   14.62    4.61   0
  -1   3 -19  148.68    7.03   0
  -1   4 -18  111.62    6.74   0
  -1   5 -16  144.37    7.69   0
  -1   6 -13   14.26    5.07   0
  -1   6 -12  162.90    7.43   0
   0   0 -16 1112.51   12.51   0
   0   2 -16  170.02    6.02   0
   0   4 -14  589.50   10.78   0
   0   4  -2  285.15    4.64   0
   0   5  -8  917.36   11.32   0
   1   1  -9  851.28    8.36   0
   1   1  -8 1858.21   11.20   0
   1   1  -7  754.48    7.05   0
   1   2  -8  465.09    6.72   0
  -7  11  -6   16.23    5.93   0
  -7  11  -4   30.53    5.46   0
  -6  10   0    3.23    3.69   0
  -5   3 -28   13.09    7.03   0
  -5  10 -12    5.57    4.69   0
  -5  10 -10   30.90    6.08   0
  -5  10  -9   22.41    5.90   0
  -5  10  -8    7.51    5.00   0
  -4   5 -25   40.85    6.36   0
  -4   6 -23   42.22    6.52   0
  -4   6   7  137.24    2.49   0
  -4   7 -21    5.19    4.84   0
  -4   7   5   29.13    2.12   0
  -4   9 -13   74.47    6.79   0
  -3   1 -25   12.75    5.07   0
  -3   2 -25   85.78    7.44   0
  -3   5 -23    4.64    5.13   0
  -3   6 -21   14.13    5.59   0
  -3   8 -16    4.50    5.07   0
  -3   8 -15   24.77    5.93   0
  -3   8  -1   20.29    3.29   0
  -2   1 -23   17.66    5.33   0
  -2   2 -23   47.42    5.49   0
  -2   5   4  632.27    5.29   0
  -2   6 -18    5.81    4.67   0
  -2   6   2   43.80    2.30   0
  -2   7 -16   41.55    5.72   0
  -2   7 -15   39.89    6.23   0
  -1  -3 -15   13.62    1.91   0
  -1   4 -19  104.25    6.71   0
  -1   5 -17   49.87    5.88   0
  -1   6 -15   12.32    4.85   0
  -1   6 -14  246.84    8.56   0
  -1   6  -2  589.00    8.15   0
   0   3   0   68.04    1.94   0
   0   5 -12  126.45    5.91   0
   1   1 -11  416.37    6.54   0
   1   1 -10  643.15    7.67   0
   1   1  -6 1728.94    9.61   0
   1   2 -11  586.86    8.32   0
   1   2 -10 1741.51   13.23   0
   1   2  -9  321.36    5.88   0
   1   2  -7  392.92    5.77   0
  -7  11  -3    8.37    5.81   0
  -5   9   2    9.24    2.67   0
  -4   3 -27    6.14    5.44   0
  -4   9 -16    2.74    5.40   0
  -4   9 -15   -0.44    4.67   0
  -4   9  -1   18.99    3.82   0
  -3   3 -25   27.01    5.63   0
  -3   6 -22   56.55    6.63   0
  -3   7 -20   86.38    7.87   0
  -3   8 -17   16.95    4.76   0
  -3   8   0    1.28    3.02   0
  -3   9 -10   12.75    4.81   0
  -3   9  -9    0.52    4.78   0
  -3   9  -8   27.34    5.05   0
  -3   9  -7    1.75    4.43   0
  -2   0 -23  194.10    7.74   0
  -2   5 -21   29.03    5.86   0
  -2   6 -20   68.79    7.11   0
  -2   6 -19   87.66    6.88   0
  -2   7 -17    9.20    5.15   0
  -2   8 -12   92.21    6.79   0
  -2   8 -11  175.86    8.18   0
  -2   8 -10   75.85    6.31   0
  -1  -2 -18  767.30   10.37   0
  -1   1 -21  122.79    6.59   0
  -1   3 -21    5.85    4.81   0
  -1   5 -18   50.39    5.97   0
  -1   6 -16  106.65    7.00   0
  -1   6  -1   45.88    2.84   0
  -1   7 -11  101.91    6.52   0
  -1   7 -10  379.52    9.72   0
  -1   7  -9  131.59    6.44   0
  -1   7  -8   71.12    5.10   0
  -1   7  -6  257.89    7.03   0
   0  -1 -16  396.02    6.86   0
   0   1 -18  522.02    9.91   0
   0   2 -18  223.45    7.35   0
   0   4 -16 1012.65   15.10   0
   0   5 -14  666.07   11.99   0
   0   5  -4  312.53    5.84   0
   1   1 -12   57.16    3.26   0
   1   2 -12  900.50   10.51   0
   1   2  -5  486.75    5.73   0
   1   3  -9   54.36    3.47   0
   1   3  -8  257.11    5.45   0
   1   3  -7    6.92    2.31   0
   1   3  -6  381.33    5.86   0
  -6  11 -10    2.11    5.03   0
  -6  11  -9    0.49    4.97   0
  -6  11  -7   11.63    5.51   0
  -6  11  -6    9.47    5.24   0
  -6  11  -5   21.41    4.88   0
  -5  10  -2   45.18    4.99   0
  -4   4 -27   23.06    7.17   0
  -4   9   0    2.89    3.36   0
  -4  10 -10    6.69    5.45   0
  -4  10  -9   11.73    5.49   0
  -4  10  -8   14.60    5.18   0
  -3   2 -26    4.17    4.87   0
  -3   4 -25   11.62    5.15   0
  -3   5 -24   35.51    5.73   0
  -3   7 -21   17.08    5.88   0
  -3   8 -18   34.38    5.49   0
  -3   9 -13    3.83    5.19   0
  -3   9 -12   15.04    5.74   0
  -3   9  -5    6.14    4.35   0
  -3   9  -4   19.46    5.22   0
  -2   1 -24   74.66    6.25   0
  -2   2 -24    8.05    5.14   0
  -2   3 -24   26.68    5.53   0
  -2   4 -23   70.57    6.89   0
  -2   5 -22   74.14    7.16   0
  -2   6 -21   83.47    7.49   0
  -2   6   3  749.54    7.09   0
  -2   7 -18   26.35    5.76   0
  -2   8 -13  111.91    7.22   0
  -1   2 -22   15.04    4.63   0
  -1   4 -21   87.97    7.22   0
  -1   4   3  369.23    3.66   0
  -1   5 -19   51.07    6.30   0
  -1   6 -17   31.75    5.54   0
  -1   7 -14  135.49    7.01   0
  -1   7  -5  165.56    5.90   0
   0   3 -18  641.47   12.21   0
   0   6 -10  393.23    9.02   0
   0   6  -8  368.43    8.11   0
   1   1 -13  296.09    6.04   0
   1   2  -4 1919.35   10.17   0
   1   3 -13   31.35    3.71   0
   1   3  -5   44.38    2.70   0
   1   4 -10   25.60    3.37   0
  -6  11  -4   15.93    4.62   0
  -6  11  -3    7.29    4.83   0
  -4   3 -28   23.34    6.64   0
  -4  10 -13    1.75    5.57   0
  -4  10 -12    8.14    5.49   0
  -4  10  -7   13.24    4.97   0
  -4  10  -5   20.17    4.88   0
  -3   8 -19    8.61    4.56   0
  -3   9 -16    2.84    5.16   0
  -3   9 -15    2.36    5.11   0
  -3   9 -14   21.10    5.40   0
  -3   9  -3    3.44    3.92   0
  -2   2 -25   84.47    7.22   0
  -2   7 -19   11.13    5.17   0
  -2   7   1   53.12    3.29   0
  -2   8 -16   41.78    6.13   0
  -2   8 -15   28.17    5.71   0
  -1  -3 -16  280.55    4.91   0
  -1   1 -22  103.65    6.30   0
  -1   5 -20   24.98    5.64   0
  -1   5   2  234.62    3.89   0
  -1   6 -19   -0.86    5.37   0
  -1   6 -18   66.54    6.31   0
  -1   6   0  219.81    4.60   0
  -1   7 -16   27.84    5.10   0
  -1   7  -3  371.75    7.46   0
   0   4 -18  238.69    8.55   0
   0   4   0 1271.03    8.10   0
   0   5 -16  480.83   10.76   0
   0   5  -2  481.73    6.52   0
   0   6 -14  207.74    7.92   0
   0   6 -12  284.45    8.61   0
   0   6  -6  557.72    8.84   0
   1   1  -4   93.44    2.42   0
   1   2 -15   74.16    4.52   0
   1   3 -15   18.83    3.75   0
   1   3 -14  203.26    6.43   0
   1   3  -4  623.07    6.63   0
   1   4 -13  117.61    5.34   0
   1   4 -11  270.23    6.42   0
   1   4  -6  401.76    6.58   0
  -5  10   0    7.60    3.46   0
  -5  11 -10    4.09    5.15   0
  -5  11  -9   16.94    5.67   0
  -5  11  -8    5.80    4.78   0
  -4   8   4   62.94    3.52   0
  -4   9   1   28.68    3.15   0
  -4  10  -3   26.12    5.04   0
  -3   3 -27   13.00    5.56   0
  -3   9 -17    8.68    4.63   0
  -3   9  -2   18.74    3.83   0
  -2   4 -25   18.78    5.71   0
  -2   5 -24   39.61    6.15   0
  -2   6 -22   58.58    6.30   0
  -2   7 -21    4.27    5.39   0
  -2   8 -18   12.65    4.36   0
  -2   8 -17   47.24    5.63   0
  -2   9 -11   20.90    6.31   0
  -2   9  -9   17.72    4.16   0
  -2   9  -8   20.30    4.87   0
  -1   1 -23   68.53    6.04   0
  -1   2 -23   33.56    5.44   0
  -1   3 -23   14.26    5.19   0
  -1   5 -21   39.24    6.50   0
  -1   6 -20   45.46    6.27   0
  -1   7 -17   56.74    6.37   0
  -1   8 -12   47.02    6.16   0
  -1   8 -11   58.90    5.90   0
  -1   8 -10   10.28    4.59   0
  -1   8  -9   34.79    4.77   0
  -1   8  -8   60.66    5.13   0
   0   1 -20  299.54    8.23   0
   0   2 -20  174.14    7.14   0
   0   3 -20  451.69   11.19   0
   0   6 -16   24.02    4.62   0
   1   2  -3 1111.64    7.22   0
   1   3 -16  297.78    8.08   0
   1   3  -3   40.44    2.24   0
   1   4 -14  241.53    7.30   0
   1   4  -5  228.94    4.94   0
   1   5 -12   37.84    4.29   0
   1   5 -11   96.12    5.05   0
   1   5 -10   87.25    4.96   0
   1   5  -9  139.00    5.53   0
   1   5  -8  443.53    7.99   0
  -5  11  -6   32.49    5.77   0
  -5  11  -5   15.93    5.15   0
  -4   9   2  150.58    5.15   0
  -4  10  -2   17.06    4.46   0
  -3   4 -27   18.57    6.09   0
  -3   9  -1    5.54    2.91   0
  -3  10 -11   10.81    4.65   0
  -3  10 -10   70.89    6.90   0
  -3  10  -8    4.79    4.81   0
  -2   3 -26   23.22    6.12   0
  -2   6 -23   27.92    6.07   0
  -2   7   2   25.24    2.62   0
  -2   8 -19   62.61    6.41   0
  -2   9 -14   72.82    7.25   0
  -2   9 -12  116.72    7.96   0
  -1   4 -23   90.50    7.27   0
  -1   5 -22   68.82    7.17   0
  -1   6 -21    4.63    4.99   0
  -1   7 -18  168.20    8.45   0
  -1   8 -15   18.55    5.76   0
  -1   8 -14  164.51    8.49   0
  -1   8 -13   51.23    6.13   0
  -1   8  -5   53.06    4.82   0
   0   0 -20   79.37    4.93   0
   0   7 -12  160.23    7.53   0
   0   7  -8   72.14    4.82   0
   1   1  -3  391.25    3.63   0
   1   2 -17  526.33   10.19   0
   1   3 -17   16.22    4.32   0
   1   4 -16  297.99    8.86   0
   1   4  -4   16.94    2.23   0
   1   5 -14  191.71    7.45   0
   1   5 -13   92.53    5.58   0
  -5  11  -4    7.34    4.26   0
  -5  11  -3    8.48    4.55   0
  -4  11 -10   11.07    4.70   0
  -4  11  -9   10.41    5.40   0
  -3   3 -28    2.79    6.06   0
  -3   9   0   19.98    3.41   0
  -3  10 -14   46.66    6.82   0
  -3  10 -13   14.19    5.05   0
  -3  10  -7    6.76    4.57   0
  -3  10  -5    7.48    4.49   0
  -2   4 -26   84.26    8.21   0
  -2   6   4   98.70    2.66   0
  -2   8   0   94.31    4.09   0
  -2   9 -16   20.47    5.89   0
  -2   9 -15   65.08    6.67   0
  -2   9  -5   55.29    5.09   0
  -1   1 -24   52.19    5.84   0
  -1   3 -24   50.16    6.64   0
  -1   4 -24   68.68    6.75   0
  -1   5 -23   39.61    6.39   0
  -1   6 -22   51.11    6.41   0
  -1   7 -20   89.14    7.74   0
  -1   7 -19   49.89    5.91   0
  -1   8 -17    6.79    4.57   0
   0   2 -22    3.92    4.68   0
   0   3 -22   63.06    6.43   0
   0   5 -20   57.64    6.51   0
   0   6 -18  188.26    8.27   0
   0   6  -2  776.35    8.78   0
   0   7 -14   11.10    4.59   0
   0   7  -6   61.47    4.39   0
   1  -1 -12   50.31    2.43   0
   1  -1 -11  398.78    4.96   0
   1  -1  -9  792.60    5.85   0
   1   2 -18  749.92   12.60   0
   1   3 -18  187.30    7.33   0
   1   4 -17  127.13    6.78   0
   1   4  -3  419.63    5.79   0
   1   5 -16  157.89    7.53   0
   1   5 -15  221.37    7.95   0
   1   6 -12  136.58    6.40   0
   1   6 -10  290.24    7.60   0
  -6  12  -6    2.49    4.61   0
  -4   8   5   51.27    2.98   0
  -4   9   3  212.09    5.47   0
  -4  11  -8    7.09    4.94   0
  -4  11  -7    8.39    5.22   0
  -4  11  -6   17.88    5.34   0
  -2   3 -27  131.54    8.81   0
  -2   4 -27    3.77    5.20   0
  -2   9 -17   20.10    4.63   0
  -1   2 -25   63.18    6.89   0
  -1   3 -25   23.64    5.44   0
  -1   4 -25   70.05    7.08   0
  -1   5 -24   24.41    6.42   0
  -1   5   3  112.58    2.49   0
  -1   6 -23   10.05    4.95   0
  -1   6   2  587.54    6.52   0
  -1   7 -21   31.57    6.07   0
  -1   8 -18    3.22    4.10   0
  -1   9 -11   20.31    4.63   0
  -1   9 -10    7.48    4.07   0
  -1   9  -9    0.79    4.53   0
   0   1 -22   11.12    4.11   0
   0   4 -22  317.09   11.18   0
   0   6 -20   98.27    7.04   0
   0   7 -16    2.50    4.56   0
   0   7  -4  178.62    5.51   0
   1  -1 -13  279.82    4.80   0
   1  -1  -8 1811.04    7.70   0
   1   2 -19  190.58    7.73   0
   1   3 -19  153.39    7.00   0
   1   4 -19  114.29    6.22   0
   1   5 -17   54.30    5.61   0
   1   5  -4   59.85    3.12   0
   1   6 -14  241.29    8.39   0
   1   6 -13   16.17    4.80   0
   1   6  -8  382.74    7.97   0
   1   6  -7   87.48    4.73   0
   1   6  -6  287.13    6.77   0
   2   2 -11  339.64    6.25   0
   2   2  -9  932.49    9.09   0
   2   3 -13  390.88    7.99   0
   2   3  -9  745.25    8.98   0
   2   3  -8  737.76    8.68   0
  -4  10   0    8.86    2.80   0
  -4  11  -5   20.91    4.81   0
  -3  10  -3    9.99    3.81   0
  -2  10 -14   17.85    5.44   0
  -2  10 -13   11.40    5.18   0
  -2  10 -12   36.32    6.04   0
  -2  10 -11   10.79    4.97   0
  -2  10 -10   21.18    5.14   0
  -2  10  -9    0.19    4.08   0
  -2  10  -8   23.87    5.09   0
  -1   5 -25    9.06    4.68   0
  -1   6 -24   20.48    5.27   0
  -1   8 -19    7.00    4.30   0
  -1   9 -15   10.17    4.95   0
  -1   9 -13   16.40    4.96   0
  -1   9  -7    6.61    4.17   0
   0   5 -22  212.07    9.84   0
   0   7 -18   22.21    5.28   0
   0   8 -14   54.53    6.28   0
   0   8 -12  331.39    9.87   0
   0   8 -10  213.21    7.95   0
   1   1 -19  181.93    6.67   0
   1   2 -20  487.72   10.99   0
   1   4 -20  128.99    7.19   0
   1   5 -19   51.93    5.48   0
   1   5 -18   48.45    5.80   0
   1   5  -3  158.44    4.22   0
   1   6 -17   24.46    4.92   0
   1   6 -16  102.61    6.60   0
   2   1 -12  195.13    4.75   0
   2   1 -11  787.54    8.43   0
   2   1 -10  324.05    5.39   0
   2   2  -8   72.57    3.11   0
   2   2  -7  196.68    4.07   0
   2   3 -14  192.27    6.28   0
   2   3  -7  388.27    6.20   0
   2   4 -14  199.70    6.65   0
   2   4 -13   62.24    4.60   0
   2   4 -11   19.39    3.80   0
   2   4 -10  804.50   10.38   0
  -5  -6  22   30.61    8.42   0
  -5  -5  22   -0.87    7.10   0
  -5  -5  23   44.70    9.45   0
  -5  -4  22    4.99    7.13   0
  -5  -3  10   89.06    4.84   0
  -5  -3  20  114.49    9.17   0
  -5  -3  21   70.97    9.41   0
  -5  -2  14  170.59    8.20   0
  -5  -2  15 1131.71   17.81   0
  -5  -2  16  169.55    9.23   0
  -5  -2  17  486.10   13.90   0
  -5  -2  18  185.07    9.94   0
  -4  -5  26  107.07   13.08   0
  -4  -4  26   97.28   11.37   0
  -4  -3  25    3.43    8.39   0
  -4  -2   7  188.44    4.91   0
  -4  -2  24   37.43    9.91   0
  -4  -1  10  304.92    7.70   0
  -4  -1  21   23.32    9.09   0
  -3  -2  27   28.47   10.32   0
  -3  -1  25   11.99    9.29   0
  -3  -1  26  375.39   18.75   0
  -2   0  26  342.47   18.42   0
  -2   1   8  269.46    6.45   0
  -2   1  23   28.85   10.03   0
  -1   1  26   14.28    8.45   0
  -1   2  22   31.48    9.91   0
  -1   2  23   58.70    9.64   0
   0   2  26  122.96   13.81   0
   0   3  10 1971.54   17.74   0
   0   3  20  677.83   19.85   0
   1   3  24   97.87   12.47   0
   1   3  25   25.56    9.56   0
   2   4   9  251.17    6.68   0
   2   4  22   70.01   11.28   0
   3   4  25    7.50    9.29   0
   4   5   9   80.99    4.44   0
   4   5  21   55.57   10.33   0
   4   5  22   57.17   11.25   0
   5   5  24    9.06    9.57   0
   5   5  25   76.15   15.07   0
   6   6  13  256.83    9.00   0
   6   6  17   32.01    7.02   0
   6   6  18   69.48    9.20   0
   6   6  19   60.97    9.44   0
   7   6  22    5.11    9.40   0
  -5  -6   8  105.73    4.42   0
  -5  -5   8   39.23    2.98   0
  -5  -5  24    2.24    7.86   0
  -5  -4   8   23.33    2.82   0
  -5  -4  23   35.63    8.74   0
  -5  -4  24    3.61    8.01   0
  -5  -3   9  608.52    9.31   0
  -5  -3  22   43.47    9.27   0
  -5  -3  23   39.59    9.61   0
  -5  -2  19   -0.63    7.51   0
  -5  -2  20   89.60    9.46   0
  -4  -3  26   11.58    8.06   0
  -4  -2  25   20.61    9.41   0
  -4  -1   9  573.72    9.52   0
  -4  -1  22  183.53   12.59   0
  -4  -1  23  104.53   11.83   0
  -4   0  14   31.50    5.84   0
  -4   0  15  218.21    9.33   0
  -4   0  16  559.90   14.87   0
  -4   0  17  576.87   16.02   0
  -4   0  18 1649.69   25.84   0
  -3  -1   5   49.81    2.70   0
  -3  -1  27    2.53    9.25   0
  -3   1  13   53.91    6.07   0
  -3   1  14   40.36    6.19   0
  -3   1  15  245.35    9.33   0
  -3   1  16  556.67   13.80   0
  -3   1  17  112.61    9.51   0
  -3   1  18 1158.68   21.86   0
  -3   1  19   50.22    9.90   0
  -3   1  20  537.27   16.64   0
  -2   0  27  108.91   13.31   0
  -2   1  24  101.00   12.20   0
  -2   1  25   55.89    9.48   0
  -2   2  13  152.59    7.52   0
  -2   2  14   15.78    5.31   0
  -2   2  15  203.12    9.45   0
  -2   2  16   37.60    7.04   0
  -2   2  17  229.94   11.75   0
  -2   2  18   32.86    8.92   0
  -2   2  19  310.23   14.03   0
  -1   2   8  560.68    8.73   0
  -1   2  24  289.73   15.73   0
   0   1   2  191.92    2.35   0
   0   3  22  103.02   11.72   0
   1   3   6  431.36    6.31   0
   1   3  26  177.14   15.09   0
   1   4  13  143.09    7.36   0
   1   4  14  311.57   10.39   0
   1   4  15  674.04   14.75   0
   1   4  16  367.25   12.82   0
   1   4  17  174.70   10.63   0
   1   4  18  133.31   10.41   0
   1   4  19  157.02   11.36   0
   2   4   8  727.48    9.80   0
   2   4  23   84.68   12.64   0
   2   4  24   71.86   11.22   0
   3   4  26  103.35   13.23   0
   3   5  13   92.41    5.90   0
   3   5  14   36.20    5.91   0
   3   5  15   55.73    6.46   0
   3   5  16  224.64   10.14   0
   3   5  17   50.10    7.97   0
   3   5  18  211.71   11.82   0
   3   5  19    4.04    7.89   0
   4   5  23    6.24    9.22   0
   6   6  11    8.01    4.02   0
   6   6  20   74.42   10.38   0
   6   6  21   97.44   12.49   0
   7   6  23   20.04   11.35   0
   7   6  24   -5.30    8.40   0
  -6  -6  15  241.46    9.35   0
  -6  -6  16   28.01    5.63   0
  -6  -6  17   36.89    5.93   0
  -6  -6  18   65.18    7.65   0
  -6  -5  14  223.11    8.75   0
  -6  -5  15   42.59    5.76   0
  -6  -5  16  135.36    8.31   0
  -6  -5  17  127.72    8.38   0
  -6  -5  18   20.04    5.99   0
  -6  -5  19  229.19   12.08   0
  -6  -4  14  254.24    9.50   0
  -6  -4  15   95.09    6.98   0
  -6  -4  16  136.95    8.19   0
  -6  -4  17  264.24   10.81   0
  -6  -4  18   12.80    6.45   0
  -6  -4  19  263.89   12.36   0
  -5  -5  25   58.37   10.83   0
  -5  -4  25   95.04   11.43   0
  -5  -3  24   34.24    9.59   0
  -5  -2  11   56.98    4.49   0
  -5  -2  21  209.60   12.53   0
  -5  -2  22   54.92    9.97   0
  -5  -1  15  197.53    9.11   0
  -5  -1  16  143.07    8.75   0
  -5  -1  17  962.33   18.31   0
  -5  -1  18   93.83    9.16   0
  -4  -2  26   63.79   10.58   0
  -4  -1  24   80.17   11.93   0
  -4  -1  25   15.22    9.94   0
  -4   0  13  356.03   10.26   0
  -4   0  19  635.93   18.61   0
  -4   0  20  812.66   20.43   0
  -4   0  21   43.85    9.82   0
  -3   1  21   38.78    9.82   0
  -3   1  22   24.01    9.40   0
  -2   1   7   62.39    3.92   0
  -2   1  26   28.88    9.54   0
  -2   2  20   32.50    9.94   0
  -2   2  21   34.58    9.51   0
  -1   1   4  106.29    3.26   0
  -1   2  25   89.77   13.33   0
  -1   3  14  255.82    9.54   0
  -1   3  15   27.06    6.48   0
  -1   3  16  372.57   12.70   0
  -1   3  17   23.39    8.76   0
  -1   3  18  239.16   12.62   0
  -1   3  19  196.88   12.36   0
   0   3  24  315.55   17.50   0
   1   4  20  191.81   12.07   0
   1   4  21  132.13   12.25   0
   1   4  22  169.32   14.18   0
   2   4  25   42.87   10.49   0
   3   5  20  204.62   13.47   0
   3   5  21   34.10    9.12   0
   4   5  24   58.58   12.32   0
   4   5  25   51.06   12.30   0
   5   6  15   26.38    7.77   0
   5   6  16  112.33    8.98   0
   5   6  17  131.44   10.03   0
   5   6  18   60.78    9.32   0
   6   5   4    7.54    1.32   0
   6   6  22    0.36    9.48   0
   6   6  23   97.22   12.45   0
  -6  -6  14   91.12    6.00   0
  -6  -5  12   57.34    5.22   0
  -6  -5  20   44.35    7.84   0
  -6  -5  21   46.26    8.70   0
  -6  -5  22   82.06    9.79   0
  -6  -4  20   17.88    7.87   0
  -6  -4  21   97.83    9.53   0
  -6  -3  14  140.67    7.96   0
  -6  -3  15  509.14   12.34   0
  -6  -3  16  251.09    9.88   0
  -6  -3  17  236.46   10.83   0
  -6  -3  18  293.59   11.75   0
  -6  -3  19    8.91    6.99   0
  -5  -5   7   19.25    2.52   0
  -5  -5  26   -7.44    9.66   0
  -5  -4  26    1.18    8.54   0
  -5  -3   8  193.96    5.40   0
  -5  -3  25   13.72    9.00   0
  -5  -2  10  507.97    9.29   0
  -5  -2  23  238.23   15.38   0
  -5  -2  24   50.58   10.09   0
  -5  -1  13  267.80    9.06   0
  -5  -1  14   84.25    6.64   0
  -5  -1  19  882.65   20.30   0
  -5  -1  20   65.72   10.67   0
  -5  -1  21  169.55   12.20   0
  -4  -5   4  410.02    3.91   0
  -4  -2   6  457.60    6.37   0
  -4  -1   8  935.25   10.94   0
  -4  -1  26    9.00    9.26   0
  -4   0  11 1770.83   18.14   0
  -4   0  22   10.62    8.45   0
  -4   0  23   43.50   10.17   0
  -3   1  10 1344.35   15.00   0
  -3   1  23   57.84   10.66   0
  -3   1  24  252.47   15.14   0
  -2  -4   0  765.02    4.68   0
  -2   0   4  911.00    7.23   0
  -2   1  27   29.26    9.12   0
  -2   2  22   34.69    8.91   0
  -2   2  23   71.97   11.29   0
  -1   2   7  462.33    7.51   0
  -1   2  26  307.90   18.89   0
  -1   3  13   37.43    5.76   0
  -1   3  20  224.60   13.26   0
  -1   3  21   13.61    9.43   0
  -1   3  22  173.39   12.95   0
   0   3   8  274.98    6.27   0
   0   3  26  413.95   21.06   0
   1   4  10   39.48    4.47   0
   1   4  23  119.72   13.50   0
   2   4   7  199.17    5.08   0
   2   4  26  120.18   13.77   0
   3   4   5   56.84    2.45   0
   3   5  22   95.16   11.87   0
   3   5  23   13.51    8.90   0
   5   6  13  143.53    7.61   0
   5   6  19  171.90   11.43   0
   5   6  20   38.36    9.13   0
   5   6  21   21.03   10.15   0
   6   6  24   32.16   11.03   0
  -6  -5  23   28.59    8.71   0
  -6  -4  22   76.62    9.75   0
  -6  -4  23   15.67    7.65   0
  -6  -3  20  151.62   10.96   0
  -6  -3  21   55.18    9.32   0
  -6  -3  22   58.59    9.34   0
  -6  -2  17   31.50    7.67   0
  -6  -2  18  124.56    9.43   0
  -5  -4   7  196.50    4.63   0
  -5  -3  26   20.69    8.42   0
  -5  -2   9 2301.62   17.80   0
  -5  -2  25   64.25   10.44   0
  -5  -1  22   33.15    9.17   0
  -5  -1  23  111.29   11.61   0
  -4  -4   4 1160.40    7.12   0
  -4   0  10 3020.03   22.38   0
  -4   0  24  343.07   17.03   0
  -4   0  25  215.84   15.30   0
  -4   1  16  616.30   15.07   0
  -4   1  17  125.49    9.63   0
  -4   1  18  100.43   10.04   0
  -4   1  19   57.31    8.49   0
  -3   1  25   16.82    8.75   0
  -3   2  17  467.61   14.47   0
  -3   2  18   70.51    8.89   0
  -2  -5   0   85.14    2.26   0
  -2   1   6  846.69    9.01   0
  -2   2  10   55.19    4.67   0
  -2   2  24    7.09    9.38   0
  -2   2  25  113.32   12.47   0
  -1   3  23   13.14   10.62   0
  -1   3  24   94.00   12.47   0
   0   4  14  740.96   14.91   0
   0   4  16 1252.27   21.00   0
   0   4  18  312.85   13.69   0
   0   4  20  207.93   12.73   0
   1   3   5   52.95    2.72   0
   1   4  24   71.23   12.26   0
   1   4  25   69.71   13.25   0
   2   5  14  235.95    9.47   0
   2   5  15  198.63    9.37   0
   2   5  16  222.49   10.79   0
   2   5  17  123.14    9.22   0
   2   5  18  191.19   11.12   0
   2   5  19  135.58   10.85   0
   2   5  20  248.58   14.54   0
   2   5  21   52.82   10.44   0
   3   5  10  416.70    8.51   0
   3   5  24   64.96   11.60   0
   3   5  25    8.86    8.34   0
   4   4   3  414.97    3.80   0
   4   5   7    5.97    2.40   0
   5   6  22   29.08    9.85   0
   5   6  23   52.07   11.28   0
   6   6  25   10.13   11.16   0
  -6  -6  11    5.26    3.45   0
  -6  -5  24   19.98    8.70   0
  -6  -5  25   74.20   10.83   0
  -6  -4  11  646.58   10.85   0
  -6  -4  24   39.51    8.77   0
  -6  -4  25   67.11   10.83   0
  -6  -3  23   89.49   10.21   0
  -6  -3  24   87.54   11.20   0
  -6  -2  14   29.59    5.36   0
  -6  -2  15  175.20    8.42   0
  -6  -2  16  166.77    8.85   0
  -6  -2  19   50.14    8.39   0
  -6  -2  20   48.55    8.98   0
  -6  -2  21   11.40    7.68   0
  -6  -2  22   26.81    8.72   0
  -5  -6   7   49.82    3.04   0
  -5  -2  26   39.84    9.68   0
  -5  -1  24   43.76    9.84   0
  -5  -1  25  251.33   15.44   0
  -4  -1   7  731.15    9.11   0
  -4   0  26  296.10   18.33   0
  -4   1  14  183.32    8.13   0
  -4   1  15  255.32   10.83   0
  -4   1  20    9.37    8.60   0
  -4   1  21   51.11    9.62   0
  -4   1  22  189.29   13.09   0
  -3  -2   3  165.45    2.73   0
  -3   1   9  811.23   11.18   0
  -3   1  26  399.09   19.02   0
  -3   2  14 1206.10   18.18   0
  -3   2  15   12.19    7.00   0
  -3   2  16 1097.95   19.26   0
  -3   2  19  395.21   14.55   0
  -3   2  20   58.57   10.11   0
  -3   2  21   17.90    9.27   0
  -3   2  22  490.19   17.70   0
  -2   2   9 1127.83   13.02   0
  -2   2  26   16.12    8.76   0
  -2   3  16  343.58   12.45   0
  -2   3  17  648.84   16.85   0
  -2   3  18  124.15   10.87   0
  -2   3  19  489.59   15.80   0
  -1   2   6 1090.05   10.07   0
  -1   3  10  741.76   11.48   0
  -1   3  25   36.23   10.75   0
   0   2   4  621.64    5.98   0
   0   4  22  476.91   19.44   0
   1   4   9  708.67   10.20   0
   1   4  26   18.61   10.97   0
   2   3   3  620.67    4.88   0
   2   5  13  142.90    7.37   0
   2   5  22  116.83   11.91   0
   2   5  23   78.85   11.51   0
   3   5   9  156.13    5.52   0
   4   6  15  158.60    9.20   0
   4   6  16  169.00    9.53   0
   4   6  17   63.97    7.57   0
   4   6  18   60.16    8.59   0
   4   6  19   17.31    7.54   0
   4   6  20  159.43   12.30   0
   4   6  21   92.48   11.13   0
   5   6  24   41.60   11.20   0
   5   6  25   11.25   13.74   0
  -6  -5  26  -10.49    8.41   0
  -6  -4  10  147.83    5.90   0
  -6  -4  26    1.88    8.76   0
  -6  -3  11  360.25    8.51   0
  -6  -3  25   22.95    9.00   0
  -6  -2  13   92.81    6.46   0
  -6  -2  23   23.83    8.87   0
  -6  -2  24    0.14    7.84   0
  -6  -1  17  238.34   10.93   0
  -6  -1  18  576.81   16.14   0
  -6  -1  19   20.12    7.88   0
  -5  -3   7  672.60    8.36   0
  -5  -2   8  808.46   10.60   0
  -5  -1  10   75.41    4.85   0
  -5  -1  26   32.53   10.55   0
  -4   0   9  683.51    9.97   0
  -4   1  13   43.47    5.37   0
  -4   1  23   97.75   12.50   0
  -4   1  24  110.49   12.09   0
  -3  -1   4 2088.81   10.55   0
  -3   2  13   80.43    6.24   0
  -3   2  23   39.71   10.78   0
  -3   2  24  271.53   15.56   0
  -2   3  14  255.64    9.88   0
  -2   3  15  349.79   11.74   0
  -2   3  20   55.06    9.01   0
  -2   3  21  250.96   13.85   0
  -2   3  22   82.62   11.12   0
  -1   3  26  116.36   14.59   0
   0   4  24  175.35   14.94   0
   1   2   2 2063.26    7.11   0
   1   5  17   58.46    8.97   0
   1   5  18   60.88    9.01   0
   1   5  19   60.09    9.80   0
   2   5  24   46.93   11.17   0
   2   5  25   44.77    9.79   0
   4   6  13  132.03    7.18   0
   4   6  14  431.81   11.33   0
   4   6  22  124.06   12.44   0
   4   6  23   88.85   11.40   0
   5   6  10  103.51    4.93   0
   6   6   8   54.87    3.43   0
  -7  -5  15  100.97    7.40   0
  -7  -5  16  107.57    7.56   0
  -7  -5  17   20.11    6.06   0
  -7  -5  18   19.19    5.87   0
  -7  -5  19   11.12    5.85   0
  -7  -5  20   87.18    8.88   0
  -7  -5  21   -5.10    6.71   0
  -7  -5  22   84.56    9.51   0
  -7  -4  15   54.98    6.66   0
  -7  -4  16  299.36   10.91   0
  -7  -4  17   15.14    5.81   0
  -7  -4  18  115.76    8.55   0
  -7  -4  19    1.69    6.78   0
  -7  -4  20   84.13    8.97   0
  -7  -4  21   27.57    7.87   0
  -7  -4  22   84.94    9.89   0
  -7  -3  17  212.31   10.27   0
  -7  -3  18   81.96    8.02   0
  -7  -3  19  159.77   10.17   0
  -7  -3  20   19.34    7.51   0
  -6  -6  10  104.33    4.72   0
  -6  -3  10  671.45   10.61   0
  -6  -3  26  115.22   12.44   0
  -6  -2  25   29.41    9.34   0
  -6  -1  15  213.99    9.65   0
  -6  -1  16   23.34    6.42   0
  -6  -1  20   71.72    9.17   0
  -6  -1  21   79.94    9.98   0
  -6  -1  22   10.69    8.37   0
  -6  -1  23  149.01   11.82   0
  -4  -6   4   62.48    1.29   0
  -4   0   8  391.99    7.45   0
  -4   1  25   15.06    9.36   0
  -4   1  26    5.91    8.54   0
  -3   1   8  306.92    6.47   0
  -3   2  25  124.42   13.66   0
  -3   2  26   10.84    7.47   0
  -2   2   8   96.47    4.38   0
  -2   3  13  515.29   11.95   0
  -2   3  23  112.15   12.03   0
  -2   3  24   38.46   10.67   0
  -2   3  25  166.47   15.66   0
  -1   3   9   73.47    4.47   0
  -1   4  16  370.04   12.56   0
  -1   4  17  156.59   10.47   0
  -1   4  18  134.99   10.09   0
  -1   4  19  138.45   11.23   0
  -1   4  20  194.75   12.75   0
  -1   4  21  121.95   11.81   0
  -1   4  22  140.19   14.28   0
   0   4  26   77.00   13.11   0
   1   4   8  537.39    8.22   0
   1   5  15  233.06   10.24   0
   1   5  16  194.27   10.41   0
   1   5  20   51.33    9.20   0
   1   5  21   49.24   10.52   0
   1   5  22  114.66   12.38   0
   1   5  23   73.16   11.82   0
   2   4   6  476.21    6.47   0
   3   5   8   57.18    3.64   0
   3   6  17   59.46    8.65   0
   3   6  18  243.98   12.59   0
   3   6  19   14.52    8.47   0
   3   6  20  149.53   12.32   0
   4   6  24   85.55   12.64   0
   4   6  25    6.24   11.20   0
  -7  -5  14  220.06    8.30   0
  -7  -5  23   -4.15    7.19   0
  -7  -5  24   34.31    8.76   0
  -7  -4  14  214.00    8.29   0
  -7  -4  23   52.55    8.73   0
  -7  -4  24   41.31    9.45   0
  -7  -3  15   87.23    6.82   0
  -7  -3  16   13.17    6.26   0
  -7  -3  21   42.42    8.86   0
  -7  -3  22    4.91    7.28   0
  -7  -3  23   61.74    9.82   0
  -7  -2  19  316.52   13.34   0
  -6  -4   9  356.29    7.44   0
  -6  -2  11   15.17    4.08   0
  -6  -2  26   22.87    8.34   0
  -6  -1  13  186.15    7.88   0
  -6  -1  14   39.56    5.75   0
  -6  -1  24   29.48   10.08   0
  -6  -1  25   30.34    9.91   0
  -5  -5   6   20.65    2.09   0
  -5  -1   9 1211.94   13.21   0
  -5   1  16  135.11    8.88   0
  -5   1  17  909.76   18.99   0
  -5   1  18  104.10   10.59   0
  -5   1  19  891.44   20.45   0
  -5   1  20   92.69   10.84   0
  -5   1  21  184.40   11.98   0
  -5   1  22   36.87   10.35   0
  -4  -3   4  134.05    2.76   0
  -4  -1   6 1306.78   10.88   0
  -4   2  16  301.60   11.53   0
  -4   2  17   42.25    8.47   0
  -4   2  18   94.88   10.06   0
  -4   2  19    7.23    8.08   0
  -4   2  20   52.46    9.38   0
  -4   2  21   36.71    9.33   0
  -4   2  22   66.13   11.32   0
  -3   3  18  205.45   11.83   0
  -3   3  19   33.10    7.81   0
  -3   3  20  113.58   11.48   0
  -2   1   5  714.76    7.59   0
  -2   3  26   32.04   10.54   0
  -1   4  14  285.08    9.90   0
  -1   4  15  594.38   13.85   0
  -1   4  23  159.83   13.13   0
  -1   4  24   71.69   12.48   0
   0   3   6  157.96    4.34   0
   0   4  10  415.16    8.44   0
   1   5  13   97.73    7.19   0
   1   5  14  211.76    8.85   0
   1   5  24   50.48   11.52   0
   1   5  25   -1.26    9.58   0
   2   5  10  422.37    8.85   0
   3   6  15   67.86    6.84   0
   3   6  16  190.11    9.83   0
   3   6  21   17.89    8.46   0
   3   6  22   53.66   10.71   0
   3   6  23    3.36    9.08   0
   4   5   6  124.11    3.44   0
  -7  -5  25    7.14    7.81   0
  -7  -4  25    9.14    8.69   0
  -7  -4  26   54.69   10.26   0
  -7  -3  14   61.26    5.78   0
  -7  -3  24   42.60    9.38   0
  -7  -3  25   24.16    9.61   0
  -7  -2  16  147.19    8.30   0
  -7  -2  17  328.79   12.23   0
  -7  -2  18  459.61   14.13   0
  -7  -2  20  230.18   11.75   0
  -7  -2  21   56.04    9.64   0
  -7  -2  22    4.22    7.93   0
  -7  -2  23   66.22    9.97   0
  -6  -6   9   91.11    4.49   0
  -6  -3   9  849.02   11.17   0
  -6  -2  10  297.02    7.83   0
  -6  -1  26   46.14   11.06   0
  -6   0  16  363.38   12.22   0
  -6   0  17 1630.34   24.47   0
  -6   0  18  113.25   10.49   0
  -6   0  19  599.17   17.06   0
  -6   0  20   63.03   10.08   0
  -6   0  21  166.89   11.78   0
  -6   0  22  247.13   14.23   0
  -6   0  23  133.27   12.11   0
  -5  -2   7 3392.38   18.61   0
  -5   1  14   78.82    6.76   0
  -5   1  15  187.77    9.47   0
  -5   1  23   83.22   10.96   0
  -5   1  24   41.03   10.82   0
  -5   1  25  261.59   15.70   0
  -4   1  10  275.62    7.72   0
  -4   2  14  136.87    8.04   0
  -4   2  15  210.77    9.91   0
  -4   2  23   67.16    9.65   0
  -4   2  24   41.49   10.48   0
  -4   2  25   29.07    8.35   0
  -3   1   7  268.71    5.95   0
  -3   2  10  916.25   12.76   0
  -3   3  15   99.11    7.87   0
  -3   3  16  260.26   11.47   0
  -3   3  17   62.13    8.84   0
  -3   3  21   28.10    9.47   0
  -3   3  22   93.32   11.30   0
  -3   3  23   25.82   10.20   0
  -3   3  24   41.42   10.85   0
  -1   1   3  449.38    4.52   0
  -1   2   5  492.39    6.39   0
  -1   3   8  286.77    6.60   0
  -1   4  13  123.59    6.93   0
  -1   4  25   66.25   12.40   0
  -1   4  26   37.71   10.94   0
   0   5  18   64.59    8.21   0
   0   5  20   94.44   10.63   0
   3   6  14   88.49    6.85   0
   3   6  24  100.78   11.73   0
   3   6  25   23.46   10.21   0
  -7  -3  13  191.59    7.74   0
  -7  -3  26   34.53    9.67   0
  -7  -2  14   84.78    6.61   0
  -7  -2  15  257.90    9.52   0
  -7  -2  24  120.45   11.71   0
  -7  -2  25   78.62   11.56   0
  -7  -2  26   87.64   11.75   0
  -7  -1  17  254.14   11.93   0
  -7  -1  18  208.81   11.18   0
  -7  -1  19   71.52    9.17   0
  -7  -1  20  113.88   10.52   0
  -7  -1  21   52.31    9.00   0
  -7  -1  22  139.11   12.05   0
  -6   0  14  937.17   16.15   0
  -6   0  15   62.17    7.29   0
  -6   0  24  223.87   14.83   0
  -6   0  25  277.60   17.51   0
  -5  -6   6   70.73    2.89   0
  -5  -3   6  169.44    3.99   0
  -5  -1   8  183.62    5.48   0
  -5   1  13  235.98    8.92   0
  -5   1  26   32.88    9.63   0
  -4   0   7   93.08    4.05   0
  -4   2  13   63.30    6.24   0
  -4   2  26   82.00   10.76   0
  -3   3  14  379.74   11.34   0
  -3   3  25   30.07   10.87   0
  -3   3  26   -1.61    8.54   0
  -2   0   3 1069.86    6.73   0
  -2   2   7  210.64    5.42   0
  -2   3  10  294.65    7.75   0
  -2   4  16  277.17   11.80   0
  -2   4  17   95.31    9.17   0
  -2   4  18  213.60   11.48   0
  -2   4  19    7.36    8.29   0
  -2   4  20  224.70   13.07   0
  -2   4  21  148.73   12.32   0
  -2   4  22   65.71   10.87   0
  -2   4  23  103.32   11.96   0
   0   5  16  604.37   15.32   0
   0   5  24  112.26   13.54   0
   1   3   4  527.38    5.40   0
   1   4   7  250.94    5.37   0
   2   5   9  517.68    8.79   0
   2   6  16  126.94    9.30   0
   2   6  17  113.21    8.68   0
   2   6  18    2.16    6.94   0
   2   6  19  129.95   10.34   0
   2   6  20   85.14    9.86   0
   2   6  21  115.72   11.28   0
   2   6  22   92.75   11.56   0
   2   6  23   54.80   10.57   0
   3   6  13  113.05    6.36   0
   4   6  10   75.05    4.38   0
   5   7  16   26.42    6.50   0
   5   7  17   59.33    7.93   0
   5   7  18   14.00    5.65   0
  -8  -5  17  106.63    8.38   0
  -8  -5  18    5.86    5.81   0
  -8  -5  19   19.47    6.08   0
  -8  -5  20   -0.60    6.31   0
  -8  -5  21  127.00   10.35   0
  -8  -5  22   -5.20    6.83   0
  -8  -5  23  109.43   11.02   0
  -8  -4  17  143.82    8.78   0
  -8  -4  18   20.63    6.33   0
  -8  -4  19   76.11    8.45   0
  -8  -4  20   16.57    6.77   0
  -8  -4  21   91.84    9.43   0
  -8  -4  22   18.34    7.95   0
  -8  -4  23   88.66   10.88   0
  -8  -3  19  522.23   16.22   0
  -8  -3  20   52.12    8.03   0
  -8  -3  21   82.99    9.88   0
  -8  -3  22    1.85    7.40   0
  -7  -4  11   20.92    4.02   0
  -7  -2  13  484.21   11.63   0
  -7  -1  15  247.97   10.68   0
  -7  -1  16  687.74   15.61   0
  -7  -1  23   83.96   10.74   0
  -7  -1  24  108.67   12.14   0
  -7  -1  25   42.82    9.34   0
  -6  -5   8  387.36    6.85   0
  -6  -4   8  401.50    7.32   0
  -6  -2   9  214.38    6.44   0
  -6   0  13  272.05    8.91   0
  -6   0  26    4.81    9.42   0
  -6   1  18  572.80   15.89   0
  -6   1  19   23.50    9.13   0
  -6   1  20   73.14    9.86   0
  -6   1  21   87.31   10.39   0
  -6   1  22    3.00    7.74   0
  -5   1  12   66.10    5.76   0
  -5   2  18  194.98   11.45   0
  -5   2  19   14.58    7.99   0
  -5   2  20   89.65   10.12   0
  -5   2  21  244.54   13.92   0
  -5   2  22   70.58   10.53   0
  -5   2  23  304.76   15.59   0
  -4   1   9  551.64    9.60   0
  -4   2  12   -5.78    4.56   0
  -4   3  20   95.38    9.79   0
  -4   3  21   85.50   10.44   0
  -3   2   9  454.53    9.00   0
  -3   3  13  206.42    8.51   0
  -2   4  15  204.50    9.79   0
  -2   4  24   45.66    9.88   0
  -2   4  25   24.26   10.19   0
   0   5  14  647.30   14.07   0
   2   4   5  191.55    3.89   0
   2   6  15  129.21    8.13   0
   2   6  24   21.37   10.28   0
   2   6  25   53.31   11.76   0
   4   7  20   16.51    7.91   0
   5   6   8  115.13    4.13   0
   5   7  15  339.14   10.87   0
  -8  -5  16    7.11    5.22   0
  -8  -4  15  411.86   12.10   0
  -8  -4  16   40.05    6.59   0
  -8  -4  24   25.40    9.05   0
  -8  -4  25   26.73    9.68   0
  -8  -3  16    8.40    6.49   0
  -8  -3  17  380.31   13.02   0
  -8  -3  18   63.68    7.62   0
  -8  -3  23   73.14   10.44   0
  -8  -3  24   29.46    8.79   0
  -8  -3  25  159.74   13.76   0
  -8  -2  19  107.21    9.25   0
  -8  -2  20   37.66    7.91   0
  -8  -2  21   27.99    8.24   0
  -8  -2  22    4.94    7.24   0
  -8  -2  23   12.59    8.58   0
  -7  -5  11   62.46    4.45   0
  -7  -1  14  372.89   10.74   0
  -7  -1  26   63.15   11.49   0
  -6  -3   8  193.02    5.32   0
  -6  -1  10  254.85    7.14   0
  -6   0  12   56.69    5.23   0
  -6   1  16   15.69    6.71   0
  -6   1  17  245.18   12.07   0
  -6   1  23  133.05   11.94   0
  -6   1  24   48.42   10.75   0
  -6   1  25   38.08   10.30   0
  -5   2  16  170.76    9.81   0
  -5   2  17  411.30   13.53   0
  -5   2  24   52.75    9.62   0
  -5   2  25   47.48   10.47   0
  -5   2  26   38.21    8.87   0
  -4  -1   5  285.16    4.94   0
  -4   3  16  431.12   13.37   0
  -4   3  17  155.62   10.47   0
  -4   3  18  125.94   10.51   0
  -4   3  19   16.15    7.61   0
  -4   3  22  164.04   12.05   0
  -4   3  23   55.00   10.52   0
  -4   3  24   60.49   11.64   0
  -4   3  25    2.46    8.26   0
  -3   1   6  311.54    5.89   0
  -3   3  12  446.30   10.45   0
  -2   3   9  829.69   11.38   0
  -2   4  14  231.72    9.47   0
  -1   3   7   12.55    2.51   0
  -1   5  17   53.55    7.35   0
  -1   5  18   65.15    8.51   0
  -1   5  19   63.17    9.02   0
  -1   5  20   40.63    9.03   0
  -1   5  21   77.17    9.75   0
  -1   5  22  115.49   12.12   0
  -1   5  23   61.84   11.58   0
  -1   5  24   42.81   11.01   0
   0   4   8 1190.17   12.29   0
   1   5  10   91.25    5.03   0
   1   6  18   66.20    8.96   0
   1   6  19    4.38    7.39   0
   1   6  20   54.66    9.75   0
   1   6  21   -6.02    7.88   0
   1   6  22   75.09   11.01   0
   1   6  23   15.99    8.94   0
   2   6  14  197.36    8.54   0
   4   7  17   20.03    6.93   0
   4   7  18    3.30    6.53   0
   4   7  19    8.59    6.59   0
   4   7  21    7.38    7.66   0
   4   7  22   35.65    9.86   0
   5   7  14   72.52    5.93   0
  -8  -5  15  465.87   12.24   0
  -8  -4  14   66.06    6.29   0
  -8  -3  15   58.68    6.03   0
  -8  -2  16   42.44    6.74   0
  -8  -2  17   72.48    8.00   0
  -8  -2  18   91.96    8.68   0
  -8  -2  24   25.83    9.22   0
  -8  -2  25   22.51    9.14   0
  -7  -4  10  572.92    9.83   0
  -7  -1  13  103.93    6.67   0
  -6  -6   8   59.06    3.40   0
  -6   1  15  197.75    9.51   0
  -6   1  26   43.43    9.77   0
  -5  -2   6  437.00    6.56   0
  -5  -1   7  248.16    5.69   0
  -5   2  14  165.46    8.71   0
  -5   2  15 1078.79   18.46   0
  -4   1   8  945.32   11.55   0
  -4   3  15  397.43   12.45   0
  -3   2   8 2743.32   18.95   0
  -3   4  17   22.97    7.80   0
  -3   4  18  315.34   13.17   0
  -3   4  19   -9.49    7.89   0
  -3   4  20  141.55   11.03   0
  -3   4  21   41.65    9.14   0
  -3   4  22   30.30    9.64   0
  -3   4  23   47.19    9.70   0
  -3   4  24   26.38    9.85   0
  -3   4  25   13.07    9.59   0
  -2   2   6  196.14    4.82   0
  -2   4  13   77.12    6.30   0
  -1   4  10   33.39    4.01   0
  -1   5  15  223.75   10.38   0
  -1   5  16  178.78   10.17   0
  -1   5  25    9.69    8.97   0
   0   5  12  114.57    6.34   0
   1   4   6  387.40    6.04   0
   1   6  16  128.79    8.38   0
   1   6  17   35.97    7.05   0
   1   6  24   53.69   10.24   0
   1   6  25   17.03    9.53   0
   2   5   8  126.60    4.32   0
   2   6  13  316.46    9.47   0
   4   6   9   79.39    3.79   0
   4   7  15   35.60    5.92   0
   4   7  16   43.04    6.29   0
   5   5   4   53.53    1.79   0
   5   7  13  214.90    8.23   0
  -8  -5  14   53.56    5.80   0
  -8  -3  14    6.89    4.68   0
  -8  -2  15  161.43    8.18   0
  -8  -1  17  433.53   13.90   0
  -8  -1  18   14.14    7.51   0
  -8  -1  19  397.55   14.29   0
  -8  -1  20   27.16    8.29   0
  -8  -1  21   84.38   10.04   0
  -8  -1  22    0.99    8.08   0
  -8  -1  23   16.08    8.69   0
  -8  -1  24   19.40    8.34   0
  -8  -1  25  117.47   13.05   0
  -7  -5  10   30.12    4.06   0
  -7  -3  10  166.09    6.06   0
  -7   1  20  130.67   10.20   0
  -7   1  21   50.31    9.27   0
  -7   1  22  168.05   12.29   0
  -7   1  23   93.74   11.74   0
  -6  -2   8  337.67    6.80   0
  -6  -1   9  505.76    9.12   0
  -6   1  14   34.81    6.21   0
  -6   2  19   55.79    9.40   0
  -6   2  20   75.30    9.20   0
  -6   2  21   24.75    8.38   0
  -6   2  22   40.28    9.00   0
  -6   2  23    5.70    9.00   0
  -6   2  24   23.59    7.26   0
  -5  -4   5  490.87    5.53   0
  -5   2  13  412.83   11.05   0
  -5   3  20   87.79    9.86   0
  -5   3  21   61.60   10.60   0
  -5   3  22   61.69   10.07   0
  -5   3  23   42.90    9.06   0
  -4   0   6  881.96    9.39   0
  -4   3  14  475.34   12.35   0
  -3   4  15  113.96    8.05   0
  -3   4  16  161.96    9.67   0
  -2   1   4  162.47    3.40   0
  -2   4  12  295.18    9.07   0
  -2   5  20  208.58   13.02   0
  -2   5  21   48.22    9.99   0
  -2   5  22  118.76   12.44   0
  -2   5  23   61.40   10.07   0
  -1   5  14  210.46    8.80   0
   0   6  20  122.62   10.86   0
   0   6  22   26.54    9.72   0
   1   6  15   20.38    5.89   0
   3   6  10  245.47    6.69   0
   3   7  18    9.00    5.94   0
   3   7  19   41.86    7.94   0
   3   7  20  105.91   10.09   0
   3   7  21   17.97    8.11   0
   3   7  22  192.69   14.90   0
   3   7  23   -3.09    9.40   0
   3   7  24   87.37   13.50   0
   4   7  14   60.06    6.18   0
  -9  -5  19   -5.32    6.32   0
  -9  -4  18   48.43    7.57   0
  -9  -4  19   55.73    7.82   0
  -9  -4  20   50.00    7.96   0
  -9  -4  21   89.30    9.44   0
  -9  -4  22   45.30    9.18   0
  -9  -4  23   63.33   10.51   0
  -9  -4  24    3.93    7.86   0
  -9  -4  25   46.81   11.34   0
  -9  -3  19  170.62   10.77   0
  -9  -3  20   10.62    6.74   0
  -9  -3  21   73.20    9.21   0
  -9  -3  22   15.49    8.03   0
  -9  -3  23  113.13   10.42   0
  -9  -3  24    0.25    7.58   0
  -9  -3  25   73.87   11.60   0
  -8  -4  13  160.51    7.13   0
  -8  -3  13  148.00    7.23   0
  -8  -2  14   12.73    4.98   0
  -8  -1  16   91.95    8.18   0
  -8   0  20    7.29    8.13   0
  -8   0  21  243.67   12.71   0
  -8   0  22   48.89   10.00   0
  -8   0  23  297.82   15.10   0
  -7   1  17  257.74   11.63   0
  -7   1  18  210.93   11.94   0
  -7   1  19   68.56    9.60   0
  -7   1  24  116.72   12.80   0
  -7   1  25   36.16   10.13   0
  -6  -5   7  111.35    3.73   0
  -6  -3   7  884.82    9.76   0
  -6   1  13  166.14    7.95   0
  -6   2  17   36.82    8.17   0
  -6   2  18   99.56    9.39   0
  -6   2  25   42.87    8.87   0
  -5  -5   5  368.07    4.49   0
  -5   2  12  266.94    8.51   0
  -5   3  17  120.58    9.76   0
  -5   3  18   72.50    8.92   0
  -5   3  19  111.52    9.92   0
  -5   3  24   44.37    9.56   0
  -5   3  25   27.11   10.11   0
  -4   3  13  164.16    7.97   0
  -4   4  20  206.57   12.94   0
  -4   4  21   29.27    9.98   0
  -4   4  22   17.37    9.38   0
  -4   4  23    4.63    8.50   0
  -4   4  24   36.21    9.23   0
  -3  -5   2  548.39    3.28   0
  -3   4  14  122.63    7.78   0
  -2   3   8  797.81   10.57   0
  -2   5  17  123.69    8.78   0
  -2   5  18  149.49   10.45   0
  -2   5  19  116.29    9.57   0
  -2   5  24   51.40    9.71   0
  -2   5  25   34.88   10.15   0
  -1   2   4 1930.30   10.75   0
  -1   3   6  388.08    6.28   0
  -1   4   9  666.17   10.01   0
  -1   5  13   95.99    7.06   0
   0   6  18  185.06   10.92   0
   0   6  24   48.73   10.01   0
   1   5   9  113.56    4.70   0
   1   6  14  240.87    9.60   0
   3   7  16  265.21   11.16   0
  -9  -5  17   62.14    7.17   0
  -9  -5  18   16.37    5.71   0
  -9  -4  17  137.53    8.60   0
  -9  -3  17  236.15   10.68   0
  -9  -3  18   11.80    6.81   0
  -9  -2  19  542.04   16.73   0
  -9  -2  20   37.55    8.53   0
  -9  -2  21  125.20   11.65   0
  -9  -2  22   55.96    8.98   0
  -9  -2  23   67.65   10.14   0
  -9  -2  24   39.55    9.92   0
  -9  -2  25  182.59   14.36   0
  -8  -2  13  120.85    6.70   0
  -8  -1  15   76.40    6.98   0
  -8   0  18   33.93    8.45   0
  -8   0  19   46.09    8.20   0
  -8   0  24   33.44    8.66   0
  -8   0  25   52.02   11.13   0
  -7  -4   9   59.73    4.14   0
  -7  -2  10  694.15   10.94   0
  -7   1  16  682.00   16.53   0
  -6   1  12  407.80   10.07   0
  -6   2  15  162.39    9.23   0
  -6   2  16  148.97    9.44   0
  -5   1   9 1121.79   13.44   0
  -5   3  16  188.18   10.04   0
  -4   1   7  686.53    9.26   0
  -4   2   9  278.73    7.25   0
  -4   3  12  151.28    7.27   0
  -4   4  17   68.59    8.93   0
  -4   4  18  180.37   11.65   0
  -4   4  19   80.91    9.68   0
  -4   4  25    8.82   10.54   0
  -3   2   7  150.45    5.02   0
  -3   4  13   69.83    6.14   0
  -2   5  16  204.10   10.32   0
   0   6  16   29.05    6.32   0
   1   6  13   22.07    4.59   0
   2   5   7  403.95    6.48   0
   2   7  18   22.15    7.13   0
   2   7  19   17.67    7.18   0
   2   7  20    4.84    6.94   0
   2   7  21    2.87    7.36   0
   2   7  22   23.78    8.05   0
   2   7  23    5.44    8.79   0
   2   7  24    0.78   10.07   0
   3   7  15    2.16    4.76   0
   4   6   8  160.68    4.60   0
   4   7  13    4.53    3.70   0
   5   7  11   28.22    3.64   0
  -9  -5  16   -0.43    5.72   0
  -9  -4  16  140.36    8.29   0
  -9  -3  16   18.81    5.93   0
  -9  -2  17  659.63   16.02   0
  -9  -2  18   84.58    8.95   0
  -9  -1  19   17.51    7.72   0
  -9  -1  20   28.79    7.45   0
  -9  -1  21   58.98    8.88   0
  -9  -1  22   11.74    8.24   0
  -9  -1  23  122.64   12.15   0
  -9  -1  24   10.91    8.70   0
  -9  -1  25   17.19    8.67   0
  -8  -1  14   53.96    6.33   0
  -8   0  16  128.18    9.47   0
  -8   0  17  690.30   16.20   0
  -8   1  22    2.47    7.32   0
  -8   1  23   11.67    7.74   0
  -7  -5   9  128.68    5.18   0
  -7  -3   9  383.46    7.66   0
  -7   1  15  252.30   10.48   0
  -7   2  19  241.28   13.09   0
  -7   2  20  232.14   13.06   0
  -7   2  21   57.72    9.97   0
  -7   2  22   19.59    8.61   0
  -7   2  23   58.75   10.03   0
  -7   2  24  110.95   11.53   0
  -7   2  25   76.37   11.37   0
  -6  -2   7  326.54    6.52   0
  -6  -1   8  108.21    4.68   0
  -6   2  14   28.44    6.12   0
  -6   3  20  183.46   12.13   0
  -6   3  21   73.84   10.33   0
  -6   3  22   48.36    9.97   0
  -6   3  23   92.84   10.94   0
  -6   3  24   88.58   11.86   0
  -6   3  25   23.45    7.95   0
  -5  -1   6  120.63    3.88   0
  -5   3  15  251.62   10.35   0
  -4   4  16   71.79    8.13   0
  -3   1   5   57.34    3.02   0
  -3   3   9   57.29    4.34   0
  -3   5  19   -0.27    7.37   0
  -3   5  20  177.92   12.28   0
  -3   5  21   17.49    9.38   0
  -3   5  22   91.78   11.41   0
  -3   5  23    5.06    8.58   0
  -3   5  24   47.99   10.19   0
  -3   5  25    9.44    9.14   0
  -2   2   5  151.11    3.96   0
  -2   5  15  186.52    9.28   0
  -1   4   8  502.94    8.65   0
  -1   5  12   53.00    4.98   0
  -1   6  18   73.89    8.67   0
  -1   6  19    6.12    7.21   0
  -1   6  20   65.27    9.64   0
  -1   6  21   -0.13    7.88   0
  -1   6  22   57.79   10.46   0
  -1   6  23   13.25    8.49   0
  -1   6  24   27.23   10.35   0
   1   5   8  499.03    8.09   0
   1   6  12  139.26    6.91   0
   1   7  22   24.28    9.46   0
   1   7  23   25.58   10.14   0
   2   4   4  780.84    6.55   0
   2   7  17   19.00    5.56   0
   3   6   9   54.40    3.59   0
   3   7  14  377.21   10.98   0
 -10  -4  22   11.04    8.42   0
 -10  -4  23   63.92   10.76   0
  -9  -5  15  330.50   11.27   0
  -9  -4  15  254.82    9.86   0
  -9  -3  15  111.95    7.86   0
  -9  -2  16   16.32    6.62   0
  -9  -1  17  295.77   12.05   0
  -9  -1  18   53.44    8.16   0
  -8  -4  11   94.53    5.51   0
  -8  -2  12   66.98    5.56   0
  -8  -1  13  503.43   11.78   0
  -8   0  15  826.99   16.31   0
  -8   1  18   16.46    7.10   0
  -8   1  19  406.48   15.08   0
  -8   1  20   20.24    8.64   0
  -8   1  21   82.59    9.62   0
  -8   1  24   26.05    7.68   0
  -8   1  25  132.57   13.73   0
  -7  -2   9  764.32   10.91   0
  -7   1  14  358.48   11.20   0
  -7   2  17  284.49   12.60   0
  -7   2  18  441.41   15.38   0
  -6   0   9  915.42   12.19   0
  -6   2  13  105.98    7.24   0
  -6   3  18  271.27   12.79   0
  -6   3  19   24.60    7.51   0
  -5   3  14  171.72    7.99   0
  -5   4  19  243.00   12.31   0
  -5   4  20   23.79    8.62   0
  -5   4  21  125.53   11.52   0
  -5   4  22   17.82    8.41   0
  -5   4  23   38.92    9.63   0
  -5   4  24    2.46    8.45   0
  -5   4  25  100.18   12.91   0
  -4  -1   4   61.32    2.76   0
  -4   0   5  789.65    8.12   0
  -4   4  15   71.74    7.54   0
  -3   4  12  406.08   10.38   0
  -3   5  17   31.11    7.46   0
  -3   5  18  150.29   10.66   0
  -2   3   7  385.14    7.02   0
  -2   5  14  214.21    8.73   0
  -1   6  17   36.67    6.80   0
   0   6  14  211.27    8.71   0
   1   3   3   30.28    1.53   0
   1   4   5  212.15    4.20   0
   1   7  19   67.77    8.66   0
   1   7  20  107.36   10.11   0
   1   7  21   34.03    8.69   0
   1   7  24   11.60   10.79   0
   2   6  10   61.88    3.82   0
   2   7  15   31.04    6.11   0
   2   7  16   34.77    6.15   0
   3   7  13  118.82    6.63   0
 -10  -4  19   91.46   10.06   0
 -10  -4  20   -0.48    6.61   0
 -10  -4  21  136.46   11.36   0
 -10  -4  24    4.49    8.35   0
 -10  -4  25   42.50   10.65   0
 -10  -3  19   59.39    8.48   0
 -10  -3  20  178.31   11.17   0
 -10  -3  21   21.08    7.91   0
 -10  -3  22   93.04   10.07   0
 -10  -3  23    0.63    7.55   0
 -10  -3  24  102.08   11.50   0
 -10  -3  25   52.14   10.72   0
 -10  -2  21    9.08    7.37   0
 -10  -2  22   11.07    7.25   0
 -10  -2  23   21.39    8.17   0
 -10  -2  24   19.15    8.45   0
 -10  -2  25    0.08    8.20   0
  -9  -4  14   88.29    6.68   0
  -9  -3  14   45.90    5.98   0
  -9  -2  15   35.97    6.31   0
  -9  -1  16  103.91    8.44   0
  -8  -5  11   14.09    3.92   0
  -8  -1  12   81.92    5.85   0
  -8   0  14   43.91    6.46   0
  -8   1  17  432.20   14.16   0
  -7   1  13   97.05    6.97   0
  -7   2  16  136.62    9.42   0
  -6   3  16  250.88   11.28   0
  -6   3  17  235.39   10.61   0
  -5   1   8  160.52    5.63   0
  -5   3  13  347.42   10.67   0
  -5   4  17  363.89   13.31   0
  -5   4  18   10.96    8.22   0
  -4  -3   3   23.62    1.26   0
  -4   1   6 1174.77   11.04   0
  -4   2   8  920.92   11.17   0
  -4   4  14  105.54    7.39   0
  -4   5  20  129.40   11.59   0
  -4   5  21   53.38    9.82   0
  -4   5  22   38.66    9.54   0
  -4   5  23    4.77    8.40   0
  -4   5  24   56.09   10.82   0
  -3   4  11   10.42    4.54   0
  -3   5  16  168.99    9.58   0
  -2   4   9  204.12    6.35   0
  -2   5  13  110.30    6.89   0
  -2   6  20   73.46    9.95   0
  -2   6  21  116.99   11.48   0
  -2   6  22   86.70   11.24   0
  -2   6  23   47.29   10.82   0
  -2   6  24   24.74    9.02   0
  -1   6  16  108.55    8.27   0
   0   3   4 1241.03    8.53   0
   0   4   6  545.52    7.23   0
   1   7  17   73.72    7.83   0
   1   7  18  167.89   10.20   0
 -10  -4  18   25.78    6.58   0
 -10  -3  18  219.84   11.44   0
 -10  -2  18   97.93    9.34   0
 -10  -2  19   23.86    7.50   0
 -10  -2  20   39.82    8.25   0
 -10  -1  21   27.54    7.68   0
 -10  -1  22   23.00    8.41   0
 -10  -1  23   38.56    9.85   0
 -10  -1  24   17.58    8.18   0
 -10  -1  25   24.90    9.31   0
  -9  -4  13  170.93    7.76   0
  -9  -3  13  266.12    9.05   0
  -9  -2  14  132.51    7.35   0
  -9  -1  15  413.57   12.15   0
  -9   1  22    5.58    7.75   0
  -9   1  23  139.49   11.38   0
  -9   1  24    0.53    8.24   0
  -8  -4  10   -0.10    3.50   0
  -8   0  13  697.18   13.83   0
  -8   1  15   74.54    7.45   0
  -8   1  16   80.11    7.78   0
  -8   2  20   30.72    8.69   0
  -8   2  21   34.12    8.79   0
  -8   2  22   -2.41    8.07   0
  -8   2  23   13.11    8.58   0
  -8   2  24   16.02    8.26   0
  -7  -3   8   35.53    3.00   0
  -7  -1   9  668.71   10.78   0
  -7   1  12   79.24    6.28   0
  -7   2  15  231.97   10.65   0
  -7   3  20   12.48    8.55   0
  -7   3  21   63.16    9.74   0
  -7   3  22   -1.01    7.89   0
  -7   3  23   47.83   10.27   0
  -7   3  24   46.93    8.94   0
  -6  -4   6  159.41    3.91   0
  -6  -1   7  420.36    7.31   0
  -6   0   8 1025.10   12.11   0
  -6   2  12  113.07    6.37   0
  -6   3  15  472.99   13.54   0
  -6   4  22   98.21   10.82   0
  -6   4  23   21.21    9.05   0
  -6   4  24   24.07    9.94   0
  -5   3  12  168.31    7.76   0
  -5   4  16    4.51    6.65   0
  -4   4  13  115.82    7.42   0
  -4   5  18  294.93   12.72   0
  -4   5  19  220.15   12.97   0
  -3   2   6 2368.08   15.09   0
  -3   3   8  546.24    9.03   0
  -3   5  15   42.93    6.76   0
  -2   5  12  369.78    9.73   0
  -2   6  18   18.54    6.96   0
  -2   6  19   92.82    9.75   0
  -1   1   2 1357.90    6.43   0
  -1   6  15   12.11    5.90   0
   0   7  20   11.07    7.89   0
   0   7  22   16.83    7.74   0
   0   7  24    8.81    7.82   0
   1   7  16   37.08    6.34   0
   2   5   6  329.82    5.38   0
   2   6   9  172.11    5.41   0
   2   7  14    8.16    4.41   0
   3   6   8  151.85    4.79   0
   4   6   7  127.48    3.80   0
   5   6   6   79.88    2.81   0
 -10  -4  16   53.71    7.54   0
 -10  -4  17  184.15    9.85   0
 -10  -3  16  264.44   11.08   0
 -10  -3  17  106.02    8.49   0
 -10  -2  17   19.57    6.45   0
 -10  -1  19  115.20    9.93   0
 -10  -1  20   55.65    8.67   0
 -10   0  24  113.70   12.41   0
  -9  -2  13  406.95   10.80   0
  -9  -1  14   96.87    7.01   0
  -9   1  19   19.99    8.02   0
  -9   1  20   13.48    8.13   0
  -9   1  21   45.38    8.37   0
  -8  -3  10   55.59    4.41   0
  -8   1  14   52.31    6.63   0
  -8   2  18   94.84    9.75   0
  -8   2  19  114.87    9.62   0
  -7  -5   8  214.02    5.52   0
  -7  -2   8  277.76    6.40   0
  -7   2  14   85.38    7.41   0
  -7   3  18   77.97    8.95   0
  -7   3  19  136.16   10.50   0
  -6  -2   6   22.53    2.82   0
  -6   1   9  452.39    9.09   0
  -6   2  11   10.48    4.21   0
  -6   3  14  124.14    8.17   0
  -6   4  19  295.97   13.98   0
  -6   4  20   30.28    8.67   0
  -6   4  21   87.95    9.97   0
  -5   4  15  193.54    9.55   0
  -5   5  23   64.76   11.06   0
  -5   5  24    5.30    8.42   0
  -4   4  12  500.15   11.72   0
  -4   5  17  102.84    8.92   0
  -3   5  14   34.81    5.64   0
  -3   6  21    2.92    8.78   0
  -3   6  22   52.96   10.09   0
  -3   6  23    6.23    8.24   0
  -3   6  24   60.41   11.27   0
  -2   0   2 1044.56    5.76   0
  -2   1   3  252.50    3.95   0
  -2   3   6  618.38    8.10   0
  -2   6  16  112.97    8.73   0
  -2   6  17   86.44    8.18   0
  -1   4   7  242.15    5.58   0
  -1   6  14  232.93    9.64   0
  -1   7  23   17.65    9.90   0
  -1   7  24   14.96    9.51   0
   0   6  12  289.05    8.56   0
   0   7  18   36.99    7.06   0
   1   5   7  182.22    4.66   0
   1   7  15   59.06    5.88   0
   2   7  13   29.49    5.35   0
 -11  -4  21   19.65    7.93   0
 -11  -4  22   42.72    8.63   0
 -11  -4  23   -0.73    7.06   0
 -11  -3  21   71.13    9.46   0
 -11  -3  22   29.50    8.19   0
 -11  -3  23   33.59    9.06   0
 -11  -3  24   13.56    8.58   0
 -11  -2  23  141.92   12.10   0
 -11  -2  24   29.43    9.51   0
 -10  -3  15   85.61    7.80   0
 -10  -2  16   58.40    7.28   0
 -10  -1  17  185.44   10.21   0
 -10  -1  18  110.15    9.39   0
 -10   0  20  112.20   10.72   0
 -10   0  21   68.38    9.71   0
 -10   0  22   56.03    9.23   0
 -10   0  23   52.48    8.83   0
  -9  -3  12    6.76    3.52   0
  -9  -1  13  143.64    7.38   0
  -9   1  17  270.45   12.35   0
  -9   1  18   60.18    8.65   0
  -9   2  24   35.73    9.19   0
  -8  -5  10   23.26    3.40   0
  -8   0  12   18.60    4.38   0
  -8   2  16   37.18    6.91   0
  -8   2  17   88.42    8.69   0
  -8   3  23   72.12    9.36   0
  -8   3  24   12.88    7.21   0
  -7   1  11   40.81    4.61   0
  -7   2  13  461.79   12.73   0
  -7   3  16   17.25    6.56   0
  -7   3  17  177.80   10.65   0
  -6  -5   6  196.57    3.92   0
  -6   3  13  127.17    7.70   0
  -6   4  17  265.11   12.26   0
  -6   4  18   25.36    8.07   0
  -5  -6   5   47.61    1.50   0
  -5   1   7  224.81    5.89   0
  -5   3  11  236.91    7.97   0
  -5   4  14   28.52    5.97   0
  -5   5  19  196.94   12.92   0
  -5   5  20   39.30    9.28   0
  -5   5  21   89.88   11.10   0
  -5   5  22   12.23    6.95   0
  -4  -2   3    2.21    1.34   0
  -4   2   7  154.87    4.72   0
  -4   5  16  107.75    8.47   0
  -3   1   4 1875.65   11.37   0
  -3   5  13   91.10    6.84   0
  -3   6  19   15.03    7.57   0
  -3   6  20  136.10   11.26   0
  -2  -5   1  552.70    4.77   0
  -2   4   8  612.77    9.34   0
  -2   5  11   43.93    4.73   0
  -2   6  15  121.42    8.38   0
  -1   2   3  954.05    6.95   0
  -1   6  13   21.01    4.71   0
  -1   7  20   94.82   10.26   0
  -1   7  21   38.45    8.79   0
  -1   7  22   23.47    8.62   0
   0   2   2 3127.44    9.73   0
   0   5   8  790.71   10.02   0
   0   7  16    4.06    5.79   0
   1   7  14  128.35    7.71   0
   4   7  10   17.09    2.99   0
 -11  -4  19   57.64    8.25   0
 -11  -4  20   39.00    7.93   0
 -11  -3  19   56.18    8.37   0
 -11  -3  20    9.58    6.56   0
 -11  -2  20   71.59    8.86   0
 -11  -2  21  135.03   10.94   0
 -11  -2  22   23.07    7.98   0
 -11  -1  22    4.24    7.86   0
 -11  -1  23   25.07    7.78   0
 -11  -1  24    2.76    7.64   0
 -10  -4  15  191.08    8.81   0
 -10  -2  15   13.24    5.73   0
 -10  -1  16   32.40    6.72   0
 -10   0  18  383.26   14.46   0
 -10   0  19  131.09   10.44   0
 -10   1  22   20.31    7.38   0
 -10   1  23   36.33    9.36   0
 -10   1  24   25.94    8.94   0
  -9  -2  12   57.22    5.62   0
  -9   1  16   99.28    8.78   0
  -9   2  20   61.23    9.73   0
  -9   2  21  160.26   12.18   0
  -9   2  22   29.14    9.33   0
  -9   2  23   38.07    9.07   0
  -8  -3   9  685.95   10.41   0
  -8   0  11   96.45    6.07   0
  -8   1  13  521.16   12.43   0
  -8   2  15  160.44    9.21   0
  -8   3  19  520.46   16.72   0
  -8   3  20   39.74    9.07   0
  -8   3  21  106.67   11.10   0
  -8   3  22   -2.94    6.83   0
  -7  -1   8 1268.47   13.57   0
  -7   2  12  632.81   13.06   0
  -7   3  15   75.19    8.31   0
  -7   4  21   59.40    9.25   0
  -7   4  22  115.38   10.49   0
  -7   4  23   47.80   10.32   0
  -7   4  24   49.14   10.61   0
  -6   0   7   19.75    3.19   0
  -6   4  16  159.93   10.21   0
  -5   2   8  727.71   10.82   0
  -5   4  13  319.19   10.34   0
  -5   5  18   43.67    8.02   0
  -4   4  11  256.68    8.75   0
  -4   5  15   11.18    6.03   0
  -4   6  22  107.86   12.13   0
  -4   6  23   51.62   10.42   0
  -4   6  24   58.15   11.15   0
  -3   3   7  167.89    5.13   0
  -3   5  12  378.53   10.61   0
  -3   6  17   63.82    8.00   0
  -3   6  18  163.64   10.96   0
  -2   2   4  160.18    3.73   0
  -2   7  23   14.26    8.96   0
  -1   5   9  111.84    4.89   0
  -1   7  18  157.05   10.42   0
  -1   7  19   53.16    8.47   0
   2   7  12   10.22    3.92   0
 -11  -4  18   48.42    7.69   0
 -11  -3  18   37.44    6.88   0
 -11  -2  18  159.43   10.25   0
 -11  -2  19   54.15    8.22   0
 -11  -1  20   30.86    7.79   0
 -11  -1  21   66.03    9.06   0
 -10  -4  14   39.61    5.37   0
 -10  -3  14  306.77   10.17   0
 -10  -2  14    0.39    4.53   0
 -10  -1  15   19.36    6.28   0
 -10   0  17  239.74   11.79   0
 -10   1  19  102.92    9.53   0
 -10   1  20   65.12    9.51   0
 -10   1  21   32.01    8.71   0
  -9  -1  12   70.00    5.64   0
  -9   1  15  370.99   12.54   0
  -9   2  18   65.41    9.47   0
  -9   2  19  606.58   17.81   0
  -8  -2   9  261.92    6.83   0
  -8   1  12   71.06    6.17   0
  -8   2  14   10.48    5.47   0
  -8   3  18   46.54    8.80   0
  -7  -4   7  122.89    4.10   0
  -7  -3   7  344.28    6.29   0
  -7  -2   7  545.18    8.59   0
  -7   3  14   54.78    6.80   0
  -7   4  19   13.26    7.88   0
  -7   4  20   78.73    9.52   0
  -6  -1   6  549.80    7.68   0
  -6   1   8  111.09    5.03   0
  -6   3  12  360.30   10.28   0
  -6   4  15   85.89    8.40   0
  -6   5  21   62.39    9.78   0
  -6   5  22   79.84   10.47   0
  -6   5  23   24.90    9.97   0
  -5   5  16   18.33    7.07   0
  -5   5  17  147.22   10.31   0
  -4   0   4 2339.71   12.63   0
  -4   1   5  271.33    5.26   0
  -4   3   8 1615.17   15.50   0
  -4   5  14   11.08    5.81   0
  -4   6  19   17.83    8.07   0
  -4   6  20  119.93   11.67   0
  -4   6  21   60.11   10.52   0
  -3   2   5  293.07    5.48   0
  -3   6  16  161.98    9.74   0
  -2   6  14  179.07    8.36   0
  -2   7  20    5.77    7.07   0
  -2   7  21   15.77    7.87   0
  -2   7  22   20.68    8.19   0
  -1   6  12  146.32    6.83   0
  -1   7  17   36.04    7.17   0
   1   6   9   85.97    4.39   0
   1   7  13  131.86    6.54   0
   2   6   8   87.27    3.89   0
   3   6   7   88.43    3.34   0
 -12  -3  23   67.28    9.70   0
 -12  -3  24   -3.89    8.22   0
 -11  -4  17   32.63    6.25   0
 -11  -3  17   53.90    7.66   0
 -11  -2  17  245.13   11.08   0
 -11  -1  18   71.15    8.55   0
 -11  -1  19  293.26   13.93   0
 -10  -5  14   51.82    5.75   0
 -10  -3  13   46.54    6.01   0
 -10  -1  14   48.80    5.98   0
 -10   0  16  281.32   11.64   0
 -10   1  18  113.93   10.11   0
 -10   2  22    7.84    6.94   0
 -10   2  23   15.39    8.79   0
  -9   1  14   89.61    8.00   0
  -9   2  17  636.06   16.89   0
  -9   3  21   79.51   10.01   0
  -9   3  22   19.40    7.25   0
  -9   3  23   90.78   11.02   0
  -8  -5   9  297.43    6.84   0
  -8   3  17  395.66   13.99   0
  -8   4  22   22.71    9.33   0
  -8   4  23  121.02   12.47   0
  -7   2  11  624.76   12.54   0
  -7   4  17   13.32    7.38   0
  -7   4  18  110.73    9.55   0
  -6   3  11  330.72    9.24   0
  -6   4  14  251.02   10.47   0
  -6   5  19  231.30   13.04   0
  -6   5  20   51.53    8.28   0
  -5  -2   4  117.76    2.93   0
  -5   1   6  104.98    4.23   0
  -5   4  12   73.86    6.46   0
  -5   5  15   80.09    7.99   0
  -5   6  23   35.92    8.88   0
  -4   2   6  434.75    7.25   0
  -4   5  13  228.43    8.69   0
  -4   6  18   50.15    8.65   0
  -3   5  11   35.73    4.46   0
  -3   6  15   48.23    7.11   0
  -3   7  23    9.63    8.69   0
  -2   4   7  159.55    4.95   0
  -2   6  13  297.31    9.81   0
  -2   7  18   21.18    7.77   0
  -2   7  19   17.04    7.25   0
  -1   4   6  332.90    5.97   0
  -1   7  16   26.69    6.57   0
   0   7  14   -1.52    4.59   0
   0   8  22   -2.41    7.76   0
   1   4   4   12.12    1.65   0
   1   5   6  200.73    4.65   0
   1   8  18   -2.44    4.69   0
   3   7  10   66.63    4.26   0
   4   7   9    1.17    2.11   0
 -12  -3  20   -4.79    7.06   0
 -12  -3  21   88.30    9.56   0
 -12  -3  22   12.85    7.56   0
 -12  -2  21   16.07    7.29   0
 -12  -2  22   28.42    9.10   0
 -12  -2  23   37.69    8.45   0
 -12  -2  24    0.48    7.69   0
 -12  -1  23  112.31   11.03   0
 -11  -4  16   62.68    7.49   0
 -11  -3  16   40.82    6.78   0
 -11  -2  16  128.49    8.84   0
 -11  -1  17  203.18   10.80   0
 -11   1  22   16.04    7.79   0
 -11   1  23   12.15    8.33   0
 -10  -4  13  196.25    7.86   0
 -10  -2  13   24.84    4.67   0
 -10   0  15  248.39   11.16   0
 -10   1  17  175.09   11.05   0
 -10   2  20   48.11    9.25   0
 -10   2  21    2.74    7.57   0
  -9  -5  11   16.95    3.12   0
  -9  -1  11  221.98    7.81   0
  -9   2  16   27.20    7.44   0
  -9   3  19  181.74   11.10   0
  -9   3  20    3.21    8.40   0
  -8   1  11  635.14   12.47   0
  -8   2  13  112.62    7.55   0
  -8   3  16   12.96    6.54   0
  -8   4  20   21.69    8.41   0
  -8   4  21   82.29   10.41   0
  -7  -5   7  209.49    5.01   0
  -7  -1   7  530.29    8.83   0
  -7   3  13  183.46    8.81   0
  -7   4  16  286.67   12.08   0
  -7   5  22   73.47   10.40   0
  -7   5  23   -2.13    8.36   0
  -6  -3   5   85.63    2.96   0
  -6   4  13  244.59    9.87   0
  -6   5  17  118.17    9.51   0
  -6   5  18   16.16    7.53   0
  -5   4  11  667.37   12.39   0
  -5   6  20   50.83    8.83   0
  -5   6  21   30.44    8.90   0
  -4   6  17   58.01    7.68   0
  -3  -1   2 1672.64    7.24   0
  -3   3   6  794.86    9.67   0
  -3   4   8  695.31   10.02   0
  -3   6  14   87.21    7.25   0
  -3   7  20   73.59    9.85   0
  -3   7  21   21.94    8.04   0
  -3   7  22  157.85   13.87   0
  -2   3   5  716.05    8.00   0
  -2   7  17    2.46    6.46   0
  -1   3   4  550.79    6.17   0
  -1   5   8  426.71    7.87   0
  -1   6  11    6.13    3.87   0
  -1   7  15   43.81    6.14   0
   0   8  20   61.60    9.01   0
   1   7  12  283.63    8.09   0
   1   8  17   10.50    5.49   0
 -12  -4  19   80.99    9.26   0
 -12  -4  20    9.15    6.62   0
 -12  -3  19   12.17    6.41   0
 -12  -2  19   26.17    6.99   0
 -12  -2  20   15.08    7.55   0
 -12  -1  20    5.67    7.46   0
 -12  -1  21   32.45    8.66   0
 -12  -1  22   -3.27    8.21   0
 -12   0  23   54.63   10.32   0
 -11  -4  15   30.78    6.08   0
 -11  -3  15  231.10    9.88   0
 -11  -2  15  520.38   13.46   0
 -11  -1  16  156.11    9.48   0
 -11   1  20   20.27    8.36   0
 -11   1  21   64.64    9.49   0
 -10  -5  13  174.42    7.18   0
 -10  -3  12  298.92    9.18   0
 -10  -2  12   97.40    6.92   0
 -10  -1  13  181.87    7.98   0
 -10   0  14  409.22   12.91   0
 -10   1  16   40.52    7.52   0
 -10   2  18  100.51    9.60   0
 -10   2  19   11.50    7.87   0
  -9   1  13  138.91    7.85   0
  -9   2  15   40.23    7.25   0
  -9   3  18   21.28    8.11   0
  -8  -4   8   31.88    3.48   0
  -8  -3   8   82.53    4.07   0
  -8  -2   8   55.11    3.60   0
  -8   2  12   60.88    6.52   0
  -8   3  15   56.63    7.05   0
  -8   4  18   19.37    7.67   0
  -8   4  19   85.45    9.63   0
  -7   2  10  617.64   11.53   0
  -7   3  12  149.27    7.49   0
  -7   4  15   68.98    7.77   0
  -7   5  20   81.48   10.35   0
  -7   5  21    9.69    7.63   0
  -6  -4   5  512.33    5.80   0
  -6  -2   5  114.47    3.39   0
  -6   0   6 1706.86   13.74   0
  -6   1   7  405.73    7.69   0
  -6   3  10  543.34   10.51   0
  -6   5  16  141.50    9.44   0
  -5   2   7 2973.89   19.57   0
  -5   5  14   20.34    5.95   0
  -5   6  18   38.81    8.20   0
  -5   6  19  119.92   10.41   0
  -4  -1   3  327.31    4.21   0
  -4   3   7  592.75    9.49   0
  -4   5  12  233.66    8.28   0
  -4   6  16  131.49    9.05   0
  -3   5  10  351.81    9.19   0
  -3   7  19   17.72    7.91   0
  -2   6  12   25.21    4.50   0
  -2   7  16   38.47    6.78   0
  -1   7  14   97.25    7.41   0
  -1   8  21   23.92    8.24   0
  -1   8  22   25.38   10.07   0
  -1   8  23   29.39    8.95   0
   0   8  18  126.53    9.41   0
   1   6   8  360.74    6.98   0
   1   8  16   50.34    6.99   0
 -12  -4  18   31.44    6.96   0
 -12  -3  18   -0.68    6.15   0
 -12  -2  18    6.07    6.26   0
 -12  -1  19   15.14    7.18   0
 -12   0  21  101.48   10.84   0
 -12   0  22   -5.26    7.35   0
 -11  -3  14    2.36    5.58   0
 -11  -2  14    1.75    5.87   0
 -11  -1  15   38.83    6.46   0
 -11   1  18   74.00    9.31   0
 -11   1  19  320.51   13.93   0
 -11   2  22   21.09    8.55   0
 -11   2  23  124.01   12.62   0
 -10  -4  12    9.84    3.95   0
 -10  -1  12  155.95    7.96   0
 -10   0  13  282.57   10.36   0
 -10   1  15   24.09    6.70   0
 -10   2  17   20.66    7.62   0
 -10   3  21   23.31    7.27   0
 -10   3  22   86.76   10.28   0
 -10   3  23    5.28    6.55   0
  -9   1  12   80.00    6.56   0
  -9   2  14  139.57    8.76   0
  -9   3  17  248.09   12.55   0
  -9   4  21   84.02    9.57   0
  -9   4  22   62.24   10.14   0
  -9   4  23   89.71   10.72   0
  -8   1  10   35.72    4.97   0
  -8   3  14    0.99    6.18   0
  -8   4  17  136.08    9.83   0
  -7   4  14  185.64    9.57   0
  -7   5  18   23.46    7.23   0
  -7   5  19   13.35    7.59   0
  -6   4  12  112.86    7.07   0
  -6   5  15   36.36    6.98   0
  -6   6  21   85.37   10.56   0
  -6   6  22   28.39    7.99   0
  -5  -1   4   98.43    3.05   0
  -5   5  13  219.04    8.69   0
  -5   6  17   95.65    9.42   0
  -4   5  11  211.68    8.30   0
  -4   6  15  142.82    8.54   0
  -4   7  21   -7.87    7.26   0
  -4   7  22   28.07    9.27   0
  -3   6  13  101.87    6.90   0
  -3   7  18    8.98    6.24   0
  -2  -1   1  306.05    2.06   0
  -2   7  15   29.83    6.04   0
  -1   8  19    1.99    5.94   0
  -1   8  20   25.08    7.67   0
   0   7  12  104.25    6.58   0
   1   8  15   11.31    5.06   0
   2   6   7  161.91    4.43   0
   3   7   9   18.71    2.94   0
 -13  -3  22    5.26    7.52   0
 -13  -3  23    8.70    7.90   0
 -13  -2  22   82.68   10.77   0
 -13  -2  23   53.83    9.68   0
 -13  -1  23    8.40    7.59   0
 -12  -4  17   45.52    7.61   0
 -12  -3  17  113.86    9.25   0
 -12  -2  17   74.89    8.33   0
 -12  -1  18   -5.65    7.27   0
 -12   0  19  619.59   19.58   0
 -12   0  20   34.94    8.31   0
 -12   1  22   20.35    7.58   0
 -12   1  23  104.15   12.08   0
 -11  -4  14  100.64    6.93   0
 -11  -1  14   54.20    6.49   0
 -11   1  17  208.07   11.54   0
 -11   2  20   65.16    9.49   0
 -11   2  21  138.82   11.20   0
 -10  -2  11    6.73    4.86   0
 -10   1  14   38.30    7.03   0
 -10   2  16   70.56    8.36   0
 -10   3  19   67.25    9.38   0
 -10   3  20  157.66   11.92   0
  -9  -5  10   37.66    3.91   0
  -9  -3   9  295.52    7.53   0
  -9   2  13  387.71   11.56   0
  -9   3  16    9.99    7.54   0
  -9   4  19   62.52    8.84   0
  -9   4  20   51.02    9.03   0
  -8  -1   8   18.27    3.38   0
  -8   2  11  205.07    8.29   0
  -8   3  13  145.09    8.04   0
  -8   4  16   32.19    7.68   0
  -8   5  21   95.11   11.53   0
  -8   5  22    5.59    8.15   0
  -7  -3   6  106.15    3.51   0
  -7  -2   6  185.89    4.72   0
  -7   3  11  125.50    7.18   0
  -7   5  17   21.14    7.20   0
  -6  -1   5  200.71    4.58   0
  -6   6  19   47.06    8.46   0
  -6   6  20   53.08    9.46   0
  -5   4  10   37.10    4.86   0
  -5   6  16   86.75    8.36   0
  -4   6  14  385.71   11.66   0
  -4   7  19   10.01    6.66   0
  -4   7  20   14.74    7.62   0
  -3   6  12  141.37    7.28   0
  -3   7  17   22.49    6.42   0
  -2   4   6  460.20    7.32   0
  -2   5   8  143.15    5.31   0
  -2   6  11  341.39    8.81   0
  -2   8  21   10.93    7.49   0
  -2   8  22   34.41    9.90   0
  -1   5   7  208.38    5.65   0
  -1   7  13  142.21    7.20   0
  -1   8  18    3.60    6.06   0
   0   8  16   47.32    6.51   0
   3   1  -1   62.89    1.97   0
   5   6   5   49.55    2.01   0
 -13  -3  20    6.37    6.73   0
 -13  -3  21   22.03    7.58   0
 -13  -2  20    5.31    6.83   0
 -13  -2  21   55.04    9.06   0
 -13  -1  21   42.61    9.22   0
 -13  -1  22   39.01    9.18   0
 -12  -4  16   43.11    6.92   0
 -12  -3  16   20.21    6.09   0
 -12  -2  16   36.01    6.56   0
 -12  -1  17   66.20    8.52   0
 -12   0  18   83.35   10.15   0
 -12   1  20    9.59    7.04   0
 -12   1  21   28.10    7.50   0
 -11  -3  13  136.67    7.56   0
 -11  -2  13  125.73    7.20   0
 -11   1  16  169.57   10.50   0
 -11   2  18  166.91   10.75   0
 -11   2  19   39.30    8.86   0
 -10  -1  11  267.99    8.65   0
 -10   0  12  208.56    9.15   0
 -10   1  13  158.90    8.35   0
 -10   2  15   25.24    6.85   0
 -10   3  18  203.01   11.95   0
  -9  -4   9  267.98    7.04   0
  -9   1  11  214.65    8.44   0
  -9   3  15  114.51    9.02   0
  -9   4  18   38.62    8.56   0
  -8  -5   8  144.50    4.70   0
  -8   4  15  428.89   13.77   0
  -8   5  19   24.81    8.00   0
  -8   5  20   -8.27    6.29   0
  -7  -4   6  264.95    4.97   0
  -7   4  13  258.96    9.94   0
  -7   5  16  114.60    9.25   0
  -7   6  21   37.13    9.82   0
  -7   6  22   10.33    8.43   0
  -6   4  11  610.86   12.50   0
  -6   5  14  207.94   10.10   0
  -6   6  18   64.66    8.81   0
  -5   1   5  506.07    7.33   0
  -5   2   6  406.40    7.45   0
  -5   5  12   20.61    4.55   0
  -5   6  15   34.75    6.70   0
  -5   7  21  116.64   11.95   0
  -5   7  22   18.16    7.93   0
  -4   2   5  211.07    4.99   0
  -4   6  13  109.79    7.62   0
  -4   7  18   13.00    6.72   0
  -3   1   3 1108.28    8.16   0
  -3   2   4  202.18    4.40   0
  -3   7  16  224.81   11.11   0
  -2   2   3  225.57    4.16   0
  -2   7  14    8.00    5.10   0
  -2   8  19   42.39    7.88   0
  -2   8  20   10.97    7.62   0
  -1  -3   0  758.06    4.78   0
  -1   4   5  188.85    4.39   0
  -1   8  17    7.77    5.21   0
   0   5   6  645.50    7.98   0
   1   8  14  108.45    6.91   0
   3   6   6   35.83    2.32   0
 -13  -3  19   -5.51    6.40   0
 -13  -2  19   20.95    7.49   0
 -13  -1  19  121.84   10.81   0
 -13  -1  20  142.33   11.33   0
 -12  -3  15  208.43    9.75   0
 -12  -2  15   77.48    7.61   0
 -12  -1  16   33.89    7.09   0
 -12   0  17  462.99   15.44   0
 -12   1  18   11.04    6.62   0
 -12   1  19   21.82    7.57   0
 -12   2  21   18.11    7.23   0
 -12   2  22   39.08    8.88   0
 -11  -4  13   73.57    6.09   0
 -11  -1  13  176.40    8.77   0
 -11   1  15   32.43    7.24   0
 -11   2  17  230.83   12.27   0
 -11   3  20    4.01    6.99   0
 -11   3  21   76.28    9.24   0
 -11   3  22   25.47    7.27   0
 -10   2  14    8.21    5.87   0
 -10   3  17  114.83   10.57   0
 -10   4  20    5.19    6.79   0
 -10   4  21  127.43   11.92   0
 -10   4  22   16.78    7.44   0
  -9   2  12   60.86    6.69   0
  -9   3  14   50.09    7.42   0
  -9   4  17  122.88   10.06   0
  -9   5  22    4.69    8.71   0
  -8  -3   7   71.00    3.36   0
  -8  -2   7   40.73    3.09   0
  -8   2  10   67.16    5.84   0
  -8   3  12   46.18    5.97   0
  -8   4  14   67.53    7.72   0
  -8   5  18   -1.52    6.86   0
  -7   3  10  129.93    6.86   0
  -7   4  12   65.87    6.35   0
  -7   5  15  111.18    8.51   0
  -7   6  20   18.44    7.34   0
  -6   1   6  538.66    8.30   0
  -6   2   7  274.60    6.85   0
  -6   5  13  315.85   10.66   0
  -5   7  19   18.12    7.91   0
  -5   7  20   50.32    9.32   0
  -4   3   6  593.75    8.68   0
  -4   5  10  371.23    9.03   0
  -4   7  17   21.65    6.81   0
  -3   3   5  300.38    5.72   0
  -3   6  11    6.61    4.63   0
  -3   7  15    4.05    5.88   0
  -3   8  21    4.16    7.67   0
  -3   8  22   -0.25    8.33   0
  -2  -4   1  303.38    2.95   0
  -2   1   2  283.51    3.67   0
  -2   6  10   47.88    4.79   0
  -2   7  13   33.17    5.80   0
  -2   8  18   12.02    6.41   0
  -1   7  12  289.41    8.93   0
  -1   8  16   51.91    7.31   0
   0   4   4   36.19    1.98   0
   0   6   8  305.12    6.43   0
   1   5   5  319.11    5.19   0
   1   6   7   72.42    3.50   0
   2   7   9   25.33    3.20   0
   7   4   1   33.08    1.53   0
 -14  -3  23    5.05    7.74   0
 -13  -3  18    5.17    6.28   0
 -13  -2  18   42.37    7.33   0
 -13  -1  18  275.73   13.05   0
 -13   1  22   39.90    8.83   0
 -12  -4  15   30.62    5.62   0
 -12  -1  15  323.60   11.94   0
 -12   0  16   63.04    8.27   0
 -12   1  17   66.56    8.61   0
 -12   2  20   25.22    7.84   0
 -11  -3  12    5.10    3.86   0
 -11  -2  12  172.15    7.96   0
 -11   1  14   35.41    6.40   0
 -11   2  16  116.16    9.63   0
 -11   3  19   63.47    8.59   0
 -10   0  11  217.57    8.50   0
 -10   1  12  160.88    8.11   0
 -10   3  16  252.92   12.04   0
 -10   4  19  118.33   10.56   0
  -9   1  10  202.62    7.99   0
  -9   3  13  236.78   10.07   0
  -9   4  16  135.01    9.96   0
  -9   5  20   10.05    7.79   0
  -9   5  21   70.71    9.99   0
  -8  -4   7  749.38    9.09   0
  -8  -1   7  148.33    5.19   0
  -8   5  17  109.19    9.67   0
  -7   1   7  550.11    9.25   0
  -7   5  14  194.61    9.54   0
  -7   6  18    0.35    6.86   0
  -7   6  19   82.94    9.06   0
  -6  -5   5  296.84    3.85   0
  -6   0   5  991.88   10.01   0
  -6   4  10  136.47    6.86   0
  -6   6  16   31.04    6.87   0
  -6   7  21   17.16    7.69   0
  -6   7  22    8.26    7.13   0
  -5   3   7  560.36    9.15   0
  -5   5  11  198.12    7.86   0
  -5   6  14   78.40    7.59   0
  -5   7  18   16.73    6.97   0
  -4   0   3 1085.73    8.09   0
  -4   6  12   89.43    6.02   0
  -4   7  16   44.53    7.50   0
  -3  -6   3  118.76    2.57   0
  -3   7  14  364.08   11.37   0
  -3   8  19    9.14    6.16   0
  -3   8  20   36.63    7.63   0
  -2   3   4    6.29    1.90   0
  -2   8  17   31.77    7.21   0
   0   8  14   41.31    5.38   0
   1   8  13   36.95    4.43   0
   3   7   8  375.31    6.81   0
 -14  -3  21    1.31    7.83   0
 -14  -3  22   19.89    8.16   0
 -14  -2  21    8.50    6.96   0
 -14  -2  22   18.97    7.39   0
 -14  -1  21   21.35    8.17   0
 -14  -1  22   49.73    9.36   0
 -13  -3  17   24.94    7.20   0
 -13  -2  17   87.84    9.19   0
 -13  -1  17  143.95   10.34   0
 -13   1  20  113.50   11.48   0
 -13   1  21   45.21    8.21   0
 -12  -4  14    3.36    5.15   0
 -12  -3  14   37.77    6.02   0
 -12  -2  14   19.47    5.74   0
 -12  -1  14   36.35    6.45   0
 -12   0  15   16.47    6.29   0
 -12   1  16   25.09    7.54   0
 -12   2  18    2.27    6.88   0
 -12   2  19   18.81    6.98   0
 -11  -4  12    9.32    3.91   0
 -11  -1  12   78.40    6.21   0
 -11   2  15  470.98   14.29   0
 -11   3  18   11.55    7.64   0
 -11   4  21   18.67    7.95   0
 -10  -1  10  114.93    6.29   0
 -10   2  13   21.78    6.22   0
 -10   3  15   67.44    8.77   0
 -10   4  18   22.71    8.03   0
  -9  -5   9  190.02    6.03   0
  -9  -3   8    7.46    2.50   0
  -9  -2   8   27.56    3.34   0
  -9   2  11 1203.57   17.21   0
  -9   4  15  254.44   11.72   0
  -9   5  18   13.53    7.06   0
  -9   5  19   10.31    6.82   0
  -8   3  11  736.50   13.19   0
  -8   4  13  156.99    8.64   0
  -8   5  16   16.91    7.28   0
  -8   6  20   18.03    7.66   0
  -8   6  21   33.46    8.91   0
  -7   3   9  399.01    9.17   0
  -7   4  11   17.16    4.98   0
  -7   6  17   58.85    7.89   0
  -6   5  12   44.08    5.77   0
  -6   6  15  204.86   10.01   0
  -6   7  20    7.24    7.82   0
  -5   6  13  127.33    8.10   0
  -5   7  17   73.07    8.39   0
  -4   5   9   70.62    4.78   0
  -4   7  15   20.28    6.54   0
  -4   8  21   14.09    8.65   0
  -3   4   6  386.81    7.29   0
  -3   8  18   15.83    6.75   0
  -2   5   7  379.79    7.17   0
  -2   7  12    1.68    4.72   0
  -2   8  16   34.28    6.87   0
  -1   2   2 2015.41    9.10   0
  -1   5   6  201.42    5.26   0
  -1   7  11   77.55    5.04   0
  -1   8  15    7.75    5.15   0
   2   6   6   66.64    2.92   0
   4   6   5    9.49    1.49   0
 -14  -3  19   50.79    8.73   0
 -14  -3  20   12.45    7.18   0
 -14  -2  19    2.99    6.76   0
 -14  -2  20   24.50    7.57   0
 -14  -1  20   11.78    7.85   0
 -14   0  21   39.49    8.70   0
 -13  -3  16   41.14    6.95   0
 -13  -2  16  206.69   11.40   0
 -13  -1  16  122.85    9.36   0
 -13   1  19  109.34   10.75   0
 -13   2  21   41.99   10.16   0
 -12  -3  13  196.35    9.18   0
 -12  -2  13   37.02    5.95   0
 -12   0  14   11.66    5.92   0
 -12   1  15  300.15   11.84   0
 -12   2  17   88.25    9.26   0
 -12   3  20   -0.83    6.92   0
 -12   3  21   59.74    8.86   0
 -11  -3  11  203.49    7.82   0
 -11  -2  11   68.18    5.42   0
 -11   1  13  196.61    9.42   0
 -11   3  17   69.56    7.97   0
 -11   4  20   37.64    7.67   0
 -10   0  10  581.76   12.00   0
 -10   1  11  238.91    8.92   0
 -10   2  12  101.61    7.41   0
 -10   3  14  283.25   11.88   0
 -10   4  17  204.90   11.95   0
 -10   5  21   52.36    9.62   0
  -9  -4   8   77.11    4.13   0
  -9   3  12   12.58    5.32   0
  -9   4  14   62.46    8.29   0
  -9   5  17   72.53    8.57   0
  -8   0   7 4807.29   26.02   0
  -8   2   9  231.90    7.19   0
  -8   4  12   45.61    6.22   0
  -8   5  15  462.87   14.35   0
  -8   6  19   91.37    9.65   0
  -7  -5   6  187.30    3.98   0
  -7   5  13   48.62    6.75   0
  -7   6  16   32.10    7.62   0
  -7   7  21   37.81    9.22   0
  -6  -3   4 1069.46    7.99   0
  -6  -2   4   99.19    3.13   0
  -6   4   9  315.74    8.41   0
  -6   6  14   87.31    7.45   0
  -6   7  18    2.03    6.76   0
  -6   7  19    3.76    6.71   0
  -5   5  10  165.93    7.05   0
  -5   7  16   23.55    6.50   0
  -4   6  11   26.27    4.23   0
  -4   7  14   59.11    7.25   0
  -4   8  19    1.10    6.62   0
  -4   8  20   20.48    7.22   0
  -3   6  10  220.20    7.30   0
  -3   7  13  127.69    7.34   0
  -3   8  17   15.05    5.87   0
  -2   4   5  172.38    4.53   0
  -1   3   3   34.22    1.96   0
  -1   6   8  330.06    7.05   0
  -1   8  14  118.78    7.50   0
   1   7   9   93.33    4.21   0
   1   8  12   31.90    4.55   0
 -14  -3  18   54.71    8.39   0
 -14  -2  18   50.04    8.29   0
 -14  -1  19   83.77    9.31   0
 -14   0  20  130.79   11.76   0
 -14   1  21   20.18    8.01   0
 -13  -4  16   39.45    6.67   0
 -13  -3  15   85.49    7.68   0
 -13  -2  15  155.29    9.46   0
 -13  -1  15   23.56    6.67   0
 -13   1  17  128.82    9.92   0
 -13   1  18  213.21   13.09   0
 -13   2  19   28.48    7.55   0
 -13   2  20   12.77    7.42   0
 -12  -4  13  134.99    8.17   0
 -12  -1  13   53.68    6.76   0
 -12   2  16   30.76    7.12   0
 -12   3  19   20.45    7.41   0
 -11  -1  11  613.83   12.56   0
 -11   2  14    0.64    5.54   0
 -11   3  16   50.11    7.50   0
 -11   4  18   61.53    8.13   0
 -11   4  19   59.45    8.65   0
 -10  -3   9  196.34    6.50   0
 -10   3  13   61.24    6.63   0
 -10   4  16   58.34    7.94   0
 -10   5  19   35.08    8.56   0
 -10   5  20   51.91    8.35   0
  -9   1   9 1200.45   15.62   0
  -9   2  10   83.81    6.38   0
  -9   5  16    4.30    7.05   0
  -9   6  21   33.63    8.92   0
  -8  -2   6    2.86    2.63   0
  -8   3  10   52.89    5.64   0
  -8   5  14   46.85    8.09   0
  -8   6  18    6.42    7.18   0
  -7  -3   5  329.81    5.42   0
  -7   4  10  447.88   10.95   0
  -7   5  12  143.26    8.36   0
  -7   6  15  140.25    9.02   0
  -7   7  20   56.25    8.99   0
  -6   1   5  196.16    5.22   0
  -6   2   6   27.33    3.11   0
  -6   5  11  314.83    9.47   0
  -6   7  17   33.10    7.22   0
  -5   2   5  463.58    7.37   0
  -5   3   6  160.74    5.28   0
  -5   6  12   74.40    6.57   0
  -5   7  15  230.95   12.01   0
  -5   8  21   10.29    7.83   0
  -4   2   4   38.26    2.76   0
  -4   8  18    2.11    5.82   0
  -3   8  16    5.67    5.24   0
  -2   7  11    4.06    4.07   0
  -2   8  15   19.52    5.29   0
  -1   7  10  279.95    7.76   0
   2   7   8   38.13    3.12   0
 -15  -2  21   20.44    8.13   0
 -15  -2  22   -4.07    8.93   0
 -14  -3  17   38.14    7.77   0
 -14  -2  17    5.79    6.04   0
 -14  -1  18   38.99    8.11   0
 -14   0  18  332.61   15.19   0
 -14   0  19   10.93    7.16   0
 -14   1  20   25.15    7.31   0
 -13  -4  15   -0.59    5.29   0
 -13   1  16  103.26    9.81   0
 -13   2  18   34.63    8.25   0
 -12  -3  12    9.34    4.78   0
 -12  -2  12    9.73    4.46   0
 -12   0  13  313.10   11.84   0
 -12   1  14   23.22    6.63   0
 -12   2  15   86.81    8.63   0
 -12   3  17  142.87   10.25   0
 -12   3  18    7.38    6.32   0
 -11  -2  10  166.72    7.30   0
 -11   1  12   76.49    6.84   0
 -11   2  13  130.77    8.66   0
 -11   3  15  223.25   11.30   0
 -11   4  17   26.07    7.59   0
 -10  -4   9  336.43    8.04   0
 -10   1  10  114.27    6.78   0
 -10   2  11   25.75    5.24   0
 -10   4  15  178.65   10.93   0
 -10   5  18   74.78    8.66   0
  -9   3  11  181.64    8.34   0
  -9   4  13  160.42    9.06   0
  -9   5  15  281.12   11.74   0
  -9   6  19   21.31    8.05   0
  -9   6  20    6.26    6.07   0
  -8  -1   6   12.09    2.64   0
  -8   4  11  106.05    6.78   0
  -8   6  17   44.58    7.48   0
  -7  -1   5   20.42    2.59   0
  -7   1   6  485.82    8.28   0
  -7   3   8   29.57    4.24   0
  -7   7  19   67.88    9.77   0
  -6   6  13  216.42    9.52   0
  -6   7  16   12.08    5.99   0
  -5  -1   3 1272.70    8.71   0
  -5   8  19    1.86    8.32   0
  -5   8  20   -3.77    6.91   0
  -4   6  10   59.59    5.46   0
  -4   7  13    7.00    5.01   0
  -4   8  17    8.12    6.22   0
  -3   5   7  119.99    4.68   0
  -3   6   9   47.62    5.03   0
  -3   7  12   65.75    6.09   0
  -2   8  14   56.92    7.45   0
  -1   4   4   13.54    1.84   0
  -1   8  13   28.36    4.97   0
   0   8  12  219.76    8.15   0
   1   6   6  259.54    5.26   0
 -15  -2  20   19.76    7.78   0
 -15  -1  20   13.06    7.74   0
 -15  -1  21   54.04    9.67   0
 -14  -2  16   54.12    7.45   0
 -14  -1  17   29.61    7.72   0
 -14   0  17   44.52    8.37   0
 -14   1  19   60.33    9.38   0
 -13  -3  14   63.03    6.89   0
 -13  -2  14  206.80    9.67   0
 -13  -1  14   67.36    7.32   0
 -13   2  17   99.43    9.68   0
 -13   3  19    8.84    7.27   0
 -13   3  20   -1.61    6.42   0
 -12  -1  12   13.60    5.22   0
 -12   0  12  150.60    9.07   0
 -12   1  13   68.92    7.25   0
 -12   3  16   25.25    6.83   0
 -12   4  19   75.75    9.17   0
 -12   4  20   10.98    6.28   0
 -11  -1  10  170.93    7.34   0
 -11   1  11  570.72   13.02   0
 -11   3  14   -9.63    6.63   0
 -11   4  16   69.04    8.72   0
 -11   5  20   16.85    7.76   0
 -10   0   9  506.65   10.80   0
 -10   3  12  291.64   10.97   0
 -10   4  14   56.99    7.93   0
 -10   5  17   86.89    8.98   0
  -9  -3   7  189.77    5.54   0
  -9  -2   7   41.72    3.35   0
  -9  -1   7 1298.01   13.86   0
  -9   2   9  471.17   10.69   0
  -9   4  12   21.90    6.06   0
  -9   6  18    7.49    6.41   0
  -8   3   9  628.07   11.72   0
  -8   5  13  128.72    8.14   0
  -8   6  16   14.36    6.30   0
  -8   7  20    6.34    6.95   0
  -7   5  11   60.07    5.76   0
  -7   6  14   19.57    6.53   0
  -7   7  18  102.59    9.67   0
  -6   4   8  378.10    8.84   0
  -6   5  10  121.38    6.83   0
  -6   6  12  129.52    7.93   0
  -6   8  20   38.92    8.83   0
  -5   6  11  135.51    6.97   0
  -5   7  14   67.97    7.00   0
  -5   8  18   -2.44    5.74   0
  -4   1   3  316.06    5.06   0
  -4   4   6  261.80    6.22   0
  -4   8  16   39.84    7.37   0
  -3   2   3  185.38    3.97   0
  -3   3   4  323.92    5.58   0
  -3   8  15   20.72    5.51   0
  -2   5   6  321.37    6.34   0
  -1   1   1 1032.31    4.97   0
   1   7   8   50.93    3.50   0
   1   8  11   31.31    3.60   0
 -15  -3  19    9.48    7.66   0
 -15  -2  19   93.98   10.08   0
 -15  -1  19   18.63    7.58   0
 -14  -3  16  122.21    9.76   0
 -14  -1  16   97.70    9.33   0
 -14   0  16  271.93   12.84   0
 -14   1  17   44.76    8.15   0
 -14   1  18   50.41    7.66   0
 -14   2  19    0.39    6.83   0
 -14   2  20   24.70    7.26   0
 -13  -4  14   62.53    6.28   0
 -13  -2  13   97.24    7.60   0
 -13  -1  13   66.56    7.39   0
 -13   1  15   21.63    6.88   0
 -13   2  16  215.52   12.00   0
 -13   3  18    3.76    6.95   0
 -12  -4  12    5.81    4.20   0
 -12  -2  11    7.27    4.64   0
 -12   2  14   25.92    7.14   0
 -12   4  18   15.40    7.48   0
 -11   2  12  199.05    9.37   0
 -11   3  13  159.09    8.52   0
 -11   4  15   20.00    6.34   0
 -11   5  18   16.91    6.56   0
 -11   5  19   70.12    9.43   0
 -10   1   9  264.42    8.48   0
 -10   2  10  247.92    8.99   0
 -10   4  13  221.71    9.65   0
 -10   5  16   94.29    9.39   0
 -10   6  20   22.37    8.10   0
  -9   3  10   31.94    5.27   0
  -9   5  14   11.86    6.78   0
  -9   6  17   60.35    8.68   0
  -8  -4   6   74.95    3.19   0
  -8   0   6  196.06    5.73   0
  -8   4  10    5.31    4.52   0
  -8   5  12   10.64    5.83   0
  -8   6  15   30.71    6.58   0
  -8   7  19   30.44    7.71   0
  -7  -4   5   23.37    1.86   0
  -7   4   9   52.65    5.34   0
  -7   6  13   72.50    7.86   0
  -7   7  17   40.47    6.98   0
  -6  -4   4   45.86    1.81   0
  -6   0   4  198.20    4.65   0
  -6   7  15   75.64    7.81   0
  -6   8  19    2.36    6.69   0
  -5   7  13  200.47    9.52   0
  -5   8  17    6.86    5.77   0
  -4  -1   2 1090.98    6.75   0
  -4   7  12   11.94    4.72   0
  -3   4   5   62.86    3.27   0
  -3   7  11  101.36    5.88   0
  -3   8  14   78.68    7.19   0
  -2   0   1 2145.82    7.11   0
  -2   7  10   32.28    3.93   0
  -2   8  13   79.30    6.14   0
  -1   6   7   74.62    3.58   0
  -1   8  12   30.73    4.74   0
   0   3   2 1048.92    6.67   0
   1   5   4   48.65    2.32   0
 -15  -3  18   13.53    7.41   0
 -15  -2  18   51.20    8.51   0
 -15  -1  18   44.06    8.01   0
 -15   1  20   24.69    7.71   0
 -14  -3  15    5.62    6.02   0
 -14  -2  15    1.07    5.45   0
 -14  -1  15   23.11    6.74   0
 -14   2  18   48.75    8.76   0
 -13  -3  13   40.84    5.78   0
 -13   1  14   61.80    7.90   0
 -13   2  15  136.44   10.54   0
 -13   3  17   46.70    7.55   0
 -12  -3  11   98.57    6.61   0
 -12  -1  11   23.37    5.19   0
 -12   0  11 1134.46   18.54   0
 -12   1  12   17.89    6.02   0
 -12   2  13   38.96    6.73   0
 -12   3  15  183.22   10.37   0
 -12   4  17   59.23    8.06   0
 -11   2  11   66.49    6.30   0
 -11   5  17   59.41    8.29   0
 -10  -5   9  260.28    6.72   0
 -10  -3   8  305.69    7.25   0
 -10   3  11   81.21    7.57   0
 -10   5  15  124.46    9.61   0
 -10   6  18   23.61    7.48   0
 -10   6  19    2.61    6.18   0
  -9  -4   7  461.72    7.66   0
  -9   4  11   10.07    5.39   0
  -9   5  13  126.06    8.42   0
  -9   6  16    1.62    6.72   0
  -8   6  14   28.92    6.53   0
  -8   7  18   -3.74    7.15   0
  -7   2   6  188.12    5.90   0
  -7   5  10   28.69    5.64   0
  -7   7  16   20.00    6.33   0
  -6   2   5  116.66    4.55   0
  -6   5   9  164.29    6.90   0
  -6   6  11    5.16    4.17   0
  -6   7  14   13.21    5.56   0
  -6   8  18   43.84    8.13   0
  -5   6  10   80.65    5.48   0
  -5   8  16   -4.59    5.62   0
  -4  -6   4   87.87    1.92   0
  -4   6   9   81.09    5.10   0
  -4   8  15   41.35    6.68   0
  -4   9  20   16.02    8.08   0
  -3   1   2 1629.00    9.23   0
  -2   3   3  665.42    6.87   0
  -1   5   5  297.61    5.57   0
   0   6   6  489.96    7.40   0
 -16  -2  20   16.66    7.53   0
 -16  -2  21    7.60    7.54   0
 -16  -1  20   44.45    8.38   0
 -15  -3  17   34.01    7.40   0
 -15  -2  17   97.06    8.93   0
 -15  -1  17   57.99    8.71   0
 -15   1  18   47.32    8.77   0
 -15   1  19   25.71    7.23   0
 -14  -2  14   48.88    7.23   0
 -14  -1  14   57.07    7.65   0
 -14   0  15  151.13   10.20   0
 -14   1  16  114.96    8.88   0
 -14   2  17    9.94    6.71   0
 -14   3  19   49.77    9.54   0
 -13  -4  13    2.29    4.23   0
 -13  -2  12   21.66    5.26   0
 -13  -1  12  304.59   10.62   0
 -13   1  13   71.79    7.93   0
 -13   3  16   39.27    8.10   0
 -13   4  19   25.53    7.13   0
 -12   3  14   33.57    7.60   0
 -12   4  16   49.18    8.07   0
 -12   5  19  101.71   11.00   0
 -11  -1   9  363.73    9.35   0
 -11   1  10  183.47    7.75   0
 -11   3  12    8.91    5.62   0
 -11   4  14  108.21    8.66   0
 -11   5  16   29.32    7.66   0
 -10  -4   8    9.58    3.07   0
 -10   4  12   11.93    6.10   0
 -10   5  14   48.42    7.44   0
 -10   6  17    6.55    6.42   0
  -9   2   8   37.38    4.71   0
  -9   3   9  272.90    8.87   0
  -9   6  15  104.58    9.59   0
  -9   7  19   71.81   10.46   0
  -8   1   6    7.84    3.06   0
  -8   3   8   70.43    4.35   0
  -8   5  11   25.32    5.54   0
  -8   7  17   -4.18    6.76   0
  -7   4   8  566.82   10.79   0
  -7   6  12    7.91    5.64   0
  -7   7  15   74.21    7.89   0
  -7   8  19    7.48    6.64   0
  -6   8  17   20.44    6.92   0
  -5   2   4  120.89    4.11   0
  -5   4   6   25.95    3.80   0
  -5   7  12   69.08    6.48   0
  -4   7  11   24.45    4.43   0
  -4   8  14   81.40    7.39   0
  -4   9  19    7.07    7.09   0
  -3   7  10   68.71    4.98   0
  -3   8  13   23.78    5.17   0
  -3   9  17    8.81    5.01   0
  -2   2   2  195.40    3.51   0
  -2   4   4  751.12    8.29   0
  -2   6   7  165.82    5.35   0
  -2   8  12   59.56    5.55   0
  -1   8  11   31.17    4.81   0
   0   7   8   50.20    3.54   0
   2   6   5  289.93    4.89   0
   2   7   7   37.72    2.87   0
 -16  -2  19    8.42    6.70   0
 -16  -1  19   18.24    8.27   0
 -16   0  20    8.52    7.38   0
 -15  -3  16   28.48    7.39   0
 -15  -2  16   88.85    9.22   0
 -15  -1  16   70.19    8.56   0
 -15   1  17   60.28    9.70   0
 -15   2  19   77.06   10.50   0
 -14  -3  14  129.67    8.91   0
 -14   0  14   53.16    7.48   0
 -14   1  15   14.02    7.34   0
 -14   2  16   53.28    8.29   0
 -14   3  18   44.86    8.74   0
 -13  -3  12   68.76    6.21   0
 -13   2  14  214.02   11.05   0
 -13   3  15   64.79    7.66   0
 -13   4  18   40.72    7.87   0
 -12  -2  10    4.01    3.60   0
 -12  -1  10   50.40    5.63   0
 -12   1  11   25.51    6.16   0
 -12   2  12   12.79    5.77   0
 -12   3  13  166.47   10.20   0
 -12   4  15   32.35    7.33   0
 -12   5  18   21.15    7.47   0
 -11   4  13   90.09    8.18   0
 -11   6  19   38.55    8.76   0
 -10   1   8   96.72    6.07   0
 -10   2   9   15.36    4.72   0
 -10   3  10  254.08    9.41   0
 -10   6  16   74.02    9.16   0
  -9  -2   6   23.67    2.72   0
  -9  -1   6  163.08    5.29   0
  -9   4  10   46.25    5.93   0
  -9   5  12   99.84    7.71   0
  -9   7  18   14.83    6.82   0
  -8  -2   5  255.22    5.34   0
  -8  -1   5  437.18    7.23   0
  -8   4   9  489.86   11.25   0
  -8   6  13  168.81    9.24   0
  -8   7  16   12.27    5.81   0
  -7  -2   4 1414.58   10.72   0
  -7  -1   4  173.72    4.66   0
  -7   7  14   34.47    7.11   0
  -7   8  18    9.01    6.25   0
  -6   1   4   29.88    2.34   0
  -6   7  13   18.96    5.56   0
  -6   8  16   16.44    6.05   0
  -5   8  15   12.97    5.18   0
  -5   9  19    2.59    6.28   0
  -5   9  20   -4.11    6.87   0
  -4   0   2 1087.48    7.60   0
  -4   3   4  136.57    4.24   0
  -4   4   5  217.71    6.16   0
  -4   9  18   40.97    7.37   0
  -3   9  16   -4.90    5.20   0
  -2   7   9   22.97    3.54   0
   0   8  10  156.51    6.31   0
   3   5   3   16.10    1.27   0
 -16  -2  18    7.67    7.12   0
 -16  -1  18   69.61    9.09   0
 -16   0  18   46.91    8.96   0
 -16   0  19    0.01    5.97   0
 -16   1  19   24.27    8.64   0
 -15  -2  15   20.97    6.40   0
 -15  -1  15  143.47   10.80   0
 -15   2  18   33.42    8.97   0
 -14  -2  13   71.76    6.80   0
 -14  -1  13   80.60    7.71   0
 -14   1  14   61.37    7.70   0
 -14   2  15    5.52    6.91   0
 -14   3  17   49.14    8.14   0
 -13  -4  12  104.23    7.38   0
 -13  -2  11   81.84    6.71   0
 -13  -1  11  225.47   10.07   0
 -13   1  12  272.59   11.45   0
 -13   2  13   99.29    8.81   0
 -13   4  17   18.68    6.23   0
 -12  -3  10    9.93    3.85   0
 -12   0  10  111.45    7.04   0
 -12   4  14    3.32    5.57   0
 -12   5  17  102.55   10.18   0
 -11  -4   9  163.21    6.22   0
 -11   1   9  355.25   10.20   0
 -11   2  10  165.04    6.92   0
 -11   3  11  195.01    9.59   0
 -11   5  15    1.75    5.88   0
 -11   6  18    0.96    6.14   0
 -10  -2   7   11.48    2.68   0
 -10   4  11  130.02    8.23   0
 -10   5  13  157.06    9.49   0
 -10   6  15   14.83    7.17   0
 -10   7  19   -0.89    6.67   0
  -9  -3   6    6.16    2.24   0
  -9   6  14    9.25    5.53   0
  -9   7  17   55.57    8.78   0
  -8  -3   5  478.84    6.70   0
  -8   0   5  658.08    9.24   0
  -8   3   7   67.76    4.96   0
  -8   5  10   14.12    5.06   0
  -8   6  12    8.55    5.60   0
  -8   7  15   11.59    5.96   0
  -8   8  19   47.52    8.68   0
  -7   5   9  135.33    6.82   0
  -7   6  11   87.71    6.90   0
  -7   8  17   -3.97    6.10   0
  -6   5   8  391.96    9.18   0
  -6   6  10   84.10    5.88   0
  -6   7  12   43.83    6.16   0
  -5   6   9   65.19    5.23   0
  -5   7  11   25.77    5.05   0
  -5   8  14   18.75    5.25   0
  -5   9  18    7.11    6.03   0
  -4   2   3    1.80    2.10   0
  -4   6   8  171.20    6.30   0
  -4   7  10   18.37    4.39   0
  -4   8  13   25.60    5.45   0
  -4   9  17    6.75    5.51   0
  -3   8  12  104.75    6.59   0
  -2   5   5   69.55    3.26   0
  -2   8  11   98.52    6.40   0
  -1   6   6  255.32    6.28   0
   0   5   4  271.11    4.71   0
   1   7   7   48.42    3.33   0
 -17  -2  20   19.94   12.20   0
 -16  -2  17   15.99    7.43   0
 -16  -1  17   22.29    7.80   0
 -16   1  18   53.52    8.57   0
 -15  -3  15   26.39    6.56   0
 -15   1  16   66.67    8.51   0
 -15   2  17   69.25    9.69   0
 -14  -3  13   64.15    6.75   0
 -14   0  13   53.36    7.04   0
 -14   3  16  119.93   10.43   0
 -14   4  18   39.50    8.21   0
 -13  -3  11  145.98    7.85   0
 -13   3  14   57.16    7.97   0
 -13   4  16   40.83    7.32   0
 -13   5  18   35.36    7.72   0
 -12  -1   9  301.20    9.58   0
 -12   1  10   55.68    5.98   0
 -12   2  11   -5.38    5.09   0
 -12   3  12   17.45    6.28   0
 -12   5  16    4.93    6.30   0
 -11   4  12    6.76    5.94   0
 -11   5  14   51.96    7.49   0
 -11   6  17   51.44    8.16   0
 -10  -3   7  117.08    4.69   0
 -10   2   8  278.79    8.86   0
 -10   3   9  185.56    8.43   0
 -10   5  12   64.83    6.98   0
 -10   7  18   -1.54    6.12   0
  -9  -5   7  259.73    5.63   0
  -9   2   7   42.31    4.15   0
  -9   3   8    6.27    4.51   0
  -9   4   9  262.41    8.91   0
  -9   6  13  112.10    8.55   0
  -9   7  16   16.96    6.42   0
  -8  -5   6   39.60    2.58   0
  -8   7  14   12.41    5.46   0
  -8   8  18    2.75    7.29   0
  -7  -3   4   48.98    2.34   0
  -7   2   5  441.37    7.98   0
  -7   4   7  123.41    5.89   0
  -7   7  13  114.03    8.95   0
  -7   8  16   18.87    6.50   0
  -6  -1   3  113.42    3.20   0
  -6   8  15   51.03    6.94   0
  -6   9  19    6.55    7.42   0
  -5   9  17    0.71    5.66   0
  -4   5   6  115.85    4.82   0
  -4   9  16    4.83    4.75   0
  -3   3   3  428.53    6.07   0
  -3   4   4 1077.50   10.59   0
  -3   7   9   22.85    3.68   0
  -3   9  15   -1.54    4.28   0
  -1   3   2  356.40    4.52   0
  -1   4   3  357.77    5.29   0
  -1   8  10    7.30    3.47   0
   1   6   5   12.21    2.16   0
   4   2   0  272.07    2.97   0
 -17  -2  19   14.02    7.73   0
 -17  -1  19   -1.77    6.92   0
 -16  -2  16    1.49    6.08   0
 -16  -1  16   49.16    8.32   0
 -16   0  17   42.10    8.34   0
 -16   1  17   27.45    7.16   0
 -15  -2  14   44.43    7.09   0
 -15  -1  14   27.61    6.70   0
 -15   1  15  117.49   10.94   0
 -15   2  16   96.62    9.73   0
 -15   3  18   20.10    7.31   0
 -14  -2  12   23.43    5.26   0
 -14  -1  12   15.47    5.42   0
 -14   0  12  238.17   10.76   0
 -14   1  13   60.34    8.44   0
 -14   2  14   47.72    7.02   0
 -14   3  15   -4.87    6.80   0
 -14   4  17   47.91    8.18   0
 -13   1  11  219.07   10.25   0
 -13   2  12   26.48    6.21   0
 -13   3  13   49.26    7.38   0
 -13   5  17   11.68    7.19   0
 -12  -2   9   87.16    5.69   0
 -12   0   9  257.70    9.00   0
 -12   5  15   14.09    7.01   0
 -12   6  18    1.58    6.92   0
 -11   1   8  342.91   10.19   0
 -11   2   9  549.02   12.33   0
 -11   3  10   12.46    5.91   0
 -11   5  13   37.63    7.16   0
 -11   6  16    3.16    5.56   0
 -10  -5   8  104.99    4.53   0
 -10   1   7  360.46    8.64   0
 -10   4  10   24.58    5.95   0
 -10   6  14   75.25    8.46   0
 -10   7  17   13.97    6.54   0
  -9   7  15    6.35    5.83   0
  -8   1   5  447.59    8.04   0
  -8   5   9  260.16    8.82   0
  -8   6  11  241.74    9.75   0
  -8   8  17   60.02    8.57   0
  -7   5   8  215.96    7.60   0
  -7   6  10   37.09    5.46   0
  -7   8  15   37.69    6.64   0
  -6   0   3 1244.21   10.20   0
  -6   6   9   91.53    6.02   0
  -6   7  11    5.72    4.91   0
  -6   8  14   20.37    5.65   0
  -6   9  18   -4.53    6.19   0
  -5   3   4  364.38    6.80   0
  -5   6   8   98.32    6.28   0
  -5   7  10   44.37    5.66   0
  -5   8  13   86.49    7.48   0
  -4   8  12   26.29    5.45   0
  -4   9  15    1.69    5.14   0
  -3   8  11    2.60    4.10   0
  -3   9  14   11.84    5.28   0
  -2   6   6   69.36    3.96   0
 -17  -2  18  146.43   12.46   0
 -17  -1  18   64.00    8.88   0
 -16   0  16  134.41   10.91   0
 -16   1  16   37.90    9.06   0
 -16   2  18    9.43    7.05   0
 -15  -3  14   54.56    7.42   0
 -15  -1  13   59.81    7.43   0
 -15   1  14   10.66    7.17   0
 -15   2  15    3.99    7.46   0
 -15   3  17   21.47    7.38   0
 -14  -3  12   41.64    6.24   0
 -14   1  12    6.43    6.10   0
 -14   2  13   62.07    7.82   0
 -14   3  14  130.43    9.68   0
 -14   4  16   17.90    6.07   0
 -13  -4  11   46.89    5.39   0
 -13  -2  10  204.16    8.73   0
 -13  -1  10  219.48    8.84   0
 -13   5  16   40.79    7.96   0
 -12   1   9  314.11   10.01   0
 -12   2  10   -4.23    4.75   0
 -12   3  11   75.00    7.76   0
 -12   4  12    7.64    5.62   0
 -12   5  14   18.93    6.66   0
 -12   6  17   63.73    8.59   0
 -11   4  11  130.16    8.28   0
 -11   6  15   57.28    8.41   0
 -11   7  18    2.60    6.94   0
 -10  -4   7  238.38    5.99   0
 -10   5  11  203.23    9.63   0
 -10   6  13   62.57    7.54   0
 -10   7  16    3.08    6.18   0
  -9  -4   6   28.48    2.58   0
  -9   5  10   42.28    6.31   0
  -9   6  12   28.84    6.37   0
  -9   7  14   12.72    6.86   0
  -9   8  18    8.94    5.85   0
  -8   7  13   11.28    6.01   0
  -8   8  16    3.92    6.23   0
  -7   1   4  169.83    5.02   0
  -7   7  12  145.56    8.43   0
  -6   5   7  111.32    5.49   0
  -6   9  17   14.90    5.87   0
  -5   9  16   -1.93    4.97   0
  -4   1   2 1054.00    8.33   0
  -4   7   9    8.02    3.39   0
  -3   2   2 1935.50   11.06   0
  -3   5   5   50.56    3.24   0
  -2   8  10   50.64    4.56   0
  -1   5   4   45.28    2.57   0
 -17  -2  17    5.41    7.84   0
 -17  -1  17    6.17    6.78   0
 -17   1  18   25.00    8.94   0
 -16  -2  15   24.16    7.23   0
 -16  -1  15    3.25    5.78   0
 -16   0  15   70.39    9.02   0
 -16   2  17   20.22    6.74   0
 -15  -2  13  125.66    8.78   0
 -15   2  14   29.03    7.08   0
 -15   3  16   19.38    6.82   0
 -14  -2  11   32.57    5.31   0
 -14  -1  11  153.86    8.53   0
 -14   0  11  134.11    8.48   0
 -14   4  15   81.37    9.05   0
 -14   5  17    6.38    5.96   0
 -13  -3  10   79.40    5.98   0
 -13   1  10  266.38   10.39   0
 -13   2  11   68.99    6.89   0
 -13   3  12   65.84    7.72   0
 -13   4  13   -1.44    5.49   0
 -13   5  15    3.21    6.18   0
 -12  -1   8   63.24    6.08   0
 -12   6  16   30.67    7.45   0
 -11  -4   8  114.93    5.33   0
 -11   2   8   80.60    6.31   0
 -11   3   9  175.49    8.16   0
 -11   5  12   35.80    6.97   0
 -11   6  14   17.73    6.95   0
 -11   7  17   21.74    8.33   0
 -10  -2   6  128.02    4.66   0
 -10  -1   6  186.05    5.90   0
 -10   2   7    9.95    3.79   0
 -10   3   8  307.09    9.46   0
 -10   7  15   -2.89    5.96   0
  -9  -2   5  833.05   10.16   0
  -9  -1   5  230.10    5.81   0
  -9   3   7  177.28    6.46   0
  -9   6  11  115.35    7.75   0
  -9   8  17   17.52    6.44   0
  -8  -1   4  107.72    4.20   0
  -8   4   7  691.10   12.41   0
  -8   6  10   25.34    5.69   0
  -8   8  15   30.08    6.66   0
  -7   6   9  106.59    6.41   0
  -7   7  11  111.97    8.31   0
  -7   8  14   40.12    7.40   0
  -7   9  18    6.35    5.88   0
  -6   1   3  124.66    4.01   0
  -6   8  13   37.89    6.30   0
  -6   9  16   21.65    6.49   0
  -5  -1   2  439.58    4.90   0
  -5   2   3 1102.68   10.25   0
  -5   8  12   19.72    5.05   0
  -5   9  15    9.45    4.90   0
  -4   4   4 1118.87   11.39   0
  -4   8  11   14.44    4.20   0
  -4   9  14   37.87    5.81   0
  -3   7   8  344.36    8.62   0
  -3   9  13    2.48    4.19   0
  -2   1   1  313.63    3.45   0
  -2   4   3  120.74    3.78   0
  -1   7   7   49.23    3.52   0
  -1   8   9   16.81    3.71   0
   2   7   6   11.19    2.24   0
 -17  -1  16  105.19   10.72   0
 -17   1  17   10.66    6.52   0
 -16  -3  15    2.34    5.71   0
 -16  -2  14   14.43    6.18   0
 -16  -1  14   46.29    7.65   0
 -16   0  14  220.23   11.78   0
 -16   1  15   -1.79    6.69   0
 -16   2  16   -0.04    6.60   0
 -16   3  17   35.87    8.35   0
 -15  -1  12   27.12    6.02   0
 -15   1  13   51.41    7.78   0
 -15   3  15   22.54    7.35   0
 -15   4  17   20.29    7.15   0
 -14  -3  11   91.49    7.44   0
 -14   1  11  139.74    9.13   0
 -14   2  12   15.32    6.32   0
 -14   3  13   54.07    8.52   0
 -13  -1   9   82.81    6.40   0
 -13   3  11  153.79    8.87   0
 -13   6  17   36.22    9.02   0
 -12  -2   8   11.34    3.33   0
 -12   0   8   72.16    5.81   0
 -12   2   9   88.80    7.32   0
 -12   3  10   12.16    6.30   0
 -12   4  11  205.53   10.71   0
 -12   5  13   92.76    8.75   0
 -12   6  15   88.34   10.06   0
 -11   1   7    2.69    4.21   0
 -11   4  10  111.77    7.44   0
 -11   7  16    3.92    6.20   0
 -10   5  10   61.56    6.92   0
 -10   6  12  117.15    8.57   0
  -9   5   9  213.01    9.12   0
  -9   7  13  164.57    9.74   0
  -9   8  16    7.88    5.97   0
  -8  -2   4   21.03    2.59   0
  -8   0   4    1.61    2.38   0
  -8   7  12   12.21    6.21   0
  -7   2   4 1432.49   13.50   0
  -7   5   7  199.06    7.52   0
  -7   9  17    4.28    5.62   0
  -6   6   8   57.26    4.99   0
  -6   7  10   12.67    4.78   0
  -6   8  12   78.94    7.56   0
  -5   6   7   51.47    5.18   0
  -5   7   9  134.16    6.51   0
  -4   3   3   29.32    2.66   0
  -4   5   5  275.55    6.46   0
  -3   8  10   46.54    4.94   0
  -2   3   2  929.48    7.71   0
  -2   5   4  622.51    8.40   0
  -1   2   1  139.85    2.58   0
  -1   6   5   10.16    2.63   0
   1   5   3  125.04    3.10   0
   1   7   6  195.52    5.08   0
   1   8   8   45.77    3.44   0
 -18  -1  18   49.83    9.10   0
 -17  -2  16   59.44    9.09   0
 -17   1  16  106.34   10.86   0
 -17   2  17    9.27    7.25   0
 -16  -3  14    7.34    6.08   0
 -16   1  14   39.19    7.80   0
 -16   2  15   36.76    7.90   0
 -16   3  16   26.63    7.48   0
 -15  -2  12   45.22    6.81   0
 -15   1  12   17.62    6.19   0
 -15   2  13  120.28    9.66   0
 -15   4  16   13.44    5.25   0
 -14  -1  10   92.74    7.20   0
 -14   0  10  507.54   13.25   0
 -14   2  11   28.41    5.98   0
 -14   4  14   19.22    6.42   0
 -14   5  16   24.15    6.00   0
 -13  -4  10  229.18    8.40   0
 -13  -2   9  250.48    8.57   0
 -13   1   9   83.32    7.66   0
 -13   2  10  177.44    9.23   0
 -13   5  14   24.68    6.38   0
 -13   6  16   23.93    7.24   0
 -12   1   8   71.12    6.00   0
 -12   5  12   91.55    8.42   0
 -12   6  14   15.04    6.51   0
 -11  -3   7  291.07    7.06   0
 -11   3   8    4.55    4.63   0
 -11   5  11   94.62    7.39   0
 -11   6  13   54.39    6.90   0
 -11   7  15  123.94   10.76   0
 -10  -3   6  272.82    6.12   0
 -10   4   8   12.98    5.08   0
 -10   7  14   -0.87    5.35   0
 -10   8  17    1.54    6.22   0
  -9  -3   5  117.74    4.04   0
  -9   6  10   28.97    5.41   0
  -9   8  15   82.48    8.34   0
  -8   6   9  103.18    6.92   0
  -8   7  11   35.96    6.53   0
  -8   8  14    0.54    5.66   0
  -8   9  17   15.65    7.57   0
  -7  -1   3   64.11    2.86   0
  -7   8  13   32.74    6.34   0
  -7   9  16    3.29    5.82   0
  -6   5   6  199.95    6.90   0
  -6   9  15    4.76    5.16   0
  -5   8  11   82.50    6.86   0
  -5   9  14    1.73    4.47   0
  -4   7   8   51.15    4.82   0
  -4   8  10    5.34    4.66   0
  -4   9  13   35.05    5.86   0
  -3   9  12   10.95    4.76   0
  -2   8   9   47.08    4.23   0
 -18  -2  18   -1.57    7.80   0
 -18  -1  17    1.73    6.86   0
 -18   0  17   46.39    9.44   0
 -17  -2  15    6.31    6.23   0
 -17  -1  15    2.71    6.32   0
 -17   2  16   66.93    9.84   0
 -16  -1  13   41.36    7.30   0
 -16   0  13   69.06    8.80   0
 -16   2  14   19.62    7.47   0
 -16   3  15    1.63    6.55   0
 -15  -3  12   70.51    7.22   0
 -15  -1  11   23.59    5.83   0
 -15   2  12   40.14    7.23   0
 -15   3  13    4.44    6.01   0
 -15   4  15   57.03    8.78   0
 -14  -2  10   62.00    6.05   0
 -14   1  10   84.31    7.68   0
 -14   4  13   42.41    7.63   0
 -14   5  15   65.57    9.30   0
 -13  -3   9   96.17    5.86   0
 -13   3  10   79.21    7.42   0
 -13   5  13   44.62    7.57   0
 -13   6  15   52.37    8.36   0
 -12   3   9  446.83   12.85   0
 -12   4  10   47.72    7.07   0
 -12   7  16   -0.26    6.28   0
 -11   2   7 1219.91   17.58   0
 -11   6  12    1.71    6.16   0
 -10   2   6  135.46    6.09   0
 -10   5   9  254.82    9.95   0
 -10   6  11   36.31    6.16   0
 -10   7  13   10.31    6.33   0
 -10   8  16    6.37    6.22   0
  -9   3   6    9.56    3.39   0
  -9   5   8   74.44    6.37   0
  -9   7  12   27.77    6.55   0
  -8   1   4  102.35    3.98   0
  -8   8  13   91.13    8.75   0
  -7  -2   3 1226.88    9.47   0
  -7   6   8  101.63    6.02   0
  -7   7  10  105.51    7.37   0
  -7   8  12   42.23    6.28   0
  -7   9  15    3.33    5.39   0
  -6   2   3   76.24    3.69   0
  -6   7   9   33.10    5.04   0
  -6   8  11    5.32    5.63   0
  -6   9  14   36.70    7.23   0
  -5   1   2  465.88    6.21   0
  -5   4   4   31.59    3.25   0
  -5   9  13   14.23    5.39   0
  -3   4   3   44.17    2.81   0
  -3   5   4  613.16    8.86   0
  -3   8   9    6.31    3.85   0
  -2   6   5  315.06    6.84   0
   0   4   2  291.97    4.09   0
   0   7   6   52.99    3.47   0
 -18  -2  17   -3.02    7.54   0
 -17  -1  14  126.89   10.14   0
 -17   1  15    1.10    5.49   0
 -16  -3  13   19.33    6.33   0
 -16   1  13   31.45    7.14   0
 -16   4  16   35.30    8.20   0
 -15   1  11   16.96    6.41   0
 -15   4  14    9.00    6.36   0
 -15   5  16    3.39    5.72   0
 -14  -3  10  188.29    8.39   0
 -14   2  10   68.62    7.22   0
 -14   3  11   86.91    8.42   0
 -14   4  12  102.07    8.87   0
 -14   5  14   41.55    7.58   0
 -13  -1   8   33.40    4.71   0
 -13   2   9  242.63   10.05   0
 -13   4  11   41.98    7.21   0
 -13   6  14    9.14    6.74   0
 -12   0   7   73.84    5.55   0
 -12   5  11  184.74   10.18   0
 -12   6  13   51.57    8.71   0
 -12   7  15   17.89    7.77   0
 -11  -2   6   92.97    4.89   0
 -11   7  14   20.64    6.51   0
 -10  -5   7  191.96    5.48   0
 -10  -1   5  168.45    5.41   0
 -10   8  15    5.72    6.77   0
  -9   7  11  253.11   11.16   0
  -9   8  14    1.97    5.40   0
  -8  -3   4   94.82    3.00   0
  -8   5   7  591.22   12.01   0
  -8   7  10    3.81    5.16   0
  -8   9  16   -3.96    5.83   0
  -7   5   6  175.22    7.15   0
  -6   6   7  208.81    7.28   0
  -5   3   3  307.40    6.09   0
  -5   7   8   71.45    5.13   0
  -5   8  10   13.59    4.44   0
  -4   9  12  101.82    7.96   0
  -3   3   2  227.84    4.68   0
  -1   7   6  206.34    5.78   0
   1   6   4  266.97    5.08   0
 -18  -2  16    2.02    6.75   0
 -18  -1  16    0.99    7.32   0
 -18   0  16   68.26   10.10   0
 -18   1  16   16.06    6.73   0
 -17  -2  14   31.85    7.08   0
 -17   1  14  128.16   10.98   0
 -16  -2  12   50.50    7.18   0
 -16  -1  12  121.07    8.89   0
 -16   0  12   17.74    6.32   0
 -16   1  12  111.05    9.74   0
 -16   2  13    4.31    5.92   0
 -16   3  14    3.14    5.73   0
 -16   4  15    9.14    7.15   0
 -15  -3  11   43.26    6.10   0
 -15  -1  10   63.74    7.38   0
 -15   2  11  321.94   13.33   0
 -15   4  13   25.51    6.90   0
 -15   5  15   67.91    8.82   0
 -14  -1   9   42.77    6.05   0
 -14   0   9  103.13    7.39   0
 -14   1   9   38.75    6.73   0
 -14   5  13   53.98    7.95   0
 -14   6  15    2.62    5.93   0
 -13  -2   8  404.62   10.15   0
 -13   1   8   33.87    5.37   0
 -13   3   9   92.09    7.45   0
 -13   5  12   51.92    7.17   0
 -12   1   7  365.00   10.17   0
 -12   4   9  177.13    9.21   0
 -12   6  12   14.57    6.59   0
 -11   1   6  284.02    8.46   0
 -11   3   7  294.20    9.53   0
 -11   4   8  113.59    7.65   0
 -11   6  11  130.76    9.45   0
 -11   7  13   88.25    8.80   0
 -11   8  16    2.53    5.97   0
 -10  -4   6   54.93    3.32   0
 -10   3   6  273.38    8.79   0
 -10   4   7  227.56    8.59   0
 -10   6  10  150.71    9.00   0
 -10   7  12   14.17    6.11   0
 -10   8  14   21.78    6.95   0
  -9  -1   4  333.49    6.61   0
  -9   6   9  166.44    8.57   0
  -9   8  13   72.03    7.93   0
  -9   9  16   -4.30    6.16   0
  -8   2   4   20.10    3.55   0
  -8   6   8   13.68    4.87   0
  -8   8  12    7.40    5.70   0
  -8   9  15   69.42    9.69   0
  -7   7   9   70.59    6.33   0
  -7   8  11   20.77    5.53   0
  -7   9  14    1.13    4.98   0
  -6  -5   4   10.25    0.84   0
  -6   9  13   43.24    7.25   0
  -5   9  12   12.15    5.26   0
  -4   7   7   15.64    4.09   0
  -4   8   9   24.29    4.12   0
  -3   1   1   50.82    2.44   0
  -3   6   5   93.31    4.29   0
  -3   9  11    0.36    3.78   0
  -2   2   1  579.85    5.45   0
  -2   8   8   58.65    4.96   0
   0   6   4  961.48    9.52   0
 -18  -2  15   10.24    5.95   0
 -18  -1  15   -2.20    7.05   0
 -18   0  15   14.30    8.52   0
 -18   1  15    9.24    6.85   0
 -17  -2  13   14.04    6.50   0
 -17  -1  13   19.30    7.00   0
 -17   1  13   12.70    7.55   0
 -17   3  15   25.02    7.36   0
 -16  -3  12  114.14    8.96   0
 -16  -1  11   48.60    7.30   0
 -16   0  11   14.98    6.24   0
 -16   2  12   56.73    8.32   0
 -16   3  13   21.11    7.16   0
 -16   4  14   60.19    8.34   0
 -15  -2  10  151.56    8.79   0
 -15   1  10   61.11    8.01   0
 -15   5  14    1.96    5.76   0
 -14   2   9    8.92    5.08   0
 -14   3  10  191.20   10.41   0
 -14   4  11   43.29    7.65   0
 -13   2   8  386.50   12.53   0
 -13   4  10  220.64   10.43   0
 -13   5  11   52.30    7.87   0
 -13   6  13   40.37    7.59   0
 -13   7  15   42.40    8.49   0
 -12   2   7  216.83    8.91   0
 -12   5  10   38.05    6.85   0
 -12   7  14    9.67    5.84   0
 -11  -3   6    2.23    2.86   0
 -11   5   9  113.57    7.64   0
 -11   8  15    2.82    5.82   0
 -10   2   5   23.48    3.71   0
 -10   5   8  105.01    6.89   0
 -10   7  11    9.74    6.51   0
  -9  -4   5  119.40    3.78   0
  -9  -2   4   74.19    3.26   0
  -9   3   5  112.70    5.26   0
  -9   4   6   28.87    4.68   0
  -9   5   7  265.28    9.09   0
  -9   7  10   36.39    5.83   0
  -8   0   3  481.56    7.46   0
  -8   4   5  234.92    7.04   0
  -8   9  14    9.76    6.43   0
  -7   2   3 1337.85   12.80   0
  -7   6   7  192.87    7.56   0
  -6   0   2 1790.86   11.72   0
  -6   3   3  414.03    7.48   0
  -6   7   8    0.78    4.12   0
  -6   8  10   60.34    6.29   0
  -5   2   2  473.69    6.78   0
  -4   4   3  453.32    7.37   0
  -4   5   4  447.51    7.99   0
  -1   5   3  119.99    3.53   0
   1   8   7   10.01    2.69   0
 -19  -1  16   16.92    7.98   0
 -18   0  14   55.18    9.83   0
 -18   2  15    7.19    6.32   0
 -17   2  13   14.22    6.46   0
 -17   3  14   30.41    7.86   0
 -16  -2  11   19.58    6.15   0
 -16   1  11   44.15    7.67   0
 -16   3  12  119.04   10.28   0
 -15   3  11   55.90    7.94   0
 -15   4  12   53.79    7.66   0
 -14  -3   9   98.03    6.32   0
 -14  -1   8  213.12    8.90   0
 -14   0   8  104.32    7.47   0
 -14   5  12   74.18    9.25   0
 -14   6  14   70.76    9.35   0
 -13  -1   7   10.03    3.70   0
 -13   1   7    4.17    4.64   0
 -13   6  12   36.11    6.79   0
 -12  -1   6   48.19    4.50   0
 -12   0   6  197.79    7.34   0
 -12   1   6   56.13    5.35   0
 -12   4   8   22.98    6.22   0
 -12   6  11   31.43    6.93   0
 -12   7  13   16.97    6.31   0
 -11   4   7   53.62    6.19   0
 -11   6  10   34.68    6.64   0
 -11   7  12   28.24    7.77   0
 -11   8  14    8.89    6.28   0
 -10  -3   5   72.52    3.67   0
 -10   6   9   24.03    5.80   0
 -10   8  13   25.16    7.25   0
  -9   6   8    3.19    4.90   0
  -9   8  12   11.00    5.65   0
  -9   9  15   12.61    6.51   0
  -8  -1   3 1007.29    9.99   0
  -8   1   3 1080.20   11.58   0
  -8   7   9   20.84    5.20   0
  -8   8  11  149.41    9.49   0
  -7   7   8   22.42    4.85   0
  -7   8  10   19.51    5.26   0
  -7   9  13    3.79    5.15   0
  -6   1   2  238.09    5.06   0
  -6   6   6  202.32    7.08   0
  -6   9  12   10.13    5.04   0
  -5   7   7  397.29   10.12   0
  -5   8   9   15.75    4.02   0
  -4  -1   1 1223.39    6.64   0
  -4   0   1  608.04    5.63   0
  -4   3   2  485.27    6.83   0
  -3   8   8    8.87    3.02   0
  -3   9  10   12.35    3.94   0
  -2   5   3   92.43    3.63   0
  -1   6   4  288.93    6.13   0
   3   7   5   71.68    2.88   0
 -18  -2  14   -0.80    5.92   0
 -18   1  14   17.25    6.58   0
 -17  -2  12  129.38   10.29   0
 -17  -1  12    7.67    5.95   0
 -17   1  12    4.81    6.38   0
 -17   3  13   10.92    5.76   0
 -16   0  10  152.49    9.75   0
 -16   2  11   17.65    6.82   0
 -16   4  13   37.04    7.76   0
 -16   5  14   47.80    8.08   0
 -15  -3  10   68.06    6.33   0
 -15  -1   9  172.89    8.80   0
 -15   1   9  160.27    9.80   0
 -15   3  10   60.83    7.63   0
 -15   4  11   34.35    7.18   0
 -15   5  13   28.13    7.19   0
 -14  -2   8   83.29    6.07   0
 -14   1   8  214.97    9.87   0
 -14   3   9   96.21    8.45   0
 -14   4  10  124.93    9.73   0
 -14   5  11   -1.53    5.63   0
 -14   6  13    2.67    6.62   0
 -13  -2   7  239.81    8.19   0
 -13   3   8  133.24    8.28   0
 -13   4   9   48.22    6.72   0
 -13   5  10   76.58    7.70   0
 -13   7  14   40.78    8.97   0
 -12   3   7  585.45   13.58   0
 -11   1   5  401.02    9.21   0
 -11   3   6   -0.62    4.46   0
 -11   7  11   16.50    5.40   0
 -10  -1   4   15.77    3.30   0
 -10   0   4  327.24    7.34   0
 -10   3   5   72.65    5.72   0
 -10   4   6   51.67    5.48   0
 -10   7  10    8.73    5.28   0
 -10   9  15   21.13    7.50   0
  -9   9  14    4.70    5.64   0
  -8  -5   5  186.06    3.72   0
  -8   6   7   96.55    6.16   0
  -8   9  13   53.80    8.01   0
  -7   5   5   72.40    5.03   0
  -7   9  12    3.46    4.86   0
  -6   7   7   29.33    4.91   0
  -6   8   9   35.05    5.13   0
  -5   4   3 1000.92   11.22   0
  -5   9  11    5.61    4.88   0
  -4   1   1 1261.05    8.81   0
  -4   8   8   91.19    5.64   0
  -2   4   2  941.85    8.70   0
  -2   6   4   90.59    4.14   0
   1   7   5   96.90    3.88   0
   3   1   0   52.48    1.62   0
 -19  -1  15   11.35    7.28   0
 -18  -1  13   20.80    6.85   0
 -18   0  13   75.95    9.17   0
 -17   4  14   48.07    8.61   0
 -16  -3  11   82.10    7.58   0
 -16  -2  10   32.68    6.22   0
 -16  -1  10  137.56    8.91   0
 -16   3  11   89.61    9.41   0
 -16   4  12   19.96    7.20   0
 -15  -2   9  126.90    7.67   0
 -15   5  12   27.80    6.50   0
 -15   6  14   15.09    8.35   0
 -14   6  12   21.06    6.29   0
 -13   2   7  232.84    9.46   0
 -13   6  11   22.48    6.77   0
 -13   7  13   43.55    8.50   0
 -12  -4   7   94.66    5.09   0
 -12   2   6    7.70    4.69   0
 -12   6  10    7.85    5.77   0
 -12   7  12    1.38    5.15   0
 -12   8  14    4.21    6.21   0
 -11  -2   5  337.84    7.34   0
 -11   2   5  362.58    9.30   0
 -11   6   9  164.04    9.59   0
 -11   8  13   32.29    7.40   0
 -10   6   8  102.20    7.34   0
 -10   8  12   25.18    6.86   0
  -9  -3   4   14.83    2.19   0
  -9   4   5  119.79    6.23   0
  -9   5   6   66.47    5.71   0
  -9   7   9   95.98    7.31   0
  -9   8  11    4.91    5.36   0
  -8   2   3  447.37    8.19   0
  -8   7   8    3.89    4.18   0
  -8   8  10   16.13    5.38   0
  -7   3   3  411.60    7.76   0
  -7   6   6   64.85    5.43   0
  -6   2   2  279.25    5.85   0
  -6   9  11  102.87    8.35   0
  -5   8   8   28.33    4.71   0
  -4   7   6   26.79    3.83   0
  -4   9  10  109.15    7.10   0
  -3   2   1 1977.43   10.97   0
  -3   5   3   25.07    2.71   0
  -1   3   1   30.35    1.70   0
  -1   7   5  115.87    4.65   0
   1  -1   0 3219.86    9.32   0
 -19   1  14   12.74    6.26   0
 -18  -2  13    4.02    5.89   0
 -18   0  12   13.45    7.41   0
 -18   2  13    8.64    6.58   0
 -18   3  14    6.34    6.23   0
 -17  -2  11    2.59    6.75   0
 -17  -1  11   18.25    6.37   0
 -17   1  11   21.80    6.90   0
 -17   3  12   26.33    7.49   0
 -17   4  13   14.84    6.89   0
 -16   2  10   22.36    6.92   0
 -16   5  13   10.26    5.64   0
 -15  -3   9   31.38    5.51   0
 -15  -1   8   72.73    7.07   0
 -15   1   8   70.44    6.97   0
 -15   4  10   32.58    6.81   0
 -15   6  13    9.14    7.24   0
 -14  -3   8  277.03    9.03   0
 -14  -1   7   37.77    4.98   0
 -14   0   7  503.74   12.84   0
 -14   1   7   42.53    6.25   0
 -14   5  10   77.86    9.04   0
 -13  -1   6  148.26    6.96   0
 -13   1   6  159.39    7.74   0
 -13   3   7  162.49    8.94   0
 -13   4   8  107.23    8.13   0
 -13   7  12   -0.05    6.28   0
 -12  -3   6   96.76    5.12   0
 -12   0   5  541.16   11.27   0
 -12   5   8    4.52    5.81   0
 -12   7  11   10.43    5.31   0
 -11  -4   6   35.25    3.47   0
 -11   4   6   38.10    5.30   0
 -11   7  10   54.92    7.12   0
 -11   8  12    2.58    5.62   0
 -10  -2   4   71.68    3.50   0
 -10   7   9   16.88    5.06   0
 -10   8  11   36.98    6.51   0
 -10   9  14   16.39    7.25   0
  -9  -1   3  275.90    5.89   0
  -9   1   3  286.46    6.79   0
  -9   3   4   14.48    2.59   0
  -9   6   7  221.13    8.73   0
  -9   9  13    3.61    5.31   0
  -8   5   5  212.00    7.65   0
  -8   9  12    3.03    5.38   0
  -8  10  15    0.78    5.90   0
  -7  -1   2  298.97    5.01   0
  -7   1   2  304.68    6.03   0
  -7   7   7   42.12    5.53   0
  -7   8   9    8.74    4.46   0
  -7   9  11   -1.17    5.54   0
  -6   6   5   63.25    4.83   0
  -5   7   6   86.39    5.60   0
  -5   9  10   11.67    4.21   0
  -3   4   2  844.02    8.90   0
  -3   6   4  198.36    5.58   0
  -3   8   7   43.80    4.34   0
  -3   9   9   -3.74    3.75   0
  -2   7   5   70.88    4.40   0
 -19  -2  14   53.14    9.56   0
 -18   1  12   48.10    8.42   0
 -18   2  12    5.81    6.24   0
 -18   3  13   45.24    8.86   0
 -17   1  10  128.79   10.26   0
 -17   4  12    8.69    6.02   0
 -16  -3  10  115.71    8.53   0
 -16  -1   9   28.00    5.99   0
 -16   0   9  176.82    9.65   0
 -16   1   9   26.79    7.04   0
 -16   3  10  116.67    9.90   0
 -16   4  11    8.03    5.86   0
 -16   5  12   18.67    6.70   0
 -15  -2   8  184.92    9.48   0
 -15   2   8  203.46   10.71   0
 -15   5  11    7.85    5.38   0
 -15   6  12   15.00    7.19   0
 -14  -2   7   30.18    5.15   0
 -14   6  11   38.18    7.54   0
 -14   7  13    2.38    6.19   0
 -13   2   6  320.94   10.56   0
 -13   6  10   34.45    7.10   0
 -12   1   5  313.50    9.16   0
 -12   6   9   71.26    7.79   0
 -12   8  13   23.48    7.10   0
 -11  -3   5  180.22    5.48   0
 -11   9  14    1.83    5.47   0
 -10  -5   6   32.97    2.87   0
 -10  -4   5  142.47    4.46   0
 -10   6   7   22.55    5.02   0
 -10   9  13   28.38    7.33   0
  -9   8  10   13.87    5.00   0
  -9   9  12    0.75    5.83   0
  -8   8   9   30.15    5.89   0
  -8  10  14    1.90    5.88   0
  -7   5   4   78.76    5.79   0
  -6   8   8    8.71    4.16   0
  -6   9  10    7.27    4.63   0
  -5   1   1  773.89    7.74   0
  -4   2   1  332.55    5.27   0
  -4   5   3  240.11    5.86   0
  -4   8   7   74.26    5.89   0
  -4   9   9    9.55    4.64   0
  -3  -5   3   20.96    1.37   0
  -2   3   1  428.00    5.29   0
 -20  -1  15   -0.55    6.63   0
 -19  -1  13    4.29    6.82   0
 -19   2  13   -6.05    7.12   0
 -18  -1  11   19.71    6.86   0
 -18   0  11   78.80    8.99   0
 -18   3  12   27.84    7.51   0
 -17  -1  10  130.97    9.66   0
 -17   2  10  308.53   14.64   0
 -17   3  11    1.27    5.48   0
 -16   2   9   34.22    6.39   0
 -16   4  10   54.38    7.68   0
 -15   3   8   54.37    6.99   0
 -15   4   9  122.02    9.53   0
 -15   5  10   17.57    7.13   0
 -14   3   7    8.28    5.52   0
 -14   4   8   50.66    7.57   0
 -14   5   9   81.43    8.41   0
 -14   7  12   -0.64    6.08   0
 -13   4   7   29.33    6.27   0
 -13   7  11   10.50    6.55   0
 -13   8  13   10.82    6.28   0
 -12   2   5   95.86    6.50   0
 -12   4   6   78.38    7.17   0
 -12   5   7    9.66    5.70   0
 -12   7  10    9.10    5.87   0
 -12   8  12   -0.46    5.41   0
 -11  -1   4   56.15    3.93   0
 -11   1   4   55.52    4.96   0
 -11   8  11   25.20    6.77   0
 -10   3   4  167.64    6.75   0
 -10   8  10   19.93    5.95   0
  -9  -2   3 1194.83   11.02   0
  -9   5   5  167.43    7.39   0
  -8  -3   3  996.43    8.46   0
  -8   0   2  255.66    5.60   0
  -8   7   7   33.78    5.11   0
  -8   9  11   13.60    5.02   0
  -7  -2   2  427.10    5.48   0
  -7   8   8   22.22    4.59   0
  -7   9  10    6.59    5.43   0
  -6   3   2  845.37   10.19   0
  -6   7   6   26.66    4.45   0
  -5  -1   1  711.83    5.94   0
  -5   5   3  411.81    8.00   0
  -5   8   7   40.97    5.52   0
  -5   9   9    9.09    4.66   0
  -4   4   2  541.27    7.73   0
  -1   8   6   62.18    4.48   0
   0   8   6  164.07    5.55   0
   1   8   6   51.74    3.52   0
   4   3   1 1182.45    4.77   0
 -20  -1  14   22.66    8.80   0
 -20   0  14    8.05    7.58   0
 -19  -2  13    1.09    7.28   0
 -18   2  11   15.03    7.32   0
 -17   1   9   11.06    6.98   0
 -17   3  10   33.15    8.12   0
 -17   4  11    6.38    6.20   0
 -17   5  12    6.24    5.70   0
 -16  -1   8   32.39    6.18   0
 -16   0   8  501.20   14.83   0
 -16   3   9   40.54    7.94   0
 -16   5  11   13.18    5.54   0
 -16   6  12   18.32    7.12   0
 -15  -3   8   73.55    6.17   0
 -15  -1   7  314.46   10.73   0
 -15   1   7  323.06   11.56   0
 -15   6  11   16.43    7.12   0
 -14  -3   7    9.43    4.09   0
 -14  -1   6   93.52    6.59   0
 -14   0   6   44.60    5.47   0
 -14   1   6   91.07    7.25   0
 -14   6  10    3.14    5.95   0
 -13   3   6   65.98    6.65   0
 -13   6   9   49.34    7.57   0
 -12   6   8   16.77    6.01   0
 -11  -2   4  105.96    4.74   0
 -11   2   4  109.65    5.52   0
 -11   4   5  183.94    8.37   0
 -11   5   6  117.42    7.89   0
 -11   6   7   64.03    6.99   0
 -11   9  13    4.47    5.91   0
 -10  -3   4  160.91    4.70   0
 -10   0   3  667.97    9.94   0
 -10   7   8    6.33    4.72   0
 -10   9  12   25.81    6.70   0
  -9   7   7   26.01    5.36   0
  -9   8   9    7.40    5.29   0
  -9   9  11    1.54    5.09   0
  -9  10  14    0.17    5.68   0
  -8  -1   2   41.62    2.69   0
  -8   5   4    8.74    3.84   0
  -8   6   5  279.18    9.45   0
  -8  10  13    3.71    6.53   0
  -7   7   6  113.69    7.02   0
  -6   9   9   16.90    5.47   0
  -5   2   1 2052.85   13.37   0
  -5   4   2   14.32    2.75   0
  -3   3   1   98.50    3.23   0
  -3   9   8   16.84    3.99   0
  -1   6   3   18.87    2.81   0
   0   5   2  401.79    5.40   0
 -20   0  13    8.42    6.42   0
 -20   1  13    0.12    6.19   0
 -19  -1  12   43.21    8.61   0
 -19   2  12   21.93    7.73   0
 -18   0  10  133.75   10.59   0
 -18   1  10   48.03    7.85   0
 -18   3  11   19.38    7.42   0
 -18   4  12   37.15    8.80   0
 -17  -3  10   35.72    7.13   0
 -17  -1   9   14.27    6.13   0
 -16  -3   9   44.18    5.89   0
 -16   2   8    3.00    5.89   0
 -16   5  10   17.64    6.13   0
 -15  -2   7   51.21    6.18   0
 -15   2   7   48.81    6.98   0
 -15   7  12    4.30    7.34   0
 -14   2   6   36.65    6.39   0
 -14   5   8    8.36    6.19   0
 -14   7  11    8.99    6.15   0
 -13  -1   5   98.76    5.76   0
 -13   2   5  269.89    9.50   0
 -13   4   6   89.37    7.64   0
 -13   7  10   10.62    5.95   0
 -13   8  12    9.87    6.39   0
 -12  -4   6   79.12    4.52   0
 -12   0   4  108.57    5.72   0
 -12   1   4    3.66    4.12   0
 -12   7   9   10.78    6.38   0
 -12   8  11    9.54    6.16   0
 -11   3   4    8.07    4.24   0
 -11   8  10    5.28    5.62   0
 -11   9  12    1.78    5.62   0
 -10   4   4  125.05    6.87   0
 -10   8   9   19.04    6.08   0
  -9  10  13   14.27    6.84   0
  -8   2   2   31.36    3.42   0
  -8   7   6   33.02    5.82   0
  -8   8   8    6.09    5.03   0
  -8   9  10   -1.89    4.50   0
  -7   3   2  115.15    4.76   0
  -7  10  12   10.36    5.20   0
  -6   0   1  352.18    5.40   0
  -6   1   1  667.26    7.83   0
  -6   6   4  285.01    7.83   0
  -6   8   7   68.10    5.90   0
  -5   7   5  129.30    6.15   0
  -4   3   1 1217.62   10.40   0
  -4   9   8   -0.04    3.78   0
  -3   8   6  132.68    6.22   0
  -2  -4   2 1077.43    6.17   0
  -2   5   2  617.74    8.09   0
  -2   6   3  644.24    9.46   0
   0   1   0  108.24    1.05   0
 -20  -1  13    0.64    6.23   0
 -19  -2  12   28.21    6.73   0
 -19  -1  11   39.51    7.86   0
 -19   1  11   43.82    8.71   0
 -19   2  11   11.01    7.14   0
 -19   3  12   37.76    7.90   0
 -18   2  10   26.70    7.14   0
 -18   4  11   11.49    6.88   0
 -17  -2   9    6.40    5.48   0
 -17   3   9   20.93    6.93   0
 -17   4  10   28.18    7.26   0
 -17   5  11    4.80    5.72   0
 -16  -2   8   -0.85    4.45   0
 -16   0   7  176.28   10.17   0
 -16   1   7   -0.24    5.30   0
 -16   3   8   16.07    6.49   0
 -16   6  11    6.37    8.09   0
 -15   1   6   33.74    5.95   0
 -15   3   7   14.55    6.43   0
 -15   6  10   20.64    7.09   0
 -14  -2   6   34.06    4.69   0
 -14   3   6  299.99   11.59   0
 -14   6   9    7.46    5.81   0
 -13   8  11   11.63    5.60   0
 -12  -3   5  158.79    5.89   0
 -12   2   4   -3.20    4.19   0
 -12   4   5  349.79   11.81   0
 -12   5   6   76.16    7.50   0
 -12   6   7  136.98    9.01   0
 -12   8  10    9.46    5.89   0
 -11   5   5  207.61    8.99   0
 -10   3   3   88.54    5.46   0
 -10   9  11    8.24    6.06   0
  -9  -5   5  152.89    3.76   0
  -9  -4   4   37.39    2.23   0
  -9   1   2  297.14    6.85   0
  -9   5   4   41.75    5.02   0
  -9   6   5  224.40    8.71   0
  -9   8   8    3.95    4.79   0
  -9   9  10   -0.92    4.76   0
  -8  10  12    7.27    5.04   0
  -7   8   7   48.48    5.65   0
  -7   9   9   -5.80    4.70   0
  -6  -1   1  669.74    6.59   0
  -6   2   1  369.13    6.59   0
  -6   4   2  354.69    7.39   0
  -5   9   8    6.81    4.21   0
  -4   8   6  153.85    7.02   0
  -3   5   2  527.67    7.95   0
  -3   6   3  119.48    4.51   0
  -2   7   4   14.15    3.12   0
  -1   1   0 2397.51    6.99   0
  -1   7   4  525.91    9.01   0
   0   7   4  131.39    4.58   0
   1   7   4  577.48    7.76   0
 -20  -1  12    2.36    6.26   0
 -20   0  12  121.02   12.26   0
 -20   1  12   12.38    6.07   0
 -19   3  11    3.68    6.52   0
 -18  -2  10   29.53    6.76   0
 -18   0   9   67.39    9.06   0
 -18   1   9    8.50    6.42   0
 -18   2   9   19.15    6.56   0
 -18   3  10   62.00    7.97   0
 -17  -1   8  281.16   12.00   0
 -17   2   8   38.89    7.13   0
 -17   4   9    8.49    5.36   0
 -17   5  10   19.75    6.01   0
 -16  -1   7    1.32    4.83   0
 -16   2   7   19.40    6.36   0
 -16   4   8  124.44    9.99   0
 -16   5   9   32.15    7.92   0
 -15  -1   6   39.68    5.59   0
 -15   2   6  202.96   10.91   0
 -15   4   7   99.20    8.99   0
 -15   5   8   30.08    7.03   0
 -15   6   9   27.24    6.19   0
 -15   7  11   44.54    8.88   0
 -14   0   5  313.39   10.09   0
 -14   1   5   94.24    6.83   0
 -14   2   5   50.07    6.62   0
 -14   5   7  100.85    8.71   0
 -14   7  10    7.71    4.90   0
 -12   7   8    3.06    6.00   0
 -12   9  12   10.17    5.85   0
 -11  -1   3  752.99   11.22   0
 -11   2   3  151.06    6.53   0
 -11   4   4   14.57    5.15   0
 -11   9  11    5.49    5.91   0
 -10  -2   3    5.47    2.01   0
 -10   8   8   28.15    6.39   0
 -10   9  10    2.54    5.73   0
 -10  10  13   -0.94    6.63   0
  -9  -1   2  289.50    5.87   0
  -9   4   3   55.98    4.92   0
  -9   7   6   54.36    5.99   0
  -9  10  12    3.28    6.10   0
  -8  -2   2   28.79    2.44   0
  -8   8   7   36.38    5.56   0
  -8   9   9   33.70    6.40   0
  -7  -4   3   18.13    1.47   0
  -7   1   1  703.87    8.68   0
  -7   7   5  174.37    7.97   0
  -7  10  11   -2.23    5.17   0
  -6   9   8   27.68    5.56   0
  -5   3   1  617.52    8.15   0
  -5   8   6   22.28    4.27   0
  -4   5   2  493.93    8.14   0
  -4   6   3    8.98    2.50   0
  -2   1   0 1767.71    7.63   0
  -2   4   1  338.48    5.50   0
  -1   4   1  393.69    5.13   0
 -20   0  11   12.87    7.47   0
 -20   1  11   -3.22    5.67   0
 -19  -2  11    6.39    6.85   0
 -19  -1  10   82.37    8.98   0
 -19   1  10   88.97    9.62   0
 -18  -1   9    4.64    5.83   0
 -18   3   9   30.59    7.57   0
 -18   4  10   23.89    8.86   0
 -17  -3   9   12.62    5.26   0
 -16  -3   8    9.71    4.44   0
 -16  -2   7   19.68    5.66   0
 -16   3   7   35.61    7.33   0
 -16   6  10   33.69    7.61   0
 -15  -3   7   11.76    3.97   0
 -15   3   6   87.47    8.31   0
 -15   7  10   28.32    6.68   0
 -14  -1   5   82.47    5.79   0
 -14   3   5  188.30    9.95   0
 -14   7   9    8.42    6.10   0
 -14   8  11   14.72    6.93   0
 -13   1   4  115.61    7.02   0
 -13   2   4   38.65    5.28   0
 -13   5   6    5.30    4.14   0
 -13   8  10   22.97    6.78   0
 -12   5   5  205.47    9.81   0
 -12   6   6   41.13    6.57   0
 -12   8   9   48.93    7.86   0
 -12   9  11   64.74    8.96   0
[truncated: 924,199 more chars]
