# Supplementary material for: Pure Molecular Inorganic Rings: Mixed Group 14/15 Metallacycles
Source: Angew Chem Int Ed Engl. 2025 Nov 22;65(4):e20366. doi: 10.1002/anie.202520366 (PMC12828447; doi:10.1002/anie.202520366)
Supplement: Supplementary file 2 — Supporting information [file ANIE-65-e20366-s002.zip › 5.cif]

data_sm107-reducedcell
_audit_creation_date               2024-02-28
_audit_creation_method
;
Olex2 1.5
(compiled 2023.08.24 svn.re1ec1418 for OlexSys, GUI svn.r6817)
;
_shelx_SHELXL_version_number       '2019/2'
_audit_contact_author_address      ?
_audit_contact_author_email        ?
_audit_contact_author_name         ''
_audit_contact_author_phone        ?
_publ_contact_author_id_orcid      ?
_publ_section_references
;
Dolomanov, O.V., Bourhis, L.J., Gildea, R.J, Howard, J.A.K. & Puschmann, H.
 (2009), J. Appl. Cryst. 42, 339-341.

Sheldrick, G.M. (2015). Acta Cryst. C71, 3-8.
;
_chemical_name_common              ?
_chemical_name_systematic          ?
_chemical_formula_moiety           'C41 H59 Ge2 Mo N4 O2 P, C6 D6'
_chemical_formula_sum              'C47 H59 D6 Ge2 Mo N4 O2 P'
_chemical_formula_weight           996.15
_chemical_melting_point            ?
loop_
  _atom_type_symbol
  _atom_type_description
  _atom_type_scat_dispersion_real
  _atom_type_scat_dispersion_imag
  _atom_type_scat_source
 'C' 'C' 0.0033 0.0016 'International Tables Vol C Tables 4.2.6.8 and 6.1.1.4'
 'H' 'H' 0.0000 0.0000 'International Tables Vol C Tables 4.2.6.8 and 6.1.1.4'
 'D' 'D' 0.0000 0.0000 'International Tables Vol C Tables 4.2.6.8 and 6.1.1.4'
 'Ge' 'Ge' 0.1547 1.8001 'International Tables Vol C Tables 4.2.6.8 and 6.1.1.4'
 'Mo' 'Mo' -1.6832 0.6857
 'International Tables Vol C Tables 4.2.6.8 and 6.1.1.4'
 'N' 'N' 0.0061 0.0033 'International Tables Vol C Tables 4.2.6.8 and 6.1.1.4'
 'O' 'O' 0.0106 0.0060 'International Tables Vol C Tables 4.2.6.8 and 6.1.1.4'
 'P' 'P' 0.1023 0.0942 'International Tables Vol C Tables 4.2.6.8 and 6.1.1.4'

_shelx_space_group_comment
;
The symmetry employed for this shelxl refinement is uniquely defined
by the following loop, which should always be used as a source of
symmetry information in preference to the above space-group names.
They are only intended as comments.
;
_space_group_crystal_system        'triclinic'
_space_group_IT_number             2
_space_group_name_H-M_alt          'P -1'
_space_group_name_Hall             '-P 1'
loop_
  _space_group_symop_operation_xyz
 'x, y, z'
 '-x, -y, -z'

_cell_length_a                     13.030(3)
_cell_length_b                     13.853(3)
_cell_length_c                     16.350(3)
_cell_angle_alpha                  86.03(3)
_cell_angle_beta                   67.70(3)
_cell_angle_gamma                  62.03(3)
_cell_volume                       2390.2(11)
_cell_formula_units_Z              2
_cell_measurement_reflns_used      3590
_cell_measurement_temperature      120
_cell_measurement_theta_max        27.43
_cell_measurement_theta_min        2.64
_shelx_estimated_absorpt_T_max     ?
_shelx_estimated_absorpt_T_min     ?
_exptl_absorpt_coefficient_mu      1.581
_exptl_absorpt_correction_T_max    0.9681
_exptl_absorpt_correction_T_min    0.9339
_exptl_absorpt_correction_type     multi-scan
_exptl_absorpt_process_details
;
STOE LANA, absorption correction by scaling of reflection intensities.
J. Koziskova, F. Hahn, J. Richter, J. Kozisek, "Comparison of different
absorption corrections on the model structure of tetrakis(\m~2~-acetato)-
diaqua-di-copper(II)", Acta Chimica Slovaca, vol. 9, no. 2, 2016, pp. 136 - 140.
;
_exptl_absorpt_special_details     ?
_exptl_crystal_colour              orange
_exptl_crystal_colour_primary      orange
_exptl_crystal_density_diffrn      1.384
_exptl_crystal_density_meas        ?
_exptl_crystal_density_method      'not measured'
_exptl_crystal_description         block
_exptl_crystal_F_000               1024
_exptl_crystal_size_max            0.152
_exptl_crystal_size_mid            0.103
_exptl_crystal_size_min            0.072
_exptl_transmission_factor_max     ?
_exptl_transmission_factor_min     ?
_diffrn_reflns_av_R_equivalents    0.0282
_diffrn_reflns_av_unetI/netI       0.0456
_diffrn_reflns_Laue_measured_fraction_full  0.998
_diffrn_reflns_Laue_measured_fraction_max  0.830
_diffrn_reflns_limit_h_max         18
_diffrn_reflns_limit_h_min         -17
_diffrn_reflns_limit_k_max         19
_diffrn_reflns_limit_k_min         -18
_diffrn_reflns_limit_l_max         22
_diffrn_reflns_limit_l_min         -20
_diffrn_reflns_number              30920
_diffrn_reflns_point_group_measured_fraction_full  0.998
_diffrn_reflns_point_group_measured_fraction_max  0.830
_diffrn_reflns_theta_full          25.242
_diffrn_reflns_theta_max           30.123
_diffrn_reflns_theta_min           1.851
_diffrn_ambient_temperature        120.00
_diffrn_detector_area_resol_mean   13.33
_diffrn_measured_fraction_theta_full  0.998
_diffrn_measured_fraction_theta_max  0.830
_diffrn_measurement_details
;
 537 frames, detector distance = 40 mm
;
_diffrn_measurement_device         'Eulerian 4-circle diffractometer'
_diffrn_measurement_device_type    Stadivari
_diffrn_measurement_method         'rotation method, \w scans'
_diffrn_radiation_type             MoK\a
_diffrn_radiation_wavelength       0.71073
_diffrn_source                     ?
_reflns_Friedel_coverage           0.000
_reflns_Friedel_fraction_full      .
_reflns_Friedel_fraction_max       .
_reflns_number_gt                  8375
_reflns_number_total               11728
_reflns_special_details
;
 Reflections were merged by SHELXL according to the crystal
 class for the calculation of statistics and refinement.
 
 _reflns_Friedel_fraction is defined as the number of unique
 Friedel pairs measured divided by the number that would be
 possible theoretically, ignoring centric projections and
 systematic absences.
;
_reflns_threshold_expression       'I > 2\s(I)'
_computing_cell_refinement
;
X-Area Recipe 1.37.0.0 (STOE, 2021)
;
_computing_data_collection
;
X-Area Pilatus3_SV 1.31.186.0 (STOE, 2022)
;
_computing_data_reduction
;
X-Area Integrate 2.5.3.0 (STOE, 2021)
X-Area LANA 2.7.5.0 (STOE, 2022)
;
_computing_molecular_graphics      'Olex2 1.5 (Dolomanov et al., 2009)'
_computing_publication_material    'Olex2 1.5 (Dolomanov et al., 2009)'
_computing_structure_refinement    'SHELXL 2019/2 (Sheldrick, 2015)'
_computing_structure_solution      'SHELXT 2018/2 (Sheldrick, 2018)'
_refine_diff_density_max           1.762
_refine_diff_density_min           -1.859
_refine_diff_density_rms           0.115
_refine_ls_extinction_coef         .
_refine_ls_extinction_method       none
_refine_ls_goodness_of_fit_ref     1.057
_refine_ls_hydrogen_treatment      constr
_refine_ls_matrix_type             full
_refine_ls_number_parameters       680
_refine_ls_number_reflns           11728
_refine_ls_number_restraints       540
_refine_ls_R_factor_all            0.0833
_refine_ls_R_factor_gt             0.0542
_refine_ls_restrained_S_all        1.049
_refine_ls_shift/su_max            0.001
_refine_ls_shift/su_mean           0.000
_refine_ls_structure_factor_coef   Fsqd
_refine_ls_weighting_details      
 'w=1/[\s^2^(Fo^2^)+(0.0830P)^2^+4.2430P] where P=(Fo^2^+2Fc^2^)/3'
_refine_ls_weighting_scheme        calc
_refine_ls_wR_factor_gt            0.1450
_refine_ls_wR_factor_ref           0.1609
_refine_special_details            ?
_olex2_refinement_description
;
1. Fixed Uiso
 At 1.2 times of:
  All C(H) groups
 At 1.5 times of:
  All C(H,H,H) groups
2. Restrained distances
 N4-C27A \\sim N4-C27
 with sigma of 0.02
 N3-C16 \\sim N3-C16A
 with sigma of 0.02
 C36A-C35 \\sim C36-C35
 with sigma of 0.02
 C19-C16 \\sim C19A-C16A
 with sigma of 0.02
 C42-C43 \\sim C42A-C43A
 with sigma of 0.02
 C16-C17 \\sim C16A-C17A
 with sigma of 0.02
 C16-C18 \\sim C16A-C18A
 with sigma of 0.02
 C36A-C39A \\sim C36-C39
 with sigma of 0.02
 C27A-C30A \\sim C27-C30
 with sigma of 0.02
 N3-C19 \\sim N3-C19A
 with sigma of 0.04
 C36A-C38A \\sim C36-C38
 with sigma of 0.02
 N3-C17 \\sim N3-C17A
 with sigma of 0.04
 N3-C18 \\sim N3-C18A
 with sigma of 0.04
 C36A-C37A \\sim C36-C37
 with sigma of 0.02
 C19-C17 \\sim C19A-C17A
 with sigma of 0.04
 C42-C47 \\sim C42A-C47A
 with sigma of 0.02
 C46-C45 \\sim C46A-C45A
 with sigma of 0.02
 C19-C18 \\sim C19A-C18A
 with sigma of 0.04
 C17-C18 \\sim C17A-C18A
 with sigma of 0.04
 C35-C39A \\sim C35-C39
 with sigma of 0.04
 C27A-C28A \\sim C27-C28
 with sigma of 0.02
 C35-C38A \\sim C35-C38
 with sigma of 0.04
 C35-C37A \\sim C35-C37
 with sigma of 0.04
 C27A-C29A \\sim C27-C29
 with sigma of 0.02
 C39A-C38A \\sim C39-C38
 with sigma of 0.04
 C46-C47 \\sim C46A-C47A
 with sigma of 0.02
 C39A-C37A \\sim C39-C37
 with sigma of 0.04
 C43-C44 \\sim C43A-C44A
 with sigma of 0.02
 C38A-C37A \\sim C38-C37
 with sigma of 0.04
 N4-C30A \\sim N4-C30
 with sigma of 0.04
 N4-C28A \\sim N4-C28
 with sigma of 0.04
 C45-C44 \\sim C45A-C44A
 with sigma of 0.02
 N4-C29A \\sim N4-C29
 with sigma of 0.04
 C42-C46 \\sim C42A-C46A
 with sigma of 0.04
 C42-C44 \\sim C42A-C44A
 with sigma of 0.04
 C30A-C28A \\sim C30-C28
 with sigma of 0.04
 C30A-C29A \\sim C30-C29
 with sigma of 0.04
 C46-C44 \\sim C46A-C44A
 with sigma of 0.04
 C43-C45 \\sim C43A-C45A
 with sigma of 0.04
 C28A-C29A \\sim C28-C29
 with sigma of 0.04
 C43-C47 \\sim C43A-C47A
 with sigma of 0.04
 C45-C47 \\sim C45A-C47A
 with sigma of 0.04
3. Uiso/Uaniso restraints and constraints
C16 \\sim C16A \\sim C17 \\sim C17A \\sim C18 \\sim C18A \\sim C19 \\sim C19A:
within 2A with sigma of 0.005 and sigma for terminal atoms of 0.01 within 2A
C36 \\sim C36A \\sim C37 \\sim C37A \\sim C38 \\sim C38A \\sim C39 \\sim C39A:
within 2A with sigma of 0.005 and sigma for terminal atoms of 0.01 within 2A
C27 \\sim C27A \\sim C28 \\sim C28A \\sim C29 \\sim C29A \\sim C30 \\sim C30A:
within 2A with sigma of 0.01 and sigma for terminal atoms of 0.02 within 2A
C42 \\sim C43 \\sim C44 \\sim C45 \\sim C46 \\sim C47 \\sim C42A \\sim C43A
\\sim C44A \\sim C45A \\sim C46A \\sim C47A: within 2A with sigma of 0.01 and
sigma for terminal atoms of 0.02 within 2A
4. Others
 Sof(C27)=Sof(C28)=Sof(H28A)=Sof(H28B)=Sof(H28C)=Sof(C29)=Sof(H29A)=Sof(H29B)=
 Sof(H29C)=Sof(C30)=Sof(H30A)=Sof(H30B)=Sof(H30C)=1-FVAR(1)
 Sof(C27A)=Sof(C28A)=Sof(H28D)=Sof(H28E)=Sof(H28F)=Sof(C29A)=Sof(H29D)=
 Sof(H29E)=Sof(H29F)=Sof(C30A)=Sof(H30D)=Sof(H30E)=Sof(H30F)=FVAR(1)
 Sof(C36)=Sof(C37)=Sof(H37A)=Sof(H37B)=Sof(H37C)=Sof(C38)=Sof(H38A)=Sof(H38B)=
 Sof(H38C)=Sof(C39)=Sof(H39A)=Sof(H39B)=Sof(H39C)=1-FVAR(2)
 Sof(C36A)=Sof(C37A)=Sof(H37D)=Sof(H37E)=Sof(H37F)=Sof(C38A)=Sof(H38D)=
 Sof(H38E)=Sof(H38F)=Sof(C39A)=Sof(H39D)=Sof(H39E)=Sof(H39F)=FVAR(2)
 Sof(C45A)=Sof(D45A)=Sof(C46A)=Sof(D46A)=Sof(C47A)=Sof(D47A)=Sof(C42A)=
 Sof(D42A)=Sof(C43A)=Sof(D43A)=Sof(C44A)=Sof(D44A)=1-FVAR(3)
 Sof(C45)=Sof(D45)=Sof(C46)=Sof(D46)=Sof(C47)=Sof(D47)=Sof(C42)=Sof(D42)=
 Sof(C43)=Sof(D43)=Sof(C44)=Sof(D44)=FVAR(3)
 Sof(C16A)=Sof(C17A)=Sof(H17D)=Sof(H17E)=Sof(H17F)=Sof(C18A)=Sof(H18D)=
 Sof(H18E)=Sof(H18F)=Sof(C19A)=Sof(H19D)=Sof(H19E)=Sof(H19F)=1-FVAR(4)
 Sof(C16)=Sof(C17)=Sof(H17A)=Sof(H17B)=Sof(H17C)=Sof(C18)=Sof(H18A)=Sof(H18B)=
 Sof(H18C)=Sof(C19)=Sof(H19A)=Sof(H19B)=Sof(H19C)=FVAR(4)
5.a Aromatic/amide H refined with riding coordinates:
 C11(H11), C12(H12), C13(H13), C14(H14), C15(H15), C22(H22), C23(H23),
 C24(H24), C25(H25), C26(H26), C31(H31), C32(H32), C33(H33), C34(H34), C45(D45),
  C46(D46), C47(D47), C42(D42), C43(D43), C44(D44), C45A(D45A), C46A(D46A),
 C47A(D47A), C42A(D42A), C43A(D43A), C44A(D44A)
5.b Fitted hexagon refined as free rotating group:
 C45(C46,C47,C42,C43,C44), C45A(C46A,C47A,C42A,C43A,C44A)
5.c Idealised Me refined as rotating group:
 C2(H2A,H2B,H2C), C3(H3A,H3B,H3C), C4(H4A,H4B,H4C), C6(H6A,H6B,H6C), C7(H7A,
 H7B,H7C), C8(H8A,H8B,H8C), C17(H17A,H17B,H17C), C17A(H17D,H17E,H17F), C18(H18A,
 H18B,H18C), C18A(H18D,H18E,H18F), C19(H19A,H19B,H19C), C19A(H19D,H19E,H19F),
 C28(H28A,H28B,H28C), C28A(H28D,H28E,H28F), C29(H29A,H29B,H29C), C29A(H29D,H29E,
 H29F), C30(H30A,H30B,H30C), C30A(H30D,H30E,H30F), C37(H37A,H37B,H37C),
 C37A(H37D,H37E,H37F), C38(H38A,H38B,H38C), C38A(H38D,H38E,H38F), C39(H39A,H39B,
 H39C), C39A(H39D,H39E,H39F)
;
_atom_sites_solution_hydrogens     geom
_atom_sites_solution_primary       ?
_atom_sites_solution_secondary     ?
loop_
  _atom_site_label
  _atom_site_type_symbol
  _atom_site_fract_x
  _atom_site_fract_y
  _atom_site_fract_z
  _atom_site_U_iso_or_equiv
  _atom_site_adp_type
  _atom_site_occupancy
  _atom_site_site_symmetry_order
  _atom_site_calc_flag
  _atom_site_refinement_flags_posn
  _atom_site_refinement_flags_adp
  _atom_site_refinement_flags_occupancy
  _atom_site_disorder_assembly
  _atom_site_disorder_group
 C1 C 0.3144(4) 0.2733(3) 0.8926(3) 0.0359(10) Uani 1 1 d . . . . .
 C2 C 0.3011(5) 0.3875(4) 0.8816(4) 0.0544(15) Uani 1 1 d . . . . .
 H2A H 0.368453 0.391343 0.892084 0.082 Uiso 1 1 calc R U . . .
 H2B H 0.218693 0.442233 0.924717 0.082 Uiso 1 1 calc R U . . .
 H2C H 0.307602 0.402965 0.820958 0.082 Uiso 1 1 calc R U . . .
 C3 C 0.3038(6) 0.2499(5) 0.9865(4) 0.0582(15) Uani 1 1 d . . . . .
 H3A H 0.303582 0.179276 0.995621 0.087 Uiso 1 1 calc R U . . .
 H3B H 0.225015 0.308879 1.029445 0.087 Uiso 1 1 calc R U . . .
 H3C H 0.375841 0.246274 0.995145 0.087 Uiso 1 1 calc R U . . .
 C4 C 0.2093(5) 0.2691(5) 0.8751(4) 0.0573(15) Uani 1 1 d . . . . .
 H4A H 0.222636 0.276245 0.812279 0.086 Uiso 1 1 calc R U . . .
 H4B H 0.127333 0.329813 0.913090 0.086 Uiso 1 1 calc R U . . .
 H4C H 0.210577 0.198645 0.888590 0.086 Uiso 1 1 calc R U . . .
 C5 C 0.7248(4) -0.0669(3) 0.7356(3) 0.0344(9) Uani 1 1 d . . . . .
 C6 C 0.8477(5) -0.0615(4) 0.6831(4) 0.0538(14) Uani 1 1 d . . . . .
 H6A H 0.846522 -0.033604 0.626571 0.081 Uiso 1 1 calc R U . . .
 H6B H 0.920272 -0.135393 0.671141 0.081 Uiso 1 1 calc R U . . .
 H6C H 0.854533 -0.011919 0.718301 0.081 Uiso 1 1 calc R U . . .
 C7 C 0.7332(5) -0.1203(5) 0.8173(4) 0.0520(13) Uani 1 1 d . . . . .
 H7A H 0.810934 -0.191319 0.800246 0.078 Uiso 1 1 calc R U . . .
 H7B H 0.659917 -0.132134 0.847227 0.078 Uiso 1 1 calc R U . . .
 H7C H 0.734357 -0.072312 0.857930 0.078 Uiso 1 1 calc R U . . .
 C8 C 0.7088(5) -0.1341(4) 0.6755(3) 0.0457(12) Uani 1 1 d . . . . .
 H8A H 0.631840 -0.139758 0.708562 0.069 Uiso 1 1 calc R U . . .
 H8B H 0.782087 -0.208079 0.656641 0.069 Uiso 1 1 calc R U . . .
 H8C H 0.702126 -0.097393 0.622921 0.069 Uiso 1 1 calc R U . . .
 C9 C 0.4982(4) 0.0861(3) 0.8095(3) 0.0286(8) Uani 1 1 d . . . . .
 C10 C 0.4311(4) 0.0188(3) 0.8379(3) 0.0274(8) Uani 1 1 d . . . . .
 C11 C 0.4155(4) -0.0238(4) 0.9179(3) 0.0359(10) Uani 1 1 d . . . . .
 H11 H 0.448661 -0.011690 0.956415 0.043 Uiso 1 1 calc R U . . .
 C12 C 0.3510(5) -0.0844(4) 0.9419(3) 0.0452(12) Uani 1 1 d . . . . .
 H12 H 0.340805 -0.114028 0.996850 0.054 Uiso 1 1 calc R U . . .
 C13 C 0.3019(4) -0.1020(4) 0.8872(4) 0.0450(12) Uani 1 1 d . . . . .
 H13 H 0.257923 -0.143484 0.904255 0.054 Uiso 1 1 calc R U . . .
 C14 C 0.3165(4) -0.0595(4) 0.8076(3) 0.0406(11) Uani 1 1 d . . . . .
 H14 H 0.282017 -0.070876 0.769724 0.049 Uiso 1 1 calc R U . . .
 C15 C 0.3816(4) 0.0000(4) 0.7829(3) 0.0335(9) Uani 1 1 d . . . . .
 H15 H 0.392515 0.028490 0.727511 0.040 Uiso 1 1 calc R U . . .
 C16 C 0.6346(8) 0.5502(7) 0.8293(8) 0.046(2) Uani 0.70(3) 1 d D U P A 1
 C16A C 0.6290(19) 0.5601(13) 0.8090(16) 0.050(3) Uani 0.30(3) 1 d D U P A 2
 C17 C 0.6504(10) 0.6491(7) 0.7986(11) 0.054(3) Uani 0.70(3) 1 d D U P A 1
 H17A H 0.659269 0.653230 0.736395 0.081 Uiso 0.70(3) 1 calc R U P A 1
 H17B H 0.726155 0.642401 0.803392 0.081 Uiso 0.70(3) 1 calc R U P A 1
 H17C H 0.576100 0.716145 0.836090 0.081 Uiso 0.70(3) 1 calc R U P A 1
 C17A C 0.653(3) 0.6485(16) 0.761(2) 0.054(4) Uani 0.30(3) 1 d D U P A 2
 H17D H 0.732583 0.641326 0.759256 0.081 Uiso 0.30(3) 1 calc R U P A 2
 H17E H 0.583576 0.721212 0.791446 0.081 Uiso 0.30(3) 1 calc R U P A 2
 H17F H 0.660270 0.640452 0.699327 0.081 Uiso 0.30(3) 1 calc R U P A 2
 C18 C 0.6381(10) 0.5341(11) 0.9221(6) 0.052(3) Uani 0.70(3) 1 d D U P A 1
 H18A H 0.564743 0.596584 0.965465 0.079 Uiso 0.70(3) 1 calc R U P A 1
 H18B H 0.715903 0.529902 0.920868 0.079 Uiso 0.70(3) 1 calc R U P A 1
 H18C H 0.635984 0.465684 0.939156 0.079 Uiso 0.70(3) 1 calc R U P A 1
 C18A C 0.613(2) 0.576(2) 0.9055(16) 0.061(4) Uani 0.30(3) 1 d D U P A 2
 H18D H 0.636800 0.504428 0.928637 0.092 Uiso 0.30(3) 1 calc R U P A 2
 H18E H 0.525161 0.627741 0.942070 0.092 Uiso 0.30(3) 1 calc R U P A 2
 H18F H 0.668272 0.604335 0.907720 0.092 Uiso 0.30(3) 1 calc R U P A 2
 C19 C 0.5092(9) 0.5648(11) 0.8370(10) 0.049(3) Uani 0.70(3) 1 d D U P A 1
 H19A H 0.506316 0.568508 0.777761 0.074 Uiso 0.70(3) 1 calc R U P A 1
 H19B H 0.440982 0.633166 0.876182 0.074 Uiso 0.70(3) 1 calc R U P A 1
 H19C H 0.498581 0.502113 0.862041 0.074 Uiso 0.70(3) 1 calc R U P A 1
 C19A C 0.509(2) 0.569(3) 0.810(2) 0.049(4) Uani 0.30(3) 1 d D U P A 2
 H19D H 0.505584 0.584708 0.751263 0.074 Uiso 0.30(3) 1 calc R U P A 2
 H19E H 0.436519 0.629047 0.855651 0.074 Uiso 0.30(3) 1 calc R U P A 2
 H19F H 0.507995 0.499552 0.822752 0.074 Uiso 0.30(3) 1 calc R U P A 2
 C20 C 0.8569(4) 0.4033(3) 0.7334(3) 0.0325(9) Uani 1 1 d . . . . .
 C21 C 0.9297(4) 0.4627(3) 0.7245(3) 0.0389(11) Uani 1 1 d . . . . .
 C22 C 0.9622(5) 0.5080(4) 0.6467(4) 0.0509(13) Uani 1 1 d . . . . .
 H22 H 0.937439 0.501125 0.600647 0.061 Uiso 1 1 calc R U . . .
 C23 C 1.0307(6) 0.5631(5) 0.6359(5) 0.0688(19) Uani 1 1 d . . . . .
 H23 H 1.053021 0.593814 0.582400 0.083 Uiso 1 1 calc R U . . .
 C24 C 1.0666(6) 0.5739(5) 0.7019(5) 0.0696(19) Uani 1 1 d . . . . .
 H24 H 1.114834 0.610816 0.693845 0.084 Uiso 1 1 calc R U . . .
 C25 C 1.0326(5) 0.5309(4) 0.7800(5) 0.0609(16) Uani 1 1 d . . . . .
 H25 H 1.055726 0.539860 0.826402 0.073 Uiso 1 1 calc R U . . .
 C26 C 0.9645(5) 0.4745(4) 0.7915(4) 0.0465(12) Uani 1 1 d . . . . .
 H26 H 0.942019 0.444176 0.845218 0.056 Uiso 1 1 calc R U . . .
 C27 C 1.0382(8) 0.2099(8) 0.6590(7) 0.044(3) Uani 0.645(13) 1 d D U P B 2
 C27A C 1.0390(13) 0.2104(13) 0.6607(11) 0.046(5) Uani 0.355(13) 1 d D U P B
 1
 C28 C 1.0884(10) 0.2245(8) 0.5628(6) 0.063(3) Uani 0.645(13) 1 d D U P B 2
 H28A H 1.027755 0.234803 0.537081 0.095 Uiso 0.645(13) 1 calc R U P B 2
 H28B H 1.169176 0.158830 0.530507 0.095 Uiso 0.645(13) 1 calc R U P B 2
 H28C H 1.101146 0.289290 0.557954 0.095 Uiso 0.645(13) 1 calc R U P B 2
 C28A C 1.1236(14) 0.2458(15) 0.5906(13) 0.066(4) Uani 0.355(13) 1 d D U P B
 1
 H28D H 1.089838 0.274113 0.544641 0.099 Uiso 0.355(13) 1 calc R U P B 1
 H28E H 1.208559 0.182622 0.563415 0.099 Uiso 0.355(13) 1 calc R U P B 1
 H28F H 1.127910 0.303918 0.617864 0.099 Uiso 0.355(13) 1 calc R U P B 1
 C29 C 1.1273(10) 0.2033(8) 0.7017(8) 0.064(3) Uani 0.645(13) 1 d D U P B 2
 H29A H 1.150827 0.261468 0.684034 0.095 Uiso 0.645(13) 1 calc R U P B 2
 H29B H 1.203478 0.131103 0.681684 0.095 Uiso 0.645(13) 1 calc R U P B 2
 H29C H 1.084383 0.213045 0.766811 0.095 Uiso 0.645(13) 1 calc R U P B 2
 C29A C 1.0686(17) 0.1768(11) 0.7437(12) 0.053(4) Uani 0.355(13) 1 d D U P B
 1
 H29D H 1.080120 0.233110 0.766410 0.080 Uiso 0.355(13) 1 calc R U P B 1
 H29E H 1.146193 0.105864 0.728087 0.080 Uiso 0.355(13) 1 calc R U P B 1
 H29F H 0.998376 0.170057 0.789776 0.080 Uiso 0.355(13) 1 calc R U P B 1
 C30 C 1.0330(9) 0.1013(6) 0.6679(8) 0.050(2) Uani 0.645(13) 1 d D U P B 2
 H30A H 1.001876 0.092214 0.731101 0.076 Uiso 0.645(13) 1 calc R U P B 2
 H30B H 1.117926 0.039706 0.636379 0.076 Uiso 0.645(13) 1 calc R U P B 2
 H30C H 0.975977 0.102595 0.641890 0.076 Uiso 0.645(13) 1 calc R U P B 2
 C30A C 1.0344(17) 0.1167(14) 0.6200(16) 0.061(4) Uani 0.355(13) 1 d D U P B
 1
 H30D H 0.968634 0.102499 0.663862 0.091 Uiso 0.355(13) 1 calc R U P B 1
 H30E H 1.116524 0.049827 0.603123 0.091 Uiso 0.355(13) 1 calc R U P B 1
 H30F H 1.015268 0.137905 0.566967 0.091 Uiso 0.355(13) 1 calc R U P B 1
 C31 C 0.6888(7) 0.2768(6) 0.4698(4) 0.0725(19) Uani 1 1 d . . . . .
 H31 H 0.652505 0.341106 0.443885 0.087 Uiso 1 1 calc R U . . .
 C32 C 0.8121(7) 0.2292(6) 0.4722(4) 0.0705(18) Uani 1 1 d . . . . .
 H32 H 0.870867 0.256479 0.448931 0.085 Uiso 1 1 calc R U . . .
 C33 C 0.8299(6) 0.1323(5) 0.5166(4) 0.0628(16) Uani 1 1 d . . . . .
 H33 H 0.903195 0.082622 0.526740 0.075 Uiso 1 1 calc R U . . .
 C34 C 0.7218(6) 0.1259(4) 0.5409(4) 0.0578(15) Uani 1 1 d . . . . .
 H34 H 0.707497 0.070679 0.573217 0.069 Uiso 1 1 calc R U . . .
 C35 C 0.6306(6) 0.2134(5) 0.5118(4) 0.0590(15) Uani 1 1 d D . . . .
 C36 C 0.5068(10) 0.2206(10) 0.5125(8) 0.061(2) Uani 0.599(12) 1 d D U P C 2
 C36A C 0.5060(14) 0.2223(15) 0.5129(12) 0.064(3) Uani 0.401(12) 1 d D U P C
 1
 C37 C 0.5531(13) 0.1309(12) 0.4405(9) 0.082(3) Uani 0.599(12) 1 d D U P C 2
 H37A H 0.582723 0.059425 0.462814 0.123 Uiso 0.599(12) 1 calc R U P C 2
 H37B H 0.622938 0.130838 0.388669 0.123 Uiso 0.599(12) 1 calc R U P C 2
 H37C H 0.484002 0.143855 0.423123 0.123 Uiso 0.599(12) 1 calc R U P C 2
 C37A C 0.563(2) 0.1811(19) 0.4156(11) 0.091(4) Uani 0.401(12) 1 d D U P C 1
 H37D H 0.587974 0.232837 0.380856 0.136 Uiso 0.401(12) 1 calc R U P C 1
 H37E H 0.501402 0.175029 0.399200 0.136 Uiso 0.401(12) 1 calc R U P C 1
 H37F H 0.638081 0.108530 0.402986 0.136 Uiso 0.401(12) 1 calc R U P C 1
 C38 C 0.4308(14) 0.3277(12) 0.4859(10) 0.096(4) Uani 0.599(12) 1 d D U P C 2
 H38A H 0.357170 0.328093 0.482303 0.145 Uiso 0.599(12) 1 calc R U P C 2
 H38B H 0.482999 0.336802 0.427519 0.145 Uiso 0.599(12) 1 calc R U P C 2
 H38C H 0.402263 0.388434 0.530297 0.145 Uiso 0.599(12) 1 calc R U P C 2
 C38A C 0.4054(19) 0.3399(15) 0.5291(15) 0.092(4) Uani 0.401(12) 1 d D U P C
 1
 H38D H 0.380512 0.372062 0.589482 0.138 Uiso 0.401(12) 1 calc R U P C 1
 H38E H 0.331846 0.343314 0.523023 0.138 Uiso 0.401(12) 1 calc R U P C 1
 H38F H 0.438037 0.381273 0.485500 0.138 Uiso 0.401(12) 1 calc R U P C 1
 C39 C 0.4353(11) 0.1984(11) 0.6033(7) 0.062(2) Uani 0.599(12) 1 d D U P C 2
 H39A H 0.402380 0.259710 0.648670 0.093 Uiso 0.599(12) 1 calc R U P C 2
 H39B H 0.492672 0.129888 0.618235 0.093 Uiso 0.599(12) 1 calc R U P C 2
 H39C H 0.364897 0.191254 0.601295 0.093 Uiso 0.599(12) 1 calc R U P C 2
 C39A C 0.4834(18) 0.1371(15) 0.5697(11) 0.060(3) Uani 0.401(12) 1 d D U P C
 1
 H39D H 0.564583 0.071459 0.559799 0.091 Uiso 0.401(12) 1 calc R U P C 1
 H39E H 0.430600 0.116636 0.553149 0.091 Uiso 0.401(12) 1 calc R U P C 1
 H39F H 0.440336 0.168170 0.632808 0.091 Uiso 0.401(12) 1 calc R U P C 1
 C40 C 0.4886(7) 0.4170(5) 0.6646(4) 0.0619(16) Uani 1 1 d . . . . .
 C41 C 0.7081(8) 0.4110(6) 0.6023(5) 0.0738(19) Uani 1 1 d . . . . .
 Ge1 Ge 0.60362(4) 0.19960(3) 0.76213(3) 0.02708(12) Uani 1 1 d . . . . .
 Ge2 Ge 0.73831(4) 0.30800(3) 0.73711(3) 0.02879(12) Uani 1 1 d . . . . .
 Mo1 Mo 0.65786(4) 0.29195(3) 0.61842(3) 0.03612(12) Uani 1 1 d . . . . .
 N1 N 0.4417(3) 0.1950(3) 0.8268(2) 0.0293(7) Uani 1 1 d . . . . .
 N2 N 0.6202(3) 0.0481(3) 0.7592(3) 0.0354(8) Uani 1 1 d . . . . .
 N3 N 0.7328(3) 0.4466(3) 0.7686(3) 0.0347(8) Uani 1 1 d D . . . .
 N4 N 0.9067(3) 0.2974(3) 0.7022(3) 0.0392(9) Uani 1 1 d D . . . .
 O1 O 0.3939(5) 0.4894(4) 0.6850(4) 0.0888(16) Uani 1 1 d . . . . .
 O2 O 0.7389(7) 0.4811(5) 0.5887(4) 0.1038(19) Uani 1 1 d . . . . .
 P1 P 0.67958(14) 0.22658(11) 0.85580(8) 0.0403(3) Uani 1 1 d . . . . .
 C45 C -0.0080(5) 0.9138(4) 0.8823(5) 0.071(2) Uani 0.661(6) 1 d DG U P D 1
 D45 D -0.070807 0.987723 0.886789 0.085 Uiso 0.661(6) 1 calc R U P D 1
 C46 C -0.0062(6) 0.8641(5) 0.9589(4) 0.074(3) Uani 0.661(6) 1 d DG U P D 1
 D46 D -0.067810 0.903995 1.015770 0.089 Uiso 0.661(6) 1 calc R U P D 1
 C47 C 0.0857(6) 0.7559(5) 0.9524(4) 0.073(2) Uani 0.661(6) 1 d DG U P D 1
 D47 D 0.086886 0.721922 1.004735 0.087 Uiso 0.661(6) 1 calc R U P D 1
 C42 C 0.1758(5) 0.6975(4) 0.8692(5) 0.064(2) Uani 0.661(6) 1 d DG U P D 1
 D42 D 0.238586 0.623576 0.864718 0.077 Uiso 0.661(6) 1 calc R U P D 1
 C43 C 0.1740(5) 0.7472(5) 0.7926(4) 0.064(2) Uani 0.661(6) 1 d DG U P D 1
 D43 D 0.235591 0.707302 0.735736 0.076 Uiso 0.661(6) 1 calc R U P D 1
 C44 C 0.0821(6) 0.8554(5) 0.7991(4) 0.070(2) Uani 0.661(6) 1 d DG U P D 1
 D44 D 0.080896 0.889375 0.746770 0.085 Uiso 0.661(6) 1 calc R U P D 1
 C45A C -0.0145(11) 0.8824(8) 0.9378(10) 0.074(4) Uani 0.339(6) 1 d DG U P D
 2
 D45A D -0.078500 0.950948 0.932796 0.089 Uiso 0.339(6) 1 calc R U P D 2
 C46A C 0.0039(11) 0.8656(8) 1.0170(9) 0.070(3) Uani 0.339(6) 1 d DG U P D 2
 D46A D -0.047539 0.922643 1.066208 0.084 Uiso 0.339(6) 1 calc R U P D 2
 C47A C 0.0977(11) 0.7653(9) 1.0243(8) 0.068(3) Uani 0.339(6) 1 d DG U P D 2
 D47A D 0.110223 0.753794 1.078495 0.081 Uiso 0.339(6) 1 calc R U P D 2
 C42A C 0.1730(10) 0.6818(7) 0.9524(9) 0.066(3) Uani 0.339(6) 1 d DG U P D 2
 D42A D 0.237025 0.613249 0.957371 0.080 Uiso 0.339(6) 1 calc R U P D 2
 C43A C 0.1546(12) 0.6986(9) 0.8731(8) 0.064(3) Uani 0.339(6) 1 d DG U P D 2
 D43A D 0.206066 0.641553 0.823959 0.077 Uiso 0.339(6) 1 calc R U P D 2
 C44A C 0.0609(13) 0.7989(11) 0.8658(9) 0.074(3) Uani 0.339(6) 1 d DG U P D 2
 D44A D 0.048304 0.810401 0.811670 0.088 Uiso 0.339(6) 1 calc R U P D 2

loop_
  _atom_site_aniso_label
  _atom_site_aniso_U_11
  _atom_site_aniso_U_22
  _atom_site_aniso_U_33
  _atom_site_aniso_U_23
  _atom_site_aniso_U_13
  _atom_site_aniso_U_12
 C1 0.027(2) 0.028(2) 0.043(3) -0.0076(18) -0.0044(19) -0.0120(17)
 C2 0.042(3) 0.028(2) 0.070(4) -0.011(2) 0.001(3) -0.015(2)
 C3 0.069(4) 0.048(3) 0.040(3) -0.012(2) -0.005(3) -0.026(3)
 C4 0.030(3) 0.045(3) 0.086(4) -0.016(3) -0.017(3) -0.011(2)
 C5 0.032(2) 0.0222(19) 0.045(3) -0.0035(17) -0.0140(19) -0.0100(17)
 C6 0.030(2) 0.031(2) 0.083(4) -0.001(2) -0.014(3) -0.007(2)
 C7 0.038(3) 0.056(3) 0.050(3) 0.001(2) -0.024(2) -0.008(2)
 C8 0.053(3) 0.029(2) 0.051(3) -0.006(2) -0.023(2) -0.013(2)
 C9 0.029(2) 0.0271(19) 0.034(2) -0.0025(16) -0.0160(17) -0.0129(17)
 C10 0.028(2) 0.0229(18) 0.032(2) -0.0014(15) -0.0109(17) -0.0129(16)
 C11 0.033(2) 0.039(2) 0.032(2) 0.0041(18) -0.0157(19) -0.0124(19)
 C12 0.038(3) 0.036(2) 0.043(3) 0.013(2) -0.007(2) -0.011(2)
 C13 0.033(2) 0.026(2) 0.062(3) -0.005(2) -0.001(2) -0.0163(19)
 C14 0.038(2) 0.042(3) 0.050(3) -0.004(2) -0.013(2) -0.027(2)
 C15 0.039(2) 0.037(2) 0.034(2) 0.0053(18) -0.0176(19) -0.023(2)
 C16 0.029(2) 0.030(2) 0.066(5) -0.021(3) 0.001(3) -0.016(2)
 C16A 0.032(3) 0.031(3) 0.068(5) -0.022(4) 0.003(4) -0.013(3)
 C17 0.036(3) 0.026(3) 0.078(6) -0.021(4) 0.001(4) -0.013(2)
 C17A 0.036(5) 0.025(5) 0.073(7) -0.018(6) 0.007(6) -0.011(4)
 C18 0.039(4) 0.038(4) 0.058(4) -0.024(4) 0.000(3) -0.012(3)
 C18A 0.040(5) 0.037(5) 0.072(6) -0.021(5) 0.001(5) -0.007(5)
 C19 0.027(3) 0.038(3) 0.069(6) -0.021(4) -0.002(3) -0.014(3)
 C19A 0.030(5) 0.033(5) 0.068(7) -0.026(6) 0.001(5) -0.012(4)
 C20 0.031(2) 0.025(2) 0.035(2) 0.0003(16) -0.0045(18) -0.0154(17)
 C21 0.026(2) 0.025(2) 0.055(3) -0.0033(19) -0.004(2) -0.0134(18)
 C22 0.040(3) 0.048(3) 0.064(3) 0.006(2) -0.011(2) -0.028(2)
 C23 0.053(4) 0.061(4) 0.096(5) 0.019(3) -0.012(3) -0.045(3)
 C24 0.045(3) 0.048(3) 0.122(6) 0.009(3) -0.024(4) -0.033(3)
 C25 0.046(3) 0.040(3) 0.107(5) -0.001(3) -0.038(3) -0.022(3)
 C26 0.039(3) 0.034(2) 0.065(3) -0.003(2) -0.018(2) -0.018(2)
 C27 0.032(4) 0.031(4) 0.061(4) -0.011(3) -0.023(3) -0.003(3)
 C27A 0.035(5) 0.033(5) 0.064(6) -0.013(5) -0.023(5) -0.006(5)
 C28 0.050(5) 0.055(5) 0.052(5) -0.011(4) -0.003(4) -0.012(4)
 C28A 0.031(6) 0.063(7) 0.080(8) -0.029(7) -0.016(6) -0.003(6)
 C29 0.048(5) 0.049(5) 0.074(6) -0.010(4) -0.034(4) 0.001(4)
 C29A 0.048(7) 0.030(6) 0.088(8) -0.002(6) -0.037(6) -0.015(5)
 C30 0.044(4) 0.027(4) 0.055(5) -0.008(4) -0.007(4) -0.007(3)
 C30A 0.045(6) 0.042(7) 0.077(8) -0.033(7) -0.029(7) 0.002(5)
 C31 0.075(5) 0.071(4) 0.043(3) 0.009(3) -0.018(3) -0.019(4)
 C32 0.063(4) 0.074(4) 0.054(4) 0.011(3) -0.009(3) -0.029(3)
 C33 0.056(4) 0.058(4) 0.057(4) -0.006(3) -0.017(3) -0.017(3)
 C34 0.063(4) 0.038(3) 0.050(3) -0.005(2) -0.007(3) -0.018(3)
 C35 0.066(4) 0.067(4) 0.040(3) 0.002(3) -0.023(3) -0.027(3)
 C36 0.070(4) 0.075(4) 0.049(3) 0.005(3) -0.037(3) -0.033(3)
 C36A 0.072(4) 0.077(4) 0.051(4) 0.005(3) -0.036(3) -0.032(4)
 C37 0.088(5) 0.091(5) 0.060(5) -0.006(4) -0.038(4) -0.030(5)
 C37A 0.094(6) 0.086(6) 0.056(5) 0.008(5) -0.024(5) -0.020(5)
 C38 0.091(5) 0.099(5) 0.053(5) 0.010(5) -0.034(5) -0.006(5)
 C38A 0.084(6) 0.095(6) 0.066(6) 0.007(6) -0.030(6) -0.019(5)
 C39 0.065(5) 0.080(5) 0.060(5) 0.011(4) -0.035(4) -0.042(4)
 C39A 0.070(5) 0.078(5) 0.059(5) 0.009(4) -0.036(4) -0.046(4)
 C40 0.082(5) 0.043(3) 0.051(3) 0.004(2) -0.031(3) -0.018(3)
 C41 0.099(5) 0.080(5) 0.067(4) 0.032(4) -0.036(4) -0.062(4)
 Ge1 0.0256(2) 0.0223(2) 0.0334(2) -0.00396(16) -0.01033(18) -0.01159(17)
 Ge2 0.0362(2) 0.0211(2) 0.0310(2) 0.00086(16) -0.01012(19) -0.01721(18)
 Mo1 0.0398(2) 0.02639(19) 0.0299(2) -0.00183(14) -0.01589(17) -0.00418(16)
 N1 0.0257(17) 0.0213(16) 0.0379(19) -0.0011(13) -0.0081(15) -0.0117(14)
 N2 0.0255(18) 0.0218(16) 0.058(2) -0.0082(15) -0.0131(17) -0.0111(14)
 N3 0.0282(18) 0.0205(16) 0.046(2) -0.0072(14) -0.0003(16) -0.0138(14)
 N4 0.0277(19) 0.0261(18) 0.055(2) -0.0105(16) -0.0056(17) -0.0122(15)
 O1 0.065(3) 0.081(3) 0.086(4) -0.001(3) -0.033(3) -0.006(3)
 O2 0.158(6) 0.094(4) 0.106(4) 0.051(3) -0.063(4) -0.093(4)
 P1 0.0638(8) 0.0460(7) 0.0402(7) 0.0178(5) -0.0302(6) -0.0426(7)
 C45 0.038(3) 0.047(4) 0.113(5) 0.003(4) -0.022(4) -0.014(3)
 C46 0.040(3) 0.051(4) 0.104(5) -0.008(4) -0.007(4) -0.016(3)
 C47 0.044(3) 0.051(3) 0.103(4) 0.000(3) -0.008(3) -0.023(3)
 C42 0.039(3) 0.040(3) 0.104(5) -0.012(3) -0.019(3) -0.016(3)
 C43 0.047(3) 0.050(4) 0.097(5) -0.018(3) -0.027(3) -0.023(3)
 C44 0.050(4) 0.062(4) 0.105(5) 0.006(4) -0.035(4) -0.027(3)
 C45A 0.038(4) 0.052(5) 0.105(6) -0.005(5) -0.013(5) -0.011(4)
 C46A 0.042(5) 0.049(5) 0.103(6) -0.008(5) -0.011(5) -0.021(4)
 C47A 0.042(5) 0.052(5) 0.101(7) -0.007(5) -0.010(5) -0.029(4)
 C42A 0.040(5) 0.046(5) 0.103(6) -0.009(5) -0.011(5) -0.023(4)
 C43A 0.039(4) 0.043(4) 0.103(5) -0.012(4) -0.021(4) -0.016(4)
 C44A 0.044(4) 0.054(4) 0.107(5) -0.008(4) -0.023(4) -0.015(3)

_geom_special_details
;
 All esds (except the esd in the dihedral angle between two l.s. planes)
 are estimated using the full covariance matrix.  The cell esds are taken
 into account individually in the estimation of esds in distances, angles
 and torsion angles; correlations between esds in cell parameters are only
 used when they are defined by crystal symmetry.  An approximate (isotropic)
 treatment of cell esds is used for estimating esds involving l.s. planes.
;
loop_
  _geom_bond_atom_site_label_1
  _geom_bond_atom_site_label_2
  _geom_bond_distance
  _geom_bond_site_symmetry_2
  _geom_bond_publ_flag
 C1 C2 1.514(6) . ?
 C1 C3 1.515(7) . ?
 C1 C4 1.528(7) . ?
 C1 N1 1.485(5) . ?
 C2 H2A 0.9800 . ?
 C2 H2B 0.9800 . ?
 C2 H2C 0.9800 . ?
 C3 H3A 0.9800 . ?
 C3 H3B 0.9800 . ?
 C3 H3C 0.9800 . ?
 C4 H4A 0.9800 . ?
 C4 H4B 0.9800 . ?
 C4 H4C 0.9800 . ?
 C5 C6 1.538(7) . ?
 C5 C7 1.498(7) . ?
 C5 C8 1.529(6) . ?
 C5 N2 1.481(5) . ?
 C6 H6A 0.9800 . ?
 C6 H6B 0.9800 . ?
 C6 H6C 0.9800 . ?
 C7 H7A 0.9800 . ?
 C7 H7B 0.9800 . ?
 C7 H7C 0.9800 . ?
 C8 H8A 0.9800 . ?
 C8 H8B 0.9800 . ?
 C8 H8C 0.9800 . ?
 C9 C10 1.498(6) . ?
 C9 Ge1 2.451(4) . ?
 C9 N1 1.326(5) . ?
 C9 N2 1.327(5) . ?
 C10 C11 1.380(6) . ?
 C10 C15 1.386(6) . ?
 C11 H11 0.9500 . ?
 C11 C12 1.390(7) . ?
 C12 H12 0.9500 . ?
 C12 C13 1.370(8) . ?
 C13 H13 0.9500 . ?
 C13 C14 1.374(8) . ?
 C14 H14 0.9500 . ?
 C14 C15 1.383(6) . ?
 C15 H15 0.9500 . ?
 C16 C17 1.505(10) . ?
 C16 C18 1.533(11) . ?
 C16 C19 1.504(9) . ?
 C16 N3 1.481(7) . ?
 C16A C17A 1.506(16) . ?
 C16A C18A 1.530(18) . ?
 C16A C19A 1.499(16) . ?
 C16A N3 1.487(14) . ?
 C17 H17A 0.9800 . ?
 C17 H17B 0.9800 . ?
 C17 H17C 0.9800 . ?
 C17A H17D 0.9800 . ?
 C17A H17E 0.9800 . ?
 C17A H17F 0.9800 . ?
 C18 H18A 0.9800 . ?
 C18 H18B 0.9800 . ?
 C18 H18C 0.9800 . ?
 C18A H18D 0.9800 . ?
 C18A H18E 0.9800 . ?
 C18A H18F 0.9800 . ?
 C19 H19A 0.9800 . ?
 C19 H19B 0.9800 . ?
 C19 H19C 0.9800 . ?
 C19A H19D 0.9800 . ?
 C19A H19E 0.9800 . ?
 C19A H19F 0.9800 . ?
 C20 C21 1.486(6) . ?
 C20 Ge2 2.443(4) . ?
 C20 N3 1.319(6) . ?
 C20 N4 1.340(5) . ?
 C21 C22 1.387(7) . ?
 C21 C26 1.378(7) . ?
 C22 H22 0.9500 . ?
 C22 C23 1.383(7) . ?
 C23 H23 0.9500 . ?
 C23 C24 1.370(10) . ?
 C24 H24 0.9500 . ?
 C24 C25 1.376(10) . ?
 C25 H25 0.9500 . ?
 C25 C26 1.393(7) . ?
 C26 H26 0.9500 . ?
 C27 C28 1.497(12) . ?
 C27 C29 1.533(11) . ?
 C27 C30 1.531(11) . ?
 C27 N4 1.468(9) . ?
 C27A C28A 1.497(16) . ?
 C27A C29A 1.534(16) . ?
 C27A C30A 1.533(15) . ?
 C27A N4 1.470(14) . ?
 C28 H28A 0.9800 . ?
 C28 H28B 0.9800 . ?
 C28 H28C 0.9800 . ?
 C28A H28D 0.9800 . ?
 C28A H28E 0.9800 . ?
 C28A H28F 0.9800 . ?
 C29 H29A 0.9800 . ?
 C29 H29B 0.9800 . ?
 C29 H29C 0.9800 . ?
 C29A H29D 0.9800 . ?
 C29A H29E 0.9800 . ?
 C29A H29F 0.9800 . ?
 C30 H30A 0.9800 . ?
 C30 H30B 0.9800 . ?
 C30 H30C 0.9800 . ?
 C30A H30D 0.9800 . ?
 C30A H30E 0.9800 . ?
 C30A H30F 0.9800 . ?
 C31 H31 0.9500 . ?
 C31 C32 1.438(10) . ?
 C31 C35 1.402(9) . ?
 C31 Mo1 2.314(6) . ?
 C32 H32 0.9500 . ?
 C32 C33 1.443(9) . ?
 C32 Mo1 2.348(6) . ?
 C33 H33 0.9500 . ?
 C33 C34 1.355(9) . ?
 C33 Mo1 2.390(6) . ?
 C34 H34 0.9500 . ?
 C34 C35 1.451(9) . ?
 C34 Mo1 2.323(5) . ?
 C35 C36 1.565(12) . ?
 C35 C36A 1.564(15) . ?
 C35 Mo1 2.333(6) . ?
 C36 C37 1.501(13) . ?
 C36 C38 1.493(13) . ?
 C36 C39 1.524(13) . ?
 C36A C37A 1.496(16) . ?
 C36A C38A 1.495(16) . ?
 C36A C39A 1.520(16) . ?
 C37 H37A 0.9800 . ?
 C37 H37B 0.9800 . ?
 C37 H37C 0.9800 . ?
 C37A H37D 0.9800 . ?
 C37A H37E 0.9800 . ?
 C37A H37F 0.9800 . ?
 C38 H38A 0.9800 . ?
 C38 H38B 0.9800 . ?
 C38 H38C 0.9800 . ?
 C38A H38D 0.9800 . ?
 C38A H38E 0.9800 . ?
 C38A H38F 0.9800 . ?
 C39 H39A 0.9800 . ?
 C39 H39B 0.9800 . ?
 C39 H39C 0.9800 . ?
 C39A H39D 0.9800 . ?
 C39A H39E 0.9800 . ?
 C39A H39F 0.9800 . ?
 C40 Mo1 1.941(7) . ?
 C40 O1 1.101(7) . ?
 C41 Mo1 2.009(7) . ?
 C41 O2 1.192(8) . ?
 Ge1 Ge2 2.7101(9) . ?
 Ge1 Mo1 2.6132(10) . ?
 Ge1 N1 1.999(3) . ?
 Ge1 N2 2.009(3) . ?
 Ge1 P1 2.2453(13) . ?
 Ge2 Mo1 2.5954(8) . ?
 Ge2 N3 1.984(3) . ?
 Ge2 N4 1.980(4) . ?
 Ge2 P1 2.2368(14) . ?
 C45 D45 0.9500 . ?
 C45 C46 1.3900 . ?
 C45 C44 1.3900 . ?
 C46 D46 0.9500 . ?
 C46 C47 1.3900 . ?
 C47 D47 0.9500 . ?
 C47 C42 1.3900 . ?
 C42 D42 0.9500 . ?
 C42 C43 1.3900 . ?
 C43 D43 0.9500 . ?
 C43 C44 1.3900 . ?
 C44 D44 0.9500 . ?
 C45A D45A 0.9500 . ?
 C45A C46A 1.3900 . ?
 C45A C44A 1.3900 . ?
 C46A D46A 0.9500 . ?
 C46A C47A 1.3900 . ?
 C47A D47A 0.9500 . ?
 C47A C42A 1.3900 . ?
 C42A D42A 0.9500 . ?
 C42A C43A 1.3900 . ?
 C43A D43A 0.9500 . ?
 C43A C44A 1.3900 . ?
 C44A D44A 0.9500 . ?

loop_
  _geom_angle_atom_site_label_1
  _geom_angle_atom_site_label_2
  _geom_angle_atom_site_label_3
  _geom_angle
  _geom_angle_site_symmetry_1
  _geom_angle_site_symmetry_3
  _geom_angle_publ_flag
 C2 C1 C3 109.4(4) . . ?
 C2 C1 C4 108.5(4) . . ?
 C3 C1 C4 110.2(5) . . ?
 N1 C1 C2 106.5(4) . . ?
 N1 C1 C3 110.3(4) . . ?
 N1 C1 C4 111.9(4) . . ?
 C1 C2 H2A 109.5 . . ?
 C1 C2 H2B 109.5 . . ?
 C1 C2 H2C 109.5 . . ?
 H2A C2 H2B 109.5 . . ?
 H2A C2 H2C 109.5 . . ?
 H2B C2 H2C 109.5 . . ?
 C1 C3 H3A 109.5 . . ?
 C1 C3 H3B 109.5 . . ?
 C1 C3 H3C 109.5 . . ?
 H3A C3 H3B 109.5 . . ?
 H3A C3 H3C 109.5 . . ?
 H3B C3 H3C 109.5 . . ?
 C1 C4 H4A 109.5 . . ?
 C1 C4 H4B 109.5 . . ?
 C1 C4 H4C 109.5 . . ?
 H4A C4 H4B 109.5 . . ?
 H4A C4 H4C 109.5 . . ?
 H4B C4 H4C 109.5 . . ?
 C7 C5 C6 109.0(4) . . ?
 C7 C5 C8 110.6(4) . . ?
 C8 C5 C6 108.5(4) . . ?
 N2 C5 C6 106.9(3) . . ?
 N2 C5 C7 111.2(4) . . ?
 N2 C5 C8 110.5(4) . . ?
 C5 C6 H6A 109.5 . . ?
 C5 C6 H6B 109.5 . . ?
 C5 C6 H6C 109.5 . . ?
 H6A C6 H6B 109.5 . . ?
 H6A C6 H6C 109.5 . . ?
 H6B C6 H6C 109.5 . . ?
 C5 C7 H7A 109.5 . . ?
 C5 C7 H7B 109.5 . . ?
 C5 C7 H7C 109.5 . . ?
 H7A C7 H7B 109.5 . . ?
 H7A C7 H7C 109.5 . . ?
 H7B C7 H7C 109.5 . . ?
 C5 C8 H8A 109.5 . . ?
 C5 C8 H8B 109.5 . . ?
 C5 C8 H8C 109.5 . . ?
 H8A C8 H8B 109.5 . . ?
 H8A C8 H8C 109.5 . . ?
 H8B C8 H8C 109.5 . . ?
 C10 C9 Ge1 178.6(3) . . ?
 N1 C9 C10 124.4(4) . . ?
 N1 C9 Ge1 54.5(2) . . ?
 N1 C9 N2 109.5(4) . . ?
 N2 C9 C10 126.0(4) . . ?
 N2 C9 Ge1 55.0(2) . . ?
 C11 C10 C9 121.9(4) . . ?
 C11 C10 C15 118.9(4) . . ?
 C15 C10 C9 119.2(4) . . ?
 C10 C11 H11 120.1 . . ?
 C10 C11 C12 119.9(4) . . ?
 C12 C11 H11 120.1 . . ?
 C11 C12 H12 119.6 . . ?
 C13 C12 C11 120.7(4) . . ?
 C13 C12 H12 119.6 . . ?
 C12 C13 H13 120.1 . . ?
 C12 C13 C14 119.9(4) . . ?
 C14 C13 H13 120.1 . . ?
 C13 C14 H14 120.2 . . ?
 C13 C14 C15 119.7(4) . . ?
 C15 C14 H14 120.2 . . ?
 C10 C15 H15 119.5 . . ?
 C14 C15 C10 121.0(4) . . ?
 C14 C15 H15 119.5 . . ?
 C17 C16 C18 109.9(7) . . ?
 C19 C16 C17 111.5(8) . . ?
 C19 C16 C18 107.0(7) . . ?
 N3 C16 C17 113.5(7) . . ?
 N3 C16 C18 108.2(7) . . ?
 N3 C16 C19 106.6(6) . . ?
 C17A C16A C18A 109.4(15) . . ?
 C19A C16A C17A 109.8(17) . . ?
 C19A C16A C18A 108.5(15) . . ?
 N3 C16A C17A 113.3(15) . . ?
 N3 C16A C18A 107.6(15) . . ?
 N3 C16A C19A 108.1(15) . . ?
 C16 C17 H17A 109.5 . . ?
 C16 C17 H17B 109.5 . . ?
 C16 C17 H17C 109.5 . . ?
 H17A C17 H17B 109.5 . . ?
 H17A C17 H17C 109.5 . . ?
 H17B C17 H17C 109.5 . . ?
 C16A C17A H17D 109.5 . . ?
 C16A C17A H17E 109.5 . . ?
 C16A C17A H17F 109.5 . . ?
 H17D C17A H17E 109.5 . . ?
 H17D C17A H17F 109.5 . . ?
 H17E C17A H17F 109.5 . . ?
 C16 C18 H18A 109.5 . . ?
 C16 C18 H18B 109.5 . . ?
 C16 C18 H18C 109.5 . . ?
 H18A C18 H18B 109.5 . . ?
 H18A C18 H18C 109.5 . . ?
 H18B C18 H18C 109.5 . . ?
 C16A C18A H18D 109.5 . . ?
 C16A C18A H18E 109.5 . . ?
 C16A C18A H18F 109.5 . . ?
 H18D C18A H18E 109.5 . . ?
 H18D C18A H18F 109.5 . . ?
 H18E C18A H18F 109.5 . . ?
 C16 C19 H19A 109.5 . . ?
 C16 C19 H19B 109.5 . . ?
 C16 C19 H19C 109.5 . . ?
 H19A C19 H19B 109.5 . . ?
 H19A C19 H19C 109.5 . . ?
 H19B C19 H19C 109.5 . . ?
 C16A C19A H19D 109.5 . . ?
 C16A C19A H19E 109.5 . . ?
 C16A C19A H19F 109.5 . . ?
 H19D C19A H19E 109.5 . . ?
 H19D C19A H19F 109.5 . . ?
 H19E C19A H19F 109.5 . . ?
 C21 C20 Ge2 175.9(4) . . ?
 N3 C20 C21 126.3(4) . . ?
 N3 C20 Ge2 54.2(2) . . ?
 N3 C20 N4 108.2(4) . . ?
 N4 C20 C21 125.4(4) . . ?
 N4 C20 Ge2 54.0(2) . . ?
 C22 C21 C20 118.5(5) . . ?
 C26 C21 C20 121.9(4) . . ?
 C26 C21 C22 119.6(4) . . ?
 C21 C22 H22 120.0 . . ?
 C23 C22 C21 120.0(6) . . ?
 C23 C22 H22 120.0 . . ?
 C22 C23 H23 119.7 . . ?
 C24 C23 C22 120.5(6) . . ?
 C24 C23 H23 119.7 . . ?
 C23 C24 H24 120.1 . . ?
 C23 C24 C25 119.7(5) . . ?
 C25 C24 H24 120.1 . . ?
 C24 C25 H25 119.8 . . ?
 C24 C25 C26 120.4(6) . . ?
 C26 C25 H25 119.8 . . ?
 C21 C26 C25 119.7(6) . . ?
 C21 C26 H26 120.1 . . ?
 C25 C26 H26 120.1 . . ?
 C28 C27 C29 109.8(9) . . ?
 C28 C27 C30 110.5(8) . . ?
 C30 C27 C29 106.9(8) . . ?
 N4 C27 C28 108.6(7) . . ?
 N4 C27 C29 115.3(7) . . ?
 N4 C27 C30 105.7(7) . . ?
 C28A C27A C29A 116.5(14) . . ?
 C28A C27A C30A 110.3(14) . . ?
 C30A C27A C29A 109.2(14) . . ?
 N4 C27A C28A 114.1(12) . . ?
 N4 C27A C29A 100.4(11) . . ?
 N4 C27A C30A 105.3(11) . . ?
 C27 C28 H28A 109.5 . . ?
 C27 C28 H28B 109.5 . . ?
 C27 C28 H28C 109.5 . . ?
 H28A C28 H28B 109.5 . . ?
 H28A C28 H28C 109.5 . . ?
 H28B C28 H28C 109.5 . . ?
 C27A C28A H28D 109.5 . . ?
 C27A C28A H28E 109.5 . . ?
 C27A C28A H28F 109.5 . . ?
 H28D C28A H28E 109.5 . . ?
 H28D C28A H28F 109.5 . . ?
 H28E C28A H28F 109.5 . . ?
 C27 C29 H29A 109.5 . . ?
 C27 C29 H29B 109.5 . . ?
 C27 C29 H29C 109.5 . . ?
 H29A C29 H29B 109.5 . . ?
 H29A C29 H29C 109.5 . . ?
 H29B C29 H29C 109.5 . . ?
 C27A C29A H29D 109.5 . . ?
 C27A C29A H29E 109.5 . . ?
 C27A C29A H29F 109.5 . . ?
 H29D C29A H29E 109.5 . . ?
 H29D C29A H29F 109.5 . . ?
 H29E C29A H29F 109.5 . . ?
 C27 C30 H30A 109.5 . . ?
 C27 C30 H30B 109.5 . . ?
 C27 C30 H30C 109.5 . . ?
 H30A C30 H30B 109.5 . . ?
 H30A C30 H30C 109.5 . . ?
 H30B C30 H30C 109.5 . . ?
 C27A C30A H30D 109.5 . . ?
 C27A C30A H30E 109.5 . . ?
 C27A C30A H30F 109.5 . . ?
 H30D C30A H30E 109.5 . . ?
 H30D C30A H30F 109.5 . . ?
 H30E C30A H30F 109.5 . . ?
 C32 C31 H31 125.3 . . ?
 C32 C31 Mo1 73.3(4) . . ?
 C35 C31 H31 125.3 . . ?
 C35 C31 C32 109.3(6) . . ?
 C35 C31 Mo1 73.2(3) . . ?
 Mo1 C31 H31 119.9 . . ?
 C31 C32 H32 126.5 . . ?
 C31 C32 C33 107.1(6) . . ?
 C31 C32 Mo1 70.8(4) . . ?
 C33 C32 H32 126.5 . . ?
 C33 C32 Mo1 73.9(3) . . ?
 Mo1 C32 H32 120.7 . . ?
 C32 C33 H33 126.6 . . ?
 C32 C33 Mo1 70.7(3) . . ?
 C34 C33 C32 106.8(6) . . ?
 C34 C33 H33 126.6 . . ?
 C34 C33 Mo1 70.6(3) . . ?
 Mo1 C33 H33 123.8 . . ?
 C33 C34 H34 124.0 . . ?
 C33 C34 C35 112.0(6) . . ?
 C33 C34 Mo1 76.1(4) . . ?
 C35 C34 H34 124.0 . . ?
 C35 C34 Mo1 72.2(3) . . ?
 Mo1 C34 H34 119.2 . . ?
 C31 C35 C34 104.7(6) . . ?
 C31 C35 C36 128.1(7) . . ?
 C31 C35 C36A 127.6(8) . . ?
 C31 C35 Mo1 71.7(4) . . ?
 C34 C35 C36 126.3(7) . . ?
 C34 C35 C36A 126.9(8) . . ?
 C34 C35 Mo1 71.5(3) . . ?
 C36 C35 Mo1 129.1(6) . . ?
 C36A C35 Mo1 128.6(7) . . ?
 C37 C36 C35 104.0(9) . . ?
 C37 C36 C39 110.9(10) . . ?
 C38 C36 C35 110.9(10) . . ?
 C38 C36 C37 107.5(10) . . ?
 C38 C36 C39 114.1(10) . . ?
 C39 C36 C35 109.0(8) . . ?
 C37A C36A C35 93.4(13) . . ?
 C37A C36A C39A 111.3(15) . . ?
 C38A C36A C35 111.3(14) . . ?
 C38A C36A C37A 109.1(14) . . ?
 C38A C36A C39A 121.8(15) . . ?
 C39A C36A C35 106.2(11) . . ?
 C36 C37 H37A 109.5 . . ?
 C36 C37 H37B 109.5 . . ?
 C36 C37 H37C 109.5 . . ?
 H37A C37 H37B 109.5 . . ?
 H37A C37 H37C 109.5 . . ?
 H37B C37 H37C 109.5 . . ?
 C36A C37A H37D 109.5 . . ?
 C36A C37A H37E 109.5 . . ?
 C36A C37A H37F 109.5 . . ?
 H37D C37A H37E 109.5 . . ?
 H37D C37A H37F 109.5 . . ?
 H37E C37A H37F 109.5 . . ?
 C36 C38 H38A 109.5 . . ?
 C36 C38 H38B 109.5 . . ?
 C36 C38 H38C 109.5 . . ?
 H38A C38 H38B 109.5 . . ?
 H38A C38 H38C 109.5 . . ?
 H38B C38 H38C 109.5 . . ?
 C36A C38A H38D 109.5 . . ?
 C36A C38A H38E 109.5 . . ?
 C36A C38A H38F 109.5 . . ?
 H38D C38A H38E 109.5 . . ?
 H38D C38A H38F 109.5 . . ?
 H38E C38A H38F 109.5 . . ?
 C36 C39 H39A 109.5 . . ?
 C36 C39 H39B 109.5 . . ?
 C36 C39 H39C 109.5 . . ?
 H39A C39 H39B 109.5 . . ?
 H39A C39 H39C 109.5 . . ?
 H39B C39 H39C 109.5 . . ?
 C36A C39A H39D 109.5 . . ?
 C36A C39A H39E 109.5 . . ?
 C36A C39A H39F 109.5 . . ?
 H39D C39A H39E 109.5 . . ?
 H39D C39A H39F 109.5 . . ?
 H39E C39A H39F 109.5 . . ?
 O1 C40 Mo1 175.2(6) . . ?
 O2 C41 Mo1 177.0(6) . . ?
 C9 Ge1 Ge2 167.93(10) . . ?
 C9 Ge1 Mo1 133.26(10) . . ?
 Mo1 Ge1 Ge2 58.33(3) . . ?
 N1 Ge1 C9 32.71(13) . . ?
 N1 Ge1 Ge2 148.61(9) . . ?
 N1 Ge1 Mo1 126.07(11) . . ?
 N1 Ge1 N2 65.45(14) . . ?
 N1 Ge1 P1 112.25(11) . . ?
 N2 Ge1 C9 32.76(14) . . ?
 N2 Ge1 Ge2 142.85(10) . . ?
 N2 Ge1 Mo1 122.95(12) . . ?
 N2 Ge1 P1 112.08(12) . . ?
 P1 Ge1 C9 115.70(10) . . ?
 P1 Ge1 Ge2 52.65(4) . . ?
 P1 Ge1 Mo1 110.97(4) . . ?
 C20 Ge2 Ge1 173.01(11) . . ?
 C20 Ge2 Mo1 127.93(11) . . ?
 Mo1 Ge2 Ge1 58.97(2) . . ?
 N3 Ge2 C20 32.61(14) . . ?
 N3 Ge2 Ge1 145.47(10) . . ?
 N3 Ge2 Mo1 121.69(12) . . ?
 N3 Ge2 P1 113.19(12) . . ?
 N4 Ge2 C20 33.22(14) . . ?
 N4 Ge2 Ge1 147.22(10) . . ?
 N4 Ge2 Mo1 121.38(13) . . ?
 N4 Ge2 N3 65.81(15) . . ?
 N4 Ge2 P1 115.73(14) . . ?
 P1 Ge2 C20 120.13(11) . . ?
 P1 Ge2 Ge1 52.94(4) . . ?
 P1 Ge2 Mo1 111.90(4) . . ?
 C31 Mo1 C32 35.9(2) . . ?
 C31 Mo1 C33 59.0(2) . . ?
 C31 Mo1 C34 58.3(2) . . ?
 C31 Mo1 C35 35.1(2) . . ?
 C31 Mo1 Ge1 141.08(19) . . ?
 C31 Mo1 Ge2 148.7(2) . . ?
 C32 Mo1 C33 35.5(2) . . ?
 C32 Mo1 Ge1 135.03(17) . . ?
 C32 Mo1 Ge2 114.91(19) . . ?
 C33 Mo1 Ge1 99.65(17) . . ?
 C33 Mo1 Ge2 104.58(17) . . ?
 C34 Mo1 C32 57.5(2) . . ?
 C34 Mo1 C33 33.4(2) . . ?
 C34 Mo1 C35 36.3(2) . . ?
 C34 Mo1 Ge1 85.66(15) . . ?
 C34 Mo1 Ge2 123.87(17) . . ?
 C35 Mo1 C32 59.3(2) . . ?
 C35 Mo1 C33 59.0(2) . . ?
 C35 Mo1 Ge1 106.68(16) . . ?
 C35 Mo1 Ge2 160.17(16) . . ?
 C40 Mo1 C31 98.9(2) . . ?
 C40 Mo1 C32 130.6(2) . . ?
 C40 Mo1 C33 154.9(2) . . ?
 C40 Mo1 C34 126.7(3) . . ?
 C40 Mo1 C35 96.2(2) . . ?
 C40 Mo1 C41 82.6(3) . . ?
 C40 Mo1 Ge1 91.02(19) . . ?
 C40 Mo1 Ge2 100.52(18) . . ?
 C41 Mo1 C31 91.4(3) . . ?
 C41 Mo1 C32 80.9(3) . . ?
 C41 Mo1 C33 107.9(3) . . ?
 C41 Mo1 C34 138.1(3) . . ?
 C41 Mo1 C35 126.0(3) . . ?
 C41 Mo1 Ge1 127.3(2) . . ?
 C41 Mo1 Ge2 67.3(2) . . ?
 Ge2 Mo1 Ge1 62.71(2) . . ?
 C1 N1 Ge1 134.8(3) . . ?
 C9 N1 C1 130.1(4) . . ?
 C9 N1 Ge1 92.7(3) . . ?
 C5 N2 Ge1 136.5(3) . . ?
 C9 N2 C5 129.3(4) . . ?
 C9 N2 Ge1 92.3(2) . . ?
 C16 N3 Ge2 134.6(4) . . ?
 C16A N3 Ge2 134.0(10) . . ?
 C20 N3 C16 130.3(5) . . ?
 C20 N3 C16A 132.6(10) . . ?
 C20 N3 Ge2 93.2(3) . . ?
 C20 N4 C27 131.8(5) . . ?
 C20 N4 C27A 131.0(8) . . ?
 C20 N4 Ge2 92.7(3) . . ?
 C27 N4 Ge2 135.5(5) . . ?
 C27A N4 Ge2 136.3(7) . . ?
 Ge2 P1 Ge1 74.41(4) . . ?
 C46 C45 D45 120.0 . . ?
 C46 C45 C44 120.0 . . ?
 C44 C45 D45 120.0 . . ?
 C45 C46 D46 120.0 . . ?
 C47 C46 C45 120.0 . . ?
 C47 C46 D46 120.0 . . ?
 C46 C47 D47 120.0 . . ?
 C46 C47 C42 120.0 . . ?
 C42 C47 D47 120.0 . . ?
 C47 C42 D42 120.0 . . ?
 C43 C42 C47 120.0 . . ?
 C43 C42 D42 120.0 . . ?
 C42 C43 D43 120.0 . . ?
 C42 C43 C44 120.0 . . ?
 C44 C43 D43 120.0 . . ?
 C45 C44 D44 120.0 . . ?
 C43 C44 C45 120.0 . . ?
 C43 C44 D44 120.0 . . ?
 C46A C45A D45A 120.0 . . ?
 C46A C45A C44A 120.0 . . ?
 C44A C45A D45A 120.0 . . ?
 C45A C46A D46A 120.0 . . ?
 C47A C46A C45A 120.0 . . ?
 C47A C46A D46A 120.0 . . ?
 C46A C47A D47A 120.0 . . ?
 C46A C47A C42A 120.0 . . ?
 C42A C47A D47A 120.0 . . ?
 C47A C42A D42A 120.0 . . ?
 C43A C42A C47A 120.0 . . ?
 C43A C42A D42A 120.0 . . ?
 C42A C43A D43A 120.0 . . ?
 C44A C43A C42A 120.0 . . ?
 C44A C43A D43A 120.0 . . ?
 C45A C44A D44A 120.0 . . ?
 C43A C44A C45A 120.0 . . ?
 C43A C44A D44A 120.0 . . ?

loop_
  _geom_torsion_atom_site_label_1
  _geom_torsion_atom_site_label_2
  _geom_torsion_atom_site_label_3
  _geom_torsion_atom_site_label_4
  _geom_torsion
  _geom_torsion_site_symmetry_1
  _geom_torsion_site_symmetry_2
  _geom_torsion_site_symmetry_3
  _geom_torsion_site_symmetry_4
  _geom_torsion_publ_flag
 C2 C1 N1 C9 -179.5(5) . . . . ?
 C2 C1 N1 Ge1 22.6(6) . . . . ?
 C3 C1 N1 C9 62.0(6) . . . . ?
 C3 C1 N1 Ge1 -95.9(5) . . . . ?
 C4 C1 N1 C9 -61.1(6) . . . . ?
 C4 C1 N1 Ge1 141.0(4) . . . . ?
 C6 C5 N2 C9 -174.8(5) . . . . ?
 C6 C5 N2 Ge1 -15.2(6) . . . . ?
 C7 C5 N2 C9 -55.9(6) . . . . ?
 C7 C5 N2 Ge1 103.6(5) . . . . ?
 C8 C5 N2 C9 67.3(6) . . . . ?
 C8 C5 N2 Ge1 -133.1(4) . . . . ?
 C9 C10 C11 C12 179.1(4) . . . . ?
 C9 C10 C15 C14 -178.5(4) . . . . ?
 C10 C9 N1 C1 16.6(7) . . . . ?
 C10 C9 N1 Ge1 -178.9(4) . . . . ?
 C10 C9 N2 C5 -15.2(7) . . . . ?
 C10 C9 N2 Ge1 178.8(4) . . . . ?
 C10 C11 C12 C13 -0.4(7) . . . . ?
 C11 C10 C15 C14 0.5(6) . . . . ?
 C11 C12 C13 C14 0.1(7) . . . . ?
 C12 C13 C14 C15 0.5(7) . . . . ?
 C13 C14 C15 C10 -0.9(7) . . . . ?
 C15 C10 C11 C12 0.1(6) . . . . ?
 C17 C16 N3 C20 49.2(11) . . . . ?
 C17 C16 N3 Ge2 -150.7(7) . . . . ?
 C17A C16A N3 C20 39(2) . . . . ?
 C17A C16A N3 Ge2 -133.8(16) . . . . ?
 C18 C16 N3 C20 -73.0(9) . . . . ?
 C18 C16 N3 Ge2 87.1(9) . . . . ?
 C18A C16A N3 C20 -81.6(18) . . . . ?
 C18A C16A N3 Ge2 105.1(17) . . . . ?
 C19 C16 N3 C20 172.3(7) . . . . ?
 C19 C16 N3 Ge2 -27.6(11) . . . . ?
 C19A C16A N3 C20 161.5(13) . . . . ?
 C19A C16A N3 Ge2 -12(2) . . . . ?
 C20 C21 C22 C23 -179.6(5) . . . . ?
 C20 C21 C26 C25 -179.9(4) . . . . ?
 C21 C20 N3 C16 -19.1(10) . . . . ?
 C21 C20 N3 C16A -0.2(16) . . . . ?
 C21 C20 N3 Ge2 174.9(4) . . . . ?
 C21 C20 N4 C27 5.2(10) . . . . ?
 C21 C20 N4 C27A 6.6(12) . . . . ?
 C21 C20 N4 Ge2 -175.0(4) . . . . ?
 C21 C22 C23 C24 -0.2(9) . . . . ?
 C22 C21 C26 C25 -0.5(7) . . . . ?
 C22 C23 C24 C25 -1.0(10) . . . . ?
 C23 C24 C25 C26 1.5(9) . . . . ?
 C24 C25 C26 C21 -0.7(8) . . . . ?
 C26 C21 C22 C23 1.0(8) . . . . ?
 C28 C27 N4 C20 -80.0(10) . . . . ?
 C28 C27 N4 Ge2 100.2(9) . . . . ?
 C28A C27A N4 C20 -45.8(18) . . . . ?
 C28A C27A N4 Ge2 136.5(12) . . . . ?
 C29 C27 N4 C20 43.6(13) . . . . ?
 C29 C27 N4 Ge2 -136.2(8) . . . . ?
 C29A C27A N4 C20 79.7(13) . . . . ?
 C29A C27A N4 Ge2 -98.1(13) . . . . ?
 C30 C27 N4 C20 161.4(7) . . . . ?
 C30 C27 N4 Ge2 -18.3(11) . . . . ?
 C30A C27A N4 C20 -166.9(11) . . . . ?
 C30A C27A N4 Ge2 15.3(19) . . . . ?
 C31 C32 C33 C34 -1.7(7) . . . . ?
 C31 C32 C33 Mo1 -63.4(4) . . . . ?
 C31 C35 C36 C37 97.6(11) . . . . ?
 C31 C35 C36 C38 -17.6(13) . . . . ?
 C31 C35 C36 C39 -144.0(9) . . . . ?
 C31 C35 C36A C37A 68.2(15) . . . . ?
 C31 C35 C36A C38A -43.8(18) . . . . ?
 C31 C35 C36A C39A -178.5(10) . . . . ?
 C32 C31 C35 C34 0.6(7) . . . . ?
 C32 C31 C35 C36 -169.2(8) . . . . ?
 C32 C31 C35 C36A -170.0(10) . . . . ?
 C32 C31 C35 Mo1 64.9(5) . . . . ?
 C32 C33 C34 C35 2.2(7) . . . . ?
 C32 C33 C34 Mo1 -61.8(4) . . . . ?
 C33 C34 C35 C31 -1.8(7) . . . . ?
 C33 C34 C35 C36 168.3(7) . . . . ?
 C33 C34 C35 C36A 168.9(9) . . . . ?
 C33 C34 C35 Mo1 -66.3(4) . . . . ?
 C34 C35 C36 C37 -70.2(11) . . . . ?
 C34 C35 C36 C38 174.6(8) . . . . ?
 C34 C35 C36 C39 48.2(12) . . . . ?
 C34 C35 C36A C37A -100.4(13) . . . . ?
 C34 C35 C36A C38A 147.6(12) . . . . ?
 C34 C35 C36A C39A 12.9(17) . . . . ?
 C35 C31 C32 C33 0.7(7) . . . . ?
 C35 C31 C32 Mo1 -64.8(4) . . . . ?
 Ge1 C9 N1 C1 -164.5(5) . . . . ?
 Ge1 C9 N2 C5 166.1(5) . . . . ?
 Ge2 C20 N3 C16 165.9(8) . . . . ?
 Ge2 C20 N3 C16A -175.2(15) . . . . ?
 Ge2 C20 N4 C27 -179.8(8) . . . . ?
 Ge2 C20 N4 C27A -178.5(11) . . . . ?
 Mo1 C31 C32 C33 65.5(4) . . . . ?
 Mo1 C31 C35 C34 -64.3(4) . . . . ?
 Mo1 C31 C35 C36 125.8(8) . . . . ?
 Mo1 C31 C35 C36A 125.1(10) . . . . ?
 Mo1 C32 C33 C34 61.7(4) . . . . ?
 Mo1 C33 C34 C35 63.9(4) . . . . ?
 Mo1 C34 C35 C31 64.5(4) . . . . ?
 Mo1 C34 C35 C36 -125.4(8) . . . . ?
 Mo1 C34 C35 C36A -124.8(10) . . . . ?
 Mo1 C35 C36 C37 -165.3(8) . . . . ?
 Mo1 C35 C36 C38 79.4(11) . . . . ?
 Mo1 C35 C36 C39 -46.9(12) . . . . ?
 Mo1 C35 C36A C37A 164.4(10) . . . . ?
 Mo1 C35 C36A C38A 52.4(16) . . . . ?
 Mo1 C35 C36A C39A -82.3(14) . . . . ?
 N1 C9 C10 C11 -91.2(5) . . . . ?
 N1 C9 C10 C15 87.8(5) . . . . ?
 N1 C9 N2 C5 168.6(4) . . . . ?
 N1 C9 N2 Ge1 2.5(4) . . . . ?
 N2 C9 C10 C11 93.2(6) . . . . ?
 N2 C9 C10 C15 -87.8(6) . . . . ?
 N2 C9 N1 C1 -167.1(4) . . . . ?
 N2 C9 N1 Ge1 -2.6(4) . . . . ?
 N3 C20 C21 C22 -91.5(6) . . . . ?
 N3 C20 C21 C26 87.9(6) . . . . ?
 N3 C20 N4 C27 -178.3(7) . . . . ?
 N3 C20 N4 C27A -176.9(10) . . . . ?
 N3 C20 N4 Ge2 1.6(4) . . . . ?
 N4 C20 C21 C22 84.4(6) . . . . ?
 N4 C20 C21 C26 -96.1(6) . . . . ?
 N4 C20 N3 C16 164.4(8) . . . . ?
 N4 C20 N3 C16A -176.7(15) . . . . ?
 N4 C20 N3 Ge2 -1.6(4) . . . . ?
 C45 C46 C47 C42 0.0 . . . . ?
 C46 C45 C44 C43 0.0 . . . . ?
 C46 C47 C42 C43 0.0 . . . . ?
 C47 C42 C43 C44 0.0 . . . . ?
 C42 C43 C44 C45 0.0 . . . . ?
 C44 C45 C46 C47 0.0 . . . . ?
 C45A C46A C47A C42A 0.0 . . . . ?
 C46A C45A C44A C43A 0.0 . . . . ?
 C46A C47A C42A C43A 0.0 . . . . ?
 C47A C42A C43A C44A 0.0 . . . . ?
 C42A C43A C44A C45A 0.0 . . . . ?
 C44A C45A C46A C47A 0.0 . . . . ?

_shelx_res_file
;
TITL sm107-reducedcell_a.res in P-1
    sm107-reducedcell.res
    created by SHELXL-2019/2 at 10:03:28 on 28-Feb-2024
REM Old TITL SM107-reducedcell in P-1
REM SHELXT solution in P-1: R1 0.175, Rweak 0.012, Alpha 0.054
REM <I/s> 0.000 for 0 systematic absences, Orientation as input
REM Formula found by SHELXT: C44 N3 O6 P Mo3
CELL 0.71073 13.03 13.8531 16.35 86.032 67.7 62.031
ZERR 2 0.0026 0.0028 0.0033 0.03 0.03 0.03
LATT 1
SFAC C H D Ge Mo N O P
UNIT 94 118 12 4 2 8 4 2
SADI N4 C27A N4 C27
SADI N3 C16 N3 C16A
SADI C36A C35 C36 C35
SADI C19 C16 C19A C16A
SADI C42 C43 C42A C43A
SADI C16 C17 C16A C17A
SADI C16 C18 C16A C18A
SADI C36A C39A C36 C39
SADI C27A C30A C27 C30
SADI 0.04 N3 C19 N3 C19A
SADI C36A C38A C36 C38
SADI 0.04 N3 C17 N3 C17A
SADI 0.04 N3 C18 N3 C18A
SADI C36A C37A C36 C37
SADI 0.04 C19 C17 C19A C17A
SADI C42 C47 C42A C47A
SADI C46 C45 C46A C45A
SADI 0.04 C19 C18 C19A C18A
SADI 0.04 C17 C18 C17A C18A
SADI 0.04 C35 C39A C35 C39
SADI C27A C28A C27 C28
SIMU 0.005 0.01 2 C16 > C19A
SADI 0.04 C35 C38A C35 C38
SADI 0.04 C35 C37A C35 C37
SADI C27A C29A C27 C29
SADI 0.04 C39A C38A C39 C38
SADI C46 C47 C46A C47A
SADI 0.04 C39A C37A C39 C37
SADI C43 C44 C43A C44A
SADI 0.04 C38A C37A C38 C37
SADI 0.04 N4 C30A N4 C30
SIMU 0.005 0.01 2 C36 > C39A
SADI 0.04 N4 C28A N4 C28
SADI C45 C44 C45A C44A
SADI 0.04 N4 C29A N4 C29
SADI 0.04 C42 C46 C42A C46A
SADI 0.04 C42 C44 C42A C44A
SADI 0.04 C30A C28A C30 C28
SADI 0.04 C30A C29A C30 C29
SADI 0.04 C46 C44 C46A C44A
SADI 0.04 C43 C45 C43A C45A
SADI 0.04 C28A C29A C28 C29
SADI 0.04 C43 C47 C43A C47A
SIMU 0.01 0.02 2 C27 > C30A
SADI 0.04 C45 C47 C45A C47A
SIMU 0.01 0.02 2 C42 C43 C44 C45 C46 C47 C42A C43A C44A C45A > C47A

L.S. 4 0 0
PLAN  8
TEMP -153.15
CONF
BOND
list 4
MORE -1
BOND $H
fmap 2 53
acta
REM <olex2.extras>
REM <HklSrc "%.\\sm107-reducedcell.hkl">
REM </olex2.extras>

WGHT    0.083000    4.243000
FVAR       0.34579   0.35514   0.40133   0.66069   0.70188
C1    1    0.314425    0.273307    0.892570    11.00000    0.02700    0.02804 =
         0.04346   -0.00756   -0.00441   -0.01203
C2    1    0.301120    0.387539    0.881616    11.00000    0.04151    0.02843 =
         0.06977   -0.01097    0.00136   -0.01471
AFIX 137
H2A   2    0.368453    0.391343    0.892084    11.00000   -1.50000
H2B   2    0.218693    0.442233    0.924717    11.00000   -1.50000
H2C   2    0.307602    0.402965    0.820958    11.00000   -1.50000
AFIX   0
C3    1    0.303776    0.249866    0.986482    11.00000    0.06937    0.04847 =
         0.04015   -0.01250   -0.00493   -0.02602
AFIX 137
H3A   2    0.303582    0.179276    0.995621    11.00000   -1.50000
H3B   2    0.225015    0.308879    1.029445    11.00000   -1.50000
H3C   2    0.375841    0.246274    0.995145    11.00000   -1.50000
AFIX   0
C4    1    0.209318    0.269128    0.875062    11.00000    0.02994    0.04497 =
         0.08580   -0.01588   -0.01686   -0.01083
AFIX 137
H4A   2    0.222636    0.276245    0.812279    11.00000   -1.50000
H4B   2    0.127333    0.329813    0.913090    11.00000   -1.50000
H4C   2    0.210577    0.198645    0.888590    11.00000   -1.50000
AFIX   0
C5    1    0.724842   -0.066897    0.735580    11.00000    0.03203    0.02221 =
         0.04517   -0.00352   -0.01397   -0.01002
C6    1    0.847684   -0.061460    0.683142    11.00000    0.03048    0.03077 =
         0.08296   -0.00129   -0.01422   -0.00685
AFIX 137
H6A   2    0.846522   -0.033604    0.626571    11.00000   -1.50000
H6B   2    0.920272   -0.135393    0.671141    11.00000   -1.50000
H6C   2    0.854533   -0.011919    0.718301    11.00000   -1.50000
AFIX   0
C7    1    0.733238   -0.120278    0.817307    11.00000    0.03835    0.05574 =
         0.05019    0.00091   -0.02370   -0.00796
AFIX 137
H7A   2    0.810934   -0.191319    0.800246    11.00000   -1.50000
H7B   2    0.659917   -0.132134    0.847227    11.00000   -1.50000
H7C   2    0.734357   -0.072312    0.857930    11.00000   -1.50000
AFIX   0
C8    1    0.708782   -0.134062    0.675535    11.00000    0.05346    0.02890 =
         0.05094   -0.00579   -0.02299   -0.01348
AFIX 137
H8A   2    0.631840   -0.139758    0.708562    11.00000   -1.50000
H8B   2    0.782087   -0.208079    0.656641    11.00000   -1.50000
H8C   2    0.702126   -0.097393    0.622921    11.00000   -1.50000
AFIX   0
C9    1    0.498247    0.086077    0.809468    11.00000    0.02871    0.02713 =
         0.03414   -0.00245   -0.01599   -0.01293
C10   1    0.431145    0.018791    0.837860    11.00000    0.02839    0.02295 =
         0.03160   -0.00143   -0.01089   -0.01286
C11   1    0.415458   -0.023793    0.917852    11.00000    0.03347    0.03874 =
         0.03198    0.00408   -0.01573   -0.01244
AFIX  43
H11   2    0.448661   -0.011690    0.956415    11.00000   -1.20000
AFIX   0
C12   1    0.350976   -0.084435    0.941898    11.00000    0.03796    0.03582 =
         0.04302    0.01294   -0.00741   -0.01111
AFIX  43
H12   2    0.340805   -0.114028    0.996850    11.00000   -1.20000
AFIX   0
C13   1    0.301923   -0.101989    0.887193    11.00000    0.03310    0.02613 =
         0.06243   -0.00501   -0.00117   -0.01632
AFIX  43
H13   2    0.257923   -0.143484    0.904255    11.00000   -1.20000
AFIX   0
C14   1    0.316504   -0.059459    0.807624    11.00000    0.03802    0.04208 =
         0.04963   -0.00432   -0.01301   -0.02715
AFIX  43
H14   2    0.282017   -0.070876    0.769724    11.00000   -1.20000
AFIX   0
C15   1    0.381595    0.000037    0.782950    11.00000    0.03905    0.03718 =
         0.03391    0.00533   -0.01758   -0.02320
AFIX  43
H15   2    0.392515    0.028490    0.727511    11.00000   -1.20000
AFIX   0
PART 1
C16   1    0.634580    0.550164    0.829263    51.00000    0.02888    0.02966 =
         0.06623   -0.02132    0.00127   -0.01596
PART 2
C16A  1    0.628970    0.560130    0.808989   -51.00000    0.03155    0.03055 =
         0.06819   -0.02238    0.00282   -0.01339
PART 1
C17   1    0.650406    0.649111    0.798613    51.00000    0.03637    0.02617 =
         0.07808   -0.02081    0.00090   -0.01259
AFIX 137
H17A  2    0.659269    0.653230    0.736395    51.00000   -1.50000
H17B  2    0.726155    0.642401    0.803392    51.00000   -1.50000
H17C  2    0.576100    0.716145    0.836090    51.00000   -1.50000
AFIX   0
PART 2
C17A  1    0.653492    0.648500    0.760520   -51.00000    0.03567    0.02468 =
         0.07257   -0.01770    0.00674   -0.01144
AFIX 137
H17D  2    0.732583    0.641326    0.759256   -51.00000   -1.50000
H17E  2    0.583576    0.721212    0.791446   -51.00000   -1.50000
H17F  2    0.660270    0.640452    0.699327   -51.00000   -1.50000
AFIX   0
PART 1
C18   1    0.638121    0.534138    0.922057    51.00000    0.03908    0.03828 =
         0.05783   -0.02420   -0.00048   -0.01235
AFIX 137
H18A  2    0.564743    0.596584    0.965465    51.00000   -1.50000
H18B  2    0.715903    0.529902    0.920868    51.00000   -1.50000
H18C  2    0.635984    0.465684    0.939156    51.00000   -1.50000
AFIX   0
PART 2
C18A  1    0.613402    0.575544    0.905532   -51.00000    0.03952    0.03738 =
         0.07244   -0.02123    0.00142   -0.00688
AFIX 137
H18D  2    0.636800    0.504428    0.928637   -51.00000   -1.50000
H18E  2    0.525161    0.627741    0.942070   -51.00000   -1.50000
H18F  2    0.668272    0.604335    0.907720   -51.00000   -1.50000
AFIX   0
PART 1
C19   1    0.509186    0.564760    0.836985    51.00000    0.02672    0.03754 =
         0.06850   -0.02057   -0.00189   -0.01364
AFIX 137
H19A  2    0.506316    0.568508    0.777761    51.00000   -1.50000
H19B  2    0.440982    0.633166    0.876182    51.00000   -1.50000
H19C  2    0.498581    0.502113    0.862041    51.00000   -1.50000
AFIX   0
PART 2
C19A  1    0.509425    0.569138    0.809727   -51.00000    0.02958    0.03251 =
         0.06780   -0.02590    0.00115   -0.01250
AFIX 137
H19D  2    0.505584    0.584708    0.751263   -51.00000   -1.50000
H19E  2    0.436519    0.629047    0.855651   -51.00000   -1.50000
H19F  2    0.507995    0.499552    0.822752   -51.00000   -1.50000
AFIX   0
PART 0
C20   1    0.856928    0.403325    0.733419    11.00000    0.03148    0.02537 =
         0.03490    0.00027   -0.00449   -0.01543
C21   1    0.929743    0.462686    0.724542    11.00000    0.02610    0.02533 =
         0.05535   -0.00335   -0.00350   -0.01342
C22   1    0.962237    0.507987    0.646657    11.00000    0.04023    0.04765 =
         0.06433    0.00614   -0.01051   -0.02836
AFIX  43
H22   2    0.937439    0.501125    0.600647    11.00000   -1.20000
AFIX   0
C23   1    1.030724    0.563145    0.635940    11.00000    0.05341    0.06138 =
         0.09551    0.01860   -0.01221   -0.04470
AFIX  43
H23   2    1.053021    0.593814    0.582400    11.00000   -1.20000
AFIX   0
C24   1    1.066642    0.573882    0.701946    11.00000    0.04467    0.04753 =
         0.12192    0.00891   -0.02380   -0.03273
AFIX  43
H24   2    1.114834    0.610816    0.693845    11.00000   -1.20000
AFIX   0
C25   1    1.032611    0.530941    0.780012    11.00000    0.04642    0.04040 =
         0.10750   -0.00095   -0.03790   -0.02241
AFIX  43
H25   2    1.055726    0.539860    0.826402    11.00000   -1.20000
AFIX   0
C26   1    0.964457    0.474451    0.791477    11.00000    0.03914    0.03425 =
         0.06546   -0.00278   -0.01797   -0.01795
AFIX  43
H26   2    0.942019    0.444176    0.845218    11.00000   -1.20000
AFIX   0
PART 2
C27   1    1.038228    0.209875    0.659000   -21.00000    0.03234    0.03091 =
         0.06070   -0.01130   -0.02343   -0.00266
PART 1
C27A  1    1.038952    0.210357    0.660667    21.00000    0.03516    0.03255 =
         0.06364   -0.01294   -0.02283   -0.00563
PART 2
C28   1    1.088407    0.224458    0.562836   -21.00000    0.05049    0.05475 =
         0.05212   -0.01051   -0.00268   -0.01196
AFIX 137
H28A  2    1.027755    0.234803    0.537081   -21.00000   -1.50000
H28B  2    1.169176    0.158830    0.530507   -21.00000   -1.50000
H28C  2    1.101146    0.289290    0.557954   -21.00000   -1.50000
AFIX   0
PART 1
C28A  1    1.123630    0.245816    0.590593    21.00000    0.03144    0.06285 =
         0.08002   -0.02923   -0.01647   -0.00311
AFIX 137
H28D  2    1.089838    0.274113    0.544641    21.00000   -1.50000
H28E  2    1.208559    0.182622    0.563415    21.00000   -1.50000
H28F  2    1.127910    0.303918    0.617864    21.00000   -1.50000
AFIX   0
PART 2
C29   1    1.127254    0.203278    0.701734   -21.00000    0.04837    0.04899 =
         0.07444   -0.01038   -0.03420    0.00104
AFIX 137
H29A  2    1.150827    0.261468    0.684034   -21.00000   -1.50000
H29B  2    1.203478    0.131103    0.681684   -21.00000   -1.50000
H29C  2    1.084383    0.213045    0.766811   -21.00000   -1.50000
AFIX   0
PART 1
C29A  1    1.068584    0.176821    0.743730    21.00000    0.04797    0.03045 =
         0.08782   -0.00246   -0.03692   -0.01484
AFIX 137
H29D  2    1.080120    0.233110    0.766410    21.00000   -1.50000
H29E  2    1.146193    0.105864    0.728087    21.00000   -1.50000
H29F  2    0.998376    0.170057    0.789776    21.00000   -1.50000
AFIX   0
PART 2
C30   1    1.033034    0.101329    0.667893   -21.00000    0.04449    0.02720 =
         0.05544   -0.00847   -0.00691   -0.00711
AFIX 137
H30A  2    1.001876    0.092214    0.731101   -21.00000   -1.50000
H30B  2    1.117926    0.039706    0.636379   -21.00000   -1.50000
H30C  2    0.975977    0.102595    0.641890   -21.00000   -1.50000
AFIX   0
PART 1
C30A  1    1.034437    0.116702    0.619987    21.00000    0.04473    0.04209 =
         0.07742   -0.03313   -0.02889    0.00210
AFIX 137
H30D  2    0.968634    0.102499    0.663862    21.00000   -1.50000
H30E  2    1.116524    0.049827    0.603123    21.00000   -1.50000
H30F  2    1.015268    0.137905    0.566967    21.00000   -1.50000
AFIX   0
PART 0
C31   1    0.688836    0.276787    0.469835    11.00000    0.07497    0.07145 =
         0.04337    0.00864   -0.01752   -0.01870
AFIX  43
H31   2    0.652505    0.341106    0.443885    11.00000   -1.20000
AFIX   0
C32   1    0.812144    0.229246    0.472192    11.00000    0.06303    0.07438 =
         0.05410    0.01134   -0.00908   -0.02889
AFIX  43
H32   2    0.870867    0.256479    0.448931    11.00000   -1.20000
AFIX   0
C33   1    0.829865    0.132340    0.516566    11.00000    0.05601    0.05798 =
         0.05706   -0.00609   -0.01659   -0.01674
AFIX  43
H33   2    0.903195    0.082622    0.526740    11.00000   -1.20000
AFIX   0
C34   1    0.721838    0.125910    0.540918    11.00000    0.06323    0.03803 =
         0.05041   -0.00488   -0.00745   -0.01795
AFIX  43
H34   2    0.707497    0.070679    0.573217    11.00000   -1.20000
AFIX   0
C35   1    0.630639    0.213363    0.511826    11.00000    0.06642    0.06678 =
         0.04038    0.00211   -0.02305   -0.02710
PART 2
C36   1    0.506754    0.220641    0.512506   -31.00000    0.07050    0.07472 =
         0.04909    0.00454   -0.03697   -0.03300
PART 1
C36A  1    0.505955    0.222285    0.512876    31.00000    0.07231    0.07702 =
         0.05069    0.00495   -0.03634   -0.03183
PART 2
C37   1    0.553130    0.130900    0.440530   -31.00000    0.08772    0.09115 =
         0.06038   -0.00628   -0.03774   -0.02952
AFIX 137
H37A  2    0.582723    0.059425    0.462814   -31.00000   -1.50000
H37B  2    0.622938    0.130838    0.388669   -31.00000   -1.50000
H37C  2    0.484002    0.143855    0.423123   -31.00000   -1.50000
AFIX   0
PART 1
C37A  1    0.563296    0.181122    0.415593    31.00000    0.09394    0.08646 =
         0.05574    0.00775   -0.02406   -0.01998
AFIX 137
H37D  2    0.587974    0.232837    0.380856    31.00000   -1.50000
H37E  2    0.501402    0.175029    0.399200    31.00000   -1.50000
H37F  2    0.638081    0.108530    0.402986    31.00000   -1.50000
AFIX   0
PART 2
C38   1    0.430767    0.327692    0.485867   -31.00000    0.09136    0.09910 =
         0.05263    0.01020   -0.03429   -0.00613
AFIX 137
H38A  2    0.357170    0.328093    0.482303   -31.00000   -1.50000
H38B  2    0.482999    0.336802    0.427519   -31.00000   -1.50000
H38C  2    0.402263    0.388434    0.530297   -31.00000   -1.50000
AFIX   0
PART 1
C38A  1    0.405436    0.339852    0.529118    31.00000    0.08432    0.09483 =
         0.06579    0.00656   -0.03003   -0.01902
AFIX 137
H38D  2    0.380512    0.372062    0.589482    31.00000   -1.50000
H38E  2    0.331846    0.343314    0.523023    31.00000   -1.50000
H38F  2    0.438037    0.381273    0.485500    31.00000   -1.50000
AFIX   0
PART 2
C39   1    0.435302    0.198388    0.603273   -31.00000    0.06487    0.07987 =
         0.06011    0.01134   -0.03487   -0.04186
AFIX 137
H39A  2    0.402380    0.259710    0.648670   -31.00000   -1.50000
H39B  2    0.492672    0.129888    0.618235   -31.00000   -1.50000
H39C  2    0.364897    0.191254    0.601295   -31.00000   -1.50000
AFIX   0
PART 1
C39A  1    0.483362    0.137070    0.569705    31.00000    0.06977    0.07769 =
         0.05860    0.00851   -0.03597   -0.04594
AFIX 137
H39D  2    0.564583    0.071459    0.559799    31.00000   -1.50000
H39E  2    0.430600    0.116636    0.553149    31.00000   -1.50000
H39F  2    0.440336    0.168170    0.632808    31.00000   -1.50000
AFIX   0
PART 0
C40   1    0.488624    0.417018    0.664569    11.00000    0.08182    0.04270 =
         0.05067    0.00369   -0.03097   -0.01789
C41   1    0.708072    0.410981    0.602297    11.00000    0.09864    0.08028 =
         0.06703    0.03249   -0.03617   -0.06184
GE1   4    0.603620    0.199600    0.762132    11.00000    0.02560    0.02232 =
         0.03343   -0.00396   -0.01033   -0.01159
GE2   4    0.738310    0.308004    0.737107    11.00000    0.03619    0.02105 =
         0.03100    0.00086   -0.01012   -0.01721
MO1   5    0.657861    0.291946    0.618424    11.00000    0.03978    0.02639 =
         0.02994   -0.00183   -0.01589   -0.00418
N1    6    0.441731    0.195016    0.826818    11.00000    0.02565    0.02132 =
         0.03795   -0.00111   -0.00814   -0.01173
N2    6    0.620224    0.048058    0.759231    11.00000    0.02552    0.02178 =
         0.05756   -0.00821   -0.01309   -0.01108
N3    6    0.732793    0.446581    0.768583    11.00000    0.02817    0.02053 =
         0.04561   -0.00723   -0.00026   -0.01382
N4    6    0.906708    0.297370    0.702182    11.00000    0.02768    0.02609 =
         0.05469   -0.01054   -0.00561   -0.01219
O1    7    0.393876    0.489365    0.684979    11.00000    0.06538    0.08143 =
         0.08611   -0.00079   -0.03329   -0.00569
O2    7    0.738855    0.481065    0.588741    11.00000    0.15792    0.09407 =
         0.10631    0.05054   -0.06251   -0.09276
P1    8    0.679581    0.226585    0.855800    11.00000    0.06382    0.04605 =
         0.04022    0.01782   -0.03016   -0.04256

PART 1
AFIX  66
C45   1   -0.008003    0.913804    0.882309    41.00000    0.03762    0.04656 =
         0.11335    0.00288   -0.02164   -0.01387
AFIX  43
D45   3   -0.070807    0.987723    0.886789    41.00000   -1.20000
AFIX  65
C46   1   -0.006222    0.864068    0.958925    41.00000    0.04049    0.05065 =
         0.10406   -0.00847   -0.00654   -0.01610
AFIX  43
D46   3   -0.067810    0.903995    1.015770    41.00000   -1.20000
AFIX  65
C47   1    0.085670    0.755914    0.952370    41.00000    0.04385    0.05100 =
         0.10314    0.00032   -0.00750   -0.02289
AFIX  43
D47   3    0.086886    0.721922    1.004735    41.00000   -1.20000
AFIX  65
C42   1    0.175782    0.697494    0.869198    41.00000    0.03862    0.03958 =
         0.10435   -0.01216   -0.01910   -0.01575
AFIX  43
D42   3    0.238586    0.623576    0.864718    41.00000   -1.20000
AFIX  65
C43   1    0.174003    0.747229    0.792580    41.00000    0.04723    0.04980 =
         0.09664   -0.01776   -0.02690   -0.02295
AFIX  43
D43   3    0.235591    0.707302    0.735736    41.00000   -1.20000
AFIX  65
C44   1    0.082112    0.855384    0.799135    41.00000    0.04960    0.06181 =
         0.10535    0.00563   -0.03524   -0.02653
AFIX  43
D44   3    0.080896    0.889375    0.746770    41.00000   -1.20000
AFIX  66

PART 2
C45A  1   -0.014451    0.882398    0.937784   -41.00000    0.03808    0.05228 =
         0.10476   -0.00515   -0.01328   -0.01071
AFIX  43
D45A  3   -0.078500    0.950948    0.932796   -41.00000   -1.20000
AFIX  65
C46A  1    0.003941    0.865584    1.017033   -41.00000    0.04167    0.04893 =
         0.10297   -0.00785   -0.01098   -0.02082
AFIX  43
D46A  3   -0.047539    0.922643    1.066208   -41.00000   -1.20000
AFIX  65
C47A  1    0.097654    0.765285    1.024332   -41.00000    0.04193    0.05228 =
         0.10124   -0.00702   -0.00987   -0.02911
AFIX  43
D47A  3    0.110223    0.753794    1.078495   -41.00000   -1.20000
AFIX  65
C42A  1    0.172976    0.681799    0.952382   -41.00000    0.03968    0.04628 =
         0.10253   -0.00864   -0.01104   -0.02316
AFIX  43
D42A  3    0.237025    0.613249    0.957371   -41.00000   -1.20000
AFIX  65
C43A  1    0.154586    0.698612    0.873133   -41.00000    0.03906    0.04347 =
         0.10283   -0.01196   -0.02131   -0.01635
AFIX  43
D43A  3    0.206066    0.641553    0.823959   -41.00000   -1.20000
AFIX  65
C44A  1    0.060873    0.798911    0.865833   -41.00000    0.04422    0.05428 =
         0.10655   -0.00834   -0.02307   -0.01451
AFIX  43
D44A  3    0.048304    0.810401    0.811670   -41.00000   -1.20000
AFIX   0
HKLF 4


REM  sm107-reducedcell_a.res in P-1
REM wR2 = 0.1609, GooF = S = 1.057, Restrained GooF = 1.049 for all data
REM R1 = 0.0542 for 8375 Fo > 4sig(Fo) and 0.0833 for all 11728 data
REM 680 parameters refined using 540 restraints

END

WGHT      0.0830      4.2354

REM Highest difference peak  1.762,  deepest hole -1.859,  1-sigma level  0.115
Q1    1   0.5019  0.3061  0.5608  11.00000  0.05    1.76
Q2    1   0.8200  0.0424  0.5311  11.00000  0.05    1.71
Q3    1   0.8784  0.2992  0.5150  11.00000  0.05    1.71
Q4    1   0.4254  0.3461  0.6571  11.00000  0.05    1.68
Q5    1   0.5522  0.3744  0.5219  11.00000  0.05    1.45
Q6    1   0.5143  0.4591  0.5934  11.00000  0.05    1.35
Q7    1   0.3595  0.2800  0.4990  11.00000  0.05    1.32
Q8    1   0.7976  0.2869  0.5510  11.00000  0.05    1.22
;
_shelx_res_checksum                43704
_shelx_hkl_file
;
  12   7  14   83.49    6.10
  11   3  14   33.40    6.00
  10   7  10  499.65    8.10
   9   3  10   33.70    4.50
   9   5   9  230.68    6.10
   8   6   7    1.60    2.70
   6  -5  12   91.59    7.20
   5  -5  10   16.80    5.00
   5   3   4 1671.83    9.50
   4  -7  11   81.29    6.30
   4  11   3    2.30    2.20
   2  -2   3  150.38    3.40
   2  12   2   36.20    3.80
   1  -7   6  108.09    4.90
   1  -6   5   16.70    3.30
   1  -5   4   83.49    3.70
   1   8   0  417.16    6.10
   1  11   1   86.39    5.10
   1  14   3   48.00    6.30
   0  -9   7  244.68    7.20
   0  10   0  835.32   10.70
   0  12   1   18.10    4.60
  -1 -10   7   -0.10    4.10
  -2   2  -2  381.96    4.80
  -2   6  -2    1.80    3.30
  -3 -11   6  393.16    7.30
  -3  10  -1   48.40    6.30
  -4 -13   8   40.80    4.30
  -4   4  -3   61.79    4.40
  -4   5  -3   -0.40    3.90
  -5  -1  -3  591.04    6.70
  -7   1  -4  240.18    6.90
  -8  -8  -1  292.47    3.40
  -8  -1  -4 1086.09   12.20
  -9  -2  -4  560.54    9.40
  -9   3  -4  120.59    8.00
  -9   6  -3   25.60    8.40
 -10  -3  -4    4.90    4.10
 -11  -6  -3  113.49    5.50
 -11   2  -4   -4.20    6.70
 -12  -3  -4    7.20    5.10
 -12  -2  -4   -2.70    5.60
 -12  -1  -4   37.60    6.40
 -12   0  -4   15.60    6.70
 -12   1  -4   27.20    7.60
 -13  -6  -3   11.30    5.40
 -15  -4  -3   26.30    7.50
 -16  -6  -2   -0.20    8.00
  12   6  14   24.10    6.10
  11   4  13   68.49    6.00
  11   6  12   77.69    5.20
  10   4  11   30.40    4.60
  10   6  10   87.99    5.20
   9   1  11  548.75   10.70
   9   8   8  715.13    7.90
   9   9   8  298.07    5.00
   8  -2  12   18.90    5.60
   8  -1  11    8.00    5.00
   8   3   8    1.30    3.30
   7  -2  10    4.30    4.50
   7  -1   9   56.59    5.00
   7   2   7  109.79    4.60
   5  -6  11    0.30    5.30
   5  -1   6  291.27    6.40
   4  -5   8   18.30    4.30
   4  -3   6 1423.36   12.90
   4   0   4   70.19    3.10
   4  13   4  511.75    7.30
   2   9   1   16.30    2.80
   1  -8   7  579.64    9.50
   0 -11  10  141.49    6.80
   0  13   2   24.70    6.10
  -1 -12  10   27.70    5.90
  -1   8  -1 1355.26   12.70
  -1  12   1  300.37    9.60
  -2 -11   7   89.49    4.90
  -2   3  -2  387.26    5.40
  -2   4  -2  172.88    4.50
  -3 -13   9   61.99    5.70
  -4 -12   6    2.40    3.40
  -4   3  -3   27.80    3.60
  -4   8  -2   22.10    5.40
  -4  10  -1   48.60    6.80
  -5   8  -2    2.80    5.80
  -6  -2  -3  263.67    5.00
  -6   6  -3  176.28    8.10
  -6   8  -2   30.60    7.00
  -7   8  -2    5.90    7.50
  -8   0  -4  559.14    9.70
  -8   1  -4  438.46    9.40
  -8   2  -4   34.50    5.50
  -8   6  -3   -1.00    6.40
  -9  -7  -2  135.39    3.80
  -9  -5  -3   30.00    3.20
  -9  -1  -4   22.30    4.70
  -9   0  -4  775.32   12.10
  -9   1  -4   -5.90    5.10
 -10  -1  -4   80.79    6.10
 -10   0  -4  113.49    6.80
 -11  -2  -4    5.80    5.20
 -11  -1  -4  127.79    7.30
 -11   0  -4   40.80    6.60
 -11   1  -4  154.78    8.60
 -12  -8  -2  104.89    4.70
 -12  -6  -3   23.40    4.20
 -14  -5  -3    6.40    5.60
 -14  -4  -3   19.60    7.00
 -15  -7  -2   15.30    5.80
  12   8  13    9.90    4.80
  12   9  13    0.60    3.70
  11   9  11   66.59    4.60
  11  10  11  153.38    5.10
   9   2  10  313.47    8.00
   9   4   9   66.49    4.60
   9   7   8  209.28    5.10
   9  10   8  139.79    3.40
   8   1   9  490.45    9.10
   7  -4  12   -0.80    5.60
   7   0   8   74.69    4.80
   6  -2   8  225.88    6.80
   6   1   6  115.39    4.60
   5  11   4  194.38    3.30
   4  -6   9    4.20    4.30
   2  -7   7   66.09    4.80
   2  -6   6   12.20    3.40
   1  -9   8  407.56    8.90
   1  -4   3  110.79    3.40
   1   7   0  582.54    6.20
   0  -4   2  379.36    4.60
   0   9   0    6.30    4.00
   0  14   3    5.10    5.70
  -1 -11   8   90.49    5.90
  -1  10   0  255.87    7.40
  -1  14   3   18.10    7.70
  -2  12   1  205.68    8.80
  -2  13   2  107.59    8.80
  -2  14   3   27.50    8.90
  -3 -12   7  112.79    5.60
  -3   9  -1  280.47    8.60
  -3  11   0    4.10    5.90
  -3  12   1    2.60    6.50
  -3  13   2   -4.90    8.20
  -4  -2  -2  169.58    2.90
  -4  11   0   81.79    8.10
  -4  12   1   92.59    9.00
  -5   0  -3  454.65    6.50
  -5   4  -3   -1.70    4.00
  -6 -12   4  149.88    3.90
  -6   5  -3   60.19    5.90
  -7  -3  -3    1.90    2.60
  -7   5  -3   32.30    6.10
  -7   9  -1    4.50    8.50
  -8  -4  -3    4.20    2.60
  -8   5  -3    7.10    6.50
  -8   7  -2    2.60    7.80
  -9   5  -3   49.70    7.50
 -10  -5  -3   67.59    4.70
 -11   3  -3   19.50    8.10
 -12  -5  -3   67.49    5.90
 -12   2  -3    2.50    8.30
 -13   0  -3    0.30    7.70
 -14  -9  -1   28.00    5.30
 -14  -7  -2    7.20    5.70
 -14  -3  -3   24.20    7.00
 -14  -2  -3   -4.00    6.70
 -15  -6  -2    5.00    6.30
  13   8  15   29.20    5.60
  12   5  14   79.29    6.40
  12   7  13   22.40    5.30
  11   3  13   15.60    5.40
  11   5  12    5.30    4.40
  11   8  11  102.59    5.30
  10   3  11   20.80    4.70
  10   5  10   72.09    4.80
   8   5   7    1.90    2.50
   6  -5  11   75.99    6.40
   6  -1   7  362.76    7.50
   5  -4   8    1.20    4.10
   4  -7  10   35.40    5.40
   4  -2   5  721.73    8.80
   4  14   5  334.97    7.00
   3  -9  11   71.89    6.80
   3  -6   7  197.68    6.30
   3   2   2  983.80    5.50
   3  12   3   55.19    3.90
   2  -4   4  367.46    6.20
   2  11   2   12.50    3.50
   2  14   4   81.09    6.10
   1   6   0  790.12    6.50
   1  10   1   38.70    4.30
   1  12   2   19.40    4.10
   0  11   1  963.50   12.30
  -1   7  -1   91.49    4.30
  -2 -13  10  131.59    6.80
  -2 -12   8   46.40    5.20
  -2   8  -1  260.27    7.10
  -3   0  -2 1099.39    7.10
  -3   6  -2   49.90    4.50
  -4   7  -2   -0.60    4.50
  -4   9  -1  105.39    7.20
  -5   2  -3   26.70    3.90
  -5   3  -3   40.00    4.30
  -5   7  -2   14.00    5.50
  -6   4  -3  207.98    7.30
  -6   9  -1   -5.40    6.90
  -6  10   0   -1.70    8.10
  -7   7  -2   68.39    7.80
  -8  -6  -2   30.20    2.60
  -9   4  -3   74.89    7.80
 -10 -10   0   16.90    2.10
 -10  -7  -2  727.13    8.40
 -11  -9  -1   45.50    3.20
 -11  -5  -3    4.30    3.80
 -12  -9  -1    7.20    3.30
 -12  -4  -3    4.60    5.30
 -12   1  -3   90.89    8.90
 -13  -9  -1    0.40    3.90
 -13  -7  -2   17.90    5.10
 -13  -4  -3   50.49    6.20
 -13  -3  -3   -0.80    5.80
 -13  -2  -3   25.80    6.60
 -13  -1  -3   17.70    7.40
 -15  -8  -1    4.90    5.30
 -15  -5  -2   -0.20    6.60
 -15  -4  -2    5.00    7.40
 -16  -6  -1   -4.90    7.30
  13   7  15    3.20    5.50
  11   4  12    9.30    4.70
  11   7  11  132.39    5.40
  10   1  12  155.78    7.40
   9  -1  12   13.50    5.80
   9   0  11    9.00    5.20
   9   3   9    2.80    3.80
   9   6   8  251.67    5.60
   9  11   8  119.89    2.80
   8  -3  12    1.30    5.20
   8  -1  10  253.87    8.10
   8   2   8  149.88    5.50
   7   1   7   95.19    4.70
   5  -6  10  100.69    6.80
   5   0   5  699.53    8.00
   5   2   4  136.89    3.80
   4  -8  11    7.20    5.70
   3  -7   8   -3.10    4.10
   3  -5   6  112.09    5.00
   2  -9   9   10.90    4.80
   2   8   1  568.44    6.00
   1 -10   9   35.00    5.10
   1   5   0   31.80    1.90
   1  13   3    3.00    5.30
   0 -11   9   26.40    4.90
  -1  -9   5    6.90    3.50
  -1  -8   4    1.10    3.00
  -1   6  -1  167.08    5.00
  -2  -9   4    8.00    2.90
  -3   5  -2    0.20    3.40
  -4 -13   7    7.00    4.00
  -4   6  -2   19.40    4.60
  -4  10   0    4.60    6.20
  -5 -13   6    1.70    3.10
  -5  10   0    0.30    6.90
  -5  11   1   30.20    8.30
  -6  -1  -3 2600.44   15.00
  -7  -2  -3 1169.08   10.60
  -7   4  -3    1.60    5.00
  -8  -3  -3  391.06    6.90
  -8   6  -2    2.40    7.10
  -9  -4  -3   14.10    3.30
 -10  -4  -3    4.40    3.70
 -11  -4  -3   44.40    4.80
 -11   1  -3   77.79    7.90
 -12  -7  -2   29.60    4.10
 -12  -3  -3   51.89    6.10
 -12   0  -3   16.10    6.40
 -14  -6  -2    5.30    5.40
 -14  -5  -2    0.40    6.40
 -15  -7  -1   11.80    6.80
  12   6  13   78.39    5.80
  11   2  13  104.09    7.10
  11   6  11   70.19    4.90
  10   4  10   61.49    4.90
  10   8   9  624.54    8.30
  10   9   9   -1.50    2.80
   8   0   9   37.00    4.80
   8   4   7  117.19    4.40
   7  -4  11  160.68    7.50
   7  -2   9   42.00    5.00
   7   3   6  611.74    7.80
   6   0   6  108.39    4.60
   6  13   6   48.70    2.70
   5  -2   6  448.36    7.90
   4  -6   8  194.28    6.80
   4  -5   7  876.41   11.60
   4  10   3  376.66    4.60
   3  -8   9   32.00    5.20
   3   9   2    1.30    1.90
   3  13   4   36.20    4.40
   1  14   4    2.00    5.00
   0  -9   6  210.68    6.50
   0  -8   5    1.30    3.10
   0   8   0  829.62    9.20
   0  12   2   76.49    5.70
   0  14   4    4.10    6.90
  -1 -12   9   -3.40    4.20
  -1 -10   6   43.60    4.50
  -1  -7   3   16.10    2.40
  -1  12   2    0.40    6.10
  -1  14   4   11.90    7.90
  -2 -10   5  118.49    4.50
  -2   7  -1  130.09    5.70
  -3 -13   8    2.10    4.40
  -3  -9   3    7.60    2.30
  -3   4  -2    6.00    3.20
  -3   8  -1   12.60    4.70
  -3  11   1  175.08    8.60
  -4   8  -1   62.29    6.10
  -4  11   1    5.40    6.80
  -4  12   2    7.10    8.10
  -5  -3  -2    0.70    1.40
  -5   8  -1   -0.80    5.90
  -6  -4  -2  476.75    5.20
  -6   0  -3   26.50    3.60
  -6   1  -3  474.65    8.10
  -7  -5  -2  163.38    3.60
  -7   2  -3  286.67    7.80
  -7   3  -3  239.88    7.80
  -8   2  -3  438.56   10.00
  -8   7  -1   -0.10    8.00
  -9  -8  -1  560.64    6.00
  -9  -3  -3  110.59    5.00
  -9   2  -3    1.10    5.70
  -9   5  -2   13.90    7.50
 -10 -11   1   -0.60    1.70
 -10  -3  -3    9.40    4.20
 -10   1  -3   56.19    6.90
 -11  -3  -3    5.40    4.70
 -11  -2  -3   26.60    5.50
 -11  -1  -3   31.70    6.00
 -13 -10   0    5.80    3.90
 -13  -6  -2    7.70    4.50
 -13   0  -2    1.70    7.90
 -14  -8  -1   -4.70    4.60
 -14  -4  -2   12.80    6.40
 -14  -3  -2   44.50    7.50
 -14  -2  -2   15.20    7.20
 -15  -6  -1    6.00    7.40
  12   5  13   30.90    5.40
  12   9  12   -3.90    4.30
  11   5  11   -0.30    4.70
  10   7   9  177.18    5.20
  10  10   9  472.95    6.30
   9   5   8   22.40    3.40
   7  -1   8    3.50    4.00
   6  -5  10   25.10    5.40
   6  -4   9   11.80    4.70
   5  14   6   68.29    4.00
   4  -4   6  348.67    7.40
   4  -1   4   38.90    3.10
   4  12   4   49.70    3.20
   3  -9  10  127.59    7.20
   3  -1   3    9.30    2.30
   3  14   5    6.80    4.40
   2 -10  10   35.30    5.80
   2  -3   3  263.27    4.80
   2  -1   2  259.77    3.90
   2  12   3   64.89    4.80
   1 -11  10    5.10    5.10
   1  -9   7   10.60    4.70
   1  -8   6    3.90    3.60
   1  -7   5    9.40    3.40
   1   9   1   73.89    4.10
   0 -12  10    8.70    5.30
   0  10   1   47.60    4.40
  -1   2  -1  115.89    2.50
  -1   5  -1  254.67    4.90
  -1  13   3    4.30    6.10
  -2 -13   9    1.00    4.40
  -2 -11   6   -1.90    3.80
  -2   9   0  182.58    6.90
  -2  12   2   71.39    7.10
  -2  13   3   98.19    8.60
  -3 -11   5  158.98    5.10
  -3  -8   2  327.07    4.40
  -3   2  -2  649.24    7.00
  -3   3  -2  440.66    6.60
  -3  12   2   42.20    7.00
  -4 -10   3   51.59    2.70
  -4   5  -2   67.69    4.90
  -5   9   0    4.20    7.20
  -6   9   0   19.90    7.50
  -7 -12   3    3.50    1.80
  -7  -1  -3  416.36    7.30
  -7   0  -3 1115.59   12.00
  -7   1  -3  394.36    8.30
  -7   5  -2   34.90    6.00
  -7   7  -1    1.80    6.80
  -8  -2  -3  556.64    8.60
  -8   0  -3  949.40   12.20
  -9  -2  -3   37.50    4.50
  -9   0  -3    1.50    4.90
  -9   1  -3  687.13   12.30
  -9   6  -1    0.60    8.00
 -10  -1  -3   53.69    5.80
 -11   2  -2   93.69    8.50
 -12 -10   0   19.40    3.30
 -12  -6  -2  536.85    9.70
 -12   1  -2    1.50    7.60
 -13  -8  -1    0.40    4.40
 -13  -5  -2  135.59    7.00
 -13  -1  -2   29.40    7.50
 -14  -7  -1    1.90    5.80
 -15  -5  -1    9.10    7.10
 -15  -4  -1    1.80    7.40
  13   7  14   38.00    5.80
  12   7  12   34.80    5.20
  12   8  12   72.39    4.90
  10   3  10   30.50    4.70
  10   6   9  511.35    8.30
   9   2   9  152.08    6.10
   9   4   8   94.69    5.20
   8  -3  11   39.70    6.10
   8  -2  10   16.50    5.20
   8   1   8   -0.40    3.70
   8   3   7    9.50    3.30
   7   0   7    6.50    3.50
   5  -6   9   17.70    4.90
   5  -5   8  332.07    8.40
   3  -3   4   56.99    3.60
   3  11   3   46.70    3.40
   2  -8   7   28.90    4.50
   2  -7   6   57.19    4.40
   2  -6   5  163.98    5.40
   2   7   1   -0.40    1.70
   2  10   2  136.39    4.60
   1  -3   2    5.90    1.90
   1  11   2   43.60    4.30
   0  -6   3  160.58    4.20
   0   7   0  105.49    4.20
  -1 -13  10   30.50    6.30
  -1 -11   7    3.00    3.70
  -1   3  -1  687.83    5.90
  -1   4  -1   53.89    2.60
  -2   6  -1   17.50    3.40
  -3 -12   6  244.28    6.50
  -3   7  -1   49.00    4.90
  -3   9   0   12.60    5.30
  -4  -1  -2  270.57    4.10
  -4   7  -1    5.20    4.60
  -4   9   0  127.79    7.70
  -5   5  -2    9.30    4.40
  -5   7  -1   -2.30    5.30
  -5  10   1   12.20    7.30
  -6   5  -2   22.10    5.40
  -7   8   0   -1.40    7.70
 -10  -8  -1  949.40    8.80
 -10  -6  -2   75.19    4.00
 -11  -6  -2  224.28    6.30
 -11   1  -2   87.79    7.80
 -12  -8  -1    6.20    4.10
 -12  -5  -2   20.90    4.90
 -12   0  -2    4.40    7.10
 -14  -9   0   32.10    5.50
 -14  -6  -1    1.90    6.50
 -15  -8   0   12.50    5.80
  13   6  14   19.00    5.60
  12   4  13  135.09    7.30
  12   6  12    1.00    5.10
  11   2  12    1.30    5.30
  11   4  11   -0.50    4.20
  11   8  10  104.09    5.00
  11   9  10  214.68    5.90
  10   1  11   28.00    5.50
  10   5   9  113.89    5.60
  10  11   9   20.20    2.50
   9   0  10  531.25   10.60
   8  -1   9  282.47    8.00
   7  -4  10   13.50    5.30
   7  -3   9   77.99    5.90
   7   2   6  390.06    6.90
   7  13   7    1.90    1.60
   5  -7  10   59.29    6.40
   5  -4   7  861.51   11.70
   5  -1   5  220.98    5.20
   5   1   4 1088.29    9.10
   4  -3   5  181.78    5.60
   4   1   3   60.49    2.60
   3  -7   7   -6.10    3.90
   3  -6   6  815.72   10.80
   2  -9   8  345.37    8.70
   2   2   1  260.17    2.00
   2  13   4   70.89    5.00
   2  14   5   91.89    6.60
   1 -10   8  213.38    7.40
   1  12   3   22.90    5.20
   0 -11   8   48.50    5.10
   0  11   2  101.29    6.20
  -1 -12   8   -1.70    4.80
  -1   8   0   28.00    3.90
  -1  10   1  160.38    6.50
  -1  14   5   -0.10    7.70
  -2 -12   7    1.80    3.80
  -2  10   1   44.20    5.70
  -4 -12   5  300.47    6.20
  -4   0  -2  118.29    3.40
  -4   3  -2    2.10    3.50
  -4  10   1   17.40    6.40
  -4  11   2   17.70    7.20
  -5   4  -2   -4.00    3.90
  -6   4  -2   56.79    5.60
  -6   8   0   28.60    7.00
  -7   4  -2   11.10    5.50
  -7   6  -1   12.50    6.50
  -8  -5  -2   57.79    3.10
  -9   3  -2    5.70    6.40
 -10   2  -2   80.09    7.90
 -11  -5  -2  198.58    6.50
 -12  -3  -2    6.50    5.50
 -12  -2  -2  115.39    7.80
 -12  -1  -2   -1.10    5.80
 -14  -5  -1   16.00    6.30
 -14  -4  -1   49.30    7.40
 -14  -3  -1   18.40    7.40
 -15  -7   0    2.40    6.10
 -15  -6   0    7.90    7.30
  12   5  12    7.50    5.40
  11   7  10  256.67    6.60
  11  10  10   58.79    3.80
  10   2  10   13.70    4.60
   9   1   9  224.68    7.20
   9   3   8    4.90    4.10
   7   6   5  724.73    6.40
   7   7   5  205.78    3.40
   6  -6  10   51.09    6.00
   6  -5   9   40.10    5.50
   6  -1   6   13.50    3.80
   6   1   5 1562.14   12.20
   5  -3   6  836.72   10.80
   4  13   5   76.79    4.20
   3  -9   9  319.47    9.00
   3  -8   8  271.27    8.10
   3  -5   5  548.55    8.50
   3   1   2   12.60    1.70
   3   8   2  128.79    2.90
   2 -10   9  487.75   10.70
   2  -5   4   18.60    3.40
   1 -11   9  273.47    8.50
   1  -5   3  612.14    7.20
   1  13   4   15.00    4.80
   1  14   5   -1.50    5.30
   0 -12   9   60.09    6.50
   0   9   1  479.25    8.30
   0  12   3    1.80    5.50
   0  13   4    0.10    6.00
   0  14   5    2.90    6.20
  -1  12   3    6.00    6.10
  -1  13   4   45.10    7.00
  -2   5  -1   43.20    3.40
  -2   8   0   52.99    4.80
  -2  11   2   14.80    5.50
  -2  12   3   10.70    6.50
  -2  13   4   31.90    7.80
  -3 -13   7   52.59    4.90
  -3   6  -1    6.40    3.90
  -4   2  -2    8.20    3.00
  -4   8   0    9.70    5.20
  -5 -11   3   30.20    2.50
  -5   3  -2    0.30    3.80
  -6   6  -1   -2.60    5.80
  -6   9   1   48.70    8.50
  -7  -4  -2    9.10    2.30
  -7   3  -2  258.77    8.30
  -7   7   0    6.60    6.60
  -9  -5  -2    1.00    2.90
 -10  -5  -2  246.88    6.30
 -11  -4  -2   -3.10    4.30
 -11  -3  -2  127.79    7.10
 -11  -2  -2    2.90    4.80
 -11  -1  -2   15.30    5.90
 -12  -7  -1  172.08    6.50
 -12   1  -1   31.20    8.40
 -13  -9   0   60.09    4.60
 -13  -6  -1   83.69    6.20
 -13  -2  -1   48.80    7.40
 -13  -1  -1   18.60    7.70
 -14  -8   0    9.40    5.10
 -15  -5   0   -1.50    7.40
  13   7  13   33.20    5.90
  13   8  13    0.30    4.40
  11   3  11    2.20    4.70
  11   6  10   82.99    4.90
  10   0  11  324.97    9.50
   9  -1  10   19.40    5.40
   8   0   8  116.79    4.90
   8   2   7   43.00    4.00
   8   7   6   57.49    2.80
   7   5   5  237.88    4.50
   7   8   5   -0.70    1.40
   6  -4   8  237.88    6.90
   5  10   4   37.30    1.70
   5  12   5   64.29    2.90
   4  -8   9   51.29    5.90
   4  -7   8   43.60    5.40
   4  -6   7  202.38    6.90
   4  14   6   29.00    4.10
   3  12   4  191.38    5.70
   2   6   1  355.66    3.70
   1   8   1  117.99    3.80
   1  10   2  119.39    5.20
   0  -5   2   17.90    2.20
   0   6   0    8.20    2.20
  -2 -13   8    7.50    4.20
  -3   8   0   28.10    4.90
  -4 -13   6  452.35    8.10
  -4   6  -1   14.40    4.40
  -5 -10   2    6.20    1.70
  -5   2  -2   76.39    4.60
  -5   6  -1   83.09    5.20
  -5   9   1   10.70    6.60
  -5  10   2    6.20    7.60
  -7   5  -1   34.80    6.60
  -7   8   1  121.99    9.90
  -8  -7  -1 1152.48    7.80
  -8  -4  -2   48.70    3.70
  -8   6   0   34.90    8.00
  -9   1  -2   13.90    5.60
  -9   4  -1   49.30    6.10
 -10  -4  -2  131.09    5.50
 -10   0  -2   -0.80    5.60
 -12  -9   0   -6.00    3.50
 -12   0  -1    8.60    7.20
 -13  -5  -1   16.90    5.60
 -13  -4  -1  193.78    8.70
 -14  -7   0   -2.20    5.10
 -14  -3   0   51.69    8.80
  13   6  13   21.40    5.70
  12   4  12    4.00    5.00
  12   8  11   -5.00    4.10
  12   9  11  165.28    5.80
  11   5  10  293.57    7.60
  11  11  10   51.69    3.40
  10   1  10  282.87    8.40
   9   7   7  179.48    4.50
   9   8   7   22.50    2.70
   8  -2   9   53.69    5.60
   8   5   6  100.59    4.00
   7  -5  10   26.20    5.90
   7  -4   9    2.00    4.70
   7  -1   7    3.10    2.80
   7   1   6  556.94    8.40
   6   4   4 2565.94   12.10
   5  -7   9   25.40    5.50
   5  -6   8   11.90    4.90
   5  -2   5    7.20    3.60
   4  -2   4  108.89    4.20
   3  13   5  301.17    7.30
   2   9   2   48.10    3.20
   2  11   3   77.29    4.10
   1  -9   6  165.78    6.10
   1  -8   5  144.29    5.60
   0 -10   6   29.30    4.10
   0  -9   5   70.09    4.30
  -1 -10   5   65.69    4.60
  -1  -9   4  156.18    5.10
  -1   9   1   37.80    4.50
  -2   4  -1  149.19    4.30
  -2   9   1   30.20    5.10
  -2  13   5   -9.90    8.10
  -3   9   1   66.29    6.20
  -3  12   4    6.10    7.50
  -5   0  -2  395.36    6.20
  -5   1  -2    8.80    3.20
  -5   7   0  328.87    9.70
  -6  -2  -2 1702.03   11.40
  -6   5  -1   32.70    5.70
  -6   7   0    8.50    4.80
  -6   8   1   50.19    7.90
  -7  -3  -2  293.67    5.50
  -7   2  -2   92.49    4.90
  -8   1  -2  508.55   10.20
  -9  -7  -1 1040.40    8.90
  -9  -4  -2   99.39    4.60
  -9  -3  -2   -0.50    3.40
  -9  -1  -2   32.30    4.80
  -9   5   0   32.70    7.90
 -10  -7  -1    3.10    3.20
 -10  -3  -2    3.40    4.20
 -11  -9   0    5.60    2.90
 -11  -7  -1  481.45    8.10
 -12  -6  -1   82.29    5.50
 -12  -2  -1   10.20    5.90
 -12  -1  -1   71.99    7.60
 -13 -10   1  252.97    7.10
 -13  -8   0    6.90    4.10
 -14  -9   1   87.49    6.90
 -14  -6   0    4.70    6.00
 -14  -5   0    6.10    6.50
 -15  -7   1   23.20    6.70
 -15  -6   1    1.40    7.00
  13   5  13   10.00    5.90
  12   6  11   26.30    5.20
  12   7  11  124.29    5.70
  12  10  11    1.10    3.70
  11   2  11   59.89    6.00
  11   4  10   15.90    4.40
   9   2   8    2.50    3.70
   9   5   7   49.80    4.00
   8  -1   8   16.60    4.40
   7  -3   8   20.00    4.80
   7   4   5 2471.25   13.60
   5  -5   7    5.00    4.10
   5  13   6   47.60    3.60
   4  -4   5  539.95    8.60
   4   0   3  568.94    6.40
   4  11   4   45.00    2.80
   3  -4   4  301.27    5.80
   3  10   3   18.20    2.70
   2  -8   6  236.38    6.90
   2  -7   5   49.20    4.70
   2  -4   3  198.68    4.80
   2  12   4   43.90    4.90
   2  14   6    2.30    5.60
   1 -10   7  266.57    7.60
   1  -7   4   -0.90    3.40
   1  11   3   18.70    4.50
   1  14   6   20.50    6.90
   0  -8   4  404.86    7.00
   0  14   6    3.60    6.50
  -1 -11   6   35.30    4.10
  -1  10   2   25.80    5.60
  -1  13   5   70.29    7.60
  -2 -11   5   64.69    4.40
  -2 -10   4   -2.30    2.50
  -2   3  -1    7.80    2.30
  -2   7   0   39.50    4.30
  -2  10   2   51.79    5.90
  -2  12   4    0.50    6.50
  -3   7   0   79.69    5.50
  -3  10   2    1.00    5.90
  -3  11   3    0.70    6.50
  -4   5  -1  201.88    6.40
  -4   7   0    4.40    5.00
  -5   5  -1   69.39    4.60
  -5   8   1  188.88    8.80
  -6  -1  -2  233.88    5.30
  -6   0  -2  564.04    8.20
  -6   1  -2  179.88    5.70
  -7  -2  -2    4.00    3.00
  -7   0  -2   10.00    4.00
  -7   1  -2 1248.48   13.30
  -8  -3  -2    9.60    3.30
  -8  -2  -2  877.11   10.60
  -8  -1  -2  388.36    8.10
  -8   0  -2  704.43   11.00
  -8   5   0   -1.50    6.60
 -10  -9   0  103.89    3.50
 -10   1  -1    3.00    6.20
 -10   3   0  172.58    9.70
 -11  -6  -1  225.58    6.90
 -11   0  -1    6.70    6.40
 -11   2   0   66.19    8.90
 -12  -5  -1  456.95    9.90
 -12  -4  -1   18.00    5.40
 -12  -3  -1  289.27    9.50
 -13  -7   0    6.40    5.40
 -13  -2   0   17.90    7.60
  12   5  11   86.79    6.40
  10   2   9   33.30    5.30
  10   6   8    9.60    3.90
  10   7   8  982.60   10.20
  10   8   8   12.40    3.10
   9  -2  10  327.17    9.70
   9   9   7   36.80    2.50
   8   9   6   25.40    1.80
   7   3   5  710.63    8.10
   6  -6   9    8.20    5.20
   6  -5   8  131.79    6.80
   6   3   4  214.68    4.30
   5  -4   6  147.99    5.90
   5   4   3  450.25    4.40
   5   6   3   67.79    1.40
   3  -9   8    4.70    4.80
   3  -8   7  323.07    8.40
   2 -10   8   32.00    5.30
   2  13   5    2.10    4.10
   1 -11   8   64.89    5.70
   1  -4   2   -3.30    1.90
   1   7   1   97.09    3.50
   1  12   4   12.20    5.10
   1  13   5    7.70    5.00
   0 -12   8   28.40    5.70
   0   8   1   95.69    4.30
   0  11   3  151.28    6.40
   0  12   4    0.40    5.70
   0  13   5   28.00    6.20
  -1 -12   7   24.60    4.50
  -1  -8   3 1325.77   10.60
  -1   6   0  229.68    5.30
  -1  11   3    2.60    4.90
  -1  12   4   28.70    6.10
  -2 -12   6  390.96    7.90
  -2  -9   3  473.35    6.40
  -2  11   3   11.30    5.90
  -3 -11   4   59.39    3.70
  -3   4  -1  313.67    6.30
  -4   8   1   56.19    6.40
  -4  11   4    5.80    7.60
  -5   4  -1  116.29    5.60
  -6   4  -1  140.99    6.80
  -7  -1  -2 1009.60   10.60
  -9   2  -1   41.40    6.40
  -9   4   0   54.99    6.30
  -9   5   1    6.60    7.70
 -10   0  -1  316.37    9.50
 -11  -5  -1  412.06    9.10
 -11  -2  -1   67.99    6.50
 -11  -1  -1   45.60    6.40
 -11   1   0   26.30    7.40
 -12 -10   1   41.70    4.00
 -12  -8   0    6.70    3.60
 -12   0   0   56.99    7.80
 -13  -6   0    3.20    5.10
 -13  -5   0  165.58    8.70
 -13  -4   0   11.90    6.20
 -14  -8   1   12.20    5.40
 -14  -7   1    3.90    6.50
 -14  -4   1    3.10    7.80
 -15  -7   2    7.40    8.00
  14   7  14    0.50    5.60
  13   7  12   24.30    5.30
  13   8  12    6.60    4.90
  13   9  12    0.60    4.40
  11   3  10   -9.50    4.40
  10   0  10   39.40    5.70
  10   5   8  396.76    7.60
   9  -1   9  244.98    8.20
   9   1   8  284.67    7.60
   9   4   7   41.20    3.80
   8  -3   9   88.79    6.40
   8   0   7    6.80    3.80
   8   3   6  400.96    7.00
   7  -2   7  158.48    5.60
   6  -4   7   75.79    5.50
   6  12   6   85.49    2.80
   4  -9   9  156.28    7.80
   4  -7   7  193.98    7.10
   4  12   5  123.99    4.60
   3 -10   9   92.69    6.80
   3  -6   5    1.70    3.60
   3   0   2 1233.28    8.00
   2 -11   9   14.60    5.40
   2  -6   4  601.24    8.60
   1 -12   9    4.00    5.20
   1   9   2    7.80    3.70
  -1 -13   8    3.00    5.20
  -1   8   1  170.28    5.70
  -2 -13   7   68.49    5.70
  -2   1  -1   76.29    2.10
  -2   6   0  115.89    4.90
  -3 -10   3  176.48    4.30
  -3  12   5   27.80    8.30
  -4   4  -1  134.19    4.70
  -4   6   0  267.87    7.70
  -4   9   2   79.99    7.40
  -4  10   3   41.40    7.40
  -6   8   2  328.17   11.90
  -7   3  -1   16.30    5.30
  -7   5   0   -0.80    6.00
  -8   2  -1  121.99    7.10
  -8   4   0  148.89    8.60
  -9   1  -1  220.98    8.60
  -9   3   0  164.78    9.10
 -10  -6  -1  622.04    8.70
 -10  -1  -1    7.00    5.00
 -10   2   0    1.60    6.90
 -11  -4  -1  187.78    7.10
 -11  -3  -1   97.09    6.40
 -12  -7   0   33.30    5.20
 -12  -1   0    0.80    6.80
 -13  -9   1   -0.50    3.90
 -14  -6   1    9.40    6.20
 -14  -5   1   -0.40    6.60
 -15  -6   2   10.00    7.60
  13   6  12   12.10    4.80
  12   4  11    0.10    4.80
  11   6   9  766.62   10.70
  11   7   9  545.45    8.50
  11   8   9  163.78    5.40
  10   1   9    7.10    4.60
  10   4   8    8.00    3.70
   8  -2   8  108.89    6.20
   7  -5   9    3.70    5.00
   7  -4   8  208.78    7.70
   7   2   5 1380.86   11.70
   6  -1   5    0.90    3.60
   6   2   4 1853.21   12.10
   5  -8   9   54.39    6.40
   5  -7   8    2.50    5.20
   5  -6   7  543.85   10.40
   5  -3   5  468.45    8.30
   5  -1   4  366.36    6.70
   5   3   3   67.19    2.40
   4  -3   4  200.18    5.40
   3  -3   3  152.68    4.50
   3  11   4    3.60    3.00
   2  10   3   94.99    4.50
   0 -13   9    8.60    5.20
   0   4   0 1151.08    7.10
  -1  13   6   21.90    7.40
  -2  12   5   15.10    7.00
  -3   3  -1  747.43    8.10
  -3   6   0  184.98    6.20
  -3  10   3   11.00    6.10
  -3  11   4    2.60    6.80
  -5   7   1   50.79    6.50
  -6 -12   3    8.40    2.00
  -6   3  -1   13.70    4.50
  -7   6   1    5.00    6.30
  -7   7   2   35.00    8.20
  -8   5   1   13.10    7.00
  -9   0  -1  141.49    7.00
  -9   4   1   27.20    8.10
 -10  -5  -1   31.80    4.00
 -10  -4  -1  340.27    8.00
 -10  -3  -1   66.39    5.80
 -10  -2  -1   62.79    5.70
 -11 -10   1   19.80    3.00
 -11   0   0    1.60    6.40
 -11   2   1   -1.40    7.50
 -12  -3   0   27.60    6.30
 -12  -2   0  308.27   10.20
 -12   0   1    5.80    7.90
 -13  -8   1   21.50    5.70
 -13  -2   1  275.27   11.60
  13   5  12   26.60    5.40
  12   3  11   13.20    5.30
  11   2  10   22.30    5.00
  11   5   9   61.69    4.80
  11   9   9   80.29    4.00
  10  -1  10  387.46   10.40
   9   0   8   37.30    4.90
   7  -1   6    0.90    3.80
   6  -7   9    3.70    5.60
   6  -6   8  146.39    7.10
   4  -5   5   57.89    4.60
   4  -1   3    1.60    2.40
   3  -5   4   49.70    4.00
   3  14   7    6.00    5.20
   2   1   1  281.37    2.70
   2   8   2   61.19    3.00
   2  14   7    5.30    5.30
   1 -10   6   10.00    4.60
   0   7   1  131.19    4.20
   0   9   2   61.29    4.40
   0  13   6   72.89    7.30
  -1  -7   2 3030.80   14.30
  -1   5   0  600.84    7.00
  -1   9   2    1.30    4.10
  -1  12   5    7.70    6.00
  -2  10   3    2.30    5.40
  -2  11   4   23.40    6.20
  -3   2  -1  445.46    6.00
  -4 -13   5    9.20    3.40
  -4 -12   4  100.49    4.00
  -4 -11   3    8.00    2.50
  -4   7   1  421.56   10.00
  -5   5   0  388.56    9.20
  -5   8   2    0.30    6.10
  -9  -5  -1  689.53    8.90
  -9  -1  -1   -0.20    4.50
  -9   2   0   28.80    6.30
 -10  -8   0   35.80    3.50
 -10   1   0  156.28    8.40
 -11  -1   0   61.69    7.10
 -12 -11   2   92.29    4.50
 -12  -9   1   32.50    4.40
 -12  -4   0  266.07    9.00
 -12  -1   1   92.89    8.60
 -13 -10   2   -1.70    4.70
 -13  -7   1    6.20    5.70
 -13  -4   1  136.29    8.40
 -13  -3   1    0.90    6.70
 -14  -8   2   68.79    6.70
 -14  -5   2    3.00    7.80
 -14  -4   2    4.10    7.80
  13   4  12    9.10    5.50
  12   6  10  279.07    7.50
  12   7  10   14.20    4.00
  12   8  10  271.97    6.90
  11   1  10   84.19    6.60
  11   4   9  123.49    5.90
  10   0   9  379.46    9.60
  10   3   8  101.69    5.50
  10  10   8   -0.50    2.30
   9   2   7    8.90    3.80
   8  -1   7    5.60    4.10
   7   1   5  214.58    5.80
   6  -5   7  473.25   10.10
   6   1   4  144.69    4.60
   6  13   7   35.10    3.00
   5   2   3  420.06    5.30
   5  11   5    0.90    2.00
   3 -10   8  390.66   10.10
   3  -9   7   86.99    6.00
   3  -8   6    2.10    4.20
   3  12   5    7.90    3.30
   3  13   6    3.40    3.80
   2 -11   8  267.77    8.70
   2  -9   6    0.40    4.10
   2  -8   5   19.40    4.10
   2  -3   2  389.66    5.50
   2  11   4   15.60    4.00
   2  12   5   25.90    4.80
   2  13   6    6.10    5.20
   1 -11   7   36.80    5.10
   1  -9   5    3.20    3.60
   1   6   1   24.20    2.30
   1  10   3   30.60    3.80
   1  12   5   63.89    6.10
   1  13   6   69.19    6.40
   0 -12   7   -2.70    4.80
   0 -11   6   51.59    4.80
   0 -10   5    1.90    3.40
   0  -9   4  107.59    5.10
   0  -6   2 2285.17   12.80
   0  -4   1    3.10    1.60
   0  10   3   -1.90    3.90
   0  12   5   55.69    6.20
  -1 -11   5    1.00    3.90
  -1   7   1   51.09    4.00
  -1  11   4    5.10    5.20
  -1  13   7  228.48   11.20
  -2   5   0 1438.36   11.90
  -2   7   1   -1.70    3.60
  -3   5   0  579.44    8.90
  -3  11   5   -4.80    7.10
  -4   2  -1   27.90    3.30
  -4  10   4    0.30    6.50
  -5  -9   1    3.60    1.10
  -5  -4  -1  109.39    2.30
  -5   2  -1  348.27    7.20
  -6 -11   2    1.20    1.50
  -6   4   0   41.20    5.70
  -6   7   2    1.00    6.60
  -6   8   3   -0.90    7.00
  -7  -5  -1   72.69    3.00
  -7   1  -1   86.59    5.50
  -7   6   2   55.99    7.60
  -8  -5  -1  161.28    4.50
  -8   0  -1   95.49    5.80
  -9 -10   1   32.60    2.10
  -9  -8   0  532.65    6.30
  -9  -4  -1    9.60    3.50
  -9  -3  -1  490.05    8.70
  -9  -2  -1    4.60    4.20
  -9   3   1    6.10    6.80
 -10   0   0   -1.90    5.70
 -10   3   2   13.70    7.80
 -11  -7   0  149.69    5.50
 -11  -2   0  110.49    7.30
 -12  -2   1   39.90    6.80
 -13  -6   1   12.40    5.50
 -13  -5   1   -2.50    5.60
 -14  -7   2   10.10    6.20
 -14  -6   2   17.30    6.70
  12   2  11   25.30    5.50
  12   9  10   -2.00    3.40
  11   3   9   49.99    5.10
  10   2   8   68.09    5.30
   9  -1   8  487.65   10.30
   8  -3   8   42.00    5.40
   8   1   6  489.85    8.60
   5  -4   5  387.16    8.00
   5  -2   4  298.67    6.50
   4  -9   8   74.29    6.50
   4  -8   7   48.80    5.60
   4  -7   6  165.88    6.70
   4  10   4   50.09    2.70
   3  -7   5  220.28    6.70
   3  -1   2  705.63    6.80
   3   9   3    5.50    2.20
   1 -12   8  121.09    6.90
   1  -8   4  255.47    6.30
   0 -13   8    0.30    5.80
  -1 -13   7   23.10    5.30
  -1 -12   6   54.09    4.70
  -1 -10   4   10.20    3.20
  -2 -12   5    5.80    3.90
  -2  12   6    9.10    7.40
  -3   0  -1  720.73    6.00
  -3   9   3   89.29    7.60
  -3  10   4   65.09    7.20
  -5   1  -1   25.70    3.60
  -5   7   2  881.81   14.80
  -5   9   4  106.59    9.20
  -6   1  -1   72.89    4.70
  -7   3   0   41.90    5.80
  -8  -4  -1  232.68    5.30
  -8  -2  -1   -4.70    3.60
  -8   2   0    5.40    5.30
  -8   5   2   55.99    8.50
  -9   1   0   16.00    5.50
  -9   4   2   -0.80    7.70
 -10  -1   0   13.60    5.60
 -11  -6   0  590.24    9.80
 -11  -5   0  199.98    7.10
 -11  -4   0  322.27    8.80
 -11   0   1   17.50    6.60
 -12  -8   1    7.60    3.80
 -12  -3   1  166.88    8.50
 -13  -9   2  194.28    7.50
 -13  -3   2   56.99    8.20
  13   6  11   34.40    5.00
  13   7  11    8.20    4.30
  13   8  11   29.20    4.30
  12   4  10  158.48    7.00
  12  10  10   64.19    4.10
   9  -3   9  155.08    8.00
   9   1   7   59.79    4.80
   8  -2   7    5.80    4.50
   7  -4   7   72.99    5.90
   7  -2   6    4.70    3.00
   7   0   5  269.87    6.60
   5  -7   7   13.10    5.10
   5   1   3  626.44    7.00
   3  -4   3   63.69    4.00
   1  -5   2  323.37    5.40
   1   8   2   13.30    2.70
   0  -8   3  374.26    6.60
   0  13   7  262.67   10.10
  -1  -9   3    4.10    2.70
  -1   4   0  843.82    7.40
  -1  12   6  229.68    9.70
  -2 -13   6    3.50    4.40
  -2 -11   4   64.09    3.80
  -2   8   2    2.40    4.40
  -2  10   4   20.80    6.50
  -2  11   5    4.90    6.30
  -4 -10   2   24.90    2.00
  -4   4   0  953.90   11.30
  -4   6   1  289.47    8.20
  -4  10   5   24.10    7.80
  -6   0  -1   60.39    4.20
  -6   3   0  127.79    6.30
  -6   8   4  571.04   15.20
  -7  -4  -1  227.28    4.60
  -7   4   1    5.00    5.80
  -8  -3  -1    3.60    3.30
  -9   2   1   -1.90    6.10
 -10  -7   0  420.76    7.00
 -10  -2   0    0.80    4.80
 -10   1   1    1.60    4.80
 -10   2   2   -3.70    7.40
 -11  -9   1   -0.10    3.20
 -11  -1   1  106.49    8.00
 -11   1   2   -2.30    5.60
 -12 -10   2  127.49    5.50
 -12  -7   1    1.80    4.20
 -12  -6   1   63.99    6.20
 -12  -5   1  171.38    7.70
 -12  -4   1   65.59    6.60
 -12  -1   2  118.29    9.50
 -13  -8   2    4.80    5.70
 -13  -5   2   -5.00    6.40
 -13  -4   2   19.70    6.80
 -14  -8   3   11.70    6.20
 -14  -7   3   50.09    8.00
 -14  -6   3    7.80    7.10
 -14  -5   3   17.50    7.80
  13   5  11   -2.30    4.80
  13   9  11   21.80    3.80
  12   3  10   -4.10    4.70
  11   2   9   16.90    4.70
  10  -1   9    9.50    4.10
  10   5   7   53.29    4.50
  10   6   7  277.07    6.30
   9  -2   8   50.79    5.70
   9   4   6   21.90    3.90
   9   5   6   72.09    3.70
   9   6   6    1.70    2.90
   6  -7   8   61.89    6.60
   6  -6   7   71.39    6.00
   5  -6   6   53.09    5.20
   5  12   6   27.80    2.90
   5  13   7   10.40    3.30
   4  -6   5  750.92   10.60
   4   4   2   19.20    1.30
   3  -6   4  292.07    6.90
   2   0   1 1575.44    7.40
   2   9   3   76.19    3.80
   1  -7   3  743.13    9.10
   1  13   7    5.50    5.60
   0   6   1   72.69    3.10
   0   8   2  460.65    7.50
   0  12   6  194.18    8.90
  -2 -10   3   66.79    3.40
  -2   4   0   84.89    3.80
  -2   9   3    1.30    4.90
  -2  12   7  226.58   11.10
  -3   6   1  253.97    7.10
  -3  11   6   26.10    7.70
  -4  -2  -1    8.00    1.50
  -4   0  -1  234.78    4.10
  -4   7   2  163.88    7.60
  -4   8   3  322.97   10.20
  -5  -3  -1   83.39    2.50
  -5   0  -1  161.98    4.70
  -5   9   5   99.99    9.60
  -6  -3  -1   56.49    3.20
  -6  -1  -1  497.95    7.30
  -7  -3  -1   98.69    3.80
  -7  -2  -1  825.72    9.40
  -7   2   0   77.29    6.00
  -7   5   2  128.19    8.40
  -8   1   0    9.80    4.90
  -8   4   2   -7.40    6.70
  -8   5   3    9.00    7.80
  -9  -1   0   15.70    5.00
  -9   3   2    7.00    6.90
  -9   4   3   10.20    7.80
 -10  -6   0   25.60    3.80
 -10  -5   0  539.45    9.30
 -10  -4   0    1.10    4.10
 -10   0   1    2.10    6.00
 -12  -2   2  115.29    8.70
 -13  -7   2   32.30    5.70
 -13  -6   2   -3.80    5.50
 -13  -3   3    7.10    7.50
  14   6  12    4.20    5.30
  14   7  12   -1.50    4.70
  13   4  11   33.40    5.60
  12   2  10    8.00    5.50
  11   1   9   22.00    5.40
  11   5   8  412.96    8.30
  11   6   8  297.37    6.90
  11   7   8   74.59    4.80
  10   4   7  222.28    6.30
  10   7   7    2.70    3.00
   9   3   6   16.80    3.60
   9   7   6  115.09    3.70
   8   3   5   17.40    3.30
   8   4   5  655.73    8.00
   8   6   5  239.38    4.50
   7  -6   8   44.70    6.40
   7  -3   6  190.78    6.90
   7  12   7  281.87    3.80
   5  -5   5  326.17    7.90
   5  -3   4    4.30    3.60
   5   0   3  466.45    6.70
   4  11   5   75.69    3.50
   4  13   7    8.20    3.90
   3 -10   7   18.50    5.20
   3  -9   6  112.39    6.20
   3  10   4  160.48    4.50
   2 -11   7  123.79    6.70
   2 -10   6  147.19    6.40
   2  -9   5   73.09    5.60
   2  -4   2  188.78    4.60
   2   7   2   92.19    2.80
   2  13   7   39.20    5.40
   1 -12   7   20.90    5.60
   1 -11   6  103.69    5.90
   1 -10   5   12.30    4.00
   1  -3   1  760.32    6.40
   1   9   3   15.00    3.80
   1  12   6    0.40    5.60
   0   9   3   32.70    4.20
   0  11   5  183.28    7.80
   0  13   8   25.90    8.00
  -1   6   1  207.88    5.20
  -1   9   3   39.80    4.90
  -1  10   4  120.79    6.60
  -2   6   1 1376.96   12.90
  -2  11   6  154.98    9.40
  -3 -13   5  273.97    6.70
  -3   7   2    7.20    4.80
  -3  10   5   54.69    7.40
  -4  10   6   32.70    8.50
  -5 -12   3  176.98    3.90
  -5  -1  -1  349.47    5.20
  -5   6   2  402.26   10.60
  -6  -2  -1  333.07    5.60
  -6   4   1   11.20    5.30
  -8   0   0   94.39    5.90
  -8   2   1   31.30    6.10
  -9  -7   0  176.18    4.40
  -9  -2   0  415.76    8.80
  -9   1   1   -0.20    5.80
 -10  -9   1    8.80    2.70
 -10  -1   1   -0.40    5.20
 -10   1   2    1.30    6.70
 -11  -8   1   31.60    3.70
 -11  -3   1  258.47    8.80
 -11   1   3    5.90    7.70
 -12  -3   2   42.60    6.90
 -12  -1   3   29.10    8.30
 -13  -4   3    7.30    7.00
 -14  -6   4   11.90    8.70
  12   5   9  568.44   10.60
  12   6   9   27.30    4.40
  12   7   9  327.77    7.80
  11   4   8  207.68    6.80
  11   8   8  462.85    7.30
  10   0   8   34.00    4.30
  10   3   7    4.70    3.90
  10   8   7  172.28    4.50
   9  -1   7    3.80    4.50
   9   2   6   55.39    4.40
   8  -3   7   -3.70    4.70
   8   2   5  698.53    9.30
   7  -1   5  464.95    8.10
   7   3   4 1431.86   11.00
   7   4   4   71.29    3.10
   6  -1   4  185.18    5.70
   5  -8   7  115.69    7.00
   4  -9   7    2.40    4.80
   4  -8   6  141.09    6.80
   4  -5   4  493.15    8.60
   4   1   2  305.97    4.40
   4  12   6   42.80    3.80
   3  -8   5    2.30    4.20
   3  12   6    3.70    4.00
   2  12   6   52.99    5.50
   1 -13   8   -0.20    6.00
   1  -9   4   52.19    4.40
   1   5   1   28.00    1.70
   1  10   4    8.70    4.30
   1  11   5   -0.50    4.90
   0 -12   6   -0.60    4.10
   0 -10   4    7.40    4.00
   0  -7   2  162.78    4.40
   0  10   4    1.70    4.20
  -1  -8   2  144.19    4.00
  -1  12   7   85.89    8.20
  -2  -9   2  107.19    3.70
  -3 -11   3  112.69    4.00
  -3  -8   1    6.30    1.70
  -3   8   3   10.30    5.40
  -4   3   0    2.90    3.60
  -6   5   2   -4.10    5.60
  -6   6   3   -2.70    6.40
  -6   7   4   26.40    7.80
  -7   1   0  403.06    8.30
  -7   6   4    6.80    7.90
  -8  -7   0  259.37    4.40
  -8   5   4   14.90    8.00
  -9  -6   0  388.06    6.80
  -9  -3   0   60.99    4.80
  -9   3   3  133.39    9.50
 -10   2   3   37.30    8.00
 -11  -7   1  155.78    5.70
 -11  -6   1   45.00    5.60
 -11  -1   2   24.10    6.50
 -11   0   3    5.90    7.70
 -12  -8   2   63.19    5.60
 -12  -5   2   26.40    6.50
 -12  -4   2   58.99    6.80
 -12  -2   3   16.90    7.30
 -13  -9   3    2.80    4.80
 -13  -8   3   72.29    7.00
 -13  -6   3   27.60    6.90
 -13  -5   3   -2.40    6.30
 -14  -8   4   62.09    7.30
 -14  -7   4    3.50    6.80
  13   6  10   19.90    5.40
  12   4   9   16.60    4.80
  12   8   9    5.90    3.90
  11   3   8  115.49    6.10
  11  11   9   15.90    2.40
  10  -1   8  216.78    8.20
  10   2   7    4.00    4.20
   9  -3   8   96.89    7.10
   8   7   5  219.58    3.90
   7   2   4  388.56    6.60
   7  13   8  194.08    4.10
   6  -4   5   10.40    4.20
   5  -7   6  422.16    9.80
   5  -1   3  161.48    4.90
   4  -7   5  158.38    6.50
   4   0   2  127.89    3.50
   3  -5   3   20.70    3.60
   3  11   5   19.10    3.20
   2  -8   4    2.10    3.70
   2  11   5  248.48    6.50
   1   7   2    1.90    2.60
   1  13   8  227.38    9.30
   0  -5   1   63.89    2.60
   0  12   7   42.30    6.50
   0  13   9  188.38   11.00
  -1 -13   6  169.48    6.90
  -1 -12   5   29.20    4.20
  -1   7   2   33.00    4.30
  -1  11   6  133.99    7.90
  -2   8   3   77.49    5.80
  -2  10   5  138.29    7.90
  -3   3   0    4.40    3.10
  -3  10   6   44.10    7.60
  -4   6   2  232.38    7.90
  -4   7   3   25.40    5.80
  -4   8   4   10.20    6.40
  -5   2   0  359.16    7.50
  -5   8   5    8.30    6.90
  -6   1   0   76.99    4.90
  -7   0   0   -3.50    3.90
  -7   5   3   14.90    6.60
  -8  -1   0    0.50    3.80
  -8   1   1   46.00    5.80
  -8   4   3    2.60    6.60
  -9  -5   0  122.09    4.70
  -9  -4   0  235.98    6.30
  -9   0   1   86.89    6.60
 -10  -2   1  118.69    6.80
 -10   0   2    4.80    6.30
 -11  -2   2  161.38    8.50
 -12  -7   2    0.20    4.40
 -12  -6   2    8.40    4.80
 -12  -3   3   31.30    7.70
 -13  -7   3    4.30    5.40
 -13  -4   4    8.10    7.40
  13   5  10  152.48    6.90
  13   7  10  176.08    6.40
  13   8  10   40.90    5.00
  12   3   9   96.59    6.30
   9  -2   7  114.49    6.50
   9   8   6   96.59    3.10
   8  -2   6   -3.10    4.30
   8   1   5  225.68    6.30
   7  -4   6   89.99    5.90
   7  -2   5    4.20    4.10
   7   1   4 1881.91   14.30
   7   6   4    8.40    2.10
   5  -6   5  429.26    9.10
   5  -4   4  325.47    7.50
   3  -7   4  231.78    6.60
   3  -3   2  448.96    6.60
   3   8   3  394.36    4.80
   2  13   8   43.40    6.80
   1  -8   3  432.76    7.60
   0  -9   3  817.72    9.80
   0   5   1  631.84    6.40
   0   7   2    3.70    2.80
  -1 -14   7   16.10    4.90
  -1  10   5   42.60    5.90
  -1  12   8   87.79    8.80
  -2   5   1  331.67    6.40
  -2  11   7   12.90    7.10
  -3 -10   2   24.00    2.50
  -3   9   5    1.40    5.80
  -4 -13   4  545.55    7.60
  -5   5   2  635.04   11.80
  -5   6   3  662.33   12.90
  -6   3   1  199.08    7.30
  -7   2   1   31.30    5.40
  -7   6   5   -0.30    8.10
  -8  -6   0  306.37    5.30
  -8  -2   0    1.50    3.70
  -9  -9   1   77.39    2.90
  -9  -1   1    2.70    4.90
  -9   1   2    2.70    6.10
  -9   2   3   67.99    7.60
  -9   3   4    3.30    7.30
 -10  -3   1   21.00    5.00
 -10   2   4   67.79    8.90
 -11  -3   2   50.39    6.50
 -11  -1   3   37.10    7.50
 -11   0   4    1.50    7.40
 -12 -10   3   75.09    5.50
 -12  -4   3   20.80    7.10
 -12  -2   4    2.60    7.70
 -13  -5   4   10.50    7.20
 -14  -7   5   23.10    7.90
  14   5  11   19.20    6.10
  14   6  11   24.60    5.50
  14   7  11    4.50    4.70
  13   9  10   24.20    4.10
  12   2   9    9.30    5.30
  12   9   9  223.78    5.70
  11   1   8    7.10    5.10
  11   9   8  133.99    4.20
   9   0   6  110.59    5.80
   8   0   5  602.94    9.70
   7  -6   7  203.88    8.50
   6   2   3  284.87    5.20
   6   3   3 1587.44   10.20
   5  -2   3   22.10    3.60
   4  -6   4   -1.80    3.80
   4  -4   3   60.09    4.30
   4  -1   2   22.10    2.80
   3 -11   7  244.08    8.90
   3 -10   6   85.39    6.20
   3  13   8   42.70    5.90
   2 -12   7   95.19    7.40
   2 -11   6   43.90    5.50
   2  -7   3  210.18    5.90
   2  -5   2    0.80    2.90
   1  -4   1   54.89    2.60
   1  13   9   70.29    8.00
   0  11   6   27.30    5.50
  -1 -10   3  184.08    5.20
  -1   2   0 1024.20    6.30
  -1   5   1  961.10    9.00
  -1   8   3   64.29    4.90
  -1   9   4   87.69    5.80
  -2 -12   4  154.28    5.20
  -2  10   6   -1.80    5.90
  -3   2   0  802.42    8.10
  -3   7   3  511.45   10.40
  -3  10   7    7.40    7.50
  -4 -12   3  156.68    4.20
  -4   9   6    8.10    6.80
  -5   1   0  597.74    8.50
  -5   8   6   28.90    7.80
  -6   4   2  298.37    9.10
  -7  -1   0    7.40    3.70
  -7   3   2    0.50    5.50
  -7   4   3   -0.80    6.30
  -7   5   4   10.20    7.00
  -8  -5   0   98.89    4.10
  -8  -4   0  556.14    7.90
  -8  -3   0   29.10    3.80
  -8   0   1   25.00    5.10
  -8   2   2   19.80    4.40
  -8   4   4   -1.70    7.30
 -10  -7   1   16.80    3.40
 -10  -6   1  257.27    6.90
 -10  -5   1    5.30    4.00
 -10   0   3    6.60    6.30
 -11  -9   2    8.30    3.20
 -11  -4   2  123.59    7.10
 -11  -2   3    0.80    5.90
 -12  -5   3   13.90    5.40
 -13  -9   4   64.89    6.90
 -13  -8   4   12.10    6.30
 -13  -7   4   26.10    7.30
 -13  -6   4    7.30    6.50
  14   8  11   30.40    4.70
   8  -3   6   17.20    4.80
   7  -5   6  171.88    7.50
   7  -3   5   22.70    4.60
   7   0   4  162.98    5.60
   6  -5   5  728.13   11.80
   6   1   3 2681.23   15.40
   5  -8   6   19.30    5.40
   4  -9   6    0.80    4.70
   4  -8   5   81.79    5.70
   3  -6   3  131.39    5.20
   2  12   7   68.99    5.50
   1 -12   6   -0.80    4.50
   1 -11   5    8.20    4.10
   0  10   5   80.09    5.80
   0  12   8  326.27   10.70
  -1  11   7  158.98    8.60
  -1  12   9  190.68   10.60
  -2   2   0 4088.99   15.10
  -2   6   2  569.44    9.00
  -2  11   8   92.29    8.90
  -4   9   7    7.30    7.20
  -6   7   6    2.60    8.00
  -7  -2   0   -3.00    3.20
  -7   1   1    6.10    4.60
  -9  -2   1   82.79    5.60
  -9   1   3  185.98    8.90
  -9   3   5  134.29   10.40
 -10  -2   2   -6.20    5.10
 -10   1   4   61.89    8.10
 -11  -8   2    2.20    3.50
 -11  -6   2  176.08    6.80
 -11  -1   4   21.60    7.60
 -12  -6   3    3.70    5.20
 -12  -3   4    4.00    6.60
 -13  -5   5    1.00    7.30
   9  -3   7    1.50    3.80
   5   4 -11    3.90    5.80
   5   5  -7  104.59    6.10
   5   5  -8    7.40    3.80
   5   6  -6   36.10    4.90
   5   7  -5    3.20    4.20
   5   8  -5  513.95    9.90
   5  10  -5  325.07    8.70
   4   2  -8  112.19    5.70
   4   6  -3  936.71   10.30
   4  11  -3    8.90    3.80
   4  13  -4  523.95   10.70
   4  14  -5  390.46   10.10
   3   0  -7  277.67    6.40
   3   1  -5  450.45    7.00
   3   9  -1  257.97    5.20
   3  12  -2   -1.00    3.80
   2  -2  -8  131.69    4.60
   2  -2 -15   38.50    6.50
   2  -1  -5  124.99    3.70
   1  -4 -11  371.66    7.60
   1  -4 -12   38.40    4.70
   1  -4 -13    7.80    4.90
  -4   2   3  467.95    6.90
  -5  -8  -3  117.99    3.80
  -5   1   3   49.30    4.40
  -5   8   2    2.30    3.30
  -6  -8  -2  652.93    8.60
  -6  -3   2  110.89    5.40
  -6   0   3   10.50    3.90
  -6   4   3    2.40    4.00
  -7   0   3  403.66    8.60
  -7   1   3   75.09    5.70
  -7   3   3   47.60    4.60
  -7   7   2   28.80    4.50
  -8 -11  -5  164.08    6.00
  -8  -7   0  254.07    7.80
  -8   1   3    2.30    4.50
  -8   6   2    7.30    4.80
  -9 -12  -6   11.50    4.40
  -9 -11  -4    1.70    4.20
  -9   5   2    4.40    4.70
 -10 -13  -7   -0.30    4.10
 -10 -12  -5   34.90    5.10
 -10  -3   2  103.79    7.20
 -10   3   2   16.40    6.50
 -11 -11  -3   17.20    5.80
 -11  -9  -1   47.80    6.60
 -11   0   2   75.29    7.20
 -11   1   2   -8.00    6.00
 -12 -12  -4   48.30    6.30
 -12 -11  -3   -0.90    6.10
 -12 -10  -2   10.00    6.20
 -12  -9  -1    2.30    6.30
 -12  -5   1  169.38    9.30
 -13 -14  -7  258.37    9.70
 -13 -12  -4   -1.40    6.40
 -13 -11  -3   10.40    6.60
 -13 -10  -2   -2.30    6.50
 -13  -7   0   -1.10    7.10
 -13  -3   1    6.90    7.40
 -13   0   1   93.09    9.00
 -13   1   1    2.20    7.50
 -14 -15  -9   46.90    8.10
 -14 -12  -4   65.09    8.10
 -14 -11  -3   19.00    7.50
 -14 -10  -2   54.29    7.90
 -14  -8  -1   -4.10    6.70
 -14  -6   0    2.10    7.70
 -15 -12  -4   19.00    7.70
   5   4  -8   50.59    5.50
   5   4  -9  100.39    6.90
   5   4 -10    9.20    5.60
   5   9  -4  233.28    7.30
   5  10  -4  216.88    7.80
   5  12  -5  133.29    7.10
   5  13  -6    5.80    5.50
   4   2  -7  146.39    5.80
   4   4  -4   35.30    3.20
   4   5  -3  206.78    5.70
   4   8  -2    3.30    3.60
   4   9  -2  102.79    5.10
   4  12  -3  155.58    6.60
   2  -2  -7  518.95    7.50
   2  12  -1   -1.10    2.80
   1  -4  -9  999.60   10.00
   1  -4 -14   96.89    6.60
   1  13  -1   59.49    3.70
  -2  -8 -12  121.89    3.60
  -3  -9 -11   32.90    1.50
  -4   3   3    9.40    2.70
  -4   4   3  723.43    8.00
  -5  -9  -5    5.80    2.30
  -5   2   3   28.40    3.60
  -5   3   3  176.28    5.70
  -5   4   3    1.40    3.00
  -6  -7  -1  686.83    9.10
  -6  -6   0  141.59    5.30
  -6   2   3   50.09    4.40
  -6   3   3   14.30    3.80
  -7  -3   2  129.69    6.00
  -8  -8  -1  298.07    8.00
  -8  -3   2    3.40    4.80
  -9 -13  -9    4.00    3.30
  -9 -10  -3   17.50    5.40
  -9  -7   0  175.98    7.60
  -9  -3   2   31.00    5.70
  -9   4   2    0.10    5.60
 -10  -7   0  415.76   10.40
 -10  -2   2   -1.10    5.60
 -11 -14  -9   38.90    5.50
 -11  -5   1  177.48    8.80
 -12 -14  -8  188.18    8.10
 -12 -13  -6  123.89    7.60
 -12  -4   1   65.29    7.80
 -12   2   1    1.80    7.30
 -13  -6   0    4.10    7.20
 -13  -2   1  219.68   10.20
 -13  -1   1    4.70    6.90
 -14 -14  -7   17.50    6.50
 -14  -5   0    7.60    7.90
 -15 -15  -9   12.60    7.30
 -15 -14  -7   37.60    8.20
   6   8  -8  291.07   10.00
   6   9  -7  262.77    9.70
   5   5  -6    3.30    4.20
   5   6  -5    6.90    3.10
   5   7  -4  106.79    5.60
   5   8  -4   18.00    4.20
   5  11  -4  320.97    8.60
   4   1  -9  301.47    8.30
   4   1 -11  142.09    7.50
   4   1 -12  419.96   11.10
   4   2  -6    4.40    3.80
   4   7  -2 1241.18   11.50
   4  10  -2   24.80    3.70
   4  14  -4   -0.40    5.90
   3  -1  -9  174.38    6.60
   3  -1 -11  101.79    6.00
   3  -1 -14   56.69    7.80
   3   0  -6   19.60    3.40
   3   2  -3    2.50    2.30
   3   5  -1  625.74    6.60
   3  14  -3    1.30    4.70
   2   0  -3   72.09    2.60
   2   1  -2  945.01    6.80
   2  10   0    8.30    2.20
  -2  -8 -11   25.40    2.20
  -2   1   2    5.30    1.70
  -4  -7  -3    8.60    2.40
  -4  -1   2  107.79    4.20
  -4   8   2  199.38    4.60
  -5  -2   2  286.97    6.00
  -6  -9  -4   20.90    3.40
  -6   7   2    1.00    3.80
  -7 -12 -10   -0.60    2.00
  -7  -9  -3   93.49    4.90
  -7   6   2   55.09    5.10
  -8   5   2   55.89    5.80
  -9  -9  -2   62.69    5.70
  -9  -8  -1  566.94   11.00
  -9  -5   1  211.88    8.00
  -9  -2   2   59.39    6.20
 -10 -13  -8   36.20    5.20
 -10 -11  -4   12.30    5.00
 -10  -5   1    2.60    5.80
 -10  -1   2   51.29    6.40
 -10   0   2    2.80    5.60
 -10   1   2    5.50    5.60
 -11 -13  -7  194.78    7.60
 -11  -4   1   74.09    7.50
 -11   4   1    1.40    6.30
 -12 -12  -5   75.39    7.70
 -12  -8  -1    4.30    6.40
 -12  -6   0  238.88   10.00
 -12  -2   1   43.10    7.10
 -12   0   1    1.10    7.30
 -12   1   1   14.80    6.90
 -13 -14  -8    3.40    6.30
 -13 -13  -6  267.37   10.00
 -13  -5   0  173.78    9.60
 -14 -15 -10   -2.90    6.90
 -14 -13  -6   40.50    7.50
 -14  -9  -2    4.10    7.70
 -14  -4   0   34.80    8.10
 -14  -3   0   47.00    9.00
 -15 -13  -6   39.50    8.30
 -15 -12  -5   67.49    9.10
 -15 -11  -4   -6.40    8.20
   6   6  -9   44.40    7.10
   6   7  -7  128.09    7.40
   6   7  -8  392.76   10.90
   5   3  -9    4.50    5.30
   5   5  -5  235.58    7.10
   5  12  -4  225.08    7.90
   4   6  -2  590.74    8.00
   4  11  -2    3.40    4.10
   4  13  -3  111.59    6.50
   3   1  -4  246.98    5.30
   3   3  -2  185.28    4.20
   3  11  -1   17.50    3.40
   2  -3 -11  211.38    7.20
   2  -3 -12   -1.60    4.80
   2  -3 -13   -4.10    5.30
  -1  -7 -13   20.00    3.60
  -3  -2   1  232.48    4.50
  -3   0   2   -0.40    2.20
  -3   8   2   58.89    2.80
  -5 -10  -8   70.29    2.50
  -5  -6  -1  103.39    4.30
  -5  -5   0  559.14    8.00
  -6 -11  -9  126.59    3.50
  -6 -10  -6    6.40    2.70
  -6  -4   1   64.29    4.80
  -6  -2   2  747.33   10.30
  -7 -11  -7    3.30    3.10
  -7  -8  -2  177.28    6.10
  -7  -7  -1  107.89    5.40
  -7  -6   0   20.70    4.30
  -7  -2   2  335.27    8.10
  -8 -10  -4  756.42   10.70
  -8  -2   2   13.00    4.80
  -9 -11  -5   35.00    5.30
  -9  -1   2   32.50    5.70
  -9   2   2    5.20    5.60
  -9   3   2    4.10    4.90
 -10 -12  -6   16.70    4.80
 -10 -10  -3  149.99    7.30
 -10  -9  -2  351.56    9.60
 -10  -8  -1  904.01   13.60
 -10  -4   1  141.29    7.50
 -10   5   1   13.50    5.90
 -11 -14 -10   -8.60    4.20
 -11 -11  -4    5.00    5.50
 -11 -10  -3    2.30    5.30
 -11  -9  -2   14.40    6.20
 -11  -8  -1  110.69    6.40
 -11  -6   0  575.34   12.90
 -11   3   1   30.60    6.70
 -12 -14  -9   22.40    6.40
 -12 -13  -7  251.57    9.60
 -12 -11  -4   13.50    6.30
 -12 -10  -3   11.40    6.10
 -12  -9  -2   -4.20    6.30
 -12  -1   1   78.89    8.00
 -13 -12  -5  241.28    9.90
 -13 -11  -4   98.79    8.20
 -13 -10  -3   40.50    7.40
 -13  -9  -2    7.80    5.20
 -13  -7  -1    8.10    7.00
 -13   2   0   11.40    7.60
 -14 -14  -8  161.28    9.40
 -14 -12  -5   33.70    7.80
 -14 -11  -4   13.10    7.60
 -14 -10  -3   -1.40    5.40
 -14  -6  -1   11.30    8.00
 -15 -15 -10    3.90    7.20
 -15 -14  -8   33.90    8.00
   6   6  -8   29.30    6.30
   6   8  -6  525.35   11.30
   6  10  -5   19.20    5.50
   6  12  -6   60.29    7.30
   5   3  -8   96.79    6.30
   5   4  -6   39.70    4.80
   5   6  -4  221.38    6.60
   5   8  -3  159.18    6.00
   5   9  -3    7.80    4.10
   5  10  -3   32.00    4.60
   5  13  -4  105.09    7.30
   5  14  -5    8.10    5.90
   4   1  -7   17.70    4.20
   4   2  -5 2473.25   17.10
   4   3  -4 2362.16   15.80
   4   4  -3 1929.91   14.10
   3  -1  -8   -0.40    3.60
   2  -3 -10  215.28    6.30
   2  -3 -14   16.40    5.40
   2  -3 -15   -0.50    6.60
   2  -2  -6   68.49    3.70
   2  -1  -4  240.68    4.50
   2   2  -1    4.40    1.30
  -5  -1   2  426.26    7.50
  -5   7   2  895.21   10.00
  -7 -10  -5   40.40    3.70
  -7  -4   1  425.06    8.70
  -7   5   2  126.69    6.20
  -8 -11  -6   44.20    4.00
  -8  -6   0  321.67    8.30
  -8  -4   1  119.29    6.30
  -8  -1   2   84.19    6.00
  -8   4   2   -1.70    4.40
  -9 -12  -7    6.00    3.80
  -9  -4   1   78.79    6.40
  -9   1   2    8.10    5.20
 -10   4   1   22.00    6.70
 -11 -12  -6  169.38    8.10
 -11  -2   1   95.59    7.80
 -11   1   1   -4.00    6.70
 -11   2   1    5.20    6.30
 -12  -5   0   52.89    7.70
 -13 -14  -9  102.29    8.10
 -13 -13  -7    9.70    6.30
 -13  -3   0  202.08   10.40
 -13  -2   0   13.40    7.00
 -13  -1   0  173.48   10.80
 -13   0   0   23.00    7.80
 -13   1   0   27.50    7.80
 -14 -13  -7  204.48    9.80
 -14  -8  -2   -1.30    7.20
 -14  -5  -1   12.80    8.30
 -15 -13  -7   53.79    8.60
 -15 -10  -4   65.19    8.90
   6   5  -8   15.40    5.70
   6   6  -7   40.40    6.10
   6   7  -6  193.68    7.80
   6  11  -5  453.45   11.10
   6  12  -5  169.28    8.20
   5   2 -10   30.60    6.00
   5   2 -11  160.88    8.60
   5   3  -7   26.90    4.90
   5   4  -5   12.60    4.10
   5   5  -4  146.59    5.80
   5   7  -3  449.26    8.50
   5  11  -3   31.90    4.80
   4   0 -10  284.77    9.00
   4   0 -12   19.00    6.10
   4   0 -13  341.67   10.90
   4   5  -2 1489.25   12.00
   4  12  -2   36.40    4.20
   4  14  -3  439.46    9.90
   3   0  -5  286.97    5.80
   3  12  -1    2.00    3.30
   2  -3  -9  267.67    6.30
   2  11   0   55.09    3.00
   1  -3  -5   11.20    2.10
   1  12   0    3.50    2.30
   0  -6 -12   10.80    3.50
   0  -6 -13   33.20    4.20
  -4  -4   0  175.48    4.10
  -5  -3   1   28.10    3.70
  -6  -8  -3   50.49    3.70
  -6  -5   0   74.49    4.70
  -6  -1   2   52.69    4.60
  -6   6   2  463.75    8.40
  -7  -1   2  175.58    6.50
  -8  -9  -3  193.18    6.60
  -8  -7  -1 1218.48   14.20
  -8   0   2   23.40    5.10
  -8   1   2   33.90    5.20
  -8   2   2   24.10    5.00
  -8   3   2   51.19    5.20
  -9 -10  -4  162.28    6.70
  -9  -7  -1 1049.49   14.30
 -10 -13  -9    6.20    4.60
 -10 -11  -5    0.90    4.70
 -10  -3   1   16.30    6.10
 -11 -13  -8   79.49    6.10
 -11  -7  -1  480.25   11.80
 -11  -5   0  198.88    9.10
 -11  -1   1   92.39    7.50
 -11   0   1   23.80    6.50
 -12 -14 -10   22.40    6.30
 -12 -12  -6  185.18    8.50
 -12  -4   0  270.27   10.70
 -12   3   0   38.00    7.60
 -13 -12  -6   13.40    7.40
 -13  -8  -2    6.10    6.60
 -13  -6  -1   83.89    8.30
 -14 -14  -9    1.00    6.70
 -14 -12  -6  153.48    9.60
 -14 -10  -4  175.68    9.90
 -14  -9  -3  181.18   10.50
 -14  -7  -2   10.40    7.90
 -15 -14  -9   31.60    8.10
 -15 -12  -6   76.49    9.20
 -15 -11  -5   83.39    9.60
   6   5  -7  287.67    8.90
   6   6  -6  249.18    8.30
   6   7  -5  299.57    8.60
   6  13  -5   52.99    6.90
   5   2  -9   81.29    6.40
   5   3  -6   57.49    5.10
   5  12  -3  171.98    6.90
   5  15  -5   35.70    6.70
   4   0  -9    5.60    4.40
   4   8  -1  193.48    5.20
   4   9  -1    8.60    3.10
   4  10  -1   34.20    4.00
   3  -2 -11  127.59    6.80
   3  -2 -13   44.40    6.80
   3   7   0    7.50    2.20
   3   8   0   31.90    2.60
   3   9   0    3.10    2.60
   3  14  -2  273.77    7.30
   0  -6 -11  185.18    4.80
  -2  -8 -10   52.69    1.80
  -3   1   2  388.86    5.70
  -4  -5  -1   53.29    3.10
  -4   7   2  159.08    4.60
  -5  -8  -4   20.00    2.90
  -6  -6  -1   60.29    4.30
  -7  -5   0  311.67    7.70
  -7   0   2  206.38    6.90
  -7   4   2    4.70    3.90
  -8 -12  -9   64.99    4.40
  -8  -3   1  324.77    8.40
  -9  -9  -3  382.76    9.10
  -9  -3   1   79.99    6.40
  -9   5   1   -2.30    4.80
 -10  -5   0  533.55   11.70
 -10  -1   1    2.30    5.40
 -10   2   1    4.30    6.40
 -10   3   1   -2.80    5.60
 -11 -11  -5    0.00    5.30
 -11  -8  -2  327.07   10.10
 -11  -4   0  313.97   10.40
 -11   4   0   25.80    7.70
 -12 -13  -8   23.90    6.00
 -12 -11  -5   72.29    7.20
 -12  -9  -3    1.90    6.00
 -12  -8  -2   99.49    6.70
 -12  -6  -1   74.49    7.80
 -12  -3   0   27.80    7.30
 -12   1   0   -4.90    7.30
 -12   2   0   13.50    7.00
 -13 -14 -10    0.80    6.80
 -13 -10  -4    1.50    6.70
 -13  -9  -3   12.60    6.60
 -13  -5  -1   15.50    7.70
 -14 -11  -5  153.08    9.30
 -14  -3  -1   13.80    7.70
 -14  -2  -1   41.10    8.70
 -14  -1  -1   11.90    7.60
 -15 -13  -8   26.90    8.80
 -15  -9  -4  109.49    9.90
   7  11  -6  271.57   10.20
   6   4  -9   20.30    6.20
   6   8  -4  311.57    8.40
   6   9  -4   -0.20    4.60
   6  11  -4   28.00    5.40
   6  12  -4  143.59    7.40
   6  14  -5   93.19    7.60
   5   8  -2  186.18    5.90
   5   9  -2   41.30    4.30
   5  10  -2   10.80    3.90
   5  13  -3  235.88    7.80
   4   3  -3  352.36    6.60
   4   7  -1  128.39    4.40
   4  13  -2  126.59    5.60
   3  -2 -10   66.69    5.10
   3  -2 -14    3.80    6.00
   3   1  -3  512.75    6.50
   3   2  -2  194.28    4.30
   3  10   0    8.70    2.70
   2  -3  -8  893.41    9.80
   1  -5 -13   35.80    5.10
   1  -4  -7  161.48    3.90
   1   0  -1 3233.18    8.20
   0  -6 -10  229.08    4.90
  -3  -3   0   17.00    1.90
  -3  10   1   93.09    3.00
  -4  -2   1  373.86    6.10
  -5  -9  -6  244.38    4.50
  -5   0   2   24.80    3.60
  -5   6   2  399.66    7.10
  -6   0   2  947.21   11.30
  -6   5   2   -1.80    3.30
  -7 -11  -8  134.39    4.60
  -7  -3   1  156.78    6.30
  -7   1   2   68.39    5.20
  -7   3   2    2.90    4.00
  -7   7   1   91.79    5.60
  -8 -10  -5  120.49    5.40
  -8   6   1   36.20    4.90
  -9 -12  -8   30.60    4.20
  -9 -11  -6   11.50    4.20
  -9  -5   0  119.99    5.80
  -9  -2   1   87.49    6.50
 -10   0   1   -0.30    5.60
 -10   1   1    2.60    5.50
 -11 -13  -9   26.20    5.80
 -11 -12  -7   60.49    6.70
 -11 -10  -4   15.00    5.90
 -11  -9  -3    4.90    5.70
 -11  -6  -1  216.38    9.20
 -12 -14 -11    5.30    5.40
 -12 -10  -4    2.60    5.90
 -12  -1   0   -2.90    6.60
 -13 -13  -8  205.38    9.20
 -13  -7  -2   18.00    6.90
 -13   2  -1   -4.40    7.50
 -14 -14 -10   55.99    7.70
 -14 -13  -8   32.40    7.50
 -14  -8  -3   -4.60    7.50
 -14  -6  -2   10.00    7.50
 -15 -14 -10   -0.30    7.50
 -15 -12  -7   55.69    8.80
 -15 -11  -6   31.20    8.20
 -15 -10  -5   65.89    9.20
 -15  -7  -3   10.10    8.20
   7   8  -7  340.97   10.00
   6   4  -8   38.50    6.10
   6   5  -6   11.10    5.00
   6   7  -4   54.39    5.30
   6  13  -4   55.29    6.40
   5   1 -11  100.29    7.50
   5   3  -5  848.32   11.40
   5   4  -4  662.03   10.00
   5   5  -3  692.73    9.90
   5   7  -2  107.79    5.00
   5  11  -2  102.89    5.40
   5  15  -4    5.40    5.80
   4   1  -5   38.30    4.00
   4   4  -2   71.79    3.80
   4   6  -1 1810.32   12.70
   4  11  -1    0.80    3.10
   3  -2  -9   51.79    4.60
   3  -1  -6  139.89    4.70
   3   0  -4  260.07    5.60
   2  -2  -5   87.89    3.50
   2   7   1    1.70    1.70
   1  -5 -11   41.60    4.20
   1  -2  -3 4122.19   11.70
   1  10   1   38.40    1.90
  -3   7   2    5.50    2.30
  -4   1   2  894.21    9.00
  -5  -4   0    2.00    3.40
  -5   1   2  101.29    4.50
  -6 -10  -7   51.79    3.30
  -6  -9  -5    5.80    2.70
  -6   1   2   27.50    4.20
  -6   2   2   48.40    4.90
  -6   3   2    1.50    4.50
  -6   4   2  271.97    6.70
  -7  -8  -3  734.23   10.10
  -7  -7  -2 1248.88   12.90
  -7  -6  -1  249.58    7.00
  -8 -11  -7  158.18    5.40
  -9  -1   1    8.70    5.30
  -9   3   1    2.70    5.90
 -10 -13 -10   22.50    4.80
 -10 -11  -6  104.59    6.70
 -10   5   0   77.49    7.60
 -11  -3   0  129.09    7.90
 -11  -2   0  112.09    7.90
 -11   3   0    3.20    6.20
 -12 -12  -7   30.00    6.30
 -12  -7  -2   34.10    7.20
 -12  -5  -1  435.56   12.00
 -13 -12  -7  238.88    9.80
 -13  -8  -3   10.50    7.20
 -13  -6  -2    5.60    7.00
 -13  -3  -1    6.60    7.30
 -13  -2  -1   49.99    8.00
 -13  -1  -1   18.10    7.30
 -13   0  -1   13.20    7.50
 -13   1  -1   -3.20    7.60
 -14 -12  -7   59.29    8.10
 -14 -11  -6   52.09    7.60
 -14 -10  -5   54.09    8.40
 -14  -9  -4   21.90    8.10
 -14  -7  -3   51.89    7.90
 -14  -5  -2    4.60    7.40
 -15  -8  -4  110.29    9.80
   7   8  -6   81.19    7.30
   7   9  -5   38.60    6.20
   7  11  -5   37.30    6.80
   6   3  -9    1.30    5.80
   6   3 -10    3.50    6.30
   6   4  -7   45.90    5.60
   6   5  -5   11.50    4.40
   6   9  -3   90.79    5.80
   6  10  -3   29.20    5.10
   6  14  -4   37.60    7.00
   5   1  -9    1.10    5.00
   5   1 -10  250.87    8.80
   5  12  -2   17.30    4.30
   5  14  -3   65.49    5.90
   4  -1 -11   65.09    6.00
   4  -1 -12  238.28    9.00
   4  -1 -13    7.00    6.30
   4   0  -7   70.99    4.90
   4  12  -1    3.50    3.80
   4  14  -2   79.39    5.80
   3  -2  -8  422.26    8.20
   3   3  -1   25.70    2.50
   2  -4 -12   21.40    5.10
   2  -4 -13   10.90    5.40
   2  -3  -7   -0.80    2.90
   2   3   0  154.08    2.80
   2   8   1  536.15    5.00
   2  12   0   10.80    2.70
  -3  -1   1   19.80    2.60
  -3   2   2  153.08    3.80
  -4   6   2  225.58    5.10
  -5 -10  -9    5.90    2.00
  -5  -7  -3   92.59    3.70
  -5  -5  -1  193.58    5.10
  -5  -2   1  786.42    9.40
  -5   2   2  309.17    6.70
  -5   5   2  637.74    8.50
  -6  -2   1   -2.40    3.90
  -7  -2   1  268.57    7.30
  -8  -9  -4  218.68    6.70
  -8  -6  -1  214.48    6.40
  -8  -4   0  586.84   10.40
  -8   5   1   15.30    4.60
  -9 -10  -5   29.00    4.80
  -9  -4   0  235.88    8.20
  -9   0   1   84.89    6.50
  -9   1   1    1.40    5.20
  -9   2   1    0.40    5.00
 -10  -7  -2  767.72   13.10
 -10  -3   0  115.99    7.40
 -11 -11  -6   44.70    5.90
 -11  -7  -2  314.87   10.00
 -11  -5  -1  400.26   11.20
 -11   0   0   -2.30    6.10
 -11   1   0   19.50    6.40
 -11   2   0   64.39    7.10
 -12 -13  -9   60.29    6.40
 -12 -11  -6   29.00    6.50
 -12  -8  -3   14.50    6.30
 -12  -4  -1   22.10    7.10
 -12   3  -1   58.59    9.00
 -13 -14 -11   20.00    6.30
 -13 -13  -9   -7.20    5.90
 -13 -11  -6  270.57   10.40
 -13 -10  -5  227.98   10.00
 -13  -9  -4   68.39    7.80
 -14 -14 -11   17.00    6.90
 -14 -13  -9   99.49    8.50
 -14  -4  -2    6.10    7.50
 -14  -3  -2   56.09    8.90
 -15 -14 -11   20.70    7.70
 -15 -13  -9   41.50    8.20
 -15  -9  -5  152.48   10.60
   7   7  -6  576.64   12.40
   7   8  -5  534.35   11.70
   6   3  -8    9.50    5.50
   6   4  -6   15.70    4.90
   6   6  -4    4.30    4.20
   6   8  -3   12.90    4.20
   6  12  -3    5.80    4.90
   5   2  -6  496.95    9.40
   5   6  -2  242.58    6.30
   5  13  -2  193.28    7.30
   4  -1  -9   49.40    5.60
   4  -1 -10   -1.90    4.50
   4   5  -1  719.73    8.10
   3   5   0  258.67    4.20
   2  -4 -11  189.48    6.50
   2   0  -2  305.67    4.10
   2   6   1  326.27    3.70
   2   9   1   14.00    1.90
  -3   6   2  286.87    4.80
  -4   2   2  123.29    4.20
  -4   5   2 2227.88   13.70
  -5  -6  -2  682.33    8.10
  -5   3   2  303.47    6.40
  -5   4   2    1.50    3.10
  -7  -4   0   33.50    4.50
  -7   6   1    3.80    4.50
  -8  -8  -3  548.95    9.70
  -8  -1   1    7.20    4.60
  -8   4   1   48.60    5.30
  -9 -12  -9   43.80    4.80
  -9 -11  -7   24.10    4.80
  -9  -8  -3   84.79    6.00
  -9  -7  -2  143.39    6.90
  -9   6   0   25.00    5.30
 -10 -10  -5   -6.20    4.80
 -10  -9  -4   66.89    6.00
 -10   4   0    3.80    5.60
 -11 -13 -10    0.70    4.60
 -11  -9  -4   10.20    5.70
 -11  -8  -3   79.29    6.90
 -12 -10  -5   38.70    6.60
 -12  -9  -4   41.40    6.80
 -12  -6  -2  549.54   13.20
 -12  -3  -1  278.17   10.60
 -12   2  -1   23.10    7.20
 -13  -7  -3    2.60    7.10
 -13  -5  -2  134.59    8.90
 -13   3  -2   25.00    8.90
 -14 -12  -8  135.29    8.80
 -14  -8  -4   95.99    9.20
 -14  -6  -3   -1.10    7.80
 -14  -1  -2   18.60    7.70
 -15 -12  -8   91.29    9.30
 -15 -11  -7  123.69   10.00
 -15 -10  -6  125.39   10.30
 -15  -7  -4   15.20    8.40
   7   6  -6    7.80    5.60
   7   7  -5   -3.10    4.90
   7   9  -4  310.97    9.40
   7  10  -4    1.80    5.50
   7  11  -4  157.48    8.00
   7  12  -4   -8.70    5.50
   6   2 -10  114.89    8.50
   6   3  -7    5.40    4.90
   6   7  -3    2.70    4.20
   6  13  -3   74.69    6.20
   5   9  -1    5.30    3.50
   5  15  -3   28.50    6.30
   4   0  -6   59.59    4.40
   4   2  -3 2390.36   15.10
   3  -3 -13   18.40    6.30
   3  -2  -7   95.19    4.70
   3  -1  -5  107.59    4.10
   2  -4 -10  335.77    7.30
   2  -1  -3  484.65    5.30
   1  -5  -9  207.68    4.90
   1  -4  -6  128.99    3.40
  -1  -7  -9   24.10    1.70
  -3   3   2    3.70    2.50
  -4  -1   1   67.69    3.50
  -4   3   2  744.93    8.20
  -4   9   1   65.09    3.50
  -5   8   1  191.38    5.60
  -6  -8  -4    1.80    3.00
  -6  -5  -1  299.67    6.80
  -6   7   1  497.35    8.60
  -7 -11  -9   20.10    3.50
  -7  -9  -5   50.79    4.50
  -8 -10  -6  276.97    7.30
  -8   0   1   22.50    4.70
  -8   1   1   38.40    5.20
  -8   2   1   37.10    5.10
  -8   3   1   55.09    5.30
  -8   7   0   26.50    5.70
  -9  -5  -1  698.03   11.90
 -10  -1   0   11.90    5.70
 -10   3   0  167.28    8.10
 -11  -4  -1  184.68    8.50
 -11   4  -1   74.29    8.20
 -12 -13 -10   12.10    5.50
 -12 -12  -8  105.99    7.40
 -12  -7  -3  140.79    8.30
 -12  -2  -1   16.90    6.60
 -12  -1  -1   64.59    7.70
 -12   1  -1   25.30    7.10
 -13 -13 -10   16.50    7.20
 -13 -12  -8    7.30    6.20
 -13  -8  -4   -0.80    6.60
 -13  -4  -2   16.40    7.20
 -13   2  -2    7.70    7.70
 -14 -14 -12   59.19    7.60
 -14 -13 -10    6.10    7.30
 -14 -11  -7  164.48    9.60
 -14 -10  -6  148.09    9.60
 -14  -9  -5  183.18   10.50
 -14  -5  -3    0.70    7.60
 -15 -14 -12    1.70    7.40
 -15 -13 -10   50.89    8.50
 -15  -8  -5   64.49    9.40
 -15  -6  -4   16.50    8.70
   7   5  -7    5.10    6.10
   7   8  -4   44.40    5.60
   7  13  -4   26.90    6.50
   6   2  -9    7.20    5.70
   6   4  -5  166.78    6.70
   6   6  -3   52.29    4.90
   6   9  -2   17.60    4.40
   6  11  -2    1.10    4.30
   6  14  -3    5.90    5.40
   5   0 -10    6.50    5.30
   5   0 -11  215.78    8.80
   5   2  -5  487.85    8.90
   5   5  -2 1222.68   12.10
   5   8  -1   47.20    4.00
   5  11  -1    9.40    3.70
   5  14  -2    7.00    5.00
   4  -1  -8   14.50    4.10
   4   1  -4 1528.85   12.80
   4   8   0   64.89    3.40
   4   9   0   -4.00    2.50
   4  10   0   39.10    3.70
   4  13  -1   24.00    4.20
   3  -3 -11   17.80    4.40
   3  12   0   13.80    3.10
  -3   4   2 2541.95   12.80
  -3   5   2   19.50    2.60
  -6  -6  -2  460.95    7.60
  -6  -1   1  175.08    5.90
  -7  -5  -1   76.29    5.20
  -7   0   1  194.58    6.60
  -7   5   1   68.79    4.90
  -8 -11  -8    3.30    3.20
  -8  -5  -1  154.78    6.60
  -8  -3   0   27.80    4.90
  -9   5   0   28.80    5.40
 -10 -12  -9   57.49    5.80
 -10 -11  -7   -3.10    4.50
 -10  -6  -2   72.19    6.50
 -10  -4  -1  343.07    9.80
 -10   1   0  157.88    7.80
 -11 -13 -11   20.70    5.50
 -11 -11  -7    7.50    5.20
 -12 -11  -7   50.09    6.70
 -13 -11  -7   14.80    6.60
 -13 -10  -6    6.60    6.70
 -13  -9  -5    1.80    6.70
 -13  -6  -3   11.30    7.00
 -13  -3  -2   61.49    7.70
 -13  -2  -2   20.90    7.40
 -13  -1  -2   31.70    7.60
 -13   0  -2   -0.30    7.30
 -13   1  -2   12.60    7.60
 -14  -4  -3   20.20    7.90
 -15 -12  -9    2.40    7.60
 -15  -9  -6   82.19    9.60
 -15  -5  -4   12.50    8.00
   8   8  -6  324.67   10.60
   8  10  -5   -5.70    5.80
   7   4  -8    0.60    5.90
   7   7  -4   22.10    5.10
   7  10  -3   73.79    6.20
   7  12  -3    6.70    6.00
   6   3  -6   91.39    5.90
   6   8  -2   44.50    4.60
   6  12  -2  143.19    6.50
   5   0  -9   75.79    5.90
   5   7  -1  100.59    4.60
   5  12  -1   92.69    5.50
   4  -2 -12    6.70    6.20
   4  -2 -13   96.99    7.80
   4   0  -5  528.05    8.40
   4   4  -1  279.67    5.40
   4   7   0  468.95    6.60
   3  -3 -10  258.27    7.10
   3   1  -2    3.50    2.10
   3   4   0   38.30    2.30
   2  -4  -9  878.91    9.90
   2  -3  -6  127.79    3.70
   2   5   1   -0.10    1.30
   2  10   1   -0.30    1.70
   1  -3  -4   71.99    2.30
   0  -4  -4    7.20    1.00
  -4  -6  -3  644.34    6.70
  -4  -4  -1  200.18    4.40
  -6 -10  -8    5.00    2.50
  -6  -9  -6   27.50    3.40
  -6  -3   0    8.20    3.80
  -6   6   1   34.00    4.60
  -7 -10  -7    3.40    3.40
  -7  -8  -4  167.98    5.60
  -7  -3   0   23.50    4.30
  -7   2   1   30.80    5.10
  -7   3   1   20.60    4.90
  -7   4   1    0.20    3.80
  -8  -9  -5   60.69    4.80
  -8  -6  -2   28.20    4.60
  -9 -12 -10  469.75    8.90
  -9 -10  -6  148.19    6.30
  -9  -6  -2  586.94   10.90
  -9  -1   0   13.60    5.20
 -10 -10  -6    5.80    5.30
 -11 -12  -9    0.40    5.60
 -11 -10  -6   15.60    5.20
 -11  -7  -3  128.89    7.60
 -11  -5  -2  197.48    8.90
 -11  -2  -1   64.69    7.10
 -11   2  -1   26.90    7.20
 -11   3  -1   75.79    7.40
 -12 -13 -11    3.00    6.10
 -12 -10  -6  105.99    7.50
 -12  -8  -4    2.00    4.60
 -12  -6  -3   22.90    6.70
 -12  -4  -2  139.19    8.60
 -12   4  -2  141.29    9.20
 -13 -12  -9   24.30    7.10
 -13  -7  -4   11.90    6.60
 -13  -5  -3    1.40    6.70
 -14 -12  -9    8.10    6.90
 -14  -8  -5   16.50    7.70
 -14  -6  -4    3.20    7.60
 -14  -2  -3    2.30    7.70
 -14  -1  -3    9.60    8.00
 -14   0  -3   -4.40    7.80
 -15 -13 -11   15.00    7.70
 -15 -11  -8    7.90    7.20
 -15 -10  -7   36.80    8.10
   8   9  -5  333.07   10.70
   7   4  -7  156.68    7.90
   7   9  -3  120.59    6.60
   6   2  -7    7.30    4.80
   6   4  -4  218.68    7.00
   6   7  -2   22.30    4.20
   6  15  -3    0.00    5.50
   5   0  -8    9.10    4.60
   5   3  -3  744.63    9.90
   5   6  -1  208.58    5.70
   4  -2 -11   37.70    5.50
   4  -1  -7  129.49    5.40
   4   6   0  813.32    8.20
   4  11   0   42.00    3.30
   3  -2  -6    3.40    3.30
   2  -2  -4   15.80    2.10
   2  13   0    2.80    2.60
   1  -5  -8  170.78    4.10
  -3  -2   0   97.29    3.30
  -3   0   1  175.48    3.80
  -4  -5  -2   53.09    2.80
  -5   7   1   51.89    4.30
  -6   0   1   -4.60    3.50
  -7  -7  -3   45.60    4.30
  -8  -7  -3  123.89    5.80
  -8  -2   0   -0.90    4.40
  -9 -11  -8  116.79    5.50
  -9  -7  -3  721.13   11.60
  -9  -4  -1    9.60    3.70
  -9   1   0   13.00    5.30
  -9   2   0   34.20    6.40
  -9   3   0  158.98    7.20
 -10  -9  -5   45.20    5.60
 -10  -7  -3    7.00    3.90
 -10  -3  -1   62.09    6.40
 -10   5  -1   20.40    5.90
 -11  -9  -5   18.80    5.70
 -11  -8  -4   29.80    4.60
 -11   0  -1    6.20    6.10
 -11   1  -1   25.70    6.40
 -12 -12  -9    7.60    5.50
 -12  -3  -2    3.80    6.40
 -12   3  -2    6.20    7.00
 -13 -13 -11    8.30    6.10
 -13  -4  -3   52.29    7.30
 -13   3  -3   25.00    8.50
 -14 -13 -11   52.99    7.60
 -14 -11  -8   18.80    7.20
 -14 -10  -7   53.09    7.90
 -14  -9  -6   34.30    7.90
 -14  -5  -4    7.40    7.10
 -15 -12 -10   10.50    7.00
 -15  -8  -6   89.49    9.60
 -15  -6  -5    5.00    8.10
   8   8  -5  301.77   10.00
   8  10  -4   26.20    6.20
   8  11  -4   41.00    6.80
   7   3  -9    2.20    6.30
   7   8  -3   38.90    4.10
   6   1  -9   53.79    6.80
   6   1 -10   54.99    6.70
   6   3  -5  349.27    8.50
   6  14  -2   49.80    6.20
   5  -1 -12   87.69    8.30
   5   2  -4 1236.48   12.40
   5   4  -2 1048.30   11.00
   3  -1  -4   16.80    3.00
   3   8   1  183.18    3.80
   2  -4  -8   93.49    4.10
   1   3   1  287.67    2.00
  -3   9   1   61.49    3.00
  -4   0   1  672.23    7.60
  -5   0   1    3.40    3.00
  -6   1   1   40.10    4.10
  -6   5   1  170.88    5.60
  -7  -2   0   -1.20    4.00
  -7   7   0    2.80    4.50
  -8 -11  -9  453.85    8.10
  -8 -10  -7    5.10    4.10
  -8  -4  -1  230.08    7.20
  -8   5   0   -5.40    5.00
  -9  -8  -4  110.09    5.90
 -10 -12 -10    9.50    4.90
 -10 -11  -8   10.40    4.60
 -10  -5  -2  257.47    8.50
 -10  -2  -1   65.59    6.40
 -10   4  -1  184.38    8.30
 -11 -11  -8   29.70    6.10
 -11  -6  -3  120.09    7.60
 -11  -4  -2   -5.60    5.90
 -11   5  -2   95.89    7.90
 -12 -11  -8   16.40    5.90
 -12  -7  -4   -0.20    6.10
 -12  -5  -3   69.19    7.50
 -12  -2  -2  113.29    8.00
 -12  -1  -2    2.80    6.40
 -12   1  -2   -4.00    6.60
 -12   2  -2   95.99    8.30
 -13 -11  -8   69.99    7.40
 -13 -10  -7   88.99    7.80
 -13  -9  -6   50.19    7.30
 -13  -8  -5   13.80    5.10
 -13  -6  -4   -2.90    6.60
 -13   2  -3    6.00    8.10
 -14 -12 -10   18.40    6.90
 -14  -7  -5   26.30    7.70
 -14  -4  -4   23.40    7.40
 -15 -13 -12   61.49    8.60
 -15 -11  -9   35.40    8.20
 -15 -10  -8   41.70    8.50
 -15  -9  -7   67.39    9.10
 -15  -5  -5    4.00    8.40
   8   6  -6  298.27    9.90
   8   7  -5   37.30    6.30
   8   9  -4   99.99    7.30
   7   4  -6   50.29    5.90
   7   7  -3   16.80    4.70
   7   9  -2   64.69    5.20
   7  10  -2   29.30    5.00
   7  11  -2   46.50    5.40
   7  12  -2   47.70    5.60
   6   8  -1  121.29    5.20
   6   9  -1  119.49    5.40
   6  10  -1    2.10    3.80
   6  11  -1  245.08    7.00
   5  -1 -11   56.79    6.40
   5   1  -5  599.34    9.50
   5   9   0   94.69    4.70
   4  -1  -6  220.78    6.00
   4   1  -3  349.47    6.30
   4   2  -2  779.82    8.40
   4  12   0    7.60    2.90
   3  -3  -8   78.29    4.60
   3  13   0   10.20    3.00
   1  -6 -12    6.30    3.60
  -4  -2   0    7.70    2.70
  -5  -7  -4   84.19    3.40
  -6  -4  -1  124.39    5.00
  -6  -2   0   72.79    4.50
  -6   3   1  195.48    5.90
  -6   4   1   10.90    3.60
  -7 -11 -10  472.65    7.20
  -8   0   0   87.39    5.70
  -8   4   0  155.18    7.20
  -9 -12 -11   32.40    4.40
  -9  -3  -1  485.85   10.00
  -9   6  -1    6.40    5.00
 -10  -6  -3   72.89    6.10
 -10  -1  -1   -6.70    5.40
 -10   3  -1   -8.10    5.40
 -11 -12 -10   -0.30    4.70
 -11  -7  -4   32.10    5.70
 -11  -3  -2  130.89    7.90
 -11   4  -2   29.30    7.20
 -12 -13 -12   32.10    5.80
 -12 -12 -10   14.10    5.70
 -12 -10  -7    9.10    5.80
 -12  -8  -5   -3.10    5.90
 -13 -13 -12   47.00    6.80
 -13 -12 -10    7.40    6.30
 -13  -2  -3   26.50    7.40
 -13  -1  -3   13.70    7.10
 -13   0  -3    2.90    7.00
 -13   1  -3   16.20    7.20
 -14 -13 -12   -3.20    6.70
 -14 -11  -9   23.10    7.10
 -14  -8  -6   55.19    8.20
 -14  -6  -5   -1.20    6.70
 -14  -3  -4   -5.40    7.60
 -15  -7  -6   14.00    8.00
 -15  -4  -5  -10.10    7.20
   8   5  -7  465.25   12.30
   8   8  -4  119.19    7.30
   8  10  -3   15.30    5.60
   8  11  -3    6.90    5.70
   7   3  -7   -0.50    5.50
   7   4  -5    1.40    4.50
   7   5  -4  119.99    6.30
   7   6  -3   38.50    4.80
   7   8  -2   22.90    4.60
   7  13  -2    3.60    4.90
   7  15  -3    5.10    6.00
   6   1  -8   -2.60    4.60
   6   3  -4  130.99    6.00
   6   4  -3   41.70    4.60
   6  12  -1    0.90    3.90
   6  15  -2   15.30    5.80
   5  -1  -9   35.30    5.70
   5  -1 -10   32.80    5.30
   5   5  -1  480.25    7.60
   5   8   0  165.18    5.00
   5  11   0   22.50    3.90
   5  14  -1   93.49    5.60
   4  -2  -8   52.09    5.00
   4   0  -4   -2.40    2.80
   4   3  -1  296.37    5.30
   4   5   0   49.70    3.00
   3  -4 -12   12.90    4.80
   3   6   1   -0.90    1.90
   3  10   1   84.89    3.00
   2  -5 -12   79.79    5.00
   2  11   1    8.90    1.90
  -5  -5  -2    0.50    2.70
  -5  -2   0  181.88    5.00
  -5   1   1  157.78    4.90
  -5   6   1  824.82    9.60
  -6  -8  -5   27.80    3.10
  -6   8   0   27.70    4.10
  -7  -1   0    4.90    4.00
  -8  -5  -2   66.79    5.20
  -8  -3  -1   -0.70    4.30
  -8   2   0   -1.50    4.30
  -9 -11  -9  289.17    7.70
  -9 -10  -7  295.47    7.70
  -9  -2  -1    8.90    4.90
  -9   5  -1   83.89    6.90
 -10 -10  -7    8.30    4.70
 -10  -4  -2  130.49    7.20
 -10   1  -1    7.10    5.60
 -11 -10  -7    5.00    5.20
 -11  -9  -6    2.90    5.30
 -11  -8  -5   40.30    5.90
 -11   3  -2  156.08    9.00
 -12  -6  -4   93.39    7.80
 -12   4  -3    3.40    6.80
 -13 -11  -9    8.10    5.80
 -13  -7  -5    9.10    6.60
 -13  -5  -4   73.29    7.90
 -13   4  -4   12.30    8.10
 -14 -10  -8   42.60    7.60
 -14  -9  -7   66.19    7.60
 -14  -2  -4    7.40    7.20
 -14  -1  -4    8.00    7.70
 -14   0  -4   89.79    9.20
 -15 -13 -13   39.10    8.10
 -15 -12 -11   30.00    7.80
 -15 -11 -10   15.10    8.40
 -15  -8  -7   22.00    8.10
 -15  -6  -6   15.80    7.90
   8   5  -6   31.20    6.10
   8   6  -5   25.30    5.90
   8   7  -4  109.19    7.00
   8   9  -3  149.99    7.50
   8  13  -3   -1.60    5.40
   8  14  -3    4.20    6.10
   7   2  -9    5.30    6.10
   7   3  -6    3.40    4.70
   7  14  -2    7.90    6.00
   6   1  -7   95.29    6.10
   6   2  -5  163.88    6.50
   6   5  -2   32.50    4.30
   6  13  -1   33.10    4.60
   5   0  -6  397.16    8.30
   5   2  -3 1954.00   15.00
   5   3  -2 1004.50   10.60
   5   7   0   -0.70    3.00
   5  12   0  116.39    5.20
   4  13   0   51.99    3.90
   3  -4 -11   73.49    5.40
   3  -2  -5   51.69    3.60
   3   3   0   12.40    2.00
   2  -5 -11   86.39    4.70
   2  -4  -7  378.06    5.80
   2  -3  -5   14.30    2.50
   2   4   1   11.50    1.40
   1  -6 -11  327.97    6.10
  -3  -3  -1 2808.42   12.00
  -4   1   1  102.89    3.70
  -4   7   1  397.76    6.30
  -5   2   1  885.11    9.60
  -5   5   1  257.47    6.10
  -5   9   0    5.80    3.70
  -6  -7  -4  203.38    5.50
  -6  -5  -2  314.77    6.60
  -7 -10  -8   10.50    2.90
  -7  -5  -2  178.78    5.90
  -8  -9  -6   26.00    4.10
  -8   7  -1   -3.80    5.00
  -9  -9  -6  127.09    6.00
  -9  -6  -3   30.90    4.80
  -9  -4  -2  100.89    5.90
 -10 -12 -11  161.68    6.80
 -10 -11  -9   26.60    5.50
 -10  -9  -6   12.70    5.00
 -10  -7  -4  124.59    6.80
 -10  -3  -2    4.00    5.10
 -11 -11  -9   18.60    6.00
 -11  -1  -2    7.70    6.00
 -11   0  -2   46.00    6.70
 -11   2  -2   87.19    7.30
 -12 -13 -13   50.39    5.90
 -12 -11  -9    5.70    5.70
 -12  -3  -3   58.89    7.20
 -12   3  -3  106.39    8.30
 -13 -13 -13   -1.90    5.90
 -13 -12 -11    5.10    6.60
 -13 -10  -8    2.80    6.20
 -13  -9  -7   -6.60    6.20
 -13  -8  -6    2.50    6.30
 -13   3  -4   -6.40    8.00
 -14 -13 -13   58.99    7.60
 -14 -12 -11    6.50    6.70
 -14  -7  -6   23.40    7.50
 -14  -5  -5   11.60    7.40
 -15 -10  -9    5.50    7.50
 -15  -9  -8   12.80    7.40
 -15  -5  -6   -3.60    7.80
   8   4  -7   21.20    6.00
   7   2  -8    6.00    5.60
   7  11  -1    3.20    5.00
   6  14  -1   33.90    5.20
   5  -1  -8    4.10    4.10
   5   1  -4 1253.07   12.50
   4  -3 -11   33.60    5.40
   4  -3 -12   16.20    5.00
   4  -1  -5   31.80    4.00
   4   9   1    4.80    2.60
   3  -3  -7  184.48    5.00
   3  11   1    0.90    2.20
   2  -5 -10  510.85    7.80
  -3   1   1  740.13    6.80
  -4  10   0    4.60    2.90
  -5   3   1  245.48    5.60
  -5   4   1  367.66    6.60
  -6 -10  -9  134.99    4.00
  -6  -9  -7   12.40    3.00
  -6  -6  -3  120.69    4.60
  -6   7   0    6.40    3.90
  -7  -7  -4   -5.40    3.40
  -7  -6  -3   36.10    4.20
  -7   0   0   -0.30    3.80
  -7   5   0    0.70    3.70
  -8  -8  -5   23.30    4.10
  -8  -7  -4  112.79    5.40
  -8  -6  -3  233.68    6.30
  -8  -2  -1   -0.40    4.30
  -9  -8  -5    3.50    4.30
  -9  -7  -4   13.50    4.40
  -9   0  -1  143.09    6.90
  -9   3  -1  228.68    8.50
  -9   4  -1   57.59    5.80
 -10   5  -2   67.09    6.70
 -11 -12 -11   97.49    6.20
 -11  -6  -4   11.10    5.60
 -12 -12 -11   43.80    6.10
 -12 -10  -8   -6.30    5.50
 -12  -8  -6   11.10    6.00
 -12  -7  -5   35.90    4.90
 -12  -5  -4   50.89    7.00
 -12  -2  -3   35.30    6.80
 -12  -1  -3   -0.40    6.30
 -12   0  -3   14.20    6.20
 -12   1  -3   74.49    7.50
 -12   2  -3    9.10    6.70
 -13  -3  -4   47.50    7.40
 -13   2  -4   23.20    7.20
 -14 -13 -14   43.90    8.20
 -14 -11 -10    5.20    6.50
 -14 -10  -9   -2.50    6.00
 -14  -9  -8    1.40    6.30
 -14  -8  -7   12.40    7.30
 -14  -4  -5   -4.30    7.20
 -15 -13 -14   36.30    8.00
 -15 -12 -12    7.70    7.50
 -15  -7  -7    2.50    7.20
   9   9  -4   22.40    6.60
   8   5  -5    4.50    5.30
   8  10  -2    0.40    5.00
   8  11  -2    5.10    5.10
   8  12  -2   57.39    6.10
   7   2  -7   -3.00    5.20
   7   3  -5   49.99    5.40
   7   4  -4   32.90    4.70
   7   6  -2   67.69    5.00
   7   9  -1    0.40    4.10
   7  12  -1    2.00    4.20
   7  15  -2   61.39    6.40
   6   3  -3 1569.54   14.70
   6   9   0  171.58    5.60
   6  10   0  234.18    6.30
   6  11   0   54.09    4.80
   5  -2 -12   12.60    6.50
   5   4  -1  393.56    6.50
   5   6   0   78.49    3.80
   5  13   0   44.80    4.50
   4  -3 -10   78.89    5.70
   4  -2  -7    3.40    3.40
   4   4   0  160.88    4.00
   4  10   1  188.38    4.50
   3  -4 -10  311.47    7.10
   3   5   1  188.58    3.50
   1  -6 -10    8.80    2.80
  -3   8   1  160.38    3.90
  -4  -7  -5    0.60    2.00
  -4   2   1 2383.46   13.60
  -5  -8  -6  149.79    3.90
  -5  -1   0   17.60    3.20
  -6  -3  -1   60.59    4.30
  -7   1   0  385.46    8.00
  -7   2   0   69.39    4.90
  -7   3   0   39.50    5.10
  -7   4   0  154.58    5.90
  -7   8  -1   17.40    4.80
  -8  -4  -2   45.30    4.90
  -8   6  -1   20.10    5.20
  -9   1  -1  215.38    7.80
 -10  -2  -2   16.00    5.40
 -10   4  -2   28.40    6.00
 -11 -10  -8   45.30    5.80
 -11  -7  -5  151.48    7.50
 -11  -3  -3    7.50    5.40
 -12  -9  -7   10.20    5.70
 -12   5  -4    5.00    6.90
 -13 -11 -10   -0.90    5.80
 -13  -7  -6    8.10    6.60
 -13  -5  -5   94.29    8.10
 -13  -2  -4   -2.20    6.10
 -13  -1  -4   20.30    7.10
 -13   0  -4   39.80    7.60
 -13   1  -4    3.50    7.10
 -14 -12 -12   30.10    7.10
 -14  -3  -5   95.09    8.50
 -14  -2  -5   14.40    7.80
 -14  -1  -5   82.99    8.40
 -14   0  -5   -7.40    7.50
 -15 -11 -11    6.90    7.40
 -15 -10 -10    2.50    7.30
 -15  -9  -9    3.80    7.60
 -15  -8  -8    7.90    7.70
 -15  -6  -7   -0.10    7.20
   9   8  -4  149.29    8.10
   9  10  -3   42.60    6.50
   9  11  -3    3.40    6.00
   8   4  -6    8.40    5.70
   8   9  -2   79.49    5.90
   8  14  -2   72.89    6.70
   7   1  -9   69.99    6.90
   7   8  -1  342.97    8.00
   7  13  -1   12.90    4.60
   6   0  -8   20.90    5.10
   6   2  -4 1761.12   15.90
   6  12   0   99.69    5.50
   6  15  -1    6.20    5.00
   5  -2 -10   -7.00    5.10
   5  -2 -11   92.19    6.70
   5   0  -5  669.13    9.70
   4   1  -2  109.39    3.80
   4  11   1   30.60    2.90
   4  14   0    1.60    3.50
   3  -4  -9    4.80    3.60
   3  -1  -3   49.30    3.10
   3   0  -2   -1.30    1.90
   2  -1  -2    4.40    1.50
  -3  -4  -2   14.30    1.80
  -4  -1   0   41.30    2.90
  -5  -9  -8   46.10    2.80
  -6   0   0    1.60    3.20
  -7  -2  -1  818.82   10.60
  -9 -11 -10   78.29    5.40
 -10 -12 -12    5.40    4.00
 -10 -10  -8   -1.60    4.50
 -10  -6  -4   51.39    5.70
 -10  -4  -3    9.20    5.20
 -10  -1  -2   61.99    6.20
 -10   0  -2    4.10    5.30
 -10   3  -2  383.96   10.20
 -11 -12 -12    1.10    5.20
 -11 -11 -10   47.00    6.30
 -11  -9  -7    0.10    5.10
 -11  -8  -6   87.79    6.60
 -11   4  -3  122.39    7.90
 -12 -12 -12    4.00    6.00
 -12 -11 -10    5.80    5.40
 -12  -6  -5  152.28    8.20
 -12  -4  -4    0.60    4.40
 -12   4  -4   34.20    7.80
 -13 -12 -12    9.00    5.90
 -13 -10  -9   -2.90    5.90
 -13  -9  -8    6.30    6.20
 -13  -8  -7    7.20    6.20
 -13   4  -5    7.40    7.00
 -14 -11 -11   41.10    7.20
 -14  -7  -7   13.60    7.20
 -14  -5  -6   12.40    7.30
 -15 -12 -13   32.80    7.90
 -15  -7  -8    8.10    7.30
 -15  -5  -7   46.50    8.40
   9   9  -3   81.19    6.90
   8   3  -7   31.20    6.40
   8   5  -4    7.10    4.90
   8   6  -3   13.30    4.80
   8   8  -2   76.49    5.60
   8  15  -2   14.70    7.00
   7   4  -3  104.69    5.70
   7  14  -1   41.70    5.30
   6   0  -7  147.69    6.60
   6   1  -5  954.80   12.40
   6   5  -1   33.90    4.10
   6   7   0  173.88    5.40
   6  13   0   17.40    4.50
   5   2  -2  281.97    6.20
   5   5   0  549.35    7.50
   4  -3  -9   16.40    3.90
   4  -2  -6   13.70    3.70
   4   0  -3   62.29    3.60
   4   2  -1  357.36    5.60
   3  -3  -6  208.18    5.00
   2  -5  -9  101.59    4.10
   2  -2  -3  311.77    4.20
   2   0  -1 1866.11    8.30
  -3  -1   0   13.10    1.70
  -3   2   1   15.70    2.50
  -4   3   1  455.65    6.30
  -4   4   1 1225.48   10.10
  -4   5   1  764.22    8.20
  -5   8   0   21.90    3.60
  -6   1   0   70.39    4.80
  -6   6   0  418.66    7.70
  -6   9  -1   -0.70    4.10
  -8  -9  -7   18.90    4.30
  -8  -5  -3  106.79    5.50
  -8   0  -1   98.69    5.70
  -8   5  -1  101.69    5.80
  -9  -6  -4   19.00    4.60
  -9  -2  -2    7.30    4.70
  -9   6  -2   38.60    5.40
 -10 -11 -10  369.36    8.60
 -10  -9  -7   14.90    4.80
 -10  -7  -5    4.50    4.80
 -10   1  -2  428.36   10.40
 -10   6  -3   19.50    6.70
 -11  -2  -3   21.40    4.40
 -11  -1  -3   23.90    6.30
 -12 -10  -9    6.30    5.60
 -12  -7  -6   38.10    6.30
 -12   3  -4    6.00    7.20
 -13 -11 -11   10.30    6.60
 -13  -6  -6    5.20    6.80
 -13  -4  -5   37.20    5.60
 -13   3  -5    7.90    7.90
 -14 -12 -13   18.40    6.90
 -14 -10 -10   25.80    6.90
 -14  -9  -9   11.50    6.90
 -14  -8  -8  -12.50    6.70
 -14  -4  -6   99.19    8.90
 -15 -11 -12   32.90    7.80
 -15  -8  -9   33.00    7.60
 -15  -4  -7   -1.90    7.80
   9   6  -5    9.90    4.40
   9   7  -4    0.40    4.20
   9   8  -3   15.30    5.60
   9  11  -2   31.00    6.00
   9  12  -2   13.70    5.90
   9  13  -2  137.39    8.00
   8   7  -2   31.60    5.00
   8  10  -1    4.70    4.60
   8  11  -1    2.00    4.70
   8  12  -1   35.20    5.40
   8  13  -1   73.69    6.60
   7   3  -4  334.17    8.30
   7   5  -2    3.40    4.10
   7  10   0    3.00    4.40
   7  11   0  373.56    8.60
   6  -1 -10   11.50    5.50
   5  -1  -6  157.18    5.70
   5   1  -3  515.85    8.10
   5   8   1    3.10    3.00
   5  10   1   28.20    3.10
   5  14   0   12.30    3.80
   4  -1  -4  104.29    4.40
   4   6   1  349.57    5.20
   3  12   1   35.30    2.60
   2  -4  -6    4.00    2.10
   0  -7 -10    8.50    2.00
  -3   7   1  216.08    4.30
  -4  -8  -7  802.12    6.30
  -4  -6  -4   94.99    3.20
  -5  -4  -2  931.31    9.10
  -5   0   0   40.00    3.40
  -6  -8  -6  188.88    4.70
  -6  -4  -2  497.75    7.70
  -6  -2  -1  325.57    6.60
  -6   2   0  101.19    5.10
  -6   5   0  197.58    5.70
  -7   7  -1    0.10    3.70
  -8  -3  -2   13.70    4.30
  -8   1  -1  566.44   10.00
  -8   2  -1  124.09    6.00
  -8   3  -1  220.58    7.10
  -9  -8  -6   87.79    5.40
  -9  -7  -5   49.99    4.90
  -9   5  -2   14.00    5.80
 -10  -5  -4   57.99    5.80
 -10  -3  -3   11.70    5.20
 -11 -10  -9  151.78    7.10
 -11  -6  -5    8.60    5.40
 -11  -4  -4    6.40    5.50
 -11   0  -3   64.49    6.70
 -11   2  -3  194.28    8.60
 -11   6  -4   -4.60    6.10
 -12 -12 -13   43.30    6.70
 -12 -11 -11   34.50    6.60
 -12  -9  -8    1.00    5.70
 -12  -8  -7    9.20    5.70
 -12  -5  -5   22.00    6.40
 -12  -2  -4   -1.20    5.60
 -12  -1  -4   34.70    6.60
 -12   0  -4   21.50    7.10
 -12   1  -4   22.10    7.10
 -12   2  -4   35.00    7.00
 -13 -12 -13   86.19    7.30
 -13  -7  -7   14.20    6.50
 -13  -3  -5    7.70    6.20
 -13   2  -5    3.40    6.90
 -14 -11 -12    1.20    7.00
 -14  -6  -7   13.90    6.90
 -14  -3  -6    1.20    7.30
 -14  -2  -6  112.59    8.90
 -15 -12 -14   55.59    8.60
 -15 -10 -11   14.50    6.90
 -15  -9 -10   29.10    8.00
 -15  -6  -8   38.10    8.10
   9   6  -4   50.19    6.30
   9   9  -2    0.20    5.20
   9  10  -2   17.00    5.40
   8   3  -6   90.09    6.70
   8   5  -3   -1.60    4.50
   8  14  -1    5.50    5.90
   7   1  -7    3.20    5.00
   7   2  -5  224.48    7.60
   7   6  -1   36.00    4.40
   7  12   0    0.50    3.80
   7  15  -1   16.80    5.10
   6  -1  -9    7.40    4.80
   6   0  -6  662.73   10.80
   6   2  -3   69.99    4.80
   6   3  -2  114.59    5.20
   6   6   0  129.59    5.00
   6  14   0   -3.70    4.10
   5  -2  -8   32.60    4.90
   5   0  -4  300.07    6.70
   4  -3  -8   53.19    4.10
   3  -4  -8  497.05    7.70
   3  -2  -4   22.90    2.40
  -1  -8 -11    2.20    1.30
  -4  -5  -3   95.19    3.10
  -4   9   0  118.99    4.30
  -5  -7  -5  243.98    4.60
  -5   7   0  321.27    6.50
  -6 -10 -10  190.28    4.60
  -6   3   0  121.79    4.90
  -6   4   0   35.20    3.90
  -7  -8  -6   49.50    3.80
  -7  -5  -3   37.50    4.00
  -7  -1  -1    9.10    3.70
  -7   6  -1   13.10    4.60
  -8 -10  -9  149.79    5.20
  -8  -8  -6  116.99    5.20
  -8  -7  -5  218.38    6.40
  -8  -6  -4   12.70    4.00
  -8   7  -2    6.40    5.20
  -9 -10  -9  465.45    9.10
  -9  -1  -2   35.60    5.20
 -10 -11 -11   45.20    5.50
 -10 -10  -9  464.75    9.60
 -10  -2  -3   41.50    5.50
 -10   5  -3   67.79    6.50
 -11 -12 -13   -1.10    4.60
 -11 -11 -11   11.60    4.80
 -11  -9  -8  128.79    6.90
 -11  -8  -7    1.70    5.00
 -11  -7  -6   71.19    6.30
 -11   5  -4   11.60    6.70
 -12  -6  -6   27.50    6.20
 -12  -4  -5    6.40    6.00
 -12   5  -5    4.70    7.80
 -13 -10 -10   17.00    5.80
 -13  -9  -9   12.20    6.20
 -13  -8  -8   -2.50    6.00
 -13  -5  -6  157.08    8.60
 -13  -1  -5   57.59    7.70
 -13   1  -5    8.90    6.80
 -14 -12 -14   74.99    8.00
 -14 -10 -11    0.60    5.90
 -14  -7  -8    9.50    7.10
 -14  -5  -7  132.09    9.10
 -14  -1  -6   35.90    8.10
 -15 -11 -13   45.60    8.00
 -15  -7  -9   10.30    7.70
 -15  -5  -8   -2.20    7.30
   9   5  -5   17.20    5.80
   9   7  -3  114.99    6.90
   8   2  -7    6.10    5.70
   8   4  -4   49.30    4.70
   8   6  -2  111.39    6.10
   7   0  -9    8.70    5.50
   7   1  -6  278.57    8.30
   7   8   0   18.50    4.10
   7  13   0   -0.80    3.80
   6  -1  -8    8.10    4.60
   6   1  -4   65.99    4.80
   6   4  -1   58.79    4.40
   5  12   1   25.80    3.60
   4   3   0  122.89    3.70
   4   5   1   52.59    3.10
   3   4   1   45.30    2.10
   2  -5  -8  560.74    6.90
   2  -3  -4    4.40    2.00
   0  -5  -5   27.80    1.20
  -3   3   1 2213.58   11.40
  -3   6   1  231.78    4.40
  -4   0   0  147.39    3.90
  -5  -6  -4 1778.92   11.60
  -5  -5  -3  803.62    8.20
  -5  -2  -1  174.78    4.70
  -5   1   0  578.84    7.90
  -6  -9  -8  191.48    4.70
  -6  -7  -5  497.95    7.10
  -6  -6  -4 1154.38   10.50
  -6  -5  -3 1052.49   10.10
  -6   8  -1   -0.10    3.90
  -7  -7  -5  200.58    5.60
  -7   0  -1  920.51   11.20
  -9   0  -2  385.66    9.20
  -9   1  -2    7.50    4.90
  -9   2  -2  288.47    8.40
  -9   3  -2    4.10    4.80
  -9   7  -3    8.60    5.80
 -10  -9  -8  265.87    7.90
 -10  -6  -5    1.30    4.70
 -10  -1  -3   46.50    5.70
 -10   4  -3   84.49    6.70
 -11  -3  -4   50.59    6.10
 -12 -12 -14   20.20    6.40
 -12 -10 -10   69.39    6.50
 -12  -7  -7   59.19    6.30
 -13 -12 -14   -0.90    6.10
 -13 -11 -12   21.30    6.20
 -13  -6  -7  227.28    9.60
 -13  -4  -6   -9.90    6.50
 -14 -12 -15   78.39    8.80
 -14  -9 -10   46.50    7.40
 -14  -8  -9   29.40    6.70
 -14  -4  -7   -4.00    7.00
 -15 -10 -12   56.99    8.30
 -15  -9 -11   11.80    7.50
 -15  -8 -10    2.50    7.40
   9   5  -4    2.70    5.20
   9   6  -3    9.30    5.00
   9  11  -1   27.20    5.60
   9  12  -1   20.10    5.50
   9  13  -1   73.09    6.60
   8   7  -1  123.39    6.00
   8  11   0    3.70    4.20
   7   0  -8   20.60    5.40
   7   2  -4    4.60    4.40
   7   5  -1    6.10    3.90
   7   7   0  520.25    8.90
   7  14   0    0.00    4.80
   6   9   1  660.43    8.80
   6  11   1  289.77    6.40
   5  -3 -11   -1.00    5.10
   5  -2  -7   48.20    4.80
   5  -1  -5  272.27    6.50
   5   4   0   -0.60    2.00
   4  -3  -7   41.80    4.10
   4  -2  -5  272.47    6.00
   3  -5 -11  234.78    6.60
   2   3   1  180.88    2.50
  -3   4   1    3.10    2.30
  -3   5   1 1016.20    8.10
  -3  10   0  281.97    5.00
  -5   6   0  170.08    5.20
  -6  -1  -1  502.85    7.80
  -7  -9  -8   64.09    4.20
  -7   1  -1   84.89    5.00
  -7   5  -1   27.40    4.10
  -8 -11 -12  166.48    5.40
  -8   6  -2    0.50    5.00
  -9  -5  -4    2.20    3.10
  -9  -3  -3  117.39    5.90
 -10  -8  -7  178.98    7.00
 -10  -4  -4  113.99    6.30
 -10   0  -3  379.46    9.70
 -10   2  -3  257.87    9.10
 -10   3  -3   76.69    6.50
 -11 -10 -10   53.29    5.70
 -11  -2  -4    5.60    5.70
 -11   3  -4   99.99    7.90
 -12 -11 -12   13.80    5.50
 -12  -9  -9  232.68    8.80
 -12  -8  -8  192.68    8.30
 -12  -3  -5   37.50    5.20
 -12   3  -5   16.30    7.20
 -13 -10 -11    5.00    6.00
 -13  -7  -8  241.48    9.70
 -13  -3  -6  223.58    9.90
 -13   3  -6    6.60    7.20
 -14 -11 -13   51.09    7.10
 -14  -6  -8  105.69    8.20
 -14  -3  -7  147.19    9.60
 -15 -11 -14   16.90    7.70
 -15  -6  -9    0.60    6.80
  10  10  -2    5.40    6.20
   9   4  -5   -2.20    5.50
   9   7  -2   -4.50    4.70
   9   9  -1   79.39    6.30
   9  14  -1   99.99    7.10
   8   2  -6   36.30    6.00
   8   4  -3   22.60    4.90
   8   5  -2   20.40    4.60
   8   9   0   12.50    4.40
   8  10   0  269.77    7.70
   8  12   0   -0.50    4.20
   8  13   0   44.20    5.00
   6  -2 -11   12.30    5.60
   6  -1  -7   50.99    5.00
   6   0  -5   75.59    5.10
   6   8   1  379.46    6.90
   6  12   1  185.28    5.60
   5  -3 -10    9.90    5.10
   5   1  -2  408.56    7.00
   4  -4 -10    2.10    4.30
   4  13   1    3.90    2.50
   3  -4  -7  124.69    4.20
   3  -3  -5    3.20    2.60
   3  13   1   87.19    3.10
   2   1   0  668.03    4.70
   1  -1  -1  387.96    2.70
  -2   8   1   29.50    2.10
  -4  -2  -1    8.40    1.80
  -5   2   0  356.56    6.30
  -7   2  -1  259.97    6.80
  -7   3  -1   15.00    4.00
  -7   4  -1  211.08    6.40
  -7   8  -2   12.10    4.70
  -8  -9  -8  126.59    5.10
  -9 -11 -12   12.70    4.40
  -9  -6  -5    0.80    4.10
  -9  -2  -3   32.50    4.80
  -9   6  -3   18.50    5.80
 -10 -11 -12  150.58    7.00
 -10 -10 -10   24.00    4.70
 -10   6  -4   -2.90    6.30
 -11 -11 -12   74.49    5.90
 -11  -9  -9   92.79    6.20
 -11  -6  -6   45.60    5.70
 -11  -1  -4  127.39    7.30
 -11   0  -4   42.10    6.20
 -11   1  -4  144.09    7.90
 -11   6  -5   -3.80    7.10
 -12 -12 -15    0.90    6.10
 -12  -1  -5   -0.80    5.90
 -12   1  -5    3.50    5.70
 -12   2  -5   -2.20    6.10
 -13 -12 -15   75.79    7.30
 -13 -11 -13    0.10    5.90
 -13  -9 -10   15.20    6.20
 -13  -8  -9  110.69    7.90
 -13  -2  -6    4.00    6.50
 -13  -1  -6   76.99    8.00
 -13   0  -6   -2.30    6.20
 -13   1  -6   12.30    7.20
 -13   2  -6    0.70    6.90
 -14 -12 -16   26.90    7.10
 -14 -11 -14   65.89    8.30
 -14 -10 -12   52.69    7.60
 -14  -9 -11   26.80    6.90
 -14  -8 -10   -2.80    6.60
 -14  -7  -9   61.99    7.40
 -14  -5  -8   67.19    8.10
 -14  -2  -7  132.99    9.20
 -14  -1  -7   52.59    8.30
 -14   0  -7   23.30    7.90
 -15 -10 -13   22.50    7.60
 -15  -9 -12   30.90    7.80
 -15  -8 -11   42.80    8.10
 -15  -7 -10    2.30    7.30
 -15  -5  -9   61.49    8.50
  10   9  -2    8.10    5.90
   9   3  -6   -0.50    5.60
   9   8  -1   20.50    5.20
   9  15  -1   80.89    7.20
   8   1  -8   16.10    6.10
   8   3  -4   -0.20    3.40
   8   6  -1    0.90    4.20
   8  14   0   71.49    5.70
   7   0  -7  172.88    7.30
   7   1  -5   12.70    4.60
   7   6   0   16.50    3.90
   7  11   1    3.00    4.30
   7  15   0  149.88    6.80
   6  -2 -10   55.79    5.90
   6   1  -3  873.51   10.90
   6   2  -2  748.93    9.90
   6   3  -1  290.47    6.60
   6  13   1  291.87    6.90
   5   0  -3  603.04    8.40
   4   0  -2   98.69    3.70
   3  -5 -10   -4.00    3.50
   3   8   2  125.69    2.90
   2  -6 -11  167.78    4.90
   2   8   2   62.69    1.70
  -2  11   0  443.16    5.20
  -3   0   0 4354.46   15.10
  -4   8   0   11.00    2.90
  -5  -9  -9   66.49    3.00
  -5   3   0  651.33    8.10
  -5   4   0  115.49    4.30
  -5   9  -1   -2.90    3.40
  -6   7  -1  124.99    5.50
  -7  -4  -3  551.84    8.60
  -7  -2  -2   -1.50    3.70
  -8 -10 -10  155.28    5.30
  -8  -8  -7    6.10    4.00
  -8  -5  -4   31.90    3.40
  -8  -3  -3  392.76    8.20
  -8   0  -2  680.03   10.50
  -8   8  -3   42.50    6.10
  -9 -10 -10  509.45    9.10
  -9  -7  -6  106.19    5.50
 -10  -5  -5   17.40    4.70
 -10  -3  -4    4.10    3.50
 -11  -8  -8  449.66   10.40
 -11  -7  -7  518.65   10.80
 -12 -11 -13    2.10    6.10
 -12 -10 -11    4.50    5.40
 -12  -6  -7  163.88    8.20
 -12  -4  -6  159.78    8.30
 -12   5  -6    6.10    6.90
 -13 -10 -12    3.10    6.50
 -13  -6  -8    5.00    6.30
 -14  -6  -9  138.99    8.90
 -15  -6 -10   12.90    7.80
 -15  -4  -9   -7.60    7.00
  10   8  -2   21.00    5.80
  10  11  -1   -2.80    5.60
   9   4  -4   11.10    5.60
   9   5  -3    3.30    4.90
   9  11   0   75.29    6.00
   9  12   0   25.20    5.40
   9  13   0   26.20    5.90
   8   1  -7   20.30    5.80
   8   2  -5    8.70    5.20
   8  15   0   38.90    6.20
   7  -1 -10   11.90    6.00
   7   2  -3  686.93   10.70
   7   3  -2  130.69    5.70
   7   9   1    1.90    3.70
   6  -2  -9   16.90    4.70
   6  -1  -6   99.79    5.40
   5  -3  -9    5.60    3.90
   5   5   1  168.08    4.50
   4  -4  -9  129.99    5.50
   4  -1  -3   22.60    2.80
   4   4   1  172.88    3.80
   4   9   2  650.43    6.60
   3   9   2    0.80    1.50
  -4   1   0  589.04    6.80
  -5  -3  -2    0.50    2.60
  -5  -1  -1  350.26    6.10
  -6 -10 -11    6.10    2.90
  -6  -8  -7   43.10    3.40
  -7  -8  -7   11.30    3.20
  -8  -7  -6   51.29    4.40
  -8   2  -2  157.88    6.40
  -8   4  -2  187.68    6.80
  -9  -1  -3  637.74   10.90
  -9   5  -3   54.49    5.70
 -10  -9  -9    0.60    4.50
 -10  -6  -6   -2.40    4.60
 -11 -11 -13   10.10    5.50
 -11 -10 -11  142.89    7.00
 -11  -5  -6   59.99    6.20
 -11   5  -5    5.30    6.00
 -12  -9 -10    4.50    5.50
 -12  -8  -9    0.10    5.60
 -12  -7  -8  147.59    8.00
 -12  -3  -6   34.30    6.40
 -12   4  -6    7.70    7.30
 -13 -11 -14   31.10    6.50
 -13  -9 -11   20.00    5.90
 -13  -7  -9   11.70    6.30
 -13  -3  -7   78.89    7.50
 -14 -11 -15   25.30    7.90
 -14 -10 -13   14.50    6.80
 -14  -7 -10   66.59    7.70
 -14  -3  -8  128.19    9.50
 -15 -10 -14   58.09    8.20
 -15  -9 -13   38.50    7.60
 -15  -7 -11    2.40    7.50
  10   6  -3  136.29    7.60
  10  10  -1   77.39    6.50
   9   3  -5    9.00    5.70
   9   9   0  178.08    7.00
   9  14   0   98.99    6.70
   8   3  -3    4.30    4.40
   8   7   0  256.27    7.30
   7  -1  -9    9.70    5.50
   7   0  -6    0.80    4.40
   7   1  -4  723.73   11.20
   7   8   1 1920.91   15.50
   7  13   1   30.40    4.20
   6  -2  -8    5.80    4.90
   6   0  -4 1475.15   14.20
   6   6   1   55.79    4.00
   6  14   1   33.80    4.20
   5   3   0    1.90    2.10
   5  14   1   28.20    3.50
   4  -3  -6   96.99    4.40
   4   8   2  132.09    3.30
   4  10   2    5.70    2.10
   3   0  -1  165.88    3.40
   2  -6 -10  119.69    4.30
   2  -5  -7   21.60    2.50
   2  -4  -5   44.30    2.50
  -2   7   1   -1.00    1.80
  -4  -9 -10   13.60    2.00
  -4  -7  -6  950.90    7.20
  -4   7   0   -1.10    2.70
  -6   1  -1   69.89    4.20
  -6   6  -1    4.50    3.30
  -6   9  -2   57.39    4.90
  -7  -7  -6   54.79    4.00
  -7  -5  -4  619.34    8.50
  -7  -1  -2 1003.30   11.40
  -7   7  -2   60.49    4.80
  -8   7  -3   73.69    6.10
  -9  -9  -9  835.32   11.50
  -9  -5  -5    6.40    4.30
  -9   0  -3    6.00    4.80
  -9   1  -3  627.14   11.10
  -9   3  -3  338.67    8.90
  -9   4  -3   71.79    5.90
 -10 -11 -13    2.50    4.30
 -10 -10 -11  259.37    8.10
 -10  -8  -8   17.20    5.00
 -10  -4  -5   -1.90    4.70
 -10  -1  -4   79.19    6.20
 -10   4  -4   63.79    6.40
 -11  -6  -7  126.49    7.10
 -11  -2  -5    9.60    5.70
 -11   4  -5    1.30    6.00
 -12 -11 -14    5.00    6.00
 -12 -10 -12   10.60    5.40
 -12  -5  -7  353.46   10.40
 -12  -2  -6   43.50    6.70
 -12   3  -6    2.90    5.90
 -12   6  -7   12.00    8.20
 -13  -8 -10   37.50    6.40
 -13  -5  -8  268.67   10.40
 -13   2  -7    5.30    6.60
 -13   3  -7   11.80    7.30
 -14  -9 -12    8.40    6.20
 -14  -8 -11   33.50    7.30
 -14  -5  -9   68.59    8.20
 -14  -1  -8   48.80    8.40
 -14   0  -8    0.30    7.60
 -15  -8 -12    6.30    7.00
  10   7  -2  130.49    7.50
   9   5  -2   21.20    5.20
   9  15   0  110.39    7.20
   8   1  -6   52.59    5.80
   8   2  -4   65.79    5.80
   8  10   1  130.99    5.90
   8  12   1    0.80    4.10
   8  13   1    6.50    4.90
   7  -1  -8   13.60    5.30
   7   5   0  293.97    6.90
   7   7   1  103.49    5.00
   7  14   1    0.40    4.40
   5   8   2  311.97    5.60
   5   9   2  113.09    3.70
   5  10   2  461.95    6.60
   4  -2  -4   -1.00    2.50
   4   7   2   37.30    2.30
   3  -5  -9  716.13    8.80
   3  -2  -3  464.95    5.60
   3   6   2   25.50    1.90
   2   6   2  369.26    3.10
  -2   4   1  556.14    5.10
  -3   9   0   13.90    2.80
  -4  -3  -2 1640.14   10.20
  -4   2   0  968.10    8.60
  -4  10  -1   46.90    3.90
  -5  -7  -6  582.94    6.80
  -5   8  -1    5.50    3.40
  -6  -9  -9  200.38    4.80
  -6  -5  -4 1274.17   11.10
  -6  -2  -2 1671.93   12.80
  -6   2  -1  106.49    4.70
  -6   5  -1   28.60    3.80
  -7 -10 -11  173.18    5.20
  -7  -9  -9   17.00    3.70
  -7  -3  -3    0.30    3.80
  -7   6  -2    5.10    4.60
  -8 -10 -11  528.65    8.80
  -8  -9  -9  307.37    6.90
  -8  -4  -4   90.19    5.20
  -9 -10 -11   21.20    4.10
  -9  -8  -8  663.23   10.40
  -9  -6  -6   -1.00    4.10
  -9   2  -3    9.10    4.90
  -9   7  -4    3.20    5.00
 -10   0  -4   99.09    6.60
 -10   1  -4  260.47    8.70
 -10   2  -4  179.98    7.80
 -10   3  -4   38.80    5.90
 -11 -11 -14   17.30    5.70
 -11  -8  -9  162.48    7.40
 -11  -7  -8   73.19    6.50
 -11  -4  -6  133.09    7.50
 -11  -1  -5    9.40    5.40
 -11   0  -5   56.89    6.40
 -11   1  -5   15.60    5.60
 -11   2  -5   42.60    6.40
 -11   3  -5    4.10    5.60
 -11   6  -6   26.70    7.70
 -12  -9 -11  151.68    7.60
 -12  -6  -8  214.68    8.90
 -12  -4  -7    2.80    5.80
 -12  -1  -6   33.50    6.40
 -12   1  -6   -3.50    6.00
 -12   2  -6    3.00    6.20
 -13 -11 -15   12.60    6.20
 -13 -10 -13   -0.80    6.00
 -13  -6  -9  232.98    9.60
 -13  -4  -8   70.29    7.30
 -13  -1  -7    0.70    6.10
 -13   0  -7   82.59    8.00
 -13   1  -7   26.10    7.20
 -14 -11 -16    6.50    7.00
 -14 -10 -14   14.10    6.80
 -14  -6 -10   34.30    7.70
 -14  -4  -9   42.70    7.90
 -15  -7 -12   -7.20    6.90
 -15  -6 -11   -7.60    7.60
  10   8  -1  200.18    8.20
  10  12   0    3.00    5.50
  10  13   0  162.08    8.00
  10  14   0    4.90    5.90
   9   2  -6   35.30    6.70
   9   3  -4    5.00    5.60
   9   6  -1  119.29    6.50
   8   0  -8    2.20    5.60
   8   1  -5  235.08    8.60
   8   6   0  321.37    7.90
   7   0  -5  710.23   11.40
   7   2  -2  332.37    7.60
   6  -2  -7   96.39    5.90
   6  -1  -5  912.91   11.60
   6   1  -2   54.29    4.20
   6   2  -1   -1.60    3.20
   6   9   2  192.58    5.40
   6  10   2  783.02    9.40
   5  -2  -5  247.28    6.40
   5  11   2  204.18    4.90
   4  -4  -8   29.70    3.60
   4  11   2  211.68    4.10
   3  -4  -6   32.40    2.90
   3   1   0   10.90    2.00
  -2   5   1  342.57    4.40
  -2   6   1 1392.46    8.10
  -3  -3  -2   23.10    2.00
  -4  -1  -1   11.40    2.40
  -4   6   0  277.97    5.50
  -5   0  -1  173.48    4.70
  -6   4  -1  137.39    5.10
  -7   0  -2    8.40    3.80
  -8 -11 -14   -0.60    3.00
  -8  -1  -3  860.81   11.40
  -8   6  -3    1.50    5.20
  -9  -7  -7  176.58    6.40
  -9  -2  -4  543.85   10.00
  -9   6  -4   26.30    6.20
 -10 -11 -14   53.49    6.00
 -10  -5  -6   61.49    5.70
 -10  -3  -5   76.09    6.00
 -10   6  -5    1.60    5.50
 -11 -10 -12   23.70    5.30
 -12 -11 -15    8.00    6.60
 -12 -10 -13    4.80    6.30
 -12  -8 -10  269.77    9.30
 -12  -7  -9  316.27    9.90
 -12   5  -7   11.60    7.30
 -13  -8 -11   39.20    6.60
 -13  -7 -10  164.68    8.80
 -14 -11 -17   -8.10    7.60
 -14  -9 -13   -0.40    6.80
 -14  -8 -12    2.30    6.60
 -14  -7 -11    4.80    6.80
 -14  -3  -9   54.29    8.30
 -15  -8 -13   -6.80    6.90
  10   5  -3   24.60    6.00
  10   9   0  103.79    6.90
   9   2  -5   31.50    6.10
   9   7   0  172.98    7.00
   9  11   1  119.39    6.30
   9  12   1   24.00    4.90
   9  13   1   24.80    5.10
   8   0  -7   13.70    5.50
   8   3  -2    5.20    4.40
   8   4  -1  114.89    5.90
   8   8   1  294.57    7.50
   8  14   1   24.00    4.60
   7  -1  -7    5.90    4.60
   7   3  -1  142.89    5.00
   7   6   1  244.78    6.40
   7  15   1    9.70    4.60
   6  -3 -10   30.20    5.80
   6   5   1  288.77    5.80
   6   8   2  639.74    8.30
   6  11   2  257.97    5.70
   5  -3  -7  130.59    5.60
   5   0  -2   31.30    3.40
   5   1  -1    9.40    3.00
   5   4   1  112.89    4.00
   5   7   2  161.88    4.20
   4   6   2   36.00    2.30
   3  -3  -4  148.89    3.80
  -3   1   0   84.89    2.80
  -4  -8  -8  146.89    3.30
  -4  -6  -5 2043.00   10.70
  -4  -4  -3 1353.86    9.10
  -4   3   0    3.50    2.40
  -4   4   0  929.91    8.90
  -4   5   0  783.32    8.30
  -5  -6  -5 1516.35   10.60
  -5  -5  -4 1002.00    8.90
  -6   8  -2   36.60    4.70
  -7   1  -2 1239.38   12.80
  -7   5  -2   31.70    4.30
  -8  -8  -8  299.17    7.00
  -8  -5  -5  113.09    5.30
  -9  -4  -5   19.90    4.50
 -10 -10 -12    8.60    4.40
 -10  -8  -9  599.34   10.90
 -10  -7  -8  971.60   13.30
 -10  -2  -5    6.00    4.80
 -11 -11 -15   28.70    6.20
 -11  -9 -11   62.39    6.00
 -11  -5  -7  180.48    7.80
 -11  -3  -6    3.00    3.80
 -11   5  -6    3.20    6.30
 -12  -5  -8   27.90    6.50
 -12   4  -7   30.00    7.30
 -13 -11 -16    2.20    6.30
 -13 -10 -14    8.20    6.20
 -13  -5  -9   24.70    7.00
 -13  -3  -8  177.08    8.90
 -13  -2  -8   50.49    7.20
 -13   3  -8   48.40    8.20
 -14 -10 -15   27.10    7.40
 -14  -5 -10   54.59    7.60
 -14  -2  -9  102.59    8.90
 -14  -1  -9   13.00    7.70
 -15  -6 -12    1.70    6.90
   9   3  -3   14.40    5.50
   9   9   1  492.15   10.00
   9  14   1    8.50    4.90
   8   5   0  102.29    5.70
   8   7   1 1163.28   13.30
   8  15   1  125.69    6.70
   7   4   0   34.60    3.30
   7   9   2 1844.32   14.90
   7  10   2    2.40    3.50
   7  11   2 1031.60   11.50
   6   3   0    8.60    2.60
   6  12   2  672.13    8.70
   5  -4 -10   61.19    5.40
   5  -1  -3   49.20    3.70
   5   2   0  180.68    4.60
   4  -3  -5   60.19    3.80
   3  -5  -8  107.79    4.20
  -4  -5  -4 1594.94    9.70
  -5  -2  -2 1829.32   12.30
  -5   1  -1   25.90    3.20
  -5   7  -1   -1.40    3.40
  -6  -3  -3 1551.74   12.40
  -6  -1  -2  235.58    5.40
  -7  -8  -8   47.70    3.80
  -7  -4  -4   71.49    4.60
  -7  -2  -3 1156.38   12.00
  -7   2  -2   88.69    5.00
  -7   4  -2   10.80    4.00
  -7   8  -3  220.88    7.40
  -8  -7  -7  671.23    9.70
  -8  -6  -6   92.99    5.00
  -8  -3  -4  377.96    8.00
  -8   0  -3  883.31   11.80
  -8   4  -3  164.08    7.20
  -8   5  -3    4.70    4.30
  -8   8  -4   78.99    6.70
  -9   5  -4    5.70    4.90
  -9   8  -5    6.00    5.60
 -10 -11 -15   23.40    5.10
 -10  -4  -6   83.19    6.10
 -11 -10 -13    0.90    5.00
 -11  -8 -10  102.09    6.70
 -11  -7  -9  527.75   11.20
 -11  -6  -8  314.37    9.40
 -11  -2  -6  154.08    7.80
 -11   4  -6   33.90    6.60
 -12  -9 -12   -3.80    5.40
 -12  -6  -9   25.20    6.30
 -12  -2  -7   41.90    6.70
 -12  -1  -7   78.49    7.10
 -12   3  -7   17.10    6.80
 -13 -11 -17    7.00    6.50
 -13  -9 -13    2.30    5.90
 -13  -6 -10   18.90    6.50
 -13  -4  -9  238.28    9.80
 -13   0  -8   31.30    7.40
 -13   1  -8    3.70    6.90
 -13   2  -8    1.30    7.20
 -14 -10 -16    5.50    7.10
 -14  -9 -14    5.60    7.00
 -14  -8 -13   11.80    6.90
 -14  -7 -12   -5.00    6.70
 -14  -6 -11   28.20    7.40
 -14  -4 -10   23.10    7.70
  10   4  -3   39.30    6.70
  10   5  -2   81.29    6.90
  10   8   0   42.10    5.90
  10  11   1    3.10    5.10
  10  12   1   18.40    5.50
  10  13   1   -2.60    5.20
   9   1  -6   21.20    6.20
   9   2  -4   66.19    6.60
   9   6   0  404.46    9.40
   9   8   1  573.14   10.60
   9  15   1  188.58    8.30
   8   0  -6  212.78    8.20
   8   1  -4  345.77    9.10
   8  11   2  246.98    7.30
   7  -2  -9   23.30    5.60
   7   0  -4  114.39    5.80
   7   8   2  169.18    5.60
   7  12   2    0.90    3.30
   6  -3  -9   -1.00    4.20
   6  -2  -6  232.88    6.80
   6  -1  -4   -4.60    3.50
   6   7   2    3.40    3.10
   6  13   2  282.97    6.30
   5   6   2  660.93    7.50
   4  -5 -10  159.58    5.80
   4  -4  -7    0.90    2.70
   4  -1  -2  813.82    8.10
   4  12   2   -1.40    2.20
   3   5   2   33.30    1.70
   2  -1  -1  443.06    4.10
   1  -7 -10  246.38    4.20
   1   2   1   89.39    1.10
  -3  -4  -3  642.04    5.40
  -3  -1  -1 3482.45   13.20
  -3   8   0   28.00    3.00
  -3  11  -1  345.37    6.00
  -4   9  -1  104.79    4.70
  -5  -9 -10   61.29    3.20
  -5  -8  -8   -4.70    2.40
  -6  -8  -8   -0.40    2.40
  -6   7  -2  124.59    5.70
  -7 -10 -12   66.99    4.20
  -7  -5  -5  236.78    6.20
  -8 -10 -12   13.30    3.50
  -8  -9 -10  684.63    9.80
  -8   1  -3  819.52   11.60
  -8   3  -3    5.40    4.40
  -9  -8  -9   39.00    4.90
  -9  -5  -6   67.69    5.10
  -9  -3  -5  195.38    6.90
  -9   0  -4  747.33   11.80
  -9   1  -4   -2.10    4.60
  -9   3  -4  127.19    7.20
  -9   4  -4  108.59    6.50
 -10  -9 -11    4.40    4.60
 -10   0  -5   29.60    5.50
 -10   3  -5   29.10    5.90
 -10   4  -5    0.40    5.50
 -10   7  -6    2.10    6.00
 -11 -11 -16    3.80    5.90
 -11  -1  -6   -0.40    5.40
 -11   0  -6    7.30    5.70
 -11   2  -6    8.50    5.90
 -11   3  -6   -4.80    5.70
 -11   6  -7    4.30    7.30
 -12 -10 -14    5.70    5.60
 -12  -8 -11   -2.30    5.60
 -12  -7 -10   10.40    5.90
 -12   0  -7    6.00    6.20
 -12   2  -7   27.70    6.30
 -13 -10 -15   -6.20    6.10
 -13  -8 -12   -3.40    5.90
 -13  -7 -11    9.40    6.00
 -14  -5 -11   23.10    7.50
 -14  -3 -10   42.70    7.80
 -14  -2 -10   17.10    7.30
  11   9   0    4.90    6.20
  10   7   0  425.76   10.50
  10  10   1   46.90    6.00
  10  14   1  175.18    8.00
   8  -1  -8    8.20    5.80
   8   3  -1  327.37    8.30
   8   6   1  207.18    6.70
   8  10   2  657.33   10.20
   8  12   2  159.78    6.20
   8  13   2    1.50    4.70
   7  -2  -8   -3.40    4.80
   7   2  -1  271.27    7.00
   7   5   1   73.19    3.90
   7  13   2  673.83    9.70
   6  -3  -8   13.00    4.90
   6   4   1  124.79    4.80
   5  -4  -9   13.70    3.80
   5  -3  -6   79.69    4.50
   5  -2  -4    2.40    3.60
   5  13   2  151.08    4.60
   4  -2  -3  467.55    6.70
   2  -3  -3  624.04    5.30
  -2  10   0   47.70    3.00
  -4   0  -1  252.47    4.70
  -5   2  -1  351.06    6.30
  -5   6  -1   91.29    4.20
  -6  -9 -10   15.90    3.00
  -6   0  -2  539.55    8.00
  -7  -9 -10  359.26    6.70
  -7  -7  -7   70.79    4.20
  -7  -6  -6  146.49    5.10
  -7  -1  -3  426.56    8.00
  -7   7  -3    7.10    4.90
  -8  -4  -5  644.34    9.90
  -8  -2  -4  706.63   10.50
  -8   7  -4  104.19    6.90
  -9  -6  -7  228.78    7.10
  -9   2  -4  219.88    7.70
  -9   7  -5   68.79    6.50
 -10 -10 -13   58.09    5.40
 -10  -8 -10  151.68    7.40
 -10  -5  -7   53.19    5.70
 -10  -3  -6   65.69    5.90
 -10   1  -5  119.09    7.00
 -10   2  -5   29.10    5.90
 -10   6  -6   35.60    7.50
 -11  -9 -12   79.39    6.20
 -11  -5  -8  422.56   10.50
 -11  -3  -7  141.49    7.60
 -12  -9 -13    2.70    5.60
 -12  -5  -9  574.14   12.70
 -12  -3  -8    1.80    6.10
 -12   5  -8    9.70    6.80
 -13 -10 -16    1.10    7.10
 -13  -9 -14   12.60    6.50
 -13  -3  -9  131.19    8.40
 -13  -2  -9   38.70    7.00
 -14 -10 -17    6.70    7.20
 -14  -9 -15   -0.40    6.90
 -14  -8 -14    2.20    7.10
 -14  -7 -13   12.60    6.70
 -14  -6 -12    7.70    7.30
 -14  -1 -10    3.20    7.70
  10   9   1    4.20    5.40
   9   1  -5  138.69    7.80
   9   3  -2   33.20    5.60
   9   4  -1   93.29    6.20
   9   7   1 1062.89   13.90
   9  10   2  527.95   10.40
   9  12   2   -0.90    4.40
   8  -1  -7   47.80    7.00
   8   0  -5  394.96    9.90
   8   2  -2   17.90    3.60
   8   4   0  569.14   10.00
   8   8   2  961.90   12.10
   7  -1  -5   40.00    4.80
   7   1  -2  173.08    6.20
   7   7   2 1259.57   12.50
   7  14   2   28.20    4.40
   6   0  -2  949.21   11.20
   6   1  -1  183.38    5.60
   6   6   2  443.56    7.20
   5   3   1   88.39    3.70
   5   5   2    3.80    2.50
   3   2   1   67.19    2.50
   2  -5  -6   34.00    2.20
  -5  -3  -3   67.69    3.50
  -5   3  -1   57.29    3.70
  -5   5  -1   73.69    4.00
  -5   9  -2   34.30    4.30
  -6  -4  -4 2610.84   15.90
  -6   6  -2   21.90    4.40
  -7   9  -4  155.68    7.30
  -9 -10 -13    2.50    3.90
  -9  -9 -11  635.74   10.50
  -9  -4  -6   17.10    4.40
  -9  -2  -5   21.30    4.80
 -10  -7  -9  189.08    7.50
 -11  -8 -11  102.79    6.80
 -11  -7 -10  260.77    8.70
 -11  -6  -9  739.53   13.10
 -11   7  -8    5.40    7.80
 -12  -8 -12   63.89    6.90
 -12  -7 -11  116.19    7.50
 -12  -2  -8  123.19    8.10
 -12   3  -8   35.00    8.20
 -12   4  -8   61.69    8.00
 -13  -8 -13   -4.80    6.10
 -13  -7 -12   29.20    6.80
 -13  -6 -11   33.60    6.90
 -13  -4 -10   37.30    7.30
 -13  -1  -9    4.10    7.00
 -13   1  -9    5.90    7.50
 -13   2  -9   63.39    8.60
 -14  -9 -16   11.80    7.50
 -14  -3 -11    5.60    6.80
  11   8   0  181.28    8.50
  11  10   1    1.10    5.90
  11  11   1   21.20    5.90
  10   3  -3   38.20    6.60
  10   4  -2   14.80    4.60
  10   5  -1    7.70    4.20
  10   6   0   28.60    6.00
  10   8   1  991.80   14.70
   9   9   2   52.79    5.40
   9  13   2   23.80    4.90
   8  14   2    6.30    4.10
   7   0  -3  406.76    8.70
   6  -2  -5   33.20    4.20
   6  14   2  204.18    5.70
   5  -4  -8   -3.60    3.30
   4  -4  -6   -1.30    3.00
   3  -5  -7  101.49    3.80
   3  -4  -5    8.80    2.00
  -3   7   0   80.39    3.40
  -5  -1  -2  319.77    5.90
  -6 -10 -13   -0.40    2.30
  -6  -5  -5 1589.54   12.50
  -6  -2  -3  287.77    6.20
  -6   1  -2  173.28    5.30
  -6   5  -2   17.00    4.40
  -7   0  -3 1126.19   12.30
  -7   6  -3  181.28    6.60
  -8 -10 -13   39.50    4.60
  -8  -9 -11   47.00    4.80
  -8  -7  -8   61.09    4.70
  -8  -6  -7    5.70    3.70
  -8  -5  -6   97.79    5.20
  -8  -1  -4 1075.09   12.90
  -8   6  -4   95.89    6.10
  -9   8  -6   93.39    8.10
 -10 -10 -14   38.50    5.30
 -10  -9 -12  215.68    7.70
 -10  -4  -7  215.38    7.90
 -10  -2  -6   77.39    6.00
 -10   5  -6    0.10    6.00
 -11 -10 -15   10.00    6.40
 -11  -9 -13   36.00    6.70
 -11  -2  -7  107.29    6.00
 -11  -1  -7    0.40    5.30
 -11   4  -7    3.90    6.40
 -12 -10 -16   15.40    6.90
 -12  -9 -14   20.00    6.80
 -12  -1  -8   -2.30    6.10
 -12   0  -8    2.30    6.40
 -12   1  -8   68.09    7.60
 -13 -10 -17   34.20    7.40
 -13  -9 -15    0.90    6.40
 -13  -3 -10   11.40    6.60
 -14  -8 -15    4.90    7.40
 -14  -7 -14    7.90    8.30
 -14  -6 -13   13.10    7.60
 -14  -5 -12    3.50    7.00
 -14  -2 -11    6.60    7.90
  11   9   1   42.80    6.50
  10  11   2  147.29    7.20
  10  12   2   -2.00    5.10
  10  13   2    1.40    5.10
   9   0  -6   27.20    6.40
   9   6   1  134.29    6.70
   9  14   2   14.50    4.80
   8   7   2  534.75    9.50
   7   6   2   10.70    3.80
   6  -3  -7   26.60    4.40
   6  -1  -3  516.45    8.70
   6   3   1   62.59    4.20
   5   0  -1    2.90    2.90
   5   1   0   17.30    3.10
   3  -2  -2  142.59    3.40
   3  -1  -1  691.73    6.30
   2   0   0  239.08    3.10
  -6   3  -2    5.80    3.60
  -6   4  -2   53.59    4.40
  -7  -8  -9  352.46    7.00
  -7   1  -3  395.36    8.10
  -7   5  -3   33.80    4.70
  -8   0  -4  569.34   10.10
  -8   5  -4   26.40    5.10
  -9  -8 -10 1073.09   13.40
  -9  -5  -7   53.79    5.20
  -9   5  -5   77.09    6.50
 -10  -1  -6   37.30    5.80
 -10   0  -6   32.00    5.50
 -10   4  -6    5.70    5.70
 -10   7  -7   34.30    7.10
 -11   0  -7    1.70    6.00
 -11   2  -7   -2.50    6.00
 -11   6  -8   40.50    7.90
 -12  -5 -10   20.40    6.70
 -12   5  -9   80.79    9.20
 -13 -10 -18    9.80    7.20
 -13  -8 -14   10.70    6.70
 -13  -7 -13   26.80    6.70
 -13  -6 -12   12.20    6.80
 -13  -5 -11   -2.10    4.70
 -14  -4 -12   25.40    8.00
  10   7   1   11.30    4.20
 -10  -5  -8  408.26    9.10
   7  13   9   95.79    5.20
   6   9 -15   15.90    6.20
   6  10 -14   30.80    6.40
   6  12 -12   16.30    5.30
   5  -8  10   68.09    4.00
   5  -7 -10  149.39    7.50
   5  -3 -14    6.10    6.60
   5  -2  14   34.20    4.80
   5  -1  14  126.09    6.10
   5   1  14   15.90    4.70
   5   6  12  419.76    8.50
   5   7 -15   82.59    7.50
   5  10   8   68.89    4.20
   5  13  -7   73.79    4.10
   4  -9   6    0.90    1.80
   4  -9  -6    4.60    3.70
   4  -8   8   12.50    2.40
   4  -8  -8   65.59    5.10
   4  -6 -11  204.28    8.40
   4  -5  11   57.29    4.20
   4  -5 -12   27.70    5.50
   4  -2 -14   -4.20    5.80
   4   1 -15   14.30    6.50
   4   2  12  204.08    6.30
   4   2 -15   11.10    6.00
   4   3 -15    5.00    6.00
   4   4 -15    8.00    5.50
   4   6  10  125.99    4.90
   4   6 -14   -0.10    5.00
   4   7   9    2.00    3.00
   4   9 -12   70.89    5.60
   4  12  -2   37.80    1.50
   4  12  -4   89.19    2.80
   3  -9  -4   38.50    3.40
   3  -8  -7   35.60    4.40
   3  -4 -12   10.50    5.20
   3  -3  10   -4.60    2.80
   3  -2 -13   43.50    5.80
   3   2 -14   64.99    6.40
   3   3 -14    4.40    4.90
   3   5   8   20.40    3.00
   3   5 -13   15.90    4.80
   3   7   6   11.60    2.20
   3   7 -12   84.19    5.40
   3   9  -9    0.50    3.20
   3  10  -6  103.49    3.50
   2  -7  -7   21.80    3.90
   2  -2 -12   14.40    4.80
   2  -1   8 2325.67   13.60
   2   4   6   33.00    2.50
   2   7  -9   77.89    4.60
   2   8  -6    5.60    2.40
   1  -6  -6    8.50    2.70
   1  -2 -10   15.40    4.00
   1   2 -10  110.69    4.70
   1   3   3    4.20    1.20
   1   4  -9  104.99    4.40
   1   5  -7   39.80    2.80
   0  -4  -4    6.90    1.80
   0  -3  -6  331.57    5.40
   0  -1  -7 1848.81   12.20
   0   1  -1 3441.26    6.00
   0   1  -6    0.30    2.10
   7  12 -14   12.20    6.60
   6  -7 -11   30.00    6.60
   6   7  13  304.27    8.20
   6  11   9  126.79    5.40
   6  13 -11   -0.20    5.30
   5  -8  -9  153.78    7.30
   5  -6 -12   39.40    7.20
   5  -5 -13    0.60    6.90
   5  -4  13  253.87    7.20
   5   0  14  269.47    7.20
   5   4  13  431.36    9.00
   5   7  11  324.57    7.50
   5   9   9   66.89    4.40
   5   9 -14   14.80    5.90
   5  10 -13    6.50    5.40
   5  11 -12   23.20    5.20
   5  12 -10    3.80    3.80
   4  -7   9   94.89    4.00
   4  -6  10   51.79    3.90
   4  -3 -14   51.79    6.70
   4  -1 -15    3.90    6.10
   4   0  12  161.88    5.80
   4   1  12    3.10    3.50
   4   4  11  352.76    7.30
   4   5 -15    9.40    5.90
   4   7 -14   36.10    5.90
   4  10 -11  105.09    5.60
   4  11   2  208.58    2.80
   4  11  -9   61.79    4.30
   4  12  -5  309.77    5.00
   3  -9  -5    9.50    3.30
   3  -7   7   -1.70    1.90
   3  -7  -9  280.97    7.60
   3  -6   8   29.20    2.90
   3  -5   9    5.90    2.50
   3  -3 -13   23.70    5.90
   3  -1  10  250.37    5.80
   3  -1 -14   51.69    6.40
   3   0  10  166.08    5.10
   3   0 -14   25.80    4.50
   3   4 -14   11.90    5.30
   3   6   7   -4.50    2.40
   3   6 -13   45.00    5.40
   3   8 -11  131.09    5.70
   3  10  -7  256.17    5.50
   2  -8  -5  122.09    4.40
   2  -5 -10  500.95    9.50
   2  -3 -12    3.10    4.70
   2   0 -13   -3.60    4.80
   2   1 -13  224.18    7.90
   2   2 -13   40.20    5.50
   2   8  -7  192.18    4.90
   1  -7  -3    1.10    1.90
   1  -5  -8  169.38    5.30
   1  -1 -11   21.00    4.40
   1   1 -11    0.90    3.90
   1   3 -10   66.59    4.20
   1   5  -8  219.08    5.20
   0  -4  -1    5.70    1.00
   0  -4  -5    2.20    2.00
   0  -2  -7   94.89    3.80
   0   1  -7 1211.38    9.80
   0   2  -5   11.50    1.90
   7  12  10   -1.80    3.80
   6  -7  12    1.40    4.50
   6  -6  13    0.80    4.10
   6   8  12   29.70    4.70
   6  10  10  178.68    6.10
   6  10 -15   32.30    7.20
   6  11 -14   48.70    6.80
   6  12 -13   31.00    6.30
   5  -7 -11   41.20    6.60
   5   3  13    6.30    4.40
   5   8  10   26.70    3.80
   5   8 -15   -3.50    5.80
   5  11   6    5.60    2.70
   5  12 -11   34.50    5.50
   5  13  -8    7.80    3.20
   4  -9  -7   10.20    4.00
   4  -8  -9   42.30    5.30
   4  -4  11  115.99    4.80
   4   2 -16   12.30    6.60
   4   3  11    2.10    3.50
   4   3 -16    6.60    6.20
   4   5  10  259.17    6.30
   4   6 -15    5.80    5.80
   4   8 -14   22.60    5.50
   4   9   6  396.16    5.90
   4   9 -13   -4.30    4.60
   4  12  -6   -2.40    2.70
   3  -8  -8   19.50    4.70
   3  -6 -11   27.70    5.50
   3  -5 -12   12.00    5.30
   3  -4 -13    3.10    5.10
   3   2 -15   13.70    5.90
   3   3   9  309.17    5.70
   3   5 -14   -6.80    5.10
   3   7 -13   32.70    5.10
   3   9   2    1.00    1.20
   3   9 -10   71.29    4.60
   2  -8  -6   33.90    3.80
   2  -7  -8   66.39    4.50
   2  -2 -13   -0.40    5.10
   2  -1 -13  139.19    6.90
   2   3 -13  210.58    7.40
   2   4 -13   24.10    4.80
   2   5 -12   62.49    5.30
   2   7 -10   57.39    4.40
   1  -7  -5  149.39    4.40
   1  -6  -7   20.10    3.30
   1  -4 -10   42.40    4.70
   1  -2 -11  147.59    6.10
   1   3 -11   32.60    4.40
   1   4 -10   78.79    4.60
   1   6  -5  405.86    4.90
   1   6  -6   57.99    3.00
   0  -2  -8 2349.06   15.00
   0  -1  -8    3.60    3.10
   0   0  -8 1057.39   10.10
   0   1  -8  352.36    6.20
   0   2  -6   34.00    2.70
   7  10  12   65.79    5.40
   7  11  11  149.99    6.20
   6  -4  14  362.26    8.90
   6   9  11   99.59    5.30
   6  12   7   30.10    3.70
   6  13 -12    9.80    6.20
   5  -8 -10   13.70    5.70
   5  -5  12   66.39    4.60
   5  -2  13   59.59    5.20
   5   5  12  496.85    8.80
   5   7 -16    2.90    5.90
   5   9 -15   32.50    6.70
   5  10 -14   70.39    6.90
   5  11 -13   95.69    7.70
   5  13  -9    1.60    4.20
   4  -7 -11   57.29    6.40
   4  -6 -12    1.40    5.60
   4  -5 -13   27.70    6.10
   4  -4 -14    5.30    6.20
   4   0 -16   13.20    6.70
   4   1 -16    2.60    4.80
   4   4 -16   11.90    6.30
   4   5 -16   -6.50    6.40
   4   6   9  232.18    5.70
   4   7 -15   31.80    6.40
   4   8   7  774.92    8.60
   4  10   4   46.20    2.50
   4  10 -12   19.00    4.70
   4  11 -10   55.19    4.60
   4  12  -7  146.49    4.80
   3  -9  -6   26.90    4.00
   3  -7 -10   -3.30    4.40
   3  -4   9   82.29    3.70
   3  -3 -14   14.90    6.20
   3  -1 -15    3.60    6.20
   3   0 -15    2.20    6.10
   3   2   9  201.48    5.40
   3   3 -15   18.60    4.50
   3   4   8   26.90    3.20
   3   4 -15   11.60    6.00
   3   6 -14   -4.40    5.10
   3   8 -12   48.60    5.10
   3   9 -11   40.10    5.20
   3  10  -8   47.50    3.50
   2  -6 -10  120.09    6.20
   2  -5 -11   79.59    5.60
   2  -4 -12   16.30    5.20
   2  -3   7   12.10    2.40
   2  -3 -13    3.20    4.90
   2   0 -14   23.40    5.70
   2   1 -14    6.40    5.30
   2   2 -14   40.50    5.90
   2   3   6  355.26    5.20
   2   6   3  182.18    2.90
   2   6 -12  324.57    8.20
   1  -3 -11    4.20    4.40
   1  -1 -12   56.99    5.40
   1   1   4   45.80    1.70
   1   1 -12  236.78    7.30
   1   5  -9   73.99    4.10
   0  -4  -7  183.08    4.80
   0  -2  -9  132.09    5.00
   0  -1  -9 1400.36   12.50
   0   0  -9  165.68    5.30
   0   2  -2  680.23    3.80
   7  13   8  203.28    5.80
   6  -5  13  430.06    9.10
   6  11 -15    0.20    7.00
   6  12 -14   -3.30    6.90
   6  13   5  551.74    6.70
   5  -8   9   56.19    3.60
   5  -7  10   61.79    4.20
   5  -7 -12    0.20    6.20
   5  -6  11    2.90    3.30
   5   0  13   29.40    4.70
   5   1  13    0.20    4.00
   5   4  12  292.77    7.60
   5   6  11  108.49    5.30
   5   8 -16   16.90    6.90
   5  10   7   78.79    4.10
   5  12 -12   88.49    6.90
   4  -9  -8    8.00    4.10
   4  -8 -10  109.89    6.90
   4  -5  10   41.10    3.50
   4  -3 -15   -2.80    6.40
   4   2  11  182.58    5.70
   4   4  10  121.19    4.80
   4   6 -16   11.60    6.40
   4   8 -15   38.10    7.30
   4   9 -14  118.89    7.20
   4  11 -11   49.70    5.60
   4  12  -8    1.20    3.40
   3  -8  -9   20.00    4.60
   3  -6 -12  104.99    7.00
   3  -5 -13   14.60    6.00
   3  -3   9  442.46    6.90
   3  -2 -15   12.20    6.60
   3   2 -16   31.90    6.60
   3   5   7  752.92    8.20
   3   5 -15   34.60    6.10
   3   7   5 1979.00   11.00
   3   7 -14   18.40    5.30
   3   8 -13    5.60    5.60
   3  10  -9    0.50    3.10
   2  -8  -7   83.59    4.50
   2  -6   5  158.38    2.90
   2  -5 -12   73.69    6.00
   2  -2   7 1486.85   10.30
   2  -2 -14    4.80    5.50
   2  -1   7 1277.67    9.70
   2  -1 -14   24.70    5.60
   2   0   7 2693.63   13.90
   2   4   5  759.92    6.60
   2   4 -14   -3.60    5.10
   2   5 -13   86.69    5.80
   2   7 -11  289.57    7.30
   1  -7  -6  119.69    4.30
   1  -5 -10  462.35    9.00
   1  -4 -11  373.36    8.70
   1  -2 -12   18.80    4.60
   1   3 -12  517.25    9.60
   1   4 -11  606.14    9.60
   1   5 -10  820.32   10.30
   1   6  -8  301.47    5.80
   0  -4  -8  840.22    9.70
   0  -3  -9  891.11   10.50
   0  -1 -10  169.38    5.60
   0   0 -10   76.39    4.50
   0   1  -9  475.85    7.50
   0   2  -8  618.84    7.60
   0   3  -5  273.87    4.10
   0   3  -6   15.60    2.30
   8  13  10  133.99    6.10
   6  -6  12  223.18    7.20
   6  -2  14  340.97    9.10
   6   5  13  867.31   12.70
   6  11   8   -0.60    3.70
   5  -4  12  369.66    7.90
   5   7  10    8.30    3.60
   5   9   8   40.20    3.90
   5   9 -16    5.60    6.80
   5  10 -15   -4.70    6.20
   5  11 -14    1.00    5.80
   5  13 -10   45.30    5.20
   4  -8   7   49.80    2.80
   4  -7 -12   54.29    6.90
   4  -6   9    5.20    3.10
   4  -6 -13    9.00    6.40
   4  -5 -14    7.80    6.40
   4  -2  11  127.69    5.10
   4  -1  11  204.78    6.00
   4   0  11  105.39    5.00
   4   1  11   50.39    3.50
   4   7 -16   -5.00    6.40
   4  10 -13  136.89    7.20
   3  -9  -7   27.80    3.90
   3  -5   8  258.67    5.00
   3  -4 -14   -3.90    5.50
   3  -3 -15   -3.80    6.50
   3  -2   9   83.49    4.00
   3  -1 -16    0.40    6.40
   3   0   9  237.38    5.60
   3   0 -16    9.50    6.70
   3   3 -16   20.80    6.10
   3   4 -16   31.50    6.80
   3   6   6 2774.12   14.00
   3   6 -15   27.00    6.00
   3   9 -12   -2.10    4.30
   2  -9  -2    8.40    2.00
   2  -9  -3   -1.80    2.10
   2  -9  -4   50.29    3.30
   2  -8  -8   28.60    4.60
   2  -6 -11  171.08    7.10
   2  -4 -13    7.40    5.50
   2   0 -15   -4.30    5.60
   2   1 -15   -2.40    5.90
   2   2 -15   52.79    6.50
   2   5 -14    9.00    5.10
   2   6 -13   -2.30    4.80
   2   7 -12    2.30    4.70
   2   8 -10  325.87    7.20
   1  -6  -9  205.98    6.30
   1  -3   4    0.80    1.10
   1  -2 -13    4.40    4.70
   1  -1 -13   82.19    6.10
   1   1 -13  133.89    6.60
   1   2 -13  138.79    6.70
   1   4 -12   13.20    4.50
   1   5 -11   -6.20    3.70
   1   6  -9  521.85    8.00
   0  -5  -7   59.09    3.70
   0  -2 -10  383.66    7.70
   0   2  -9   83.39    4.20
   0   3  -7  125.99    3.90
   8  12  11  156.18    6.70
   7  -6  13  165.48    7.30
   7   9  12   12.80    4.70
   7  11  10  481.55    9.40
   6  -7  11   53.29    4.40
   6  -4  13   -2.30    4.20
   6  -1  14   10.20    4.70
   6   0  14   77.49    6.00
   6   8  11   59.59    4.80
   6   9  10   10.40    3.80
   6  10   9  126.99    5.10
   6  12 -15    1.30    7.10
   5  -3  12    6.30    3.90
   5   3  12  409.86    8.50
   5  11   5    3.40    2.40
   5  12 -13   -1.00    6.30
   4  -9   5    5.00    1.80
   4  -9  -9   58.99    5.70
   4  -8 -11  116.19    7.60
   4  -7   8   47.00    3.20
   4  -4  10    8.40    3.20
   4   3  10   22.80    3.70
   4   8 -16    8.60    7.30
   4   9 -15    4.10    6.20
   3 -10  -2   -0.30    1.50
   3 -10  -3   -0.60    2.00
   3  -9  -8    7.30    4.60
   3  -8 -10  169.08    7.40
   3  -7   6   -0.10    1.80
   3  -6   7  196.98    4.30
   3  -6 -13   -6.70    5.80
   3  -5 -14   16.40    6.60
   3  -2 -16    2.80    6.90
   3   2 -17   32.60    7.00
   3   3   8    1.70    2.90
   3   5 -16    3.90    6.20
   3   7 -15   -7.50    5.50
   3   8 -14   26.40    5.60
   2  -9  -5   46.90    3.70
   2  -5 -13    5.50    5.50
   2  -4   6   53.59    2.70
   2  -2 -15   40.70    6.90
   2  -1 -15    2.50    5.60
   2   2   6   21.00    2.40
   2   3 -15    7.50    4.20
   2   4 -15   70.19    6.70
   2   7   1    1.20    0.90
   2   9  -6    7.50    2.40
   1  -7  -8    8.30    3.50
   1  -6 -10    8.20    4.30
   1  -5 -11   34.20    5.10
   1  -4 -12   44.90    5.40
   1  -3 -13   83.99    6.50
   1  -2   4  145.59    2.60
   1  -1   4 2167.88    9.10
   1   1 -14    3.00    5.10
   1   3 -13   25.30    5.10
   1   6 -10   10.20    4.20
   0  -5  -8   14.20    3.50
   0  -3 -10  101.59    5.10
   0  -2 -11   29.90    4.60
   0  -1 -11   37.00    4.60
   0   1 -11    7.70    4.00
   0   2 -10    8.00    3.60
   0   3  -9   82.19    4.30
   7  -7  12  188.08    6.70
   6   4  13    5.10    4.60
   6  12   6   86.59    4.10
   5  -5  11  108.69    4.90
   5  -2  12  321.67    7.70
   5  10 -16   20.40    7.60
   5  11 -15   47.40    7.20
   5  12   3  253.97    4.00
   5  13 -11   25.20    4.90
   4  -7 -13   -7.10    6.30
   4  -6 -14    3.10    6.60
   4   6   8  261.17    5.70
   4   9   5    4.30    2.00
   4  10 -14   16.50    5.90
   4  12 -10   50.89    4.90
   3  -7 -12    7.30    5.80
   3  -4   8  562.14    7.20
   3  -4 -15   18.70    6.50
   3  -3 -16   -1.40    7.10
   3   3 -17   50.69    7.40
   3   4 -17   -2.50    6.80
   3   6 -16    9.70    6.40
   3   9 -13   41.30    5.50
   3  10 -11    1.90    3.80
   2  -9  -6  152.98    5.40
   2  -8  -9   74.89    5.10
   2  -4 -14    6.20    5.60
   2  -3 -15   -2.10    6.10
   2  -1 -16    3.40    6.10
   2   0 -16   21.50    6.70
   2   1 -16    8.90    6.30
   2   2 -16   -1.20    6.10
   2   3 -16  132.29    8.00
   2   5 -15    3.00    5.60
   2   6 -14    2.20    5.20
   2   7 -13   16.80    4.90
   2   8 -11    5.40    4.00
   1  -8  -3   57.69    2.60
   1  -8  -4   12.30    2.50
   1  -8  -5    1.40    2.90
   1  -5 -12   66.89    6.00
   1  -4 -13   12.00    5.10
   1  -2 -14  129.89    7.40
   1  -1 -14    2.50    5.30
   1   2 -14    0.40    5.00
   1   3 -14   33.80    5.60
   1   4   1   63.29    1.10
   1   4 -13  279.47    8.20
   1   5 -12  599.04   10.30
   0  -6  -4   15.80    2.40
   0  -6  -5    4.00    2.20
   0  -6  -6  225.68    5.00
   0  -5  -9  492.35    8.50
   0  -4 -10  604.64    9.60
   0  -3 -11  265.57    7.40
   0  -1 -12    3.50    4.50
   0   0 -12   17.00    4.60
   0   2 -11   21.70    4.20
   0   4  -7   48.50    3.50
   7  13   7   -3.50    2.90
   6  -5  12   98.99    5.40
   5  -6  10  100.09    4.50
   5  -1  12   -0.40    2.80
   5   0  12   63.69    4.70
   5   4  11   69.49    4.80
   5   6  10  272.27    6.80
   5  12 -14   32.80    6.40
   4  -8 -12   -0.50    6.00
   4  -3  10  163.68    5.30
   4   2  10  164.18    4.90
   4   7   7  259.27    5.40
   4   8   6  146.89    4.10
   4   9 -16   28.20    7.10
   4  10 -15   31.30    7.20
   4  11 -13    1.60    5.10
   4  12 -11   49.10    5.40
   3  -9  -9   18.90    4.70
   3  -8 -11   18.20    5.70
   3  -7 -13   12.30    6.80
   3  -6 -14   13.40    6.70
   3  -5 -15   22.00    7.10
   3   2   8 1210.38   10.40
   3   4   7  399.46    6.20
   3   5 -17   25.00    7.30
   3   7 -16    3.70    6.40
   3   8   3  391.66    4.30
   3   8 -15   40.70    6.60
   3   9 -14   36.50    6.50
   3  10 -12   80.89    6.40
   3  11  -5  161.28    3.70
   3  11  -7  143.59    4.40
   3  11  -8   41.00    3.90
   2  -9  -7   44.50    4.60
   2  -8 -10   30.90    5.70
   2  -6 -13   14.90    5.70
   2  -5 -14   74.19    7.20
   2  -4 -15   92.39    7.40
   2  -3   6  855.71    7.40
   2  -2 -16   23.50    7.20
   2   1   6    1.40    2.00
   2   3   5  808.22    6.90
   2   4 -16   -4.80    6.10
   2   8 -12   38.60    4.80
   2   9  -9   87.89    4.40
   1  -8  -6  121.89    4.30
   1  -8  -7  217.98    6.10
   1  -6 -11  333.77    8.70
   1  -3 -14   13.90    5.80
   1  -1 -15   26.00    6.10
   1   1 -15   11.60    5.80
   1   2 -15   -5.50    5.20
   1   4 -14    1.60    4.90
   1   5 -13   14.70    4.90
   1   6 -11  385.56    8.10
   1   7  -6   29.30    2.70
   1   7  -7  109.59    3.70
   1   7  -8  373.46    6.40
   0  -6  -8   85.29    4.90
   0  -5 -10    9.40    4.10
   0  -3 -12   33.90    5.20
   0  -2 -12   23.70    4.70
   0   1 -12   88.19    5.40
   0   2 -12  121.39    6.00
   0   3 -11  302.27    7.30
   0   4  -6   79.29    3.00
   0   4  -8    2.00    2.70
   0   4  -9   52.39    3.90
   8  13   9  151.68    6.10
   7  -5  13  101.69    6.00
   7   8  12    4.10    4.70
   7  12   8  147.89    5.80
   6  -6  11  137.39    6.00
   6  -2  13  137.89    6.50
   6  -1  13  130.39    6.50
   6   1  13  121.69    6.30
   6   2  13   91.89    6.00
   6   5  12   95.49    5.90
   6   7  11    5.50    4.10
   6  13   4   90.99    3.40
   5  -7   9   24.20    3.10
   5  -4  11   16.00    3.70
   5   7   9   52.39    4.10
   5  10   6   10.90    2.60
   5  11 -16   -0.20    6.90
   4  -1  10   60.19    4.20
   4   0  10  114.39    4.90
   4   1  10   69.79    3.70
   4   4   9   12.00    2.50
   4  10   3  380.06    4.50
   4  11 -14   48.40    7.00
   3  -9 -10    0.60    5.60
   3  -8 -12   77.99    7.50
   3  -3   8  208.48    4.90
   3   5   6    1.10    2.30
   3   6 -17   -3.50    6.70
   3  11  -9   54.39    4.40
   2  -9  -8    5.60    4.50
   2  -7 -12   23.80    5.60
   2  -5   5   83.49    2.60
   2  -3 -16   28.50    7.40
   2  -2   6  645.74    6.50
   2  -1 -17   18.50    7.10
   2   0   6 2422.56   12.40
   2   0 -17    9.40    7.10
   2   1 -17   -6.60    6.60
   2   2 -17  101.99    8.60
   2   3 -17    5.40    6.80
   2   5 -16   79.59    7.50
   2   6 -15   73.09    6.60
   2   7 -14   11.90    5.40
   2   8 -13    3.10    5.40
   2   9 -10   32.10    3.90
   1  -8  -8    3.10    4.10
   1  -7 -10  241.58    7.30
   1  -6 -12    4.90    5.10
   1  -5 -13   34.10    5.90
   1  -4 -14   95.99    7.20
   1  -2 -15   59.79    6.90
   1   3 -15   83.69    6.70
   1   6 -12   19.90    4.60
   1   7  -5   -1.60    2.00
   1   7  -9   56.39    4.00
   0  -6  -9   -1.10    3.70
   0  -4 -12   87.19    5.80
   0  -2 -13   34.40    5.40
   0  -1 -13   74.59    6.00
   0   0 -13   67.99    5.70
   0   1 -13   15.70    5.00
   0   3 -12  149.39    6.20
   0   4 -10  537.75    8.60
  -1  -2  -7 1540.05   11.50
   8  11  11  234.88    7.80
   8  12  10  458.05    9.40
   7  -6  12   22.70    4.70
   7   6  13  435.36    9.90
   7   9  11   78.99    5.50
   7  10  10   93.79    6.00
   7  11   9   21.20    4.60
   6  -8   9   -0.70    3.30
   6  -7  10   56.39    4.50
   6  -4  12   58.29    4.90
   6   9   9  213.28    6.40
   6  10   8    7.30    3.90
   6  11   7    3.00    3.00
   5  -3  11  148.19    5.60
   5   3  11  306.77    7.30
   5   5  10    1.10    3.40
   5   8   8   -3.10    3.10
   5   9   7    3.80    2.90
   5  12 -15   -0.60    6.60
   4  -8 -13    3.60    6.90
   4  -6   8  189.98    5.00
   4  10 -16    3.10    6.70
   4  11   1   29.90    1.50
   4  12 -12    5.30    4.70
   3  -7 -14   30.20    6.90
   3  -5   7  561.04    6.60
   3  -2   8 1406.76   11.20
   3  -1   8   87.79    4.00
   3   0   8 2343.97   14.50
   3   7   4  211.78    3.90
   3   7 -17   -1.00    7.00
   3   8 -16   -1.00    6.30
   3   9 -15   12.20    6.10
   3  11 -10   35.80    4.10
   2  -9  -9    7.80    4.80
   2  -8 -11   43.10    5.90
   2  -7 -13    5.80    6.50
   2  -6 -14   10.10    6.30
   2  -5 -15    8.00    6.80
   2  -4 -16   -2.10    6.90
   2  -2 -17  -10.00    7.20
   2  -1   6 3643.04   15.00
   2   4 -17   55.69    7.70
   2   6 -16    5.10    6.20
   2   7 -15   32.70    6.20
   2   9 -11   19.50    4.10
   1  -8  -9   -0.90    4.30
   1  -7 -11    2.00    4.60
   1  -5 -14   -1.90    6.30
   1  -3 -15  109.49    7.70
   1  -1 -16   34.00    7.00
   1   1   3  102.09    2.20
   1   1 -16    3.70    6.00
   1   2 -16   63.79    7.20
   1   4 -15   14.50    5.70
   1   5 -14    5.10    5.10
   1   6 -13   75.39    5.80
   1   7 -11    4.60    4.60
   0  -7  -6    0.60    3.10
   0  -6 -10  212.48    6.80
   0  -5 -11  207.38    6.90
   0  -3 -13   27.30    5.50
   0  -1 -14   65.39    6.30
   0   0 -14  112.99    7.00
   0   1 -14   55.69    6.00
   0   2 -13   88.49    5.80
   0   4 -11  190.88    6.30
  -1  -3  -6   22.40    2.80
  -1  -3  -7  177.68    4.70
  -1  -3  -8  966.70   10.20
  -1  -2  -6   99.99    3.50
  -1  -2  -8  649.24    8.40
  -1  -2  -9  750.42    9.60
  -1   0  -7 2047.70   12.90
  -1   0  -8  963.20    9.80
  -1   0  -9  363.56    7.00
   7  -7  11   -0.20    3.90
   7  -4  13   68.59    5.70
   7   5  13  348.77    9.30
   7   7  12  104.19    6.20
   5  -2  11    2.70    3.70
   5   2  11  118.89    5.40
   5  13   0   45.50    1.50
   4  -7   7  208.08    4.60
   4  -4   9   64.79    3.80
   4   3   9    9.80    2.50
   4  11 -15   17.50    6.60
   4  12 -13   69.69    7.00
   4  13  -7    3.40    3.20
   3  -9 -11   99.69    7.00
   3  -8   4   11.40    1.50
   3  -8 -13    8.70    6.40
   3   3   7   21.20    2.30
   3  10 -14   37.70    6.00
   3  11 -11  116.49    5.70
   2  -8 -12   86.59    7.40
   2   5 -17   13.20    6.90
   2   6   2  380.26    3.40
   2   8 -14   45.50    6.00
   1  -8 -10    3.10    5.00
   1  -7 -12   50.99    6.50
   1  -6 -13   39.10    6.00
   1  -4 -15   26.80    6.60
   1  -3 -16  124.19    8.30
   1  -2 -16    9.60    6.40
   1   1 -17   31.70    6.70
   1   3 -16   36.40    6.30
   1   4 -16  115.89    7.60
   1   5 -15   92.19    7.00
   1   6 -14    3.80    4.70
   1   7 -12  119.99    5.90
   0  -7  -4  282.97    4.70
   0  -7  -5  516.65    6.50
   0  -7  -7  136.09    4.80
   0  -7  -8   90.59    4.70
   0  -5 -12   69.29    5.90
   0  -4 -13   40.80    5.80
   0  -3 -14  118.09    7.30
   0  -2 -14  169.78    6.70
   0   2 -14  -10.70    4.80
   0   3 -13   14.10    4.70
   0   4 -12  201.58    6.90
   0   5  -7    4.20    2.40
   0   5  -8  153.28    4.50
   0   5  -9  344.37    6.70
  -1  -4  -6  192.68    4.80
  -1  -4  -7  585.04    7.60
  -1  -4  -8  397.36    7.00
  -1  -3  -5   39.10    2.50
  -1  -3  -9  574.74    8.60
  -1  -3 -10  194.08    6.20
  -1  -2  -5   39.50    2.50
  -1  -2 -10  283.47    6.90
  -1  -1 -11    0.60    3.80
  -1   0  -6    4.50    2.50
  -1   0 -10  440.96    8.10
  -1   1  -8  770.12    8.80
  -1   1  -9  893.11   10.00
   9  13  10   29.40    5.90
   7  -3  13   -0.80    4.60
   7  13   6  124.79    4.90
   6  -5  11   75.19    4.90
   6  -3  12  212.48    6.90
   6   3  12   11.60    4.30
   6  12   5   83.29    4.00
   5  -6   9   18.90    3.60
   5   0  11    3.30    3.70
   5   4  10  515.25    8.70
   5   6   9   10.10    3.50
   5  11   4  216.28    4.30
   4  -3   9  318.67    6.40
   4   2   9   -0.20    3.30
   4   6   7 1081.69   10.10
   4  13  -9   47.10    4.40
   3  -6   6  813.82    7.20
   3  -4   7   77.59    3.60
   3   8 -17   -0.70    6.30
   3   9 -16    3.00    6.50
   3  11 -12    4.70    4.40
   2  -9 -10   59.99    5.70
   2  -7 -14   -2.00    6.30
   2  -6 -15   57.19    7.50
   2  -5 -16  157.28    9.70
   2   2   5  179.58    3.40
   2   4 -18   15.80    7.10
   2   5   3  772.22    5.50
   2   5 -18   -0.10    6.60
   2   6 -17   12.00    6.80
   2   7 -16   48.30    7.00
   2   8 -15   22.70    6.10
   2   9 -13    8.90    4.90
   1  -9  -5  122.19    4.20
   1  -9  -6  177.88    5.40
   1  -6 -14   41.90    6.40
   1  -5 -15   88.59    7.80
   1  -4 -16  109.09    8.20
   1  -2 -17  107.89    9.00
   1  -1 -17   23.90    7.40
   1   2 -17   25.40    7.00
   1   3 -17  101.09    8.40
   1   7 -13   -5.50    5.10
   0  -7  -9   42.80    4.40
   0  -6 -12    8.80    5.60
   0  -5 -13    8.20    5.40
   0  -2 -15   48.20    6.70
   0  -1 -15  131.39    7.50
   0   0 -15   -1.00    4.20
   0   1 -15   32.80    6.10
   0   2 -15   22.70    6.00
   0   3 -14   17.50    5.20
   0   4 -13  176.38    7.10
   0   5  -6    8.70    2.20
   0   5 -11  440.36    8.60
  -1  -4  -5  319.47    5.10
  -1  -4  -9  224.78    6.00
  -1  -4 -10  249.68    6.90
  -1  -3 -11  194.38    6.60
  -1  -2 -11   75.49    4.20
  -1  -2 -12   17.20    4.50
  -1  -1 -12   84.79    5.60
  -1   0  -5 1788.52   10.20
  -1   1  -7  582.64    6.90
  -1   1 -11    1.00    3.80
   8  10  11  511.75   10.30
   8  13   8    2.10    3.80
   7  -5  12  149.99    6.40
   7  -2  13  161.88    7.60
   7   4  13  499.85   10.40
   7   8  11  140.89    6.40
   6  -2  12  124.99    6.00
   6   1  12   19.20    4.50
   6   5  11  480.35    9.20
   6   7  10   19.70    4.10
   5  -7   8    0.70    3.00
   5  -4  10   38.30    3.90
   4  -5   8   11.10    3.20
   4  -2   9  102.89    4.40
   4   4   8   49.70    3.80
   4   7   6  941.01    9.10
   4   9   4    2.10    2.00
   4  11 -16    8.20    6.80
   4  12 -14   43.30    6.40
   4  13  -5   11.40    2.40
   3  -8 -14    8.10    7.00
   3   2   7   37.80    3.20
   3   4   6  646.44    7.20
   3   9 -17   12.80    7.90
   3  10 -15   30.60    6.40
   3  11 -13   95.29    7.20
   2  -9 -11   44.30    5.90
   2  -8 -13   -1.50    5.90
   2  -4   5  301.77    4.10
   2   7 -17   18.70    6.50
   2   9 -14    5.00    5.80
   2  10  -7    4.30    3.00
   2  10  -8   11.20    3.50
   2  10  -9    3.80    3.50
   2  10 -10   -1.50    4.00
   1  -9  -4   78.49    3.30
   1  -9  -7   39.70    3.80
   1  -9  -8  108.49    5.50
   1  -8 -11   78.59    6.00
   1  -7 -13    1.40    5.40
   1  -3   3    0.80    1.10
   1  -3 -17    0.90    7.30
   1  -1 -18    4.10    7.10
   1   0 -18   37.30    7.70
   1   1 -18    4.20    7.30
   1   2 -18   42.50    7.50
   1   4 -17   42.70    7.20
   1   5 -16   32.30    6.50
   1   6 -15    2.60    5.50
   1   8  -7   52.69    3.40
   1   8  -8  118.19    4.30
   1   8  -9  647.34    8.80
   1   8 -10    6.80    4.20
   0  -7 -10    6.70    4.10
   0  -5 -14   60.39    6.30
   0  -3 -15  191.38    8.50
   0  -2 -16  269.87    9.80
   0  -1 -16   20.70    6.70
   0   0 -16   61.99    7.30
   0   1 -16   23.10    6.30
   0   3  -2   42.40    1.50
   0   3 -15    1.30    5.50
   0   4 -14   18.90    5.40
   0   5 -12  277.67    7.60
  -1  -5  -6   46.70    3.10
  -1  -5  -7  122.19    4.30
  -1  -5  -8  159.78    5.20
  -1  -5  -9  173.38    5.70
  -1  -5 -10  260.37    7.30
  -1  -4 -11  203.88    6.90
  -1  -2 -13   40.10    5.30
  -1   0 -12    1.50    3.00
  -1   0 -13  340.97    8.70
  -1   1 -12   21.10    4.60
  -1   2  -8 1738.63   12.80
  -1   2 -10  131.99    5.20
   8  -6  12   30.50    5.20
   8  11  10  207.38    7.10
   8  12   9   65.39    5.10
   7  -6  11  263.87    7.80
   7   3  13  630.74   11.40
   7   9  10  367.66    8.30
   6  -4  11   61.89    4.70
   6   0  12  331.97    8.20
   6   8   9    7.00    3.60
   5   3  10    6.00    3.70
   5   7   8   84.99    4.30
   5  10   5   46.20    3.30
   5  12   2  503.55    5.10
   4  -9   4   16.90    1.90
   4   0   9    0.00    3.30
   4   8   5  865.21    8.00
   3  10 -16   18.00    6.80
   3  11 -14   39.50    6.70
   2 -10  -8   -7.20    2.90
   2  -9 -12    2.40    6.10
   2  -8 -14    6.00    7.10
   2  -7 -15    5.30    6.80
   2   1   5  281.37    4.30
   2   6 -18   39.10    7.30
   2   8 -16    1.20    6.20
   2  10 -11   70.99    4.90
   1  -9  -9   12.30    4.00
   1  -8 -12   14.90    5.70
   1  -7 -14    1.70    6.00
   1  -6 -15   12.20    6.40
   1  -5 -16   34.50    7.60
   1  -4 -17  128.59    9.40
   1   3 -18   49.80    8.20
   1   5 -17   25.90    6.90
   1   6 -16   86.39    7.40
   1   7 -14    1.50    4.80
   1   8 -11  218.18    6.60
   1   8 -12    2.80    4.80
   0  -8  -6  606.24    8.00
   0  -7 -11   54.89    5.30
   0  -6 -13   30.00    5.70
   0  -4 -15   94.99    7.30
   0  -3 -16    6.20    6.60
   0   0 -17   43.20    7.10
   0   2 -16   -1.00    5.60
   0   3 -16   35.50    6.20
   0   4 -15   37.30    6.10
   0   5  -5   80.49    3.00
   0   6  -9   20.10    4.00
  -1  -5 -11   83.69    5.50
  -1  -4 -12  106.59    6.10
  -1  -3 -13    7.50    5.00
  -1  -2 -14   17.40    5.50
  -1  -1 -14  356.46    9.60
  -1   0 -14    7.90    5.10
  -1   1  -5  103.69    3.10
  -1   1 -13   48.50    5.50
  -1   2  -7  273.67    5.40
  -1   2 -12   98.39    5.60
   8   8  12    2.10    4.90
   7  -7  10   95.69    5.10
   7   1  13  377.76    9.40
   7   5  12  783.72   12.30
   7  10   9  376.56    8.00
   7  11   8  124.09    5.30
   6  -8   8   30.40    3.60
   6  -7   9    6.30    3.20
   6   4  11  172.68    6.40
   6   9   8  181.48    5.70
   6  10   7   55.09    4.20
   6  11   6   24.40    3.10
   6  13   3  994.00    8.20
   5  -3  10    2.80    3.40
   5   2  10  301.97    7.00
   5   5   9  214.18    5.90
   5   8   7  297.87    6.10
   5   9   6  217.18    5.10
   3  -2   7   30.30    2.90
   3   0   7   37.50    3.20
   3  12  -8   34.10    3.60
   3  12  -9    8.40    3.80
   2 -10  -9   -8.90    3.40
   2  -3   5  376.26    4.60
   2   3   4   76.89    2.40
   2   7 -18    4.10    7.20
   2   8 -17    2.00    6.60
   2   9 -15   13.30    5.90
   2  10  -6    9.40    2.30
   2  10 -12   14.70    4.50
   1  -9  -3   43.20    2.60
   1  -9 -10    4.80    4.40
   1  -8 -13    5.40    5.80
   1  -6 -16   77.69    8.30
   1  -5 -17   32.80    7.40
   1  -2   3   31.10    1.40
   1  -1   3  394.16    3.60
   1   4 -18   18.30    6.90
   1   7 -15  139.39    7.70
   1   8 -13    8.90    4.70
   0  -8  -5  129.29    4.10
   0  -8  -9  130.99    5.60
   0  -8 -10   15.70    4.90
   0  -7 -12  109.39    6.70
   0  -6 -14    5.10    5.90
   0  -5 -15   83.19    7.40
   0  -4 -16  127.29    8.50
   0  -2 -17   44.30    7.50
   0  -1 -17   45.40    7.20
   0   1 -17   -4.90    5.80
   0   2 -17   17.50    6.80
   0   4 -16   97.59    8.10
   0   5 -14    4.80    5.10
   0   6  -8  251.77    5.50
   0   6 -11  242.28    6.90
  -1  -6  -8   70.49    4.30
  -1  -6  -9   37.60    4.20
  -1  -6 -10   35.70    4.60
  -1  -5  -5  240.28    4.50
  -1  -5 -12    7.70    4.80
  -1  -4  -4  139.59    3.20
  -1  -4 -13    3.50    5.00
  -1  -3 -14  108.79    7.10
  -1  -1 -15  132.29    7.50
  -1   1 -14   88.49    6.40
  -1   2  -6   -0.90    2.30
  -1   2 -13   28.60    5.00
  -1   3  -8   23.10    3.20
  -1   3  -9  485.95    7.70
  -1   3 -10  150.08    5.40
  -1   3 -11  175.88    6.10
   9  13   9    6.60    5.40
   7  -3  12  259.67    8.20
   7   7  11   76.39    5.40
   6  -3  11    1.30    3.80
   5  -5   9    5.60    3.00
   5  -2  10   14.50    3.60
   5  -1  10   34.00    4.00
   5   0  10  217.28    6.10
   5   1  10   31.80    4.10
   4  -6   7  221.68    4.70
   4   3   8   40.40    3.50
   4   5   7  224.38    5.30
   3  -5   6  111.99    3.30
   3  -1   7 3438.56   16.40
   3   3   6  576.04    6.80
   3   5   5 3136.79   14.10
   3  10 -17    0.00    7.00
   3  11 -15    9.10    6.20
   3  12 -11    1.30    3.90
   3  12 -12   89.69    6.30
   2 -10 -10   -4.80    4.00
   2  -9 -13   41.70    6.80
   2  -8 -15   14.10    7.60
   2  -2   5  287.57    4.20
   2  -1   5 1566.44    9.20
   2   0   5  162.58    3.40
   2   9 -16   -2.20    6.10
   2  10 -13    1.70    4.70
   2  10 -14   60.79    6.90
   1  -9 -11    0.50    4.90
   1  -8 -14   19.30    7.30
   1  -7 -15   26.90    7.10
   1   2   2  633.44    3.80
   1   5 -18   46.80    7.80
   1   6 -17   78.79    7.50
   1   7 -16   57.79    6.90
   0  -8 -11   30.10    5.10
   0  -6 -15   21.90    6.50
   0  -5 -16   52.59    7.60
   0  -4 -17    2.00    6.70
   0  -3 -17  222.08   10.10
   0  -2 -18   41.20    7.60
   0  -1 -18   40.10    8.00
   0   0 -18   -0.50    7.10
   0   1 -18   17.50    7.20
   0   2 -18   47.60    7.50
   0   3 -17   67.39    7.60
   0   5 -15   89.69    7.00
   0   6 -13   22.40    4.80
  -1  -6  -6  706.93    7.90
  -1  -6 -11    2.20    4.40
  -1  -6 -12   57.49    6.20
  -1  -5 -13    7.60    5.10
  -1  -4 -14   44.30    6.20
  -1  -3 -15   -0.30    5.70
  -1  -2 -15  318.47    9.80
  -1   0 -15  184.38    7.30
  -1   1 -15   61.69    6.50
  -1   2 -14    0.00    5.00
  -1   3 -12   12.50    4.20
  -1   3 -13   50.69    5.50
   8  -5  12   36.00    5.40
   8   7  12   -7.90    4.90
   8  13   7   -1.60    4.00
   7  -5  11   38.00    4.60
   7   4  12  171.38    7.00
   7   8  10   17.90    4.50
   7  13   5   25.30    3.50
   6  -5  10   22.50    3.90
   6   2  11    0.10    3.90
   5   4   9  254.77    6.30
   5   6   8   10.70    3.30
   4  -7   6  170.68    4.00
   4   2   8  312.97    6.30
   3   6   4 2234.68   11.10
   3   8   2  125.79    2.50
   3  12 -13   54.49    6.40
   2  -9 -14    8.40    7.80
   2   8 -18   -1.80    7.20
   2   9 -17    5.50    7.30
   1 -10  -7  227.18    6.30
   1  -9 -12   26.50    5.90
   1  -7 -16   15.70    7.40
   1   6 -18    3.20    6.80
   1   7  -3   19.00    1.60
   1   7 -17    1.60    6.60
   1   8 -15   -1.70    5.40
   0  -8  -4  158.28    3.80
   0  -8 -12   18.40    5.30
   0  -7 -14    8.20    5.70
   0  -3 -18   24.30    8.00
   0   3 -18    2.20    7.10
   0   5 -16   50.19    6.70
   0   6 -14   17.50    5.20
  -1  -7  -8   80.29    4.90
  -1  -7 -10   25.60    5.00
  -1  -6  -5  581.84    6.80
  -1  -6 -13  116.39    6.80
  -1  -5  -4  272.47    4.20
  -1  -5 -14   19.60    5.80
  -1  -4 -15  227.58    9.10
  -1  -3 -16  134.99    8.30
  -1  -2 -16  142.09    8.30
  -1  -1 -16  109.59    7.70
  -1   0 -16  208.18    9.00
  -1   1 -16   -1.90    5.90
  -1   3  -7 1232.08   10.00
  -1   3 -14   36.70    5.60
  -1   4 -10   85.19    4.70
  -1   4 -11   36.50    4.50
  -1   4 -12  228.48    7.00
   8  -6  11    3.20    4.60
   8  10  10  159.58    6.80
   8  11   9  460.45    9.50
   8  12   8  266.47    7.50
   7  -6  10    7.70    4.30
   7  -2  12   39.20    5.20
   7  -1  12   78.99    5.70
   7   3  12  577.14   10.80
   7   6  11   95.69    5.90
   6  -6   9    1.10    3.70
   6   0  11    8.80    4.00
   6   5  10  251.97    6.90
   6   7   9   20.00    3.70
   5  -6   8   11.30    2.90
   5  -4   9  143.69    5.00
   4  -3   8  458.45    7.10
   4   6   6  647.04    7.60
   4  10   2    2.50    1.60
   3  -9   2  132.09    1.80
   3   7   3  264.17    3.80
   3  12  -6  252.07    4.70
   2  -5   4   24.50    1.80
   1 -10  -6  367.46    6.90
   1 -10  -8   40.80    4.20
   1 -10  -9   39.80    5.00
   1  -9 -13   31.40    6.40
   1  -8 -15    2.00    6.80
   1   8 -16   23.80    6.40
   1   9  -9   19.30    3.80
   1   9 -10  189.48    5.80
   1   9 -11   45.80    4.40
   1   9 -12   11.30    4.30
   1   9 -13    5.00    5.40
   0  -9  -7  301.67    6.70
   0  -9  -8   19.90    4.10
   0  -8 -13   24.50    5.90
   0  -7 -15   10.30    6.40
   0  -6 -16  115.29    8.60
   0  -5 -17  128.09    8.90
   0   2 -19   13.00    7.90
   0   4 -18   70.39    8.20
   0   5 -17  108.39    8.20
   0   6  -6   79.29    3.00
   0   6 -15   62.49    6.40
   0   7 -10  179.68    5.80
   0   7 -11  345.07    7.80
   0   7 -12   79.39    5.30
  -1  -7  -7  205.88    5.40
  -1  -7 -11   71.19    5.50
  -1  -7 -12   74.59    6.40
  -1  -6 -14   42.80    6.20
  -1  -5 -15    7.70    6.00
  -1  -4 -16   16.30    6.70
  -1  -3 -17  149.49    8.70
  -1  -2 -17   62.49    7.80
  -1  -1 -17  168.78    9.20
  -1   0 -17    7.70    6.40
  -1   1 -17   51.59    7.10
  -1   2  -5  777.42    6.80
  -1   2 -16   74.89    7.00
  -1   3  -6  187.68    4.40
  -1   3 -15   60.89    6.40
  -1   4 -13   15.40    4.80
  -1   4 -14   15.10    5.90
  -2  -4 -10   10.10    3.70
  -2  -4 -11  135.89    5.80
  -2  -3  -9    1.40    3.50
  -2  -3 -11    7.60    4.10
  -2  -3 -12   74.99    5.60
  -2  -2  -9 1078.19   11.30
  -2  -2 -10    3.70    2.70
  -2  -2 -11  180.08    6.20
  -2  -2 -12   69.29    5.30
  -2  -2 -13   76.39    6.00
  -2  -1  -9   36.90    4.20
  -2  -1 -11    1.80    4.00
  -2  -1 -12    5.70    4.40
  -2  -1 -13  164.78    6.80
  -2   0 -11   90.49    5.20
   8  -4  12  159.88    7.20
   8   6  12  182.08    7.60
   8   8  11  328.37    8.90
   7  -7   9    1.40    4.00
   7  -4  11  150.58    6.30
   7   2  12  354.76    8.30
   7   9   9   20.80    4.10
   7  12   6   -1.40    3.60
   6  -4  10   40.50    4.10
   6   8   8   -0.10    3.40
   6  12   4  703.63    7.80
   5  -8   6   18.60    3.00
   5  -7   7   14.30    3.10
   5   7   7   49.30    3.70
   4  -1   8  564.94    7.90
   4   0   8  987.70   10.10
   4   1   8   -2.30    2.20
   3  -6   5    1.90    1.90
   3  -4   6  935.71    8.00
   3   2   6  337.37    5.40
   2   2   4  509.85    5.10
   2   4   3    4.20    1.30
   2   9 -18   42.30    8.10
   2  10 -16    7.50    6.40
   2  11 -10   58.59    4.60
   2  11 -11    9.30    3.90
   2  11 -12   33.50    5.20
   1 -10  -5   33.30    3.20
   1 -10 -10   16.80    4.60
   1 -10 -11   18.40    5.80
   1  -9 -14   16.20    6.60
   1   7 -18   36.60    7.60
   1   8 -17   41.30    7.90
   0  -9  -6   54.19    3.80
   0  -9 -11    1.60    4.50
   0  -8 -14   50.09    6.80
   0  -7 -16   -2.40    6.10
   0  -6 -17    9.70    7.50
   0   3 -19   66.29    8.30
   0   4 -19   13.50    7.20
   0   5 -18   11.20    6.50
   0   6 -16  130.89    7.90
   0   7  -9  562.04    8.20
   0   7 -13   16.10    4.70
   0   7 -14   20.30    5.30
  -1  -7  -6 1097.09    9.90
  -1  -7 -13   26.00    5.70
  -1  -6 -15   20.30    6.20
  -1  -5 -16  161.48    9.00
  -1  -4 -17   56.09    8.00
  -1  -2 -18   95.59    8.80
  -1  -1 -18   -3.00    7.10
  -1   0 -18   33.30    7.30
  -1   1 -18   -4.40    6.20
  -1   2 -17   32.20    6.60
  -1   3 -16   40.80    6.40
  -1   4  -8  213.48    5.10
  -1   4 -15   32.10    5.90
  -2  -5 -11    0.80    4.80
  -2  -4  -8   21.80    3.50
  -2  -4 -12    5.80    4.60
  -2  -3  -8  747.83    9.10
  -2  -3 -13  129.09    6.60
  -2  -3 -14    5.70    5.40
  -2  -2  -8  670.43    8.30
  -2  -2 -14  243.38    8.40
  -2  -1  -8 1715.53   13.10
  -2  -1 -14   13.90    5.60
  -2   0  -9 1355.26   12.40
  -2   0 -10   -1.50    2.60
  -2   0 -12  156.38    5.60
  -2   0 -14  353.16    9.30
  -2   1 -11  118.69    5.40
  -2   1 -12   34.50    4.50
   9  10  11   25.00    5.30
   7   5  11    1.30    4.50
   7   7  10   42.50    4.90
   7  11   7    5.90    3.40
   6  -8   7  150.68    4.90
   6  -7   8   54.79    3.80
   6   4  10  187.58    6.20
   6   6   9   27.00    3.90
   6   9   7   20.00    3.90
   6  11   5   74.79    3.90
   5  -3   9   21.40    3.50
   5   5   8  232.38    5.90
   5   8   6  146.89    4.80
   4   7   5   -1.50    2.20
   3   4   5    5.30    2.10
   2  10 -17   12.00    6.90
   2  11  -8    4.40    3.20
   2  11 -14    1.60    5.80
   1 -10 -12   -4.10    6.10
   1  -9 -15   -2.80    7.20
   1   9 -15   27.00    6.20
   0  -9 -12   76.89    6.30
   0  -8 -15   17.70    6.80
   0   6 -17    9.70    6.40
   0   7  -8    8.50    2.90
   0   7 -15   87.29    6.90
  -1  -8  -9    3.10    3.60
  -1  -8 -10    0.60    3.90
  -1  -8 -11    1.50    4.30
  -1  -7 -14   50.59    6.40
  -1  -6  -4   39.70    2.60
  -1  -6 -16    6.30    6.20
  -1  -5 -17   52.79    7.90
  -1  -4 -18   67.39    9.20
  -1  -3 -18   22.40    7.80
  -1  -1 -19   -0.50    6.80
  -1   0 -19    5.80    6.80
  -1   2 -18   -0.40    6.70
  -1   3 -17   -2.60    6.10
  -1   4 -16    6.70    5.80
  -1   5 -11  552.34    9.30
  -1   5 -12   -1.00    4.20
  -1   5 -13   28.90    5.00
  -1   5 -14   21.80    5.80
  -2  -5  -8    6.70    3.70
  -2  -5 -13   -6.10    4.80
  -2  -4 -14   77.29    6.60
  -2  -3  -7  243.88    5.40
  -2  -3 -15  288.77    9.40
  -2  -2  -7   65.39    3.80
  -2  -2 -15  105.09    7.30
  -2  -1  -7 1447.66   11.20
  -2  -1 -15   70.59    6.70
  -2   0  -8  633.34    8.20
  -2   0 -15  442.86   10.90
  -2   1  -9  102.99    4.80
  -2   1 -10  175.48    5.80
  -2   1 -13  261.87    8.00
  -2   1 -14  107.89    6.70
   9  11  10   80.39    6.00
   9  12   9   49.90    5.20
   9  13   8   65.29    5.40
   8  -5  11  167.28    6.90
   8  -3  12    2.30    4.60
   8   5  12  117.89    6.70
   8   9  10  702.93   11.50
   8  14   5   11.20    3.90
   7  -5  10   30.70    4.80
   7  -3  11   77.39    5.40
   7   4  11  517.65    9.90
   6  -3  10   32.10    4.10
   6   3  10   40.40    4.40
   5  -5   8  342.77    6.50
   5  -1   9   76.89    4.30
   5   1   9  184.48    5.60
   5   9   5    4.20    2.90
   5  10   4   36.60    2.80
   4   8   4   26.50    2.20
   2  10 -18    3.20    7.30
   2  11 -15   39.90    6.40
   1 -10  -4  115.29    3.50
   1 -10 -13    4.90    6.20
   1   8 -18   18.90    7.30
   1   9  -7  174.08    4.40
   1   9 -16   17.30    6.30
   0  -9  -5  217.38    4.80
   0  -9 -13   39.00    6.10
   0  -8 -16    8.70    6.60
   0   5 -19   38.70    7.50
   0   6 -18   69.49    8.10
   0   7 -16   12.90    6.10
  -1  -8  -7 1066.69   10.90
  -1  -8 -12    2.10    5.00
  -1  -8 -13  169.88    7.80
  -1  -7  -5    7.00    2.30
  -1  -7 -15   66.09    7.20
  -1  -6 -17   38.30    8.40
  -1  -5 -18   31.60    7.50
  -1  -2 -19   -6.20    6.70
  -1   1 -19    8.40    7.60
  -1   2 -19   -1.50    7.40
  -1   3 -18   31.50    7.50
  -1   4 -17   80.89    7.60
  -1   5  -9    3.00    3.20
  -1   5 -15    8.20    5.40
  -2  -6  -9   23.50    3.90
  -2  -6 -10    8.60    4.10
  -2  -6 -11   25.00    4.70
  -2  -6 -12  168.38    7.00
  -2  -5 -14  181.38    8.10
  -2  -4  -7   -1.20    2.80
  -2  -4 -15   45.90    6.30
  -2  -4 -16   95.69    7.40
  -2  -3 -16  200.48    9.10
  -2  -2 -16    1.90    5.80
  -2  -1 -16  334.57   10.40
  -2  -1 -17    7.70    6.20
  -2   0 -16   -1.50    6.00
  -2   1 -15   49.80    6.30
  -2   1 -16  239.38    9.10
  -2   2 -11    7.40    4.00
  -2   2 -12  127.99    6.00
  -2   2 -13   31.30    5.10
  -2   2 -14   14.90    5.20
   9   9  11  659.93   12.00
   8  -6  10   38.20    5.50
   8  -2  12   24.00    5.30
   8   4  12  241.38    8.20
   8   7  11    6.20    4.80
   8  10   9  163.88    6.50
   7  -2  11   13.40    4.30
   7   3  11  227.78    7.30
   7   8   9  345.17    7.90
   6  -5   9   41.20    4.00
   6  -2  10   -0.20    3.70
   6   2  10  281.77    7.10
   5   0   9  363.06    7.10
   4  -6   6  778.02    7.90
   4  -4   7  506.95    6.90
   4   3   7  671.13    7.90
   4   5   6 2208.38   13.40
   3  -2   6 1134.09    9.00
   3   0   6  681.93    7.20
   2  -4   4  370.16    4.20
   2  11  -7   93.39    3.90
   2  11 -16    8.30    6.30
   1   1   2    3.90    1.00
   1   9 -17    9.30    6.60
   1  10 -11   -1.20    4.20
   1  10 -12   11.20    5.00
   1  10 -13   40.40    5.80
   0 -10  -8  323.57    7.40
   0 -10  -9   -3.80    4.20
   0 -10 -10   12.20    4.80
   0 -10 -11   34.10    5.90
   0  -9 -14    2.40    6.00
   0   6 -19   25.80    7.80
   0   7 -17   63.99    7.40
   0   8 -11  199.78    6.20
   0   8 -13    0.70    4.30
  -1  -8 -14   37.00    6.40
  -1  -7 -16   -9.20    6.20
  -1   3  -5  200.28    3.80
  -1   3 -19   49.50    8.20
  -1   4 -18   35.60    7.20
  -1   5 -16  170.88    8.30
  -2  -6 -14    8.20    5.50
  -2  -5  -7  396.86    6.60
  -2  -5 -16   66.89    7.20
  -2  -4 -17  183.78    9.20
  -2  -3 -17    7.10    6.50
  -2  -2  -6   24.50    2.80
  -2  -2 -17  203.88    8.30
  -2  -1 -18   63.39    7.60
  -2   0  -7 2834.62   15.30
  -2   1  -8 2473.55   15.30
  -2   1 -17   15.30    6.30
  -2   2  -9  257.87    6.10
  -2   2 -15  263.57    8.90
  -2   2 -16   34.20    6.40
  -2   3 -13   42.50    5.00
  10  13   9    5.00    5.20
  10  14   8    2.50    4.80
   8  -4  11    4.70    4.50
   8   0  12   17.70    5.00
   8   3  12  406.56    9.80
   8  11   8    3.50    3.90
   8  12   7    0.10    4.20
   8  13   6    0.50    3.30
   7  -6   9   12.90    4.20
   7   2  11  460.45    9.40
   7   6  10   80.59    4.60
   6  -1  10   24.60    4.00
   6   0  10  158.88    5.80
   6   1  10   37.20    4.30
   6   5   9   -0.20    3.50
   6   7   8   41.00    3.90
   5  -4   8    4.30    3.50
   5   4   8   -0.80    3.10
   5   6   7  946.21   10.00
   4   2   7    9.70    3.00
   2   1   4  176.68    3.10
   2   5   2   64.59    1.60
   1   9 -18   -0.90    6.90
   1  10 -14   14.50    5.40
   1  10 -15    1.40    6.30
   0 -10  -7   -0.60    3.50
   0 -10 -12    5.10    5.20
   0  -9  -4  106.39    3.50
   0  -9 -15   41.50    7.30
   0   7 -18   42.50    7.60
   0   8 -10  408.56    7.60
   0   8 -15   54.79    6.30
   0   8 -16   88.39    7.80
  -1  -9  -9   79.39    5.20
  -1  -9 -10    2.20    3.80
  -1  -9 -11   13.70    4.60
  -1  -9 -12   94.09    7.00
  -1  -8  -6  185.88    4.70
  -1  -8 -15   10.00    6.30
  -1  -7 -17    4.60    7.20
  -1   4 -19    2.40    7.30
  -1   5 -17   26.50    6.30
  -1   5 -18   33.20    7.90
  -1   6 -11   47.40    4.60
  -1   6 -12  393.16    8.60
  -1   6 -13    0.40    4.40
  -1   6 -14    4.50    4.90
  -1   6 -15  200.68    8.20
  -2  -7  -9  105.79    5.50
  -2  -7 -10   14.40    4.20
  -2  -7 -11  169.18    6.60
  -2  -7 -12   11.20    4.80
  -2  -7 -13  107.69    6.80
  -2  -6 -15   55.09    6.60
  -2  -6 -16    8.40    7.00
  -2  -5 -17   -1.50    6.80
  -2  -4  -6   34.00    2.90
  -2  -4 -18    2.00    6.70
  -2  -3 -18  109.99    9.00
  -2  -2 -18   10.20    6.90
  -2  -1  -6   -2.60    2.60
  -2   0 -18   -4.90    6.70
  -2   1 -18   23.30    7.00
  -2   2 -17   45.40    6.70
  -2   3 -11   24.00    4.20
  -2   3 -12   -1.90    3.90
  -2   3 -14   68.39    6.00
  -2   3 -15   14.20    5.50
   9  -5  11   19.20    6.10
   9  10  10  543.45   10.80
   8   1  12  306.37    8.70
   8   6  11   19.30    4.90
   8   8  10  145.09    6.60
   7  -4  10   11.30    4.00
   7   1  11   69.09    4.40
   7   5  10  251.27    7.10
   6  -4   9   14.20    3.60
   5  -6   7  560.84    7.60
   5  12   1   26.90    1.90
   4  -3   7 1159.98   10.20
   4  11   0   45.60    1.60
   3  -5   5  549.65    5.80
   3   3   5 1475.25    9.70
   3   5   4  575.64    5.80
   2  -3   4   93.59    2.60
   2  12 -12   85.59    6.10
   1   3   1  294.87    2.10
   1   9  -6    8.70    2.20
   1  10  -9  180.38    5.50
   1  10 -16    1.10    5.90
   0 -10  -6  445.36    7.20
   0 -10 -13   28.80    6.10
   0 -10 -14   80.49    7.90
   0  -9 -16   27.80    7.50
   0   7 -19   -0.60    7.20
   0   8  -9   72.19    4.10
   0   8 -17   26.30    6.90
  -1  -9  -8  215.48    5.90
  -1  -9 -13   -3.20    5.20
  -1  -9 -14  130.79    8.60
  -1  -8 -16   27.00    7.10
  -1  -7  -4 1141.69    8.40
  -1   5 -19   88.39    9.30
  -1   6 -10  247.18    6.30
  -1   6 -16    6.20    5.80
  -1   6 -17   76.49    8.00
  -2  -7 -14  236.38    8.70
  -2  -7 -15   17.80    6.10
  -2  -6  -7  455.05    7.00
  -2  -6 -17   22.60    6.50
  -2  -5  -6 1449.85   10.80
  -2  -5 -18   77.19    8.60
  -2  -4 -19   30.40    8.60
  -2  -3 -19   -0.50    7.60
  -2  -2 -19   31.20    7.50
  -2  -1 -19   10.00    7.00
  -2   0  -6 2518.65   13.40
  -2   0 -19    8.00    7.50
  -2   1  -7 1322.37   10.70
  -2   2  -8   35.30    3.60
  -2   2 -18    4.80    6.70
  -2   3 -10   17.20    3.80
  -2   3 -16   67.89    6.70
  -3  -4 -12   95.69    5.80
  -3  -4 -13   80.39    6.10
  -3  -4 -14   71.39    6.10
  -3  -3 -11    0.40    4.00
  -3  -3 -13   -1.30    4.70
  -3  -3 -14   54.19    6.00
  -3  -3 -15  170.88    7.80
  -3  -2 -11   77.59    5.10
  -3  -2 -13  123.39    6.50
  -3  -2 -14  228.28    8.30
  -3  -2 -15   71.29    6.60
  -3  -1 -12   28.70    4.70
  -3  -1 -13   15.20    4.80
  -3  -1 -14  141.39    7.20
   9   8  11    2.80    5.10
   9  11   9  299.77    8.30
   9  14   6   54.49    5.10
   8  -5  10    2.90    5.00
   8  -3  11   41.90    5.20
   7   7   9   21.90    4.20
   7  10   7   -0.80    3.30
   7  11   6   40.40    4.20
   6  -7   7  152.98    5.10
   5  -3   8  697.33    9.20
   5   3   8    8.80    2.50
   5   7   6  567.04    7.60
   4  -9   3   80.39    2.50
   4  -7   5  153.58    3.70
   4   1   7  323.67    6.00
   4   6   5 1982.00   12.00
   2   0   4  656.43    5.60
   2   3   3    6.30    1.50
   2  12 -10    4.60    4.10
   2  12 -11   65.09    5.00
   1  10 -17   -3.00    6.40
   0   7  -6   57.69    3.00
   0   8 -18   12.30    7.10
  -1  -9  -7  264.87    6.10
  -1  -9 -15   27.20    7.00
  -1  -8  -5 2079.29   12.40
  -1  -8 -17    0.30    7.30
  -1   5  -7    8.70    2.50
  -1   6  -9  258.07    5.90
  -1   6 -18   72.79    8.00
  -2  -8 -10   54.89    4.70
  -2  -8 -11   30.80    4.80
  -2  -8 -12  129.09    6.60
  -2  -8 -13  181.98    7.80
  -2  -8 -14   16.50    6.50
  -2  -7 -16   16.70    6.50
  -2  -6 -18   13.50    7.00
  -2  -3  -5  804.92    7.40
  -2   2 -19   15.10    7.50
  -2   3  -9  160.18    5.20
  -2   3 -18   12.80    6.80
  -2   4 -11  108.19    5.20
  -2   4 -12   77.99    5.30
  -2   4 -13   15.00    4.50
  -2   4 -14   23.10    5.10
  -2   4 -15   28.70    5.80
  -2   4 -16   80.89    7.00
  -3  -5 -11   83.79    5.30
  -3  -5 -12    3.40    4.50
  -3  -5 -14  220.68    8.40
  -3  -4 -10   -1.70    3.70
  -3  -4 -11   52.49    4.90
  -3  -4 -15   47.10    6.50
  -3  -4 -16   48.70    6.70
  -3  -3 -10  116.29    5.30
  -3  -3 -16   -0.50    6.00
  -3  -2 -10  250.07    6.70
  -3  -2 -16  168.88    8.50
  -3  -2 -17   40.70    6.80
  -3  -1 -11   75.19    5.10
  -3   0 -13  259.17    8.00
  -3   0 -14  289.97    8.80
  -3   0 -15   -2.30    5.40
   9  12   8   35.00    4.80
   9  13   7   54.89    5.00
   8   9   9  313.47    8.00
   7   4  10   38.30    4.60
   6  -8   6  259.07    5.70
   6   3   9   52.99    4.40
   6   9   6   25.80    3.30
   6  12   3   91.99    3.60
   5  -7   6  424.96    6.50
   5   2   8   71.69    4.30
   5   5   7  139.59    4.80
   4  -5   6  538.35    6.80
   4  -1   7  305.87    5.80
   4   0   7  609.44    7.50
   4   4   6  395.96    6.10
   2  -2   4  356.56    4.20
   2  -1   4    2.10    1.60
   2  11  -6    0.10    2.40
   1  10  -8   28.90    3.30
   1  10 -18   33.20    7.50
   0 -11  -9   -3.00    3.30
   0 -11 -10   -4.90    3.90
   0 -11 -11   -5.80    4.30
   0   8  -8  507.15    7.10
   0   8 -19   10.80    7.70
   0   9 -12   35.30    4.50
   0   9 -13   27.10    4.80
   0   9 -14   43.00    5.50
   0   9 -15   70.49    6.70
   0   9 -16   -3.20    6.70
  -1 -10 -10   15.40    4.80
  -1 -10 -11   23.10    5.40
  -1 -10 -12   13.50    5.80
  -1  -9 -16    7.30    6.90
  -1  -3  -2 4149.78   10.90
  -1   6 -19    1.30    7.10
  -1   7 -12   33.30    4.60
  -1   7 -13   14.60    4.50
  -1   7 -15   -3.80    5.20
  -1   7 -16  113.79    7.50
  -2  -8  -9  149.49    5.60
  -2  -8 -15   97.29    7.60
  -2  -7  -7  448.16    7.10
  -2  -7 -17   -1.20    6.90
  -2  -6  -6  245.48    5.00
  -2  -4  -5  799.12    7.40
  -2   2  -7 1521.25   11.20
  -2   3 -19   -1.70    7.20
  -2   4 -10    8.90    4.10
  -2   4 -17    5.20    6.10
  -2   4 -18    3.20    6.00
  -3  -6 -12  265.17    8.00
  -3  -6 -13   17.00    5.30
  -3  -6 -14  207.18    8.40
  -3  -5 -10   72.79    4.90
  -3  -5 -15   35.40    6.10
  -3  -4  -9   64.09    4.20
  -3  -4 -17   35.20    7.10
  -3  -3  -9  302.47    6.80
  -3  -3 -17  157.98    8.60
  -3  -3 -18   39.30    7.50
  -3  -2  -9  208.98    6.00
  -3  -2 -18   18.70    7.10
  -3  -1 -17   80.59    7.40
  -3  -1 -18   32.00    7.50
  -3   0 -11  103.09    5.40
  -3   0 -17   87.39    7.80
  -3   1 -12  375.26    8.50
  -3   1 -13  278.17    8.10
  -3   1 -15  515.55   11.30
  -3   1 -16  108.79    7.50
  10  12   9   66.29    5.90
  10  13   8   29.20    6.00
  10  14   7  308.57    8.90
   9  -4  11   28.40    5.30
   9   4  12  230.68    8.10
   9   7  11  104.79    6.60
   9   9  10   71.79    6.10
   8  -6   9    7.70    5.10
   8  -2  11  349.57    8.80
   8  -1  11    1.40    5.40
   8   4  11    8.40    4.60
   8  10   8  169.78    6.20
   8  14   4   16.80    3.60
   7  -5   9    0.30    3.60
   7  -2  10    4.50    4.00
   7   3  10  465.65    9.10
   7   8   8   54.39    4.40
   7  14   2   28.80    3.30
   6  -5   8  145.99    5.50
   6  -2   9  141.39    5.40
   6   2   9   14.70    3.60
   6  10   5   -0.20    2.70
   6  11   4   -0.90    2.70
   5  -8   5  353.96    5.60
   5  -5   7    0.10    3.20
   5  -2   8    5.00    3.10
   5  -1   8 1218.18   11.60
   5   1   8  194.98    5.50
   4   7   4  833.42    7.60
   3  -4   5  166.98    3.60
   3   2   5   48.10    2.70
   3   6   3  160.88    3.10
   2  12  -9   29.90    3.60
   1  11 -12   29.50    4.80
   1  11 -13    6.90    5.20
   1  11 -15    6.60    6.20
   0 -11  -8   -3.10    2.90
   0 -10  -5   84.19    3.50
   0   9 -11   64.59    4.50
   0   9 -17   11.60    6.50
  -1 -10  -9   67.09    4.60
  -1 -10 -13  124.19    7.20
  -1 -10 -14   15.80    6.20
  -1  -9  -6  736.33    8.50
  -1   6  -8   97.69    4.40
  -1   7 -11  453.05    8.50
  -1   7 -17   57.49    7.20
  -1   7 -18    3.60    6.30
  -2  -9 -11   60.89    5.90
  -2  -9 -12   19.90    5.00
  -2  -9 -13  141.79    8.00
  -2  -8  -8  186.28    5.60
  -2  -8 -16   -5.80    6.40
  -2  -8 -17   11.00    7.70
  -2  -7 -18    8.10    7.50
  -2  -5  -5  717.13    7.30
  -2  -1  -5  274.47    4.60
  -2   1  -6 3763.42   16.20
  -2   3  -8 1178.78   10.60
  -2   3 -20    4.60    7.70
  -2   4 -19   36.60    7.70
  -2   5 -13    4.50    4.50
  -2   5 -14   12.60    5.00
  -2   5 -15   76.09    6.40
  -2   5 -16   21.80    5.90
  -2   5 -17   19.90    7.10
  -3  -7 -13  513.65   11.30
  -3  -6 -10    5.90    4.00
  -3  -6 -11  251.37    7.30
  -3  -6 -15   88.89    6.90
  -3  -6 -16    2.70    6.30
  -3  -5  -9    2.60    3.50
  -3  -5 -17   -2.60    6.00
  -3  -5 -18   42.90    7.40
  -3  -4 -18   41.30    7.60
  -3  -3 -19    1.00    7.50
  -3  -2 -19    7.10    7.40
  -3  -1  -9  992.90   11.00
  -3  -1 -19    9.10    7.30
  -3   0 -10  164.58    5.80
  -3   0 -18   23.80    6.50
  -3   0 -19   -7.90    6.60
  -3   1 -11   29.60    4.40
  -3   1 -17   72.89    7.30
  -3   1 -18    0.30    6.40
  -3   2 -13   59.99    5.40
  -3   2 -14  410.66    9.90
  -3   2 -15   52.39    6.10
  -3   2 -16  185.58    8.30
   9   1  12    6.30    5.40
   9   2  12  684.03   12.50
   9  10   9  488.05   10.40
   8  -4  10    9.70    4.50
   8   0  11  409.06    9.50
   8   1  11  196.08    7.40
   8   2  11  375.86    9.10
   8   3  11  353.06    8.30
   8   6  10    5.90    4.20
   8  11   7  153.88    5.80
   8  12   6   32.30    4.50
   8  13   5   48.20    4.40
   7  -1  10  166.68    6.30
   7   0  10    6.10    4.00
   7   1  10  334.57    7.90
   7   2  10    5.50    4.00
   7   6   9   15.60    3.00
   6   0   9   92.69    4.80
   6   1   9   52.89    4.30
   6   5   8   -2.30    3.30
   6   7   7  226.48    6.10
   5   9   4   57.79    3.30
   4   3   6  282.87    5.40
   3  -6   4  274.67    4.10
   1  11 -11   31.50    4.60
   0   9 -10  254.47    6.50
   0   9 -18   13.60    7.00
   0   9 -19   -0.20    7.80
  -1 -10  -8  132.89    5.40
  -1 -10 -15   72.49    7.60
  -1 -10 -16   45.20    8.20
  -1   7 -10  270.17    6.50
  -1   7 -19   47.00    8.10
  -2  -9 -10   20.90    4.10
  -2  -9 -14  164.58    8.10
  -2  -9 -15   13.30    6.30
  -2   4  -9   58.49    4.00
  -2   4 -20   34.50    8.50
  -2   5 -11   43.20    4.90
  -2   5 -12   32.80    4.50
  -2   5 -18   78.29    7.80
  -3  -7 -11   86.29    5.60
  -3  -7 -14   27.90    5.70
  -3  -7 -15  141.29    8.00
  -3  -7 -16    3.10    6.10
  -3  -6  -9   64.19    4.90
  -3  -6 -17    6.70    6.30
  -3  -6 -18   -0.50    7.10
  -3  -5 -19    9.10    7.70
  -3  -4  -8   31.30    3.60
  -3  -4 -19   20.80    7.40
  -3  -1 -20    7.30    7.60
  -3   0  -9  242.78    6.20
  -3   0 -20   27.10    8.30
  -3   1 -10  249.08    6.50
  -3   2 -12  423.86    8.90
  -3   2 -17   89.39    7.50
  -3   2 -18    5.70    6.30
   9  -5  10    6.90    4.90
   9  -3  11  182.88    7.60
   9   6  11    8.20    5.10
   9   8  10 1030.90   14.20
   8   8   9   99.79    5.70
   7  -4   9   -3.00    3.70
   7   9   7   27.60    3.80
   5   4   7  275.77    6.00
   5  10   3  291.87    4.80
   5  13  -1   48.10    1.80
   4  -4   6  351.66    5.80
   4   8   3   45.40    2.50
   3  -3   5 1197.78    8.70
   3   4   4  350.36    4.60
   3   7   2   71.39    2.20
   3   9   0    1.90    1.10
   2  -7   2  527.15    3.50
   0   8  -7  150.98    4.20
  -1  -8  -4   -2.90    2.20
  -1   5  -6   27.20    2.50
  -1   8 -13    7.00    4.80
  -1   8 -14    3.80    4.70
  -1   8 -15  139.09    7.20
  -1   8 -16   28.40    6.20
  -1   8 -17    8.00    6.90
  -2  -9  -9    2.90    3.50
  -2  -9 -16   61.99    7.80
  -2  -9 -17    4.90    7.80
  -2  -8  -7 1123.59   10.80
  -2  -7  -6 1093.39    9.70
  -2   0  -5  175.88    3.90
  -2   5 -19   15.70    7.40
  -2   5 -20   15.80    8.00
  -2   6 -15   23.00    5.60
  -2   6 -16   59.29    6.20
  -3  -8 -12  214.28    7.90
  -3  -8 -13   32.50    5.60
  -3  -8 -14  395.06   10.50
  -3  -8 -15   56.29    7.30
  -3  -7 -10  245.18    6.90
  -3  -7 -17   -3.80    6.40
  -3  -7 -18    1.70    7.80
  -3  -6 -19   14.20    7.60
  -3  -1  -8  164.78    5.20
  -3   1 -20   39.70    8.30
  -3   2 -11  241.08    6.80
  -3   2 -19   22.70    7.50
  -3   3 -13  172.88    6.90
  -3   3 -14   17.80    5.30
  -3   3 -15  123.59    7.10
  -3   3 -16  137.59    7.80
  -3   3 -17    9.40    6.10
  -3   3 -18    4.40    7.10
  -4  -4 -14  113.19    6.70
  -4  -4 -15    1.40    5.10
  -4  -3 -14    7.50    5.20
  -4  -3 -15    0.80    5.40
  -4  -3 -16   15.20    6.20
   9  -6   9   -2.00    5.30
   9   5  11   30.80    5.40
   9  12   7    1.80    4.60
   9  14   5   51.49    5.10
   8  -5   9   -1.30    4.70
   8  -3  10  228.78    7.40
   8   5  10   37.20    4.80
   7  -7   7   69.49    4.90
   7   5   9  258.47    7.00
   7  10   6   75.69    4.70
   7  13   3   -1.30    3.00
   6  -6   7   71.39    4.00
   6  -4   8  238.48    6.10
   5  -6   6   54.69    3.50
   5  -4   7  892.41    9.60
   4  -6   5  762.62    7.40
   4   5   5  100.99    3.50
   3   0   5  589.54    6.20
   2  12  -8   46.90    3.20
   1 -11  -4    0.20    1.70
   1  -9  -1   39.60    1.20
   1  10  -7    1.40    2.50
   1  11 -10    8.60    3.70
   0   9  -9  215.48    5.60
   0  10 -13    3.70    4.90
   0  10 -14    4.80    4.80
   0  10 -15    7.60    5.30
   0  10 -16    4.60    5.80
   0  10 -17   16.00    6.50
  -1 -11 -10   16.60    4.70
  -1 -11 -11    1.10    4.30
  -1 -11 -12   50.49    5.80
  -1 -11 -13    0.60    5.40
  -1 -10  -7  622.04    8.40
  -1  -9  -5   -2.10    2.40
  -1   7  -9  134.39    5.10
  -1   8 -12  114.69    5.60
  -1   8 -18   53.09    7.60
  -1   8 -19   15.00    8.10
  -2 -10 -11    2.90    4.90
  -2 -10 -12   72.39    5.90
  -2 -10 -13   64.69    6.30
  -2 -10 -14   71.09    7.00
  -2 -10 -15  102.59    8.70
  -2  -9  -8  451.85    8.10
  -2  -6  -5 1908.61   11.50
  -2   2  -6  670.33    7.10
  -2   3  -7   12.80    2.70
  -2   6 -13    3.00    4.40
  -2   6 -17   80.29    7.30
  -2   6 -18   -1.10    6.40
  -3  -8 -11  120.59    6.00
  -3  -8 -16   66.19    7.50
  -3  -8 -17    2.10    6.20
  -3  -6  -8  142.49    5.00
  -3   1  -9  917.21   10.40
  -3   2 -10  166.58    5.70
  -3   2 -20   14.00    7.40
  -3   3 -12   75.09    5.40
  -3   3 -19    1.30    7.00
  -4  -5 -13  150.48    7.10
  -4  -5 -14   55.69    6.10
  -4  -5 -15   93.29    6.90
  -4  -5 -16    3.10    5.80
  -4  -5 -17   10.50    6.20
  -4  -4 -12  118.59    6.20
  -4  -4 -13   77.99    6.00
  -4  -4 -16    2.20    5.60
  -4  -4 -17   -2.00    6.10
  -4  -4 -18   40.30    7.50
  -4  -3 -12  100.79    5.90
  -4  -3 -17   89.59    7.50
  -4  -3 -18    0.60    6.80
  -4  -1 -13   57.19    5.30
  -4  -1 -14  486.95   10.60
  -4  -1 -15   54.09    6.40
  -4  -1 -17  141.19    8.60
  -4  -1 -18   -8.20    6.00
  -4   0 -16  290.97    9.60
  10  11   9   25.20    5.20
   9  -4  10   85.59    6.10
   9   4  11  100.69    6.50
   9  13   6   -1.50    3.90
   8  -2  10   19.00    4.60
   8   7   9  213.08    7.00
   7  -3   9   67.39    4.70
   7   4   9  284.07    7.20
   7  11   5    0.80    3.60
   6   4   8   36.60    3.10
   6   8   6  182.88    5.20
   4  -3   6 1466.35   10.90
   4   2   6  217.88    4.80
   3  -2   5  338.97    4.80
   3  -1   5  260.87    4.40
   2   2   3   83.29    2.30
   1  -2   2  166.68    2.00
   1  -1   2 1858.81    6.10
   0 -10  -4    4.70    2.20
   0  -7  -1  145.69    1.90
   0  10 -12    2.60    4.40
  -1 -11  -9   57.99    4.80
  -1   6  -7  123.79    3.80
  -1   8 -11   59.89    5.10
  -2 -10 -10   35.20    5.00
  -2 -10 -16   12.30    6.80
  -2   6 -12   72.19    5.20
  -2   6 -19   53.09    7.40
  -2   6 -20    3.80    7.40
  -3  -9 -13  347.97   10.10
  -3  -9 -14    7.90    5.60
  -3  -9 -15  223.38    9.60
  -3  -8 -10   54.49    4.70
  -3  -8 -18    4.90    7.40
  -3  -4  -7  383.46    6.50
  -3  -3  -7   20.10    3.30
  -3  -2  -7   39.90    3.70
  -3   0  -8 2346.57   15.20
  -3   3 -11   72.29    5.00
  -3   3 -20   20.90    8.00
  -3   4 -14   77.59    6.10
  -3   4 -15  130.29    7.20
  -3   4 -16   -0.30    5.60
  -3   4 -17   37.50    6.60
  -3   4 -18    0.30    6.40
  -3   4 -19   11.00    7.80
  -4  -6 -13  570.34   11.20
  -4  -6 -14  119.29    7.20
  -4  -6 -15   33.40    6.20
  -4  -6 -16    4.50    6.00
  -4  -6 -17    6.00    6.60
  -4  -5 -12  465.45    9.60
  -4  -5 -18   35.90    7.40
  -4  -5 -19    9.70    7.10
  -4  -4 -19   14.30    7.70
  -4  -3 -11    3.20    4.10
  -4  -3 -19    9.40    7.00
  -4  -3 -20    1.50    7.90
  -4  -1 -12    0.30    4.20
  -4  -1 -19    0.20    7.00
  -4  -1 -20   23.90    7.50
  -4   0 -17    8.50    6.10
  -4   0 -18   33.10    6.90
  -4   0 -19    8.80    6.60
  -4   1 -16   43.30    6.30
  10   9  10  609.84   12.00
  10  12   8   49.99    5.40
  10  13   7    4.10    5.50
  10  14   6    2.50    5.50
   9   0  11    6.00    5.10
   9   3  11  494.25   10.60
   9   9   9  864.81   12.70
   8  -6   8    2.30    4.60
   8  -1  10  259.17    7.60
   8   4  10  334.37    7.80
   8  10   7    1.30    4.10
   7  -5   8   59.09    4.40
   7  -2   9   47.30    4.90
   6  -7   6   41.10    3.80
   6  -3   8  138.09    5.10
   6   3   8   42.80    4.10
   6   6   7   48.50    3.90
   5  -3   7   53.39    3.70
   5   7   5  253.07    5.40
   2   4   2   13.40    1.40
   1  11  -9   17.70    3.40
  -1 -10  -6   -0.50    2.80
  -1   9 -15   -6.10    5.80
  -1   9 -16   66.29    7.30
  -1   9 -17   62.59    7.70
  -2 -10  -9  221.48    6.70
  -2 -10 -17   35.90    7.90
  -2  -8  -6  782.32    8.40
  -2   1  -5 1589.64    9.80
  -2   5  -9   97.19    4.40
  -2   6 -11  230.28    6.60
  -2   7 -15  169.38    7.60
  -2   7 -16   73.79    6.80
  -2   7 -17   -5.80    5.80
  -2   7 -18   93.09    8.50
  -3  -9 -11   29.30    5.10
  -3  -9 -12  181.48    7.20
  -3  -9 -16    7.10    6.40
  -3  -9 -17   38.20    7.50
  -3  -8  -9    1.60    4.30
  -3  -5  -7  765.82    8.80
  -3  -1  -7  532.45    7.30
  -3   2  -9   80.29    4.30
  -3   4 -20    5.30    7.50
  -4  -7 -13   22.50    5.50
  -4  -7 -14  403.46   10.40
  -4  -7 -15  139.59    7.90
  -4  -7 -16   24.30    6.60
  -4  -7 -17   -0.90    6.30
  -4  -6 -12    2.50    4.70
  -4  -6 -18   14.10    6.80
  -4  -6 -19   41.00    8.20
  -4  -5 -11    4.60    4.30
  -4  -1 -11   47.50    4.70
  -4   0 -12  173.08    6.60
  -4   0 -20   11.40    7.80
  -4   1 -14  239.48    8.20
  -4   1 -15  160.68    7.50
  -4   1 -17   87.89    7.30
  -4   1 -18   10.50    6.50
  -4   1 -19    5.80    7.20
   9  -5   9    5.30    5.40
   9  -3  10   38.80    5.40
   9   6  10  208.18    7.50
   9  10   8  139.19    6.70
   8  -4   9    5.50    4.10
   8   0  10  290.67    8.00
   8   1  10  158.68    6.60
   8   2  10  449.16    9.40
   8   3  10   97.99    4.90
   8  14   3    2.00    3.50
   7  -1   9   56.69    4.60
   7   2   9  241.88    6.70
   7   6   8   34.90    4.10
   7   8   7   14.70    3.70
   6  -8   5   36.90    3.60
   6  -2   8  223.18    6.00
   6   2   8    9.00    3.60
   6   9   5    4.80    2.80
   5  -7   5   38.30    3.20
   5  -2   7  889.91    9.60
   5   5   6 2157.88   14.00
   4  -2   6  194.28    4.60
   4  -1   6 1181.78    9.80
   4   0   6    8.90    2.80
   1 -10  -2   29.20    1.60
   0   9  -8   11.00    3.00
  -1 -11  -8  294.27    6.70
  -1   0  -2 2216.48    7.60
  -1   7  -8  392.46    6.50
  -1   8 -10  352.96    7.40
  -1   9 -14   99.29    6.20
  -1   9 -18    5.50    6.60
  -1   9 -19    5.80    7.10
  -2 -11 -12   -2.60    5.50
  -2 -11 -13   81.09    6.50
  -2 -11 -14   55.99    6.70
  -2 -11 -15   66.99    8.30
  -2  -9  -7  268.77    5.80
  -2  -7  -5 1246.78    9.40
  -2  -5  -4  566.44    5.80
  -2   7 -14    2.30    4.60
  -2   7 -19   17.70    7.30
  -2   7 -20    5.00    6.80
  -3  -9 -10   -1.30    4.40
  -3  -9 -18    1.40    6.90
  -3  -6  -7   -0.60    2.90
  -3   1  -8   84.89    4.30
  -3   3 -10   -5.20    3.50
  -3   4 -12   28.30    4.60
  -3   5 -15   -0.80    5.10
  -3   5 -16   60.89    6.60
  -3   5 -17   14.60    6.10
  -3   5 -18    7.20    6.50
  -3   5 -19    9.80    7.10
  -4  -8 -15  128.39    7.80
  -4  -8 -16   44.70    6.40
  -4  -7 -18   25.90    7.60
  -4  -7 -19   10.50    7.80
  -4  -6 -11  425.56    8.90
  -4  -5 -10  259.87    6.90
  -4  -4 -10  118.49    5.40
  -4   1 -13   66.39    5.70
  -4   1 -20   95.89    8.80
  -4   2 -15  219.68    8.40
  -4   2 -16  151.28    8.00
  -4   2 -17    2.90    6.10
  -4   2 -19   45.70    7.50
  10   8  10  162.68    7.60
  10  10   9  454.85   10.30
   9   8   9   44.30    5.40
   8   6   9  119.79    5.10
   8   8   8  306.77    7.60
   8  11   6   46.40    4.30
   8  12   5   88.99    5.20
   7  -6   7  198.48    6.30
   7   0   9  342.57    7.70
   6  -1   8  242.78    6.20
   6   0   8   95.69    4.70
   6   1   8    5.60    3.40
   6  10   4  416.26    6.70
   6  11   3  380.86    6.20
   6  12   2  665.03    7.20
   5  -5   6 1013.70    9.90
   5  -1   7  177.48    5.10
   5   0   7  617.34    8.20
   5   1   7   95.49    4.30
   4  -7   4  202.28    4.00
   4   4   5 1687.73   11.10
   4   6   4   89.69    3.10
   3  -5   4   42.90    2.30
   3   5   3  313.67    4.10
   2  12  -7    1.70    2.40
   0  10 -10   25.40    4.00
   0  11 -14   22.30    5.60
  -1   9 -13    2.00    4.10
  -2 -11 -11   12.60    4.40
  -2 -10  -8  148.89    5.60
  -2   3  -6  842.92    8.00
  -2   4  -7 1526.35   11.20
  -2   6 -10   10.60    3.60
  -3 -10 -12   48.70    6.10
  -3 -10 -13   83.99    6.50
  -3 -10 -14  199.48    8.40
  -3 -10 -15   -1.90    6.00
  -3 -10 -16  115.69    8.40
  -3 -10 -17   -0.10    7.00
  -3  -8  -8  671.33    9.30
  -3  -3  -6  579.24    7.10
  -3   0  -7   38.90    3.40
  -3   4 -11   97.39    5.20
  -3   5 -13   76.79    6.00
  -3   5 -14   47.80    5.50
  -3   5 -20   17.00    7.60
  -4  -8 -13  531.75   11.00
  -4  -8 -17   30.60    6.80
  -4  -8 -18    1.60    6.80
  -4  -6 -10  124.79    5.60
  -4   1 -12  191.98    6.80
  -4   2 -13  372.66    8.90
  -4   2 -20   13.00    7.30
  -4   3 -16   14.70    5.70
  -4   3 -17   53.59    6.90
  -4   3 -18   20.20    6.20
  -5  -5 -16   -6.80    5.40
  -5  -5 -17   52.19    6.80
  -5  -4 -16    2.30    6.00
  -5  -4 -18   43.20    7.50
  -5  -3 -15    3.80    5.40
  -5  -3 -16    6.00    6.00
  -5  -3 -18    3.90    6.70
  -5  -3 -19   16.50    6.80
  -5  -2 -16    3.90    5.90
  -5  -2 -17   99.39    7.90
  -5  -2 -18   12.50    6.50
  10  11   8   10.10    5.60
   9  -6   8    5.20    5.20
   9  -2  10  372.76    9.50
   9   5  10   20.10    5.10
   8   5   9  135.09    6.00
   7  -4   8  210.58    6.20
   7   5   8   45.40    4.30
   7  14   1    2.00    2.80
   6   5   7  277.67    6.30
   6   7   6    1.70    3.00
   5   8   4   14.20    2.80
   4  -5   5   57.79    2.80
   2  -4   3  180.08    2.80
   2   1   3 1874.61    8.40
   0  11 -13    6.70    4.80
  -1 -11  -7   81.09    4.20
  -1   9 -12    0.70    3.80
  -2 -11 -10    9.90    4.50
  -2  -6  -4 1178.08    8.40
  -2   7 -12   94.39    5.30
  -2   8 -16   24.20    5.90
  -2   8 -17  114.39    7.90
  -2   8 -18    6.70    6.70
  -2   8 -19   15.40    7.70
  -3 -10 -11  106.79    6.30
  -3  -9  -9   48.80    4.30
  -3  -4  -6  612.54    7.10
  -3  -2  -6  324.47    5.50
  -3   2  -8 1364.96   11.60
  -3   3  -9  437.96    7.70
  -3   6 -16   45.70    6.20
  -3   6 -17    2.20    5.90
  -3   6 -18   16.60    6.70
  -3   6 -19   30.70    7.00
  -4  -9 -14  288.77    9.40
  -4  -9 -15   50.59    6.60
  -4  -9 -16   30.20    6.80
  -4  -9 -17   12.50    6.90
  -4  -7 -10  210.88    6.40
  -4  -5  -9  156.28    5.50
  -4  -4  -9   12.40    3.80
  -4  -3  -9    9.50    3.80
  -4   0 -10  110.69    5.10
  -4   1 -11  194.38    6.40
  -4   3 -15  191.68    8.00
  -4   3 -19    8.50    6.30
  -4   3 -20   51.49    8.30
  -5  -6 -15  188.98    8.40
  -5  -6 -16   14.60    6.20
  -5  -6 -17    3.30    6.50
  -5  -6 -18   88.59    8.20
  -5  -5 -14  576.34   11.60
  -5  -5 -15   29.50    6.00
  -5  -5 -18   -2.40    6.20
  -5  -5 -19  103.89    9.00
  -5  -4 -14   10.70    5.40
  -5  -4 -19   -0.30    6.90
  -5  -4 -20    5.70    7.90
  -5  -3 -14  303.57    9.10
  -5  -3 -20    2.50    7.50
  -5  -2 -14    5.40    5.20
  -5  -2 -15    6.00    5.30
  -5  -2 -19   -1.30    6.60
  -5  -2 -20    6.60    7.40
  -5  -1 -17   23.30    6.50
  -5  -1 -18   14.10    6.60
  -5  -1 -19   -4.30    6.80
  -5  -1 -20    2.20    7.10
  10   7  10  514.05   11.10
  10   9   9   -1.00    5.70
   9  -4   9   21.40    4.80
   9  -1  10   26.20    5.50
   9   4  10    0.10    4.50
   9  12   6    6.10    4.10
   9  13   5   20.40    4.70
   9  14   4   -0.60    4.10
   8  -5   8   83.19    5.20
   8   9   7   19.10    4.00
   7  -7   6  258.27    6.60
   7   7   7   76.29    4.50
   6  -4   7   73.39    4.20
   5   4   6   36.50    3.50
   4  12  -2   31.00    1.40
   2  -8   1  242.18    2.20
  -1 -10  -5  961.90    8.50
  -1  -9  -4  246.98    4.20
  -1   6  -6  160.88    3.90
  -1   8  -9  333.37    6.60
  -1  10 -16   36.90    6.80
  -2 -11  -9   48.40    4.70
  -2  -9  -6  521.35    7.20
  -2  -8  -5  720.33    7.50
  -2   2  -5  300.67    4.60
  -2   7 -11   19.40    4.70
  -2   8 -14  122.19    6.90
  -2   8 -15   31.30    5.60
  -3 -11 -14   12.90    6.30
  -3 -11 -15  141.99    9.00
  -3 -11 -16   -0.20    6.90
  -3 -10 -10   22.00    4.70
  -3  -1  -6  210.88    4.60
  -3   1  -7 3368.86   16.90
  -3   4 -10   -0.50    3.50
  -3   5 -12  109.99    5.70
  -3   6 -15   62.39    6.20
  -3   6 -20   -0.40    7.40
  -4  -9 -13   -3.40    4.90
  -4  -9 -18   18.70    7.10
  -4  -8 -11   82.79    5.50
  -4  -6  -9  227.48    6.30
  -4  -1  -9 1215.58   12.10
  -4   2 -12   68.29    5.30
  -4   3 -14  323.37    8.90
  -4   4 -16  138.99    8.20
  -4   4 -17    5.10    5.90
  -4   4 -18  -10.80    6.30
  -4   4 -19   18.10    7.00
  -4   4 -20    4.00    8.10
  -5  -7 -15   26.80    6.20
  -5  -7 -16   31.70    6.70
  -5  -7 -17   41.00    7.10
  -5  -7 -18    3.70    7.00
  -5  -7 -19   75.09    8.20
  -5  -6 -14   71.49    6.60
  -5  -6 -19   -1.20    7.00
  -5  -5 -13  169.48    7.40
  -5  -4 -13  419.46    9.60
  -5  -3 -13   11.60    4.80
  -5  -2 -13  538.25   10.60
  -5  -1 -14   10.10    5.30
  -5   0 -16    9.00    6.10
  -5   0 -17   97.69    7.50
  -5   0 -18    4.70    4.80
  -5   0 -19    4.40    6.60
  -5   0 -20   90.49    9.10
  10  12   7  123.99    6.30
  10  13   6  160.88    7.20
  10  14   5   84.39    6.20
   9   1  10   70.19    5.90
   9   2  10  326.67    8.90
   9   3  10   35.70    5.30
   9   7   9  543.75   10.40
   9   9   8  296.87    8.10
   8  -2   9   48.90    4.90
   8   4   9   33.90    4.60
   8   7   8   60.49    4.90
   7  -3   8   27.50    4.00
   7   4   8  110.09    5.20
   7  10   5   37.90    3.60
   5  -4   6  142.59    4.70
   5   6   5 1518.05   11.30
   5   9   3  101.39    3.50
   4   3   5  653.83    7.10
   4   7   3    9.30    2.20
   3  -8   2   34.20    1.80
   3  -4   4  302.87    4.40
   3   2   4 1839.52   10.00
   0  10  -9  226.38    5.60
   0  11 -12    0.80    4.20
  -1   7  -7    0.60    2.60
  -1   9 -11  138.99    5.30
  -1  10 -14   -2.70    5.00
  -1  10 -15   51.29    5.90
  -2 -10  -7  525.45    7.80
  -2   6  -9  121.09    4.60
  -2   8 -13    0.50    4.80
  -3 -11 -12   74.89    6.30
  -3 -11 -13   39.50    5.60
  -3 -11 -17   14.70    7.20
  -3  -9  -8   60.49    4.50
  -3  -8  -7   26.90    3.70
  -3  -6  -6 2815.42   15.20
  -3   6 -14    6.80    4.70
  -4 -10 -14   -3.70    6.00
  -4 -10 -15   95.79    7.40
  -4 -10 -16   35.80    6.80
  -4 -10 -17   12.50    7.00
  -4 -10 -18   -4.80    7.60
  -4  -9 -12  157.38    6.90
  -4  -8 -10   21.90    4.30
  -4  -7  -9   -0.30    4.00
  -4  -4  -8   54.49    4.00
  -4   1 -10   56.09    4.50
  -4   2 -11  132.69    5.70
  -4   3 -13  -10.90    4.20
  -4   4 -15   15.60    5.60
  -5  -8 -15  233.88    9.60
  -5  -8 -16    0.30    5.90
  -5  -8 -17   -1.90    6.50
  -5  -8 -18   44.30    7.80
  -5  -7 -13  280.87    8.50
  -5  -7 -14  565.14   11.80
  -5  -5 -12  466.05    9.70
  -5  -4 -12  271.67    8.00
  -5  -3 -12  392.56    8.90
  -5  -2 -12   46.10    5.20
  -5  -1 -13   -3.90    4.70
  -5   0 -14  271.67    8.60
  -5   1 -16  128.59    7.70
  -5   1 -17   -3.80    6.00
  -5   1 -18    8.80    6.20
  -5   1 -19   43.60    7.10
  -5   1 -20   -2.10    7.50
  11  14   6  241.38    8.30
  10   6  10   90.79    6.30
   9  -5   8  154.08    7.40
   9  -3   9  164.68    7.00
   8  -6   7  152.38    5.90
   8  -4   8   41.30    5.10
   8  -1   9  282.47    7.70
   8   0   9   41.50    4.90
   8  10   6  279.77    6.90
   7  -5   7  199.18    6.00
   7  -2   8  338.77    7.50
   7  11   4  430.06    7.40
   7  12   3  837.82    9.40
   7  13   2  668.83    8.10
   6  -3   7  465.45    7.70
   6   8   5   24.20    3.20
   5  -6   5  433.56    6.60
   5   3   6  786.42    8.80
   5  11   1  297.37    4.50
   4  -9   2   11.80    2.00
   4  -4   5  529.45    6.40
   2   0   3    3.80    1.60
   1   2   1   96.29    1.30
   0   9  -7  248.98    4.70
  -1 -12  -8    0.60    2.90
  -1 -11  -6  659.43    7.80
  -2 -12 -11   -1.10    3.70
  -2   9 -17   -3.10    6.80
  -2   9 -18   23.80    7.40
  -3 -11 -11    0.50    4.70
  -3 -10  -9    9.90    4.20
  -3   5 -11   19.30    4.10
  -3   6 -13   -0.30    4.20
  -3   7 -16   11.90    6.30
  -3   7 -17   71.09    7.20
  -3   7 -18   35.20    7.10
  -3   7 -19   12.40    7.20
  -3   7 -20    8.30    7.60
  -4 -10 -13  192.58    7.80
  -4  -9 -11   30.60    4.70
  -4  -5  -8  238.38    5.90
  -4  -3  -8   40.40    3.70
  -4   0  -9   -1.00    3.60
  -4   3 -12  426.46    8.90
  -4   4 -14  183.48    7.50
  -4   5 -17    6.70    6.40
  -4   5 -18   -0.40    6.10
  -4   5 -19    4.10    6.90
  -4   5 -20   11.90    6.90
  -5  -8 -14   59.49    6.30
  -5  -8 -19   -5.60    6.60
  -5  -6 -12  413.66    9.30
  -5  -5 -11  560.24    9.80
  -5  -3 -11  287.77    7.50
  -5  -1 -12   91.59    5.70
  -5   1 -14  119.69    6.60
  -5   1 -15   -3.20    5.30
  -5   2 -17   49.10    6.80
  -5   2 -18   -1.50    6.30
  -5   2 -19    0.30    6.80
  -5   2 -20   91.79    8.80
  -6  -4 -18   34.00    6.80
  -6  -4 -19   39.20    7.60
  10   5  10   72.39    6.20
  10   8   9  616.24   11.70
  10  10   8   -5.00    4.70
   9   8   8  665.73   11.00
   9  10   7  304.57    7.90
   8   1   9  488.95    8.90
   8   6   8   44.30    4.50
   7  -1   8    2.80    3.60
   7   3   8  189.18    5.50
   7   6   7   28.40    3.80
   7   8   6   51.89    4.00
   6  -7   5  430.26    7.20
   6   3   7  169.38    5.40
   6   6   6 2060.49   14.60
   5  -3   6  839.42    9.00
   4   2   5  378.36    5.60
   4   5   4 1483.35    9.90
   3   6   2   27.50    1.80
   2  -2   3  144.29    2.70
   2  -1   3   86.99    2.20
   0  11 -11    1.10    3.80
  -1  10 -13   35.60    4.60
  -2 -12 -10   -0.40    3.30
  -2  -7  -4  242.18    4.20
  -2   7 -10  403.56    7.50
  -2   9 -16   93.39    7.00
  -3  -7  -6   12.70    2.60
  -3   0  -6  664.93    7.20
  -3   3  -8  213.68    5.30
  -3   4  -9   83.29    4.30
  -3   6 -12    0.20    4.70
  -3   7 -15   48.20    5.90
  -4 -11 -16   34.80    7.60
  -4 -11 -17    9.00    7.40
  -4 -10 -12   84.79    5.90
  -4  -9 -10    9.00    4.60
  -4   5 -16   14.20    5.70
  -5  -9 -15   -2.00    5.60
  -5  -9 -16   39.60    6.80
  -5  -9 -17    1.10    6.60
  -5  -9 -18   -3.50    6.90
  -5  -8 -13  263.17    8.50
  -5  -7 -12   90.29    5.80
  -5   2 -15  257.07    8.80
  -5   2 -16    1.20    5.50
  -5   3 -19   40.40    6.80
  -5   3 -20   13.50    8.20
  -6  -6 -17   66.39    7.30
  -6  -6 -18   19.30    7.20
  -6  -6 -19   70.29    8.70
  -6  -5 -16   13.30    6.10
  -6  -5 -17   29.50    6.80
  -6  -5 -18   87.89    7.90
  -6  -5 -19   77.49    8.80
  -6  -5 -20    2.40    8.10
  -6  -4 -17   89.19    7.40
  -6  -4 -20   75.99    8.70
  -6  -2 -17  127.29    8.20
  -6  -2 -18   23.40    6.80
  -6  -2 -19    5.00    7.00
  -6  -2 -20   22.80    7.90
  -6  -1 -18   47.70    6.90
  -6  -1 -19   21.50    6.80
  -6  -1 -20   31.60    7.60
  10   2  10   13.80    5.40
  10   3  10   34.40    5.60
  10  11   7    1.90    4.50
   9  -6   7   97.69    6.50
   9   5   9  231.78    7.60
   9  11   6    5.80    4.50
   8  -3   8   45.00    5.20
   8  12   4  223.58    6.40
   8  14   2   11.30    3.60
   7   1   8  113.79    5.20
   6  -8   4  353.86    6.50
   6  -2   7  114.89    4.70
   6   2   7    5.00    3.40
   6   9   4   17.50    3.40
   5   2   6   27.60    3.40
   4  -6   4    2.10    2.10
   4  -3   5  171.98    4.10
   4   8   2  130.29    3.10
   3  -3   4   53.19    2.40
   3   4   3  548.65    5.20
  -1   8  -8   80.09    3.90
  -1  10 -12   15.00    4.30
  -2   4  -6   56.79    2.90
  -2   5  -7    4.40    2.30
  -2   9 -15   57.79    5.90
  -3 -12 -13   25.00    5.80
  -3 -11 -10    4.50    4.30
  -3  -4  -5    7.20    2.30
  -3   2  -7   34.30    3.30
  -3   5 -10   55.79    4.30
  -3   7 -14   58.49    5.60
  -4 -11 -14   91.99    6.90
  -4 -11 -15   20.90    6.10
  -4 -10 -11    6.60    4.90
  -4  -7  -8  123.49    5.00
  -4  -1  -8    3.30    2.50
  -4   1  -9  604.64    8.80
  -4   2 -10    4.10    3.70
  -4   3 -11   13.30    4.20
  -4   5 -15  142.79    7.40
  -5 -10 -17    3.70    7.30
  -5 -10 -18    1.60    7.80
  -5  -9 -13   85.09    6.90
  -5  -9 -14  231.18    8.60
  -5  -7 -11  316.57    8.10
  -5  -1 -11  185.58    6.50
  -5   0 -12   70.29    5.30
  -5   1 -13  336.77    8.80
  -5   2 -14   31.60    5.50
  -5   3 -16  119.89    7.30
  -5   3 -17   -0.50    5.90
  -5   3 -18   22.70    6.30
  -6  -7 -16    1.70    6.00
  -6  -7 -17   10.50    6.60
  -6  -7 -18  102.09    8.50
  -6  -7 -19   40.70    8.10
  -6  -6 -15   20.40    6.00
  -6  -6 -16   56.99    6.60
  -6  -5 -15  211.88    8.60
  -6  -4 -14  349.17    9.50
  -6  -4 -15    2.40    3.90
  -6  -2 -15   10.70    5.60
  -6  -2 -16    1.40    4.30
  -6  -1 -16  171.98    8.40
  -6  -1 -17    5.50    6.30
  -6   0 -18   -2.80    6.00
  -6   0 -19   -1.20    7.10
  -6   0 -20    8.60    7.70
  10   9   8  270.37    8.20
   9  -4   8    9.10    4.70
   9  -1   9  252.17    8.10
   9   4   9   63.99    5.50
   9  12   5   21.10    4.60
   8  -5   7   15.90    4.10
   8   5   8   84.39    5.10
   8  13   3  237.78    6.00
   7  -6   6  103.89    4.80
   6  -1   7  367.66    6.90
   6   0   7    8.60    3.30
   6  13   0   14.60    2.40
   5  -7   4  108.79    4.00
   5  -2   6  470.35    7.00
   5   1   6  716.73    8.40
   5   5   5  937.71    9.10
   5   7   4   74.29    3.30
   4  -2   5  714.23    7.50
   4   1   5   58.59    3.00
   3   0   4  388.46    4.80
   2   3   2  178.38    2.60
   2   5   1   -0.10    0.90
   0  -9  -2   56.99    1.70
  -2 -12  -9    0.40    3.00
  -2 -10  -6  591.64    7.50
  -2  -9  -5  443.46    6.00
  -2   3  -5  381.46    5.20
  -2   6  -8   89.69    3.80
  -2   8 -11  310.17    7.30
  -2   9 -14    6.50    4.50
  -3 -12 -12   14.60    4.50
  -3 -10  -8  333.47    7.00
  -3  -9  -7  707.93    8.70
  -3  -5  -5 3031.90   14.50
  -3  -2  -5   46.30    2.80
  -3   8 -17   12.70    6.10
  -3   8 -18   18.50    6.70
  -3   8 -19   23.80    7.20
  -3   8 -20    5.40    7.60
  -4 -11 -13   29.80    5.50
  -4  -4  -7   25.60    3.40
  -4   0  -8  956.40   10.20
  -4   5 -14   43.70    5.50
  -4   6 -17    4.60    5.80
  -4   6 -18   13.60    6.70
  -4   6 -19    4.80    6.50
  -4   6 -20    6.00    7.40
  -5 -10 -15   93.79    7.40
  -5 -10 -16    2.20    5.70
  -5  -6 -10  260.67    7.00
  -5  -3 -10    3.30    3.80
  -5   1 -12    3.60    4.40
  -5   4 -18   23.10    7.20
  -5   4 -19    9.60    7.00
  -5   4 -20   73.79    8.60
  -6  -8 -16   34.90    6.70
  -6  -8 -17    0.50    6.40
  -6  -8 -18   -5.90    6.90
  -6  -8 -19   54.49    8.40
  -6  -7 -15  143.19    7.90
  -6  -5 -14   26.70    4.40
  -6  -2 -14   80.29    6.40
  -6  -1 -15   21.60    6.00
  -6   0 -16  136.29    7.80
  -6   0 -17   90.49    7.60
  -6   1 -19    6.80    6.60
  -6   1 -20   91.59    9.10
  11  13   6   55.99    6.70
  10  -2   9  264.37    8.90
  10   6   9  510.75   10.70
  10  13   5   12.30    5.20
   9   0   9  272.37    8.20
   9   1   9  217.78    7.60
   9   3   9    0.20    4.50
   9   7   8  200.08    7.00
   9  14   3   17.40    3.80
   8  -2   8  103.89    5.50
   8   4   8   41.80    4.50
   8   9   6   23.50    4.00
   7   5   7    5.20    2.50
   7   9   5   45.60    3.70
   6   5   6    9.80    3.30
   6  10   3   45.20    3.50
   5  -5   5  332.97    6.00
   5  -1   6  281.17    5.60
   5   0   6   92.09    4.10
   4  -1   5  322.67    5.20
   3  -1   4   38.90    2.20
   1  11  -7    4.00    2.30
   1  12  -9   -2.70    2.90
   0  11 -10  152.78    5.10
  -2   9 -13   37.20    5.40
  -3 -12 -11    6.30    4.60
  -3 -11  -9  100.89    5.40
  -3  -8  -6 1922.61   12.80
  -3  -6  -5   91.19    3.60
  -3   6 -11  202.68    6.30
  -3   7 -13   -1.80    4.10
  -3   8 -16   99.79    7.20
  -4 -12 -15   26.20    6.80
  -4 -11 -12   -4.80    4.40
  -4 -10 -10    0.00    3.60
  -4  -9  -9   34.30    4.10
  -4  -8  -8  147.99    5.50
  -4  -6  -7 1042.40   10.50
  -4   5 -13    9.20    4.60
  -4   6 -16   12.80    5.60
  -5 -11 -17    3.90    7.30
  -5 -11 -18   -4.10    7.40
  -5 -10 -13   26.60    6.00
  -5 -10 -14   25.50    5.90
  -5  -7 -10    9.00    4.00
  -5   0 -11    3.00    3.90
  -5   2 -13   47.40    5.40
  -5   3 -14  319.17    9.40
  -5   4 -17   35.50    6.60
  -6  -9 -17    3.70    6.80
  -6  -9 -18   -1.10    6.90
  -6  -9 -19    8.40    7.30
  -6  -8 -15   59.29    6.80
  -6  -7 -14   12.30    5.70
  -6  -6 -13   21.40    5.60
  -6   0 -15   37.70    6.20
  -6   1 -17   30.80    6.80
  -6   1 -18    3.20    6.10
  10  -1   9   10.00    5.40
  10  14   4    2.40    4.30
   9  -5   7   28.40    5.60
   9  -3   8   93.19    5.90
   8  -6   6    8.90    4.60
   8  -1   8   20.20    4.20
   7  -3   7  248.38    6.50
   7   4   7  117.59    5.10
   6  -6   5   -0.40    3.20
   6  -4   6  608.54    8.40
   6  11   2  249.97    5.10
   6  12   1  188.28    4.30
   4   9   1    3.60    1.60
   4  11  -1    2.50    1.40
  -1  -7  -2   -0.50    1.50
  -1   9  -9  247.68    5.70
  -1  10 -11    0.50    3.90
  -2  -8  -4  608.54    6.20
  -3  -1  -5  399.46    5.30
  -3   4  -8  566.74    7.70
  -3   8 -15   52.99    5.70
  -4 -12 -14    7.60    5.50
  -4 -11 -11   39.00    5.30
  -4   2  -9   97.59    4.70
  -4   3 -10  158.98    5.60
  -4   4 -11  113.89    5.50
  -4   6 -15   30.10    5.70
  -4   7 -19   28.20    7.40
  -4   7 -20    2.40    7.40
  -5 -11 -15    8.80    6.00
  -5 -11 -16   25.50    6.80
  -5  -9 -11    8.60    5.00
  -5  -5  -9  195.18    6.00
  -5  -4  -9  249.38    6.50
  -5  -3  -9   76.59    4.60
  -5  -1 -10   27.10    3.30
  -5   4 -16    5.80    5.80
  -5   5 -19   26.60    7.90
  -5   5 -20    7.60    7.40
  -6  -9 -15   91.39    7.30
  -6  -9 -16   43.90    6.70
  -6  -8 -14  224.38    8.50
  -6  -7 -13  285.47    8.70
  -6  -5 -12   84.79    6.00
  -6  -4 -12  669.33   11.30
  -6   0 -14   74.79    6.10
  -6   1 -16   42.00    6.50
  -6   2 -18    5.00    6.40
  -6   2 -19   35.70    7.30
  -6   2 -20   10.70    7.00
  -7  -6 -18   40.30    7.50
  -7  -6 -19   97.89    9.10
  -7  -6 -20   -4.00    6.70
  -7  -5 -18   95.09    8.60
  -7  -5 -19   11.80    7.20
  -7  -5 -20   77.19    8.90
  -7  -4 -17   90.69    7.70
  -7  -4 -18    5.90    6.90
  -7  -4 -19  114.29    8.70
  -7  -4 -20   17.00    7.60
  -7  -3 -18  140.89    9.00
  -7  -3 -19    5.40    7.10
  -7  -3 -20   64.69    8.60
  -7  -2 -19   47.20    8.00
  -7  -2 -20   40.30    8.40
  10   5   9  109.19    5.70
  10   8   8   19.90    5.30
  10  10   7   10.40    4.50
   9   6   8  256.27    7.50
   9  10   6  144.89    6.00
   8  -4   7  106.19    5.40
   8   0   8  123.19    5.70
   8   1   8   -1.00    3.80
   8   2   8  144.09    5.90
   8  10   5  123.09    5.60
   7  -5   6  165.48    5.60
   7  -2   7  157.78    5.60
   7  10   4   -0.40    2.90
   7  14   0    2.60    3.00
   6   4   6 1185.18   11.20
   5  -8   3   19.60    2.90
   5   4   5 1928.81   12.70
   5   8   3  112.99    3.70
   4  -7   3   13.70    2.30
   4  -5   4  485.95    6.00
   4   6   3  578.14    6.00
   1   9  -4  164.98    2.30
  -1 -11  -5    2.20    2.30
  -1   7  -6  111.79    3.40
  -2 -12  -8   -0.30    2.70
  -2   8 -10    5.60    3.80
  -2   9 -12   22.30    4.60
  -2  10 -15   58.89    6.70
  -3 -12 -10    5.50    4.10
  -3   7 -12   40.10    4.40
  -3   8 -14   32.50    5.70
  -4 -12 -13   -0.80    5.00
  -4  -1  -7  308.37    6.10
  -4   1  -8  540.05    7.90
  -4   5 -12   59.09    5.10
  -4   6 -14   77.59    5.90
  -4   7 -17   24.40    6.30
  -4   7 -18    0.50    6.20
  -5 -11 -14   46.30    6.40
  -5 -10 -12    6.30    4.60
  -5  -8 -10   30.10    4.40
  -5  -2  -9   -0.40    3.70
  -5   1 -11   35.10    3.50
  -5   2 -12  301.97    7.90
  -5   3 -13  301.67    8.30
  -5   4 -15  273.17    8.90
  -5   5 -17    7.50    6.60
  -5   5 -18    7.10    6.40
  -6 -10 -16   32.90    6.70
  -6 -10 -17    4.50    6.80
  -6 -10 -18   14.20    7.40
  -6  -9 -14   19.30    5.70
  -6  -8 -13    5.10    5.10
  -6  -6 -12  283.27    8.20
  -6  -2 -12  588.64   10.60
  -6  -1 -13  116.29    6.40
  -6   1 -15  237.58    8.70
  -6   2 -16   71.49    7.50
  -6   2 -17   11.60    6.30
  -6   3 -19   18.70    7.80
  -6   3 -20   25.00    7.80
  -7  -8 -19   12.40    7.00
  -7  -7 -17   -2.10    6.20
  -7  -7 -18   20.00    7.30
  -7  -7 -19   14.60    7.20
  -7  -6 -16    2.50    5.90
  -7  -6 -17   30.20    6.60
  -7  -5 -16   57.49    7.00
  -7  -3 -16   21.80    6.30
  -7  -3 -17   40.40    6.80
  -7  -2 -17  118.39    8.10
  -7  -2 -18    2.50    6.20
  -7  -1 -18   78.19    7.50
  -7  -1 -19   28.00    7.50
  -7  -1 -20    3.70    7.40
  10  -3   8  107.29    6.80
  10   3   9   47.00    5.60
   9  -6   6   54.09    5.90
   9  -2   8   49.40    5.30
   9   5   8   25.60    4.60
   9   8   7   20.00    4.60
   8   6   7    3.60    3.70
   7  -1   7    2.90    3.40
   7   3   7   72.29    4.60
   7  11   3   28.10    3.80
   6  -3   6    8.60    3.10
   5  -4   5  382.06    6.30
   3   3   3 1525.55    8.50
   3   7   1   60.39    2.00
  -3 -11  -8   -0.80    3.60
  -3  -7  -5 1906.31   11.70
  -3   0  -5  594.24    6.50
  -3   2  -6 1155.58    9.40
  -3   6 -10   42.60    4.00
  -3   9 -17   49.50    6.70
  -4 -12 -12    6.30    5.20
  -4 -11 -10   82.39    5.50
  -4   7 -16   48.10    6.20
  -5 -12 -16    8.90    7.50
  -5 -12 -17    2.10    7.00
  -5 -11 -13   -2.60    5.00
  -5  -7  -9   45.60    4.30
  -5   4 -14   47.50    5.80
  -5   5 -16   34.60    6.20
  -6 -11 -18   -0.60    7.90
  -6 -10 -15   64.99    6.90
  -6  -9 -13   70.39    6.80
  -6   0 -13   46.70    5.50
  -6   3 -18    1.90    6.30
  -7  -9 -19   18.30    8.40
  -7  -8 -17    2.80    6.50
  -7  -8 -18   18.40    6.80
  -7  -7 -16    2.60    6.10
  -7  -6 -15    8.20    5.90
  -7  -5 -15   40.80    6.50
  -7  -3 -15   12.00    5.80
  -7  -2 -16   33.70    6.60
  -7  -1 -17   80.49    7.70
  -7   0 -18    2.40    6.10
  -7   0 -19   -4.70    6.80
  -7   0 -20   28.80    8.10
  11  12   6  165.08    7.50
  10   7   8  984.80   13.90
  10   9   7   20.90    5.10
   9  -4   7  141.49    6.40
   9  -1   8  501.75   10.10
   9  11   5   36.20    4.30
   8  -3   7    0.20    3.80
   8   8   6  115.79    5.30
   8  11   4  261.67    6.40
   7   8   5    4.80    3.20
   7  12   2    3.30    3.20
   7  13   1   24.80    3.10
   6  -7   4   95.09    4.40
   6   3   6   68.49    4.20
   6   6   5   52.09    3.70
   6   8   4    0.10    2.70
   5   6   4 1730.73   11.60
   3  -5   3   15.50    1.90
   2 -10  -1   35.90    1.20
  -1 -12  -6   -0.60    2.10
  -1   8  -7  582.64    6.70
  -2   5  -6  499.25    6.10
  -2   6  -7   43.00    3.20
  -2  10 -14   65.79    5.40
  -3   7 -11   59.79    5.10
  -3   9 -16    2.10    5.40
  -4  -5  -6 2137.69   13.50
  -4  -4  -6  389.16    6.30
  -4   0  -7  569.64    7.70
  -4   4 -10   10.40    3.70
  -4   6 -13   43.10    4.90
  -4   7 -15   35.60    6.40
  -5 -12 -15    6.90    6.00
  -5 -11 -12   70.89    6.10
  -5 -10 -11   87.49    5.50
  -5  -9 -10   61.59    4.90
  -5  -8  -9   -0.20    4.10
  -5   1 -10   42.00    4.30
  -5   2 -11    5.90    4.20
  -5   3 -12    2.80    4.40
  -5   6 -18    7.30    7.00
  -5   6 -19   -0.10    6.90
  -5   6 -20   23.80    7.80
  -6 -11 -16   41.80    7.00
  -6 -11 -17    2.40    6.70
  -6 -10 -14   41.20    6.10
  -6  -7 -11    4.90    4.30
  -6  -6 -11  167.48    6.60
  -6  -1 -12   18.10    3.60
  -6   2 -15   59.19    6.40
  -6   3 -17   29.90    6.20
  -6   4 -19   38.30    8.00
  -6   4 -20   49.90    8.20
  -7  -9 -17    7.60    6.60
  -7  -9 -18    2.30    7.10
  -7  -8 -15   -2.10    6.50
  -7  -8 -16   12.00    6.00
  -7  -7 -15   91.29    7.10
  -7  -6 -14  172.18    8.00
  -7  -5 -14  283.57    9.10
  -7  -4 -14  278.67    9.20
  -7  -2 -15   10.70    5.70
  -7  -1 -16   16.70    6.30
  -7   0 -17   29.00    6.60
  -7   1 -19   17.20    7.10
  -7   1 -20   66.89    8.60
  11  10   7    6.80    5.30
  11  13   5   72.39    6.10
  11  14   4   29.20    6.10
  10  -4   7  108.79    7.30
  10  -2   8   22.70    5.40
  10   6   8   11.30    5.00
  10  12   5   40.00    5.00
   9   0   8   37.80    5.20
   9   2   8    4.60    4.20
   9  12   4   -0.30    3.70
   8  -5   6  204.28    6.50
   8   5   7    2.30    3.70
   8  12   3  184.58    6.00
   8  13   2    2.40    3.70
   8  14   1   28.70    3.80
   7  -6   5  459.45    8.30
   6  -5   5  757.42    9.40
   6  -2   6  338.57    6.60
   6   2   6  379.06    6.90
   5   3   5  172.58    4.60
   4   3   4 1922.41   11.10
   0  11  -9   31.00    3.30
  -1  10 -10  238.78    5.90
  -2 -10  -5   11.00    2.30
  -2   7  -8   51.89    3.70
  -3 -12  -9   18.20    3.30
  -3   9 -15  105.39    7.00
  -4 -12 -11   86.99    5.40
  -4  -6  -6  634.94    8.00
  -4  -3  -6  278.37    5.20
  -4   2  -8 1098.69   10.80
  -4   5 -11   57.79    4.70
  -4   8 -18   40.30    6.90
  -5 -12 -14   -1.90    5.50
  -5  -4  -8    1.50    3.30
  -5  -3  -8    9.00    3.70
  -5   5 -15   29.20    5.60
  -5   6 -17   -5.60    5.70
  -6 -11 -15   11.70    6.10
  -6 -10 -13    5.30    5.10
  -6  -9 -12   37.60    5.20
  -6  -2 -11   -3.20    4.00
  -6   2 -14  329.57    9.30
  -6   3 -16   43.50    6.10
  -6   4 -18   31.40    6.90
  -7 -10 -18    6.40    7.00
  -7  -9 -16    4.50    6.10
  -7  -7 -14   62.59    6.50
  -7  -3 -14   79.29    6.50
  -7  -2 -14  161.28    7.70
  -7  -1 -15    4.90    5.60
  -7   0 -16  167.38    8.50
  -7   1 -18   -0.40    6.50
  -7   2 -20   19.10    7.10
  -8  -7 -19   16.80    7.30
  -8  -6 -18   42.00    7.20
  -8  -6 -19    0.20    7.30
  -8  -5 -18    7.40    7.20
  -8  -5 -19  109.39    9.30
  -8  -5 -20   26.70    7.90
  -8  -4 -19   16.80    7.50
  -8  -4 -20   19.00    7.40
  -8  -3 -19   43.10    8.00
  -8  -3 -20  104.69    9.40
  -8  -2 -20   -6.60    7.10
  10  -1   8  225.38    8.20
  10  13   4   10.30    4.50
  10  14   3   12.90    4.50
   9  -5   6  138.39    7.00
   9  -3   7   -4.20    4.30
   9  13   3   19.50    4.00
   9  14   2   13.30    3.70
   8  -2   7    4.70    3.80
   8   4   7  118.49    5.40
   7   5   6  597.74    8.80
   6  -8   3  113.69    4.60
   6  -1   6   12.50    3.30
   6   0   6  111.89    4.60
   6   1   6  117.09    4.70
   5   2   5  469.25    6.70
   4  -4   4    1.70    1.90
   3   5   2   33.90    1.70
   2   2   2   35.80    1.60
   1  12  -8    8.80    2.60
  -2   4  -5  302.27    4.50
  -2  10 -13    6.70    4.60
  -3  -8  -5  309.37    5.10
  -3  -5  -4  593.24    6.30
  -3  -4  -4  348.37    4.90
  -3  -3  -4   68.99    2.80
  -3   4  -7   81.69    4.00
  -3   5  -8  255.27    5.60
  -4 -11  -9   14.60    4.10
  -4   6 -12   28.50    5.10
  -4   7 -14   -0.40    4.60
  -4   8 -17   13.60    6.20
  -5 -12 -13   22.40    5.40
  -5 -11 -11   56.59    5.60
  -5 -10 -10   98.89    5.30
  -5  -9  -9   62.49    4.90
  -5  -7  -8   84.99    4.60
  -5  -2  -8   66.19    4.40
  -5   5 -14  308.77    8.80
  -5   6 -16   27.70    6.50
  -5   7 -20    5.60    7.80
  -6 -12 -16    2.40    7.30
  -6 -12 -17   52.69    7.60
  -6 -11 -14   -2.70    5.30
  -6  -8 -11   51.09    4.90
  -6  -6 -10    9.80    4.20
  -6  -5 -10  228.58    6.80
  -6  -4 -10  183.18    6.40
  -6  -1 -11  238.88    7.10
  -6   3 -15  134.29    7.60
  -6   4 -17   -4.00    5.90
  -6   5 -20   14.40    8.30
  -7 -10 -16   20.20    6.50
  -7 -10 -17   44.10    7.00
  -7  -9 -15   65.69    6.90
  -7  -8 -14  148.49    7.60
  -7  -7 -13   95.69    6.60
  -7  -6 -13  384.56    9.80
  -7  -5 -13  305.37    8.90
  -7  -1 -14   10.40    5.20
  -7   0 -15   -2.10    5.40
  -7   1 -17   61.19    7.00
  -7   2 -18    3.90    7.10
  -7   2 -19   19.10    7.30
  -8  -8 -18    4.50    7.60
  -8  -8 -19   20.20    7.80
  -8  -7 -17   -1.70    6.00
  -8  -7 -18    8.50    7.10
  -8  -6 -17    5.10    6.60
  -8  -4 -17    3.90    6.60
  -8  -3 -18   35.00    7.50
  -8  -2 -18   92.19    7.90
  -8  -2 -19   62.49    8.60
  -8  -1 -20   32.00    8.30
  11  11   6   42.00    5.90
  10   0   8   42.50    5.80
  10   5   8  401.46    9.00
  10   8   7  173.68    7.20
  10  10   6    3.40    4.50
   9   6   7  237.98    7.20
   8  -6   5  185.48    6.70
   8  -4   6    5.40    4.50
   7  -7   4  552.14    9.00
   7  -3   6  189.38    5.80
   7   9   4  327.97    6.50
   6   9   3  407.36    6.30
   5  -2   5    5.50    2.70
   5  10   1   30.00    2.40
   5  12  -1   92.69    3.00
   4   2   4 1093.39    8.50
   4   7   2   38.00    2.40
   3   8   0   29.10    1.70
   1  10  -5   65.29    2.00
  -1  -4  -1   80.89    1.50
  -2  -9  -4   29.90    2.50
  -2   8  -9  653.63    8.50
  -3  -2  -4 1884.41   10.50
  -3   1  -5  266.47    4.60
  -3   6  -9    5.10    3.20
  -3   8 -12   39.80    4.40
  -3   9 -14   88.19    6.20
  -4 -12 -10   15.40    4.40
  -4  -9  -7  301.87    6.10
  -4  -1  -6  131.19    4.20
  -4   1  -7  300.37    6.00
  -4   8 -16    8.30    5.60
  -5 -12 -12   49.50    5.90
  -5   2 -10   13.20    3.90
  -5   3 -11  132.79    5.80
  -5   4 -12  377.26    8.60
  -5   7 -19   25.00    7.00
  -6 -12 -15   23.80    6.80
  -6 -11 -13   48.20    6.30
  -6 -10 -12   41.90    5.40
  -6  -9 -11   95.59    5.80
  -6  -7 -10   20.20    4.40
  -6  -2 -10  275.27    7.10
  -6   1 -12   67.99    5.50
  -6   2 -13  122.59    6.60
  -6   3 -14   26.10    6.20
  -6   4 -16   46.80    6.50
  -6   5 -19   23.30    7.20
  -7 -11 -17   -3.20    6.70
  -7 -11 -18   57.09    8.30
  -7 -10 -15   25.30    6.20
  -7  -8 -13   72.79    6.40
  -7  -2 -13  375.26    9.60
  -7   1 -16   -4.60    5.90
  -7   2 -17   -0.10    5.70
  -7   3 -20   63.79    8.50
  -8  -9 -18   23.40    7.00
  -8  -9 -19    4.50    7.70
  -8  -8 -17   13.60    6.80
  -8  -7 -16    6.10    6.20
  -8  -6 -16    3.70    6.30
  -8  -5 -16    0.70    6.00
  -8  -4 -16   97.59    7.80
  -8  -3 -17  140.09    8.50
  -8  -2 -17   26.60    6.80
  -8  -1 -18   49.00    7.20
  -8  -1 -19   13.80    7.70
  -8   0 -20   14.20    7.30
  11   9   7   -1.20    5.10
  10  -3   7    9.80    5.00
  10   1   8   31.50    5.40
  10   2   8   71.49    6.10
  10   3   8  102.09    6.40
   9  -6   5    5.90    5.20
   9  -2   7  105.39    6.10
   9   8   6   92.49    5.40
   9  10   5   28.10    4.30
   8   0   7   11.50    4.00
   8   1   7  104.59    5.30
   8   2   7   44.00    4.40
   7  -5   5   44.00    4.50
   7   4   6  182.28    5.70
   6  -4   5    9.40    3.50
   5  -7   3  114.99    4.10
   5   0   5  670.73    7.80
   5   1   5   34.60    3.20
   5   7   3   88.39    3.60
   5  11   0   15.10    2.30
   4  -6   3  179.18    3.90
   4  -3   4  196.08    4.10
   4   5   3   95.19    3.00
   3  -4   3   65.69    2.50
   3   2   3 1678.33    8.80
   1   1   1 1431.46    4.40
   0  10  -7   19.10    2.40
  -1   2  -2  199.48    2.50
  -3 -12  -8   25.90    3.50
  -3 -10  -6  214.18    4.90
  -3  -6  -4 2228.48   11.60
  -3   3  -6   58.59    3.10
  -3   7 -10  147.99    5.20
  -4   4  -9   64.99    4.20
  -4   5 -10   39.10    4.70
  -4   7 -13    7.40    4.30
  -4   8 -15   94.69    7.10
  -5  -8  -8   -4.90    3.40
  -5   1  -9   82.79    4.70
  -5   5 -13  108.69    6.10
  -5   6 -15   64.39    6.10
  -5   7 -18   11.40    6.30
  -6 -12 -14   11.70    6.40
  -6   0 -11    9.90    3.20
  -6   4 -15   91.99    7.40
  -6   5 -18   23.30    6.90
  -7 -11 -16   42.50    7.00
  -7 -10 -14    0.50    6.10
  -7  -9 -13    9.40    4.90
  -7  -6 -12    0.00    4.90
  -7   0 -14   57.29    6.20
  -7   1 -15  195.38    8.40
  -7   3 -18   27.90    7.50
  -7   3 -19   12.60    7.30
  -8  -9 -17   40.00    7.40
  -8  -8 -16    6.10    6.40
  -8  -6 -15   68.89    7.00
  -8  -4 -15   26.90    6.30
  -8  -3 -16    2.10    5.90
  -8  -1 -17  179.18    9.10
  -8   0 -19   34.20    7.90
  11  12   5    0.90    5.10
  10  -2   7    8.10    5.60
  10   7   7    1.80    4.70
   9   5   7   51.39    4.80
   8   6   6   98.69    5.00
   8  10   4  743.13   10.10
   7   3   6  614.34    9.00
   7  10   3 1377.46   12.20
   6  -6   4  454.85    7.50
   4   1   4 1003.10    8.20
   2   6   0  147.39    1.90
  -1  11 -11   53.69    4.40
  -2   9 -10  392.36    7.20
  -2  10 -12   -0.70    4.00
  -3  -1  -4    4.20    2.10
  -3   9 -13   29.80    5.00
  -4 -13 -11    0.90    3.60
  -4  -8  -6  146.79    4.80
  -4   6 -11   55.09    5.10
  -5 -13 -13   12.60    5.30
  -5 -12 -11  104.39    6.20
  -5 -11 -10   43.60    4.40
  -5 -10  -9    5.70    3.60
  -5  -5  -7  130.89    4.80
  -5  -4  -7  263.87    6.00
  -5   7 -17    2.80    6.00
  -6 -10 -11    6.10    4.40
  -6  -6  -9   31.50    4.20
  -6  -5  -9   -1.60    3.80
  -6  -4  -9  133.19    5.60
  -6   5 -17   15.10    6.20
  -6   6 -20   24.60    7.80
  -7 -12 -17   74.19    8.10
  -7 -12 -18    4.80    7.70
  -7 -11 -15    5.30    6.00
  -7  -8 -12   14.10    5.00
  -7   2 -16  102.49    7.30
  -7   3 -17   18.20    7.10
  -7   4 -20    1.80    7.30
  -8 -10 -17   31.50    7.40
  -8 -10 -18   35.80    7.80
  -8  -9 -16    7.30    6.40
  -8  -8 -15   78.69    7.20
  -8  -7 -15   21.40    6.00
  -8  -3 -15   15.60    6.20
  -8  -1 -16    7.00    5.90
  -8   0 -18   43.20    7.00
  -8   1 -19   12.60    7.30
  -8   1 -20    9.40    7.70
  -9  -7 -19    9.00    7.30
  -9  -6 -19   12.30    7.60
  -9  -5 -19   24.90    8.10
  -9  -4 -19   12.90    7.50
  -9  -4 -20   52.99    8.90
  -9  -3 -20   -0.70    8.00
  11  10   6   12.40    5.30
  11  13   4    2.00    4.90
  10  -4   6    4.40    5.30
  10  12   4   22.70    4.70
   9   0   7  112.89    6.10
   9  11   4    3.60    3.90
   8  -5   5   -2.70    4.40
   8   8   5   28.50    4.00
   8  11   3  478.25    8.50
   7  -1   6   -2.70    3.30
   7   2   6  391.76    7.50
   6  -3   5  465.85    7.60
   6   4   5    3.20    3.20
   6  13  -1   33.50    2.90
   4  -2   4  106.39    3.40
   2  -7   1  128.39    2.20
  -1  10  -9   35.00    3.30
  -3  -9  -5  338.27    5.40
  -3   8 -11  141.09    5.40
  -4 -12  -9   81.79    5.10
  -4 -11  -8   14.50    3.20
  -4 -10  -7   91.39    4.50
  -4   0  -6   10.60    2.80
  -4   2  -7 1252.97   10.90
  -4   8 -14    6.70    5.30
  -5  -9  -8   38.40    4.00
  -5  -6  -7  916.91   10.00
  -5  -3  -7   41.80    3.90
  -5   0  -8    3.80    3.50
  -5   4 -11   15.60    4.30
  -5   6 -14    1.10    4.80
  -5   7 -16   -1.30    5.70
  -6 -13 -15    4.20    6.90
  -6 -12 -13    1.20    5.00
  -6  -9 -10   13.60    4.30
  -6  -7  -9   18.20    4.10
  -6   3 -13  149.69    6.80
  -6   4 -14  350.56    9.50
  -6   5 -16   45.80    6.30
  -6   6 -18    9.40    7.20
  -7 -12 -16   20.20    6.80
  -7 -11 -14   20.80    5.80
  -7 -10 -13    8.80    5.10
  -7  -9 -12    8.40    4.90
  -7  -5 -11    1.60    4.60
  -7   1 -14    7.70    5.40
  -7   2 -15   54.39    6.50
  -7   4 -19   51.79    7.80
  -8 -11 -18   86.09    8.80
  -8 -10 -16   76.79    7.50
  -8  -9 -15   53.19    6.80
  -8  -7 -14  221.28    8.60
  -8  -6 -14   -2.30    5.40
  -8  -5 -14  299.97    9.30
  -8  -2 -15   26.10    6.00
  -8   0 -17    9.10    6.20
  -8   1 -18   31.30    7.20
  -8   2 -20   42.20    7.80
  -9  -8 -19   35.50    8.20
  -9  -7 -18   18.60    7.50
  -9  -6 -18   10.00    7.50
  -9  -5 -18   70.89    8.20
  -9  -4 -18   36.20    7.60
  -9  -3 -19   60.69    8.30
  -9  -2 -20   95.39    9.50
  11   7   7  567.04   11.60
  10  -1   7   25.30    5.40
  10  13   3   15.70    4.70
  10  14   2    6.70    5.40
   9  -3   6    2.00    5.10
   9   2   7   10.40    4.30
   9   3   7   -1.40    2.80
   9   7   6  106.39    5.70
   9   9   5   17.70    4.20
   9  12   3    0.30    3.70
   8   5   6  100.49    5.10
   7  -6   4    2.20    3.80
   7  -4   5  129.99    5.50
   7   0   6   94.89    4.60
   7   6   5  687.93    9.20
   6  12   0   97.79    3.70
   5  -8   2    7.40    2.90
   5   4   4  586.44    7.10
   4   8   1  440.86    5.00
   3   9  -1  249.78    2.90
   2   1   2   58.09    1.80
   2   4   1   10.30    1.10
  -1  -8  -2    8.40    1.40
  -3  -7  -4  210.48    4.00
  -3   2  -5  343.77    5.10
  -4 -13 -10   -0.10    3.20
  -4  -5  -5  103.29    3.70
  -4  -4  -5 1696.93   11.40
  -4  -3  -5  655.43    7.30
  -4   7 -12   34.30    4.40
  -5  -2  -7   20.70    3.60
  -5   2  -9  330.47    7.10
  -5   5 -12   68.89    5.30
  -5   8 -18   16.70    6.70
  -6 -13 -14    1.00    6.30
  -6 -11 -11  318.77    8.60
  -6   5 -15  147.59    8.10
  -7 -12 -15    2.50    6.10
  -7  -8 -11  144.49    7.00
  -7  -1 -12  202.68    7.30
  -7   3 -16    2.40    5.70
  -7   4 -18   -0.40    6.60
  -8 -11 -17   72.79    8.10
  -8 -10 -15    1.50    6.50
  -8  -8 -14   21.30    5.80
  -8  -5 -13   67.79    6.20
  -8  -3 -14  318.77    8.80
  -8   0 -16  106.49    7.80
  -8   1 -17   92.39    7.90
  -8   2 -19   -6.60    6.80
  -9  -9 -18   -3.40    7.20
  -9  -9 -19   46.20    8.50
  -9  -8 -17    1.60    6.20
  -9  -8 -18   77.19    8.10
  -9  -7 -17   42.40    7.50
  -9  -6 -17   14.00    6.40
  -9  -2 -18   99.19    8.30
  -9  -2 -19    3.10    7.10
  -9  -1 -20    2.60    7.80
  11   9   6    2.00    4.80
  11  11   5    2.40    5.10
  10  -3   6    4.60    5.50
  10   0   7   12.80    5.20
  10   5   7   57.09    4.60
  10   8   6  137.99    6.60
   9  -5   5   69.49    5.60
   9  13   2   25.30    4.20
   9  14   1   12.30    4.30
   8  -2   6   -3.40    3.70
   8   4   6   -1.20    3.70
   8  12   2  164.58    5.50
   8  13   1    6.90    3.90
   8  14   0   69.69    4.50
   7  12   1  445.26    7.20
   7  13   0    0.90    3.00
   6  -7   3  215.38    5.70
   6  -2   5    6.90    3.10
   6   3   5 2624.94   16.00
   6   6   4 1173.28   10.60
   6   8   3   48.30    3.30
   5  -4   4  326.67    5.70
   5   8   2  319.37    5.20
   4   4   3 1241.78    8.70
   3  -2   3   96.89    2.80
   3   0   3  431.66    4.80
   0  11  -8   49.10    3.00
  -2 -11  -5  244.78    4.50
  -2   6  -6   13.00    2.50
  -2   7  -7   68.69    3.40
  -2  10 -11   45.00    4.60
  -3   6  -8   29.80    3.20
  -3   9 -12    3.60    4.20
  -4  -6  -5 1942.31   12.30
  -5 -11  -9  128.99    5.80
  -5  -8  -7  296.77    6.60
  -5   1  -8 1178.18   11.60
  -5   6 -13  135.79    6.40
  -5   7 -15   55.79    6.00
  -5   8 -17   47.20    7.20
  -6 -12 -12  248.18    8.00
  -6 -10 -10  182.98    6.50
  -6  -1  -9   46.10    4.30
  -6   2 -11  125.99    6.00
  -6   3 -12  197.08    7.20
  -6   6 -17    1.80    6.10
  -6   7 -20    5.40    7.70
  -7 -13 -16   27.30    7.80
  -7 -13 -17    5.90    7.10
  -7 -12 -14    8.00    6.40
  -7 -11 -13   57.29    5.90
  -7 -10 -12   70.49    5.90
  -7   0 -12  431.66    9.70
  -7   1 -13   25.40    5.50
  -7   2 -14   44.00    6.20
  -7   3 -15  117.99    7.20
  -7   4 -17    7.20    6.30
  -7   5 -19   -0.30    7.80
  -7   5 -20   75.49    8.80
  -8 -12 -18   71.29    9.00
  -8 -11 -16    5.40    6.40
  -8  -9 -14   18.80    5.90
  -8  -8 -13   44.80    5.80
  -8  -7 -13   15.10    5.50
  -8  -3 -13   29.40    5.60
  -8   0 -15    2.80    5.60
  -8   2 -18    6.30    6.70
  -8   3 -20    2.70    7.50
  -9 -10 -18  153.28    9.50
  -9  -7 -16   22.80    6.80
  -9  -6 -16    2.10    6.30
  -9  -5 -16   16.50    6.50
  -9  -4 -16    2.60    6.40
  -9  -3 -17   49.90    7.20
  -9  -1 -18    8.20    6.60
  -9  -1 -19   94.39    8.70
  -9   0 -20   25.80    8.20
  11   6   7  142.09    7.10
  10   2   7    6.20    5.00
  10   3   7    0.60    4.70
   9  -6   4   23.60    5.90
   9   6   6   -1.20    4.00
   8  -6   4   99.09    5.40
   8  -4   5   39.20    5.00
   8  -1   6   88.09    5.20
   8   9   4  211.98    6.10
   7   5   5  234.48    6.10
   6  -5   4   29.00    3.30
   6  -1   5   -3.20    3.00
   6   2   5  108.99    4.60
   5   6   3   63.79    3.50
   4  -5   3   -2.00    2.20
   3  -6   2   49.80    2.20
   3   4   2   13.40    1.60
   3  10  -2   20.80    1.40
  -3 -12  -7    8.50    2.80
  -3 -11  -6   69.59    3.60
  -3   4  -6  958.20    8.70
  -3   7  -9  216.98    5.50
  -4   1  -6 1176.68   10.10
  -4   4  -8  377.76    6.80
  -4   5  -9  112.09    4.80
  -4   6 -10   48.30    4.20
  -4   8 -13    4.10    4.20
  -4   9 -15    4.70    5.70
  -5 -10  -8   70.69    4.30
  -5  -1  -7   96.79    3.80
  -6 -13 -13  135.19    7.70
  -6  -9  -9  197.38    6.40
  -6  -6  -8   98.09    4.90
  -6  -4  -8   37.60    4.20
  -6   1 -10   27.90    4.40
  -6   4 -13    1.10    4.70
  -6   5 -14   33.30    6.40
  -6   6 -16    0.00    5.60
  -6   7 -19    8.80    7.00
  -7  -9 -11   74.79    5.70
  -7  -7 -10   40.00    4.70
  -7  -6 -10   80.29    5.50
  -7  -5 -10  220.48    7.10
  -7  -4 -10   38.70    4.90
  -7   4 -16   83.79    7.90
  -7   5 -18   23.10    7.60
  -8 -12 -17   17.70    7.20
  -8 -11 -15   21.50    6.20
  -8 -10 -14   21.90    6.00
  -8  -9 -13    1.10    6.10
  -8  -1 -14   71.89    6.80
  -8   1 -16   43.50    6.60
  -8   2 -17    2.30    6.30
  -8   3 -19   56.89    8.10
  -9 -10 -17   22.60    7.50
  -9  -9 -16   38.30    7.00
  -9  -8 -16   67.29    7.20
  -9  -6 -15   27.80    6.50
  -9  -5 -15    2.00    6.10
  -9   0 -19    5.00    7.60
 -10  -7 -19   18.60    7.60
 -10  -6 -19    9.50    7.50
 -10  -5 -19    3.20    7.20
  11   4   7   10.60    5.40
  11   5   7  187.28    7.80
  11   8   6   96.89    6.50
  10  -2   6   10.40    5.00
  10   7   6   70.39    5.80
  10  11   4   13.00    4.50
   9  -4   5    7.50    5.10
   9   5   6   67.09    5.10
   9   8   5    3.70    4.10
   9  10   4  160.98    6.10
   8   1   6  486.75    8.90
   8   2   6    4.80    3.80
   7  -7   3   11.50    3.40
   7  -3   5   22.60    3.70
   7   9   3   98.09    4.70
   6  -8   2   32.00    3.80
   6   0   5   93.69    4.40
   6   1   5 1529.65   12.50
   5  -6   3   30.70    2.70
   5  -3   4    4.90    3.10
   5   3   4 1624.74   11.40
   4  -7   2    1.60    2.00
   3   6   1    0.40    1.40
   2   0   2   49.20    1.80
  -1  11 -10    2.10    3.40
  -3  -8  -4 1110.29    8.40
  -3   8 -10  185.18    5.90
  -4 -12  -8  115.59    5.00
  -4 -11  -7   32.20    3.50
  -4  -7  -5    1.30    2.40
  -4   3  -7 1168.08   10.60
  -4   7 -11   85.29    5.40
  -5   3  -9   19.70    3.80
  -5   4 -10   35.80    4.30
  -5   5 -11  111.89    5.60
  -5   7 -14   75.59    6.00
  -5   8 -16    5.70    5.60
  -6 -12 -11   -3.00    4.90
  -6 -11 -10    0.30    4.70
  -6   0  -9   91.99    4.90
  -6   7 -18   31.20    7.20
  -7 -13 -15    3.50    6.00
  -7 -12 -13   52.19    6.80
  -7 -10 -11  161.08    7.20
  -7  -8 -10   17.40    4.60
  -7  -3 -10  454.45    9.10
  -7   1 -12   84.39    6.10
  -7   3 -14  102.59    7.50
  -7   6 -20    2.30    8.40
  -8 -12 -16   54.69    7.40
  -8  -7 -12   -2.20    5.10
  -8   0 -14   11.10    5.80
  -8   3 -18   -3.10    6.80
  -8   4 -20   39.90    9.40
  -9 -11 -18   -0.20    7.40
  -9 -10 -16   44.70    6.80
  -9  -8 -15  109.29    7.90
  -9  -4 -15   -1.60    6.10
  -9  -3 -15   10.20    6.00
  -9  -2 -16   24.80    6.80
  -9  -1 -17   82.79    7.70
  -9   0 -18   88.29    8.40
  -9   1 -19   34.70    7.50
  -9   1 -20   31.10    7.90
 -10  -8 -19   14.30    8.40
 -10  -7 -18   22.30    8.00
 -10  -5 -18   12.10    7.10
 -10  -4 -19   57.99    8.40
  11  10   5    9.60    5.20
  11  13   3   12.90    5.20
  11  14   2   41.70    5.80
  10  -4   5    1.30    5.40
  10   9   5   45.60    5.40
  10  12   3   15.00    5.30
   9  -1   6   31.50    4.90
   9   4   6   20.40    4.20
   8   6   5  238.38    6.60
   8  10   3  572.94    9.30
   7  -5   4  180.38    6.10
   7  -2   5    5.40    4.10
   7   4   5 2563.64   17.20
   6   5   4 1273.17   11.10
   6   9   2  192.58    5.00
   4   9   0   -2.20    1.80
  -1   9  -7   15.80    2.50
  -2   9  -9   16.80    3.50
  -3 -10  -5   44.10    2.90
  -3  10 -13   34.90    5.10
  -4 -13  -9    0.30    3.00
  -4   9 -14  139.79    7.00
  -5  -9  -7    2.80    3.20
  -5  -6  -6 1083.29   10.40
  -5  -5  -6 2161.48   14.40
  -5  -3  -6  823.92    9.20
  -5   2  -8    3.00    3.20
  -5   6 -12  148.49    6.20
  -6 -13 -12   11.90    5.50
  -6 -10  -9  133.79    5.70
  -6  -8  -8    1.10    3.60
  -6   3 -11    8.50    4.40
  -6   6 -15  110.49    7.10
  -6   7 -17   -2.70    6.00
  -7 -13 -14   41.30    7.20
  -7  -2 -10    6.90    4.30
  -7   0 -11  231.08    7.50
  -7   4 -15    7.00    5.70
  -7   5 -17    4.70    6.40
  -7   6 -19   83.49    9.10
  -8 -13 -17  111.19    8.80
  -8 -12 -15   -1.80    6.00
  -8 -11 -14    1.00    5.60
  -8  -8 -12   -6.00    5.00
  -8  -1 -13    4.30    5.40
  -8   2 -16   38.20    6.40
  -8   3 -17    7.10    5.90
  -8   4 -19   -2.50    7.90
  -9 -12 -18   80.59    9.60
  -9 -11 -17   69.79    8.10
  -9  -9 -15   18.70    6.50
  -9  -6 -14   49.50    6.50
  -9  -5 -14   26.30    6.20
  -9  -2 -15   18.80    6.10
  -9  -1 -16   90.69    7.90
  -9   0 -17   82.09    7.90
  -9   1 -18   -1.70    7.70
  -9   2 -20    3.60    7.30
 -10  -9 -18   97.99    9.20
 -10  -8 -18   76.49    9.00
 -10  -7 -17   19.60    6.90
 -10  -6 -17    2.20    7.00
 -10  -4 -18   23.70    7.70
 -10  -3 -18   74.59    8.10
 -10  -2 -19   34.40    8.40
  11   7   6   74.69    6.50
  10  -1   6   59.59    6.00
  10  13   2    4.80    5.20
   9   0   6  122.79    6.20
   9  11   3   82.79    5.20
   8   8   4   70.39    4.60
   7   3   5  716.23    9.60
   6  -6   3  178.58    5.40
   6  -4   4  234.58    5.60
   5  -2   4  293.27    5.50
   5   2   4  127.99    4.00
   5   9   1  125.59    3.60
   4  -4   3   58.89    3.00
   4   3   3  289.67    4.50
   3  -9   0   10.10    1.90
  -3   1  -4   41.90    2.50
  -3   9 -11   85.39    5.10
  -4 -10  -6    3.20    3.00
  -4  -8  -5  851.91    8.60
  -4   8 -12    7.90    4.50
  -5 -12  -9   40.00    4.10
  -5 -11  -8   44.70    4.30
  -5   7 -13   15.60    5.40
  -6   2 -10    0.00    4.00
  -6   5 -13  432.26    9.80
  -7 -12 -12   32.90    6.20
  -7  -5  -9  254.47    7.00
  -7   5 -16    0.90    6.50
  -7   6 -18    1.60    7.80
  -8 -13 -16   -7.40    6.50
  -8 -11 -13   73.69    7.30
  -8  -9 -12  149.09    7.40
  -8  -6 -11   14.10    5.00
  -8  -5 -11  204.98    7.40
  -8  -2 -12  114.29    6.80
  -8   1 -14   -4.00    5.30
  -8   2 -15  124.99    7.50
  -9 -12 -17   78.39    8.10
  -9 -11 -16   57.49    7.60
  -9 -10 -15   44.60    6.90
  -9  -9 -14    9.90    5.70
  -9  -8 -14    3.30    5.60
  -9  -4 -14   18.20    6.10
  -9   2 -19   21.70    7.80
 -10 -10 -18   20.80    7.90
 -10  -9 -17   12.70    7.00
 -10  -8 -17  146.69    9.60
 -10  -4 -17    6.60    7.10
 -10  -2 -18   -0.50    6.90
 -10  -1 -19   38.60    8.00
  11   6   6   48.60    5.90
  11   9   5   18.40    5.40
  10  -3   5   27.50    5.50
  10   0   6   28.80    5.40
  10   5   6   60.19    5.50
  10   8   5  330.27    8.70
  10  10   4    8.10    4.70
   9  -5   4    8.60    4.70
   9  -3   5   31.20    4.90
   9   7   5   45.30    4.60
   9   9   4    6.70    4.00
   9  12   2   -0.60    3.80
   8   5   5  111.89    5.30
   8  11   2  254.37    6.90
   7  -1   5  480.55    8.20
   7   0   5  264.27    6.40
   7   2   5 1380.96   13.00
   7  10   2    1.90    3.10
   6   7   3   47.70    3.40
   5  -1   4  374.16    6.10
   5   0   4   40.90    3.20
   5   1   4 1081.49    9.60
  -4   0  -5  267.87    5.10
  -4   2  -6  196.58    4.90
  -5  -2  -6   28.20    3.60
  -6 -12 -10  321.77    8.30
  -6  -9  -8  192.28    6.00
  -6  -1  -8    3.80    3.80
  -6   1  -9    5.20    3.90
  -6   6 -14  191.18    8.30
  -6   7 -16    5.10    5.80
  -7 -13 -13   26.70    5.60
  -7 -11 -11  141.29    6.70
  -7 -10 -10   83.39    6.00
  -7  -7  -9   23.50    4.40
  -7  -6  -9   18.90    3.30
  -7  -4  -9  280.77    7.40
  -7   1 -11  167.28    6.80
  -7   2 -12   48.30    5.50
  -7   4 -14  173.58    8.40
  -8 -13 -15   26.50    7.10
  -8 -10 -12   16.10    5.40
  -8  -8 -11  320.07    8.80
  -8  -7 -11    3.10    4.90
  -8   0 -13  195.88    7.90
  -8   3 -16   31.70    6.70
  -8   4 -18   25.90    6.90
  -8   5 -20   29.70    8.50
  -9 -12 -16    1.10    7.30
  -9 -11 -15   19.40    6.40
  -9  -7 -13    7.60    5.50
  -9  -6 -13   44.90    6.20
  -9  -5 -13  227.08    8.70
  -9  -2 -14  115.19    7.30
  -9  -1 -15    0.00    6.00
  -9   0 -16   14.00    6.30
  -9   1 -17   59.89    7.80
  -9   2 -18   41.90    8.40
 -10 -11 -18  102.79    8.80
 -10 -10 -17  132.89    9.40
 -10  -8 -16   -7.50    6.50
 -10  -7 -16  157.38    9.10
 -10  -6 -16    4.20    6.20
 -10  -5 -16   -1.50    6.60
 -10  -4 -16   36.30    6.90
 -10  -3 -17   44.60    7.30
  11   5   6   62.09    6.10
  11  12   3   -0.40    5.10
  10   1   6   34.30    5.30
  10   2   6   79.49    6.10
  10   3   6   62.19    5.80
   9   6   5    2.30    3.90
   9  13   1   22.30    4.10
   8  -6   3    4.00    4.70
   8  -2   5  227.68    6.70
   8  12   1   -2.80    4.00
   7  -6   3  179.68    6.20
   7  -4   4    5.70    3.40
   7   1   5  204.48    5.90
   7   6   4    4.90    3.40
   6  -3   4  148.79    4.90
   6   4   4 2526.15   15.60
   6  10   1  212.98    5.10
   5  -7   2   10.30    2.90
   5   5   3  811.92    8.10
  -2  10 -10   39.70    3.80
  -4   5  -8   13.30    3.20
  -4   6  -9    6.90    3.30
  -4   9 -13   13.70    4.90
  -5 -10  -7   78.39    4.20
  -5   1  -7  189.68    5.40
  -5   4  -9  134.59    5.30
  -5   5 -10   20.20    4.10
  -5   8 -14   38.60    5.90
  -6 -13 -11  328.77    8.40
  -6 -11  -9  125.19    5.50
  -6  -6  -7   49.10    4.20
  -6  -5  -7  270.47    6.50
  -6  -4  -7  309.67    6.90
  -7  -8  -9  351.46    8.10
  -7  -3  -9   30.30    4.40
  -7   5 -15  181.28    8.80
  -7   6 -17   13.70    6.50
  -8  -9 -11   48.20    5.70
  -8   4 -17    0.80    6.40
  -8   5 -19   36.50    8.00
  -9 -13 -17   17.50    8.10
  -9 -10 -14   26.40    5.90
  -9  -9 -13   27.10    5.70
  -9  -8 -13   15.20    5.90
  -9   0 -15   24.00    6.20
  -9   3 -19   -5.50    8.00
 -10 -11 -17   -5.30    7.80
 -10  -9 -16  133.19    9.00
 -10  -6 -15   29.20    6.90
 -10  -3 -16   32.00    7.00
 -10  -2 -17   95.59    8.20
 -10  -1 -18   94.79    8.40
 -10   0 -19   50.89    8.60
 -11  -6 -19   12.50    7.80
 -11  -4 -19    2.70    7.30
  11   3   6    1.10    5.50
  11   4   6  126.49    7.10
  11   8   5   42.00    5.90
  11  10   4   13.60    5.10
  11  13   2   36.20    5.80
  10   7   5    7.90    4.70
  10  11   3   -0.90    4.30
   9  -2   5   -3.10    4.40
   8  -4   4   13.20    4.10
   8   4   5  663.13    9.90
   8   7   4  116.09    5.20
   7   8   3  745.13    9.40
   7  11   1    2.00    2.90
   5   7   2  166.08    4.00
   4  -3   3   28.10    2.40
   4   2   3  226.68    4.20
   3   3   2   20.40    1.80
  -3   6  -7  200.58    4.70
  -3   7  -8   -0.50    2.50
  -4  -5  -4 1599.64   10.70
  -4   4  -7  509.55    7.30
  -4   7 -10   38.40    3.90
  -5   3  -8  701.33    9.30
  -5   6 -11    6.80    4.00
  -6  -7  -7  222.48    6.10
  -6   5 -12  103.19    5.90
  -6   7 -15    5.30    5.30
  -7  -9  -9   18.00    4.50
  -7   0 -10    6.70    4.50
  -8 -13 -14    5.10    5.80
  -8 -12 -13   17.10    5.70
  -8  -2 -11  363.86    9.20
  -8   0 -12   17.20    5.40
  -8   1 -13    7.10    5.40
  -8   2 -14    1.50    5.20
  -8   3 -15    3.30    5.80
  -9 -12 -15   53.29    7.20
  -9 -11 -14   62.39    7.10
  -9  -3 -13  389.46   10.40
  -9  -1 -14    0.20    5.80
  -9   2 -17   19.30    7.10
 -10 -10 -16   13.40    6.40
 -10  -9 -15   22.00    6.80
 -10  -8 -15  109.29    8.10
 -10  -5 -15    0.00    6.20
 -10  -4 -15   -0.40    6.30
 -10  -2 -16   80.59    7.90
 -10  -1 -17   12.60    7.30
 -10   0 -18    2.50    7.20
 -11  -8 -18   43.40    8.60
 -11  -7 -18   88.19    8.90
 -11  -6 -18   -5.10    7.30
 -11  -3 -19   11.20    8.30
  -8  -6 -10    5.90    3.40
  -9  -6 -12   70.49    5.20
 -11  -4 -18    7.20    5.50
  14   8  -4   69.39    8.00
  13   5  -6   -3.70    7.30
  13   8  -4   11.10    6.40
  13  10  -2    4.50    4.80
  12   5  -6    1.70    6.70
  12   8  -4   24.70    5.20
  12   9  -3  109.19    6.10
  11   3  -7   69.39    8.40
  11   5  -6   53.69    6.80
  10   3  -7    1.90    6.40
  10   9  -2    5.70    3.40
   9  -2  -8   44.50    8.70
   9  -1  -8    4.10    7.90
   8  -3  -8    1.70    7.70
   8  -2  -8   61.59    8.40
   8   2  -7    1.90    5.90
   8   4  -6   11.60    5.00
   7  -5  -8   58.19    8.40
   7  -4  -8   15.50    7.90
   7  -3  -8   51.69    7.90
   7  10  12   64.49    5.60
   7  10  11  176.38    6.60
   7  10   6   74.79    3.20
   6  -5  -8   25.30    7.40
   6  -3  -8   -0.60    6.50
   6   9  12   34.50    5.70
   6   9  11   93.89    5.60
   6   9   5    4.40    2.00
   5  -9  -7    1.20    7.50
   5   8  11   11.90    4.40
   5   8   5   64.19    3.00
   4 -11  -6    3.10    7.50
   4  -9  -7    1.10    6.30
   4  -8  -7    0.00    6.10
   4  -2  -7    2.10    4.90
   4   7  10  240.38    7.40
   4   7   9    1.20    3.60
   4   7   8  129.39    5.00
   4   7   6  919.51    8.90
   3  -6  -7   62.59    6.60
   3  -5  -7   95.59    6.60
   3  -4  -7  135.59    6.70
   3  -1  -6  135.49    5.60
   2 -12  -5   15.80    6.60
   2 -10  -6   -4.10    5.70
   2  -3  -6  129.89    5.60
   1 -14  -3   12.90    6.40
   1 -13  -4   39.30    6.20
   1 -11  -5  155.18    7.40
   1   3   6   32.30    3.40
   0 -13  -3    1.60    5.30
   0  -8  -5  126.39    5.70
   0  -7  -5  512.75    8.60
   0  -4  -4    5.40    3.10
   0   1  10  169.38    6.40
  -1 -13  -2   46.40    5.00
  -1  -1  10   11.30    4.20
  -2 -10  -2  132.39    4.40
  -2  -3   9    3.50    3.60
  -3  -6   9   27.10    4.20
  14   6  -5    6.50    7.50
  13   4  -6   -1.90    7.70
  13   6  -5   -3.60    7.00
  13   9  -3    7.20    4.70
  11   1  -7   25.40    7.80
  11   6  -5   20.70    6.50
  11  10  -1   26.00    3.80
  10   2  -7   82.19    8.20
  10   6  -5  251.67    8.00
  10   7  -4  110.59    6.10
  10   8  -3   12.40    4.10
   9   2  -7    3.40    6.30
   9   9  -1   77.89    3.40
   9  12  12  204.88    8.00
   9  12  10  474.65    8.60
   9  12   8   30.40    3.80
   8   5  -5    6.80    4.30
   8   6  -4   -0.10    4.20
   8   7  -3    3.00    3.40
   8  11  12  162.38    7.00
   7   1  -7    5.80    5.70
   7   3  -6    7.90    4.80
   6  -8  -7   20.00    8.30
   6   0  -7  151.78    7.60
   6   2  -6  198.58    7.00
   5  -8  -7   61.59    8.30
   5  -1  -7  135.69    7.10
   5   1  -6  387.66    8.40
   5   8  12  171.88    7.30
   4 -12  -5   12.40    8.10
   4  -7  -7   51.49    6.90
   4   7  11   43.90    5.30
   3 -12  -5   24.70    7.30
   3 -10  -6   22.70    6.60
   3   6   9   63.99    4.50
   3   6   7   -2.40    3.10
   2 -13  -4   26.90    6.80
   2  -9  -6  160.88    7.80
   2   0  -4  216.38    4.90
   2   4  12    5.70    5.20
   1 -10  -5   39.40    5.60
   1   3   9  604.94    9.30
   1   3   4   50.99    2.50
   0 -14  -2   26.80    6.00
   0 -11  -4   88.59    5.70
  -1 -14  -1   -4.60    3.80
  -1 -11  -3   17.60    3.80
  -1  -1  11    4.00    4.50
  -2 -12  -1   69.19    4.10
  -2  -4  12  421.16    9.80
  -2  -3  10  294.27    7.50
  -3  -9  13   34.50    6.00
  -3  -8  12   44.90    5.10
  -3  -7  11   36.10    4.40
  15   7  -4   25.00    7.80
  14   5  -5   11.70    8.70
  12   4  -6   59.59    7.60
  12   6  -5    5.20    6.00
  12  11   0   43.10    3.80
  11   4  -6   45.60    7.00
  10   0  -7   -4.90    7.00
  10   1  -7   33.60    7.60
  10   4  -6   20.80    6.20
   8   3  -6   81.99    6.40
   8  11   6   42.70    2.70
   7   0  -7  174.28    8.30
   7   4  -5    8.30    4.30
   7  10   5   39.20    2.30
   6  -7  -7   -7.00    7.50
   6  -1  -7   57.29    6.50
   5 -10  -6    4.30    7.30
   5  -7  -7    9.40    7.00
   5  -6  -7   53.19    7.00
   4  -6  -7   76.09    7.00
   4  -5  -7  162.78    7.90
   4  -4  -7    3.10    5.10
   4   7  12  645.14   11.90
   3 -14  -3   -1.80    7.90
   3 -13  -4    1.50    7.00
   3 -11  -5   -3.20    7.00
   3  -9  -6   30.00    6.70
   3   0  -5  287.87    6.40
   3   6  10    7.00    4.20
   3   6   6 2795.42   15.50
   2 -14  -3   21.00    6.90
   2 -11  -5   10.60    6.00
   2  -8  -6   32.20    5.50
   2  -7  -6  135.39    6.90
   2  -6  -6    7.00    4.80
   1 -12  -4   13.10    5.50
   1  -9  -5  120.59    6.50
   1  -4  -5   19.90    3.70
   1  -2  -4  117.39    4.20
   1   3  11  198.08    7.40
   0 -10  -4    1.00    4.20
   0  -5  -4  143.09    4.70
   0   1  12    4.30    5.10
  -1 -10  -3   34.60    3.90
  -1  -6  -3   11.10    2.50
  -2 -13   0    0.40    3.50
  -2  -4  13   32.50    5.60
  -2  -3  11  304.07    8.20
  -3  -8  13    4.10    5.70
  -3  -6  10  356.36    7.70
  -3  -5   7   48.80    3.40
  -3  -5   6   57.19    3.00
  14   7  -4    2.70    6.60
  13   5  -5    9.00    7.10
  12   3  -6   -2.80    7.40
  12   7  -4   -0.90    6.10
  11   3  -6   86.69    8.10
  11   7  -4   20.00    4.90
  11   8  -3   -2.10    4.60
  11   9  -2    8.10    4.10
  10  -1  -7   -0.50    7.90
  10   3  -6   65.39    6.90
   9  -3  -7   83.19    9.60
   9  -2  -7   11.20    8.00
   9  -1  -7   11.60    7.80
   9   0  -7    1.60    6.80
   9   5  -5   23.00    5.00
   9  12   7    0.80    2.60
   8  -4  -7   53.69    8.50
   8  -1  -7   47.50    7.50
   8   0  -7   20.20    6.40
   7  -6  -7   55.19    8.30
   7  -5  -7   17.50    7.60
   7  -2  -7  124.49    8.20
   7  -1  -7    5.70    6.40
   7   5  -4  115.79    5.40
   6  -6  -7   13.20    6.80
   6  -5  -7   24.00    6.90
   6  -4  -7   33.80    7.10
   6  -3  -7   25.50    6.80
   6  -2  -7   86.99    7.30
   6   3  -5  344.27    7.70
   6   9   4   19.60    2.00
   5  -9  -6   -1.10    7.10
   5  -5  -7   33.50    6.80
   5  -4  -7    2.20    6.00
   5   2  -5  475.85    8.30
   5   8   4   16.70    2.00
   4 -11  -5   26.30    7.30
   4  -9  -6    9.00    6.80
   4  -1  -6  205.78    6.90
   4   1  -5   35.90    4.30
   4   7   4  840.92    6.90
   3  -8  -6   31.70    6.30
   3   6  12  281.27    8.80
   3   6  11  253.07    7.90
   3   6   5   91.79    3.40
   2 -12  -4   -2.40    6.00
   2 -10  -5  127.89    7.40
   2   4   2   14.20    1.30
   2   5   9   37.30    4.40
   2   5   8    5.30    3.60
   2   5   7  395.36    7.20
   1 -14  -2    2.40    5.90
   1 -13  -3    2.80    5.30
   1 -11  -4    0.60    4.80
   1  -7  -5  162.48    6.30
   1  -6  -5   22.00    4.20
   1  -5  -5   10.50    3.80
   1   1  -1  320.67    2.60
   1   3  12   16.70    5.40
   0 -12  -3    4.10    4.30
   0  -9  -4  107.39    5.40
   0   1   2  530.35    4.10
   0   2   8 2462.35   17.50
   0   2   7   99.19    4.80
  -1 -12  -2   20.10    3.70
  -1  -9  -3   18.00    3.40
  -1  -8  -3  292.77    5.90
  -1  -7  -3   28.60    2.90
  -1   0   9  752.62   10.60
  -1   0   5    2.50    2.30
  -2 -11  -1   12.80    3.00
  -2  -2   8   66.79    4.30
  -2  -2   7   19.40    3.40
  -2  -2   6  210.08    5.00
  -3  -6  11  122.59    5.80
  -3  -5   9  388.86    7.60
  -4 -11   6  477.35    4.70
  15   6  -4   -1.30    7.40
  13   8  -3   81.29    7.10
  12   2  -6   83.49    8.70
  12   5  -5   13.30    6.40
  12   8  -3   11.00    5.30
  12  10  -1   43.90    4.40
  11   2  -6   15.30    7.50
  11   5  -5   25.70    6.00
  10   5  -5  110.69    6.80
  10  10   0   23.30    2.70
   9   6  -4   46.90    4.70
   9   8  -2  172.08    5.00
   8  -3  -7   88.89    8.40
   8  -2  -7   12.90    6.80
   8   2  -6   42.70    6.30
   8   4  -5  102.79    6.10
   7  -3  -7    3.30    6.50
   6  -8  -6   33.90    8.30
   6   1  -6  123.79    6.30
   6   4  -4  225.98    6.10
   6   6  -2  128.19    3.60
   5  -8  -6   11.40    7.00
   5   0  -6  404.76    8.40
   4 -12  -4   -2.60    7.30
   4  -8  -6   12.90    6.40
   4  -2  -6   18.40    4.80
   3 -12  -4    5.30    6.60
   3 -10  -5   48.90    6.80
   3  -6  -6  116.39    6.90
   3  -5  -6   52.69    5.60
   3  -4  -6   34.90    5.10
   3   2  -3    0.60    2.10
   2 -13  -3   90.19    7.50
   2  -9  -5   47.10    6.00
   2  -3  -5   15.30    4.00
   2   5  11    0.70    4.70
   2   5  10   43.20    4.90
   2   5   6 1446.76   11.60
   1  -1  -3   54.69    2.80
   0 -14  -1   20.70    5.40
   0 -13  -2   30.40    4.90
   0 -11  -3  153.88    6.70
   0  -8  -4  157.28    5.70
   0  -7  -4  273.67    6.40
   0  -6  -4   17.00    3.40
   0   2   9  140.49    5.90
   0   2   6  154.38    4.90
  -1 -13  -1   20.30    4.40
  -1   0  10  180.08    6.60
  -2 -10  -1    1.40    2.60
  -2  -3  12  170.38    7.30
  -2  -3   2  542.55    3.60
  -2  -2   9  110.09    5.20
  -2  -2   5   50.89    3.00
  -3  -7  13   35.40    5.50
  -3  -6  12   61.09    5.60
  -3  -5   4  578.04    5.40
  -4 -11   9   59.79    3.70
  -4 -10   8   14.00    2.80
  -4  -9   7  121.99    4.00
  14   6  -4   11.60    7.20
  14   9  -2   15.70    6.20
  13   3  -5    7.00    8.40
  13   4  -5    0.80    6.60
  13   6  -4    1.00    6.80
  13   9  -2  188.18    7.50
  12   4  -5   -5.40    6.70
  12   9  -2   19.50    4.80
  11   0  -6    4.40    8.00
  11   1  -6   28.00    8.00
  11  11   1   20.40    2.70
  10   1  -6   -6.00    6.30
  10   2  -6   44.40    7.20
  10   6  -4   42.30    5.80
   9   2  -6   31.10    6.30
   9   4  -5   -6.10    4.90
   9   7  -3  126.69    5.00
   9  12   6    7.60    2.50
   8  11   5  161.58    3.40
   7  -7  -6    5.60    7.90
   7   1  -6  283.87    8.90
   6  -7  -6    0.10    7.10
   6   0  -6  666.43   11.80
   5 -10  -5    0.30    7.50
   5  -7  -6   21.20    6.90
   5  -1  -6  157.98    7.00
   5   3  -4  855.81    9.50
   4 -13  -3    5.70    7.50
   4 -10  -5   29.00    6.70
   4  -7  -6   32.00    6.30
   4  -5  -6   35.00    5.60
   4   2  -4  235.48    5.50
   3 -14  -2  114.69    8.70
   3 -13  -3   38.60    7.40
   3  -9  -5    7.50    5.90
   3  -1  -5  111.19    4.40
   3   6   4 2218.48   11.30
   2 -14  -2   64.39    7.20
   2  -8  -5  126.59    6.80
   2   5  12   24.30    5.60
   2   5   5  724.73    7.70
   1 -12  -3    1.80    5.00
   1 -10  -4  107.59    6.20
   1  -3  -4   72.09    4.10
  -1 -11  -2   42.10    4.00
  -1   0  12  130.09    7.00
  -1   0  11    7.30    3.70
  -1   0   4   25.40    1.80
  -2 -12   0   14.80    3.00
  -2  -9  -1   16.20    2.50
  -2  -2  10   26.80    3.60
  -2  -2   4  820.62    6.90
  -3  -6  13   44.90    6.30
  -3  -5  11  331.57    8.30
  -4 -12   6    1.90    1.40
  -4 -11  10   59.99    4.30
  -4 -10  10  103.09    5.10
  15   7  -3   47.80    7.90
  14   5  -4   -0.30    7.40
  13  10  -1  260.37    7.40
  12   3  -5   53.39    7.70
  12   6  -4    2.20    5.50
  11   4  -5   89.09    7.40
  11   6  -4    7.80    5.10
  10  -2  -6    8.70    8.30
  10  -1  -6   71.19    9.00
  10   0  -6    6.90    7.30
  10   4  -5   24.00    5.90
   9  -4  -6  113.39    9.90
   9  -3  -6    4.90    7.40
   9   1  -6   24.30    6.70
   8  -5  -6   67.59    9.00
   8   0  -6  208.28    9.00
   8   1  -6   48.30    6.50
   8   5  -4    7.70    4.10
   8   8  -1  117.19    3.60
   7  -6  -6   40.00    8.30
   7  -5  -6   70.19    8.00
   7   0  -6    0.80    5.70
   7  10   4    1.90    1.60
   7  11  12  188.78    8.10
   7  11  11  140.69    6.90
   6  -9  -5   59.19    8.80
   6  -6  -6    4.50    6.90
   6  -1  -6   98.69    6.90
   6   2  -5  163.58    6.40
   6  10  12   49.50    5.70
   6  10  11   10.60    4.70
   6  10  10  182.68    6.40
   5 -11  -4   77.49    8.90
   5  -9  -5   99.09    8.60
   5  -6  -6    0.00    6.10
   5  -5  -6    2.20    6.00
   5  -4  -6   68.99    6.70
   5  -2  -6  305.37    8.80
   5   9  12    7.20    5.60
   5   9  11    1.00    4.40
   5   9   9   64.39    4.60
   5   9   8   39.00    4.30
   4 -11  -4    4.70    6.90
   4  -9  -5   22.40    6.80
   4   0  -5  518.05    8.70
   4   8  10   26.00    4.90
   4   8   9   51.79    4.90
   3 -11  -4    3.10    6.00
   3  -2  -5   51.29    4.70
   2 -12  -3    5.80    5.70
   2 -10  -4   24.30    6.30
   2  -6  -5   16.30    4.70
   2  -5  -5   38.90    4.70
   2  -4  -5   48.00    3.60
   1 -14  -1   74.69    7.10
   1 -13  -2  100.69    6.60
   1  -9  -4   82.49    5.70
   1   4  10  251.57    7.60
   1   4   8  411.86    8.00
   1   4   7  617.54    8.80
   0 -12  -2   67.39    5.80
   0 -10  -3    2.60    4.00
   0   2   4  847.72    7.50
  -1 -10  -2  119.69    5.20
  -2  -8  -1  584.24    6.00
  -2  -2  12  564.04   11.50
  -3  -5  12  149.69    7.00
  -3  -4   8  262.37    6.20
  -3  -4   7   48.90    3.60
  -3  -4   6  121.99    4.00
  -4 -11   5   10.30    1.20
  -4 -10  11  101.79    5.70
  -4 -10   5  547.85    4.30
  -4  -9  10   47.00    4.50
  -4  -8   9    4.70    3.60
  -4  -8   8   -2.70    3.20
  -4  -8   7   68.89    3.50
  15   6  -3   16.80    7.80
  15   8  -2   51.19    8.00
  14   4  -4   26.90    8.40
  14   7  -3   42.50    7.00
  13   5  -4    0.70    6.70
  13   7  -3    4.70    6.30
  12   2  -5   -5.30    7.50
  11   3  -5    7.50    6.40
  11   7  -3    4.40    5.10
  10   3  -5    5.00    5.70
  10   7  -3    6.00    3.90
  10   8  -2   22.00    4.10
  10   9  -1    7.80    3.10
   9  -2  -6  131.89    9.50
   9  -1  -6   23.30    7.20
   8  -4  -6   88.09    8.50
   8  -3  -6  123.69    9.10
   8   3  -5   92.49    6.20
   8  12  12  152.18    7.60
   8  12  10  409.16    8.60
   7  -3  -6  282.77   10.40
   7  -1  -6  272.17    9.40
   7   4  -4   37.50    4.80
   7  11   9   20.00    3.70
   6  -8  -5   24.60    7.90
   6  -5  -6   10.60    6.30
   6  -4  -6  267.97    9.90
   6  -3  -6  129.49    7.80
   6  -2  -6  231.28    8.80
   6  10   8    6.60    3.20
   5  -8  -5    6.80    6.40
   4 -12  -3    0.30    7.00
   4  -8  -5   23.10    6.40
   4   8  12    4.10    5.30
   4   8  11   86.09    6.00
   4   8   8  150.98    5.40
   3 -12  -3   -3.50    6.30
   3 -10  -4   58.09    6.60
   3  -3  -5    0.20    3.90
   3   0  -4  268.47    5.90
   3   7  10  249.48    7.90
   3   7   9  161.68    6.40
   2 -13  -2   83.39    7.10
   2   5   4  568.54    6.30
   1 -11  -3    1.40    4.60
   1  -8  -4   18.10    4.60
   1  -5  -4  225.38    5.80
   1  -4  -4  123.69    4.70
   1   4  12  109.09    7.00
   1   4  11  195.28    6.90
   0 -13  -1   35.10    5.50
   0  -9  -3   38.60    4.30
  -1 -12  -1   60.29    4.20
  -1  -9  -2    9.60    3.40
  -1   1   9   18.50    4.30
  -1   1   8 1173.78   12.60
  -1   1   7 1008.40   11.00
  -2 -13   1    5.10    2.90
  -2  -1   7   23.30    3.50
  -3  -4  11   41.30    5.10
  -3  -4  10  445.06    8.90
  -3  -4   5  652.93    7.00
  -4  -9  11   90.09    5.20
  -4  -8  10   22.70    4.30
  -4  -8   6   67.09    2.90
  16   7  -2   14.70    8.20
  14   6  -3   -1.00    7.50
  14   8  -2   77.69    7.50
  13   4  -4   -0.10    7.10
  12   1  -5   12.10    5.90
  12   5  -4    1.10    6.00
  12   7  -3   17.60    5.20
  11   1  -5    2.90    6.80
  11   2  -5    0.10    6.80
  11   5  -4   33.70    6.10
  11  10   0    8.60    3.40
  10   2  -5   13.30    7.20
  10   5  -4   15.30    5.10
   8  -6  -5   48.40    8.30
   8   2  -5    6.60    5.10
   8   7  -2   30.70    3.00
   8  12   9   64.79    4.90
   7  -7  -5   17.30    7.90
   6  -7  -5   14.40    6.70
   6   1  -5  978.80   12.80
   6  10   7   49.60    3.40
   5 -10  -4   52.69    8.10
   5   0  -5  668.93   10.50
   4 -14  -1  120.59    9.50
   4 -13  -2  102.69    8.90
   4 -10  -4    0.30    6.30
   4  -7  -5    5.80    5.90
   4  -1  -5   32.30    3.50
   4   1  -4 1563.44   12.70
   4   7   3   10.80    1.70
   4   8   7  776.12    9.40
   3 -14  -1   -3.10    6.60
   3 -13  -2    2.10    6.60
   3  -6  -5   87.39    6.20
   3  -5  -5  279.37    8.00
   3  -4  -5    8.00    4.40
   3   7  11   90.99    6.30
   3   7   8    4.90    3.60
   2 -14  -1  112.19    7.80
   2 -11  -3   12.50    5.70
   2  -9  -4   60.09    5.90
   2   0  -3   77.59    3.20
   1 -12  -2    1.20    5.60
   1  -7  -4  194.28    6.30
   1  -6  -4   -1.80    3.50
   1  -2  -3 4047.99   16.40
   1   4   5  315.17    5.70
   0 -14   0   65.99    5.10
   0 -11  -2   98.49    5.80
   0  -8  -3   75.09    4.50
   0  -5  -3  428.36    6.30
  -1 -14   1   -1.40    2.90
  -1  -8  -2   14.00    3.30
  -1  -7  -2    3.40    2.70
  -1  -6  -2   86.19    3.10
  -1   0   3   18.30    1.60
  -1   1  11   26.30    5.30
  -1   1  10  569.84   10.40
  -2 -11   0   57.79    3.30
  -2  -1  11   98.89    6.30
  -2  -1   6  116.59    4.50
  -3  -4  12  134.19    7.10
  -4  -9  12   69.29    5.50
  -4  -8  11    9.00    4.10
  -4  -7   8   45.10    3.50
  -4  -7   7    3.90    3.10
  15   7  -2   24.50    8.20
  13   2  -4    4.60    8.70
  13   3  -4    4.10    7.50
  13   6  -3   28.20    7.10
  12   4  -4   19.50    6.60
  12   8  -2   57.59    5.80
  12  11   1   13.50    3.30
  11  -1  -5    5.60    7.50
  11   0  -5    3.40    7.70
  11   8  -2    2.00    3.80
  11   9  -1    3.50    3.90
  10  -3  -5   46.20    9.10
  10  -2  -5  119.09    9.30
  10   1  -5   18.00    6.80
   9  -4  -5   13.70    7.80
   9   2  -5   32.30    6.30
   8  -5  -5    3.50    7.20
   8   4  -4   45.00    5.00
   8  12   8  261.27    6.00
   7  -6  -5    6.20    7.20
   7   1  -5   18.10    5.30
   7   5  -3   10.70    3.30
   7  11   7    7.20    3.10
   6  -9  -4   31.70    8.00
   6  -6  -5   77.99    7.50
   5 -11  -3   -5.70    7.20
   5  -9  -4  101.79    8.00
   5  -7  -5  125.99    7.00
   5  -1  -5  280.07    7.70
   5   2  -4 1255.57   12.00
   5   9   6  225.18    5.10
   4 -11  -3    7.70    6.70
   4  -6  -5  267.57    8.90
   4  -5  -5    9.50    5.10
   4  -2  -5  275.97    7.50
   4   8   6  152.78    4.50
   3 -11  -3    4.30    6.00
   3  -9  -4   42.70    6.30
   2 -12  -2   67.79    7.30
   2  -8  -4   27.20    5.10
   2   6  11   19.60    5.30
   2   6   9   21.90    4.40
   2   6   8   34.10    4.20
   1 -13  -1   36.50    6.10
   1 -10  -3    7.30    4.50
   1   3   2 3705.13   11.00
   0  -7  -3   55.29    3.80
   0  -6  -3   47.30    3.40
   0   3  11  265.37    8.60
   0   3  10  104.89    5.90
   0   3   8   34.50    3.40
   0   3   7  568.74    8.70
  -1 -11  -1   91.89    4.70
  -2  -1  12   66.29    6.50
  -2  -1   5  143.39    4.10
  -3  -4   4 2404.96   11.40
  -3  -3  10    0.90    4.20
  -3  -3   9  566.24    9.50
  -3  -3   8   69.29    4.40
  -3  -3   7  207.28    5.50
  -4  -9  13   -0.70    4.80
  -4  -8  12   60.29    5.60
  -4  -7  11   47.30    5.40
  -4  -7  10   21.30    4.00
  -4  -7   6  183.58    4.20
  14   5  -3   14.40    7.50
  14   9  -1   84.49    7.00
  13   9  -1   -6.50    4.80
  12   3  -4    0.90    6.70
  12   6  -3    4.10    5.40
  11   4  -4    8.40    6.00
  11   6  -3   20.80    5.60
  10  -1  -5   15.70    7.00
  10   0  -5   55.59    7.50
  10   4  -4    8.90    5.40
  10   6  -3  142.29    6.20
   9  -3  -5  127.39    9.40
   9  -2  -5   23.50    7.60
   9  -1  -5  243.98   10.20
   9   0  -5   33.40    7.00
   9   1  -5  125.39    7.80
   9   4  -4   12.40    5.00
   9   9   0  172.98    4.00
   8   0  -5  383.96   10.40
   8   1  -5  229.88    8.60
   7  -8  -4   15.50    8.20
   7  -5  -5   33.30    7.20
   7   0  -5  723.93   12.60
   7   3  -4  350.26    8.00
   7   7  -1   23.90    2.70
   6 -10  -3   19.40    8.70
   6  -5  -5   27.10    6.70
   6  -1  -5  954.50   13.60
   6  10   6    7.20    2.70
   5 -12  -2   16.90    8.10
   5  -5  -5    3.40    5.60
   5  -4  -5   66.09    6.20
   5  -2  -5  234.68    7.70
   4 -12  -2    2.10    6.90
   4  -4  -5    5.90    4.60
   3 -12  -2   29.60    6.50
   3  -8  -4  120.99    7.20
   3  -1  -4   18.50    3.80
   3   1  -3  528.75    6.60
   2 -13  -1   76.09    7.30
   2 -10  -3    6.20    5.10
   2  -4  -4  325.07    6.90
   2  -3  -4    1.90    2.70
   2   6   7  435.06    7.70
   1 -14   0  126.29    7.00
   1  -9  -3   41.10    4.90
   0 -12  -1   20.10    4.30
   0 -10  -2  192.88    6.10
   0   2   3   77.59    2.70
   0   3   6  350.86    6.70
  -2 -12   1    3.10    3.00
  -3  -3  11  820.72   12.90
  -3  -3   6   38.90    3.30
  -4  -8  13   90.99    6.60
  -4  -7  12    6.10    4.60
  -4  -6  10   -1.20    4.40
  -4  -6   9    5.30    3.50
  -4  -6   8  153.08    5.10
  15   6  -2   11.90    7.30
  14   3  -3   -4.10    6.70
  14   4  -3   -6.90    7.30
  14   7  -2    2.80    6.10
  14  10   0   42.90    5.80
  13   5  -3    1.20    6.40
  13  10   0    3.80    4.20
  13  11   1    6.70    4.00
  12   0  -4   -4.50    8.00
  12   1  -4   23.40    8.00
  12   2  -4    8.10    7.10
  12  10   0   20.40    3.90
  11   3  -4   10.30    6.50
   9   7  -2   -4.60    3.10
   9  12   5   19.00    1.90
   8  -7  -4    7.40    7.60
   8  -3  -5  123.29    8.50
   8  -2  -5  172.58    9.10
   8  -1  -5  242.58    9.60
   8   3  -4   -3.60    4.30
   8   5  -3    2.80    4.10
   7  -7  -4   90.99    8.90
   7  -4  -5   78.69    7.60
   7  -2  -5  327.77   10.10
   7  -1  -5   38.30    6.20
   6  -8  -4  498.45   13.20
   6  -3  -5  322.47    9.70
   6  -2  -5   28.70    6.00
   6   4  -3   44.10    3.60
   5 -10  -3  105.19    8.60
   5  -8  -4  154.48    8.70
   5   1  -4 1258.27   12.60
   5   3  -3  761.42    8.50
   4 -14   0   86.79    8.70
   4 -13  -1   21.60    7.60
   4 -10  -3   37.70    6.70
   4   0  -4   -0.30    3.80
   4   2  -3 2480.05   14.10
   3 -14   0  126.89    8.50
   3 -13  -1  161.78    8.90
   3 -10  -3   11.90    5.80
   3  -7  -4   11.30    5.20
   2 -14   0    3.30    5.80
   2  -6  -4  113.19    4.80
   2  -5  -4    0.20    3.90
   2   6   6  240.38    5.70
   1 -11  -2   40.80    5.10
   1  -8  -3   62.09    4.80
   1  -3  -3   95.69    3.80
   1   4   4  130.69    3.60
   1   5  11   92.19    6.60
   1   5  10  269.17    8.20
   1   5   8  154.78    5.90
   0 -14   1   -3.50    4.00
   0 -13   0   22.10    4.90
  -1 -12   0    0.90    3.60
  -1   2   9 1063.09   13.30
  -2 -13   2   49.00    3.30
  -2   0  10   22.20    5.00
  -2   0   9   74.49    5.20
  -2   0   8  365.96    7.80
  -3  -3  12  102.09    6.70
  -4  -7   5   11.30    2.00
  -4  -6  11  163.38    6.60
  -4  -6   7   38.70    3.20
  16   7  -1   -9.30    6.90
  15   5  -2   -2.50    7.60
  15   8  -1    7.80    6.30
  14   6  -2    6.90    7.20
  13   4  -3   -2.60    6.80
  13   7  -2   27.80    5.80
  12   5  -3    9.20    5.70
  12   7  -2    3.10    5.30
  11  -2  -4    5.70    8.40
  11  -1  -4   33.60    8.20
  11   0  -4   -9.10    7.10
  11   1  -4   11.60    7.10
  11   2  -4   -1.10    6.40
  11   7  -2   34.80    5.40
  10  -3  -4   63.29    8.50
  10   3  -4   49.00    6.20
   9  -5  -4   12.20    8.10
   9   5  -3    7.10    5.00
   8  -6  -4    4.10    7.70
   8  11   4  254.87    2.90
   8  12   7   -0.20    2.80
   7  -9  -3   88.09    9.00
   7   2  -4    1.90    4.30
   6 -11  -2    8.50    7.40
   6  -9  -3  211.18   10.50
   6  -7  -4   36.00    7.20
   6   5  -2   30.70    3.10
   6  11  11  313.87    8.60
   5 -11  -2    3.20    7.10
   5  -7  -4  247.88    9.60
   5   9   5    9.10    2.40
   5  10  11   86.39    6.20
   5  10  10  100.69    5.70
   4 -11  -2   23.80    7.30
   4  -7  -4  329.17    9.60
   4   8   5  822.62    8.00
   4   9  10   16.20    4.50
   3 -11  -2   15.00    6.70
   3  -6  -4  134.19    6.50
   3  -3  -4  154.18    5.70
   3  -2  -4   26.20    3.20
   3   7   5 2007.60   12.80
   2 -11  -2   11.80    5.50
   2  -9  -3    3.60    4.80
   2  -1  -3  486.85    6.40
   2   5   3  785.92    6.30
   1  -7  -3    3.50    3.80
   1  -4  -3  520.45    7.30
   1   5   7  123.79    5.10
   0   3   5    2.80    2.20
  -1 -14   2    0.10    2.80
  -1 -13   1   56.69    4.50
  -1   2   8  475.35    8.90
  -1   2   7  366.96    7.50
  -2  -1   4  154.68    3.70
  -2   0  11   42.40    4.70
  -2   0   7  200.88    5.90
  -3  -3   5  839.92    8.20
  -3  -2  11    1.50    4.80
  -3  -2   9   54.89    4.80
  -3  -2   8   92.39    4.90
  -4  -6  12  149.88    7.00
  -4  -6   6    6.50    2.30
  -4  -5  10  136.49    6.10
  -4  -5   9   97.29    5.10
  -4  -5   8   14.80    3.90
  16   6  -1    1.20    7.90
  15   7  -1   25.40    7.90
  14   8  -1    8.40    5.50
  13   1  -3    7.90    8.10
  13   2  -3   67.79    8.80
  13   3  -3   16.00    7.30
  12   4  -3   27.60    6.60
  11   5  -3   29.10    5.70
  10  -2  -4   64.39    8.50
  10  -1  -4   65.79    8.20
  10   0  -4   27.40    7.10
  10   1  -4   13.80    6.50
  10   2  -4    1.90    5.70
  10   5  -3   23.30    5.00
  10   8  -1  198.08    5.80
  10  10   1   44.60    3.10
   9  -3  -4    8.50    6.70
   9   2  -4   60.49    6.40
   8  -5  -4    8.50    7.50
   8   6  -2  115.19    4.90
   7  -8  -3  230.38   11.20
   7  -6  -4    5.70    5.00
   7   4  -3  113.29    5.00
   7  12  11  403.86    9.40
   6  -6  -4   30.40    6.60
   6   1  -4   70.69    5.30
   6   7   0  206.38    2.90
   6  10   5    0.30    2.30
   6  11  10   -0.90    4.10
   6  11   9  130.19    5.90
   5 -13   0   92.59    9.80
   5 -12  -1   13.90    7.60
   5  -9  -3   21.50    6.80
   5  -6  -4  357.16   10.40
   5   0  -4  330.17    7.60
   5  10   9    7.30    3.80
   4 -12  -1   69.29    8.20
   4  -9  -3   72.29    7.10
   4  -6  -4  152.18    7.40
   4  -1  -4  105.49    5.30
   4   9   9   29.20    4.30
   3 -12  -1   -1.00    6.50
   3  -9  -3   88.39    6.50
   3  -5  -4   26.20    4.60
   3  -4  -4  621.14    9.90
   3   8  11  118.19    6.90
   3   8  10   55.39    5.40
   2 -12  -1  199.88    8.10
   2  -8  -3   76.89    5.60
   2   2  -1    4.50    1.50
   1 -14   1   16.70    5.70
   1 -13   0  132.09    6.70
   1  -6  -3  667.53    9.00
   1  -5  -3  237.68    5.60
   1   5   6   49.20    4.00
   0  -8  -2  464.95    7.50
   0   1   1 6720.03   10.70
   0   4  11   49.70    6.10
   0   4   8  915.21   11.90
  -2   0   6   15.20    3.60
  -3  -2   7   81.49    4.40
  -4  -5  12  114.49    6.90
  -4  -5  11   67.89    5.60
  -4  -5   7   19.00    3.20
  16   8   0   -0.90    6.70
  15   9   0    0.60    5.40
  14   4  -2    0.30    6.60
  14   5  -2    5.30    7.10
  13   6  -2   -2.30    5.70
  13   8  -1   20.80    5.00
  12   2  -3   11.30    7.80
  12   3  -3   30.40    7.00
  12   8  -1   10.60    5.00
  11   4  -3   18.20    6.00
  11   8  -1   32.70    4.60
  10   9   0  109.99    4.10
   9  -6  -3    1.20    8.30
   9  -2  -4  173.08    9.30
   9  -1  -4    1.50    6.50
   9   0  -4  383.26   11.10
   9   1  -4    6.50    5.80
   8  -7  -3    2.00    8.00
   8  -3  -4  251.77   10.10
   8   1  -4  330.47    9.30
   8   4  -3   17.60    4.80
   7  -4  -4   92.79    7.80
   7   1  -4  747.83   11.80
   7  12  10    2.70    4.10
   6 -10  -2   48.50    7.80
   6  -8  -3    2.30    6.80
   6  -5  -4   74.59    7.20
   6   0  -4 1495.95   15.40
   6   3  -3 1624.64   13.30
   5  -8  -3  219.28    9.20
   5  -5  -4   55.69    6.20
   5  -1  -4  435.66    8.90
   5  10   8   70.89    4.50
   4 -14   1   25.50    7.50
   4 -13   0   66.59    7.80
   4  -8  -3  319.27   10.20
   4  -4  -4   17.50    4.80
   4  -2  -4   -0.30    3.80
   4   3  -2  297.27    4.60
   4   9   8   26.00    4.00
   3 -14   1   28.40    6.90
   3 -13   0   25.80    6.50
   3   0  -3  161.48    4.50
   3   8   8  689.53   10.20
   2 -14   1  146.79    7.80
   2 -13   0  284.67    9.20
   2 -10  -2   47.40    5.40
   2  -7  -3   67.49    5.20
   2   6   5 1931.31   12.90
   2   7  10   13.90    5.00
   2   7   9  110.69    5.90
   1 -11  -1   77.09    6.00
   1  -9  -2   -0.20    4.50
   0 -12   0  434.96    8.80
   0  -4  -2 1334.07    9.00
   0   3   4  183.88    4.20
   0   4   7  193.18    6.10
  -1 -11   0  251.77    5.70
  -1  -8  -1  115.49    4.10
  -1   2   6  489.05    7.50
  -2 -11   1  109.89    3.60
  -3  -3   4  123.89    3.60
  -3  -2   6  291.87    6.10
  -4  -6   5  459.25    5.60
  -4  -5   6  204.68    5.20
  -4  -4  10   80.29    6.00
  -4  -4   9  105.19    5.80
  15   6  -1    2.90    7.10
  14   3  -2   -0.40    7.70
  14   7  -1    5.50    5.80
  14   9   0   31.40    5.20
  13   5  -2   -4.80    5.90
  12   0  -3   25.40    7.90
  12   1  -3   21.50    7.10
  12   6  -2   11.60    5.20
  11  -2  -3   53.69    8.60
  11   3  -3   69.89    7.10
  10  -4  -3    0.70    7.80
  10   4  -3   28.40    5.40
  10   6  -2    0.00    4.80
   9  -5  -3    8.80    7.90
   9   4  -3   35.50    5.10
   9   6  -2   19.20    3.90
   8  -8  -2   -1.10    7.60
   8  -6  -3   26.60    7.80
   8  -2  -4   76.79    7.30
   8  -1  -4  230.08    8.90
   8   0  -4  236.28    8.60
   8   7  -1  125.49    4.30
   7  -9  -2  107.69    9.50
   7  -7  -3   57.89    8.00
   7  -3  -4  239.68    9.20
   7  -2  -4  107.49    7.20
   7  -1  -4  340.17    9.50
   7   0  -4  113.49    6.70
   7  12   9  445.16    8.30
   6 -11  -1    1.90    7.00
   6  -7  -3  561.24   13.00
   6  -4  -4   36.00    6.00
   6  -2  -4   93.19    6.40
   6  -1  -4    0.80    4.80
   6  11   8    1.70    3.20
   5 -11  -1   28.90    7.00
   5  -4  -4  148.59    7.00
   5  -2  -4    1.70    4.50
   4 -10  -2   83.19    7.00
   4   1  -3  348.57    6.30
   4   9   7  299.97    6.90
   2  -6  -3  392.16    8.00
   2  -3  -3  643.84    8.30
   2   4   1   10.30    0.90
   2   7   8  236.98    6.90
   1   4   3   16.60    2.00
   1   5   5  240.88    5.40
   1   6  11    6.40    5.50
   0 -14   2   -8.30    3.60
   0 -13   1   32.20    4.80
   0 -10  -1   51.39    4.30
   0  -6  -2  357.26    5.80
   0  -5  -2   45.60    2.90
  -1   2   5   20.10    3.50
  -1   3  11   10.00    5.50
  -2  -2   2    1.10    1.20
  -2   1  10   70.99    5.80
  -2   1   9  542.75   10.10
  -2   1   8  264.67    7.30
  -3  -1  11  415.16   10.40
  -3  -1  10   73.79    5.70
  -3  -1   9   21.30    4.60
  -4  -4  11  336.07    9.10
  -4  -4   8  179.48    5.90
  -5 -10  10   21.70    4.20
  -5 -10   9   64.19    4.10
  -5  -9  11   -0.30    4.50
  -5  -9  10  119.19    5.80
  -5  -9   9   24.20    3.80
  16   7   0   36.90    7.60
  15   4  -1   -6.60    7.70
  15   5  -1   -4.80    7.30
  15   8   0   19.80    6.40
  14   6  -1    0.10    7.20
  14  10   1   12.40    5.00
  13   3  -2   68.39    8.70
  13   4  -2   15.00    6.80
  13   7  -1    7.20    6.10
  13   9   0   56.49    5.00
  12   5  -2   29.60    6.10
  12   9   0   -4.70    4.30
  11  -1  -3   12.40    7.30
  11   0  -3   10.20    7.30
  11   1  -3   37.50    7.40
  11   2  -3    4.60    6.40
  11   9   0   -1.70    3.50
  11  10   1    4.30    3.20
  11  11   2    6.50    2.40
  10  -3  -3   21.10    7.70
  10   3  -3   29.40    5.90
   9   3  -3   17.00    5.70
   8  -5  -3    9.80    6.90
   8  12   6   31.10    2.70
   7 -10  -1   -0.50    8.00
   7  -6  -3   58.99    7.80
   7   3  -3   83.09    5.00
   7   5  -2   -1.40    2.70
   6  -9  -2   79.19    8.00
   5 -13   1    2.30    8.00
   5 -12   0    5.40    7.20
   5  -9  -2  167.88    8.90
   5  -7  -3  299.37    9.80
   5  10   7   80.79    4.10
   4 -11  -1    3.00    6.10
   4  -7  -3   17.90    5.70
   4   8   4   26.50    2.40
   3 -11  -1  174.48    8.00
   3  -9  -2   41.00    6.30
   3  -1  -3   48.10    3.80
   3   7   4  208.18    4.20
   3   8   7   15.50    3.60
   2 -11  -1  121.09    6.70
   2  -5  -3  266.37    6.50
   2  -4  -3   89.49    4.50
   1 -13   1  172.78    7.40
   1 -12   0  196.88    7.10
   1  -8  -2   58.99    4.50
   1   6   9   41.80    5.20
   0   2   2    5.90    1.70
  -1 -13   2   20.00    4.10
  -1 -12   1  251.27    5.80
  -1   1   3   53.19    2.50
  -1   3   9   60.19    4.40
  -1   3   8  687.23   10.80
  -2 -12   2   49.80    3.30
  -2   1   7  217.08    6.30
  -3  -2   5  155.68    4.50
  -3  -1   8   16.00    3.80
  -3  -1   7    2.20    3.50
  -4  -4   7    0.30    3.10
  -5 -11   9   12.80    3.10
  -5 -10   8   61.49    3.70
  -5  -9  12   91.39    6.00
  -5  -9   8   24.20    3.40
  -5  -8  12    9.70    5.70
  -5  -8  11   99.69    5.80
  -5  -8  10    6.90    3.70
  -5  -8   9   60.89    4.70
  16   6   0   -4.70    7.40
  14   8   0    7.40    6.20
  13   1  -2  136.09    9.60
  13   2  -2    2.80    7.50
  13  10   1   64.29    5.10
  12   4  -2   51.89    6.60
  12  10   1   -0.10    4.00
  11   5  -2   50.49    5.80
  10  -5  -2   14.50    8.60
  10  -2  -3   34.40    5.90
  10  -1  -3   52.99    7.80
  10   0  -3    1.30    6.30
  10   1  -3   21.90    6.50
  10   2  -3   33.80    6.20
   9  -6  -2   -1.30    7.90
   9  -3  -3  124.19    8.90
   9   7  -1  126.69    5.10
   8  -7  -2   79.79    9.00
   8  -4  -3   11.20    6.80
   8   3  -3    6.90    4.20
   7  -8  -2  118.39    8.70
   7  -5  -3   18.10    6.60
   7  11   5    1.80    2.10
   6 -10  -1   16.70    7.60
   6  -8  -2  273.77   10.20
   6  -6  -3   -4.10    6.20
   6   2  -3   69.29    4.70
   6  11   7    3.00    3.40
   5  -6  -3  586.24   11.90
   5   1  -3  530.35    8.30
   5   9   4   61.89    2.50
   4 -14   2   26.70    7.40
   4 -13   1  114.39    8.50
   4 -12   0   58.19    7.50
   4  -9  -2   79.49    6.80
   4  -6  -3 1000.40   13.80
   4   0  -3   66.89    4.30
   3 -14   2   28.80    7.00
   3 -13   1  131.19    8.60
   3 -12   0  232.88    9.30
   3  -6  -3    9.10    4.40
   3  -5  -3 1606.64   15.10
   2 -14   2    3.00    6.10
   2 -13   1   -6.40    6.00
   2 -12   0   57.59    5.90
   2   6   4 1174.58    9.30
   1 -14   2   50.49    5.20
   1 -10  -1  150.38    6.10
   1  -7  -2   28.90    4.30
   1  -2  -2 2187.88   11.20
   0  -9  -1  470.35    7.70
   0   5  10    7.70    5.40
   0   5   9  510.05   10.30
  -1 -10   0   61.29    3.50
  -1   3   7  320.87    7.50
  -2 -10   1   42.00    2.80
  -2   0   4  198.58    4.50
  -2   1   6  375.86    7.30
  -4  -5   5    0.80    2.20
  -4  -4   6   -0.90    2.80
  -4  -3  11   15.20    5.50
  -4  -3  10  257.67    8.10
  -4  -3   9  391.66    8.70
  -4  -3   8   37.50    4.10
  -5  -8   8  353.56    6.90
  -5  -7  12   56.79    6.60
  -5  -7  11    7.70    4.40
  -5  -7   9   52.59    4.90
  16   8   1    9.80    7.10
  15   7   0    6.60    6.40
  15   9   1    6.80    6.20
  14   2  -1   46.10    9.50
  14   3  -1   52.29    9.20
  14   4  -1   -1.20    7.20
  14   5  -1   -0.30    6.60
  13   6  -1   10.00    5.80
  13  11   2   18.80    4.00
  12  -1  -2   27.80    8.00
  12   0  -2   18.00    8.00
  12   1  -2  106.09    8.40
  12   2  -2  101.99    8.10
  12   3  -2   55.79    7.30
  12  11   2   14.40    3.30
  11  -3  -2   18.40    8.20
  11   7  -1  164.18    6.30
  10   5  -2   75.79    5.60
  10   7  -1   11.50    4.30
   9  -2  -3   68.49    7.60
   9  -1  -3  164.58    8.70
   9   0  -3   51.39    6.90
   9   1  -3   86.39    6.90
   9   2  -3    8.60    5.10
   9   5  -2   23.40    4.40
   8  -3  -3   -8.90    6.20
   8   2  -3   49.10    5.40
   7  -9  -1   31.50    8.10
   7  -7  -2   25.20    7.20
   7   2  -3  697.43   10.50
   6 -12   1   50.19    8.70
   6 -11   0    9.50    7.40
   6  -5  -3  127.89    7.50
   6  12  11   -3.00    5.80
   5 -10  -1    9.10    6.40
   5  -8  -2    1.40    6.10
   5  -5  -3   83.59    6.50
   5  11  11   58.39    5.90
   5  11  10   49.30    5.80
   4 -10  -1   14.50    6.10
   4  -8  -2  200.38    8.00
   4  -5  -3  282.67    8.10
   4   7   2   36.00    1.50
   4   9   6  397.86    6.70
   4  10  10   -2.10    4.60
   3 -10  -1   84.29    6.50
   3  -4  -3  104.69    5.30
   3  -3  -3  168.58    5.70
   3   6   2   26.40    1.50
   3   8   6 1940.71   14.30
   3   9  10   -4.10    4.70
   2 -10  -1   46.60    5.30
   2  -8  -2    0.60    4.20
   2   7   6 1070.69   11.10
   1   6   7   12.10    3.90
   0 -12   1  131.59    5.90
   0   4   5    3.80    3.20
   0   5   8   17.70    4.40
  -1   2   4  118.59    3.80
  -2   2  10  270.37    8.90
  -3  -1   6  243.58    6.00
  -3   0  10   58.59    6.20
  -3   0   9    0.10    4.40
  -4  -6   4    9.10    1.90
  -4  -3   7   51.89    4.10
  -5  -8   7    6.10    3.00
  -5  -7   8    0.40    3.20
  -5  -6  11   18.30    4.90
  15   5   0   -5.00    7.80
  15   6   0    6.30    6.80
  14   7   0    0.10    6.50
  13   5  -1   -2.80    5.90
  13   8   0    1.50    4.60
  12   6  -1   60.29    6.50
  11  -2  -2   -1.00    7.00
  11  -1  -2    2.60    7.30
  11   3  -2   56.09    6.30
  11   4  -2  124.39    7.30
   9  -7  -1   -8.80    8.00
   9  -5  -2    3.30    6.90
   8  -8  -1   51.19    8.20
   8  -6  -2    7.20    6.90
   8  -2  -3  106.99    7.50
   8  -1  -3   -0.50    5.60
   8  13   8    2.90    3.70
   7 -10   0   -1.20    7.80
   7   6  -1   34.80    2.70
   7  12   7  281.67    6.10
   6  -9  -1   45.70    7.60
   6  -7  -2    2.30    6.30
   6  -4  -3    2.20    5.40
   6   1  -3  912.41   11.30
   6  12  10  348.17    9.30
   5 -13   2   16.50    8.00
   5 -12   1   96.79    8.60
   5 -11   0   59.49    7.80
   5  -4  -3    2.00    4.90
   5   0  -3  625.04    9.30
   5  10   6   12.10    2.70
   4 -11   0   78.59    7.70
   4  -4  -3  729.33   11.00
   4  -3  -3    8.80    4.30
   4  -2  -3  456.95    8.30
   4  -1  -3   19.30    3.10
   4  10   9   20.10    4.50
   3   1  -2    3.80    2.20
   3   9   9   42.80    5.00
   2 -11   0  457.75   10.40
   2  -7  -2  413.56    8.30
   2   5   2   66.39    2.00
   2   8  10   54.79    5.90
   1 -11   0  554.64    9.90
   1  -9  -1   39.30    4.50
   1  -6  -2  190.58    5.30
   1  -5  -2 2484.85   14.90
   1  -4  -2   16.20    2.80
   1  -3  -2 1596.74   10.40
   1   5   4  269.17    5.10
   0 -14   3   -0.40    3.50
   0 -13   2   51.09    5.00
   0  -8  -1   90.29    4.10
   0   3   3   33.80    2.00
   0   5   7   62.49    4.60
  -1 -11   1   47.00    3.80
  -1  -9   0  779.02    8.30
  -1   3   6   22.00    2.90
  -1   4  10   45.70    5.90
  -3  -3   3 1331.57    8.10
  -4  -4   5 1153.98    9.90
  -4  -2  10  243.88    8.20
  -4  -2   9  103.69    5.90
  -5  -7   7  203.18    5.50
  -5  -6   9    0.60    3.60
  -5  -6   8   45.20    4.50
  16   6   1   -6.40    7.90
  16   7   1    7.90    7.00
  15   4   0   -4.30    7.60
  15   8   1   -2.00    6.30
  14   9   1   27.10    5.00
  13   0  -1   96.89    9.70
  13   1  -1    9.60    7.90
  13   2  -1  248.28   11.40
  13   4  -1  131.39    8.30
  12  -2  -1    0.50    8.30
  12   8   0    5.30    4.10
  11   0  -2   71.89    7.90
  11   1  -2   23.20    7.10
  11   2  -2  147.19    8.40
  10  -5  -1    9.60    7.60
  10  -2  -2   -4.10    6.60
  10   4  -2   16.60    5.10
   9  -4  -2    1.90    6.90
   9   4  -2    0.80    4.30
   9   8   0  578.74    7.30
   8  -9   0    4.20    8.10
   8  -7  -1   22.80    7.40
   8  -5  -2   59.09    7.80
   8   4  -2   24.20    4.10
   7  -8  -1  100.19    8.70
   7  -6  -2   61.79    7.40
   7  -2  -3    6.40    3.90
   7   0  -3  389.76    8.50
   7   4  -2   72.39    4.10
   6 -10   0   -5.60    6.80
   6  -2  -3   57.49    5.60
   6  -1  -3  496.95    9.70
   6   0  -3   10.00    3.30
   6  11   6   21.50    3.30
   5  -9  -1   13.10    6.30
   5  -7  -2  860.51   14.20
   5  -1  -3   47.00    4.60
   5  11   9  130.69    5.90
   4 -14   3    4.20    6.90
   4 -13   2    7.50    7.60
   4 -12   1   24.40    6.80
   4  10   8  167.48    6.50
   3 -12   1  117.49    8.10
   3 -11   0    5.90    5.60
   3  -7  -2    3.40    4.60
   3   9   8   54.09    5.10
   2 -12   1  417.76   10.40
   2  -9  -1   26.60    4.80
   2  -1  -2    7.00    2.40
   2   8   9  158.48    6.90
   1 -14   3   -7.50    4.20
   1 -13   2    3.20    4.90
   1 -12   1  146.59    6.40
   1   0  -1 3937.61   10.40
   1   6   6  691.83    9.40
   1   7  10   29.20    5.60
   0 -10   0  824.32   10.10
  -1   4   9 1040.70   13.90
  -1   4   8  317.37    8.20
  -2   2   7  545.75    9.40
  -3  -1   5  455.05    7.10
  -3   0   7  286.97    7.10
  -4  -5   4 2510.45   12.10
  -4  -3   6  431.06    7.30
  -5 -11   7  203.58    3.90
  -5  -5  11  186.58    7.60
  -5  -5  10   -0.50    4.30
  -5  -5   9   -3.80    3.80
  17   7   2    1.00    7.40
  16   5   1    4.10    7.90
  13   7   0    3.80    5.10
  13   9   1    2.80    4.70
  12  -1  -1   29.30    8.40
  11  -3  -1   20.10    8.00
  11   8   0  180.08    5.80
  10  -1  -2   -1.90    6.40
  10   0  -2    1.00    6.20
  10   1  -2   55.79    6.60
  10   2  -2   -3.00    5.40
  10   3  -2  120.39    6.90
  10   8   0   38.70    3.60
   9  -6  -1   53.39    8.10
   9  -3  -2   11.20    6.80
   9   6  -1  126.59    5.50
   8  -4  -2    2.10    6.30
   8   6  -1   -3.20    2.80
   7  -9   0    4.70    7.40
   6 -12   2    0.10    7.00
   6 -11   1   10.10    7.40
   6  -8  -1   57.39    7.30
   6  -6  -2  438.66   11.20
   6   3  -2  110.79    4.40
   6  12   9   21.10    4.20
   5 -10   0   -6.20    6.00
   5  11   8   40.80    4.90
   3 -14   3    2.40    6.00
   3 -13   2   45.50    6.60
   3  -6  -2  265.97    7.20
   3   8   5  318.97    5.90
   2 -14   3    3.10    4.90
   2 -13   2   94.89    6.50
   2  -6  -2  539.05    8.60
   1  -8  -1  172.58    6.10
   0  -7  -1  132.09    4.20
   0   5   6  109.49    5.00
  -1 -14   4   -0.30    2.90
  -1 -12   2   70.49    4.30
  -1   3   5   10.50    3.50
  -2 -11   2   35.50    2.70
  -3   0   6   14.60    3.70
  -3   1  10   30.00    5.70
  -3   1   9  169.08    7.10
  -4  -2   7  142.29    5.50
  -5  -9   6   46.70    2.70
  -5  -8   6  562.04    6.70
  -5  -7   6  243.58    5.10
  -5  -5   8    6.80    3.70
  -5  -4  11   -0.40    5.40
  16   8   2    1.40    7.40
  15   7   1    0.60    6.30
  14   2   0   60.79    8.90
  14   3   0   47.20    8.10
  14   4   0   33.30    7.60
  14   8   1   -1.00    5.70
  14  10   2   46.10    5.40
  12   0  -1    8.30    7.30
  12   3  -1  154.88    8.60
  12   9   1    4.80    4.10
  11  -2  -1    4.70    7.40
  11   5  -1  180.28    7.40
  10  -6   0   -2.20    8.30
   9  -7   0    7.90    8.20
   9  -5  -1    1.20    7.40
   9  -2  -2    1.80    6.30
   9  -1  -2   -2.50    5.70
   9   2  -2   59.79    5.80
   9  13   6   -1.40    2.10
   8  -8   0   -2.50    7.50
   8  -6  -1   29.60    7.20
   8   3  -2    3.10    4.20
   7 -10   1   12.40    7.80
   7  -7  -1   78.39    7.80
   7  -4  -2   14.10    5.90
   7   3  -2  133.29    5.30
   6  -5  -2   -0.40    5.40
   6   5  -1   36.10    2.70
   5 -13   3    1.60    7.60
   5 -12   2   11.10    7.60
   5 -11   1   -0.70    6.50
   4 -10   0    0.20    5.50
   4  -6  -2  216.28    7.60
   3 -10   0  276.47    8.50
   3   0  -2   -1.10    2.50
   3   7   3  256.87    4.10
   3   9   7  723.53   10.10
   2 -10   0   42.70    5.80
   2  -8  -1   24.90    4.90
   2  -5  -2  811.42    9.80
   2  -4  -2  207.78    5.50
   2  -3  -2 3634.44   17.50
   2  -2  -2 1774.12   11.60
   2   6   3  184.58    3.90
   2   8   7 1154.08   13.10
   1 -10   0  268.37    7.10
   1   3   1  323.97    2.80
   1   4   2   82.39    2.30
   1   6   5  591.94    8.20
   1   7   8   85.99    5.60
   0 -11   1  549.74    8.90
   0  -6  -1   73.09    3.20
   0   6   9    2.90    4.90
  -1  -8   0  415.96    5.70
  -1   1   2 1045.60    6.90
  -2   0   3   71.29    2.80
  -2   2   6   69.89    4.50
  -2   3   9  266.37    8.60
  -4  -3   5    7.80    3.00
  -4  -1  10   98.19    6.60
  -5  -5   7  105.59    4.70
  -5  -4   9   94.29    5.60
  15   5   1   15.00    7.90
  15   6   1    7.70    6.60
  15   9   2   24.70    6.30
  13   0   0   25.00    7.90
  12   7   0   38.70    5.10
  11  -1  -1   -3.10    6.90
  11   4  -1   75.29    6.40
  11   9   1   46.60    4.20
  10  -3  -1   -1.80    7.00
  10   5  -1    3.80    5.00
  10   9   1    9.90    2.90
   9   0  -2  321.47    9.70
   8  -9   1   58.99    9.10
   8  -2  -2   20.90    6.00
   8   2  -2   16.50    4.70
   8  12   5   81.79    2.60
   8  13   7   -1.80    3.00
   7 -11   2   28.30    8.50
   7  -8   0    2.60    6.30
   7  13   9   91.89    5.20
   6  -9   0   14.70    6.30
   6  -7  -1  473.55   11.80
   6  -4  -2  274.67    8.70
   6   2  -2  751.52    9.50
   6  12   8   19.50    3.60
   5  10   5   43.20    2.90
   4 -14   4   -4.70    6.70
   4 -13   3   21.50    7.60
   4 -12   2   85.89    8.10
   4 -11   1  149.99    8.10
   4  -8  -1   47.80    5.80
   4  -5  -2 2140.79   18.20
   4   1  -2  103.49    4.00
   4  10   7   82.39    4.50
   3  -8  -1  148.29    6.60
   3  -5  -2   15.00    4.20
   3  10  10   17.90    5.80
   1 -11   1  419.16    8.90
   0 -14   4    0.20    3.30
   0 -12   2   50.59    4.80
   0  -9   0    9.50    3.20
   0  -5  -1  636.84    6.50
   0   6   8   88.89    5.90
  -1 -10   1  511.55    7.10
  -1   2   3 4058.59   16.20
  -2 -12   3   35.90    2.80
  -2  -1   2  951.30    6.30
  -3  -4   2 1588.74    6.60
  -3  -2   3   -0.70    2.20
  -3  -1   4  252.67    5.10
  -3   1   7  199.18    6.60
  -4  -4   4   29.00    2.50
  -4  -2   6    2.30    3.30
  -4  -1   8   20.20    4.60
  -5  -6   6   35.40    3.10
  -5  -4   8   55.49    4.70
  -5  -3  10  138.89    7.00
  -6  -9  11   68.79    6.10
  -6  -8  12  139.89    8.00
  -6  -8  11    5.40    5.50
  17   8   3    8.00    7.20
  16   6   2    3.20    7.80
  16   7   2   39.10    7.50
  15   3   1   41.30    8.00
  15   4   1    1.20    7.30
  14   7   1    1.20    5.50
  13   1   0  181.88   10.20
  13   2   0   12.10    7.30
  13   3   0  203.18    9.40
  13   4   0   13.30    6.40
  13   5   0  171.78    8.50
  13   8   1   -5.60    5.00
  13  10   2    5.20    4.20
  12  -2   0    6.70    8.00
  12   6   0  238.78    8.40
  11   0  -1   16.80    6.80
  11   1  -1   98.89    7.90
  11   2  -1   90.39    7.40
  11   3  -1  250.57    9.00
  11   7   0  157.28    6.10
  10  -5   0   86.69    9.40
  10  -2  -1   -4.60    6.70
   9  -6   0   34.30    7.90
   9  -4  -1   31.30    5.60
   9   5  -1  211.68    6.40
   8  -7   0   27.30    7.50
   8   0  -2   29.50    5.30
   8   5  -1  140.79    5.40
   8   7   0  268.37    5.20
   7  -6  -1   -0.80    6.00
   7  -2  -2   19.00    5.30
   7   1  -2  168.68    6.20
   7   2  -2  322.27    7.40
   7  12   6   -2.40    2.40
   6 -13   4    3.10    7.60
   6 -12   3    9.10    8.20
   6 -11   2   33.30    7.80
   6 -10   1    6.40    6.40
   5  -9   0    3.60    5.90
   5  -7  -1   51.69    6.20
   5  -4  -2    1.30    4.60
   5  12  10  190.08    8.10
   4  -9   0  123.99    7.70
   4  -4  -2  242.68    7.00
   4   0  -2  102.99    4.30
   4  11  10   76.09    6.10
   3 -14   4    8.10    5.90
   3 -13   3    4.80    6.30
   3 -12   2  100.49    7.10
   3  -1  -2  380.36    6.30
   2 -14   4   16.90    5.90
   2 -12   2    8.20    5.60
   2 -11   1    4.20    4.50
   1 -14   4   -6.60    4.10
   1 -12   2  176.88    7.10
   1  -9   0  654.33    9.80
   1   5   3  212.88    4.20
   0 -13   3   35.00    4.10
   0   5   5   29.90    3.70
  -1  -7   0  635.34    6.40
  -1   3   4   71.99    3.80
  -1   5   9  189.98    7.10
  -2   2   5   86.49    4.60
  -3   0   5  279.57    6.20
  -4  -7   3    8.20    1.20
  -4  -1   7   21.50    4.10
  -5  -5   6   -0.30    3.30
  -5  -4   7   18.90    3.80
  -5  -3   9    1.90    4.70
  -6  -9  10   -3.40    3.50
  -6  -8  10   71.19    5.10
  -6  -7  11   71.19    6.00
  17   7   3   62.49    8.60
  16   5   2   -8.90    7.50
  16   9   3    0.90    6.60
  15   8   2    6.20    5.60
  14   1   1   27.80    8.50
  14   6   1    7.30    5.90
  14   9   2    3.50    5.40
  12  -1   0    5.80    7.70
  12  10   2    9.70    3.70
  11  -3   0    4.20    7.70
  10  -6   1  116.29    9.60
  10  -4   0    3.50    7.00
  10  -1  -1    1.60    6.30
  10   4  -1  140.59    6.70
  10   7   0  421.16    7.70
  10  10   2   28.30    2.70
   9  -3  -1   11.90    6.60
   8  -8   1   -8.10    7.10
   8  -4  -1   54.39    7.10
   7 -10   2   -9.90    6.80
   7  -9   1   -4.50    6.60
   7  -7   0    7.30    6.20
   7  -5  -1   69.29    6.90
   7  -1  -2   75.79    5.60
   7  13   8  191.78    5.90
   6  -8   0   20.00    6.60
   6  -6  -1   23.70    6.20
   6  -2  -2   53.89    5.30
   6  -1  -2   29.20    4.70
   6   0  -2  963.30   11.80
   5 -11   2   35.00    7.60
   5 -10   1   23.80    6.50
   5  -3  -2  303.67    7.90
   5  -2  -2  289.37    7.40
   5   0  -2   28.80    4.20
   4  -7  -1  398.56    9.30
   4  -3  -2  740.43   10.30
   4  -1  -2  855.31    9.80
   4  11   9   19.30    4.70
   3  -9   0   14.40    5.00
   3  -7  -1  212.28    7.00
   3   8   4 1100.59    9.30
   3   9   6   35.60    3.70
   3  10   9    5.40    4.70
   2 -13   3   -0.90    4.70
   2  -9   0  171.08    6.50
   2  -7  -1   -1.50    3.50
   2   7   4  235.88    5.00
   2   8   6  776.62   10.10
   2   9   9    3.00    4.80
   1 -13   3   -3.50    4.00
   1  -6  -1  209.68    5.20
   1   8   9   -1.00    5.00
   0 -10   1   81.99    4.70
   0  -8   0  825.22    9.10
   0   3   2    3.30    1.70
  -1 -11   2  129.89    4.50
  -1   5   8  174.98    6.50
  -3   2   9   49.60    4.80
  -4  -2   5 2481.15   15.80
  -4   0   9    1.70    5.10
  -5  -7   5    3.70    2.20
  -5  -3   8   83.89    5.40
  -5  -2  10   23.50    5.60
  -6 -10   9   19.80    3.80
  -6  -9   9  103.19    4.80
  -6  -8   9    5.50    3.50
  -6  -7   9   33.30    4.90
  -6  -6  11    2.70    5.00
  -6  -6  10    3.40    5.30
  15   7   2   14.70    6.20
  15  10   3   11.90    4.80
  14   2   1   41.80    8.30
  14   3   1   14.40    7.40
  14   4   1   46.80    7.60
  14   5   1    8.90    6.40
  13  -1   1   -0.20    8.00
  13   7   1    5.70    5.00
  13  11   3    3.70    3.60
  12  -3   1   63.79    9.40
  12   0   0   49.40    7.50
  12   1   0   -0.20    6.60
  12   2   0  304.67   11.10
  12   5   0   59.39    6.30
  12   8   1    6.20    4.10
  11  -2   0   65.49    8.50
  11  10   2    1.40    2.80
  10   0  -1    3.70    4.20
  10   1  -1    0.50    5.50
  10   2  -1  123.09    7.30
  10   3  -1   12.90    4.90
   9  -7   1    6.60    7.40
   9  -5   0   27.50    7.30
   9  -2  -1   -4.60    6.00
   8  -9   2    7.60    7.80
   8  -6   0   36.30    7.20
   7 -11   3   12.00    7.80
   6  -9   1    3.70    6.40
   6  -5  -1  176.58    7.70
   6  11   5   70.79    3.00
   6  12   7   30.80    3.80
   5 -13   4    1.20    7.00
   5 -12   3   -6.40    6.50
   5  -6  -1  784.82   12.80
   5  -1  -2   89.19    4.30
   5   9   3   98.39    2.40
   5  12   9   43.30    5.10
   4 -10   1   44.90    6.30
   4  -6  -1  280.07    7.90
   4  10   6    8.20    3.00
   3  10   8  337.97    8.30
   1   6   4   37.50    3.20
   0   4   3  128.09    3.80
   0   7   9   48.70    6.10
  -1   4   5   21.20    3.80
  -2 -10   2  407.46    5.20
  -2   3   6  138.69    5.70
  -2   4   8   93.09    6.20
  -4  -3   4 2333.17   13.40
  -4  -1   6  446.76    8.20
  -4   0   8   58.59    4.60
  -5  -6   5    5.80    2.20
  -5  -4   6   38.90    3.70
  -5  -2   9   91.59    6.30
  -6  -9   8   13.10    3.50
  -6  -6   9   36.50    4.80
  -6  -5  10   -2.40    5.50
  16   8   3   25.00    6.70
  15   3   2   11.00    7.90
  15   4   2   -6.90    7.80
  15   5   2   13.60    7.60
  15   6   2    1.70    6.50
  14   8   2    3.90    5.70
  13   0   1   19.30    8.10
  13   6   1   79.79    7.30
  13   9   2    6.20    4.60
  12  -2   1   25.20    8.30
  12  11   3    2.50    3.30
  11  -1   0   22.50    7.00
  11   8   1  112.29    5.40
  10  -5   1   14.50    7.90
  10  -3   0  164.78    9.40
  10   6   0   29.80    5.00
   9  -8   2   12.00    8.10
   9  -4   0   56.49    7.50
   9  -1  -1    3.90    5.30
   9   0  -1   87.99    6.70
   9   2  -1   84.29    5.90
   9   3  -1   84.49    5.70
   8  -7   1    1.00    6.40
   8  -2  -1   33.90    5.80
   8   4  -1  112.39    5.10
   7  -8   1   23.80    7.10
   7  -6   0  131.49    7.90
   7  -4  -1    1.20    5.30
   7   4  -1  418.56    6.90
   6 -13   5    2.50    7.70
   6 -12   4   -8.10    7.80
   6 -11   3   13.00    7.90
   6 -10   2   12.80    7.00
   6  -7   0    3.90    5.90
   5  -9   1   -1.00    6.30
   5  -5  -1  249.18    7.80
   5  11   6    4.20    3.30
   4 -13   4   20.50    6.70
   4 -12   3    5.20    5.90
   4 -11   2   -1.40    5.70
   4  -8   0    8.00    5.20
   4   9   4   -0.30    1.80
   4  11   8    9.30    4.10
   3 -14   5   35.00    7.30
   3 -10   1   53.09    5.70
   3  -6  -1  249.78    6.90
   2 -10   1  407.76    9.00
   1 -10   1  288.87    7.10
   1  -5  -1  945.31    9.00
   1   8   8   85.49    5.80
   0 -11   2  157.58    5.60
  -2   2   4   14.20    3.50
  -3  -3   2  202.28    3.10
  -3   0   4  260.77    5.70
  -3   1   5  105.39    4.90
  -4  -5   3  211.58    3.50
  -4   0   7   75.69    5.30
  -4   1   9   44.10    5.70
  -5  -2   8   -0.90    4.40
  -6 -10   8   71.89    3.90
  -6  -6   8   31.60    4.20
  -6  -5   9   15.10    4.60
  16   4   3    9.00    7.40
  16   5   3    1.30    8.20
  16   6   3   23.70    7.50
  16   7   3    7.20    6.90
  15   9   3   34.40    6.50
  14  10   3    1.30    4.90
  13   1   1   12.10    7.40
  13   2   1   53.39    7.80
  13   5   1   15.80    6.00
  12   7   1  172.58    7.20
  12  12   4   46.30    3.30
  11  -5   2  105.89    9.70
  11  -3   1   76.89    8.90
  11   0   0   -5.20    6.20
  11   1   0   63.59    7.10
  11   4   0  330.57    9.20
  11  11   3   19.50    2.70
  10  -2   0   -4.70    6.60
   9  -6   1   11.90    7.10
   8  -5   0    4.90    6.10
   8  -1  -1   43.90    5.80
   8   3  -1  315.87    7.50
   7  -9   2   59.99    7.90
   6  -4  -1   15.40    5.20
   6  13   9   83.29    5.30
   5  12   8    8.70    4.50
   4  -5  -1  752.42   11.10
   3 -13   4    0.80    5.50
   3 -12   3   30.00    5.80
   3 -11   2  137.69    7.20
   3  -8   0   21.20    4.50
   3  -5  -1  982.30   11.30
   3   9   5  342.57    6.70
   3  10   7   17.40    4.60
   2 -14   5  -11.40    4.10
   2 -11   2  415.26    9.30
   2  -8   0   48.10    4.60
   2  -5  -1  348.57    6.60
   2   8   5  729.73    9.20
   2   9   7  254.87    7.20
   1 -14   5    0.20    4.00
   1  -4  -1  174.78    4.10
   1  -3  -1  244.38    4.20
   1   7   5    5.60    3.40
   1   8   7 1046.40   13.20
   0 -14   5    0.80    3.20
   0 -12   3    2.70    3.90
   0  -7   0  109.79    4.00
   0   2   1   18.90    1.40
  -1   3   3   88.39    3.60
  -1   5   6   25.40    4.20
  -2   0   2  329.57    4.40
  -2   3   5   12.30    3.70
  -4   1   8   15.40    5.10
  -5  -2   7  129.69    5.90
  -5  -1   9    3.90    5.20
  -6  -8   7  262.47    6.10
  -6  -7   7  131.79    5.30
  -6  -4  10    3.30    5.40
  17   6   4   38.70    8.60
  17   7   4    3.30    7.30
  14   1   2   10.30    8.00
  14   2   2   13.70    8.20
  14   7   2   10.10    5.60
  13  -1   2    3.40    7.60
  13   3   1   12.40    6.30
  13   4   1  190.98    8.70
  12  -3   2    7.20    8.10
  12   0   1    5.30    6.40
  12   9   2   -1.20    4.00
  11   2   0  107.49    7.40
  11   3   0  131.09    7.50
  10  -6   2   33.80    8.50
  10  -4   1  188.58   10.00
  10  -1   0  152.88    8.30
  10   5   0  538.15    9.60
  10   8   1  947.81    9.90
   9  -7   2   -4.80    7.40
   9  -3   0  166.88    8.80
   9   6   0  409.06    7.40
   8  -9   3  133.39    9.40
   8  -8   2   46.40    7.60
   8  -4   0  153.28    8.20
   8   1  -1    8.20    4.70
   8   2  -1   -0.90    4.20
   8   6   0  334.67    6.30
   7 -11   4   35.20    8.30
   7 -10   3   74.89    8.60
   7  -7   1    6.50    6.40
   7  -5   0    3.70    5.60
   7   6   0   22.40    2.90
   7  13   7   -1.90    3.10
   6  -8   1    2.70    5.80
   6  -6   0  422.66   10.50
   6  -3  -1  184.78    7.10
   6   3  -1  305.87    5.80
   5 -13   5   38.60    7.60
   5 -12   4   -4.70    6.40
   5 -11   3   27.40    6.70
   5 -10   2   80.39    7.00
   5  -4  -1  364.66    8.60
   5   3  -1   26.60    2.60
   5  10   4   40.40    2.60
   4  -9   1  105.49    6.80
   4  -7   0    6.70    4.80
   4  11   7   34.70    4.70
   2 -13   4    2.30    4.70
   2 -12   3   39.50    5.20
   1 -13   4    1.20    4.10
   1 -12   3   45.60    4.70
   0  -9   1 1454.75   12.20
   0   6   5    8.80    3.50
   0   7   7  137.89    6.40
  -1   2   2 2096.69   10.70
  -1   6   8  175.38    7.50
  -2 -11   3   25.20    2.70
  -3   3   8   80.79    6.20
  -4  -4   3 1872.51   10.10
  -4  -2   4  225.88    5.20
  -4   0   6   55.99    3.80
  -5  -4   5   10.10    3.00
  -5  -1   8  124.89    6.70
  -6  -9   7  254.87    5.40
  -6  -6   7   39.80    3.90
  -6  -4   9   22.40    5.10
  16   9   4   74.29    7.00
  15   2   3    4.30    8.10
  15   8   3   33.10    6.10
  14   3   2   48.80    7.70
  14   4   2   -0.80    6.30
  14   5   2    6.30    6.30
  14   6   2    1.40    5.70
  13   8   2   10.50    4.60
  13  10   3   43.50    4.70
  12   1   1   65.79    7.60
  12   6   1   79.59    6.00
  11  -4   2   29.50    8.30
  11  -2   1   30.00    7.10
  11   7   1  490.85    9.20
  10  -7   3   -5.30    8.30
  10   0   0    4.70    6.00
  10   4   0   -1.00    4.60
   9  -8   3   29.70    8.40
   8 -10   4   30.80    8.40
   8  -6   1   20.30    5.20
   8  13   6    1.80    2.20
   7  -1  -1   14.50    4.70
   7   0  -1  199.08    6.80
   7   1  -1   78.59    5.10
   7   2  -1  272.27    6.70
   6 -13   6    4.80    7.70
   6 -10   3   25.00    7.60
   6  -9   2   61.89    7.30
   6  -2  -1    0.50    4.30
   6  12   6   86.49    4.00
   6  13   8  175.08    6.30
   5  -8   1   -3.50    5.60
   5  -6   0  167.38    7.20
   4 -13   5   -4.60    7.10
   4 -11   3   17.00    6.60
   4 -10   2  180.48    8.10
   4  -4  -1 1216.68   13.00
   4   2  -1  378.56    5.20
   4  10   5   11.30    2.70
   3  -9   1  273.07    8.00
   3  -7   0   74.89    5.20
   3  -4  -1   -4.50    3.60
   2  -9   1    8.20    4.20
   2  -7   0   35.50    4.10
   2  -4  -1  512.25    6.90
   2  10   9  226.28    8.30
   1  -9   1  447.06    8.00
   1  -7   0  252.77    5.70
  -1 -10   2   62.99    3.50
  -1   5   5   11.70    3.70
  -1   6   7   14.00    4.90
  -2 -12   4  161.98    4.30
  -2   5   8  634.24   12.30
  -3   3   7  182.98    7.10
  -4   1   7  124.69    6.10
  -5 -10   5  303.57    3.10
  -5  -1   7  176.38    6.60
  -6 -10   7  240.48    5.00
  -6  -5   7  276.47    7.00
  -6  -4   8   32.20    4.70
  -6  -3   9    2.70    5.10
  -7  -8  11   46.40    6.50
  16   8   4    0.60    7.20
  15   3   3   12.60    7.80
  15   4   3   23.00    7.60
  15   5   3   14.90    7.60
  15   6   3   22.80    6.80
  15   7   3   24.90    6.30
  15  10   4   66.89    6.60
  14   0   3    8.50    8.20
  14   9   3  173.48    7.00
  14  11   4   22.70    4.80
  13   0   2   -1.40    7.00
  13   1   2   28.40    7.00
  12  -2   2   87.69    9.20
  12   2   1   17.90    6.50
  12   5   1  442.36   10.30
  11  -1   1   31.20    7.00
  11   9   2   12.10    3.70
  10  -5   2   71.59    8.80
  10  -3   1    7.00    6.50
  10   2   0    2.30    5.10
  10   3   0  116.89    6.50
   9  -6   2   33.10    7.80
   9  -4   1   45.20    7.30
   9  -1   0   16.70    5.80
   9   5   0  122.49    5.30
   8  -7   2    6.30    6.90
   7  -9   3    8.00    7.60
   7  -8   2    8.70    6.30
   7  -6   1    9.10    5.90
   7  -4   0  144.09    7.50
   7  12   5  300.57    4.50
   6 -12   5   17.10    7.50
   6 -11   4    3.60    6.80
   6  -5   0  199.88    7.90
   6   0  -1   -1.60    3.60
   6   1  -1  182.28    5.60
   6   2  -1    1.60    3.20
   5  -9   2   34.30    6.90
   5  -2  -1  895.61   11.20
   5   2  -1  790.62    8.30
   5  12   7    2.60    4.00
   4 -12   4   -2.20    5.80
   4  -3  -1  455.45    8.10
   4  12   9   84.39    6.20
   3 -13   5   50.09    6.90
   3 -10   2  135.29    6.80
   3  -3  -1 2174.68   14.70
   3  10   6  219.88    6.40
   2  -3  -1 1695.63   11.60
   2  -2  -1 9909.31   25.40
   2   7   3  569.84    6.60
   2   9   6  530.15    9.00
   2  10   8  163.58    7.10
   1   6   3   11.90    2.50
   1   9   8  236.58    8.10
   0  -6   0    8.50    2.20
   0   7   6   -2.50    4.00
  -1  -8   1 1739.23   10.60
  -2   2   3  319.77    5.80
  -2   3   4    1.50    3.40
  -3  -2   2  177.88    3.20
  -3   0   3  151.78    4.30
  -4  -3   3  344.17    5.00
  -4   0   5  510.35    8.60
  -4   1   6  227.08    6.90
  -4   2   8   57.39    6.00
  -5  -7   4  106.09    2.90
  -5  -6   4  230.48    4.10
  -5  -5   4  147.09    4.10
  -5   0   8    9.10    5.00
  -6  -8   6  525.25    7.20
  -6  -7   6  200.68    5.40
  -6  -4   7   45.20    4.60
  -7  -9  10   32.70    5.10
  -7  -8  10    6.10    4.60
  -7  -7  10   19.40    5.10
  17   8   5   15.40    7.20
  16   4   4    0.20    7.80
  16   5   4   17.00    7.70
  16   6   4   -6.30    7.00
  16   7   4   80.39    8.00
  14   1   3   15.10    7.40
  14   8   3    8.50    5.80
  13   2   2   20.50    7.00
  13   6   2    7.50    5.90
  12  -1   2    1.20    7.10
  12   8   2   99.19    5.80
  11  -5   3   -1.40    7.40
  11   0   1   11.60    6.40
  11   6   1  222.08    7.10
  10  -6   3   14.50    7.80
  10  -2   1  164.58    8.80
  10   7   1   10.40    4.10
   9  -7   3    8.40    7.60
   8  -2   0   -0.90    5.20
   8   5   0  100.09    4.60
   7 -11   5   56.79    8.60
   7 -10   4   69.39    8.20
   6  -8   2   34.60    7.30
   5 -13   6   40.50    7.70
   5 -12   5   -0.60    7.20
   5 -10   3   -2.40    5.80
   5  -5   0  387.56    8.90
   5  -1  -1  153.78    5.60
   5   0  -1    6.20    3.50
   5   1  -1    6.60    3.30
   5  11   5    0.70    2.60
   4  -6   0  261.07    7.40
   4   1  -1   68.09    3.20
   3 -12   4    8.40    5.30
   3 -11   3   17.70    5.30
   3  -8   1    6.80    4.90
   3  -6   0  182.78    6.10
   3  -2  -1   15.50    3.30
   3  -1  -1  703.73    7.60
   3   0  -1  176.58    4.00
   3   7   2   72.39    2.30
   3   8   3  395.26    5.30
   2 -13   5   54.89    6.30
   2   8   4  621.64    8.10
   1 -10   2  525.75    8.90
   1   7   4 1138.89   10.90
   0 -10   2  410.56    7.10
   0   5   3  438.06    6.50
   0   8   8  103.39    6.80
  -1   6   6    5.30    4.30
  -1   7   8    3.60    5.10
  -2   4   5   44.80    4.40
  -3   3   6  206.78    6.90
  -3   4   8  516.45   11.50
  -5  -1   6  376.26    8.20
  -6  -9   6  149.69    4.10
  -6  -5   6    1.90    3.20
  -7  -9   9    0.70    4.20
  -7  -8   9   79.19    5.20
  -7  -7   9    6.90    4.40
  -7  -6  10   11.90    5.20
  17   6   5   -1.10    7.60
  17   7   5   57.39    8.30
  15   9   4  104.29    7.50
  14   2   3    1.70    7.30
  13  -1   3   11.30    8.00
  13   4   2   13.90    6.30
  13   5   2  134.29    7.60
  12  -3   3  113.39    9.30
  12   0   2    3.70    6.60
  12  10   3    5.60    3.70
  11  -2   2   95.89    8.10
  11   2   1   65.19    6.70
  11   4   1  182.38    7.90
  11   5   1  392.96    9.20
  10  -7   4    2.60    8.10
  10  -4   2   28.50    7.10
  10  -1   1    4.00    6.20
  10   9   2  357.16    6.00
   9  -8   4  108.29    9.40
   9  -5   2   19.90    6.90
   9   1   0   10.70    4.80
   9   2   0  410.96    9.10
   9   3   0   59.19    5.20
   8 -10   5  136.09   10.00
   8  -9   4  121.69    9.50
   8  -6   2    5.60    6.30
   8  -4   1  121.99    7.70
   8  -1   0   14.40    5.20
   7  -7   2   62.19    7.20
   7   5   0  300.07    5.60
   6 -13   7   72.19    8.90
   6  -9   3   88.69    8.30
   6  -6   1   -0.20    5.40
   6  -4   0   36.40    5.40
   6   5   0   76.09    3.10
   5 -11   4   40.20    6.80
   5  -7   1    3.20    5.10
   4 -13   6  111.79    8.80
   4  -9   2    8.70    5.10
   4   0  -1  668.73    7.80
   4  11   6   89.19    4.50
   4  12   8  128.39    6.10
   3   9   4   94.89    3.90
   2 -12   4   11.30    4.60
   2 -11   3   -2.50    4.20
   2  -8   1  295.67    7.20
   2  -6   0  115.89    4.80
   2  10   7  550.34   10.50
   1 -13   5   18.10    5.00
   1 -11   3   98.79    5.50
   1  -8   1 1405.86   12.60
   1  -6   0  215.98    4.90
   1   9   7  281.87    8.10
   0 -13   5   16.00    3.90
   0 -11   3   19.40    4.00
   0  -8   1    8.60    2.70
   0   4   2 1327.57    8.90
   0   8   7   76.49    6.50
  -1 -12   4   12.00    3.40
  -1   1   1  411.96    4.00
  -2   1   2    5.70    2.10
  -2   5   6   32.40    4.70
  -4  -2   3 2310.37   13.20
  -4   2   7    6.60    3.70
  -5  -4   4  638.14    7.60
  -5  -2   5  464.55    8.10
  -5   0   7  177.48    7.30
  -6  -4   6   16.40    3.80
  -6  -3   7    2.50    4.10
  -6  -2   8    3.80    5.00
  -7 -10   9   50.39    4.40
  -7  -6   9  133.79    6.60
  -7  -5   9   64.09    6.50
  15   2   4    1.10    7.80
  15   8   4  133.99    8.20
  14   3   3   23.70    7.20
  14   4   3   25.30    6.70
  14   5   3   -3.70    6.50
  14   6   3    5.20    5.80
  14   7   3   39.80    6.00
  14  10   4  170.28    7.00
  13   0   3   -1.50    7.20
  13   9   3   19.50    4.20
  13  11   4   90.39    4.80
  12  -4   4   33.50    8.70
  12  -2   3    9.20    7.40
  12   7   2   30.30    4.70
  11  -4   3  129.99    9.10
  11   3   1   95.49    6.60
  10  -5   3   80.19    8.90
  10  -3   2  388.46   11.70
  10   0   1  312.47    9.70
  10   6   1  636.34    9.90
   9  -2   1   40.30    6.50
   9   7   1 1066.09   10.10
   8   0   0   90.49    6.00
   8   4   0  567.04    8.60
   7  -8   3  223.48    9.70
   7  -5   1   32.00    6.00
   7  -2   0   74.09    5.70
   6 -12   6   11.30    7.40
   6 -11   5    9.00    7.00
   6 -10   4  128.49    8.50
   6  -3   0  121.19    6.20
   6  10   3   42.20    1.50
   6  13   7   41.40    4.20
   5  -8   2    4.70    5.40
   5  -4   0  121.69    5.90
   4 -12   5   49.60    6.60
   4 -11   4    0.60    5.50
   4 -10   3   17.50    5.60
   4  -7   1    6.60    4.60
   4  -5   0  767.52   10.80
   3  11   7  468.15    9.50
   1 -12   4    1.10    3.90
   1   8   5 2164.38   16.60
   0 -12   4    1.20    3.30
   0   7   5  530.95    9.10
  -1   5   4  223.98    6.00
  -1   7   7    8.50    5.10
  -3  -1   2    2.10    1.80
  -3   2   4   24.70    3.90
  -3   3   5   -2.30    3.80
  -4   0   4   -1.50    3.40
  -5  -3   4  819.82    9.10
  -6  -2   7    3.90    4.70
  -7  -9   8  274.57    6.90
  -7  -8   8   -3.20    3.50
  -7  -7   8  221.08    6.90
  -7  -6   8  244.88    7.50
  16   4   5    3.60    8.40
  16   9   5   -9.30    5.60
  15   3   4    1.20    6.80
  15   4   4   10.30    7.30
  15   5   4   10.80    7.40
  15   6   4   17.90    7.10
  15   7   4   27.70    6.40
  14   0   4   82.89    9.40
  13  -2   4   21.10    8.40
  13   1   3   20.50    7.30
  11  -5   4   16.10    8.20
  11  -3   3   18.40    7.00
  11  -1   2   81.39    7.80
  11   8   2  336.37    7.00
  11  10   3    7.90    3.30
  10  -6   4   -6.90    7.10
  10   1   1   -6.10    5.20
  10   5   1   29.40    5.10
   9  -6   3   30.90    7.00
   9  -4   2  345.27   11.00
   8  -8   4   77.39    7.90
   8  -7   3   76.99    7.70
   8   3   0   24.30    4.10
   7 -11   6   15.50    7.70
   7 -10   5   23.60    7.70
   7  -9   4  148.99    9.20
   7  -1   0  385.66    8.70
   7   4   0   30.30    3.70
   7  13   6  123.69    4.10
   6  -7   2  121.99    7.40
   6  11   4    2.00    1.80
   5 -13   7   11.20    6.90
   5  -9   3   36.70    6.80
   5  -6   1   89.09    6.10
   5  12   6   26.60    3.70
   5  13   8    0.40    4.60
   4   9   3   93.09    2.80
   3 -13   6   20.00    6.60
   3 -10   3   58.49    6.10
   3  -7   1   46.10    5.20
   3  10   5   40.20    4.20
   2  -9   2  570.24    9.90
   2   5   1    1.00    0.90
   1  -5   0  572.24    6.90
   1   4   1   71.89    1.80
  -1   3   2 1616.04   10.40
  -1   6   5   25.80    4.30
  -2  -1   1 2127.29    8.00
  -3   4   6   30.80    5.10
  -4   3   7   42.60    5.80
  -5  -1   5  594.94    9.40
  -5   0   6  395.66    8.80
  -5   1   7  138.59    7.10
  -6  -7   5  291.77    5.50
  -6  -6   5  116.39    4.10
  -6  -3   6   83.19    5.10
  -6  -1   8   -2.90    5.40
  -7  -5   8   99.29    6.10
  18   8   7    0.90    8.30
  17   6   6   26.40    8.80
  17   7   6    4.30    8.00
  17   8   6   33.00    7.50
  17   9   6   43.90    7.20
  16   5   5   12.80    7.30
  16   6   5   29.80    7.60
  16   7   5    0.90    6.60
  16   8   5  105.69    7.90
  14   1   4    2.30    7.60
  14   9   4   23.10    5.60
  13  -1   4   -1.60    6.90
  13   2   3   21.00    6.80
  13   8   3    4.20    4.30
  12  -3   4    5.10    7.90
  12  -1   3   91.29    8.30
  12   3   2    3.50    5.30
  12   4   2  137.49    7.40
  12   5   2   18.00    5.30
  12   9   3   -0.20    4.00
  11   0   2   56.59    7.00
  10  -7   5   44.70    8.80
  10  -2   2   75.99    7.40
  10   2   1   58.89    5.90
  10   3   1   67.09    5.70
  10   4   1  345.47    8.40
   9  -9   6    0.80    7.30
   9  -8   5   -0.60    7.70
   9  -7   4   -1.50    6.60
   9  -1   1  216.38    8.30
   9   6   1  133.69    5.30
   8 -10   6   13.60    8.20
   8  -9   5   14.70    7.60
   8  -5   2  153.98    7.40
   7  -6   2    5.40    5.80
   7  -4   1  211.08    8.00
   6 -13   8   20.20    7.90
   6  -8   3  109.29    7.30
   6  -5   1   37.90    5.30
   6  -2   0  100.29    5.60
   5 -12   6   30.10    7.20
   5 -11   5   29.10    6.50
   5 -10   4    1.90    5.90
   5  -3   0  680.93   10.20
   4  -8   2   14.60    5.00
   4  -4   0  931.21   11.20
   4  10   4   49.50    3.00
   4  12   7    2.40    3.70
   3 -12   5   22.10    5.50
   3 -11   4   -6.50    4.60
   2 -13   6    4.30    5.50
   2  -7   1  135.99    5.50
   2  10   6  636.24   10.50
   2  11   8  307.77    9.50
   1  -9   2  616.34    9.00
   1   9   6  767.12   11.40
   1  10   8  146.89    7.50
   0  -9   2  239.38    5.70
  -2 -10   3   72.19    3.00
  -2   3   3  660.13    8.10
  -2   5   5   41.50    4.60
  -4  -1   3  340.87    6.00
  -5  -2   4 1246.18   11.70
  -6  -8   5  153.78    3.90
  -6  -4   5  153.18    5.20
  -6  -2   6  205.68    6.90
  -6  -1   7   88.59    6.30
  -7 -10   8   18.00    3.60
  -7  -7   7   59.09    4.50
  -7  -6   7  469.95    8.90
  -7  -5   7    4.60    4.70
  -7  -4   8   -0.40    4.70
  15   2   5   32.20    8.30
  15  10   5   65.49    5.80
  14   2   4    6.10    7.10
  13   3   3   -1.90    6.10
  13   4   3   50.99    6.40
  13   6   3   12.00    5.80
  13   7   3    3.60    4.60
  13  10   4    2.10    4.10
  12  -4   5   -6.80    7.20
  12  11   4   15.50    3.20
  11  -4   4   -4.20    7.20
  11  -2   3  192.58    9.60
  11   1   2   12.00    6.20
  11   7   2  315.27    7.40
  10   8   2   33.30    3.90
   9  -5   3   56.29    7.50
   8  -6   3    3.70    6.30
   8  -2   1  111.99    6.80
   7  -7   3   15.70    6.50
   7   2   0   -0.60    3.50
   7   3   0   29.50    3.50
   6 -12   7    4.30    7.20
   6 -11   6   20.70    6.60
   6 -10   5   35.10    7.50
   6  -9   4    5.50    6.30
   6  -1   0   79.79    5.10
   6   4   0  220.78    4.50
   5  -7   2   20.50    5.40
   4 -13   7   67.19    7.30
   4  -9   3   84.69    6.20
   4   8   2  130.69    2.30
   4  11   5   77.79    4.20
   3  -4   0  760.82    9.30
   3  12   8   35.10    6.20
   2 -12   5   18.20    5.40
   2 -10   3  259.97    7.30
   1  -7   1   95.19    4.10
   0  -7   1 1245.48    9.70
  -2   2   2 1775.42   11.50
  -2   6   6    7.40    4.90
  -4   3   6   98.89    6.30
  -5   0   5  681.33   10.50
  -6  -3   5  337.97    7.40
  -7  -9   7    1.20    3.30
  -7  -4   7  151.98    6.70
  -8  -8  10    1.50    5.70
  16  10   6    2.80    6.20
  15   3   5    7.00    7.50
  15   9   5  152.58    8.00
  14   0   5    8.80    8.10
  14   3   4  -10.40    6.30
  14   4   4   14.20    6.20
  14   7   4    4.20    6.20
  14   8   4  106.49    6.50
  14  11   5  143.39    6.20
  13  -2   5   -1.60    8.00
  13   0   4   35.30    7.80
  13   5   3    3.70    5.60
  12  -2   4   34.20    8.00
  12   1   3    4.70    6.20
  11  -5   5    1.30    7.70
  11   2   2    5.20    5.50
  11   3   2  132.69    7.60
  11   6   2  228.28    7.10
  10  -5   4   -5.90    6.90
   9  -6   4   21.90    7.10
   9   1   1    4.30    4.80
   9   2   1    6.90    4.30
   9   5   1  705.33    9.60
   8  -7   4  107.19    8.40
   8  -4   2  191.38    8.20
   8  -1   1  552.54   10.70
   7 -11   7   -1.60    7.40
   7 -10   6   57.19    8.70
   7  -9   5  107.49    8.10
   7  -8   4   31.80    7.00
   7  -5   2   25.40    5.90
   6  -6   2   27.30    5.70
   6  -4   1  142.59    6.60
   6   0   0   -1.20    3.70
   6   3   0    8.30    3.20
   5 -13   8  120.39    8.80
   5  13   7   12.80    4.30
   4 -12   6   11.50    5.90
   4 -11   5   29.60    6.00
   4 -10   4    1.00    5.20
   4  -3   0    3.80    3.80
   3  -8   2   39.20    4.80
   3  -6   1    8.50    3.80
   3  11   6   70.89    4.70
   2  -4   0   90.29    3.80
   2   8   3   39.80    3.20
   1 -13   6   13.10    4.10
   1 -12   5   56.89    5.30
   1 -11   4   66.39    5.10
   1 -10   3   69.09    4.50
   1  -4   0  868.31    7.60
   1  10   7  694.13   12.10
   0 -10   3  214.08    5.80
   0   9   7  314.07    9.20
  -1 -10   3  187.78    4.70
  -1   6   4    0.40    3.60
  -2 -13   6    0.00    2.20
  -2 -11   4   59.39    3.20
  -3   2   3  478.15    7.70
  -3   4   5   10.40    3.20
  -3   5   6   51.89    5.70
  -4  -4   2   67.79    2.10
  -4  -3   2  257.97    4.20
  -4   0   3   66.19    4.10
  -5  -9   4  222.68    2.40
  -5  -6   3  374.76    4.60
  -5  -4   3 1146.89    9.20
  -5  -1   4 1212.08   12.20
  -6  -1   6  124.99    6.40
  -6   0   7  154.58    7.60
  -7  -7   6  556.84    8.70
  -7  -6   6    6.10    4.00
  -7  -3   7   -0.10    4.50
  -8  -8   9   26.20    5.70
  -8  -7   9   60.49    6.60
  16   4   6    1.40    7.60
  16   9   6  106.39    8.20
  15   4   5   -3.00    6.80
  15   5   5    8.00    7.20
  15   8   5   56.99    6.50
  14   1   5   71.69    8.30
  14   5   4    4.30    5.90
  14   6   4    6.80    5.70
  12  -3   5   14.80    7.20
  12   2   3   35.50    6.60
  12   8   3   18.80    3.90
  11  -6   6   28.00    8.80
  11  -3   4  100.49    8.80
  11  -1   3   77.59    7.70
  11   4   2    5.30    5.00
  11   5   2  199.68    7.10
  10  -7   6    2.80    8.00
  10  -6   5    4.60    7.70
  10   0   2   -0.10    5.60
   9  -9   7   -2.80    7.40
   9  -8   6   83.49    8.60
   9  -7   5   84.89    8.50
   9  -2   2  290.17    9.50
   9   3   1  497.55    9.20
   9   4   1    7.70    4.00
   8 -10   7    4.40    7.60
   8  -9   6  106.59    9.10
   8  -8   5  320.67   11.50
   8   6   1  215.88    4.90
   6  -7   3  205.98    8.20
   6   1   0   75.69    4.30
   6   2   0   74.89    4.00
   6  13   6   49.20    3.90
   5 -12   7   97.09    8.10
   5  -9   4   72.79    7.30
   5  -8   3   18.40    5.50
   5  -1   0  573.24    8.40
   4  13   8   26.30    5.70
   3 -13   7  165.38    8.00
   3  -9   3    8.10    4.50
   3  -3   0    2.60    3.20
   3   6   1    0.70    0.80
   2  -8   2    6.50    3.80
   2   9   4   29.90    3.40
   1   6   2   86.69    3.10
   1   9   5    0.70    3.80
   0 -12   5    9.70    4.00
   0 -11   4   13.00    3.80
   0   5   2   48.20    2.80
   0   8   5  130.69    5.90
  -1 -12   5   31.00    3.90
  -1 -11   4   51.99    3.40
  -1   2   1 5024.20   14.90
  -1   4   2   13.90    2.60
  -2 -12   5    6.40    2.80
  -2   0   1 2021.60    9.10
  -2   4   3   90.59    4.60
  -2   5   4    0.00    3.70
  -5  -3   3  732.93    8.10
  -5   1   5  285.77    7.80
  -6  -5   4  273.87    5.80
  -6  -2   5  161.68    6.10
  -7 -10   7  295.07    5.80
  -7  -8   6   79.89    4.30
  -7  -5   6  291.07    7.20
  -7  -4   6   47.40    5.20
  -8  -9   9   30.80    5.10
  18   8   8   16.70    7.60
  17   6   7    9.00    7.70
  17   7   7   14.90    7.40
  17   8   7   11.10    7.10
  17   9   7   15.60    6.70
  16   5   6   17.00    7.50
  16   6   6   -3.70    6.90
  16   7   6   67.69    7.70
  16   8   6    3.40    6.30
  15   6   5    7.80    6.30
  15   7   5   43.30    6.70
  14  -1   6    7.90    7.90
  14  10   5   56.99    5.50
  13  -1   5    5.80    7.70
  13   2   4    1.70    6.30
  13   9   4   50.49    4.70
  12  -1   4   18.90    5.40
  12   3   3   56.19    6.40
  12   7   3  128.69    6.00
  11  -4   5    4.00    6.90
  11   0   3   70.89    7.30
  11   9   3    7.10    3.40
  11  11   4    7.00    2.90
  10  -4   4   63.99    8.00
  10   1   2   62.39    6.20
  10   7   2  740.13    9.50
   9   8   2 1085.29    9.40
   8  -5   3    4.90    6.00
   8  -3   2  281.37    8.90
   8   0   1   91.59    4.90
   7  -6   3  167.48    8.30
   7  -4   2    8.60    5.30
   6 -12   8   39.50    7.90
   6  -8   4  366.66   10.30
   6  -5   2   14.10    5.10
   6  -3   1    9.70    4.50
   5 -11   6    8.30    6.10
   5 -10   5    9.80    6.00
   5  -6   2   53.09    5.50
   5  -4   1  119.09    5.70
   5   0   0   37.50    3.60
   5   3   0    2.00    2.10
   5  11   4  210.18    4.20
   4 -13   8   35.70    6.80
   4  -5   1  207.48    5.80
   4  12   6   39.40    4.00
   3 -12   6   97.29    6.70
   3 -11   5   35.10    5.40
   3 -10   4    1.00    4.50
   3  12   7    6.90    5.10
   2 -13   7   14.70    5.70
   2  -6   1   15.80    3.30
   2  -3   0 4209.18   17.20
   2   7   2   85.69    2.90
   2  10   5   11.80    3.60
   0   9   6   59.79    5.70
  -2   6   5   18.20    4.70
  -4  -2   2  758.52    7.10
  -4   2   4    0.60    2.70
  -4   4   6    2.10    5.30
  -5  -2   3 1880.51   13.40
  -5   0   4  315.27    7.30
  -6  -6   4    6.70    2.30
  -6  -1   5  989.50   12.80
  -6   0   6  673.93   12.00
  -7  -3   6    4.80    4.20
  -7  -2   7    3.20    5.10
  -8  -8   8  229.88    7.60
  -8  -7   8    2.00    4.60
  -8  -6   8  194.78    7.60
  -8  -5   8    1.30    5.10
  15   2   6   56.29    8.80
  14   0   6   71.69    8.70
  14   2   5   14.40    7.40
  13   0   5   46.40    7.70
  13   3   4   49.70    6.90
  13   8   4    2.70    5.00
  12   0   4   16.60    6.90
  12   4   3    5.40    5.30
  12   5   3   71.19    5.90
  12   6   3   21.20    4.80
  12  10   4    3.70    3.70
  12  12   5   78.39    3.80
  11  -5   6    1.40    7.00
  11  -2   4    1.30    6.80
  10  -5   5    0.10    7.10
  10   2   2   12.30    5.00
   9  -5   4    8.20    6.30
   8  -6   4   98.89    7.80
   8   1   1  157.88    5.50
   8   2   1   -4.30    3.80
   8   5   1  167.68    4.80
   7 -11   8    5.00    7.60
   7  -7   4  548.25   12.60
   7  -1   1   78.19    5.50
   7   6   1  248.68    4.70
   6 -11   7   11.80    6.90
   6 -10   6   -2.10    6.20
   6  -9   5  200.48    9.10
   5 -13   9    3.20    7.10
   5   1   0   13.50    3.10
   5   2   0  182.88    4.40
   5  10   3  286.77    3.60
   4 -12   7  112.99    8.30
   3  -7   2   98.49    5.30
   3  -5   1  105.79    4.70
   3  -2   0  844.62    8.50
   3   3   0   18.10    1.40
   3   9   3    7.40    2.30
   3  10   4  169.88    4.70
   2 -12   6  116.99    6.80
   2  -9   3    4.70    4.00
   1  -6   1  180.18    4.50
   1  10   6    5.50    4.60
   0  -8   2 1814.42   12.40
   0  -6   1   24.50    2.80
  -2   3   2 3637.64   17.60
  -2   7   6  134.99    7.20
  -3  -9   3   10.50    1.50
  -3   4   4  662.43   10.00
  -4   1   3   16.60    3.50
  -6  -7   4   48.20    2.70
  -7  -9   6  470.05    6.90
  -8  -9   8    6.90    4.50
  16   3   7   18.70    7.80
  15   3   6   27.00    7.90
  15  10   6  111.29    7.10
  14   3   5   84.19    8.00
  14   4   5   -2.80    7.00
  14   9   5  199.38    7.30
  13   4   4   45.50    6.50
  13   5   4   61.89    6.50
  13   6   4    8.30    5.70
  13   7   4   12.40    4.80
  13  11   5    1.00    3.70
  12   1   4   39.60    6.50
  11  -6   7    6.50    8.40
  11   1   3   30.70    6.10
  11   8   3   75.89    4.90
  10  -7   7   37.80    8.10
  10  -6   6   31.00    7.90
  10  -1   3   50.79    6.60
  10   4   2  125.89    6.00
   9  -9   8   -0.30    7.90
   9  -8   7   10.40    8.40
   9  -7   6   35.00    7.60
   9   0   2  401.46    9.60
   8 -10   8    4.70    7.60
   8  -9   7    4.50    7.40
   8  -8   6    2.30    7.00
   8  -7   5   32.60    7.10
   8  -4   3  168.08    8.00
   8  -2   2  166.38    7.20
   8   3   1    2.20    3.60
   8  13   5   52.29    1.90
   7 -10   7    2.20    7.00
   7  -9   6   17.60    6.70
   7  -8   5  230.68    9.50
   7  -5   3   31.70    5.90
   7  -3   2  250.47    7.80
   7   0   1  950.40   11.80
   6  -6   3  174.18    7.60
   5 -12   8   -3.20    6.40
   5  -3   1   57.89    4.80
   4 -11   6   87.59    6.90
   4 -10   5   -3.50    5.00
   4  -9   4   14.90    5.10
   4  -6   2   20.40    4.40
   4  -4   1  129.19    5.30
   4   0   0  140.59    4.10
   4  13   7   10.20    4.90
   3 -13   8   23.40    6.70
   3  11   5   16.10    3.50
   2 -11   5   99.69    5.80
   2 -10   4   -1.60    3.90
   2  11   6  146.59    6.20
   1 -13   7   35.00    5.10
   1  -9   3  720.93    9.80
   0   7   3   57.39    4.30
  -1   7   4  200.98    6.60
  -2   1   1  467.85    5.20
  -3  -3   1   24.00    1.30
  -3  -2   1  208.88    3.20
  -3   6   6  134.89    7.50
  -4  -1   2  106.99    3.30
  -4   3   4   35.50    4.60
  -4   4   5    2.90    4.80
  -5  -1   3  529.55    8.10
  -5   1   4  431.26    8.70
  -5   2   5  246.18    7.80
  -5   3   6   78.19    6.60
  -6 -11   6  458.75    4.00
  -6  -2   4 1758.62   15.10
  -6   0   5   74.39    5.70
  -6   1   6  100.19    6.80
  -7  -7   5   -0.10    3.20
  -7  -6   5  101.09    4.50
  -7  -5   5  272.97    6.60
  -7  -4   5    4.80    3.70
  -7  -2   6   38.10    5.50
  -8  -8   7   59.89    5.00
  -8  -7   7  290.47    7.60
  -8  -6   7   46.40    5.10
  -8  -5   7  449.76   10.00
  16   4   7   21.70    7.50
  16   5   7    0.40    7.20
  16  10   7  100.39    6.90
  15   1   7  148.59   10.80
  15   4   6   48.00    7.90
  15   5   6    4.10    6.10
  15   9   6   70.99    7.10
  14  -1   7   -1.60    8.10
  14   1   6   29.00    7.80
  14   5   5   10.10    6.10
  14   6   5    1.30    6.40
  14   7   5   34.70    6.50
  14   8   5   21.60    5.30
  12  -1   5    4.40    6.70
  11  -1   4  157.08    8.70
  11   2   3   23.70    5.70
  10   0   3  387.76   10.00
   9  -2   3    3.80    5.70
   9   7   2  139.89    4.90
   8  -1   2  507.25   10.10
   6 -12   9   68.89    8.40
   6  -4   2   56.29    5.40
   5 -11   7   29.60    6.60
   5  -8   4    0.60    5.30
   5  -5   2   10.80    4.50
   5  13   6   41.40    4.20
   4 -13   9   87.59    8.10
   4   1   0   41.40    2.70
   3 -12   7   -8.10    5.80
   3  -8   3  182.68    6.50
   3  -1   0   87.39    3.30
   3   8   2  129.69    2.90
   3  12   6    2.90    4.50
   2  -5   1   43.20    3.50
   1 -10   4   65.29    4.80
   1   5   1   30.60    1.90
   1   9   4  250.47    6.50
   1  11   7   77.99    6.50
   0   4   1    4.80    1.60
  -1   3   1  247.08    4.10
  -1   8   5    7.30    4.60
  -2   6   4  126.69    5.90
  -3   2   2  147.39    4.80
  -4 -11   5   11.50    1.40
  -4   0   2  102.69    4.10
  -6  -1   4   67.09    4.90
  -7  -3   5   50.39    4.80
  -8  -4   7   21.60    5.30
  18   8   9   -2.30    7.50
  17   6   8    5.50    7.30
  17   7   8    5.20    7.30
  17   8   8    2.00    6.90
  17   9   8    7.90    6.60
  16   6   7    1.30    7.10
  16   7   7    8.30    6.60
  16   8   7   60.39    7.20
  16   9   7    1.80    5.90
  15   2   7    4.80    7.90
  15   6   6    0.50    6.10
  15   7   6    6.90    6.00
  15   8   6   74.69    6.90
  14  11   6   55.09    5.10
  13   2   5   89.69    7.80
  13  10   5  223.98    6.80
  12  -4   7   35.10    8.20
  12   9   4   36.00    4.00
  11   0   4   41.80    6.30
  11   3   3    6.00    4.80
  11   4   3   44.80    5.40
  11   7   3  133.39    5.50
  10  -4   5    0.20    6.20
  10  -2   4  170.08    8.60
   9  -5   5   82.09    7.80
   9   2   2    2.10    4.40
   8  -5   4   16.00    6.00
   8  -3   3    2.20    5.40
   7 -11   9   19.90    7.90
   7  -6   4    1.80    5.60
   6 -11   8    8.20    7.00
   6 -10   7   36.10    7.50
   6  -8   5   39.80    6.30
   6  -7   4   96.39    6.90
   6  -1   1   68.09    4.70
   5 -13  10    9.30    7.20
   5 -10   6   75.89    7.00
   5  -9   5    0.10    5.00
   4  -7   3   14.80    4.60
   4  11   4   45.70    3.30
   3 -11   6   14.40    5.80
   3 -10   5   -4.30    5.10
   3  -9   4    4.00    4.40
   3  -4   1  308.37    6.30
   3   0   0 4468.55   15.90
   2 -13   8  114.89    7.10
   2  12   7   64.39    6.10
   1  10   5 1014.30   12.80
   0  -9   3  841.32    9.10
   0   6   2  368.16    6.00
  -1   5   2 2505.85   15.20
  -3  -1   1   16.40    1.80
  -3   4   3  104.19    5.20
  -3   5   4   22.30    4.60
  -3   6   5   95.19    6.60
  -5   0   3  620.14    9.10
  -5   3   5   37.30    5.70
  -6   1   5  986.00   14.10
  -7  -8   5  529.15    7.20
  -7  -2   5  225.88    7.40
  -8  -9   7  305.87    7.00
  -8  -5   6   32.20    4.70
  -9  -8   9   -0.20    5.00
  15   3   7   53.19    8.40
  14   0   7   22.20    8.30
  14   3   6    5.10    7.60
  13   0   6   -1.60    7.10
  13   3   5   -1.70    6.10
  12  -2   6   -0.10    7.10
  12   0   5   15.00    6.60
  12   8   4    1.10    4.50
  11  -6   8   44.70    9.00
  11  -5   7   59.99    8.30
  11  -2   5   36.40    7.20
  11  10   4   12.40    3.40
  10  -7   8    7.20    7.40
  10  -6   7   11.50    7.40
  10  -5   6   -2.00    6.30
   9  -9   9   12.80    8.30
   9  -8   8    8.30    8.20
   9  -6   6   48.40    7.50
   9  -3   4  125.39    7.70
   9  -1   3  679.83   12.20
   9   3   2    0.60    4.10
   9   4   2  105.39    5.60
   9   5   2    3.20    4.10
   9   6   2  589.44    8.20
   8 -10   9    3.90    7.60
   8  -9   8    3.50    7.40
   8  -7   6  257.87   10.00
   7 -10   8   11.90    7.20
   7  -9   7   18.00    6.90
   7  -8   6  169.48    9.00
   7  -7   5   70.49    7.20
   7  -2   2   90.49    5.60
   7   3   1   97.99    4.20
   7   4   1  223.08    5.10
   7  13   5   20.90    2.20
   6 -12  10   -6.30    7.70
   6  -9   6  101.49    7.60
   6  -5   3   52.99    5.60
   6  -3   2    3.00    4.10
   6   0   1   62.69    4.50
   5 -12   9   96.99    8.60
   5  -6   3   29.00    5.10
   4 -12   8  167.08    8.30
   4  -3   1  322.57    6.70
   4  10   3  388.46    5.10
   4  12   5  116.19    4.60
   3  13   7    0.30    5.40
   2  -8   3  505.75    8.60
   2   6   1  355.86    3.70
   2   9   3   76.09    3.60
   2  10   4   25.50    3.50
   2  11   5  267.77    7.50
   1  -5   1  254.07    4.70
   1   7   2    1.70    2.30
   0 -12   6    6.10    3.90
   0 -11   5   -1.00    3.50
   0 -10   4    5.20    3.50
   0  10   6  457.75   10.40
  -1  -9   3    8.00    2.50
  -2   2   1 9643.33   24.50
  -2   4   2  217.58    5.10
  -3   0   1  166.68    3.60
  -4   1   2  858.01    9.60
  -4   4   4   18.30    4.60
  -4   5   5   14.90    5.50
  -5  -4   2 1047.70    8.20
  -5  -3   2  991.40    8.60
  -6 -10   5   16.40    1.70
  -6  -5   3  317.57    5.40
  -6  -4   3   45.90    3.40
  -6  -3   3 1552.84   12.80
  -6   0   4 1526.35   15.60
  -7  -5   4  117.09    5.10
  -7  -4   4   34.00    4.30
  -7  -1   5   19.20    5.10
  -8  -7   6  179.88    6.00
  -8  -4   6   11.40    4.70
  -9  -7   8  116.99    7.50
  16   4   8   16.30    7.80
  15   1   8    2.30    8.30
  15   4   7    2.90    6.60
  15  11   7  133.49    6.90
  14  -1   8   -3.60    8.30
  14  10   6  138.09    6.60
  13   4   5   36.10    6.40
  13   9   5    3.40    4.70
  13  12   6   14.20    3.80
  12   5   4   50.89    5.60
  12   6   4   94.79    5.90
  12   7   4   -2.00    4.00
  12  11   5   75.69    4.20
  11  12   5    0.50    2.50
  10   8   3 1109.99   10.70
   9  -7   7   12.90    6.70
   8  -8   7   67.39    7.50
   8  -4   4    8.80    5.60
   8  -2   3  428.36    9.80
   7  12   4   38.40    1.60
   5 -11   8  112.49    8.70
   5  -7   4  105.49    7.00
   5  -4   2   -1.20    3.90
   4 -13  10    1.90    6.70
   4 -11   7   17.40    5.80
   4 -10   6   12.90    5.20
   4  -9   5    8.20    4.90
   4  -8   4    3.40    4.70
   4  -5   2   71.39    4.60
   3 -13   9   37.80    6.20
   2 -12   7   94.49    6.10
   2  -9   4   94.09    5.70
   2   2   0    3.10    1.00
  -1 -10   4   12.80    2.80
  -1   7   3    4.00    4.20
  -1   8   4   14.40    4.40
  -2   7   4   -1.80    4.40
  -3   3   2   -0.40    3.40
  -4   3   3    7.10    4.00
  -5  -2   2  292.87    5.50
  -6  -6   3   50.49    2.90
  -6   2   5   28.30    5.70
  -7  -6   4   62.39    3.60
  -7  -3   4  354.86    7.80
  -8 -10   7   -2.70    3.40
  -8  -8   6  327.57    7.00
  -9  -8   8   84.39    6.00
  18   8  10    8.10    7.90
  17   6   9   10.10    8.00
  17   7   9   20.60    8.10
  16   5   8    1.00    7.10
  15   2   8  120.19    9.40
  15   5   7   45.60    7.50
  15  10   7   37.10    6.10
  14   4   6  110.49    7.80
  14   5   6   15.80    6.20
  14   9   6   29.10    5.70
  13  -1   7   31.20    7.60
  13   5   5   94.09    6.90
  13   6   5   71.49    6.70
  13   7   5    3.50    5.40
  13   8   5   17.30    4.60
  12  -4   8   61.29    9.10
  12  -1   6    1.50    6.60
  11  -4   7    5.40    7.40
  11   2   4    8.70    5.30
  10  -4   6    3.20    6.50
  10   3   3   13.70    4.70
   9   0   3    4.30    5.00
   8 -10  10   23.10    8.90
   8   1   2  380.96    8.20
   8   7   2  536.25    6.60
   7 -11  10   15.30    7.90
   7  -5   4  188.58    7.90
   6 -11   9   -5.50    6.60
   6  -6   4  460.55   10.40
   6   1   1  514.05    7.80
   6  13   5  562.64    6.80
   5 -10   7   19.40    6.00
   5  -9   6   54.39    6.90
   5  -8   5  374.16    9.80
   5  -1   1   28.70    3.80
   4  -2   1   29.20    3.70
   3 -12   8  126.79    7.80
   3  -7   3    1.60    3.90
   3  11   4    1.50    3.40
   2 -11   6   48.10    5.00
   2 -10   5   23.90    4.30
   2  -6   2   -0.10    2.90
   2  -4   1  156.08    4.30
   2   1   0  854.21    5.00
   2  12   6   50.79    5.40
   1  -8   3  449.26    7.60
   0  -7   2  163.58    4.00
   0   8   3   74.39    4.40
   0   9   4  112.39    5.60
   0  10   5   87.39    6.60
  -1 -11   5    3.90    3.00
  -1   9   5  128.09    6.80
  -2 -10   4   -1.90    2.20
  -3   1   1  693.23    7.30
  -3   5   3 1675.63   15.90
  -3   6   4  144.09    6.80
  -3   7   5   17.90    5.80
  -5  -5   2 1227.18    7.90
  -5  -1   2  402.16    6.80
  -5   3   4   63.79    5.50
  -6  -1   3  907.61   11.10
  -6   1   4    5.90    4.50
  -7  -9   5   35.60    2.90
  -7  -7   4   23.80    3.00
  -7  -2   4   -0.10    4.10
  -8  -6   5   32.70    4.60
  -8  -5   5    2.40    3.70
  -8  -4   5  103.39    5.70
  -9  -7   7  267.77    8.50
  -9  -6   7   43.60    5.70
  17   8   9    0.90    6.90
  17   9   9    9.20    6.70
  16   6   8   19.40    6.80
  16   7   8   -1.60    6.50
  16   8   8    7.60    7.30
  16   9   8   33.80    7.20
  16  10   8   -6.30    5.40
  15   6   7   -3.30    6.10
  15   7   7    6.40    6.80
  15   8   7   23.80    6.70
  15   9   7   76.29    7.10
  14   0   8    6.40    8.00
  14   6   6    7.20    5.70
  14   7   6   26.40    5.80
  14   8   6   37.50    5.60
  13  -2   8    9.00    7.80
  13   0   7   78.49    8.30
  13   2   6    8.60    6.50
  12  -2   7   19.90    7.70
  11  -6   9   66.29    9.40
  11  -5   8   18.40    7.60
  11  -2   6   11.30    6.30
  11   9   4    8.30    3.70
  10  -7   9    5.70    8.00
  10  -6   8    3.40    7.30
  10  -5   7   43.60    7.90
  10  -2   5   29.00    6.60
  10   4   3    7.50    4.30
  10   5   3   70.29    5.30
  10   6   3   78.29    5.20
  10   7   3    8.70    3.40
   9  -8   9   20.20    7.40
   9  -5   6  137.49    8.40
   9  -2   4  213.58    8.30
   9   9   3  403.56    5.60
   8  -9   9   49.40    8.20
   8  -6   6   13.80    6.20
   8   2   2  875.91   11.00
   7 -10   9   -8.70    6.90
   7  -9   8    3.60    6.10
   7  -6   5  455.75   11.10
   7  -3   3  231.88    6.90
   6 -12  11   -1.10    7.10
   6 -10   8   51.69    7.10
   6  -9   7    5.60    6.10
   6  -8   6  255.37    9.30
   6  -4   3  196.68    7.00
   6   2   1  338.97    6.10
   6   3   1   60.49    3.70
   6   4   1  127.19    3.80
   6  12   4  651.93    5.70
   5 -12  10   12.80    7.30
   5  -5   3  288.27    7.70
   4 -12   9    6.20    5.90
   3 -11   7  266.47    8.80
   3  -8   4    7.30    4.30
   3  -3   1  782.82    8.60
   3  10   3   16.80    2.80
   2 -13   9   20.60    5.50
   1 -12   7   26.70    4.90
   1   0   0 2369.66    6.90
   1   9   3   15.40    3.80
   1  10   4    6.70    3.70
   0 -13   8   -0.90    3.20
   0   5   1  640.04    6.40
  -2 -11   5   61.79    3.10
  -2   3   1 1702.13   11.50
  -5  -8   3  151.88    2.00
  -5   0   2   32.80    3.70
  -6   0   3    6.20    4.00
  -7  -1   4  738.83   11.60
  -8  -9   6    5.50    3.30
  -8  -7   5   39.20    4.30
  -8  -3   5   86.29    6.00
  -9  -8   7  138.09    6.70
  16   4   9   23.90    8.10
  15   1   9   16.70    8.60
  15   3   8    6.90    7.40
  14  -1   9   -1.10    8.00
  14   3   7  151.88    9.00
  13  11   6  276.17    6.90
  12  -3   8   41.00    8.20
  12   0   6    9.20    6.50
  12  10   5   40.80    4.30
  11   0   5   61.79    6.80
  11   3   4   50.09    5.50
   9  -7   8    1.20    6.40
   9  -3   5   38.10    6.30
   8  -8   8    5.20    6.90
   8  -7   7   -0.50    6.40
   8  -3   4   96.09    6.70
   8  -1   3  842.62   12.30
   8   4   2   44.50    4.30
   8   6   2   33.60    3.00
   7 -11  11   -0.20    7.00
   7  -8   7   22.30    6.70
   7  -7   6  264.67    9.50
   7   0   2   10.40    4.00
   5   0   1  187.68    5.10
   5  12   4  248.48    4.70
   5  13   5  166.28    5.00
   4 -11   8  109.89    7.80
   4  -4   2   31.60    4.00
   4   9   2  659.13    4.90
   3 -13  10   22.10    5.90
   3 -10   6   81.89    5.80
   3  -9   5   21.10    4.60
   3  13   6    0.90    4.90
   1 -10   5   15.90    4.40
   1  -9   4   58.69    4.10
   1  -4   1   53.79    3.00
  -3   4   2 2546.05   17.60
  -4  -3   1  300.07    4.00
  -4  -2   1  352.56    4.70
  -4  -1   1   67.49    3.00
  -5   4   4  168.28    7.60
  -6  -9   4   -1.50    1.50
  -6  -7   3    0.70    1.80
  -7   0   4  115.09    6.60
  -8  -2   5   10.40    4.90
  -9  -6   6  513.65   10.30
  -9  -5   6   12.40    5.10
  17   6  10   31.40    8.20
  16   5   9   28.30    7.80
  15   4   8   93.49    8.40
  14   1   8   51.79    8.30
  14   4   7   -0.20    7.20
  13  -1   8    1.30    7.50
  13   1   7   -4.80    6.60
  12  -4   9    3.10    7.60
  12  -1   7    0.00    6.70
  12   1   6   31.80    6.40
  12   4   5    8.10    5.30
  11  -4   8  140.99    9.70
  11  -3   7   48.50    7.40
  11   1   5    3.30    5.80
  11   4   4    7.80    4.40
  11   5   4   14.20    4.60
  11   7   4   37.20    4.80
  11   8   4   34.30    3.80
  10  -1   5  120.79    7.30
  10   1   4   84.39    6.40
   9  -1   4   -6.80    5.10
   9   2   3   43.80    5.00
   8 -10  11   19.50    8.50
   8  -4   5   42.80    5.80
   8   5   2   61.59    3.60
   7  -4   4    2.80    4.70
   6 -11  10   36.30    7.50
   6  -5   4   28.10    5.20
   6  -1   2  180.38    6.00
   5 -11   9    6.90    6.30
   5  -6   4  382.76    8.90
   4 -10   7   72.19    6.40
   4  -9   6    0.40    5.60
   4  -8   5   87.19    5.90
   4  -7   4  210.88    6.90
   4  -1   1  776.82    8.30
   2 -12   8    4.50    4.60
   2  11   4   15.10    4.20
   1  -6   2  283.47    5.30
   1   1   0 3268.77    5.70
   1   8   2    9.90    2.60
   1  12   6    2.00    5.20
   0 -12   7    0.30    4.00
  -1 -13   8    0.30    2.70
  -1   8   3   64.59    4.90
  -1   9   4   88.09    5.90
  -2   8   4   29.60    5.40
  -3   2   1   17.30    2.30
  -3   6   3    7.80    4.60
  -3   7   4   12.50    5.50
  -4   0   1  657.63    7.60
  -4   3   2  751.22   10.40
  -5   1   2   87.59    4.80
  -5   3   3  173.78    6.70
  -6  -3   2  107.29    4.10
  -6   1   3  515.35    9.70
  -7  -8   4   44.30    2.80
  -7  -5   3    9.10    2.90
  -7  -4   3  108.49    4.60
  -7  -3   3   84.19    4.70
  -7  -2   3  701.73   10.40
  -8  -8   5  305.77    6.50
  -8  -5   4    7.70    4.20
  -8  -4   4   48.60    4.60
  -8  -3   4   -2.70    4.70
  -9  -9   7  100.09    5.20
  -9  -7   6   52.29    5.10
  17   7  10   11.70    7.60
  17   8  10   29.80    8.20
  16   6   9    2.30    7.00
  15   2   9   -7.90    7.10
  15   5   8   10.40    6.80
  15  11   8    7.90    5.40
[truncated: 567,375 more chars]
