# Supplementary material for: Pure Molecular Inorganic Rings: Mixed Group 14/15 Metallacycles
Source: Angew Chem Int Ed Engl. 2025 Nov 22;65(4):e20366. doi: 10.1002/anie.202520366 (PMC12828447; doi:10.1002/anie.202520366)
Supplement: Supplementary file 2 — Supporting information [file ANIE-65-e20366-s002.zip › 6.cif]

data_sm085
_audit_creation_date               2024-02-28
_audit_creation_method
;
Olex2 1.5
(compiled 2023.08.24 svn.re1ec1418 for OlexSys, GUI svn.r6817)
;
_shelx_SHELXL_version_number       '2019/2'
_audit_contact_author_address      ?
_audit_contact_author_email        ?
_audit_contact_author_name         ''
_audit_contact_author_phone        ?
_publ_contact_author_id_orcid      ?
_publ_section_references
;
Dolomanov, O.V., Bourhis, L.J., Gildea, R.J, Howard, J.A.K. & Puschmann, H.
 (2009), J. Appl. Cryst. 42, 339-341.

Sheldrick, G.M. (2015). Acta Cryst. A71, 3-8.

Sheldrick, G.M. (2015). Acta Cryst. C71, 3-8.
;
_chemical_name_common              ?
_chemical_name_systematic          ?
_chemical_formula_moiety           'C52 H72 As2 Ge2 Mo2 N4 O4'
_chemical_formula_sum              'C52 H72 As2 Ge2 Mo2 N4 O4'
_chemical_formula_weight           1304.03
_chemical_melting_point            ?
loop_
  _atom_type_symbol
  _atom_type_description
  _atom_type_scat_dispersion_real
  _atom_type_scat_dispersion_imag
  _atom_type_scat_source
 'C' 'C' 0.0033 0.0016 'International Tables Vol C Tables 4.2.6.8 and 6.1.1.4'
 'H' 'H' 0.0000 0.0000 'International Tables Vol C Tables 4.2.6.8 and 6.1.1.4'
 'As' 'As' 0.0499 2.0058 'International Tables Vol C Tables 4.2.6.8 and 6.1.1.4'
 'Ge' 'Ge' 0.1547 1.8001 'International Tables Vol C Tables 4.2.6.8 and 6.1.1.4'
 'Mo' 'Mo' -1.6832 0.6857
 'International Tables Vol C Tables 4.2.6.8 and 6.1.1.4'
 'N' 'N' 0.0061 0.0033 'International Tables Vol C Tables 4.2.6.8 and 6.1.1.4'
 'O' 'O' 0.0106 0.0060 'International Tables Vol C Tables 4.2.6.8 and 6.1.1.4'

_shelx_space_group_comment
;
The symmetry employed for this shelxl refinement is uniquely defined
by the following loop, which should always be used as a source of
symmetry information in preference to the above space-group names.
They are only intended as comments.
;
_space_group_crystal_system        'monoclinic'
_space_group_IT_number             14
_space_group_name_H-M_alt          'P 1 21/c 1'
_space_group_name_Hall             '-P 2ybc'
loop_
  _space_group_symop_operation_xyz
 'x, y, z'
 '-x, y+1/2, -z+1/2'
 '-x, -y, -z'
 'x, -y-1/2, z-1/2'

_cell_length_a                     13.4250(5)
_cell_length_b                     33.9100(9)
_cell_length_c                     11.8193(5)
_cell_angle_alpha                  90
_cell_angle_beta                   92.271(3)
_cell_angle_gamma                  90
_cell_volume                       5376.4(3)
_cell_formula_units_Z              4
_cell_measurement_reflns_used      16282
_cell_measurement_temperature      110
_cell_measurement_theta_max        28.03
_cell_measurement_theta_min        1.82
_shelx_estimated_absorpt_T_max     ?
_shelx_estimated_absorpt_T_min     ?
_exptl_absorpt_coefficient_mu      2.831
_exptl_absorpt_correction_T_max    1.0000
_exptl_absorpt_correction_T_min    0.3084
_exptl_absorpt_correction_type     multi-scan
_exptl_absorpt_process_details
;
STOE LANA, absorption correction by scaling of reflection intensities.
J. Koziskova, F. Hahn, J. Richter, J. Kozisek, "Comparison of different
absorption corrections on the model structure of tetrakis(\m~2~-acetato)-
diaqua-di-copper(II)", Acta Chimica Slovaca, vol. 9, no. 2, 2016, pp. 136 - 140.
;
_exptl_absorpt_special_details     ?
_exptl_crystal_colour              red
_exptl_crystal_colour_primary      red
_exptl_crystal_density_diffrn      1.611
_exptl_crystal_density_meas        ?
_exptl_crystal_density_method      'not measured'
_exptl_crystal_description         plate
_exptl_crystal_F_000               2632
loop_
  _exptl_crystal_face_index_h
  _exptl_crystal_face_index_k
  _exptl_crystal_face_index_l
  _exptl_crystal_face_perp_dist
 -1 -3 9 0.0220
 0 1 -2 0.0300
 4 -8 -1 0.0610
 -4 8 1 0.0820
 0 6 1 0.0470
 0 -6 -1 0.0490
 -5 -3 1 0.0830
 5 3 -1 0.0860

_exptl_crystal_size_max            0.143
_exptl_crystal_size_mid            0.097
_exptl_crystal_size_min            0.052
_exptl_transmission_factor_max     ?
_exptl_transmission_factor_min     ?
_diffrn_reflns_av_R_equivalents    0.0529
_diffrn_reflns_av_unetI/netI       0.1049
_diffrn_reflns_Laue_measured_fraction_full  0.988
_diffrn_reflns_Laue_measured_fraction_max  0.984
_diffrn_reflns_limit_h_max         16
_diffrn_reflns_limit_h_min         -16
_diffrn_reflns_limit_k_max         38
_diffrn_reflns_limit_k_min         -41
_diffrn_reflns_limit_l_max         14
_diffrn_reflns_limit_l_min         -12
_diffrn_reflns_number              28440
_diffrn_reflns_point_group_measured_fraction_full  0.988
_diffrn_reflns_point_group_measured_fraction_max  0.984
_diffrn_reflns_theta_full          25.242
_diffrn_reflns_theta_max           25.998
_diffrn_reflns_theta_min           1.826
_diffrn_ambient_temperature        110
_diffrn_detector                   'EIGER2 1M CDTE'
_diffrn_detector_area_resol_mean   13.33
_diffrn_measured_fraction_theta_full  0.988
_diffrn_measured_fraction_theta_max  0.984
_diffrn_measurement_details
;
 516 frames, detector distance = 80 mm
;
_diffrn_measurement_device         'Eulerian 4-circle diffractometer'
_diffrn_measurement_device_type    'STOE STADIVARI'
_diffrn_measurement_method         'rotation method, \w scans'
_diffrn_radiation_collimation      '1.2 0.6 mm diameter'
_diffrn_radiation_monochromator    'Graded multilayer mirror'
_diffrn_radiation_polarisn_norm    270
_diffrn_radiation_probe            x-ray
_diffrn_radiation_type             'Mo K\a'
_diffrn_radiation_wavelength       0.71073
_diffrn_source                     Axo_Mo
_diffrn_source_current             0.830
_diffrn_source_power               0.050
_diffrn_source_voltage             60
_reflns_Friedel_coverage           0.000
_reflns_Friedel_fraction_full      .
_reflns_Friedel_fraction_max       .
_reflns_number_gt                  6322
_reflns_number_total               10407
_reflns_special_details
;
 Reflections were merged by SHELXL according to the crystal
 class for the calculation of statistics and refinement.
 
 _reflns_Friedel_fraction is defined as the number of unique
 Friedel pairs measured divided by the number that would be
 possible theoretically, ignoring centric projections and
 systematic absences.
;
_reflns_threshold_expression       'I > 2\s(I)'
_computing_cell_refinement
;
X-Area Recipe 1.33.0.0 (STOE, 2015)
;
_computing_data_collection
;
X-Area Pilatus3_SV 1.31.150.0 (STOE, 2018)
;
_computing_data_reduction
;
X-Area Integrate 1.73.1.0 (STOE, 2018)
X-Area LANA 1.73.2.0 (STOE, 2018)
;
_computing_molecular_graphics      'Olex2 1.5 (Dolomanov et al., 2009)'
_computing_publication_material
;
STOE & Cie GmbH, X-Area, software package for collecting single-crystal or
multi-domain crystal data on STOE area-detector diffractometers, for image 
processing, for the correction and scaling of reflection intensities and 
for outlier rejection, version 1.84, Darmstadt 2018
;
_computing_structure_refinement    'SHELXL 2019/2 (Sheldrick, 2015)'
_computing_structure_solution      'SHELXT  (Sheldrick, 2015)'
_refine_diff_density_max           2.377
_refine_diff_density_min           -1.006
_refine_diff_density_rms           0.132
_refine_ls_extinction_coef         .
_refine_ls_extinction_method       none
_refine_ls_goodness_of_fit_ref     0.940
_refine_ls_hydrogen_treatment      constr
_refine_ls_matrix_type             full
_refine_ls_number_parameters       613
_refine_ls_number_reflns           10407
_refine_ls_number_restraints       12
_refine_ls_R_factor_all            0.0982
_refine_ls_R_factor_gt             0.0490
_refine_ls_restrained_S_all        0.940
_refine_ls_shift/su_max            0.001
_refine_ls_shift/su_mean           0.000
_refine_ls_structure_factor_coef   Fsqd
_refine_ls_weighting_details      
 'w=1/[\s^2^(Fo^2^)+(0.0517P)^2^] where P=(Fo^2^+2Fc^2^)/3'
_refine_ls_weighting_scheme        calc
_refine_ls_wR_factor_gt            0.0980
_refine_ls_wR_factor_ref           0.1086
_refine_special_details            ?
_olex2_refinement_description
;
1. Fixed Uiso
 At 1.2 times of:
  All C(H) groups
 At 1.5 times of:
  All C(H,H,H) groups
2. Uiso/Uaniso restraints and constraints
C51 \\sim O3: within 2A with sigma of 0.01 and sigma for terminal atoms of 0.02
within 2A
Uanis(C51) \\sim Ueq: with sigma of 0.1 and sigma for terminal atoms of 0.2
3.a Aromatic/amide H refined with riding coordinates:
 C7(H7), C8(H8), C9(H9), C10(H10), C11(H11), C16(H16), C17(H17), C18(H18),
 C20(H20), C33(H33), C34(H34), C35(H35), C36(H36), C37(H37), C42(H42), C43(H43),
  C44(H44), C46(H46)
3.b Idealised Me refined as rotating group:
 C2(H2A,H2B,H2C), C3(H3A,H3B,H3C), C4(H4A,H4B,H4C), C13(H13A,H13B,H13C),
 C14(H14A,H14B,H14C), C15(H15A,H15B,H15C), C22(H22A,H22B,H22C), C23(H23A,H23B,
 H23C), C24(H24A,H24B,H24C), C28(H28A,H28B,H28C), C29(H29A,H29B,H29C), C30(H30A,
 H30B,H30C), C39(H39A,H39B,H39C), C40(H40A,H40B,H40C), C41(H41A,H41B,H41C),
 C48(H48A,H48B,H48C), C49(H49A,H49B,H49C), C50(H50A,H50B,H50C)
;
_atom_sites_solution_hydrogens     geom
_atom_sites_solution_primary       dual
_atom_sites_solution_secondary     ?
loop_
  _atom_site_label
  _atom_site_type_symbol
  _atom_site_fract_x
  _atom_site_fract_y
  _atom_site_fract_z
  _atom_site_U_iso_or_equiv
  _atom_site_adp_type
  _atom_site_occupancy
  _atom_site_site_symmetry_order
  _atom_site_calc_flag
  _atom_site_refinement_flags_posn
  _atom_site_refinement_flags_adp
  _atom_site_refinement_flags_occupancy
  _atom_site_disorder_assembly
  _atom_site_disorder_group
 As1 As 0.48302(5) 0.34970(2) 0.28482(6) 0.02399(16) Uani 1 1 d . . . . .
 As2 As 0.63412(5) 0.33749(2) 0.19770(6) 0.02571(17) Uani 1 1 d . . . . .
 C1 C 0.3597(4) 0.42207(16) 0.5305(5) 0.0221(14) Uani 1 1 d . . . . .
 C2 C 0.4203(4) 0.44957(16) 0.4555(5) 0.0284(16) Uani 1 1 d . . . . .
 H2A H 0.481912 0.457462 0.496734 0.043 Uiso 1 1 calc R U . . .
 H2B H 0.380784 0.473067 0.436014 0.043 Uiso 1 1 calc R U . . .
 H2C H 0.436903 0.435658 0.386033 0.043 Uiso 1 1 calc R U . . .
 C3 C 0.2613(4) 0.41306(18) 0.4660(6) 0.0311(16) Uani 1 1 d . . . . .
 H3A H 0.274383 0.396798 0.399660 0.047 Uiso 1 1 calc R U . . .
 H3B H 0.229660 0.437815 0.441331 0.047 Uiso 1 1 calc R U . . .
 H3C H 0.216954 0.398812 0.515614 0.047 Uiso 1 1 calc R U . . .
 C4 C 0.3396(5) 0.44177(17) 0.6427(5) 0.0320(17) Uani 1 1 d . . . . .
 H4A H 0.299433 0.424165 0.688327 0.048 Uiso 1 1 calc R U . . .
 H4B H 0.303262 0.466478 0.628690 0.048 Uiso 1 1 calc R U . . .
 H4C H 0.402960 0.447380 0.683451 0.048 Uiso 1 1 calc R U . . .
 C5 C 0.3927(4) 0.34997(16) 0.5782(5) 0.0195(14) Uani 1 1 d . . . . .
 C6 C 0.2991(4) 0.34159(16) 0.6388(5) 0.0208(14) Uani 1 1 d . . . . .
 C7 C 0.2175(4) 0.32328(17) 0.5830(6) 0.0283(16) Uani 1 1 d . . . . .
 H7 H 0.219746 0.317343 0.504595 0.034 Uiso 1 1 calc R U . . .
 C8 C 0.1340(4) 0.31385(17) 0.6414(6) 0.0303(17) Uani 1 1 d . . . . .
 H8 H 0.079694 0.300742 0.603580 0.036 Uiso 1 1 calc R U . . .
 C9 C 0.1288(5) 0.32319(18) 0.7526(6) 0.0345(17) Uani 1 1 d . . . . .
 H9 H 0.070654 0.316864 0.792184 0.041 Uiso 1 1 calc R U . . .
 C10 C 0.2082(5) 0.34197(18) 0.8087(5) 0.0312(16) Uani 1 1 d . . . . .
 H10 H 0.204122 0.348549 0.886558 0.037 Uiso 1 1 calc R U . . .
 C11 C 0.2935(5) 0.35118(17) 0.7518(5) 0.0260(15) Uani 1 1 d . . . . .
 H11 H 0.347719 0.364032 0.790433 0.031 Uiso 1 1 calc R U . . .
 C12 C 0.4596(4) 0.28020(16) 0.5673(6) 0.0262(16) Uani 1 1 d . . . . .
 C13 C 0.4458(5) 0.26841(18) 0.6899(6) 0.0398(19) Uani 1 1 d . . . . .
 H13A H 0.496982 0.281206 0.738551 0.060 Uiso 1 1 calc R U . . .
 H13B H 0.451823 0.239715 0.697330 0.060 Uiso 1 1 calc R U . . .
 H13C H 0.379603 0.276707 0.712806 0.060 Uiso 1 1 calc R U . . .
 C14 C 0.5614(5) 0.26598(17) 0.5311(6) 0.0347(18) Uani 1 1 d . . . . .
 H14A H 0.571346 0.274059 0.452699 0.052 Uiso 1 1 calc R U . . .
 H14B H 0.564574 0.237169 0.536490 0.052 Uiso 1 1 calc R U . . .
 H14C H 0.613711 0.277596 0.580774 0.052 Uiso 1 1 calc R U . . .
 C15 C 0.3805(5) 0.26157(17) 0.4880(6) 0.0381(19) Uani 1 1 d . . . . .
 H15A H 0.315453 0.262910 0.522667 0.057 Uiso 1 1 calc R U . . .
 H15B H 0.397726 0.233933 0.474386 0.057 Uiso 1 1 calc R U . . .
 H15C H 0.377384 0.275879 0.415873 0.057 Uiso 1 1 calc R U . . .
 C16 C 0.6994(5) 0.45155(16) 0.5359(6) 0.0298(16) Uani 1 1 d . . . . .
 H16 H 0.671609 0.461329 0.466227 0.036 Uiso 1 1 calc R U . . .
 C17 C 0.6466(5) 0.44090(16) 0.6318(5) 0.0263(15) Uani 1 1 d . . . . .
 H17 H 0.576568 0.442710 0.639594 0.032 Uiso 1 1 calc R U . . .
 C18 C 0.7169(4) 0.42705(16) 0.7138(5) 0.0241(15) Uani 1 1 d . . . . .
 H18 H 0.701142 0.417606 0.786623 0.029 Uiso 1 1 calc R U . . .
 C19 C 0.8146(4) 0.42916(16) 0.6728(5) 0.0201(14) Uani 1 1 d . . . . .
 C20 C 0.8027(4) 0.44487(16) 0.5631(5) 0.0222(14) Uani 1 1 d . . . . .
 H20 H 0.855556 0.450277 0.514284 0.027 Uiso 1 1 calc R U . . .
 C21 C 0.9127(5) 0.42356(18) 0.7443(5) 0.0265(15) Uani 1 1 d . . . . .
 C22 C 1.0029(4) 0.42161(18) 0.6707(5) 0.0298(16) Uani 1 1 d . . . . .
 H22A H 1.005362 0.445405 0.623852 0.045 Uiso 1 1 calc R U . . .
 H22B H 0.997714 0.398312 0.621796 0.045 Uiso 1 1 calc R U . . .
 H22C H 1.063711 0.419866 0.719100 0.045 Uiso 1 1 calc R U . . .
 C23 C 0.9224(5) 0.45999(18) 0.8204(6) 0.0357(17) Uani 1 1 d . . . . .
 H23A H 0.986016 0.458991 0.863953 0.054 Uiso 1 1 calc R U . . .
 H23B H 0.867400 0.460461 0.872453 0.054 Uiso 1 1 calc R U . . .
 H23C H 0.920067 0.483829 0.773506 0.054 Uiso 1 1 calc R U . . .
 C24 C 0.9081(5) 0.38684(18) 0.8177(5) 0.0307(16) Uani 1 1 d . . . . .
 H24A H 0.898543 0.363581 0.769290 0.046 Uiso 1 1 calc R U . . .
 H24B H 0.852285 0.389101 0.868281 0.046 Uiso 1 1 calc R U . . .
 H24C H 0.970556 0.384182 0.862862 0.046 Uiso 1 1 calc R U . . .
 C25 C 0.8350(5) 0.34886(18) 0.5625(5) 0.0240(15) Uani 1 1 d . . . . .
 C26 C 0.6768(5) 0.34491(18) 0.6689(6) 0.0283(16) Uani 1 1 d . . . . .
 C27 C 0.9205(4) 0.41872(16) 0.2529(5) 0.0213(14) Uani 1 1 d . . . . .
 C28 C 0.8393(4) 0.45007(16) 0.2605(5) 0.0267(15) Uani 1 1 d . . . . .
 H28A H 0.810784 0.449029 0.335500 0.040 Uiso 1 1 calc R U . . .
 H28B H 0.786845 0.445082 0.202261 0.040 Uiso 1 1 calc R U . . .
 H28C H 0.868258 0.476201 0.248638 0.040 Uiso 1 1 calc R U . . .
 C29 C 0.9639(5) 0.42019(17) 0.1359(5) 0.0283(16) Uani 1 1 d . . . . .
 H29A H 0.984779 0.447220 0.119419 0.042 Uiso 1 1 calc R U . . .
 H29B H 0.913321 0.411729 0.078957 0.042 Uiso 1 1 calc R U . . .
 H29C H 1.021713 0.402569 0.133918 0.042 Uiso 1 1 calc R U . . .
 C30 C 1.0043(4) 0.42666(17) 0.3432(5) 0.0293(16) Uani 1 1 d . . . . .
 H30A H 1.058866 0.407952 0.333327 0.044 Uiso 1 1 calc R U . . .
 H30B H 0.978071 0.423444 0.418846 0.044 Uiso 1 1 calc R U . . .
 H30C H 1.029052 0.453639 0.334651 0.044 Uiso 1 1 calc R U . . .
 C31 C 0.9136(4) 0.34450(17) 0.2743(5) 0.0203(14) Uani 1 1 d . . . . .
 C32 C 1.0103(4) 0.33338(17) 0.2260(5) 0.0208(14) Uani 1 1 d . . . . .
 C33 C 1.0158(5) 0.32137(17) 0.1142(6) 0.0294(16) Uani 1 1 d . . . . .
 H33 H 0.958310 0.322748 0.064794 0.035 Uiso 1 1 calc R U . . .
 C34 C 1.1055(5) 0.30724(19) 0.0741(6) 0.0393(19) Uani 1 1 d . . . . .
 H34 H 1.108653 0.297920 -0.001487 0.047 Uiso 1 1 calc R U . . .
 C35 C 1.1891(5) 0.30695(19) 0.1447(7) 0.041(2) Uani 1 1 d . . . . .
 H35 H 1.250061 0.297318 0.117116 0.050 Uiso 1 1 calc R U . . .
 C36 C 1.1868(5) 0.32008(18) 0.2528(6) 0.0319(17) Uani 1 1 d . . . . .
 H36 H 1.246052 0.320638 0.299444 0.038 Uiso 1 1 calc R U . . .
 C37 C 1.0966(4) 0.33281(17) 0.2953(6) 0.0277(16) Uani 1 1 d . . . . .
 H37 H 1.094094 0.341109 0.371890 0.033 Uiso 1 1 calc R U . . .
 C38 C 0.8544(4) 0.27509(16) 0.3201(5) 0.0199(14) Uani 1 1 d . . . . .
 C39 C 0.7662(4) 0.26219(16) 0.3893(5) 0.0249(15) Uani 1 1 d . . . . .
 H39A H 0.767126 0.233442 0.397857 0.037 Uiso 1 1 calc R U . . .
 H39B H 0.703813 0.270269 0.350218 0.037 Uiso 1 1 calc R U . . .
 H39C H 0.771283 0.274579 0.464234 0.037 Uiso 1 1 calc R U . . .
 C40 C 0.9502(4) 0.25843(17) 0.3748(5) 0.0289(16) Uani 1 1 d . . . . .
 H40A H 0.960923 0.269762 0.450625 0.043 Uiso 1 1 calc R U . . .
 H40B H 1.006565 0.265137 0.328286 0.043 Uiso 1 1 calc R U . . .
 H40C H 0.944633 0.229697 0.380763 0.043 Uiso 1 1 calc R U . . .
 C41 C 0.8391(5) 0.25878(17) 0.2010(5) 0.0329(17) Uani 1 1 d . . . . .
 H41A H 0.779881 0.270877 0.164477 0.049 Uiso 1 1 calc R U . . .
 H41B H 0.830028 0.230141 0.204601 0.049 Uiso 1 1 calc R U . . .
 H41C H 0.897663 0.264804 0.157146 0.049 Uiso 1 1 calc R U . . .
 C42 C 0.4366(5) 0.35743(19) -0.0080(6) 0.0331(17) Uani 1 1 d . . . . .
 H42 H 0.444650 0.329617 -0.004680 0.040 Uiso 1 1 calc R U . . .
 C43 C 0.4936(5) 0.38325(19) -0.0697(6) 0.0341(17) Uani 1 1 d . . . . .
 H43 H 0.546821 0.376201 -0.116232 0.041 Uiso 1 1 calc R U . . .
 C44 C 0.4584(4) 0.42181(18) -0.0509(5) 0.0251(15) Uani 1 1 d . . . . .
 H44 H 0.484505 0.445137 -0.082925 0.030 Uiso 1 1 calc R U . . .
 C45 C 0.3773(5) 0.42031(18) 0.0238(6) 0.0302(16) Uani 1 1 d . . . . .
 C46 C 0.3641(5) 0.37973(19) 0.0494(5) 0.0323(17) Uani 1 1 d . . . . .
 H46 H 0.315105 0.369214 0.096847 0.039 Uiso 1 1 calc R U . . .
 C47 C 0.3083(5) 0.45353(19) 0.0525(6) 0.0317(16) Uani 1 1 d . . . . .
 C48 C 0.2251(5) 0.4552(2) -0.0377(6) 0.048(2) Uani 1 1 d . . . . .
 H48A H 0.253439 0.459163 -0.111938 0.071 Uiso 1 1 calc R U . . .
 H48B H 0.180262 0.477134 -0.021547 0.071 Uiso 1 1 calc R U . . .
 H48C H 0.187650 0.430388 -0.037812 0.071 Uiso 1 1 calc R U . . .
 C49 C 0.2629(5) 0.4463(2) 0.1659(6) 0.057(2) Uani 1 1 d . . . . .
 H49A H 0.224272 0.421767 0.162530 0.086 Uiso 1 1 calc R U . . .
 H49B H 0.219040 0.468320 0.183729 0.086 Uiso 1 1 calc R U . . .
 H49C H 0.316136 0.444056 0.224745 0.086 Uiso 1 1 calc R U . . .
 C50 C 0.3627(5) 0.49307(19) 0.0557(7) 0.049(2) Uani 1 1 d . . . . .
 H50A H 0.419156 0.491763 0.110751 0.073 Uiso 1 1 calc R U . . .
 H50B H 0.316730 0.513871 0.077920 0.073 Uiso 1 1 calc R U . . .
 H50C H 0.387142 0.498951 -0.019483 0.073 Uiso 1 1 calc R U . . .
 C51 C 0.6573(6) 0.40508(19) 0.0624(5) 0.0370(19) Uani 1 1 d . U . . .
 C52 C 0.5575(4) 0.44275(19) 0.2139(5) 0.0260(15) Uani 1 1 d . . . . .
 Ge1 Ge 0.54419(5) 0.36445(2) 0.47687(6) 0.02042(16) Uani 1 1 d . . . . .
 Ge2 Ge 0.75090(4) 0.36090(2) 0.35053(6) 0.01940(16) Uani 1 1 d . . . . .
 Mo1 Mo 0.72045(4) 0.38422(2) 0.55860(5) 0.01981(14) Uani 1 1 d . . . . .
 Mo2 Mo 0.52852(4) 0.39795(2) 0.11774(5) 0.02335(14) Uani 1 1 d . . . . .
 N1 N 0.4220(3) 0.38598(13) 0.5470(4) 0.0199(11) Uani 1 1 d . . . . .
 N2 N 0.4612(3) 0.32391(13) 0.5532(4) 0.0213(12) Uani 1 1 d . . . . .
 N3 N 0.8735(3) 0.38025(13) 0.2749(4) 0.0198(11) Uani 1 1 d . . . . .
 N4 N 0.8531(3) 0.31895(13) 0.3220(4) 0.0188(11) Uani 1 1 d . . . . .
 O1 O 0.9058(3) 0.32896(12) 0.5712(4) 0.0340(11) Uani 1 1 d . . . . .
 O2 O 0.6558(4) 0.32469(13) 0.7425(4) 0.0409(13) Uani 1 1 d . . . . .
 O3 O 0.7361(3) 0.41137(14) 0.0217(4) 0.0379(12) Uani 1 1 d . U . . .
 O4 O 0.5755(3) 0.47267(13) 0.2644(4) 0.0402(12) Uani 1 1 d . . . . .

loop_
  _atom_site_aniso_label
  _atom_site_aniso_U_11
  _atom_site_aniso_U_22
  _atom_site_aniso_U_33
  _atom_site_aniso_U_23
  _atom_site_aniso_U_13
  _atom_site_aniso_U_12
 As1 0.0191(3) 0.0207(3) 0.0321(4) -0.0012(3) -0.0007(3) -0.0039(3)
 As2 0.0224(4) 0.0232(3) 0.0313(4) -0.0021(3) -0.0027(3) 0.0029(3)
 C1 0.020(3) 0.013(3) 0.033(4) 0.000(3) 0.005(3) 0.004(3)
 C2 0.024(4) 0.022(3) 0.039(4) 0.002(3) 0.003(3) 0.004(3)
 C3 0.023(4) 0.027(4) 0.042(5) 0.008(3) -0.010(3) 0.003(3)
 C4 0.039(4) 0.023(3) 0.034(4) -0.007(3) 0.007(3) 0.008(3)
 C5 0.017(3) 0.023(3) 0.018(4) -0.001(3) -0.005(3) 0.000(3)
 C6 0.021(3) 0.018(3) 0.023(4) 0.003(3) 0.001(3) 0.000(3)
 C7 0.025(4) 0.025(3) 0.036(4) -0.004(3) -0.003(3) 0.003(3)
 C8 0.009(3) 0.025(3) 0.057(5) -0.002(3) -0.001(3) 0.000(3)
 C9 0.023(4) 0.029(4) 0.053(5) 0.001(4) 0.010(4) -0.002(3)
 C10 0.036(4) 0.033(4) 0.025(4) -0.007(3) 0.008(3) 0.003(3)
 C11 0.024(4) 0.022(3) 0.032(4) 0.001(3) -0.003(3) -0.005(3)
 C12 0.019(3) 0.017(3) 0.043(4) 0.010(3) 0.006(3) 0.002(3)
 C13 0.043(5) 0.032(4) 0.046(5) 0.015(4) 0.018(4) 0.012(3)
 C14 0.027(4) 0.017(3) 0.060(5) 0.001(3) 0.008(4) 0.004(3)
 C15 0.030(4) 0.020(3) 0.065(6) -0.009(4) 0.012(4) -0.005(3)
 C16 0.030(4) 0.015(3) 0.044(5) -0.002(3) -0.009(3) 0.002(3)
 C17 0.019(3) 0.019(3) 0.040(4) -0.003(3) 0.000(3) 0.005(3)
 C18 0.027(4) 0.020(3) 0.025(4) -0.008(3) 0.004(3) 0.000(3)
 C19 0.022(3) 0.018(3) 0.021(4) -0.007(3) -0.001(3) 0.001(3)
 C20 0.023(3) 0.018(3) 0.025(4) -0.003(3) -0.003(3) -0.002(3)
 C21 0.024(4) 0.031(4) 0.024(4) -0.003(3) -0.003(3) 0.001(3)
 C22 0.018(3) 0.030(4) 0.041(4) -0.004(3) -0.004(3) 0.002(3)
 C23 0.028(4) 0.041(4) 0.038(5) -0.004(3) -0.006(3) 0.002(3)
 C24 0.025(4) 0.037(4) 0.029(4) -0.008(3) -0.001(3) 0.007(3)
 C25 0.027(4) 0.027(3) 0.018(4) -0.007(3) -0.002(3) -0.002(3)
 C26 0.022(4) 0.025(4) 0.037(4) -0.008(3) -0.004(3) 0.009(3)
 C27 0.023(3) 0.019(3) 0.022(4) 0.003(3) -0.001(3) -0.005(3)
 C28 0.026(4) 0.021(3) 0.032(4) 0.006(3) -0.002(3) -0.001(3)
 C29 0.035(4) 0.024(3) 0.025(4) 0.004(3) -0.003(3) -0.007(3)
 C30 0.028(4) 0.027(4) 0.033(4) -0.002(3) -0.005(3) 0.001(3)
 C31 0.016(3) 0.024(3) 0.021(4) -0.003(3) -0.001(3) -0.003(3)
 C32 0.018(3) 0.024(3) 0.021(4) 0.003(3) 0.000(3) 0.005(3)
 C33 0.026(4) 0.028(4) 0.034(4) 0.000(3) 0.001(3) -0.008(3)
 C34 0.045(5) 0.038(4) 0.037(5) -0.011(4) 0.026(4) -0.013(4)
 C35 0.025(4) 0.027(4) 0.074(6) 0.000(4) 0.027(4) 0.000(3)
 C36 0.022(4) 0.029(4) 0.046(5) 0.004(3) 0.009(3) -0.001(3)
 C37 0.023(4) 0.027(3) 0.033(4) 0.004(3) 0.008(3) 0.003(3)
 C38 0.026(4) 0.014(3) 0.021(4) -0.004(3) 0.003(3) -0.002(3)
 C39 0.025(4) 0.020(3) 0.029(4) 0.001(3) 0.002(3) 0.004(3)
 C40 0.034(4) 0.020(3) 0.033(4) 0.001(3) 0.003(3) 0.004(3)
 C41 0.036(4) 0.022(3) 0.040(5) -0.010(3) 0.005(3) -0.002(3)
 C42 0.032(4) 0.030(4) 0.035(4) -0.004(3) -0.020(3) -0.002(3)
 C43 0.024(4) 0.041(4) 0.036(4) -0.009(4) -0.012(3) 0.000(3)
 C44 0.020(3) 0.026(3) 0.029(4) 0.001(3) -0.002(3) 0.000(3)
 C45 0.027(4) 0.031(4) 0.032(4) 0.010(3) -0.011(3) -0.008(3)
 C46 0.023(4) 0.040(4) 0.033(4) 0.012(3) -0.014(3) -0.010(3)
 C47 0.023(4) 0.036(4) 0.037(4) 0.008(3) 0.005(3) -0.001(3)
 C48 0.037(5) 0.060(5) 0.045(5) -0.001(4) -0.002(4) 0.013(4)
 C49 0.036(5) 0.079(6) 0.058(6) 0.014(5) 0.019(4) 0.024(4)
 C50 0.043(5) 0.036(4) 0.068(6) 0.001(4) 0.010(4) 0.007(4)
 C51 0.054(5) 0.041(4) 0.017(4) 0.013(3) 0.019(4) 0.027(4)
 C52 0.019(3) 0.040(4) 0.019(4) 0.003(3) 0.001(3) -0.007(3)
 Ge1 0.0168(3) 0.0151(3) 0.0294(4) 0.0000(3) 0.0026(3) -0.0001(3)
 Ge2 0.0140(3) 0.0184(3) 0.0257(4) 0.0029(3) 0.0004(3) 0.0004(3)
 Mo1 0.0165(3) 0.0160(3) 0.0269(3) -0.0009(2) 0.0002(2) 0.0020(2)
 Mo2 0.0200(3) 0.0205(3) 0.0292(4) 0.0003(3) -0.0033(2) -0.0014(2)
 N1 0.013(2) 0.015(2) 0.033(3) 0.006(2) 0.006(2) 0.001(2)
 N2 0.014(3) 0.017(3) 0.034(3) 0.002(2) 0.004(2) 0.001(2)
 N3 0.022(3) 0.018(3) 0.020(3) 0.001(2) 0.005(2) -0.006(2)
 N4 0.018(3) 0.018(3) 0.021(3) -0.001(2) 0.003(2) 0.001(2)
 O1 0.031(3) 0.035(3) 0.036(3) -0.011(2) -0.010(2) 0.011(2)
 O2 0.052(3) 0.034(3) 0.038(3) 0.018(2) 0.003(3) -0.003(2)
 O3 0.030(3) 0.057(3) 0.027(3) -0.001(2) 0.001(2) -0.004(2)
 O4 0.043(3) 0.029(3) 0.048(3) -0.007(2) 0.000(3) -0.008(2)

_geom_special_details
;
 All esds (except the esd in the dihedral angle between two l.s. planes)
 are estimated using the full covariance matrix.  The cell esds are taken
 into account individually in the estimation of esds in distances, angles
 and torsion angles; correlations between esds in cell parameters are only
 used when they are defined by crystal symmetry.  An approximate (isotropic)
 treatment of cell esds is used for estimating esds involving l.s. planes.
;
loop_
  _geom_bond_atom_site_label_1
  _geom_bond_atom_site_label_2
  _geom_bond_distance
  _geom_bond_site_symmetry_2
  _geom_bond_publ_flag
 As1 As2 2.3478(9) . ?
 As1 Ge1 2.4350(9) . ?
 As1 Mo2 2.6542(8) . ?
 As2 Ge2 2.4752(9) . ?
 As2 Mo2 2.6457(8) . ?
 C1 C2 1.542(8) . ?
 C1 C3 1.529(8) . ?
 C1 C4 1.518(8) . ?
 C1 N1 1.491(7) . ?
 C2 H2A 0.9800 . ?
 C2 H2B 0.9800 . ?
 C2 H2C 0.9800 . ?
 C3 H3A 0.9800 . ?
 C3 H3B 0.9800 . ?
 C3 H3C 0.9800 . ?
 C4 H4A 0.9800 . ?
 C4 H4B 0.9800 . ?
 C4 H4C 0.9800 . ?
 C5 C6 1.498(8) . ?
 C5 Ge1 2.451(6) . ?
 C5 N1 1.339(7) . ?
 C5 N2 1.317(7) . ?
 C6 C7 1.402(8) . ?
 C6 C11 1.380(8) . ?
 C7 H7 0.9500 . ?
 C7 C8 1.377(8) . ?
 C8 H8 0.9500 . ?
 C8 C9 1.357(9) . ?
 C9 H9 0.9500 . ?
 C9 C10 1.388(9) . ?
 C10 H10 0.9500 . ?
 C10 C11 1.386(8) . ?
 C11 H11 0.9500 . ?
 C12 C13 1.522(8) . ?
 C12 C14 1.527(8) . ?
 C12 C15 1.525(8) . ?
 C12 N2 1.492(7) . ?
 C13 H13A 0.9800 . ?
 C13 H13B 0.9800 . ?
 C13 H13C 0.9800 . ?
 C14 H14A 0.9800 . ?
 C14 H14B 0.9800 . ?
 C14 H14C 0.9800 . ?
 C15 H15A 0.9800 . ?
 C15 H15B 0.9800 . ?
 C15 H15C 0.9800 . ?
 C16 H16 0.9500 . ?
 C16 C17 1.407(8) . ?
 C16 C20 1.430(8) . ?
 C16 Mo1 2.315(6) . ?
 C17 H17 0.9500 . ?
 C17 C18 1.407(8) . ?
 C17 Mo1 2.344(6) . ?
 C18 H18 0.9500 . ?
 C18 C19 1.418(8) . ?
 C18 Mo1 2.342(6) . ?
 C19 C20 1.404(8) . ?
 C19 C21 1.548(8) . ?
 C19 Mo1 2.367(6) . ?
 C20 H20 0.9500 . ?
 C20 Mo1 2.334(6) . ?
 C21 C22 1.520(8) . ?
 C21 C23 1.530(8) . ?
 C21 C24 1.520(8) . ?
 C22 H22A 0.9800 . ?
 C22 H22B 0.9800 . ?
 C22 H22C 0.9800 . ?
 C23 H23A 0.9800 . ?
 C23 H23B 0.9800 . ?
 C23 H23C 0.9800 . ?
 C24 H24A 0.9800 . ?
 C24 H24B 0.9800 . ?
 C24 H24C 0.9800 . ?
 C25 Mo1 1.949(6) . ?
 C25 O1 1.166(7) . ?
 C26 Mo1 1.970(7) . ?
 C26 O2 1.152(7) . ?
 C27 C28 1.527(8) . ?
 C27 C29 1.524(8) . ?
 C27 C30 1.543(8) . ?
 C27 N3 1.476(7) . ?
 C28 H28A 0.9800 . ?
 C28 H28B 0.9800 . ?
 C28 H28C 0.9800 . ?
 C29 H29A 0.9800 . ?
 C29 H29B 0.9800 . ?
 C29 H29C 0.9800 . ?
 C30 H30A 0.9800 . ?
 C30 H30B 0.9800 . ?
 C30 H30C 0.9800 . ?
 C31 C32 1.487(8) . ?
 C31 Ge2 2.460(6) . ?
 C31 N3 1.327(7) . ?
 C31 N4 1.329(7) . ?
 C32 C33 1.388(8) . ?
 C32 C37 1.392(8) . ?
 C33 H33 0.9500 . ?
 C33 C34 1.397(8) . ?
 C34 H34 0.9500 . ?
 C34 C35 1.372(10) . ?
 C35 H35 0.9500 . ?
 C35 C36 1.355(9) . ?
 C36 H36 0.9500 . ?
 C36 C37 1.398(8) . ?
 C37 H37 0.9500 . ?
 C38 C39 1.528(8) . ?
 C38 C40 1.525(8) . ?
 C38 C41 1.519(8) . ?
 C38 N4 1.487(7) . ?
 C39 H39A 0.9800 . ?
 C39 H39B 0.9800 . ?
 C39 H39C 0.9800 . ?
 C40 H40A 0.9800 . ?
 C40 H40B 0.9800 . ?
 C40 H40C 0.9800 . ?
 C41 H41A 0.9800 . ?
 C41 H41B 0.9800 . ?
 C41 H41C 0.9800 . ?
 C42 H42 0.9500 . ?
 C42 C43 1.387(9) . ?
 C42 C46 1.426(9) . ?
 C42 Mo2 2.339(6) . ?
 C43 H43 0.9500 . ?
 C43 C44 1.411(8) . ?
 C43 Mo2 2.300(6) . ?
 C44 H44 0.9500 . ?
 C44 C45 1.430(8) . ?
 C44 Mo2 2.316(6) . ?
 C45 C46 1.422(8) . ?
 C45 C47 1.505(9) . ?
 C45 Mo2 2.398(6) . ?
 C46 H46 0.9500 . ?
 C46 Mo2 2.401(6) . ?
 C47 C48 1.515(9) . ?
 C47 C49 1.514(9) . ?
 C47 C50 1.526(9) . ?
 C48 H48A 0.9800 . ?
 C48 H48B 0.9800 . ?
 C48 H48C 0.9800 . ?
 C49 H49A 0.9800 . ?
 C49 H49B 0.9800 . ?
 C49 H49C 0.9800 . ?
 C50 H50A 0.9800 . ?
 C50 H50B 0.9800 . ?
 C50 H50C 0.9800 . ?
 C51 Mo2 1.888(7) . ?
 C51 O3 1.198(7) . ?
 C52 Mo2 1.928(7) . ?
 C52 O4 1.197(7) . ?
 Ge1 Mo1 2.6078(8) . ?
 Ge1 N1 2.005(4) . ?
 Ge1 N2 2.006(4) . ?
 Ge2 Mo1 2.6306(8) . ?
 Ge2 N3 2.014(4) . ?
 Ge2 N4 2.014(4) . ?

loop_
  _geom_angle_atom_site_label_1
  _geom_angle_atom_site_label_2
  _geom_angle_atom_site_label_3
  _geom_angle
  _geom_angle_site_symmetry_1
  _geom_angle_site_symmetry_3
  _geom_angle_publ_flag
 As2 As1 Ge1 100.36(3) . . ?
 As2 As1 Mo2 63.52(3) . . ?
 Ge1 As1 Mo2 119.21(3) . . ?
 As1 As2 Ge2 99.01(3) . . ?
 As1 As2 Mo2 63.89(2) . . ?
 Ge2 As2 Mo2 109.10(3) . . ?
 C3 C1 C2 107.4(5) . . ?
 C4 C1 C2 110.6(5) . . ?
 C4 C1 C3 110.1(5) . . ?
 N1 C1 C2 105.4(4) . . ?
 N1 C1 C3 111.7(5) . . ?
 N1 C1 C4 111.4(5) . . ?
 C1 C2 H2A 109.5 . . ?
 C1 C2 H2B 109.5 . . ?
 C1 C2 H2C 109.5 . . ?
 H2A C2 H2B 109.5 . . ?
 H2A C2 H2C 109.5 . . ?
 H2B C2 H2C 109.5 . . ?
 C1 C3 H3A 109.5 . . ?
 C1 C3 H3B 109.5 . . ?
 C1 C3 H3C 109.5 . . ?
 H3A C3 H3B 109.5 . . ?
 H3A C3 H3C 109.5 . . ?
 H3B C3 H3C 109.5 . . ?
 C1 C4 H4A 109.5 . . ?
 C1 C4 H4B 109.5 . . ?
 C1 C4 H4C 109.5 . . ?
 H4A C4 H4B 109.5 . . ?
 H4A C4 H4C 109.5 . . ?
 H4B C4 H4C 109.5 . . ?
 C6 C5 Ge1 179.0(4) . . ?
 N1 C5 C6 124.5(5) . . ?
 N1 C5 Ge1 54.9(3) . . ?
 N2 C5 C6 125.9(5) . . ?
 N2 C5 Ge1 54.9(3) . . ?
 N2 C5 N1 109.6(5) . . ?
 C7 C6 C5 121.0(5) . . ?
 C11 C6 C5 119.8(5) . . ?
 C11 C6 C7 119.2(6) . . ?
 C6 C7 H7 119.9 . . ?
 C8 C7 C6 120.3(6) . . ?
 C8 C7 H7 119.9 . . ?
 C7 C8 H8 119.8 . . ?
 C9 C8 C7 120.4(6) . . ?
 C9 C8 H8 119.8 . . ?
 C8 C9 H9 119.9 . . ?
 C8 C9 C10 120.1(6) . . ?
 C10 C9 H9 119.9 . . ?
 C9 C10 H10 119.8 . . ?
 C11 C10 C9 120.3(6) . . ?
 C11 C10 H10 119.8 . . ?
 C6 C11 C10 119.7(6) . . ?
 C6 C11 H11 120.2 . . ?
 C10 C11 H11 120.2 . . ?
 C13 C12 C14 109.1(5) . . ?
 C13 C12 C15 111.6(5) . . ?
 C15 C12 C14 107.8(5) . . ?
 N2 C12 C13 111.7(5) . . ?
 N2 C12 C14 105.4(5) . . ?
 N2 C12 C15 110.8(5) . . ?
 C12 C13 H13A 109.5 . . ?
 C12 C13 H13B 109.5 . . ?
 C12 C13 H13C 109.5 . . ?
 H13A C13 H13B 109.5 . . ?
 H13A C13 H13C 109.5 . . ?
 H13B C13 H13C 109.5 . . ?
 C12 C14 H14A 109.5 . . ?
 C12 C14 H14B 109.5 . . ?
 C12 C14 H14C 109.5 . . ?
 H14A C14 H14B 109.5 . . ?
 H14A C14 H14C 109.5 . . ?
 H14B C14 H14C 109.5 . . ?
 C12 C15 H15A 109.5 . . ?
 C12 C15 H15B 109.5 . . ?
 C12 C15 H15C 109.5 . . ?
 H15A C15 H15B 109.5 . . ?
 H15A C15 H15C 109.5 . . ?
 H15B C15 H15C 109.5 . . ?
 C17 C16 H16 126.5 . . ?
 C17 C16 C20 107.1(6) . . ?
 C17 C16 Mo1 73.5(3) . . ?
 C20 C16 H16 126.5 . . ?
 C20 C16 Mo1 72.8(3) . . ?
 Mo1 C16 H16 119.1 . . ?
 C16 C17 H17 126.4 . . ?
 C16 C17 Mo1 71.3(3) . . ?
 C18 C17 C16 107.1(6) . . ?
 C18 C17 H17 126.4 . . ?
 C18 C17 Mo1 72.5(3) . . ?
 Mo1 C17 H17 121.6 . . ?
 C17 C18 H18 124.7 . . ?
 C17 C18 C19 110.6(6) . . ?
 C17 C18 Mo1 72.6(3) . . ?
 C19 C18 H18 124.7 . . ?
 C19 C18 Mo1 73.5(3) . . ?
 Mo1 C18 H18 120.8 . . ?
 C18 C19 C21 125.8(5) . . ?
 C18 C19 Mo1 71.5(3) . . ?
 C20 C19 C18 105.2(5) . . ?
 C20 C19 C21 127.8(5) . . ?
 C20 C19 Mo1 71.3(3) . . ?
 C21 C19 Mo1 131.0(4) . . ?
 C16 C20 H20 125.0 . . ?
 C16 C20 Mo1 71.4(3) . . ?
 C19 C20 C16 110.0(6) . . ?
 C19 C20 H20 125.0 . . ?
 C19 C20 Mo1 73.9(3) . . ?
 Mo1 C20 H20 121.3 . . ?
 C22 C21 C19 111.9(5) . . ?
 C22 C21 C23 108.7(5) . . ?
 C22 C21 C24 110.0(5) . . ?
 C23 C21 C19 105.9(5) . . ?
 C24 C21 C19 111.1(5) . . ?
 C24 C21 C23 109.3(5) . . ?
 C21 C22 H22A 109.5 . . ?
 C21 C22 H22B 109.5 . . ?
 C21 C22 H22C 109.5 . . ?
 H22A C22 H22B 109.5 . . ?
 H22A C22 H22C 109.5 . . ?
 H22B C22 H22C 109.5 . . ?
 C21 C23 H23A 109.5 . . ?
 C21 C23 H23B 109.5 . . ?
 C21 C23 H23C 109.5 . . ?
 H23A C23 H23B 109.5 . . ?
 H23A C23 H23C 109.5 . . ?
 H23B C23 H23C 109.5 . . ?
 C21 C24 H24A 109.5 . . ?
 C21 C24 H24B 109.5 . . ?
 C21 C24 H24C 109.5 . . ?
 H24A C24 H24B 109.5 . . ?
 H24A C24 H24C 109.5 . . ?
 H24B C24 H24C 109.5 . . ?
 O1 C25 Mo1 175.5(5) . . ?
 O2 C26 Mo1 172.4(6) . . ?
 C28 C27 C30 109.9(5) . . ?
 C29 C27 C28 109.3(5) . . ?
 C29 C27 C30 109.1(5) . . ?
 N3 C27 C28 107.1(5) . . ?
 N3 C27 C29 111.7(5) . . ?
 N3 C27 C30 109.7(5) . . ?
 C27 C28 H28A 109.5 . . ?
 C27 C28 H28B 109.5 . . ?
 C27 C28 H28C 109.5 . . ?
 H28A C28 H28B 109.5 . . ?
 H28A C28 H28C 109.5 . . ?
 H28B C28 H28C 109.5 . . ?
 C27 C29 H29A 109.5 . . ?
 C27 C29 H29B 109.5 . . ?
 C27 C29 H29C 109.5 . . ?
 H29A C29 H29B 109.5 . . ?
 H29A C29 H29C 109.5 . . ?
 H29B C29 H29C 109.5 . . ?
 C27 C30 H30A 109.5 . . ?
 C27 C30 H30B 109.5 . . ?
 C27 C30 H30C 109.5 . . ?
 H30A C30 H30B 109.5 . . ?
 H30A C30 H30C 109.5 . . ?
 H30B C30 H30C 109.5 . . ?
 C32 C31 Ge2 177.9(4) . . ?
 N3 C31 C32 126.5(5) . . ?
 N3 C31 Ge2 54.9(3) . . ?
 N3 C31 N4 109.8(5) . . ?
 N4 C31 C32 123.7(5) . . ?
 N4 C31 Ge2 54.9(3) . . ?
 C33 C32 C31 121.3(5) . . ?
 C33 C32 C37 118.8(6) . . ?
 C37 C32 C31 119.8(6) . . ?
 C32 C33 H33 119.9 . . ?
 C32 C33 C34 120.2(6) . . ?
 C34 C33 H33 119.9 . . ?
 C33 C34 H34 120.3 . . ?
 C35 C34 C33 119.5(7) . . ?
 C35 C34 H34 120.3 . . ?
 C34 C35 H35 119.3 . . ?
 C36 C35 C34 121.5(6) . . ?
 C36 C35 H35 119.3 . . ?
 C35 C36 H36 120.2 . . ?
 C35 C36 C37 119.6(7) . . ?
 C37 C36 H36 120.2 . . ?
 C32 C37 C36 120.4(6) . . ?
 C32 C37 H37 119.8 . . ?
 C36 C37 H37 119.8 . . ?
 C40 C38 C39 109.0(5) . . ?
 C41 C38 C39 108.2(5) . . ?
 C41 C38 C40 109.8(5) . . ?
 N4 C38 C39 105.6(4) . . ?
 N4 C38 C40 112.0(5) . . ?
 N4 C38 C41 112.1(5) . . ?
 C38 C39 H39A 109.5 . . ?
 C38 C39 H39B 109.5 . . ?
 C38 C39 H39C 109.5 . . ?
 H39A C39 H39B 109.5 . . ?
 H39A C39 H39C 109.5 . . ?
 H39B C39 H39C 109.5 . . ?
 C38 C40 H40A 109.5 . . ?
 C38 C40 H40B 109.5 . . ?
 C38 C40 H40C 109.5 . . ?
 H40A C40 H40B 109.5 . . ?
 H40A C40 H40C 109.5 . . ?
 H40B C40 H40C 109.5 . . ?
 C38 C41 H41A 109.5 . . ?
 C38 C41 H41B 109.5 . . ?
 C38 C41 H41C 109.5 . . ?
 H41A C41 H41B 109.5 . . ?
 H41A C41 H41C 109.5 . . ?
 H41B C41 H41C 109.5 . . ?
 C43 C42 H42 125.8 . . ?
 C43 C42 C46 108.4(6) . . ?
 C43 C42 Mo2 71.1(4) . . ?
 C46 C42 H42 125.8 . . ?
 C46 C42 Mo2 74.9(4) . . ?
 Mo2 C42 H42 120.0 . . ?
 C42 C43 H43 126.0 . . ?
 C42 C43 C44 107.9(6) . . ?
 C42 C43 Mo2 74.2(4) . . ?
 C44 C43 H43 126.0 . . ?
 C44 C43 Mo2 72.8(4) . . ?
 Mo2 C43 H43 118.9 . . ?
 C43 C44 H44 125.3 . . ?
 C43 C44 C45 109.4(6) . . ?
 C43 C44 Mo2 71.6(4) . . ?
 C45 C44 H44 125.3 . . ?
 C45 C44 Mo2 75.5(4) . . ?
 Mo2 C44 H44 119.3 . . ?
 C44 C45 C47 127.1(5) . . ?
 C44 C45 Mo2 69.2(3) . . ?
 C46 C45 C44 105.7(6) . . ?
 C46 C45 C47 126.4(6) . . ?
 C46 C45 Mo2 72.9(4) . . ?
 C47 C45 Mo2 130.5(4) . . ?
 C42 C46 H46 125.7 . . ?
 C42 C46 Mo2 70.1(3) . . ?
 C45 C46 C42 108.6(6) . . ?
 C45 C46 H46 125.7 . . ?
 C45 C46 Mo2 72.7(4) . . ?
 Mo2 C46 H46 123.1 . . ?
 C45 C47 C48 108.2(6) . . ?
 C45 C47 C49 110.5(6) . . ?
 C45 C47 C50 111.4(5) . . ?
 C48 C47 C49 108.5(6) . . ?
 C48 C47 C50 108.9(6) . . ?
 C49 C47 C50 109.2(6) . . ?
 C47 C48 H48A 109.5 . . ?
 C47 C48 H48B 109.5 . . ?
 C47 C48 H48C 109.5 . . ?
 H48A C48 H48B 109.5 . . ?
 H48A C48 H48C 109.5 . . ?
 H48B C48 H48C 109.5 . . ?
 C47 C49 H49A 109.5 . . ?
 C47 C49 H49B 109.5 . . ?
 C47 C49 H49C 109.5 . . ?
 H49A C49 H49B 109.5 . . ?
 H49A C49 H49C 109.5 . . ?
 H49B C49 H49C 109.5 . . ?
 C47 C50 H50A 109.5 . . ?
 C47 C50 H50B 109.5 . . ?
 C47 C50 H50C 109.5 . . ?
 H50A C50 H50B 109.5 . . ?
 H50A C50 H50C 109.5 . . ?
 H50B C50 H50C 109.5 . . ?
 O3 C51 Mo2 175.4(6) . . ?
 O4 C52 Mo2 173.8(5) . . ?
 As1 Ge1 C5 99.14(13) . . ?
 As1 Ge1 Mo1 131.73(3) . . ?
 C5 Ge1 Mo1 128.96(13) . . ?
 N1 Ge1 As1 102.07(14) . . ?
 N1 Ge1 C5 33.10(17) . . ?
 N1 Ge1 Mo1 119.90(14) . . ?
 N1 Ge1 N2 65.51(18) . . ?
 N2 Ge1 As1 96.05(14) . . ?
 N2 Ge1 C5 32.48(17) . . ?
 N2 Ge1 Mo1 121.46(14) . . ?
 As2 Ge2 Mo1 131.40(3) . . ?
 C31 Ge2 As2 101.90(14) . . ?
 C31 Ge2 Mo1 125.71(14) . . ?
 N3 Ge2 As2 106.60(14) . . ?
 N3 Ge2 C31 32.61(17) . . ?
 N3 Ge2 Mo1 118.49(13) . . ?
 N4 Ge2 As2 93.85(13) . . ?
 N4 Ge2 C31 32.67(18) . . ?
 N4 Ge2 Mo1 120.08(14) . . ?
 N4 Ge2 N3 65.27(18) . . ?
 C16 Mo1 C17 35.2(2) . . ?
 C16 Mo1 C18 58.2(2) . . ?
 C16 Mo1 C19 59.4(2) . . ?
 C16 Mo1 C20 35.8(2) . . ?
 C16 Mo1 Ge1 96.07(16) . . ?
 C16 Mo1 Ge2 102.18(17) . . ?
 C17 Mo1 C19 59.1(2) . . ?
 C17 Mo1 Ge1 87.51(15) . . ?
 C17 Mo1 Ge2 132.47(16) . . ?
 C18 Mo1 C17 35.0(2) . . ?
 C18 Mo1 C19 35.04(19) . . ?
 C18 Mo1 Ge1 113.79(15) . . ?
 C18 Mo1 Ge2 158.06(15) . . ?
 C19 Mo1 Ge1 146.38(14) . . ?
 C19 Mo1 Ge2 128.84(14) . . ?
 C20 Mo1 C17 58.4(2) . . ?
 C20 Mo1 C18 57.3(2) . . ?
 C20 Mo1 C19 34.75(19) . . ?
 C20 Mo1 Ge1 131.05(14) . . ?
 C20 Mo1 Ge2 101.27(15) . . ?
 C25 Mo1 C16 134.6(2) . . ?
 C25 Mo1 C17 147.2(2) . . ?
 C25 Mo1 C18 113.8(2) . . ?
 C25 Mo1 C19 88.8(2) . . ?
 C25 Mo1 C20 99.7(2) . . ?
 C25 Mo1 C26 79.8(2) . . ?
 C25 Mo1 Ge1 123.64(17) . . ?
 C25 Mo1 Ge2 71.65(17) . . ?
 C26 Mo1 C16 134.9(2) . . ?
 C26 Mo1 C17 99.8(2) . . ?
 C26 Mo1 C18 83.4(2) . . ?
 C26 Mo1 C19 103.0(2) . . ?
 C26 Mo1 C20 137.2(2) . . ?
 C26 Mo1 Ge1 77.41(19) . . ?
 C26 Mo1 Ge2 118.46(18) . . ?
 Ge1 Mo1 Ge2 75.45(2) . . ?
 As2 Mo2 As1 52.59(2) . . ?
 C42 Mo2 As1 88.84(17) . . ?
 C42 Mo2 As2 91.92(16) . . ?
 C42 Mo2 C45 58.4(2) . . ?
 C42 Mo2 C46 35.0(2) . . ?
 C43 Mo2 As1 122.59(17) . . ?
 C43 Mo2 As2 105.19(17) . . ?
 C43 Mo2 C42 34.8(2) . . ?
 C43 Mo2 C44 35.6(2) . . ?
 C43 Mo2 C45 59.1(2) . . ?
 C43 Mo2 C46 58.0(2) . . ?
 C44 Mo2 As1 139.28(15) . . ?
 C44 Mo2 As2 140.52(15) . . ?
 C44 Mo2 C42 58.1(2) . . ?
 C44 Mo2 C45 35.3(2) . . ?
 C44 Mo2 C46 57.6(2) . . ?
 C45 Mo2 As1 108.88(15) . . ?
 C45 Mo2 As2 147.38(15) . . ?
 C45 Mo2 C46 34.46(19) . . ?
 C46 Mo2 As1 81.72(15) . . ?
 C46 Mo2 As2 113.16(15) . . ?
 C51 Mo2 As1 125.29(19) . . ?
 C51 Mo2 As2 74.81(19) . . ?
 C51 Mo2 C42 108.8(3) . . ?
 C51 Mo2 C43 81.3(3) . . ?
 C51 Mo2 C44 90.2(2) . . ?
 C51 Mo2 C45 124.7(2) . . ?
 C51 Mo2 C46 139.4(3) . . ?
 C51 Mo2 C52 86.4(3) . . ?
 C52 Mo2 As1 95.40(18) . . ?
 C52 Mo2 As2 107.89(18) . . ?
 C52 Mo2 C42 157.9(2) . . ?
 C52 Mo2 C43 140.1(2) . . ?
 C52 Mo2 C44 107.3(2) . . ?
 C52 Mo2 C45 99.9(2) . . ?
 C52 Mo2 C46 124.2(2) . . ?
 C1 N1 Ge1 135.2(4) . . ?
 C5 N1 C1 128.0(5) . . ?
 C5 N1 Ge1 92.0(3) . . ?
 C5 N2 C12 128.9(5) . . ?
 C5 N2 Ge1 92.7(3) . . ?
 C12 N2 Ge1 137.9(4) . . ?
 C27 N3 Ge2 136.7(4) . . ?
 C31 N3 C27 129.1(5) . . ?
 C31 N3 Ge2 92.5(3) . . ?
 C31 N4 C38 129.6(5) . . ?
 C31 N4 Ge2 92.4(3) . . ?
 C38 N4 Ge2 135.8(4) . . ?

loop_
  _geom_torsion_atom_site_label_1
  _geom_torsion_atom_site_label_2
  _geom_torsion_atom_site_label_3
  _geom_torsion_atom_site_label_4
  _geom_torsion
  _geom_torsion_site_symmetry_1
  _geom_torsion_site_symmetry_2
  _geom_torsion_site_symmetry_3
  _geom_torsion_site_symmetry_4
  _geom_torsion_publ_flag
 C2 C1 N1 C5 -160.0(6) . . . . ?
 C2 C1 N1 Ge1 -11.9(7) . . . . ?
 C3 C1 N1 C5 -43.7(8) . . . . ?
 C3 C1 N1 Ge1 104.4(6) . . . . ?
 C4 C1 N1 C5 79.9(7) . . . . ?
 C4 C1 N1 Ge1 -132.0(5) . . . . ?
 C5 C6 C7 C8 176.5(5) . . . . ?
 C5 C6 C11 C10 -177.5(5) . . . . ?
 C6 C5 N1 C1 -21.0(9) . . . . ?
 C6 C5 N1 Ge1 -179.1(5) . . . . ?
 C6 C5 N2 C12 6.5(10) . . . . ?
 C6 C5 N2 Ge1 179.2(5) . . . . ?
 C6 C7 C8 C9 1.9(9) . . . . ?
 C7 C6 C11 C10 1.1(9) . . . . ?
 C7 C8 C9 C10 -0.7(10) . . . . ?
 C8 C9 C10 C11 -0.3(10) . . . . ?
 C9 C10 C11 C6 0.0(9) . . . . ?
 C11 C6 C7 C8 -2.1(9) . . . . ?
 C13 C12 N2 C5 -58.0(8) . . . . ?
 C13 C12 N2 Ge1 132.9(5) . . . . ?
 C14 C12 N2 C5 -176.4(6) . . . . ?
 C14 C12 N2 Ge1 14.5(8) . . . . ?
 C15 C12 N2 C5 67.2(8) . . . . ?
 C15 C12 N2 Ge1 -101.9(6) . . . . ?
 C16 C17 C18 C19 0.8(7) . . . . ?
 C16 C17 C18 Mo1 -63.3(4) . . . . ?
 C17 C16 C20 C19 1.8(7) . . . . ?
 C17 C16 C20 Mo1 66.1(4) . . . . ?
 C17 C18 C19 C20 0.3(6) . . . . ?
 C17 C18 C19 C21 168.7(5) . . . . ?
 C17 C18 C19 Mo1 -63.6(4) . . . . ?
 C18 C19 C20 C16 -1.3(6) . . . . ?
 C18 C19 C20 Mo1 -64.0(4) . . . . ?
 C18 C19 C21 C22 171.4(5) . . . . ?
 C18 C19 C21 C23 -70.4(7) . . . . ?
 C18 C19 C21 C24 48.1(8) . . . . ?
 C20 C16 C17 C18 -1.6(6) . . . . ?
 C20 C16 C17 Mo1 -65.6(4) . . . . ?
 C20 C19 C21 C22 -22.7(8) . . . . ?
 C20 C19 C21 C23 95.5(7) . . . . ?
 C20 C19 C21 C24 -146.1(6) . . . . ?
 C21 C19 C20 C16 -169.4(5) . . . . ?
 C21 C19 C20 Mo1 127.9(6) . . . . ?
 C28 C27 N3 C31 178.0(6) . . . . ?
 C28 C27 N3 Ge2 -21.2(7) . . . . ?
 C29 C27 N3 C31 58.4(8) . . . . ?
 C29 C27 N3 Ge2 -140.8(5) . . . . ?
 C30 C27 N3 C31 -62.7(8) . . . . ?
 C30 C27 N3 Ge2 98.1(6) . . . . ?
 C31 C32 C33 C34 -173.4(6) . . . . ?
 C31 C32 C37 C36 176.0(5) . . . . ?
 C32 C31 N3 C27 -14.9(10) . . . . ?
 C32 C31 N3 Ge2 178.1(5) . . . . ?
 C32 C31 N4 C38 -12.8(9) . . . . ?
 C32 C31 N4 Ge2 -178.2(5) . . . . ?
 C32 C33 C34 C35 -2.8(10) . . . . ?
 C33 C32 C37 C36 -0.4(9) . . . . ?
 C33 C34 C35 C36 0.0(10) . . . . ?
 C34 C35 C36 C37 2.6(10) . . . . ?
 C35 C36 C37 C32 -2.3(9) . . . . ?
 C37 C32 C33 C34 3.0(9) . . . . ?
 C39 C38 N4 C31 -179.8(6) . . . . ?
 C39 C38 N4 Ge2 -21.0(7) . . . . ?
 C40 C38 N4 C31 61.8(8) . . . . ?
 C40 C38 N4 Ge2 -139.4(5) . . . . ?
 C41 C38 N4 C31 -62.1(8) . . . . ?
 C41 C38 N4 Ge2 96.7(6) . . . . ?
 C42 C43 C44 C45 -0.2(7) . . . . ?
 C42 C43 C44 Mo2 66.4(4) . . . . ?
 C43 C42 C46 C45 -0.7(7) . . . . ?
 C43 C42 C46 Mo2 -63.6(4) . . . . ?
 C43 C44 C45 C46 -0.2(7) . . . . ?
 C43 C44 C45 C47 -170.2(6) . . . . ?
 C43 C44 C45 Mo2 64.1(4) . . . . ?
 C44 C45 C46 C42 0.6(7) . . . . ?
 C44 C45 C46 Mo2 61.9(4) . . . . ?
 C44 C45 C47 C48 85.0(8) . . . . ?
 C44 C45 C47 C49 -156.3(7) . . . . ?
 C44 C45 C47 C50 -34.6(9) . . . . ?
 C46 C42 C43 C44 0.6(7) . . . . ?
 C46 C42 C43 Mo2 66.1(4) . . . . ?
 C46 C45 C47 C48 -82.9(8) . . . . ?
 C46 C45 C47 C49 35.8(9) . . . . ?
 C46 C45 C47 C50 157.4(6) . . . . ?
 C47 C45 C46 C42 170.6(6) . . . . ?
 C47 C45 C46 Mo2 -128.1(7) . . . . ?
 Ge1 C5 N1 C1 158.1(7) . . . . ?
 Ge1 C5 N2 C12 -172.7(7) . . . . ?
 Ge2 C31 N3 C27 167.0(7) . . . . ?
 Ge2 C31 N4 C38 165.4(7) . . . . ?
 Mo1 C16 C17 C18 64.1(4) . . . . ?
 Mo1 C16 C20 C19 -64.3(4) . . . . ?
 Mo1 C17 C18 C19 64.1(4) . . . . ?
 Mo1 C18 C19 C20 63.8(4) . . . . ?
 Mo1 C18 C19 C21 -127.7(5) . . . . ?
 Mo1 C19 C20 C16 62.7(4) . . . . ?
 Mo1 C19 C21 C22 75.2(7) . . . . ?
 Mo1 C19 C21 C23 -166.6(4) . . . . ?
 Mo1 C19 C21 C24 -48.1(7) . . . . ?
 Mo2 C42 C43 C44 -65.5(4) . . . . ?
 Mo2 C42 C46 C45 62.9(4) . . . . ?
 Mo2 C43 C44 C45 -66.6(4) . . . . ?
 Mo2 C44 C45 C46 -64.3(4) . . . . ?
 Mo2 C44 C45 C47 125.7(6) . . . . ?
 Mo2 C45 C46 C42 -61.3(4) . . . . ?
 Mo2 C45 C47 C48 178.5(5) . . . . ?
 Mo2 C45 C47 C49 -62.8(7) . . . . ?
 Mo2 C45 C47 C50 58.8(8) . . . . ?
 N1 C5 C6 C7 107.8(7) . . . . ?
 N1 C5 C6 C11 -73.6(8) . . . . ?
 N1 C5 N2 C12 -177.0(5) . . . . ?
 N1 C5 N2 Ge1 -4.3(5) . . . . ?
 N2 C5 C6 C7 -76.3(8) . . . . ?
 N2 C5 C6 C11 102.3(7) . . . . ?
 N2 C5 N1 C1 162.4(5) . . . . ?
 N2 C5 N1 Ge1 4.3(5) . . . . ?
 N3 C31 C32 C33 -90.1(8) . . . . ?
 N3 C31 C32 C37 93.6(8) . . . . ?
 N3 C31 N4 C38 165.9(5) . . . . ?
 N3 C31 N4 Ge2 0.5(5) . . . . ?
 N4 C31 C32 C33 88.4(7) . . . . ?
 N4 C31 C32 C37 -88.0(7) . . . . ?
 N4 C31 N3 C27 166.4(5) . . . . ?
 N4 C31 N3 Ge2 -0.5(5) . . . . ?

_shelx_res_file
;
TITL sm085_a.res in P2(1)/c
    sm085.res
    created by SHELXL-2019/2 at 10:37:40 on 28-Feb-2024
REM Old TITL
REM SHELXT solution in P2(1)/c: R1 0.133, Rweak 0.008, Alpha 0.051
REM <I/s> 0.259 for 198 systematic absences, Orientation a'=c, b'=-b, c'=a
REM Formula found by SHELXT: C52 N4 As4 Mo2 O4
CELL 0.71073 13.425 33.91 11.8193 90 92.271 90
ZERR 4 0.0005 0.0009 0.0005 0 0.003 0
LATT 1
SYMM -X,0.5+Y,0.5-Z
SFAC C H As Ge Mo N O
UNIT 208 288 8 8 8 16 16
SIMU 0.01 0.02 2 C51 O3
ISOR C51

L.S. 15
PLAN  16
TEMP -163.15
CONF
list 4
MORE -1
BOND $H
fmap 2
acta
OMIT -3 52
OMIT -2 0 6
OMIT -2 4 6
OMIT -2 8 6
OMIT -1 2 3
OMIT 2 5 4
OMIT 2 9 4
OMIT 3 6 5
REM <olex2.extras>
REM <HklSrc "%.\\SM085.hkl">
REM </olex2.extras>

WGHT    0.051700
FVAR       0.11776
AS1   3    0.483025    0.349701    0.284822    11.00000    0.01906    0.02069 =
         0.03208   -0.00123   -0.00069   -0.00391
AS2   3    0.634120    0.337490    0.197695    11.00000    0.02237    0.02320 =
         0.03126   -0.00212   -0.00273    0.00289
C1    1    0.359698    0.422068    0.530538    11.00000    0.02047    0.01259 =
         0.03349   -0.00016    0.00483    0.00441
C2    1    0.420348    0.449568    0.455496    11.00000    0.02448    0.02235 =
         0.03859    0.00155    0.00293    0.00370
AFIX 137
H2A   2    0.481912    0.457462    0.496734    11.00000   -1.50000
H2B   2    0.380784    0.473067    0.436014    11.00000   -1.50000
H2C   2    0.436903    0.435658    0.386033    11.00000   -1.50000
AFIX   0
C3    1    0.261341    0.413065    0.465989    11.00000    0.02282    0.02745 =
         0.04228    0.00791   -0.00975    0.00255
AFIX 137
H3A   2    0.274383    0.396798    0.399660    11.00000   -1.50000
H3B   2    0.229660    0.437815    0.441331    11.00000   -1.50000
H3C   2    0.216954    0.398812    0.515614    11.00000   -1.50000
AFIX   0
C4    1    0.339553    0.441769    0.642691    11.00000    0.03887    0.02313 =
         0.03430   -0.00677    0.00661    0.00768
AFIX 137
H4A   2    0.299433    0.424165    0.688327    11.00000   -1.50000
H4B   2    0.303262    0.466478    0.628690    11.00000   -1.50000
H4C   2    0.402960    0.447380    0.683451    11.00000   -1.50000
AFIX   0
C5    1    0.392710    0.349975    0.578239    11.00000    0.01675    0.02290 =
         0.01845   -0.00149   -0.00482   -0.00017
C6    1    0.299113    0.341588    0.638811    11.00000    0.02127    0.01801 =
         0.02304    0.00330    0.00063    0.00021
C7    1    0.217467    0.323276    0.583004    11.00000    0.02451    0.02453 =
         0.03555   -0.00404   -0.00270    0.00263
AFIX  43
H7    2    0.219746    0.317343    0.504595    11.00000   -1.20000
AFIX   0
C8    1    0.133967    0.313854    0.641393    11.00000    0.00859    0.02517 =
         0.05686   -0.00201   -0.00105    0.00013
AFIX  43
H8    2    0.079694    0.300742    0.603580    11.00000   -1.20000
AFIX   0
C9    1    0.128779    0.323193    0.752624    11.00000    0.02265    0.02880 =
         0.05287    0.00128    0.01022   -0.00211
AFIX  43
H9    2    0.070654    0.316864    0.792184    11.00000   -1.20000
AFIX   0
C10   1    0.208210    0.341974    0.808748    11.00000    0.03583    0.03350 =
         0.02497   -0.00676    0.00834    0.00284
AFIX  43
H10   2    0.204122    0.348549    0.886558    11.00000   -1.20000
AFIX   0
C11   1    0.293452    0.351181    0.751830    11.00000    0.02356    0.02246 =
         0.03160    0.00065   -0.00298   -0.00483
AFIX  43
H11   2    0.347719    0.364032    0.790433    11.00000   -1.20000
AFIX   0
C12   1    0.459557    0.280203    0.567256    11.00000    0.01873    0.01681 =
         0.04339    0.01049    0.00591    0.00240
C13   1    0.445763    0.268407    0.689908    11.00000    0.04289    0.03150 =
         0.04632    0.01534    0.01777    0.01184
AFIX 137
H13A  2    0.496982    0.281206    0.738551    11.00000   -1.50000
H13B  2    0.451823    0.239715    0.697330    11.00000   -1.50000
H13C  2    0.379603    0.276707    0.712806    11.00000   -1.50000
AFIX   0
C14   1    0.561420    0.265983    0.531063    11.00000    0.02734    0.01749 =
         0.05980    0.00057    0.00786    0.00390
AFIX 137
H14A  2    0.571346    0.274059    0.452699    11.00000   -1.50000
H14B  2    0.564574    0.237169    0.536490    11.00000   -1.50000
H14C  2    0.613711    0.277596    0.580774    11.00000   -1.50000
AFIX   0
C15   1    0.380461    0.261566    0.487958    11.00000    0.02950    0.02042 =
         0.06524   -0.00882    0.01249   -0.00534
AFIX 137
H15A  2    0.315453    0.262910    0.522667    11.00000   -1.50000
H15B  2    0.397726    0.233933    0.474386    11.00000   -1.50000
H15C  2    0.377384    0.275879    0.415873    11.00000   -1.50000
AFIX   0
C16   1    0.699379    0.451549    0.535886    11.00000    0.02979    0.01453 =
         0.04434   -0.00196   -0.00872    0.00155
AFIX  43
H16   2    0.671609    0.461329    0.466227    11.00000   -1.20000
AFIX   0
C17   1    0.646572    0.440896    0.631751    11.00000    0.01940    0.01907 =
         0.04040   -0.00282    0.00047    0.00521
AFIX  43
H17   2    0.576568    0.442710    0.639594    11.00000   -1.20000
AFIX   0
C18   1    0.716914    0.427052    0.713811    11.00000    0.02714    0.02024 =
         0.02529   -0.00779    0.00403    0.00045
AFIX  43
H18   2    0.701142    0.417606    0.786623    11.00000   -1.20000
AFIX   0
C19   1    0.814601    0.429156    0.672759    11.00000    0.02163    0.01806 =
         0.02056   -0.00668   -0.00091    0.00054
C20   1    0.802722    0.444875    0.563136    11.00000    0.02254    0.01839 =
         0.02527   -0.00278   -0.00256   -0.00150
AFIX  43
H20   2    0.855556    0.450277    0.514284    11.00000   -1.20000
AFIX   0
C21   1    0.912678    0.423564    0.744286    11.00000    0.02421    0.03116 =
         0.02379   -0.00296   -0.00268    0.00100
C22   1    1.002876    0.421614    0.670726    11.00000    0.01826    0.03024 =
         0.04056   -0.00414   -0.00437    0.00159
AFIX 137
H22A  2    1.005362    0.445405    0.623852    11.00000   -1.50000
H22B  2    0.997714    0.398312    0.621796    11.00000   -1.50000
H22C  2    1.063711    0.419866    0.719100    11.00000   -1.50000
AFIX   0
C23   1    0.922416    0.459986    0.820393    11.00000    0.02766    0.04060 =
         0.03824   -0.00392   -0.00592    0.00157
AFIX 137
H23A  2    0.986016    0.458991    0.863953    11.00000   -1.50000
H23B  2    0.867400    0.460461    0.872453    11.00000   -1.50000
H23C  2    0.920067    0.483829    0.773506    11.00000   -1.50000
AFIX   0
C24   1    0.908110    0.386845    0.817703    11.00000    0.02501    0.03746 =
         0.02946   -0.00753   -0.00114    0.00710
AFIX 137
H24A  2    0.898543    0.363581    0.769290    11.00000   -1.50000
H24B  2    0.852285    0.389101    0.868281    11.00000   -1.50000
H24C  2    0.970556    0.384182    0.862862    11.00000   -1.50000
AFIX   0
C25   1    0.835017    0.348857    0.562462    11.00000    0.02664    0.02687 =
         0.01840   -0.00671   -0.00202   -0.00194
C26   1    0.676824    0.344911    0.668916    11.00000    0.02245    0.02526 =
         0.03672   -0.00776   -0.00371    0.00913
C27   1    0.920456    0.418718    0.252941    11.00000    0.02269    0.01894 =
         0.02201    0.00338   -0.00135   -0.00458
C28   1    0.839318    0.450065    0.260513    11.00000    0.02624    0.02122 =
         0.03247    0.00561   -0.00193   -0.00100
AFIX 137
H28A  2    0.810784    0.449029    0.335500    11.00000   -1.50000
H28B  2    0.786845    0.445082    0.202261    11.00000   -1.50000
H28C  2    0.868258    0.476201    0.248638    11.00000   -1.50000
AFIX   0
C29   1    0.963948    0.420190    0.135862    11.00000    0.03482    0.02420 =
         0.02538    0.00365   -0.00350   -0.00715
AFIX 137
H29A  2    0.984779    0.447220    0.119419    11.00000   -1.50000
H29B  2    0.913321    0.411729    0.078957    11.00000   -1.50000
H29C  2    1.021713    0.402569    0.133918    11.00000   -1.50000
AFIX   0
C30   1    1.004254    0.426663    0.343171    11.00000    0.02773    0.02680 =
         0.03293   -0.00163   -0.00464    0.00085
AFIX 137
H30A  2    1.058866    0.407952    0.333327    11.00000   -1.50000
H30B  2    0.978071    0.423444    0.418846    11.00000   -1.50000
H30C  2    1.029052    0.453639    0.334651    11.00000   -1.50000
AFIX   0
C31   1    0.913634    0.344501    0.274300    11.00000    0.01562    0.02418 =
         0.02088   -0.00274   -0.00148   -0.00275
C32   1    1.010298    0.333381    0.226007    11.00000    0.01778    0.02361 =
         0.02098    0.00333    0.00028    0.00472
C33   1    1.015767    0.321367    0.114201    11.00000    0.02640    0.02774 =
         0.03392    0.00013    0.00120   -0.00817
AFIX  43
H33   2    0.958310    0.322748    0.064794    11.00000   -1.20000
AFIX   0
C34   1    1.105538    0.307245    0.074085    11.00000    0.04481    0.03827 =
         0.03665   -0.01102    0.02561   -0.01301
AFIX  43
H34   2    1.108653    0.297920   -0.001487    11.00000   -1.20000
AFIX   0
C35   1    1.189145    0.306947    0.144663    11.00000    0.02498    0.02710 =
         0.07397    0.00008    0.02669   -0.00015
AFIX  43
H35   2    1.250061    0.297318    0.117116    11.00000   -1.20000
AFIX   0
C36   1    1.186782    0.320082    0.252812    11.00000    0.02222    0.02855 =
         0.04558    0.00400    0.00852   -0.00142
AFIX  43
H36   2    1.246052    0.320638    0.299444    11.00000   -1.20000
AFIX   0
C37   1    1.096552    0.332806    0.295285    11.00000    0.02335    0.02708 =
         0.03313    0.00409    0.00758    0.00318
AFIX  43
H37   2    1.094094    0.341109    0.371890    11.00000   -1.20000
AFIX   0
C38   1    0.854369    0.275091    0.320146    11.00000    0.02551    0.01352 =
         0.02088   -0.00358    0.00285   -0.00195
C39   1    0.766241    0.262188    0.389319    11.00000    0.02527    0.01997 =
         0.02941    0.00082    0.00218    0.00361
AFIX 137
H39A  2    0.767126    0.233442    0.397857    11.00000   -1.50000
H39B  2    0.703813    0.270269    0.350218    11.00000   -1.50000
H39C  2    0.771283    0.274579    0.464234    11.00000   -1.50000
AFIX   0
C40   1    0.950183    0.258433    0.374842    11.00000    0.03445    0.01962 =
         0.03285    0.00100    0.00349    0.00397
AFIX 137
H40A  2    0.960923    0.269762    0.450625    11.00000   -1.50000
H40B  2    1.006565    0.265137    0.328286    11.00000   -1.50000
H40C  2    0.944633    0.229697    0.380763    11.00000   -1.50000
AFIX   0
C41   1    0.839134    0.258782    0.201027    11.00000    0.03648    0.02237 =
         0.04024   -0.00951    0.00497   -0.00221
AFIX 137
H41A  2    0.779881    0.270877    0.164477    11.00000   -1.50000
H41B  2    0.830028    0.230141    0.204601    11.00000   -1.50000
H41C  2    0.897663    0.264804    0.157146    11.00000   -1.50000
AFIX   0
C42   1    0.436645    0.357433   -0.008036    11.00000    0.03208    0.03010 =
         0.03546   -0.00421   -0.02038   -0.00234
AFIX  43
H42   2    0.444650    0.329617   -0.004680    11.00000   -1.20000
AFIX   0
C43   1    0.493567    0.383245   -0.069651    11.00000    0.02402    0.04073 =
         0.03648   -0.00898   -0.01199    0.00026
AFIX  43
H43   2    0.546821    0.376201   -0.116232    11.00000   -1.20000
AFIX   0
C44   1    0.458379    0.421811   -0.050897    11.00000    0.01955    0.02626 =
         0.02933    0.00119   -0.00186    0.00026
AFIX  43
H44   2    0.484505    0.445137   -0.082925    11.00000   -1.20000
AFIX   0
C45   1    0.377257    0.420313    0.023837    11.00000    0.02688    0.03069 =
         0.03215    0.01040   -0.01117   -0.00845
C46   1    0.364065    0.379726    0.049422    11.00000    0.02290    0.04008 =
         0.03264    0.01181   -0.01370   -0.01009
AFIX  43
H46   2    0.315105    0.369214    0.096847    11.00000   -1.20000
AFIX   0
C47   1    0.308343    0.453534    0.052509    11.00000    0.02270    0.03577 =
         0.03690    0.00836    0.00457   -0.00130
C48   1    0.225076    0.455202   -0.037653    11.00000    0.03745    0.05986 =
         0.04530   -0.00126   -0.00195    0.01294
AFIX 137
H48A  2    0.253439    0.459163   -0.111938    11.00000   -1.50000
H48B  2    0.180262    0.477134   -0.021547    11.00000   -1.50000
H48C  2    0.187650    0.430388   -0.037812    11.00000   -1.50000
AFIX   0
C49   1    0.262945    0.446280    0.165874    11.00000    0.03564    0.07874 =
         0.05809    0.01421    0.01875    0.02420
AFIX 137
H49A  2    0.224272    0.421767    0.162530    11.00000   -1.50000
H49B  2    0.219040    0.468320    0.183729    11.00000   -1.50000
H49C  2    0.316136    0.444056    0.224745    11.00000   -1.50000
AFIX   0
C50   1    0.362706    0.493066    0.055710    11.00000    0.04318    0.03612 =
         0.06775    0.00136    0.01049    0.00744
AFIX 137
H50A  2    0.419156    0.491763    0.110751    11.00000   -1.50000
H50B  2    0.316730    0.513871    0.077920    11.00000   -1.50000
H50C  2    0.387142    0.498951   -0.019483    11.00000   -1.50000
AFIX   0
C51   1    0.657281    0.405082    0.062394    11.00000    0.05436    0.04076 =
         0.01742    0.01349    0.01900    0.02738
C52   1    0.557519    0.442749    0.213894    11.00000    0.01864    0.04014 =
         0.01935    0.00334    0.00079   -0.00666
GE1   4    0.544193    0.364447    0.476873    11.00000    0.01683    0.01515 =
         0.02942    0.00000    0.00260   -0.00009
GE2   4    0.750903    0.360896    0.350532    11.00000    0.01401    0.01841 =
         0.02574    0.00287    0.00035    0.00038
MO1   5    0.720449    0.384223    0.558597    11.00000    0.01648    0.01602 =
         0.02687   -0.00090    0.00017    0.00197
MO2   5    0.528519    0.397946    0.117738    11.00000    0.02000    0.02053 =
         0.02919    0.00032   -0.00335   -0.00144
N1    6    0.421993    0.385985    0.547027    11.00000    0.01253    0.01516 =
         0.03250    0.00559    0.00551    0.00143
N2    6    0.461155    0.323908    0.553173    11.00000    0.01364    0.01701 =
         0.03356    0.00241    0.00378    0.00055
N3    6    0.873545    0.380253    0.274867    11.00000    0.02167    0.01842 =
         0.01970    0.00078    0.00548   -0.00613
N4    6    0.853065    0.318946    0.321978    11.00000    0.01794    0.01805 =
         0.02067   -0.00123    0.00265    0.00080
O1    7    0.905754    0.328963    0.571188    11.00000    0.03053    0.03475 =
         0.03573   -0.01073   -0.00994    0.01111
O2    7    0.655815    0.324686    0.742539    11.00000    0.05157    0.03353 =
         0.03779    0.01785    0.00286   -0.00290
O3    7    0.736055    0.411375    0.021745    11.00000    0.02951    0.05699 =
         0.02703   -0.00074    0.00065   -0.00421
O4    7    0.575533    0.472672    0.264445    11.00000    0.04330    0.02917 =
         0.04814   -0.00706    0.00036   -0.00800
HKLF 4


REM  sm085_a.res in P2(1)/c
REM wR2 = 0.1086, GooF = S = 0.940, Restrained GooF = 0.940 for all data
REM R1 = 0.0490 for 6322 Fo > 4sig(Fo) and 0.0982 for all 10407 data
REM 613 parameters refined using 12 restraints

END

WGHT      0.0523      0.0000

REM Highest difference peak  2.377,  deepest hole -1.006,  1-sigma level  0.132
Q1    1   0.6211  0.3735  0.2236  11.00000  0.05    2.38
Q2    1   0.5990  0.3867  0.0301  11.00000  0.05    2.33
Q3    1   0.5156  0.3328  0.3257  11.00000  0.05    0.86
Q4    1   0.7521  0.3811  0.3803  11.00000  0.05    0.82
Q5    1   0.5820  0.3574  0.5413  11.00000  0.05    0.77
Q6    1   0.6733  0.4097  0.0370  11.00000  0.05    0.68
Q7    1   0.7484  0.3825  0.6278  11.00000  0.05    0.68
Q8    1   0.6795  0.4021  0.0743  11.00000  0.05    0.59
Q9    1   0.6189  0.3831  0.5231  11.00000  0.05    0.58
Q10   1   0.4166  0.3723  0.5937  11.00000  0.05    0.57
Q11   1   0.7189  0.3538  0.3736  11.00000  0.05    0.56
Q12   1   0.5018  0.4127  0.0154  11.00000  0.05    0.56
Q13   1   0.5037  0.3630  0.5212  11.00000  0.05    0.56
Q14   1   0.6042  0.3641  0.1168  11.00000  0.05    0.56
Q15   1   0.5586  0.3839  0.4917  11.00000  0.05    0.55
Q16   1   0.6006  0.4093  0.1838  11.00000  0.05    0.54
;
_shelx_res_checksum                58563
_shelx_hkl_file
;
 -17   4   2   -5.06   16.09   0
 -17   5   2   17.82   15.70   0
 -16  -1   3   43.78   15.16   0
 -16   0   3    6.82   14.44   0
 -16   6   2   14.65   14.25   0
 -16  11   1    9.85   15.75   0
 -15   1   3   -2.92   13.20   0
 -15   7   2   75.33   16.42   0
 -15   8   2   48.65   14.71   0
 -15  12   1    3.35   15.02   0
 -15  16   0   10.95   15.34   0
 -15  19  -1    5.31   17.44   0
 -14   2   3  277.19   16.67   0
 -14   8   2  106.58   14.54   0
 -14  13   1    1.04   13.47   0
 -14  16   0    6.71   13.30   0
 -14  19  -1   14.61   13.99   0
 -14  22  -2    4.54   16.23   0
 -13   3   3  242.60   14.44   0
 -13   9   2    9.25   13.27   0
 -13  13   1    1.99   12.46   0
 -13  17   0   20.13   13.66   0
 -13  22  -2   39.26   16.12   0
 -13  26  -4   87.45   14.96   0
 -12  -6   4   27.24    9.70   0
 -12   3   3  781.65   18.72   0
 -12   4   3   35.86   10.02   0
 -12   9   2   25.76   12.28   0
 -12  17   0    7.64   12.52   0
 -12  20  -1    8.97   12.96   0
 -12  25  -3   14.27   14.03   0
 -11  -6   4  149.70   10.04   0
 -11   3   3  373.65   13.80   0
 -11   4   3    2.07    8.83   0
 -11   9   2   68.55   11.71   0
 -11  14   1  175.91   13.45   0
 -11  17   0   69.56   12.81   0
 -11  20  -1   53.50   13.26   0
 -11  25  -3   22.14   14.16   0
 -10  -7   4    5.51    6.88   0
 -10   3   3    5.57    8.47   0
 -10   9   2   -0.63    9.64   0
 -10  17   0  151.07   12.87   0
 -10  20  -1   -2.56   11.18   0
 -10  25  -3  303.32   15.42   0
  -9  -8   4    9.81    7.19   0
  -9   9   2   -1.70    8.29   0
  -9  13   1   19.11    9.70   0
  -9  17   0   27.69    9.74   0
  -9  20  -1   34.74   10.20   0
  -9  22  -2    4.35    9.24   0
  -8   1   3  969.39   14.84   0
  -8  16   0   81.01    9.33   0
  -8  19  -1   -1.55    8.47   0
  -8  22  -2    2.72    9.23   0
  -8  24  -3    8.14    9.44   0
  -8  26  -4  208.20   13.72   0
  -7   0   3    2.31    5.59   0
  -6   5   2  463.92    9.78   0
  -5  -6   3   23.66    3.69   0
  -5   3   2   11.54    4.27   0
  -5   9   1  281.83    8.21   0
  -5  13   0  170.05    7.53   0
  -4   7   1  719.41    9.73   0
  -4  15  -1   29.94    5.18   0
  -3  -3   2   20.09    2.26   0
  -2   7   0  212.59    4.09   0
  -1   9  -1  110.52    3.43   0
  -1  18  -4  303.58    5.99   0
 -17  -1   3    3.31   14.82   0
 -17   6   2    5.61   15.43   0
 -16   1   3   52.19   15.32   0
 -16   8   2   18.81   14.97   0
 -16  12   1   13.98   15.70   0
 -15   2   3   -2.87   13.19   0
 -15   3   3   -2.02   13.83   0
 -15   9   2   -3.12   14.91   0
 -15  17   0   56.68   15.85   0
 -14   3   3   12.37   11.44   0
 -14   4   3   19.61   12.55   0
 -14   9   2   95.91   13.93   0
 -14  10   2   74.20   13.51   0
 -14  14   1   17.34   14.41   0
 -14  17   0    7.48   12.76   0
 -14  23  -2   16.83   16.91   0
 -13  -4   4   28.26   11.70   0
 -13   4   3    1.30   12.03   0
 -13  10   2  174.60   15.16   0
 -13  18   0   17.92   14.08   0
 -13  21  -1   -1.61   13.90   0
 -13  23  -2   19.73   16.48   0
 -13  27  -4   50.33   16.28   0
 -12  -5   4  195.76   12.30   0
 -12  -4   4  133.83   11.52   0
 -12   5   3  178.41   12.93   0
 -12  10   2   84.63   12.89   0
 -12  18   0   84.44   13.17   0
 -12  21  -1    4.99   12.93   0
 -12  27  -4   -4.65   15.07   0
 -11  -5   4   -7.06    8.61   0
 -11  -4   4   71.82    9.06   0
 -11   5   3   11.26    9.61   0
 -11  10   2   12.73   11.34   0
 -11  21  -1   -0.98   11.92   0
 -11  27  -4   -0.71   12.95   0
 -10   4   3   -2.80    9.08   0
 -10  10   2   86.35   11.22   0
 -10  18   0  116.14   13.25   0
 -10  21  -1   79.77   13.10   0
 -10  23  -2   95.62   12.85   0
 -10  27  -4  100.85   14.90   0
  -9  -7   4  287.03    9.27   0
  -9  -6   4  216.07    9.58   0
  -9  14   1   13.50    9.47   0
  -9  23  -2    0.86   10.53   0
  -9  25  -3    0.41   11.27   0
  -8   2   3  111.93    8.10   0
  -8  13   1   82.14    9.77   0
  -8  17   0   23.33    9.40   0
  -8  20  -1  326.02   12.80   0
  -7   1   3  296.58    8.78   0
  -7  19  -1    8.57    7.93   0
  -7  22  -2   24.47    9.10   0
  -7  24  -3  276.79   12.17   0
  -6  -2   3  296.83    7.36   0
  -6  11   1   29.97    6.44   0
  -6  23  -3    2.51    7.85   0
  -5  -5   3  183.32    5.65   0
  -5   4   2    8.40    4.74   0
  -5  17  -1    0.95    5.78   0
  -5  20  -2  184.10    8.66   0
  -5  22  -3    0.91    6.92   0
  -4   1   2  359.62    6.36   0
  -4  12   0  322.52    7.85   0
  -4  21  -3    3.31    5.62   0
  -3  10   0    3.16    3.71   0
  -3  17  -2   89.22    5.56   0
  -2  15  -2   31.99    3.76   0
   0  16  -4    2.32    2.22   0
 -17   0   3   -7.34   15.79   0
 -17   1   3   12.64   14.98   0
 -16   2   3    0.94   13.87   0
 -16   3   3   23.54   15.11   0
 -16   9   2   -6.22   15.85   0
 -15   4   3    8.11   13.64   0
 -15  10   2   -6.41   15.74   0
 -15  14   1    4.87   14.48   0
 -15  18   0   13.40   16.75   0
 -14  -3   4   78.71   13.99   0
 -14   5   3  -11.13   13.28   0
 -14  11   2    9.35   13.74   0
 -14  15   1   62.71   14.90   0
 -14  18   0  170.10   16.38   0
 -14  21  -1   18.48   16.63   0
 -14  24  -2   11.44   14.42   0
 -13  -3   4  147.52   12.58   0
 -13  -2   4   -2.94   11.72   0
 -13   5   3  107.61   12.51   0
 -13   6   3  236.15   14.72   0
 -13  11   2  132.56   14.47   0
 -13  19   0   82.36   13.57   0
 -13  24  -2   24.79   15.30   0
 -13  26  -3   59.33   16.34   0
 -12  -3   4   40.55   10.05   0
 -12  -2   4    1.91   10.14   0
 -12   6   3   15.14   10.71   0
 -12  11   2   52.89   12.68   0
 -12  15   1    3.30    8.98   0
 -12  22  -1   67.55   13.29   0
 -12  24  -2   86.94   15.01   0
 -12  26  -3   58.54   15.29   0
 -11  -3   4   -1.04    8.68   0
 -11  -2   4   65.86   10.09   0
 -11  11   2   -3.81   11.58   0
 -11  15   1   -0.70    8.41   0
 -11  19   0  145.85   13.78   0
 -11  22  -1   78.35   12.48   0
 -11  24  -2  116.55   15.44   0
 -11  26  -3  112.22   15.08   0
 -11  28  -4    3.70   14.29   0
 -10   5   3    2.58    8.87   0
 -10  11   2   80.08   11.05   0
 -10  24  -2   44.89   12.46   0
 -10  26  -3    9.35   12.10   0
  -9  -5   4  122.40    7.55   0
  -9  15   1   -1.94    9.13   0
  -9  18   0   85.81   11.08   0
  -9  21  -1   24.34   10.46   0
  -8  -9   4    1.10    5.02   0
  -8  -8   4  195.91    7.99   0
  -8   3   3  532.24   12.15   0
  -8  14   1   72.93    9.47   0
  -8  25  -3    6.63   10.49   0
  -7   8   2   -2.24    6.78   0
  -7  20  -1  193.42   10.06   0
  -6  -1   3   51.16    5.09   0
  -5  -4   3  197.77    5.85   0
  -5  10   1  421.19    9.49   0
  -5  14   0   37.54    6.07   0
  -4   8   1  211.97    6.55   0
  -4  16  -1  129.61    6.53   0
  -4  19  -2    3.59    5.18   0
  -3  -2   2   45.69    3.07   0
  -3  20  -3  552.99   10.44   0
  -2   2   1  498.58    5.33   0
  -2  12  -1   19.06    3.33   0
  -2  18  -3   49.81    4.50   0
  -1  13  -2  157.01    4.08   0
 -17   2   3   43.79   16.04   0
 -17   3   3   18.63   16.13   0
 -16   4   3   41.65   14.77   0
 -16   5   3  129.78   15.60   0
 -16  10   2   19.33   16.22   0
 -15  -2   4   22.34   13.99   0
 -15   5   3   -0.28   13.29   0
 -15   6   3    5.18   14.87   0
 -15  11   2   47.45   15.56   0
 -15  15   1   -4.33   13.69   0
 -15  19   0  100.25   18.19   0
 -14  -2   4    3.85   12.97   0
 -14  -1   4   50.06   13.23   0
 -14   6   3   81.70   14.55   0
 -14   7   3    4.68   13.23   0
 -14  12   2   68.78   15.04   0
 -14  19   0   37.49   15.20   0
 -14  22  -1   -1.50   16.79   0
 -13  -1   4  205.02   13.93   0
 -13   7   3  178.10   14.66   0
 -13  12   2   44.17   13.86   0
 -13  16   1   96.04   14.88   0
 -13  20   0    5.49   12.78   0
 -13  22  -1   12.61   14.18   0
 -13  25  -2    2.35   13.52   0
 -13  27  -3   32.44   15.14   0
 -12  -1   4  222.48   12.64   0
 -12   0   4  105.24   12.30   0
 -12   7   3  425.34   16.30   0
 -12  16   1  142.19   13.74   0
 -12  20   0    6.72   12.73   0
 -12  25  -2   -4.97   14.50   0
 -12  27  -3   30.29   15.45   0
 -11  -1   4   32.10    9.88   0
 -11   7   3  166.50   12.65   0
 -11  12   2   44.68   12.48   0
 -11  25  -2   13.52   12.97   0
 -11  27  -3   27.16   13.94   0
 -10  12   2   -2.61   10.04   0
 -10  16   1   -4.08   11.16   0
 -10  19   0   85.01   11.23   0
 -10  22  -1   58.55   12.64   0
  -9  -4   4   15.57    6.75   0
  -9  -3   4  529.36   12.97   0
  -9  11   2   11.63    9.09   0
  -9  19   0   31.92   10.72   0
  -9  22  -1   45.61    9.88   0
  -9  24  -2   19.14   11.25   0
  -9  26  -3    9.66   10.20   0
  -8  -7   4  214.77    7.63   0
  -8  -6   4  165.85    7.16   0
  -8   4   3   15.71    7.13   0
  -8  18   0   -4.07    9.10   0
  -8  21  -1    5.89    9.00   0
  -8  26  -3    3.00   10.64   0
  -7  17   0    3.31    7.03   0
  -7  23  -2  142.47   10.12   0
  -7  25  -3   -0.84    8.96   0
  -6   0   3    1.99    4.65   0
  -6   7   2   20.19    5.80   0
  -6  12   1    4.87    6.02   0
  -6  16   0  117.65    7.93   0
  -6  24  -3    0.42    8.02   0
  -5   5   2  603.30    9.96   0
  -5  18  -1  629.55   11.90   0
  -4  13   0   96.13    5.98   0
  -2   8   0   21.42    2.85   0
 -17   4   3    1.02   15.62   0
 -17   5   3   25.92   16.46   0
 -16   6   3   -0.58   14.95   0
 -16  11   2   18.64   14.55   0
 -16  12   2   11.25   14.50   0
 -15  -1   4   10.05   14.06   0
 -15   0   4   59.93   14.36   0
 -15   7   3   -0.37   15.50   0
 -15  12   2   28.31   16.01   0
 -15  16   1  100.97   15.26   0
 -14   0   4  213.64   15.26   0
 -14   1   4   36.53   14.05   0
 -14   8   3   15.58   13.55   0
 -14  13   2  114.82   16.16   0
 -14  17   1    6.05   15.66   0
 -14  20   0   52.70   16.13   0
 -14  23  -1   18.34   16.38   0
 -13   0   4   15.84   11.88   0
 -13   8   3   21.78   12.82   0
 -13  17   1   43.60   14.49   0
 -13  23  -1    3.62   15.75   0
 -12   1   4  239.13   13.11   0
 -12   8   3   -0.17   11.77   0
 -12  13   2    4.55   12.02   0
 -12  17   1  266.92   17.21   0
 -12  23  -1    3.61   14.96   0
 -11   0   4  249.24   12.27   0
 -11   1   4   46.04    9.54   0
 -11   8   3   18.78   11.09   0
 -11  13   2   -7.50   12.27   0
 -11  17   1   82.16   13.81   0
 -11  20   0   43.45    9.47   0
 -11  23  -1    9.54   13.54   0
 -10   0   4   -0.03    8.16   0
 -10   7   3   -7.46    8.96   0
 -10  13   2    5.03   10.83   0
 -10  17   1   31.07   11.28   0
 -10  20   0    9.72   11.54   0
 -10  23  -1    5.36   11.93   0
 -10  25  -2   21.15   12.56   0
 -10  27  -3   20.97   11.30   0
  -9  -2   4   32.43    6.92   0
  -9   6   3   78.97    7.78   0
  -9  12   2   65.77   10.21   0
  -9  16   1  118.55   11.45   0
  -9  27  -3   18.94   11.75   0
  -8  -5   4   23.26    5.62   0
  -8  -4   4  474.34   11.23   0
  -8   5   3  524.09   12.76   0
  -8  11   2   88.87    8.87   0
  -8  15   1   94.49    8.11   0
  -8  19   0   89.05   10.36   0
  -8  22  -1   43.16    9.04   0
  -7  -9   4  237.85    7.01   0
  -7   3   3  221.71    8.23   0
  -7  10   2   95.86    8.44   0
  -7  18   0    3.40    8.11   0
  -7  21  -1   24.26    8.44   0
  -6   1   3   52.60    5.66   0
  -6  13   1  439.33   11.15   0
  -5  -3   3 1007.42   10.33   0
  -5   6   2  511.32    9.47   0
  -5  11   1   -2.50    5.49   0
  -5  15   0   32.78    6.06   0
  -5  21  -2   38.79    7.07   0
  -4 -10   3    1.87    2.09   0
  -4   9   1    9.93    4.71   0
  -4  17  -1  148.52    6.92   0
  -4  22  -3   42.49    6.38   0
  -3  -1   2   -0.39    2.87   0
  -3   6   1    9.75    2.66   0
  -3  15  -1   13.70    4.41   0
  -3  18  -2   24.52    4.93   0
 -17   6   3   60.97   17.69   0
 -16   0   4   18.30   14.81   0
 -16   7   3   15.64   15.27   0
 -16   8   3   26.77   15.89   0
 -16  13   2   18.56   17.25   0
 -15   1   4   11.86   13.84   0
 -15   2   4   21.61   14.27   0
 -15   8   3  -12.69   15.25   0
 -15   9   3   -5.95   13.91   0
 -15  13   2   14.23   14.09   0
 -15  14   2    4.89   13.90   0
 -14   2   4    2.26   12.51   0
 -14   9   3   -0.63   13.91   0
 -14  14   2    6.56   15.67   0
 -14  18   1   29.75   15.67   0
 -14  21   0    7.07   15.21   0
 -14  24  -1   14.87   16.98   0
 -13   2   4   -5.64   11.54   0
 -13   3   4  131.96   12.69   0
 -13   9   3   16.65   13.18   0
 -13  14   2  103.28   14.78   0
 -13  18   1   -1.18   14.45   0
 -13  21   0   35.99   13.49   0
 -13  24  -1   14.82   16.33   0
 -13  26  -2   55.74   14.84   0
 -13  28  -3   10.27   15.38   0
 -12   2   4   13.83   10.38   0
 -12   3   4   35.21   10.05   0
 -12   9   3   14.38   11.81   0
 -12  14   2   26.35   13.42   0
 -12  18   1    4.23   13.73   0
 -12  21   0    7.02   12.73   0
 -12  24  -1   18.45   15.20   0
 -12  26  -2   11.92   13.72   0
 -12  28  -3   21.24   13.39   0
 -11   2   4   44.70   10.26   0
 -11   9   3    0.00   11.13   0
 -11  14   2   18.40   11.87   0
 -11  18   1  120.12   13.89   0
 -11  21   0   28.69   13.05   0
 -11  24  -1   -0.51   13.47   0
 -11  28  -3    8.44   13.61   0
 -10   1   4  120.65    9.82   0
 -10   8   3    7.82    9.12   0
 -10  21   0   25.04   12.13   0
 -10  26  -2    5.27   12.06   0
 -10  28  -3    3.19   12.81   0
  -9  -1   4  355.34   10.85   0
  -9   7   3   70.21    7.53   0
  -9  17   1    9.57    9.78   0
  -9  20   0   32.66    9.53   0
  -9  23  -1   17.97   11.15   0
  -8  -3   4  204.72    8.22   0
  -8  25  -2   35.05   10.28   0
  -8  27  -3   13.10   10.72   0
  -7  -8   4  342.18    7.81   0
  -7  -7   4   -0.04    5.11   0
  -7   4   3  263.83    9.26   0
  -7  24  -2  132.89   10.56   0
  -7  26  -3   54.10   10.68   0
  -6   9   2  173.27    8.01   0
  -6  23  -2   47.25    8.37   0
  -6  25  -3  246.17   11.12   0
  -5  -2   3    4.91    3.58   0
  -5  19  -1  115.19    7.50   0
  -4  -9   3   19.09    2.44   0
  -4  14   0  123.59    6.62   0
  -4  20  -2  765.28   12.28   0
  -3  21  -3  102.16    6.67   0
  -2   3   1  303.75    4.63   0
  -2  19  -3  125.55    5.69   0
  -1  10  -1  554.09    6.07   0
   0  14  -3   -0.45    2.12   0
 -16   1   4   -7.19   15.03   0
 -16   2   4   -0.04   15.01   0
 -16   9   3   64.85   17.70   0
 -16  14   2   12.03   15.70   0
 -15   3   4   -5.41   13.43   0
 -15  10   3   35.70   15.96   0
 -15  15   2   13.71   15.25   0
 -15  18   1   18.42   12.13   0
 -15  19   1    9.58   14.72   0
 -14   3   4   71.85   12.87   0
 -14   4   4   79.17   14.95   0
 -14  10   3   35.67   14.12   0
 -14  15   2   23.73   14.60   0
 -14  19   1   57.30   16.52   0
 -14  22   0  175.33   18.90   0
 -13   4   4   23.78   12.07   0
 -13  10   3  145.29   11.90   0
 -13  11   3   23.66   12.36   0
 -13  15   2  104.28   15.30   0
 -13  19   1  156.38   16.84   0
 -13  25  -1    5.20   16.42   0
 -13  27  -2   25.71   16.32   0
 -12   4   4  131.79   12.84   0
 -12  10   3   11.87   11.37   0
 -12  11   3   59.60   12.28   0
 -12  15   2  100.73   14.43   0
 -12  19   1   93.63   14.90   0
 -12  22   0   18.28   13.99   0
 -12  25  -1   19.13   14.95   0
 -12  27  -2   10.23   14.88   0
 -12  29  -3   32.57   16.28   0
 -11   3   4    7.16    9.24   0
 -11   4   4   66.40   10.07   0
 -11  10   3    3.26   11.25   0
 -11  19   1   -3.30   12.34   0
 -11  22   0   15.86   12.94   0
 -11  25  -1   -9.97   13.09   0
 -11  27  -2   10.31   13.97   0
 -11  29  -3    3.97   14.09   0
 -10   2   4   21.18    8.77   0
 -10   3   4   72.93   10.54   0
 -10   9   3   44.22    8.04   0
 -10  18   1  133.94   10.57   0
 -10  24  -1   -4.34   11.69   0
  -9   8   3   -5.56    6.79   0
  -9  21   0    3.59   10.69   0
  -9  24  -1   18.83   10.41   0
  -9  26  -2   11.49   11.58   0
  -9  28  -3   47.23   12.20   0
  -8  -1   4   91.18    7.80   0
  -8  17   1  114.78   10.83   0
  -8  20   0    0.49    9.36   0
  -8  23  -1    6.37    9.25   0
  -7  -6   4    7.95    4.63   0
  -7  -5   4  100.44    6.60   0
  -7  19   0   26.13    8.04   0
  -6   3   3   -1.68    5.32   0
  -6  14   1   26.83    6.95   0
  -5  -1   3  196.20    5.81   0
  -5   7   2   15.73    5.27   0
  -5  12   1  717.49   11.27   0
  -5  22  -2   30.66    7.00   0
  -4  -8   3   17.99    2.54   0
  -4   4   2   29.23    4.23   0
  -4  10   1    1.64    4.82   0
  -4  18  -1  131.87    7.25   0
  -4  23  -3   -2.68    6.17   0
  -3   0   2    4.51    2.88   0
  -3   7   1  985.90   10.05   0
  -3  12   0  184.49    5.99   0
  -2   9   0   74.37    3.79   0
  -1  14  -2  157.60    4.16   0
  -1  17  -3   50.39    3.83   0
 -17   2   4    3.15   15.28   0
 -17   3   4    2.73   15.94   0
 -16   3   4    9.76   14.62   0
 -16   4   4   18.87   14.61   0
 -16  10   3   -0.47   16.49   0
 -16  11   3   12.80   15.05   0
 -15   4   4    5.03   13.00   0
 -15   5   4    9.52   13.92   0
 -15  11   3  -10.66   16.79   0
 -15  16   2   10.37   15.98   0
 -14   5   4   11.58   13.72   0
 -14   6   4   25.04   12.70   0
 -14  11   3   37.03   10.95   0
 -14  12   3   -5.14   14.47   0
 -14  16   2   17.03   14.30   0
 -14  20   1  159.28   17.27   0
 -14  23   0   12.50   17.23   0
 -13   5   4  271.80   16.11   0
 -13   6   4    3.76   13.05   0
 -13  12   3   -1.14   13.53   0
 -13  16   2   38.51   13.23   0
 -13  20   1   41.29   15.09   0
 -13  26  -1    9.09   14.14   0
 -13  28  -2    8.17   16.57   0
 -12   5   4  180.01   13.71   0
 -12   6   4   11.36   10.64   0
 -12  12   3   20.01   12.34   0
 -12  23   0   75.65   15.55   0
 -12  30  -3   -9.08   15.92   0
 -11   5   4   10.48   10.30   0
 -11  11   3   23.74   11.60   0
 -11  16   2   97.63   14.26   0
 -11  20   1   11.34   11.51   0
 -11  23   0   31.90   13.06   0
 -10   4   4   30.31    8.72   0
 -10  10   3   -5.28    7.65   0
 -10  11   3   10.68    9.55   0
 -10  15   2   20.64   10.48   0
 -10  19   1   35.64   11.66   0
 -10  22   0  237.43   14.41   0
 -10  25  -1   57.16   12.63   0
 -10  27  -2   20.90   13.07   0
 -10  29  -3   41.37   14.15   0
  -9   9   3    4.57    6.60   0
  -9  22   0  234.81   12.69   0
  -9  27  -2    1.06   12.18   0
  -8   0   4 1008.45   15.06   0
  -8  13   2  411.65   11.82   0
  -8  21   0   -0.83    9.24   0
  -8  26  -2   90.01   11.37   0
  -8  28  -3   30.83   11.15   0
  -7  -4   4  141.95    6.54   0
  -7   6   3  624.12   12.72   0
  -7  20   0  174.46   10.37   0
  -7  25  -2   39.91    9.27   0
  -7  27  -3    0.90    9.96   0
  -6  15   1    3.07    6.95   0
  -6  24  -2   89.69    8.97   0
  -6  26  -3   48.00    9.21   0
  -5   0   3   -3.02    4.01   0
  -5   8   2   42.02    5.68   0
  -5  13   1    1.93    6.01   0
  -5  17   0  532.46   11.40   0
  -5  20  -1   41.72    6.76   0
  -4  -7   3  945.11    7.56   0
  -4  15   0    6.46    5.17   0
  -4  21  -2    3.15    5.60   0
  -3  19  -2  456.22    9.21   0
  -2  17  -2   35.63    4.17   0
   0  11  -2   50.49    2.24   0
 -17   4   4   11.49   15.55   0
 -17   5   4   31.95   15.24   0
 -16   5   4    6.71   15.02   0
 -16   6   4   37.05   15.85   0
 -16  12   3    7.92   17.00   0
 -15   6   4   53.27   14.98   0
 -15   7   4    3.83   13.28   0
 -15  12   3    1.12   14.84   0
 -15  13   3   -7.29   14.51   0
 -14   7   4   62.89   14.57   0
 -14  13   3    9.55   14.95   0
 -14  17   2  164.30   17.25   0
 -14  24   0   63.56   18.30   0
 -13   7   4  104.43   14.00   0
 -13  13   3    7.31   13.49   0
 -13  21   1   86.02   16.60   0
 -13  24   0    4.20   16.77   0
 -12  -4   5   55.10   10.96   0
 -12  -3   5    8.56   10.83   0
 -12   7   4    2.69   11.27   0
 -12  13   3   24.70   12.65   0
 -12  17   2   33.06   14.39   0
 -12  21   1    0.44   14.00   0
 -12  24   0    7.30   15.77   0
 -12  26  -1   98.40   15.01   0
 -11  -5   5    0.62    9.24   0
 -11   6   4  145.36   12.60   0
 -11  12   3    2.78   11.49   0
 -11  17   2   83.16   14.26   0
 -11  26  -1  147.66   16.08   0
 -11  28  -2  125.90   14.43   0
 -11  30  -3   13.30   14.76   0
 -10   5   4   33.28   10.15   0
 -10  12   3   12.09    9.82   0
 -10  16   2    6.10   11.29   0
 -10  20   1   34.20   11.91   0
 -10  23   0   30.37   12.38   0
 -10  26  -1   10.15   11.21   0
 -10  28  -2   25.62   13.35   0
  -9  10   3  201.09    9.79   0
  -9  15   2   62.26    8.28   0
  -9  19   1   95.12   12.27   0
  -9  25  -1   27.56   11.52   0
  -8  14   2  153.90   10.78   0
  -8  18   1   12.47    9.57   0
  -8  24  -1  143.20   10.86   0
  -7  -2   4   16.96    5.85   0
  -7  17   1  382.23   11.86   0
  -6   4   3   49.18    4.68   0
  -6  11   2    2.89    6.32   0
  -5   1   3  193.10    6.27   0
  -4   5   2 1039.76   10.89   0
  -4  11   1  222.21    7.16   0
  -4  24  -3   -0.59    7.07   0
  -3   1   2    1.62    2.62   0
  -3   8   1    7.92    3.64   0
  -3  13   0  278.07    7.04   0
  -3  22  -3   30.92    5.58   0
  -2  20  -3    4.61    4.82   0
  -1   6   0   18.31    2.07   0
 -16   7   4  -10.48   14.88   0
 -16   8   4    1.75   14.22   0
 -16  13   3   10.32   18.34   0
 -15   8   4    5.51   15.19   0
 -15  14   3    3.18   16.20   0
 -15  18   2   16.76   16.04   0
 -14  -1   5   -4.81   13.06   0
 -14   0   5    8.41   13.56   0
 -14   8   4   26.84   14.97   0
 -14   9   4    9.94   13.50   0
 -14  14   3   -3.95   14.89   0
 -14  22   1   65.64   17.34   0
 -13  -2   5    7.80   12.15   0
 -13  -1   5   -5.21   11.56   0
 -13   0   5    3.44   12.09   0
 -13   8   4    8.13   12.73   0
 -13   9   4  125.43   13.79   0
 -13  14   3   65.12   14.56   0
 -13  18   2   47.15   13.85   0
 -13  22   1    3.72   15.38   0
 -13  25   0    2.71   16.17   0
 -13  27  -1    7.74   14.43   0
 -12  -2   5   39.35   11.03   0
 -12  -1   5   -0.64   10.18   0
 -12   8   4  190.88   14.38   0
 -12  14   3   10.32   12.83   0
 -12  18   2   16.91   14.18   0
 -12  22   1   14.03   14.06   0
 -12  25   0   32.96   14.09   0
 -12  27  -1   -5.77   15.55   0
 -12  29  -2    9.29   13.57   0
 -11  -3   5   -3.83    9.02   0
 -11  -2   5   22.79   10.44   0
 -11   7   4   48.85   11.21   0
 -11   8   4    7.91    9.74   0
 -11  13   3   26.74   11.67   0
 -11  18   2   55.11   12.96   0
 -11  21   1   81.01   12.68   0
 -11  24   0   34.30   12.82   0
 -11  27  -1   19.98   14.42   0
 -11  29  -2   22.92   14.96   0
 -10   6   4  176.50   11.31   0
 -10  13   3  106.60   11.88   0
 -10  17   2  120.38   13.03   0
 -10  21   1   82.87   13.06   0
 -10  24   0    9.48   12.78   0
  -9   5   4  119.10    9.73   0
  -9  11   3   70.75    8.54   0
  -9  16   2  114.41   11.67   0
  -9  20   1  103.87   12.09   0
  -9  23   0  107.68   12.37   0
  -9  26  -1   -0.90   10.71   0
  -9  28  -2   -5.83   12.20   0
  -8   2   4   22.44    6.75   0
  -8   3   4  209.73    9.02   0
  -8  10   3    6.95    7.97   0
  -8  15   2  206.28   11.86   0
  -8  19   1   87.43   11.27   0
  -8  22   0   16.11    9.98   0
  -8  25  -1   21.05   10.31   0
  -8  27  -2   21.03   11.11   0
  -7  18   1   22.15    8.05   0
  -7  21   0   -7.31    8.69   0
  -7  24  -1  151.15   10.50   0
  -7  26  -2   13.31    9.75   0
  -6 -11   4    7.28    3.48   0
  -6 -10   4   50.08    4.16   0
  -6  -9   4  170.28    5.38   0
  -6   5   3    3.32    5.38   0
  -6  25  -2   14.86    8.48   0
  -5   2   3    5.23    4.47   0
  -5  18   0   23.13    6.55   0
  -5  21  -1    4.75    6.37   0
  -4  16   0   10.57    5.48   0
  -4  19  -1   60.46    6.36   0
  -4  22  -2    8.48    5.79   0
  -3  20  -2  285.96    8.14   0
 -16   9   4   34.33   16.71   0
 -15   1   5   -5.60   14.07   0
 -15   2   5   21.86   14.55   0
 -15   9   4    5.42   14.07   0
 -15  10   4   72.71   16.80   0
 -15  15   3   -1.46   16.26   0
 -14   1   5    1.66   12.48   0
 -14   2   5   12.19   12.53   0
 -14  10   4   30.35   15.38   0
 -14  15   3   27.11   14.81   0
 -14  19   2    0.25   13.80   0
 -14  23   1  105.72   17.94   0
 -13   1   5    1.95   11.81   0
 -13   2   5   11.62   12.05   0
 -13  15   3   24.04   14.60   0
 -13  19   2    4.80   13.37   0
 -13  23   1   77.20   16.23   0
 -13  28  -1   37.70   16.75   0
 -12   0   5    7.28   10.32   0
 -12   1   5   -1.83   10.79   0
 -12   9   4   93.44   13.02   0
 -12  10   4  124.13   12.94   0
 -12  15   3    3.12   12.74   0
 -12  23   1   17.08   13.65   0
 -12  28  -1    6.05   15.32   0
 -12  30  -2   -9.97   15.88   0
 -11  -1   5   47.17    9.61   0
 -11   0   5   -6.75   10.49   0
 -11   9   4    2.55   11.12   0
 -11  14   3   -7.13   10.97   0
 -11  19   2   10.01   12.82   0
 -11  22   1   60.60   14.20   0
 -11  25   0   12.80   14.30   0
 -11  30  -2    1.42   12.98   0
 -10   7   4   10.32    8.82   0
 -10   8   4   60.32   10.35   0
 -10  14   3   20.50   10.50   0
 -10  18   2  420.88   16.55   0
 -10  27  -1   49.42   13.40   0
 -10  29  -2   97.46   14.49   0
  -9   6   4  205.95   11.23   0
  -9  12   3    5.70    9.35   0
  -9  17   2   -9.88   11.13   0
  -9  21   1   28.60   11.44   0
  -9  24   0    0.54   11.02   0
  -8  16   2  127.87   11.16   0
  -8  20   1   97.78   10.48   0
  -8  23   0  171.65   12.10   0
  -8  28  -2   -5.02   11.34   0
  -7   0   4  374.37    9.39   0
  -7   9   3  202.56    9.67   0
  -7  22   0   17.88    8.30   0
  -7  27  -2   83.81    9.65   0
  -6  -7   4   29.41    3.87   0
  -6  -6   4  190.39    6.39   0
  -6   6   3  363.75    9.69   0
  -6  12   2   78.05    5.90   0
  -6  23  -1   17.67    8.12   0
  -5   3   3  980.58   11.80   0
  -5  10   2 1656.65   16.96   0
  -5  15   1   32.04    6.03   0
  -4  -4   3    4.31    2.84   0
  -4  12   1 1025.95   12.32   0
  -3   2   2   48.19    3.60   0
  -3   9   1  488.96    8.11   0
  -3  14   0    3.91    4.46   0
  -3  23  -3   12.40    6.22   0
  -2   5   1  749.46    7.43   0
  -2  18  -2  349.35    7.25   0
  -1  18  -3   -2.07    3.57   0
   0   7  -1  371.18    3.32   0
 -16   2   5   12.66   15.11   0
 -16   3   5    1.06   15.23   0
 -16  10   4   46.14   17.44   0
 -16  11   4   13.82   14.49   0
 -15   3   5    9.38   14.23   0
 -15   4   5   10.66   13.33   0
 -15  11   4   10.67   16.76   0
 -15  16   3   10.41   16.47   0
 -14   3   5   20.12   12.90   0
 -14   4   5    1.77   13.32   0
 -14  11   4   20.80   15.74   0
 -14  16   3   28.66   13.22   0
 -14  17   3   12.76   14.37   0
 -14  20   2   15.66   14.12   0
 -14  24   1  116.93   19.53   0
 -13   3   5    8.23   12.45   0
 -13   4   5   -3.80   12.30   0
 -13  11   4   12.97   13.67   0
 -13  16   3    0.72   12.70   0
 -13  20   2   26.18   14.38   0
 -13  24   1  -12.98   15.77   0
 -13  29  -1   24.24   17.31   0
 -12   2   5   30.65   11.23   0
 -12   3   5    2.93   11.19   0
 -12  11   4   69.70   13.78   0
 -12  16   3   -1.76   13.43   0
 -12  20   2  126.36   15.90   0
 -12  26   0    3.31   14.05   0
 -12  29  -1   30.73   14.39   0
 -12  31  -2    7.45   13.55   0
 -11   1   5   36.50   10.74   0
 -11   2   5   30.34   10.57   0
 -11  10   4  288.63   14.92   0
 -11  15   3  100.53   12.52   0
 -11  20   2   98.39   13.18   0
 -11  23   1   31.27   13.90   0
 -11  26   0   -4.29   14.59   0
 -11  28  -1    0.48   12.49   0
 -10  -1   5   78.76    9.56   0
 -10   9   4    9.76    9.97   0
 -10  15   3   10.98   10.33   0
 -10  25   0   13.90   11.78   0
 -10  28  -1    1.13   13.66   0
  -9  -7   5   38.09    6.93   0
  -9  -5   5   -1.75    7.60   0
  -9   7   4  286.34   12.46   0
  -9  13   3   32.44    9.43   0
  -9  18   2  404.25   15.72   0
  -9  27  -1    0.49   11.47   0
  -9  29  -2   25.82   12.75   0
  -8  12   3    1.53    8.66   0
  -8  17   2  166.89   11.28   0
  -8  26  -1   19.49   10.86   0
  -7   1   4   53.45    6.00   0
  -7   2   4    9.85    5.89   0
  -7  15   2   28.24    8.57   0
  -7  19   1   74.57    9.53   0
  -7  25  -1   56.58   10.08   0
  -6  -5   4   16.34    4.23   0
  -6  -4   4  173.99    6.18   0
  -6   7   3   29.05    6.17   0
  -6  13   2   -4.07    6.84   0
  -6  21   0   16.60    8.11   0
  -6  24  -1   22.13    9.36   0
  -6  26  -2   88.79    9.50   0
  -5  19   0  113.07    8.12   0
  -4  -3   3 1194.77    9.89   0
  -4   7   2  277.71    6.51   0
  -4  13   1  296.99    8.53   0
  -4  17   0   29.78    5.73   0
  -4  20  -1   -1.34    5.61   0
  -4  23  -2   27.89    6.51   0
  -3  18  -1  225.15    7.22   0
  -3  21  -2   71.72    6.81   0
  -2  11   0   85.33    4.35   0
  -2  15  -1    4.86    3.69   0
 -16   5   5   -1.86   15.33   0
 -16  12   4    1.61   16.68   0
 -15   5   5    1.02   14.17   0
 -15   6   5   25.91   14.61   0
 -15  12   4   11.80   16.90   0
 -15  13   4    3.98   15.57   0
 -15  17   3   22.99   15.41   0
 -15  18   3   -5.26   15.60   0
 -14   5   5   -2.10   13.69   0
 -14   6   5   25.15   14.20   0
 -14  12   4   -0.19   14.18   0
 -14  13   4    0.23   15.05   0
 -14  18   3   -3.33   14.07   0
 -14  21   2   89.76   13.13   0
 -14  22   2   -1.31   14.97   0
 -13   5   5   34.20   12.41   0
 -13   6   5   51.40   14.01   0
 -13  12   4   72.45   15.02   0
 -13  13   4    8.94   13.03   0
 -13  17   3    8.41   12.89   0
 -13  21   2   62.75   14.94   0
 -13  27   0  134.10   16.24   0
 -12   4   5   57.95   12.52   0
 -12   5   5   60.78   12.35   0
 -12  17   3   13.94   14.18   0
 -12  21   2   73.47   15.10   0
 -12  24   1   16.14   13.92   0
 -12  27   0   59.84   15.96   0
 -11   3   5   -6.04    9.80   0
 -11  11   4  184.16   14.14   0
 -11  16   3   26.70    9.80   0
 -11  21   2  129.06   13.47   0
 -11  24   1   38.61   14.27   0
 -11  27   0   -3.27   13.27   0
 -11  29  -1    6.26   14.22   0
 -11  31  -2    2.99   14.43   0
 -10   0   5   -3.09    8.33   0
 -10   1   5   73.34    9.15   0
 -10  10   4  128.84   12.04   0
 -10  23   1   95.11   13.11   0
 -10  26   0  225.00   16.57   0
  -9  -3   5   34.91    7.04   0
  -9  -2   5  125.84    9.79   0
  -9   8   4   10.62    9.12   0
  -9  14   3  149.71   11.50   0
  -9  22   1    6.90    9.55   0
  -9  25   0   51.82   11.77   0
  -9  28  -1   23.90   11.18   0
  -9  30  -2   68.89   14.67   0
  -8  13   3  137.80   10.68   0
  -8  21   1   40.49   11.11   0
  -8  24   0   -8.16    9.56   0
  -8  27  -1   -2.88   10.33   0
  -8  29  -2   64.74   12.49   0
  -7   3   4   25.01    6.40   0
  -7  16   2    0.73    8.33   0
  -7  20   1    4.01    8.58   0
  -7  26  -1   24.35   10.41   0
  -7  28  -2   39.42   10.82   0
  -6  -3   4    8.64    4.56   0
  -6  -2   4  133.07    6.19   0
  -6   8   3  227.70    8.79   0
  -6  14   2   88.39    8.39   0
  -5   4   3  202.36    6.16   0
  -5  16   1  358.65   10.30   0
  -3   3   2   23.51    2.72   0
  -3  10   1    8.82    4.38   0
  -3  15   0   17.34    4.61   0
  -2   6   1  653.56    7.41   0
   0  12  -2  982.70    6.88   0
 -16   6   5   -7.63   16.22   0
 -16   7   5   -9.87   16.75   0
 -15   7   5    4.72   14.80   0
 -15   8   5   30.02   17.92   0
 -14   7   5    1.41   14.15   0
 -14   8   5    1.23   13.44   0
 -14  14   4   30.00   16.63   0
 -14  19   3    4.52   16.25   0
 -14  23   2   -4.76   15.71   0
 -13   7   5   15.98   13.49   0
 -13  14   4   17.97   14.21   0
 -13  22   2   19.14   13.76   0
 -13  26   1   -7.08   15.52   0
 -13  28   0   31.24   16.22   0
 -12   6   5   50.89   11.97   0
 -12  13   4    2.18   12.80   0
 -12  22   2   -2.98   14.26   0
 -12  25   1   11.74   16.02   0
 -12  28   0    5.11   15.20   0
 -12  30  -1   25.31   16.30   0
 -12  32  -2   14.76   16.49   0
 -11   4   5  105.55   10.77   0
 -11   5   5   -0.22   10.44   0
 -11  18   3   13.11   12.37   0
 -11  25   1    1.80   13.69   0
 -11  30  -1   19.34   15.24   0
 -11  32  -2   30.41   15.74   0
 -10   2   5    8.41    8.71   0
 -10   3   5   48.06    9.17   0
 -10  11   4   -2.13   11.01   0
 -10  17   3  193.77   13.48   0
 -10  24   1   58.00   12.73   0
 -10  29  -1   -0.68   13.24   0
 -10  31  -2   -0.35   13.73   0
  -9   9   4  106.68    8.60   0
  -9  10   4  100.97   10.41   0
  -9  20   2   26.97   10.96   0
  -9  23   1  224.15   14.10   0
  -9  26   0  252.03   15.10   0
  -8  25   0  110.90   12.19   0
  -7   4   4  136.53    7.81   0
  -7  17   2   62.19    8.86   0
  -7  24   0   -7.43    8.46   0
  -6  -1   4   94.10    6.03   0
  -6   0   4  252.14    8.07   0
  -6  22   0   46.47    8.69   0
  -6  25  -1  173.24   10.67   0
  -6  27  -2   53.94    9.29   0
  -5  12   2   73.28    6.82   0
  -5  20   0   99.55    7.59   0
  -4   0   3    2.04    4.03   0
  -4   9   2  877.71   11.70   0
  -4  14   1    5.35    5.42   0
  -4  18   0  210.34    8.21   0
  -4  21  -1   44.51    6.40   0
  -3  11   1  443.66    8.26   0
  -3  19  -1   25.44    5.88   0
  -2  12   0  231.85    5.81   0
  -2  19  -2  404.20    7.95   0
  -1  16  -2  694.65    8.28   0
 -16   8   5  152.34   19.73   0
 -16   9   5    7.23   16.62   0
 -15   9   5    5.83   15.91   0
 -15  15   4    2.41   16.90   0
 -14   9   5   -8.16   14.72   0
 -14  15   4    0.93   15.38   0
 -13   8   5   22.08   13.67   0
 -13   9   5  101.69   15.38   0
 -13  15   4   -0.76   13.65   0
 -13  20   3   -1.88   15.43   0
 -13  23   2    4.36   13.99   0
 -12   7   5   -3.07   10.68   0
 -12   8   5  170.84   14.49   0
 -12  14   4   85.79   12.92   0
 -12  15   4  133.99   14.04   0
 -12  19   3   83.63   14.73   0
 -12  23   2  -13.96   14.52   0
 -12  29   0   11.03   15.86   0
 -12  31  -1   -3.57   15.64   0
 -11   6   5    0.77   10.99   0
 -11   7   5    4.00   11.11   0
 -11  13   4   72.19    9.80   0
 -11  14   4  268.18   16.08   0
 -11  22   2   12.86   12.10   0
 -11  26   1   14.36   13.86   0
 -11  28   0    3.23   13.04   0
 -10   4   5    7.68    9.22   0
 -10  12   4   99.96   12.60   0
 -10  22   2  131.80   13.42   0
 -10  25   1  114.45   14.00   0
 -10  28   0   18.49   13.87   0
 -10  30  -1   12.24   13.17   0
  -9  11   4   28.08   10.06   0
  -9  16   3   -3.74   10.79   0
  -9  24   1   37.73   11.71   0
  -9  27   0  149.39   14.20   0
  -9  29  -1   15.02   12.14   0
  -8  -8   5  458.56    9.62   0
  -8  -7   5   22.64    5.47   0
  -8  -6   5    6.62    5.60   0
  -8  -5   5   16.41    6.03   0
  -8  -4   5   77.07    6.94   0
  -8  -3   5   75.96    7.88   0
  -8   9   4   10.17    7.85   0
  -8  15   3  106.84   10.81   0
  -8  19   2  385.11   14.48   0
  -8  23   1   10.51   10.45   0
  -8  26   0    4.60   11.52   0
  -8  28  -1   49.67   11.70   0
  -7   5   4   96.28    7.51   0
  -7   6   4    7.78    6.45   0
  -7  21   1   91.63   10.10   0
  -7  27  -1   77.06   11.24   0
  -6   1   4  101.61    6.38   0
  -6  23   0   64.84    8.70   0
  -6  28  -2   24.07   10.58   0
  -5   6   3   18.70    5.44   0
  -5  13   2   32.65    6.54   0
  -5  17   1  163.78    7.15   0
  -4   1   3  234.87    5.97   0
  -3  16   0   14.30    4.96   0
 -16  10   5    2.55   16.80   0
 -16  11   5   35.99   15.86   0
 -15  10   5    3.92   13.70   0
 -15  11   5    7.66   15.51   0
 -15  16   4   13.85   15.17   0
 -15  17   4   -9.46   17.80   0
 -14   1   6   62.53   14.49   0
 -14  10   5   33.74   14.62   0
 -14  11   5   11.64   16.03   0
 -14  16   4    3.07   14.65   0
 -14  21   3   62.50   17.78   0
 -13   0   6   42.40   13.17   0
 -13  10   5   68.42   15.12   0
 -13  16   4   69.89   15.08   0
 -13  21   3   14.70   15.49   0
 -13  24   2    3.61   13.94   0
 -13  27   1    3.98   15.68   0
 -12   9   5  170.12   14.83   0
 -12  10   5   88.75   12.58   0
 -12  16   4   63.95   14.45   0
 -12  20   3   -9.36   14.60   0
 -12  24   2   13.26   15.67   0
 -12  27   1    0.89   16.66   0
 -12  30   0    7.50   16.34   0
 -12  32  -1   50.47   15.76   0
 -11   8   5  172.73   13.46   0
 -11  15   4  136.51   14.28   0
 -11  20   3   52.39   12.65   0
 -11  23   2   -9.20   12.42   0
 -11  29   0   20.55   15.13   0
 -11  31  -1   96.87   14.94   0
 -10   6   5   -4.57    9.40   0
 -10  13   4   51.97   10.74   0
 -10  14   4  107.62   11.71   0
 -10  19   3   16.94   10.57   0
 -10  26   1  -12.18   12.90   0
 -10  31  -1   66.85   14.90   0
  -9   3   5   28.42    8.53   0
  -9   4   5   49.77    9.20   0
  -9  12   4   10.21    9.47   0
  -9  17   3  216.62   14.06   0
  -9  21   2   -7.31   10.37   0
  -9  25   1  163.67   13.05   0
  -9  30  -1   31.57   12.65   0
  -8  -2   5   33.64    6.63   0
  -8  -1   5   49.51    6.77   0
  -8  10   4   91.57    9.44   0
  -8  16   3    6.48    8.85   0
  -8  29  -1   34.10   11.35   0
  -7   7   4    5.01    7.08   0
  -7  18   2  160.82   10.76   0
  -7  22   1    3.25    9.38   0
  -7  25   0   32.67    9.99   0
  -6   2   4  139.70    6.78   0
  -6  11   3   10.71    6.79   0
  -6  20   1   37.71    8.53   0
  -6  26  -1   19.22    9.27   0
  -5   7   3  350.82    9.12   0
  -4  15   1  545.89   10.60   0
  -4  19   0  127.60    7.44   0
  -4  22  -1  511.13   11.66   0
  -3   5   2  662.59    8.18   0
  -3  20  -1  105.10    7.24   0
  -2   7   1   48.03    3.04   0
  -2  13   0  181.13    5.93   0
  -2  20  -2  138.44    6.52   0
  -1   8   0 1626.04    9.89   0
 -15   3   6  104.11   16.56   0
 -15   4   6   49.45   15.69   0
 -15  12   5   88.70   18.06   0
 -15  13   5   16.35   15.75   0
 -14   2   6   16.18   13.64   0
 -14   3   6  114.52   15.17   0
 -14   4   6   10.47   14.39   0
 -14  12   5    1.67   15.94   0
 -14  18   4   42.95   16.31   0
 -14  22   3   -4.60   17.03   0
 -13   1   6    6.45   12.66   0
 -13   2   6   -7.82   12.35   0
 -13   3   6   10.97   12.26   0
 -13  11   5   19.90   12.92   0
 -13  12   5   30.37   15.30   0
 -13  17   4   -1.76   12.99   0
 -13  18   4    8.40   13.31   0
 -13  22   3   -4.53   15.23   0
 -13  25   2   -2.73   14.54   0
 -13  28   1   -3.62   17.33   0
 -12  -1   6    4.54   11.00   0
 -12   0   6   16.34   11.74   0
 -12   1   6    2.64    9.87   0
 -12  11   5   -1.99   13.03   0
 -12  17   4    9.25   14.49   0
 -12  21   3   27.66   14.93   0
 -12  25   2   36.03   15.72   0
 -12  28   1   -4.95   15.91   0
 -11   9   5   15.21   10.57   0
 -11  10   5   -1.82   11.32   0
 -11  16   4   11.16   13.24   0
 -11  21   3   57.50   13.01   0
 -11  24   2   24.38   13.70   0
 -11  27   1    5.89   13.54   0
 -11  32  -1    0.58   14.99   0
 -10   7   5   32.83    9.40   0
 -10   8   5  105.60   11.42   0
 -10  15   4    4.63   11.50   0
 -10  20   3  104.00   12.74   0
 -10  23   2    5.51   10.90   0
 -10  29   0    6.54   13.39   0
  -9   5   5    0.35    8.36   0
  -9  13   4   16.36   10.58   0
  -9  18   3   34.65   12.26   0
  -9  22   2  454.85   16.78   0
  -8   0   5   -3.35    6.35   0
  -8   1   5   53.92    7.31   0
  -8  11   4   52.90    9.51   0
  -8  24   1   19.40   10.63   0
  -8  27   0  199.53   13.86   0
  -7  14   3  150.54    8.48   0
  -7  19   2  106.49   10.88   0
  -7  23   1   -1.33    8.62   0
  -7  26   0    7.01   10.59   0
  -7  28  -1   26.86   10.55   0
  -6   3   4   12.29    5.37   0
  -6  24   0   20.40    8.51   0
  -5  14   2  990.00   14.80   0
  -5  27  -2   -2.07    8.13   0
  -4   3   3 1224.98   12.23   0
  -4  16   1 1609.15   17.14   0
  -4  20   0  183.93    8.59   0
  -4  23  -1   25.13    7.69   0
  -3   6   2  311.77    6.76   0
  -3  23  -2  887.90   13.09   0
  -2  -4   2   55.09    1.98   0
 -16   5   6    8.05   16.31   0
 -16   6   6   33.28   16.25   0
 -15   5   6   37.10   15.51   0
 -15   6   6   10.61   14.94   0
 -15  14   5    6.86   17.28   0
 -14   5   6   45.49   14.00   0
 -14   6   6   -2.11   14.27   0
 -14  13   5   -0.14   15.03   0
 -14  14   5   50.45   17.53   0
 -14  19   4  -10.27   17.16   0
 -13   4   6   16.72   13.12   0
 -13   5   6   -4.97   12.47   0
 -13  13   5  104.92   15.52   0
 -13  19   4   11.88   15.20   0
 -13  23   3   29.90   15.44   0
 -13  26   2   18.04   15.90   0
 -12   2   6    5.92   11.26   0
 -12   3   6    6.72   11.28   0
 -12   4   6    6.62   12.01   0
 -12  12   5  346.36   18.07   0
 -12  18   4   49.02   14.70   0
 -12  22   3   -2.27   13.39   0
 -12  26   2   -3.44   16.20   0
 -12  29   1   14.68   15.85   0
 -12  31   0   37.82   17.15   0
 -11  -2   6    7.27   10.11   0
 -11  -1   6    5.13   10.16   0
 -11   0   6   17.85    9.84   0
 -11   1   6    7.38   10.72   0
 -11  11   5   55.30   12.94   0
 -11  17   4   91.72   14.05   0
 -11  22   3    0.67   12.38   0
 -11  25   2   55.88   14.16   0
 -11  31   0   10.21   14.02   0
 -11  33  -1    5.58   15.49   0
 -10   9   5   11.39   10.21   0
 -10  16   4   27.38   12.80   0
 -10  21   3   42.68   12.18   0
 -10  24   2   21.42   12.69   0
 -10  27   1  137.38   14.31   0
 -10  30   0  129.58   15.32   0
 -10  32  -1    9.39   14.79   0
  -9   6   5   68.58    9.12   0
  -9  14   4    3.93   10.60   0
  -9  19   3    8.17   10.89   0
  -9  23   2  172.87   13.68   0
  -9  26   1    9.58   11.53   0
  -9  29   0  136.39   14.41   0
  -9  31  -1    1.93   12.65   0
  -8  17   3   20.67    7.35   0
  -8  22   2   -3.47    9.46   0
  -8  25   1   -6.69   10.68   0
  -8  28   0   -2.11   11.07   0
  -8  30  -1   -7.31   11.76   0
  -7  15   3   -7.09    8.39   0
  -7  20   2   92.01   10.14   0
  -7  29  -1   33.09   11.04   0
  -6   5   4   16.35    6.18   0
  -6  25   0    6.73    9.04   0
  -6  27  -1    7.60    8.79   0
  -5  -9   4   45.61    3.67   0
  -5  -8   4    6.76    3.20   0
  -5  -7   4   20.35    3.57   0
  -5  -6   4   11.55    3.70   0
  -5  -5   4  334.52    6.43   0
  -5  -4   4  193.45    5.98   0
  -5  -3   4  182.04    6.28   0
  -5   9   3  406.52    9.80   0
  -4   4   3    0.98    4.52   0
  -2  -3   2   68.87    2.29   0
  -1   0   1   -0.75    1.08   0
  -1   9   0  647.02    7.01   0
  -1  20  -3  486.31    7.94   0
 -16   7   6    2.12   15.56   0
 -16   8   6   15.69   16.75   0
 -15   7   6   21.80   14.42   0
 -15   8   6   17.66   15.58   0
 -15  15   5   -3.51   18.23   0
 -15  16   5  100.60   17.77   0
 -14   7   6   93.43   15.23   0
 -14   8   6   20.30   15.02   0
 -14  15   5   13.94   16.74   0
 -14  20   4   14.01   16.93   0
 -13   6   6   20.15   13.41   0
 -13   7   6   55.68   14.14   0
 -13  14   5   85.86   14.90   0
 -13  20   4   10.63   14.80   0
 -13  27   2   -4.92   17.81   0
 -12   6   6   13.25   11.47   0
 -12  14   5   44.83   13.95   0
 -12  19   4  129.92   16.26   0
 -12  27   2   24.11   16.02   0
 -12  30   1    4.70   13.94   0
 -12  32   0    1.82   15.47   0
 -11   2   6    0.77   10.42   0
 -11   3   6   -1.98   10.20   0
 -11  13   5   27.09   11.14   0
 -11  18   4  205.09   15.89   0
 -11  23   3   39.45   12.69   0
 -11  26   2   16.77   14.16   0
 -11  29   1    4.53   15.45   0
 -10  -3   6   87.89    9.59   0
 -10  -2   6   -2.49    8.41   0
 -10  -1   6   25.13    9.22   0
 -10  10   5   -4.55    7.90   0
 -10  17   4  108.96   13.87   0
 -10  28   1  134.20   15.42   0
 -10  31   0   54.97   15.27   0
 -10  33  -1   13.42   14.42   0
  -9   8   5  181.31   11.77   0
  -9  20   3   27.47   12.02   0
  -9  24   2   17.21   11.82   0
  -9  27   1  170.25   14.97   0
  -9  30   0  169.17   15.55   0
  -9  32  -1   -4.92   13.49   0
  -8  13   4   13.68    9.17   0
  -8  18   3    8.95    7.10   0
  -8  26   1   45.63   11.33   0
  -8  31  -1    1.17   11.22   0
  -7  -8   5  122.65    6.05   0
  -7  -7   5   76.98    5.57   0
  -7  -6   5  291.91    7.69   0
  -7  -5   5   36.69    5.18   0
  -7  -4   5    7.65    4.97   0
  -7  -3   5  155.62    7.28   0
  -7  -2   5  489.83   10.37   0
  -7  -1   5   41.07    7.01   0
  -7  16   3   12.20    8.89   0
  -7  21   2    4.39    9.29   0
  -7  27   0   49.71   10.82   0
  -6   6   4  188.00    8.42   0
  -6  22   1   47.31    8.65   0
  -6  28  -1   20.77    9.06   0
  -5 -10   4  123.82    4.01   0
  -5  -2   4   15.05    4.31   0
  -5  -1   4  878.93   10.83   0
  -5  16   2   37.70    7.21   0
  -5  26  -1   93.40    9.25   0
  -4   5   3   90.14    5.76   0
  -4  21   0    4.49    6.27   0
  -4  24  -1    9.26    7.95   0
  -4  26  -2    3.25    7.01   0
  -3  21  -1   72.89    6.35   0
  -3  24  -2  177.52    8.98   0
  -2  -2   2  485.68    4.86   0
  -2  14   0    9.94    4.02   0
  -2  21  -2   68.59    5.11   0
  -1  14  -1 1332.98   10.68   0
 -16   9   6   10.25   14.33   0
 -15   9   6    7.07   14.59   0
 -15  10   6    4.52   15.59   0
 -14   9   6    0.18   14.82   0
 -14  10   6    7.77   14.81   0
 -14  16   5   10.29   14.55   0
 -14  17   5  -12.36   16.44   0
 -14  21   4    7.25   14.85   0
 -13   8   6   11.87   12.64   0
 -13   9   6   17.31   14.38   0
 -13  16   5   46.48   15.90   0
 -13  25   3   22.79   16.75   0
 -12   7   6   49.10   13.65   0
 -12   8   6   15.62   11.78   0
 -12  15   5   13.89   14.32   0
 -12  24   3   11.20   13.17   0
 -12  28   2    4.58   16.20   0
 -11   4   6   10.09    9.38   0
 -11   5   6    7.61   10.92   0
 -11   6   6   40.50   10.47   0
 -11  14   5   -7.58   12.39   0
 -11  24   3    0.60   12.51   0
 -11  27   2    8.90   15.71   0
 -11  30   1    1.57   15.10   0
 -11  32   0   18.00   15.73   0
 -10   0   6   68.90    8.96   0
 -10   2   6    0.03    8.91   0
 -10  22   3    4.09    8.68   0
 -10  26   2    5.59   13.15   0
  -9   9   5    3.43    6.94   0
  -9  10   5    7.49    9.65   0
  -9  16   4    3.01    9.92   0
  -9  21   3  281.12   15.52   0
  -9  25   2   16.88   12.64   0
  -9  28   1  -11.43   12.85   0
  -8   7   5   23.78    8.49   0
  -8  14   4   40.50    9.92   0
  -8  23   2  392.11   14.54   0
  -7   0   5   -6.77    5.82   0
  -7   1   5   43.19    6.40   0
  -7  17   3   10.01    9.12   0
  -7  25   1   47.38   10.23   0
  -7  28   0   18.31    9.10   0
  -7  30  -1   -3.44   11.19   0
  -6   7   4   30.95    6.25   0
  -6  19   2  111.80    9.10   0
  -6  23   1   19.13    8.94   0
  -5 -11   4    4.25    2.65   0
  -4  13   2  556.78   10.83   0
  -4  18   1   46.45    6.63   0
  -3   8   2  126.77    4.98   0
  -3  14   1   19.23    3.96   0
  -1   1   1   77.54    1.97   0
  -1  18  -2  740.92    9.03   0
 -15  11   6   -4.14   14.29   0
 -15  12   6   -1.58   16.50   0
 -14  11   6   68.62   16.79   0
 -14  12   6   -5.03   16.27   0
 -14  18   5   23.96   16.52   0
 -13  10   6   58.82   15.40   0
 -13  11   6   31.75   15.50   0
 -13  17   5   96.68   16.64   0
 -13  18   5   32.45   14.44   0
 -13  22   4  -10.55   15.46   0
 -13  26   3    9.65   17.18   0
 -12   9   6   -4.48   13.63   0
 -12  10   6   57.45   13.40   0
 -12  16   5  387.01   18.01   0
 -12  21   4   -0.91   14.11   0
 -12  22   4   15.49   13.71   0
 -12  25   3   25.16   14.55   0
 -12  29   2    3.47   14.57   0
 -12  31   1   12.98   14.00   0
 -11   7   6  122.52   13.20   0
 -11   8   6   -1.76   10.15   0
 -11  15   5  223.66   15.80   0
 -11  20   4    4.10   12.16   0
 -11  21   4   21.65   12.62   0
 -11  25   3   10.88   13.42   0
 -11  28   2    4.99   15.74   0
 -11  31   1    2.90   13.88   0
 -11  33   0   13.47   15.82   0
 -10   3   6   84.11   10.48   0
 -10   4   6   19.79    9.73   0
 -10   5   6   48.79    9.50   0
 -10  13   5    3.31   10.19   0
 -10  14   5   -1.15   11.06   0
 -10  19   4    8.37   12.31   0
 -10  23   3   13.14    9.25   0
 -10  27   2   17.31   13.98   0
 -10  30   1   20.31   13.56   0
 -10  32   0   26.06   14.60   0
  -9  -5   6   59.05    8.70   0
  -9  -4   6   78.69    9.13   0
  -9  11   5   -5.57    9.91   0
  -9  18   4    5.19   10.23   0
  -9  22   3    2.68   12.16   0
  -9  26   2  124.32   12.57   0
  -9  29   1  265.57   15.82   0
  -9  31   0  209.27   16.29   0
  -8  15   4   17.02    9.77   0
  -8  20   3   59.64   10.71   0
  -8  24   2   52.92   11.81   0
  -8  27   1   99.62   12.84   0
  -8  30   0   -0.48   12.09   0
  -7   3   5  160.30    8.42   0
  -7  12   4  342.58   11.02   0
  -7  13   4  198.92   10.56   0
  -7  18   3    5.11    9.21   0
  -7  22   2  140.83   10.81   0
  -7  26   1  112.47   10.55   0
  -7  31  -1   30.37   12.38   0
  -6   9   4  159.43    8.67   0
  -6  20   2   28.68    8.99   0
  -6  24   1  149.87   10.12   0
  -6  29  -1    5.28   10.11   0
  -5   2   4   16.02    4.80   0
  -5  17   2   18.02    5.60   0
  -5  27  -1   10.04    8.28   0
  -4   7   3  929.34   12.08   0
  -4  22   0   95.06    7.84   0
  -4  25  -1    0.03    6.78   0
  -3   9   2  481.86    8.73   0
  -3  15   1  449.32    9.43   0
  -3  19   0    5.99    5.49   0
  -3  22  -1  605.19   11.38   0
  -3  25  -2   12.88    7.16   0
  -2  10   1   22.92    3.96   0
  -2  15   0   38.17    4.59   0
  -2  19  -1    6.23    4.63   0
  -2  22  -2  436.13    9.62   0
  -1  10   0  227.29    4.61   0
  -1  15  -1   88.14    4.83   0
   0   9  -1   12.25    1.90   0
 -15  13   6   11.51   14.21   0
 -15  14   6   -3.40   16.66   0
 -14   3   7    0.37   13.91   0
 -14  13   6    6.08   16.66   0
 -14  14   6    9.02   15.11   0
 -14  19   5   -5.86   18.02   0
 -14  20   5    3.29   15.78   0
 -13  12   6    2.25   15.65   0
 -13  13   6   19.58   15.00   0
 -13  19   5   -0.83   15.47   0
 -13  23   4    9.06   13.92   0
 -12  11   6   -2.96   13.86   0
 -12  18   5   22.94   14.18   0
 -12  23   4   57.95   15.43   0
 -12  26   3    9.94   14.20   0
 -12  30   2   21.57   14.92   0
 -11   9   6   24.52   11.84   0
 -11  10   6   -8.10   10.81   0
 -11  17   5   16.20   13.78   0
 -11  22   4   93.88   14.02   0
 -11  26   3   -1.18   13.43   0
 -11  29   2   22.04   16.57   0
 -11  34   0   18.28   15.76   0
 -10   7   6  122.48   11.12   0
 -10  15   5  107.91   13.90   0
 -10  20   4   22.76   12.69   0
 -10  24   3   38.87   12.12   0
 -10  28   2    5.97   14.20   0
  -9   1   6   16.26    8.28   0
  -9   2   6   62.89    8.77   0
  -9  12   5  104.93   11.33   0
  -9  13   5   59.69   11.30   0
  -9  23   3    5.30   11.37   0
  -9  32   0    8.35   13.28   0
  -8   9   5   10.56    9.10   0
  -8  10   5   12.94    8.86   0
  -8  21   3  264.23   14.97   0
  -8  25   2   13.32   10.81   0
  -8  28   1   51.32   11.87   0
  -7   4   5    6.10    6.65   0
  -7   5   5   36.60    7.66   0
  -7  14   4   22.30    9.00   0
  -7  19   3   27.76    9.37   0
  -7  23   2   -2.73   10.04   0
  -7  29   0   65.62   11.47   0
  -6  10   4   45.66    7.53   0
  -6  27   0   81.00    9.32   0
  -6  30  -1    6.07   11.91   0
  -5   4   4  197.51    7.33   0
  -5  13   3  646.64   12.76   0
  -5  25   0    5.43    7.91   0
  -4  19   1   75.37    7.15   0
  -3  23  -1   99.35    7.84   0
  -2   1   2   68.86    3.02   0
  -1   2   1 2137.49    9.01   0
   0  14  -2   92.95    3.25   0
 -15   5   7   13.01   14.90   0
 -15   6   7   16.29   15.59   0
 -15   7   7   10.27   16.07   0
 -14   4   7    5.75   14.75   0
 -14   5   7    5.97   14.55   0
 -14   6   7   23.88   15.16   0
 -14  15   6   55.89   17.66   0
 -13   3   7    5.53   13.52   0
 -13   4   7    1.93   13.33   0
 -13  14   6  182.35   18.64   0
 -13  20   5   35.26   15.93   0
 -13  25   4   -3.04   15.23   0
 -12   1   7   27.82   13.33   0
 -12  12   6    8.77   12.62   0
 -12  13   6   -4.01   13.43   0
 -12  19   5   44.74   14.44   0
 -12  24   4    2.93   14.52   0
 -12  27   3    0.30   15.08   0
 -11  11   6   43.12   13.05   0
 -11  18   5    4.88   14.14   0
 -11  23   4   23.71   14.05   0
 -11  27   3    3.03   13.47   0
 -11  30   2   29.28   14.30   0
 -11  32   1  123.68   16.39   0
 -10   8   6   10.44   11.09   0
 -10   9   6   71.66   10.55   0
 -10  16   5    6.37   12.99   0
 -10  21   4  123.27   13.76   0
 -10  25   3   65.77   12.81   0
 -10  29   2   15.03   13.40   0
 -10  31   1   74.78   14.02   0
 -10  34   0   35.23   15.66   0
  -9   3   6   46.94    9.15   0
  -9   4   6   81.57    9.03   0
  -9   5   6   51.90    8.72   0
  -9  14   5   -0.45   11.12   0
  -9  20   4   -4.88   11.87   0
  -9  24   3   -2.23   11.94   0
  -9  27   2   52.84   12.13   0
  -9  30   1    9.26   13.09   0
  -8  11   5   33.95    9.99   0
  -8  17   4   -5.93    7.33   0
  -8  18   4    1.34    9.65   0
  -8  22   3   37.41   11.59   0
  -8  26   2    3.93   11.11   0
  -8  29   1    8.00   11.38   0
  -8  31   0  204.56   14.13   0
  -7  20   3  116.46   11.37   0
  -7  24   2  265.59   13.15   0
  -7  27   1    3.23   10.79   0
  -7  30   0   56.83   11.85   0
  -6  17   3   29.18    8.29   0
  -6  22   2    0.41    8.79   0
  -6  25   1  338.27   13.00   0
  -6  28   0   -0.02    9.63   0
  -5   5   4  326.32    8.67   0
  -5   6   4   13.30    5.54   0
  -5  14   3    2.97    7.08   0
  -5  23   1    7.74    7.67   0
  -4   9   3   19.24    5.68   0
  -4  20   1 1135.61   16.03   0
  -3  -4   3    1.64    2.68   0
  -3  -3   3  313.70    5.29   0
  -3  11   2  515.58    9.50   0
  -3  16   1  469.87    9.73   0
  -3  20   0  218.01    8.23   0
  -2   2   2  491.85    6.10   0
  -2  11   1  244.18    5.61   0
  -2  20  -1  417.16    8.72   0
  -1  11   0    7.79    2.60   0
  -1  19  -2   64.25    4.75   0
 -15   8   7  -10.24   16.16   0
 -15   9   7   16.92   16.57   0
 -15  10   7   31.53   16.10   0
 -14   7   7    7.48   13.54   0
 -14   8   7   10.44   15.27   0
 -14   9   7   -4.47   14.52   0
 -14  16   6    8.79   15.53   0
 -14  17   6    9.93   17.27   0
 -13   5   7    4.00   12.11   0
 -13   6   7   14.64   13.83   0
 -13   7   7    3.62   13.92   0
 -13  15   6   12.31   14.81   0
 -13  16   6   -7.29   16.21   0
 -13  21   5   31.99   16.24   0
 -12   2   7   15.46   12.31   0
 -12   3   7    5.31   11.64   0
 -12   4   7   27.64   12.19   0
 -12   5   7   59.02   14.14   0
 -12  14   6  109.60   15.64   0
 -12  15   6   11.52   13.41   0
 -12  20   5  198.90   17.04   0
 -12  21   5    5.45   13.69   0
 -12  25   4    6.98   15.88   0
 -12  28   3    5.56   15.16   0
 -11  12   6    8.82   11.09   0
 -11  13   6   36.48   13.31   0
 -11  19   5  314.85   18.28   0
 -11  24   4    8.50   14.16   0
 -11  31   2   15.19   15.83   0
 -11  33   1   16.65   16.44   0
 -11  35   0   11.61   14.44   0
 -10  10   6    1.71   10.84   0
 -10  17   5   17.57   11.27   0
 -10  18   5    8.85   11.05   0
 -10  22   4   32.11   12.69   0
 -10  26   3    4.13   12.13   0
 -10  32   1   91.57   15.82   0
  -9   6   6  202.16   11.67   0
  -9  15   5    6.56   11.15   0
  -9  21   4   74.78   13.10   0
  -9  25   3  264.85   15.55   0
  -9  28   2   27.31   13.59   0
  -9  31   1   87.93   15.22   0
  -9  33   0   47.21   12.99   0
  -8  -5   6   12.59    7.06   0
  -8  -4   6   75.42    8.18   0
  -8  -3   6    5.06    7.39   0
  -8  -2   6    6.21    7.39   0
  -8  -1   6   -4.53    7.66   0
  -8  12   5  319.61   13.35   0
  -8  13   5    9.93    9.32   0
  -8  23   3    6.57   10.71   0
  -8  27   2  161.91   12.58   0
  -8  32   0  -12.86   12.89   0
  -7  16   4   71.45   10.50   0
  -7  21   3    7.32   10.32   0
  -7  25   2   59.48   11.43   0
  -7  28   1   19.24   11.16   0
  -6  -6   5  319.47    7.63   0
  -6  -5   5  222.87    6.58   0
  -6  -4   5   25.69    4.73   0
  -6  -3   5   58.99    5.29   0
  -6  -2   5  742.33   11.26   0
  -6   0   5   -0.26    5.13   0
  -6   1   5  234.26    8.28   0
  -6  18   3   21.58    8.78   0
  -6  26   1   28.57   10.22   0
  -5   7   4   23.11    6.10   0
  -5  15   3   42.93    7.97   0
  -5  29  -1   48.84    9.62   0
  -4  16   2    2.94    6.56   0
  -3  -1   3   11.97    2.66   0
  -3   0   3   -2.01    3.03   0
  -3   1   3   11.58    3.18   0
  -3  17   1  266.49    8.17   0
  -3  21   0    2.29    5.54   0
  -2  12   1    1.98    3.98   0
  -2  17   0   63.75    5.43   0
  -2  23  -2  779.29   11.44   0
  -1   3   1  171.95    3.15   0
  -1  16  -1   15.43    3.54   0
   0  10  -1   12.26    2.30   0
 -15  11   7    2.01   16.76   0
 -15  12   7    1.35   15.65   0
 -14  10   7   60.81   16.44   0
 -14  11   7   28.99   16.47   0
 -14  18   6    2.83   18.09   0
 -13   8   7   -5.26   13.09   0
 -13   9   7    8.34   14.38   0
 -13  10   7   -4.16   13.32   0
 -13  17   6    5.21   16.80   0
 -13  22   5   -2.35   11.90   0
 -12   6   7   30.89   12.94   0
 -12   7   7    7.65   13.25   0
 -12  16   6   -1.89   13.90   0
 -12  26   4   -7.90   16.70   0
 -12  29   3   28.41   14.98   0
 -11   0   7    2.13   10.58   0
 -11   1   7   34.96   11.28   0
 -11   2   7   53.67   11.08   0
 -11   3   7    4.91   11.07   0
 -11   4   7    3.33   11.70   0
 -11  14   6   -8.42   13.46   0
 -11  15   6    1.54   11.95   0
 -11  20   5   93.46   15.36   0
 -11  25   4   -2.63   14.03   0
 -11  28   3    2.79   14.86   0
 -11  34   1    8.12   15.42   0
 -10  11   6  185.02   11.64   0
 -10  12   6   26.91   11.73   0
 -10  19   5  173.32   14.78   0
 -10  23   4    3.11    9.65   0
 -10  27   3   -6.78   13.97   0
 -10  30   2   13.43   13.14   0
 -10  33   1  173.17   16.96   0
  -9   8   6  115.26   11.13   0
  -9   9   6   14.92    9.96   0
  -9  16   5   -1.98    8.33   0
  -9  22   4   -9.46   13.30   0
  -9  26   3   13.14   12.79   0
  -9  29   2   10.85   13.39   0
  -9  32   1    2.48   13.84   0
  -9  34   0   56.89   15.05   0
  -8  -6   6  168.46    7.69   0
  -8   0   6   69.72    7.90   0
  -8  24   3  175.41   13.34   0
  -8  30   1   -0.36   11.43   0
  -7  17   4  105.27   10.81   0
  -7  26   2  118.66   11.26   0
  -7  29   1   -3.96   12.26   0
  -7  31   0   51.68   11.85   0
  -6  -8   5   65.67    4.85   0
  -6  -7   5   19.37    3.97   0
  -6   2   5  765.75   12.41   0
  -6   3   5   49.71    6.51   0
  -6   4   5   26.72    6.00   0
  -6  29   0   17.75    9.63   0
  -5   8   4    6.29    5.74   0
  -5   9   4   51.33    6.73   0
  -5  24   1    2.06    8.07   0
  -5  27   0  265.24   12.02   0
  -4  11   3  123.74    7.37   0
  -4  17   2  461.83   11.28   0
  -4  21   1   10.89    7.13   0
  -3  -7   3  122.05    2.75   0
  -3   2   3 1103.72   10.47   0
  -3  12   2  275.66    7.04   0
  -2  21  -1    2.18    5.67   0
   0  18  -3    1.13    2.98   0
 -14  12   7    3.01   15.01   0
 -14  13   7   -5.41   16.06   0
 -13  11   7    6.69   15.60   0
 -13  12   7   -0.86   14.02   0
 -13  18   6   90.60   13.35   0
 -13  19   6    8.03   16.06   0
 -13  24   5   -8.07   17.38   0
 -12   8   7   34.19   12.55   0
 -12   9   7   23.45   13.93   0
 -12  10   7   17.93   12.70   0
 -12  17   6   59.98   14.01   0
 -12  18   6   91.16   15.16   0
 -12  23   5   17.86   15.35   0
 -12  27   4   44.81   17.22   0
 -11   6   7   43.85   12.91   0
 -11   7   7   16.46   10.78   0
 -11  16   6   -7.37   13.43   0
 -11  22   5    5.14   14.11   0
 -11  26   4    4.30   15.38   0
 -11  29   3   -0.37   15.29   0
 -11  32   2    9.41   14.10   0
 -10  -1   7   16.15   10.37   0
 -10  13   6    4.20   11.12   0
 -10  28   3   -7.63   15.28   0
 -10  31   2  108.21   15.62   0
 -10  34   1   -6.88   14.94   0
  -9  11   6  161.59   12.32   0
  -9  18   5   -5.63   12.05   0
  -9  23   4   33.94   13.40   0
  -9  27   3   16.69   12.58   0
  -9  30   2    7.78   13.63   0
  -8   5   6   13.09    8.36   0
  -8   6   6  167.17   10.44   0
  -8  21   4   68.10   12.51   0
  -8  28   2    2.55   10.91   0
  -8  31   1  101.30   13.88   0
  -7  11   5  136.33   10.34   0
  -7  12   5  100.77    9.63   0
  -7  18   4   55.08   10.33   0
  -7  23   3   15.42   10.60   0
  -7  32   0   22.62   13.19   0
  -6   5   5  240.28    8.92   0
  -6   6   5  322.58   10.06   0
  -6  24   2   61.79    9.76   0
  -6  27   1  -11.69    9.31   0
  -6  30   0    2.74   10.28   0
  -5  10   4  129.36    7.90   0
  -5  21   2    1.60    5.81   0
  -5  25   1  578.56   14.68   0
  -5  28   0   34.09    9.30   0
  -3  -8   3    2.73    1.87   0
  -3   4   3    1.58    3.83   0
  -3  13   2  456.45    9.70   0
  -3  18   1    7.55    5.37   0
  -3  22   0  287.76    9.26   0
  -3  25  -1    5.08    7.37   0
  -2   5   2  135.09    4.71   0
  -2  18   0   33.13    5.02   0
  -2  24  -2    1.61    4.92   0
   0  15  -2  338.73    5.08   0
 -14  14   7   73.59   18.05   0
 -14  15   7   47.10   17.74   0
 -13  13   7   26.72   15.62   0
 -13  14   7   10.91   14.35   0
 -13  20   6   -4.70   16.99   0
 -12  11   7   11.54   14.19   0
 -12  12   7   14.67   14.66   0
 -12  19   6  107.39   16.18   0
 -12  24   5    8.09   16.18   0
 -11   8   7   27.31   12.40   0
 -11   9   7  215.87   15.57   0
 -11  17   6   70.23   14.90   0
 -11  18   6   77.65   13.45   0
 -11  23   5   67.09   14.76   0
 -11  27   4   15.01   15.82   0
 -11  30   3   -5.38   14.74   0
 -11  33   2   19.62   16.37   0
 -10   0   7   -3.12    9.37   0
 -10   1   7   18.07    9.38   0
 -10   2   7  119.24   11.58   0
 -10   3   7  141.45   11.92   0
 -10   4   7   18.15   10.43   0
 -10  15   6  154.71   14.03   0
 -10  21   5   65.22   14.44   0
 -10  26   4   31.90   14.02   0
 -10  32   2    8.66   14.36   0
  -9  12   6  129.49   12.86   0
  -9  24   4   42.15   13.03   0
  -9  31   2  -12.12   13.84   0
  -8   7   6   18.09    9.03   0
  -8   8   6  255.31   11.79   0
  -8  16   5   72.28   10.73   0
  -8  17   5   95.25   11.14   0
  -8  22   4   43.75   12.09   0
  -8  26   3   33.11   12.76   0
  -8  29   2    2.99   12.66   0
  -8  32   1   85.63   13.80   0
  -7  19   4  168.17   11.85   0
  -7  24   3   65.05   11.15   0
  -7  27   2   19.52   11.17   0
  -7  30   1   20.80   11.64   0
  -6   7   5   20.77    6.95   0
  -6   8   5   63.67    7.97   0
  -6  16   4    2.86    8.51   0
  -6  21   3    0.16    8.83   0
  -6  25   2   37.79    9.86   0
  -6  28   1  124.20   11.64   0
  -6  31   0   59.84   12.34   0
  -5  11   4   -2.23    6.57   0
  -5  22   2  100.85    9.48   0
  -5  26   1   16.06    9.45   0
  -4  -4   4  616.98    8.08   0
  -4  -2   4    0.55    3.52   0
  -4  -1   4  350.34    6.89   0
  -4   1   4  371.35    7.53   0
  -4   2   4    3.67    4.25   0
  -4  19   2  466.35   11.81   0
  -3   6   3  833.25   10.65   0
  -2  14   1    4.24    4.39   0
  -2  22  -1  229.37    7.63   0
  -1   5   1   33.62    2.19   0
   0  11  -1 1793.41    9.66   0
 -15   7   8   30.01   17.36   0
 -15   8   8    1.39   16.70   0
 -14   6   8    4.07   15.28   0
 -14   7   8   28.74   17.11   0
 -14  16   7    3.90   17.26   0
 -13  15   7   43.65   17.45   0
 -13  16   7   -2.03   15.32   0
 -13  21   6    5.42   15.77   0
 -13  22   6   43.80   18.48   0
 -12  13   7    7.85   15.27   0
 -12  14   7    4.00   15.29   0
 -12  20   6   11.98   14.56   0
 -12  21   6   21.70   13.42   0
 -12  25   5  -11.47   15.45   0
 -11  10   7   29.00   12.71   0
 -11  11   7   20.03   13.53   0
 -11  24   5   35.42   15.37   0
 -11  28   4   -2.47   15.45   0
 -11  31   3   10.66   14.58   0
 -11  34   2   29.41   17.05   0
 -10   6   7  105.78   12.11   0
 -10   7   7  199.72   14.09   0
 -10   8   7   27.75   10.23   0
 -10  16   6    3.93    8.63   0
 -10  17   6    6.84   13.26   0
 -10  22   5   40.19   12.75   0
 -10  23   5  152.24   14.89   0
 -10  27   4    2.87   13.99   0
 -10  30   3   -5.29   16.34   0
 -10  33   2    3.15   14.62   0
 -10  35   1   18.76   13.61   0
  -9  14   6   10.31   11.68   0
  -9  20   5   92.04   12.69   0
  -9  25   4  168.77   15.03   0
  -9  29   3   61.74   13.22   0
  -9  32   2   30.73   12.91   0
  -9  34   1    1.57   14.31   0
  -8   9   6   29.08    9.27   0
  -8  10   6  302.94   13.20   0
  -8  27   3  136.97   14.23   0
  -8  30   2   10.58   13.25   0
  -8  33   1   73.85   14.34   0
  -7  -3   6   57.65    6.92   0
  -7  -2   6    7.09    6.64   0
  -7   0   6  244.43    9.12   0
  -7   1   6   22.80    6.42   0
  -7   2   6   -3.86    7.20   0
  -7  14   5    9.54    8.90   0
  -7  25   3   22.21   11.42   0
  -7  28   2  126.20   12.71   0
  -7  31   1    8.22   11.70   0
  -6  17   4  421.31   13.48   0
  -6  22   3   35.56    9.97   0
  -6  26   2   15.15   10.19   0
  -6  29   1  166.99   12.73   0
  -5  12   4   33.71    7.23   0
  -5  29   0    5.60    9.23   0
  -4  -6   4   71.91    3.71   0
  -4  -5   4  535.45    6.93   0
  -4   4   4  649.11   10.24   0
  -4  14   3  170.98    8.34   0
  -3  15   2  217.80    8.02   0
  -3  23   0    7.46    6.22   0
  -3  26  -1  259.59    9.70   0
  -2   7   2  203.92    5.01   0
  -2  15   1  336.62    8.06   0
  -2  19   0   15.18    4.69   0
  -1   6   1  827.38    7.49   0
  -1  18  -1  999.90   11.11   0
 -15   9   8   15.20   14.55   0
 -15  10   8   -2.94   17.81   0
 -14   8   8   29.38   15.61   0
 -14   9   8   34.23   15.71   0
 -14  10   8   19.25   16.47   0
 -13   5   8    4.79   14.31   0
 -13   6   8    8.56   14.24   0
 -13   7   8    2.20   14.24   0
 -13  17   7   11.90   16.62   0
 -12  15   7    2.50   15.40   0
 -12  16   7   18.95   13.93   0
 -12  22   6    9.70   15.06   0
 -12  26   5   11.00   15.41   0
 -12  27   5   -2.06   14.98   0
 -11  12   7   29.40   12.83   0
 -11  13   7  142.29   15.32   0
 -11  20   6   11.22   14.16   0
 -11  25   5  162.37   17.48   0
 -11  29   4   65.20   17.02   0
 -11  32   3   15.24   16.16   0
 -10   9   7  213.32   14.19   0
 -10  10   7   67.48   12.74   0
 -10  18   6   81.42   14.76   0
 -10  24   5   54.78   14.61   0
 -10  28   4   29.04   15.16   0
 -10  31   3   45.83   15.46   0
 -10  34   2    4.95   15.57   0
 -10  36   1   61.65   16.50   0
  -9  -1   7  219.16   11.16   0
  -9   0   7    4.04    7.98   0
  -9   1   7  219.27   11.38   0
  -9   3   7  191.03   11.55   0
  -9   4   7  132.18   11.51   0
  -9  16   6   65.09   12.38   0
  -9  21   5   61.13   10.46   0
  -9  22   5    7.89   12.55   0
  -9  26   4    6.18   13.06   0
  -9  30   3   19.71   13.82   0
  -8  12   6  159.82   11.92   0
  -8  28   3  113.38   13.68   0
  -8  31   2   13.55   13.53   0
  -7  -6   6   29.73    5.95   0
  -7  -5   6   10.87    5.01   0
  -7  -4   6  124.27    6.66   0
  -7   3   6   64.59    7.37   0
  -7  15   5  161.70    9.78   0
  -7  16   5  121.16   11.29   0
  -7  21   4  135.31   11.67   0
  -7  32   1    1.66   10.82   0
  -6  18   4  153.34   11.23   0
  -6  23   3   26.87   10.04   0
  -6  27   2  147.58   11.13   0
  -6  32   0  109.18   13.22   0
  -5  20   3   78.19    9.68   0
  -5  24   2    6.02    8.77   0
  -5  27   1   16.87    9.07   0
  -5  30   0   76.86   10.92   0
  -4  -7   4    8.18    2.75   0
  -4   7   4    3.97    5.16   0
  -4  15   3    5.11    6.57   0
  -3  -9   3   54.70    1.89   0
  -3   8   3    4.45    4.83   0
  -3  16   2  140.42    7.54   0
  -3  24   0  604.73   12.89   0
  -2   8   2    3.42    2.69   0
  -2   9   2  208.86    6.16   0
  -2  20   0   65.20    6.49   0
  -2  23  -1   97.34    6.40   0
  -1   7   1   79.54    3.43   0
   0  16  -2  504.18    6.28   0
   0  19  -3  161.70    4.42   0
 -14  11   8   21.80   17.38   0
 -14  12   8    3.46   16.64   0
 -13   8   8  130.54   15.44   0
 -13   9   8   -0.25   15.06   0
 -13  10   8   12.47   14.63   0
 -13  18   7   27.40   16.27   0
 -13  19   7   46.92   18.28   0
 -12   3   8   47.17   13.34   0
 -12   4   8   10.99   13.57   0
 -12   5   8    6.82   12.73   0
 -12   6   8   10.28   13.44   0
 -12   7   8   22.44   12.70   0
 -12  17   7   -1.45   15.62   0
 -12  23   6   98.94   17.02   0
 -11  14   7   15.19   12.33   0
 -11  15   7   22.87   13.90   0
 -11  21   6   32.01   10.79   0
 -11  22   6   86.47   16.21   0
 -11  26   5    9.05   13.16   0
 -11  27   5    3.58   14.65   0
 -11  30   4   10.18   17.00   0
 -10  11   7  149.28   13.74   0
 -10  12   7   25.97   12.16   0
 -10  19   6   26.42   10.27   0
 -10  20   6    0.95   14.35   0
 -10  25   5   80.91   14.81   0
 -10  29   4    3.26   15.91   0
 -10  32   3   21.36   14.96   0
 -10  35   2   55.05   14.95   0
  -9   5   7   12.69    9.17   0
  -9   6   7    0.67    9.62   0
  -9  17   6   -2.62   12.63   0
  -9  23   5  112.83   14.67   0
  -9  27   4    5.86   13.24   0
  -9  33   2   -7.57   13.26   0
  -9  36   1    2.47   13.54   0
  -8  13   6   30.21   10.93   0
  -8  20   5   13.84   11.60   0
  -8  25   4  156.28   14.22   0
  -8  29   3   47.79   13.63   0
  -8  32   2   -5.94   13.91   0
  -8  34   1    2.72   13.56   0
  -7   8   6   29.41    8.79   0
  -7  22   4   97.62    9.58   0
  -7  27   3   16.27   10.30   0
  -7  30   2   46.41   12.58   0
  -6  13   5  135.90    9.71   0
  -6  24   3   -0.93   10.20   0
  -6  30   1    0.78    9.49   0
  -5   0   5   -0.79    4.62   0
  -5   1   5  306.59    8.16   0
  -5  21   3  101.59   10.03   0
  -5  25   2   -2.64    8.91   0
  -5  28   1   12.42    9.52   0
  -4   8   4  346.87    9.24   0
  -4  28   0  284.32   12.21   0
  -3  17   2  100.52    7.31   0
  -3  21   1  247.53    9.01   0
  -2  10   2    5.55    4.40   0
  -2  16   1    9.44    4.93   0
  -1   8   1  692.70    7.48   0
  -1  15   0   21.14    4.42   0
  -1  19  -1  240.68    6.97   0
  -1  22  -2 1117.13   12.35   0
 -14  13   8   79.48   16.48   0
 -14  14   8   32.90   16.54   0
 -13  11   8    1.00   14.06   0
 -13  12   8   31.33   16.26   0
 -13  13   8   21.04   14.90   0
 -13  20   7    6.25   18.19   0
 -12   8   8   12.43   14.07   0
 -12   9   8   -0.79   14.64   0
 -12  10   8   13.69   14.34   0
 -12  18   7    4.40   11.41   0
 -12  19   7    1.93   15.29   0
 -12  24   6   17.79   15.24   0
 -12  25   6   13.88   16.14   0
 -11   2   8   -2.69   12.13   0
 -11   3   8    6.63   11.61   0
 -11   4   8   -2.39   11.80   0
 -11   5   8   70.96   13.36   0
 -11  16   7   25.52   12.92   0
 -11  17   7   33.50   14.84   0
 -11  28   5    6.15   14.20   0
 -11  31   4   11.36   16.76   0
 -10  13   7  174.67   14.36   0
 -10  14   7   88.00   13.67   0
 -10  21   6   -0.38   14.15   0
 -10  26   5   97.60   15.86   0
 -10  30   4   30.82   17.31   0
 -10  33   3   19.47   15.22   0
 -10  36   2   -2.80   15.57   0
  -9   8   7  233.26   12.61   0
  -9   9   7   92.31   11.94   0
  -9  10   7   24.38   10.57   0
  -9  18   6   20.12   11.01   0
  -9  19   6   63.78   13.25   0
  -9  24   5  219.37   15.99   0
  -9  28   4   25.49   14.15   0
  -9  31   3    3.31   13.17   0
  -9  34   2    3.13   14.55   0
  -8  15   6   66.54   11.60   0
  -8  21   5  155.92   11.05   0
  -8  22   5    3.88   12.36   0
  -8  26   4    7.31   12.65   0
  -8  30   3    4.99   12.39   0
  -8  35   1   25.18   14.58   0
  -7   9   6    6.64    8.00   0
  -7  10   6   23.82    9.73   0
  -7  18   5    5.66   10.63   0
  -7  24   4   36.56   10.48   0
  -7  31   2    1.00   10.55   0
  -7  33   1   22.63   12.78   0
  -6  14   5    0.48    8.70   0
  -6  20   4   23.42    9.26   0
  -6  25   3   10.39   10.27   0
  -6  28   2   77.71   10.49   0
  -6  31   1   -2.65   11.06   0
  -5  -5   5  309.77    7.14   0
  -5  -4   5   92.31    5.03   0
  -5   6   5   28.17    6.60   0
  -5  22   3   33.16    9.22   0
  -5  29   1  376.66   14.87   0
  -5  31   0  248.87   13.62   0
  -4   9   4   -1.15    5.44   0
  -4  10   4   55.37    6.52   0
  -4  26   1  234.87   11.53   0
  -3  11   3    2.34    5.32   0
  -3  22   1  152.49    8.04   0
  -3  25   0  110.25    7.67   0
  -2  11   2  150.71    5.97   0
  -2  17   1   28.54    5.28   0
  -2  21   0    7.96    5.37   0
  -2  24  -1  264.42    8.20   0
  -1   9   1   -0.12    3.27   0
 -13  14   8    0.89   15.63   0
 -13  15   8    3.74   15.63   0
 -12  11   8   25.45   13.11   0
 -12  12   8    1.19   15.12   0
 -12  13   8   20.09   13.17   0
 -12  20   7   12.40   15.94   0
 -12  21   7    2.06   16.20   0
 -11   6   8   -0.07   12.37   0
 -11   7   8   -8.08   12.33   0
 -11   8   8    1.80   13.28   0
 -11   9   8   78.62   12.93   0
 -11  18   7    9.90   13.95   0
 -11  19   7    8.79   13.90   0
 -11  24   6   13.17   14.97   0
 -11  25   6   15.06   14.22   0
 -10  15   7   72.05   13.32   0
 -10  16   7   10.94   13.27   0
 -10  23   6    5.51   12.64   0
 -10  27   5   32.36   15.70   0
 -10  31   4    6.62   15.70   0
 -10  34   3    6.51   15.78   0
  -9  11   7  182.10   12.45   0
  -9  12   7  243.83   14.44   0
  -9  20   6   -8.71   12.66   0
  -9  25   5   39.16   13.62   0
  -9  29   4   87.72   15.65   0
  -9  32   3  106.75   14.79   0
  -9  35   2   10.17   15.21   0
  -8   2   7  349.71   12.30   0
  -8   3   7   -0.37    8.28   0
  -8   5   7   -2.44    8.38   0
  -8  16   6   81.98    9.59   0
  -8  17   6   13.33   10.92   0
  -8  23   5   78.88   13.27   0
  -8  27   4   69.34   13.49   0
  -8  31   3  146.44   14.30   0
  -8  33   2    2.57   12.26   0
  -7  11   6   34.60    7.34   0
  -7  12   6   -0.39    9.61   0
  -7  25   4   40.90   12.23   0
  -7  28   3   40.31   11.35   0
  -7  34   1   -5.05   13.34   0
  -6  15   5  116.34   10.35   0
  -6  21   4  174.50    9.65   0
  -6  22   4  109.48   10.69   0
  -6  26   3   92.89   11.87   0
  -6  29   2   24.15   11.31   0
  -6  32   1    3.35   11.41   0
  -5  -6   5   25.55    4.37   0
  -5  18   4   -1.40    8.07   0
  -5  23   3   12.35    8.82   0
  -4  29   0  191.17   11.43   0
  -3  12   3   29.85    6.09   0
  -3  23   1  304.40   10.57   0
  -3  26   0   98.36    9.37   0
  -2  12   2   14.00    4.86   0
  -2  18   1   20.63    5.48   0
  -2  22   0   10.74    6.49   0
  -1  10   1  797.49    8.81   0
  -1  16   0  339.02    7.03   0
  -1  20  -1   15.54    4.96   0
 -13  16   8   -2.90   14.76   0
 -13  17   8   64.24   17.96   0
 -12  14   8   -2.56   15.56   0
 -12  15   8   36.21   16.92   0
 -12  22   7   15.89   17.28   0
 -11  10   8   12.66   13.13   0
 -11  11   8    6.83   14.54   0
 -11  12   8   11.82   13.96   0
 -11  20   7   14.14   14.71   0
 -11  26   6  154.55   17.98   0
 -11  30   5    4.27   17.69   0
 -10   2   8    5.68   10.64   0
 -10   3   8   24.44   11.17   0
 -10   4   8  119.13   12.52   0
 -10   5   8  266.92   14.30   0
 -10   6   8    5.65   11.78   0
 -10  17   7   29.65   12.88   0
 -10  18   7   29.66   13.74   0
 -10  24   6   84.51   15.40   0
 -10  28   5   39.54   15.57   0
 -10  32   4    5.48   15.86   0
 -10  35   3   59.05   18.58   0
  -9  13   7   46.04    8.89   0
  -9  14   7  119.02   13.26   0
  -9  15   7  115.37   12.70   0
  -9  22   6   -7.38   12.36   0
  -9  26   5   64.21   13.16   0
  -9  30   4    6.49   15.39   0
  -9  33   3   15.46   14.46   0
  -9  36   2   13.74   14.82   0
  -8  -4   7   50.13    7.33   0
  -8  -3   7   -0.59    7.00   0
  -8   6   7   20.00    8.27   0
  -8   7   7   22.07    9.46   0
  -8   8   7   83.13   10.55   0
  -8   9   7   35.08    8.97   0
  -8  18   6   49.80   12.04   0
  -8  19   6    3.37   10.86   0
  -8  24   5   -0.88   12.59   0
  -8  28   4   22.09   13.32   0
  -8  34   2   12.67   13.57   0
  -7  13   6   20.61    7.07   0
  -7  14   6   -2.59   10.37   0
  -7  21   5   16.55   11.62   0
  -7  26   4   83.95   12.87   0
  -7  29   3   -1.18   11.51   0
  -7  32   2   -6.21   12.68   0
  -6  -2   6   53.80    6.64   0
  -6  -1   6  136.93    7.10   0
  -6   0   6  185.05    7.72   0
  -6   1   6  142.15    7.44   0
  -6   4   6  116.74    7.78   0
  -6   5   6   60.73    7.23   0
  -6  17   5   11.18    9.71   0
  -6  23   4  151.05   12.68   0
  -6  27   3    1.73   10.80   0
  -6  30   2   15.18   11.01   0
  -6  33   1   22.92   13.38   0
  -5  10   5   33.51    7.90   0
  -5  19   4    7.52    9.00   0
  -5  24   3  112.71   10.18   0
  -5  27   2   84.46   10.45   0
  -5  30   1   31.50    9.88   0
  -4  -9   4    2.01    2.10   0
  -4  27   1   14.71    8.20   0
  -4  30   0   10.08    9.79   0
  -3  13   3   19.91    5.99   0
  -3  19   2   33.61    6.63   0
  -2  13   2  791.95   11.31   0
  -2  25  -1    0.21    5.61   0
  -1  11   1  226.68    5.60   0
  -1  17   0    6.37    4.80   0
   0   4   0 9999.99   15.53   0
 -14   9   9   -3.22   16.45   0
 -14  10   9    4.62   16.08   0
 -14  11   9   -0.25   14.45   0
 -13   7   9   13.37   15.83   0
 -13   8   9   17.47   16.43   0
 -12  16   8   20.37   16.59   0
 -12  17   8   13.55   16.54   0
 -12  23   7  -11.01   15.06   0
 -11  13   8   26.86   15.21   0
 -11  14   8   20.92   14.59   0
 -11  21   7    2.80   10.53   0
 -11  22   7  -10.92   15.15   0
 -10   7   8    3.66   11.08   0
 -10   8   8   34.89   11.61   0
 -10   9   8  312.82   16.01   0
 -10  10   8   21.54   12.00   0
 -10  19   7   63.34   14.40   0
 -10  20   7    5.66   12.33   0
 -10  25   6    7.78   14.07   0
 -10  29   5   17.11   14.89   0
 -10  30   5   62.90   15.67   0
 -10  33   4    3.73   15.90   0
  -9  16   7   27.11   12.22   0
  -9  23   6   56.48   13.99   0
  -9  27   5   75.08   13.38   0
  -9  28   5   70.36   14.35   0
  -9  31   4   -1.96   15.06   0
  -9  37   2   14.48   13.82   0
  -8  10   7    1.75    9.85   0
  -8  11   7  112.93   11.71   0
  -8  12   7   45.10   10.50   0
  -8  25   5   98.74   13.82   0
  -8  29   4   78.12   13.99   0
  -8  32   3   22.56   13.35   0
  -8  35   2    5.52   13.40   0
  -7  15   6   53.89    9.79   0
  -7  16   6   -2.00   11.27   0
  -7  22   5    0.80   11.56   0
  -7  27   4   20.29   12.69   0
  -7  30   3   97.94   13.76   0
  -7  33   2   23.46   13.72   0
  -6  -4   6  110.84    6.62   0
  -6  -3   6   14.15    4.92   0
  -6  18   5    1.73    9.44   0
  -6  19   5  173.95   11.97   0
  -6  24   4   37.92   11.44   0
  -6  31   2   17.95   11.49   0
  -5  -8   5  180.99    5.26   0
  -5  20   4   10.63    8.64   0
  -5  25   3   -3.26    8.97   0
  -5  28   2    5.79    9.94   0
  -5  31   1    8.76   10.23   0
  -4  14   4   87.25    8.15   0
  -4  25   2   17.88    7.81   0
  -3  20   2   10.31    6.61   0
  -3  24   1  115.77    8.27   0
  -2  19   1  427.92    9.65   0
  -2  23   0    8.42    5.65   0
  -2  26  -1   30.02    7.22   0
  -1  21  -1  122.17    5.58   0
   0   5   0   -0.28    1.25   0
   0  14  -1  382.28    5.82   0
   0  18  -2    5.58    3.35   0
 -13   9   9   15.90   14.95   0
 -13  10   9    5.41   15.57   0
 -13  11   9   19.52   15.99   0
 -13  12   9   22.58   17.80   0
 -12   5   9   -1.65   14.12   0
 -12   6   9   10.68   14.77   0
 -12  18   8   21.13   15.11   0
 -12  19   8    6.25   16.44   0
 -11  15   8    2.44   13.58   0
 -11  16   8   72.53   16.63   0
 -11  17   8    7.74   15.03   0
 -11  23   7   18.56   14.66   0
 -11  24   7   27.74   14.07   0
 -11  28   6   -5.71   17.52   0
 -10  11   8   11.75   12.90   0
 -10  12   8    4.54   12.97   0
 -10  13   8  103.10   13.25   0
 -10  21   7   14.27   13.26   0
 -10  26   6  226.52   17.12   0
 -10  27   6    8.00   13.27   0
 -10  31   5    7.90   14.63   0
 -10  34   4   33.57   17.25   0
  -9  17   7    6.18    9.24   0
  -9  18   7   22.34   13.41   0
  -9  24   6   10.65   14.18   0
  -9  32   4   -3.12   14.92   0
  -9  35   3   17.61   15.42   0
  -8  13   7    3.54   10.81   0
  -8  14   7   30.54   11.31   0
  -8  21   6   18.46   12.54   0
  -8  26   5    1.26   12.87   0
  -8  30   4    5.31   14.65   0
  -8  36   2   63.82   14.83   0
  -7  17   6    2.81   11.00   0
  -7  18   6   40.32   10.83   0
  -7  23   5  209.61   13.39   0
  -7  24   5    8.21   10.80   0
  -7  28   4   62.22   13.28   0
  -7  31   3   32.53   13.80   0
  -7  34   2   13.28   13.09   0
  -6  10   6   49.85    6.91   0
  -6  11   6   -0.06    8.52   0
  -6  12   6   12.96    8.28   0
  -6  20   5    5.19    9.78   0
  -6  25   4   31.16   11.41   0
  -6  29   3   12.81   10.51   0
  -6  32   2   11.75   11.35   0
  -6  34   1   -2.41   12.36   0
  -5  21   4  254.18   12.60   0
  -5  29   2   14.68   10.12   0
  -5  32   1    6.69   11.07   0
  -4 -10   4   57.10    2.72   0
  -4  15   4   -1.62    5.69   0
  -4  29   1   42.05   10.26   0
  -3  16   3   83.60    7.39   0
  -2  15   2  131.47    6.82   0
  -2  20   1   74.28    6.50   0
  -2  24   0  100.84    8.09   0
  -1  18   0   35.30    4.76   0
   0   6   0   19.68    1.66   0
 -13  13   9   -9.45   16.44   0
 -13  14   9   10.44   16.66   0
 -13  15   9    3.74   17.05   0
 -12   7   9   -0.62   13.22   0
 -12   8   9   12.80   13.87   0
 -12   9   9   20.41   15.05   0
 -12  10   9   -6.34   14.40   0
 -12  11   9   13.18   13.08   0
 -12  20   8   38.42   16.94   0
 -12  21   8    1.83   18.21   0
 -11  18   8   30.49   16.46   0
 -11  19   8   17.30   14.11   0
 -11  25   7   12.29   16.12   0
 -10  14   8   10.26   13.45   0
 -10  15   8    4.44   12.89   0
 -10  22   7    4.35   13.21   0
 -10  23   7   -1.49   15.59   0
 -10  28   6   47.68   16.00   0
 -10  32   5   50.80   17.15   0
  -9  -1   8   11.85    8.94   0
  -9   0   8  709.06   16.20   0
  -9   1   8   11.68    9.40   0
  -9   2   8    1.54    9.37   0
  -9   3   8    5.06    9.58   0
  -9   4   8  504.19   15.99   0
  -9   7   8  113.60   12.12   0
  -9   8   8  257.18   14.38   0
  -9   9   8   30.45   11.23   0
  -9  10   8   87.02   11.59   0
  -9  19   7   10.86   12.30   0
  -9  20   7   13.05   13.12   0
  -9  25   6   -5.43   12.00   0
  -9  26   6    1.80   12.98   0
  -9  30   5   35.81   16.67   0
  -9  33   4   28.73   14.52   0
  -9  36   3   48.63   16.24   0
  -8  15   7   66.66   12.38   0
  -8  16   7    3.73   12.12   0
  -8  22   6    3.52    8.43   0
  -8  23   6   -0.81   13.02   0
  -8  27   5   21.35   12.35   0
  -8  28   5    1.41   12.02   0
  -8  31   4   -1.64   14.40   0
  -8  34   3    4.32   14.12   0
  -8  37   2    2.50   13.17   0
  -7  -2   7   -4.56    7.42   0
  -7  -1   7   46.44    7.01   0
  -7   0   7    2.58    6.40   0
  -7   5   7  135.05    9.34   0
  -7   6   7    1.37    7.99   0
  -7   7   7   14.23    8.68   0
  -7   8   7   -1.65    8.86   0
  -7   9   7   95.45    9.85   0
  -7  25   5   11.14   11.86   0
  -7  29   4    1.74   12.66   0
  -7  32   3   -5.68   13.08   0
  -7  35   2   -0.82   13.33   0
  -6  -6   6   76.64    5.35   0
  -6  13   6  132.12   10.27   0
  -6  14   6    0.18    9.62   0
  -6  21   5    3.14   11.05   0
  -6  30   3   59.90   12.20   0
  -5  -9   5    0.13    3.28   0
  -5  16   5   93.56   10.35   0
  -5  26   3   91.58   10.21   0
  -5  30   2    2.62   10.16   0
  -4  23   3   29.62    8.48   0
  -4  26   2   49.34    8.63   0
  -3   2   4    0.54    4.05   0
  -3   4   4  856.83   10.97   0
  -3   6   4    6.82    4.88   0
  -3  17   3   13.01    6.76   0
  -1  13   1  283.38    6.45   0
  -1  19   0   85.52    6.37   0
  -1  22  -1  122.90    5.91   0
   0   7   0   -0.70    1.68   0
   0  15  -1  324.13    5.77   0
 -12  12   9    6.82   13.38   0
 -12  13   9   43.27   15.43   0
 -12  14   9    0.58   15.73   0
 -11   4   9   16.34   12.95   0
 -11   5   9   36.09   13.31   0
 -11   6   9   32.60   13.82   0
 -11   7   9   24.96   13.08   0
 -11   8   9   30.01   13.64   0
 -11   9   9   10.18   12.32   0
 -11  20   8   71.60   16.95   0
 -11  21   8    4.69   14.27   0
 -11  26   7    8.09   17.74   0
 -10  16   8   -6.20   12.45   0
 -10  17   8   17.99   13.79   0
 -10  29   6    6.84   15.75   0
  -9  11   8   56.81   12.17   0
  -9  12   8   45.80   12.83   0
  -9  13   8   11.47   11.02   0
  -9  21   7    0.14   13.78   0
  -9  22   7    9.32   12.25   0
  -9  27   6    6.86   14.13   0
  -9  31   5   11.49   16.36   0
  -9  34   4   18.29   15.63   0
  -9  37   3   15.86   15.15   0
  -8  17   7   -4.87   12.46   0
  -8  18   7   -1.96   12.30   0
  -8  24   6   13.80   13.70   0
  -8  29   5    8.90   13.54   0
  -8  32   4   25.62   14.77   0
  -8  35   3   21.74   15.01   0
  -7  -4   7   39.19    7.21   0
  -7  -3   7    8.10    5.94   0
  -7  10   7   10.44    9.06   0
  -7  11   7   46.93    9.93   0
  -7  12   7   16.09    9.70   0
  -7  20   6    3.76   10.18   0
  -7  21   6   37.49   11.86   0
  -7  26   5    1.05   12.69   0
  -7  30   4   10.06   12.88   0
  -7  33   3    6.74   14.14   0
  -7  36   2   19.96   14.78   0
  -6  15   6   45.47   10.02   0
  -6  22   5   30.94   11.53   0
  -6  23   5  203.80   13.26   0
  -6  27   4   10.27   11.32   0
  -6  33   2   19.55   12.60   0
  -5  17   5  104.66    9.54   0
  -5  18   5  144.34   11.07   0
  -5  23   4   -7.39    9.90   0
  -5  27   3   21.67    9.20   0
  -5  31   2   -7.94   11.31   0
  -5  33   1   78.44   12.34   0
  -4   0   5   -0.16    4.21   0
  -4   1   5    7.33    4.80   0
  -4   2   5    8.42    5.06   0
  -4   3   5  163.39    6.61   0
  -4   5   5    4.25    5.39   0
  -4   6   5    5.69    5.59   0
  -4   7   5   83.40    6.83   0
  -4   9   5  158.19    8.31   0
  -4  24   3  330.36   12.30   0
  -4  27   2    8.89    8.71   0
  -4  30   1   68.49   10.37   0
  -3  -1   4   41.33    3.88   0
  -3   0   4  539.60    7.89   0
  -3   9   4  357.37    9.00   0
  -3  18   3   63.93    7.36   0
  -2   1   3  125.93    3.99   0
  -2   2   3  751.14    8.35   0
  -2   3   3   12.52    3.36   0
  -2   4   3   18.77    2.91   0
  -2   5   3   23.90    3.89   0
  -2   6   3  339.74    7.31   0
  -2   7   3   95.59    5.38   0
  -2  17   2  173.08    7.75   0
  -2  22   1   11.00    6.23   0
  -2  25   0   41.18    6.39   0
  -1  14   1  202.86    6.23   0
  -1  23  -1   76.18    6.34   0
   0   8   0   39.58    2.37   0
   0  19  -2  383.56    6.37   0
 -12  15   9   -5.03   14.46   0
 -12  16   9   16.03   16.05   0
 -12  17   9   -0.23   15.09   0
 -11  10   9   58.17   13.44   0
 -11  11   9    9.93   13.99   0
 -11  12   9   13.31   14.38   0
 -11  13   9   10.68   13.04   0
 -11  22   8   15.66   17.00   0
 -10  18   8    6.32   10.22   0
 -10  19   8   -7.40   14.77   0
 -10  25   7  -10.91   13.72   0
 -10  26   7    3.19   14.70   0
 -10  30   6  105.43   18.72   0
  -9  14   8   15.91   12.94   0
  -9  15   8    7.35   12.56   0
  -9  28   6    5.21   14.73   0
  -9  32   5   39.95   16.92   0
  -9  35   4    4.01   16.19   0
  -8   3   8   54.91   10.27   0
  -8   5   8   72.93    9.13   0
  -8   6   8  118.05   11.54   0
  -8  19   7    6.60   12.20   0
  -8  20   7   36.42   11.42   0
  -8  25   6   35.37   12.50   0
  -8  26   6    7.33   11.68   0
  -8  30   5    1.54   15.21   0
  -8  33   4    5.97   13.96   0
  -8  36   3   14.56   15.41   0
  -7  13   7   65.06   11.32   0
  -7  14   7    7.35   10.57   0
  -7  15   7  130.68   11.45   0
  -7  22   6  281.82   15.94   0
  -7  34   3   43.83   14.06   0
  -6  17   6   66.99   11.04   0
  -6  24   5   47.30   11.80   0
  -6  28   4   11.98   11.41   0
  -6  31   3   48.25   11.51   0
  -6  34   2    0.83   12.50   0
  -5 -10   5   32.12    3.57   0
  -5   3   6   59.15    6.38   0
  -5   6   6    1.32    6.65   0
  -5   7   6   -3.80    7.15   0
  -5  19   5  263.23   12.95   0
  -5  25   4   70.78   10.17   0
  -5  28   3  128.24   11.14   0
  -4  -2   5    8.94    4.06   0
  -4  -1   5   12.59    4.23   0
  -4  11   5   35.60    7.15   0
  -4  12   5    0.92    6.98   0
  -4  19   4    6.15    5.84   0
  -4  28   2   14.20    9.12   0
  -4  31   1   15.51   10.40   0
  -3  -2   4    0.95    3.17   0
  -3  12   4   12.46    6.26   0
  -2   0   3    2.04    2.46   0
  -2  18   2    3.88    5.92   0
  -2  26   0   45.40    8.27   0
  -1  15   1  486.34    8.68   0
   0   9   0   -0.93    2.31   0
   0  16  -1   21.54    3.08   0
 -12  18   9    8.10   17.27   0
 -11  14   9    5.79   15.20   0
 -11  15   9    4.40   15.28   0
 -11  16   9    3.19   14.29   0
 -11  23   8    0.76   15.09   0
 -11  24   8   49.25   17.31   0
 -10   3   9   45.28   12.16   0
 -10   4   9   -0.51   11.91   0
 -10   6   9  330.53   16.45   0
 -10   7   9   17.28   11.89   0
 -10   8   9   -2.24   12.54   0
 -10   9   9   14.59   13.01   0
 -10  10   9  187.92   14.77   0
 -10  20   8   21.15   10.83   0
 -10  21   8   -5.68   14.82   0
 -10  27   7   27.43   16.76   0
  -9  16   8   -7.91   11.86   0
  -9  17   8    6.98   12.74   0
  -9  18   8    2.83   11.64   0
  -9  24   7   -0.04   14.07   0
  -9  25   7   18.05   13.99   0
  -9  29   6   13.11   15.10   0
  -9  33   5    1.25   16.70   0
  -9  36   4    4.82   16.08   0
  -8   0   8  368.70   12.54   0
  -8   2   8    5.18    8.27   0
  -8   7   8   78.78    9.73   0
  -8   8   8   26.45   10.27   0
  -8   9   8    2.24   10.20   0
  -8  10   8   23.03   11.41   0
  -8  11   8   65.58   11.20   0
  -8  27   6   15.29   14.19   0
  -8  31   5    0.90   15.62   0
  -8  34   4    5.22   14.36   0
  -8  37   3    6.34   15.21   0
  -7  16   7   32.75   12.00   0
  -7  17   7   34.37   10.88   0
  -7  23   6   26.10   12.15   0
  -7  24   6   20.70   11.69   0
  -7  28   5    2.62   12.62   0
  -7  32   4   23.13   14.59   0
  -6  29   4    6.00   12.10   0
  -6  32   3   -3.55   11.96   0
  -6  35   2   20.13   12.96   0
  -5  12   6   99.51    9.77   0
  -5  20   5   18.57   10.08   0
  -5  29   3    7.61   10.91   0
  -5  32   2   12.47   10.98   0
  -4  -3   5  155.67    5.49   0
  -4  21   4  448.37   14.18   0
  -4  26   3   19.83    8.67   0
  -4  29   2   64.72    9.94   0
  -4  32   1   16.63   11.11   0
  -3  13   4  723.12   13.03   0
  -3  28   1   10.54    7.93   0
  -2  -1   3  121.55    3.67   0
  -2  19   2    2.22    6.16   0
  -2  23   1  182.16    8.49   0
  -1  16   1    9.17    4.44   0
  -1  21   0    2.94    4.80   0
  -1  24  -1    3.20    5.36   0
   0  10   0 1925.30   10.89   0
   0  11   0   -4.07    3.15   0
   0  17  -1  193.24    5.47   0
   0  20  -2   34.83    4.19   0
 -13  10  10   -3.50   16.93   0
 -13  11  10   99.13   18.27   0
 -13  12  10    5.96   15.97   0
 -11  17   9    3.31   15.96   0
 -11  18   9   -0.23   16.51   0
 -10  11   9    5.01   11.99   0
 -10  12   9   -1.51   14.04   0
 -10  13   9   20.35   14.19   0
 -10  14   9   19.38   12.79   0
 -10  22   8   -0.28   13.31   0
 -10  23   8   39.90   15.54   0
 -10  28   7   13.44   15.99   0
  -9  19   8   10.22   12.91   0
  -9  20   8    7.52   12.61   0
  -9  26   7   -8.53   15.10   0
  -9  30   6   -7.35   14.04   0
  -9  31   6   -5.91   14.68   0
  -9  34   5   -7.46   16.14   0
  -8  12   8    6.12    7.84   0
  -8  13   8   23.55   11.55   0
  -8  14   8    9.49   11.35   0
  -8  15   8   45.03   11.48   0
  -8  23   7    5.86   13.38   0
  -8  28   6   16.24   14.04   0
  -8  35   4   24.23   14.98   0
  -8  38   3    5.25   15.37   0
  -7  18   7   37.42   13.15   0
  -7  19   7  193.02   13.44   0
  -7  25   6  123.84   14.30   0
  -7  29   5   53.77   12.31   0
  -7  33   4   45.06   14.72   0
  -7  36   3   -5.99   14.12   0
  -6   1   7   57.62    6.74   0
  -6   2   7  155.44    8.26   0
  -6   3   7   11.54    6.60   0
  -6   7   7   94.90    9.06   0
  -6   8   7   59.21    8.71   0
  -6   9   7    3.00    8.38   0
  -6  10   7   41.38    9.34   0
  -6  11   7  356.67   12.88   0
  -6  20   6  123.50   11.68   0
  -6  21   6   10.86   11.17   0
  -6  26   5   -0.79   12.07   0
  -6  33   3   -3.38   12.93   0
  -5  -2   6   20.87    4.96   0
  -5  13   6   87.35    9.72   0
  -5  22   5   31.74   11.08   0
  -5  27   4    6.26   11.14   0
  -5  30   3    8.79   11.40   0
  -5  33   2   -1.11   11.41   0
  -4 -11   4   43.16    2.12   0
  -4  -4   5  149.26    5.17   0
  -4  22   4   -1.80    9.14   0
  -4  27   3   40.80    9.13   0
  -4  30   2   79.93   10.49   0
  -3  -4   4  830.63    8.23   0
  -3  26   2  698.81   15.30   0
  -3  29   1   40.69    8.92   0
  -2  -2   3  719.28    6.64   0
  -2  13   3   13.37    5.60   0
  -2  14   3   98.19    6.77   0
  -2  20   2    1.13    6.27   0
  -2  24   1   96.18    7.68   0
  -2  27   0   46.80    6.96   0
  -1   6   2 1309.04   10.62   0
  -1   8   2   80.15    4.44   0
  -1  17   1   81.76    5.80   0
   0  12   0  239.25    5.44   0
 -12   8  10   10.22   15.21   0
 -12   9  10   33.36   15.62   0
 -12  10  10    7.50   15.25   0
 -12  11  10   10.31   15.57   0
 -12  12  10    8.81   15.38   0
 -12  13  10   45.61   14.73   0
 -11  19   9   -5.73   14.83   0
 -11  20   9    7.55   17.10   0
 -11  21   9   -4.08   15.56   0
 -10  15   9    5.80   14.88   0
 -10  16   9   -2.55   15.62   0
 -10  17   9   15.86   14.35   0
 -10  24   8    7.53   15.31   0
 -10  25   8    5.98   15.10   0
  -9   3   9   20.73   11.12   0
  -9   4   9   13.26    9.57   0
  -9   5   9  144.18   12.67   0
  -9   8   9   22.78   11.91   0
  -9   9   9  150.49   12.77   0
  -9  21   8   12.54   13.61   0
  -9  22   8   13.08   12.09   0
  -9  27   7   17.78   14.50   0
  -9  28   7   -9.81   14.56   0
  -9  32   6    5.00   16.85   0
  -8  16   8   24.40   12.45   0
  -8  17   8    3.85   11.66   0
  -8  24   7   55.62   14.46   0
  -8  33   5   36.05   15.88   0
  -8  36   4   59.51   16.41   0
  -7  20   7   87.41   13.68   0
  -7  26   6  219.91   16.28   0
  -7  30   5    1.90   10.74   0
  -7  31   5   17.60   13.38   0
  -7  34   4    8.11   14.56   0
  -7  37   3    3.19   13.65   0
  -6  -1   7   58.10    6.69   0
  -6   0   7   -4.00    6.09   0
  -6  13   7  148.21   11.69   0
  -6  14   7   -3.47    9.63   0
  -6  31   4   23.67   12.97   0
  -6  34   3    0.23   13.17   0
  -5  16   6   77.64   10.15   0
  -5  23   5  236.88   14.17   0
  -5  28   4   15.05   10.63   0
  -5  31   3   43.85   11.65   0
  -5  34   2   17.20   12.35   0
  -4  17   5  376.00   12.76   0
  -4  23   4   11.28    9.33   0
  -4  24   4    1.42    8.71   0
  -4  28   3  634.67   16.25   0
  -4  31   2   82.88   11.10   0
  -3  16   4    3.74    4.81   0
  -3  23   3  103.22    9.22   0
  -3  27   2   -0.91    8.48   0
  -3  30   1    1.27    9.89   0
  -2  -3   3   10.97    2.36   0
  -2  15   3   29.93    6.19   0
  -2  21   2   11.08    6.39   0
  -2  25   1   14.14    6.51   0
  -2  28   0   41.00    8.48   0
  -1   9   2   14.34    2.95   0
  -1  10   2  305.76    6.94   0
  -1  11   2   50.52    4.83   0
  -1  18   1  141.34    6.68   0
  -1  22   0   -2.22    4.98   0
  -1  25  -1   30.96    5.03   0
   0  13   0    0.71    3.59   0
   0  18  -1  366.56    6.81   0
 -12  14  10   18.39   16.63   0
 -12  15  10    3.28   16.80   0
 -12  16  10   14.29   16.40   0
 -11   6  10    9.76   13.94   0
 -11   7  10   11.03   13.43   0
 -11   8  10   24.32   13.85   0
 -11   9  10    2.86   13.82   0
 -11  10  10   12.04   13.33   0
 -10  18   9   20.37   15.75   0
 -10  19   9    0.54   15.84   0
 -10  26   8   -5.32   16.18   0
  -9  10   9   46.31   11.36   0
  -9  11   9   26.73   12.83   0
  -9  12   9   19.28   12.94   0
  -9  13   9  110.20   14.79   0
  -9  14   9   25.47   12.45   0
  -9  23   8   31.88   14.58   0
  -9  29   7   46.50   16.27   0
  -9  33   6   -5.20   16.48   0
  -8  18   8   11.54   11.36   0
  -8  19   8   15.48   13.34   0
  -8  26   7   12.30   13.50   0
  -8  30   6   10.53   13.67   0
  -8  31   6   66.28   16.21   0
  -8  34   5   30.03   15.22   0
  -8  37   4   10.26   15.94   0
  -7   2   8   13.29    7.62   0
  -7   3   8   29.25    8.29   0
  -7   4   8    7.47    8.07   0
  -7   5   8   -2.89    8.30   0
  -7   6   8  193.17   10.84   0
  -7   9   8   29.31    9.93   0
  -7  10   8   66.73   10.91   0
  -7  11   8  139.53   12.06   0
  -7  12   8   30.51   10.64   0
  -7  22   7   10.87   12.82   0
  -7  27   6   16.76   12.86   0
  -7  32   5    6.30   15.42   0
  -7  35   4   35.25   15.26   0
  -7  38   3   21.58   15.65   0
  -6  -3   7   10.13    6.19   0
  -6  -2   7  159.46    7.56   0
  -6  15   7  576.99   16.32   0
  -6  16   7   37.97   11.45   0
  -6  17   7  281.91   14.01   0
  -6  23   6  206.53   11.73   0
  -6  24   6   31.35   13.21   0
  -6  28   5  100.60   10.72   0
  -6  32   4   -4.55   13.57   0
  -6  35   3   68.78   14.08   0
  -5  18   6   43.17   10.07   0
  -5  25   5    2.48   10.51   0
  -5  32   3  151.06   14.04   0
  -5  35   2   10.01   12.14   0
  -4  18   5   20.01    6.92   0
  -4  25   4  129.75   11.09   0
  -4  29   3    4.90    9.60   0
  -4  32   2   -0.36   11.18   0
  -3  24   3   99.81   10.03   0
  -3  28   2    1.79    9.39   0
  -2  16   3  419.55   10.18   0
  -2  22   2  142.71    8.03   0
  -2  26   1   23.14    7.16   0
  -1  12   2   -4.34    4.36   0
  -1  13   2  360.63    7.97   0
  -1  19   1  171.43    6.90   0
  -1  23   0   22.73    5.52   0
   0  14   0    8.24    4.03   0
   0  19  -1  307.21    6.70   0
   1  14  -3   14.97    1.41   0
 -11  11  10    2.46   12.87   0
 -11  12  10   -6.98   15.47   0
 -11  13  10   17.81   15.64   0
 -11  14  10   -8.58   15.20   0
 -11  15  10    9.04   14.28   0
 -10  20   9   10.14   14.08   0
 -10  21   9    7.57   15.61   0
 -10  22   9   59.99   15.02   0
  -9  15   9   84.14   13.41   0
  -9  16   9   19.03   14.25   0
  -9  17   9   -4.80   14.09   0
  -9  24   8   41.94   11.00   0
  -9  25   8  -10.27   16.48   0
  -9  30   7    4.17   16.47   0
  -8  20   8   21.74   11.51   0
  -8  21   8    7.32   12.87   0
  -8  27   7  -11.37   14.40   0
  -8  32   6    1.33   15.97   0
  -8  35   5   11.29   15.35   0
  -8  38   4  -19.02   16.14   0
  -7  13   8  146.93   11.64   0
  -7  14   8   -0.46   11.00   0
  -7  15   8  111.24   13.02   0
  -7  23   7   43.09   12.57   0
  -7  29   6   95.07   15.43   0
  -7  33   5  126.34   17.25   0
  -7  36   4   12.76   15.60   0
  -6  -4   7   26.45    5.57   0
  -6  18   7    0.37   12.17   0
  -6  19   7  365.23   16.31   0
  -6  25   6   19.45   12.97   0
  -6  30   5   24.68   14.44   0
  -6  33   4   24.90   14.31   0
  -6  36   3   -1.87   14.08   0
  -5  -6   6   -2.29    4.26   0
  -5  20   6    7.06   10.55   0
  -5  26   5    9.77   10.77   0
  -5  30   4   35.33   12.40   0
  -5  33   3   -3.65   12.44   0
  -4  -6   5   -0.38    2.93   0
  -4   6   6   41.13    6.69   0
  -4   7   6    4.14    6.50   0
  -4   8   6  139.57    8.50   0
  -4   9   6    5.11    7.23   0
  -4  20   5   11.06    9.53   0
  -4  21   5  156.62   11.68   0
  -4  26   4   24.88   10.52   0
  -4  30   3    7.58    9.16   0
  -3   6   5  489.04   10.24   0
  -3   7   5   11.54    5.96   0
  -3   8   5   33.59    6.12   0
  -3  25   3  140.23    9.98   0
  -3  31   1    6.82    9.63   0
  -2  18   3   19.72    6.73   0
  -2  23   2  126.06    8.02   0
  -1  14   2  203.02    6.86   0
   0  15   0    3.40    4.00   0
 -11  16  10    9.81   13.63   0
 -11  17  10   -1.42   16.20   0
 -11  18  10   -5.48   16.04   0
 -10   5  10    8.51   12.38   0
 -10   6  10    5.20   13.10   0
 -10   7  10   20.00   13.19   0
 -10   8  10    9.78   12.67   0
 -10   9  10   61.43   13.47   0
 -10  10  10    7.58   13.23   0
 -10  11  10    7.83   14.46   0
 -10  12  10   -6.29   14.92   0
 -10  23   9    6.93   16.74   0
 -10  24   9    5.29   15.42   0
  -9  18   9   70.22   13.96   0
  -9  19   9   35.10   15.82   0
  -9  20   9   11.77   12.88   0
  -9  26   8    6.69   13.64   0
  -9  27   8   13.72   15.46   0
  -8   3   9    8.25   10.04   0
  -8   4   9   32.58    9.84   0
  -8   5   9   20.20   10.27   0
  -8   6   9   13.12   10.25   0
  -8   7   9    7.22   10.51   0
  -8   8   9   48.63   11.45   0
  -8   9   9   26.46   10.88   0
  -8  10   9  103.32   12.73   0
  -8  11   9    8.86   11.99   0
  -8  12   9   10.07   11.67   0
  -8  22   8   13.87   10.06   0
  -8  23   8    3.83   14.30   0
  -8  29   7   85.20   16.54   0
  -8  33   6   14.26   16.55   0
  -8  36   5   -3.28   16.42   0
  -7  -2   8   11.35    6.81   0
  -7  17   8  170.84   14.07   0
  -7  18   8   -4.67   12.28   0
  -7  25   7   24.78   13.85   0
  -7  26   7   25.99   12.49   0
  -7  34   5   -6.97   15.24   0
  -7  37   4  131.44   17.13   0
  -6  -5   7   27.09    5.34   0
  -6  21   7  335.10   16.50   0
  -6  26   6  479.93   17.73   0
  -6  27   6   62.66   13.14   0
  -6  31   5   49.24   14.11   0
  -6  34   4    5.18   13.82   0
  -6  37   3   -1.78   14.05   0
  -5   4   7  115.04    8.43   0
  -5   9   7   11.27    8.49   0
  -5  10   7   16.11    8.75   0
  -5  21   6   -1.89    8.13   0
  -5  22   6   31.76   11.33   0
  -5  27   5    9.12   11.93   0
  -5  31   4    6.60   11.68   0
  -5  34   3    7.17   11.37   0
  -4   2   6   40.29    5.61   0
  -4   5   6  366.17    8.97   0
  -4  14   6  525.27   13.57   0
  -4  22   5   49.21    9.93   0
  -4  27   4   -3.36   10.56   0
  -4  31   3   31.41   11.28   0
  -3  -6   4    8.43    2.61   0
  -3   3   5   75.85    5.68   0
  -3   4   5    3.45    5.10   0
  -3  10   5  350.23    9.03   0
  -3  12   5   -5.34    6.63   0
  -3  22   4   58.18    8.77   0
  -3  26   3    6.02    8.50   0
  -3  29   2    3.32    8.15   0
  -2  -4   3   20.36    2.38   0
  -2  19   3   79.86    7.45   0
  -2  20   3  149.80    8.70   0
  -1   0   2 1095.50    7.08   0
  -1  15   2    5.45    4.60   0
  -1  16   2  129.25    6.63   0
  -1  21   1   24.16    5.49   0
   0  16   0   30.78    4.58   0
   0  20  -1   55.37    4.75   0
 -10  13  10   86.46   13.83   0
 -10  14  10   15.01   14.26   0
 -10  15  10   24.84   15.29   0
 -10  16  10   24.49   15.93   0
  -9  21   9   53.17   15.28   0
  -9  22   9   57.99   16.16   0
  -9  28   8   28.40   17.17   0
  -8   1   9   15.22    9.61   0
  -8   2   9   33.64    9.69   0
  -8  13   9    6.72    8.50   0
  -8  14   9  120.38   13.68   0
  -8  15   9   21.88   12.90   0
  -8  16   9  -14.88   12.97   0
  -8  25   8   40.97   14.60   0
  -8  30   7    7.29   15.03   0
  -8  34   6   -1.95   16.06   0
  -7  -3   8   33.57    6.88   0
  -7  19   8   47.06   11.84   0
  -7  20   8   45.24   13.64   0
  -7  21   8    3.43   11.75   0
  -7  27   7   -1.52   13.65   0
  -7  31   6   74.18   14.52   0
  -7  32   6   60.92   14.48   0
  -7  35   5   15.25   15.35   0
  -7  38   4    1.28   15.26   0
  -6   6   8   41.19    7.77   0
  -6   7   8   -2.77    8.15   0
  -6   8   8   18.47    9.15   0
  -6   9   8  172.53   11.07   0
  -6  10   8  189.86   11.10   0
  -6  22   7    7.28   12.21   0
  -6  28   6    8.06   13.19   0
  -6  32   5  100.72   15.01   0
  -6  35   4   50.19   14.53   0
  -5  -7   6    2.31    4.13   0
  -5   2   7   11.65    6.18   0
  -5   3   7  177.31    8.47   0
  -5  13   7   81.25   10.35   0
  -5  14   7   59.53   10.31   0
  -5  15   7  164.48   11.94   0
  -5  23   6  156.59   14.25   0
  -5  24   6    3.16   10.69   0
  -5  28   5  152.77   13.32   0
  -5  29   5    3.81   11.08   0
  -5  32   4   17.50   13.19   0
  -5  35   3   75.75   13.59   0
  -4  23   5  123.66   10.90   0
  -4  24   5   41.02   10.73   0
  -4  28   4   86.40   11.59   0
  -4  32   3  278.18   15.94   0
  -4  34   2   67.67   12.83   0
  -3   1   5   -2.04    4.26   0
  -3  27   3  206.77   11.73   0
  -3  30   2  787.23   17.69   0
  -2   6   4   17.57    4.80   0
  -2   7   4   49.22    4.12   0
  -2   9   4  266.07    7.20   0
  -2  21   3   35.99    7.41   0
  -1  17   2  413.10    9.33   0
  -1  22   1  169.44    7.61   0
   0  17   0   -1.59    4.52   0
 -12  11  11   -2.70   14.11   0
 -12  12  11   -0.08   15.66   0
 -10  17  10   26.26   14.68   0
 -10  18  10   11.63   16.28   0
 -10  19  10   -0.78   16.01   0
  -9   7  10   -2.56   12.63   0
  -9   8  10   30.62   11.76   0
  -9   9  10   56.13   11.74   0
  -9  10  10    0.80   11.45   0
  -9  11  10    0.40   11.83   0
  -9  23   9  -18.13   16.32   0
  -9  24   9   12.98   15.29   0
  -8  17   9    9.01    9.98   0
  -8  18   9  107.01   14.31   0
  -8  19   9   63.08   14.28   0
  -8  26   8    2.57   14.10   0
  -8  27   8   28.58   14.45   0
  -8  31   7   27.63   14.82   0
  -8  32   7   38.14   16.89   0
  -7  22   8   -0.78   13.14   0
  -7  28   7   67.61   14.97   0
  -7  29   7    5.40   12.98   0
  -7  33   6   16.48   16.73   0
  -7  36   5    8.74   15.10   0
  -7  39   4   32.98   16.55   0
  -6   4   8   15.80    7.74   0
  -6  12   8    7.96    9.35   0
  -6  13   8  316.50   14.20   0
  -6  15   8    3.96   11.13   0
  -6  24   7   13.79   12.74   0
  -6  29   6   18.85   13.53   0
  -6  30   6  339.08   17.19   0
  -6  33   5   32.98   14.73   0
  -6  36   4    5.05   13.86   0
  -5   0   7    3.31    5.39   0
  -5   1   7   47.94    6.26   0
  -5  16   7  448.85   13.67   0
  -5  17   7   20.80   10.92   0
  -5  18   7   49.27   11.42   0
  -5  30   5    4.21   12.77   0
  -5  33   4    4.30   12.81   0
  -5  36   3   40.64   14.34   0
  -4  17   6   27.09    7.19   0
  -4  18   6  455.81   14.63   0
  -4  19   6   16.73    9.44   0
  -4  25   5   38.33   11.16   0
  -4  33   3   13.24   12.19   0
  -3   0   5   -0.25    4.01   0
  -3  18   5   47.61    8.94   0
  -3  24   4   -1.37    9.12   0
  -3  31   2    8.37    9.62   0
  -2  14   4  504.36   11.52   0
  -2  15   4  231.80    9.26   0
  -1  -1   2  561.92    4.81   0
  -1  23   1   13.16    5.99   0
  -1  26   0   28.95    6.33   0
   0  18   0  147.39    5.87   0
   1  15  -3   35.13    1.73   0
 -11   9  11   25.61   15.70   0
 -11  10  11    8.59   15.00   0
 -11  11  11   10.02   14.38   0
 -11  12  11   13.13   15.95   0
 -11  13  11    6.70   15.88   0
 -11  14  11   14.33   14.24   0
 -10  20  10   55.37   15.59   0
 -10  21  10    9.72   17.65   0
  -9   4  10    1.93   11.19   0
  -9   5  10    8.08   12.03   0
  -9   6  10   -6.78   10.78   0
  -9  12  10   73.98   13.57   0
  -9  13  10  133.71   15.49   0
  -9  14  10    6.57   14.04   0
  -9  15  10    6.16   14.95   0
  -9  16  10  105.73   16.29   0
  -9  17  10  138.79   15.68   0
  -9  25   9   22.17   16.38   0
  -9  26   9   67.22   16.96   0
  -8  20   9   12.74   12.57   0
  -8  21   9   39.31   15.04   0
  -8  22   9   18.28   13.32   0
  -8  28   8    0.99   15.39   0
  -8  29   8    8.94   14.51   0
  -7   5   9    1.06    8.24   0
  -7   6   9   15.29    9.52   0
  -7   7   9    3.11    9.86   0
  -7   8   9   14.79    9.49   0
  -7   9   9   21.02    9.88   0
  -7  10   9   20.35   10.60   0
  -7  11   9   12.47   10.60   0
  -7  12   9   -2.22   11.01   0
  -7  13   9   30.43   12.24   0
  -7  14   9   64.48   11.58   0
  -7  24   8   -0.79   13.59   0
  -7  25   8    8.79   12.30   0
  -7  30   7   18.73   15.23   0
  -7  34   6   98.82   17.24   0
  -7  37   5  105.83   17.05   0
  -6  16   8   19.58    7.84   0
  -6  17   8  163.66   13.71   0
  -6  18   8  184.64   14.99   0
  -6  19   8   12.11   11.61   0
  -6  26   7   -6.60   12.91   0
  -6  31   6   12.99   15.05   0
  -6  34   5   34.89   15.10   0
  -6  37   4   94.76   16.01   0
  -5  -8   6    0.97    4.26   0
  -5  -1   7   46.84    5.95   0
  -5  20   7  474.19   16.78   0
  -5  26   6    3.87   11.54   0
  -5  27   6  128.20   13.33   0
  -5  31   5    3.46   12.87   0
  -5  34   4   11.23   13.02   0
  -4 -12   4   19.18    1.57   0
  -4  -8   5   22.62    3.17   0
  -4  -2   6   32.34    4.74   0
  -4  20   6   13.42    9.99   0
  -4  26   5   -4.49   10.63   0
  -4  27   5   -5.21    9.71   0
  -4  30   4    4.51   10.66   0
  -4  31   4    5.87   12.48   0
  -4  34   3    5.06   12.57   0
  -3  -1   5    0.98    3.81   0
  -3  20   5   93.31   10.18   0
  -3  25   4   57.63    9.82   0
  -3  26   4    0.19    8.63   0
  -3  32   2   58.62   11.00   0
  -2   2   4   86.84    4.71   0
  -2  18   4  522.43   12.71   0
  -2  27   2  277.89   11.45   0
  -2  30   1    2.01    8.91   0
  -1  24   1   32.40    6.57   0
  -1  27   0   13.42    5.99   0
   0   8   1  414.52    5.78   0
   0  10   1   10.09    3.09   0
   0  11   1 1744.92   12.43   0
   0  19   0   -2.24    4.67   0
   0  22  -1  248.19    6.47   0
 -11  15  11    6.68   14.24   0
  -9  18  10   -2.12   16.32   0
  -9  19  10   76.05   17.02   0
  -9  20  10   58.94   15.05   0
  -8  23   9   34.92   14.82   0
  -8  24   9    6.05   14.66   0
  -8  30   8    0.02   16.68   0
  -7   4   9   24.29    9.41   0
  -7  15   9   -4.01   10.77   0
  -7  16   9   -6.00   12.41   0
  -7  17   9   51.40   13.06   0
  -7  18   9  136.87   13.34   0
  -7  26   8   14.80   14.64   0
  -7  31   7   15.31   15.90   0
  -7  35   6   87.40   16.45   0
  -7  38   5   19.18   15.36   0
  -6  -1   8    8.20    6.69   0
  -6  20   8    5.91   13.04   0
  -6  21   8    6.68   12.72   0
  -6  27   7   -0.30   13.28   0
  -6  28   7    3.98   12.12   0
  -6  32   6   21.35   15.45   0
  -6  35   5    0.99   13.20   0
  -6  36   5   33.91   16.02   0
  -6  38   4   15.33   15.25   0
  -5  -2   7    7.78    5.49   0
  -5  21   7    8.68    8.02   0
  -5  22   7   15.42   12.07   0
  -5  28   6    8.50   12.02   0
  -5  32   5  236.43   16.82   0
  -5  35   4   -4.18   13.06   0
  -4  22   6  132.30   12.41   0
  -4  23   6    0.74    9.77   0
  -4  28   5   52.14   12.19   0
  -4  32   4   65.57   11.72   0
  -3  -2   5   82.55    4.64   0
  -3  22   5    7.80    8.92   0
  -3  27   4   26.90   10.17   0
  -3  30   3   15.78   10.09   0
  -3  33   2    2.88   10.70   0
  -2  25   3  134.78    9.67   0
  -2  28   2   10.04    8.01   0
  -1   8   3   79.86    5.36   0
  -1  11   3   17.89    4.83   0
  -1  14   3    9.59    5.52   0
  -1  21   2   59.62    6.52   0
   0   7   1  374.05    5.26   0
   0  12   1  129.09    4.73   0
   0  13   1   34.64    3.95   0
   0  20   0   21.03    5.25   0
   0  23  -1    1.84    5.07   0
 -10   8  11    4.00   14.31   0
 -10   9  11   45.76   15.68   0
 -10  10  11   -0.60   13.49   0
 -10  11  11   18.05   14.35   0
 -10  12  11    9.47   14.92   0
 -10  13  11   17.30   15.43   0
 -10  14  11   -0.36   14.85   0
 -10  15  11   44.30   15.80   0
 -10  16  11   -5.94   14.40   0
  -9  21  10   96.71   17.19   0
  -9  22  10   -0.75   16.17   0
  -9  23  10   62.11   15.56   0
  -8   5  10   -0.45   11.11   0
  -8   6  10   12.69   10.26   0
  -8   7  10   11.74   11.41   0
  -8   8  10    5.63   11.49   0
  -8   9  10    2.12   12.06   0
  -8  10  10   28.64   12.60   0
  -8  12  10   36.48   13.33   0
  -8  13  10   16.71   13.37   0
  -8  14  10  153.06   15.39   0
  -8  15  10   19.61   14.89   0
  -8  16  10   73.04   13.90   0
  -8  25   9   68.90   15.86   0
  -8  26   9   -8.30   15.43   0
  -7   0   9   -4.29    7.99   0
  -7   1   9   31.93    8.81   0
  -7  19   9    1.82   11.84   0
  -7  20   9   61.66   13.22   0
  -7  21   9    7.67   11.80   0
  -7  27   8   -3.46   13.26   0
  -7  28   8   10.52   15.01   0
  -7  32   7   64.00   15.22   0
  -7  33   7    0.67   15.92   0
  -7  36   6   15.47   15.77   0
  -6  -2   8   10.18    6.14   0
  -6  23   8  -11.67   13.28   0
  -6  29   7   41.74   14.03   0
  -6  33   6   -2.59   15.36   0
  -6  37   5  101.21   15.03   0
  -6  39   4   96.11   16.96   0
  -5  -3   7  163.73    7.05   0
  -5  10   8   45.81    9.55   0
  -5  11   8    3.99    9.18   0
  -5  23   7    3.92    8.71   0
  -5  24   7  253.46   15.88   0
  -5  29   6   12.27   12.61   0
  -5  30   6  139.00   14.13   0
  -5  33   5   -2.04   13.66   0
  -5  36   4   17.12   13.59   0
  -4   6   7   33.45    7.36   0
  -4  11   7   10.37    8.58   0
  -4  12   7  256.04   11.95   0
  -4  13   7    0.31    8.82   0
  -4  24   6   -1.79   11.40   0
  -4  29   5   18.37   11.45   0
  -4  33   4   -4.60   12.29   0
  -4  35   3    3.19   11.50   0
  -3   9   6   55.28    7.09   0
  -3  10   6   37.85    7.45   0
  -3  28   4    3.21    9.63   0
  -2   0   4  178.53    5.08   0
  -2  26   3    3.72    8.23   0
  -2  29   2  102.33    9.78   0
  -1  15   3   38.62    5.75   0
  -1  22   2   30.10    6.78   0
  -1  23   2    0.17    6.26   0
  -1  26   1   79.01    7.31   0
   0   6   1  201.35    3.92   0
   0  15   1  320.41    7.02   0
   0  16   1   22.50    5.01   0
   0  21   0   -1.62    5.13   0
 -10  17  11   14.91   14.77   0
 -10  18  11    3.38   16.50   0
  -8   3  10    4.34   10.82   0
  -8   4  10    0.42   10.81   0
  -8  17  10   60.66   16.16   0
  -8  18  10  194.98   17.06   0
  -8  19  10   16.58   15.19   0
  -8  20  10   58.27   14.35   0
  -8  27   9    0.23   15.93   0
  -8  28   9   40.28   17.13   0
  -7  -1   9   26.59    7.90   0
  -7  22   9   11.05   14.09   0
  -7  23   9   10.45   14.69   0
  -7  29   8    7.12   15.57   0
  -7  30   8   17.90   14.29   0
  -7  34   7   10.39   15.85   0
  -6  -3   8   16.77    6.10   0
  -6   9   9   44.10   10.60   0
  -6  10   9   29.33   10.34   0
  -6  11   9   72.65   11.32   0
  -6  12   9    1.93   10.55   0
  -6  13   9    7.87   10.81   0
  -6  14   9    0.10   10.87   0
  -6  24   8   15.89   12.52   0
  -6  25   8   32.57   14.31   0
  -6  30   7   -3.96   13.59   0
  -6  31   7    0.73   14.81   0
  -6  34   6  149.63   15.85   0
  -6  35   6   -1.09   13.42   0
  -6  38   5   53.61   15.97   0
  -5  -4   7  118.12    5.98   0
  -5   6   8   43.71    8.30   0
  -5   7   8   57.09    8.34   0
  -5  14   8   55.92    8.52   0
  -5  15   8   34.92   11.19   0
  -5  16   8  105.03   12.74   0
  -5  17   8   -5.91   11.62   0
  -5  18   8   80.45   11.28   0
  -5  25   7    5.88   11.55   0
  -5  26   7   60.30   12.89   0
  -5  31   6   58.45   14.66   0
  -5  34   5   -7.04   12.55   0
  -5  35   5    3.52   14.83   0
  -5  37   4   17.57   13.47   0
  -4   3   7  209.76    8.25   0
  -4   4   7   -3.03    6.15   0
  -4   5   7    7.89    6.11   0
  -4  16   7  380.43   12.16   0
  -4  17   7   55.80   10.57   0
  -4  19   7   55.51   10.33   0
  -4  25   6   -2.42    9.82   0
  -4  26   6   -1.80   11.76   0
  -4  30   5   -3.92   12.57   0
  -4  31   5   64.14   11.93   0
  -4  34   4    5.02   12.40   0
  -3  -3   5   73.70    4.26   0
  -3   5   6  587.83   11.45   0
  -3  16   6   -4.03    8.57   0
  -3  17   6  246.92   11.75   0
  -3  18   6    8.76    8.27   0
  -3  24   5   -4.86    7.27   0
  -3  25   5   -3.48   10.15   0
  -3  29   4    1.40   10.38   0
  -2  -1   4   35.90    3.49   0
  -2  13   5   14.13    6.73   0
  -2  22   4   81.25    9.04   0
  -2  23   4    0.98    8.40   0
  -2  27   3  106.41    9.69   0
  -2  30   2  319.47   12.88   0
  -1  -2   2  334.17    3.50   0
  -1   4   3   85.95    3.68   0
  -1  18   3   15.95    6.62   0
  -1  19   3   72.80    6.99   0
  -1  24   2  196.24    9.26   0
  -1  27   1   52.64    7.26   0
   0  17   1  187.95    6.24   0
   0  22   0    1.19    5.43   0
   1  11  -2   52.51    1.65   0
  -9   7  11    4.00   11.43   0
  -9   8  11    9.17   13.19   0
  -9   9  11   19.37   13.40   0
  -9  10  11   -6.94   12.93   0
  -9  11  11   15.37   13.68   0
  -9  12  11   22.42   13.82   0
  -9  13  11    4.28   14.45   0
  -9  14  11    8.64   14.93   0
  -9  15  11   99.47   15.70   0
  -9  16  11    4.42   13.49   0
  -8  21  10   80.07   16.18   0
  -8  22  10  114.71   17.41   0
  -8  23  10   32.25   14.36   0
  -7  24   9   28.53   13.74   0
  -7  26   9   -1.98   13.40   0
  -7  31   8   19.37   17.01   0
  -6  -4   8   17.02    5.65   0
  -6   5   9    0.09    8.85   0
  -6   6   9  169.19   11.10   0
  -6  15   9   48.14   11.46   0
  -6  16   9   16.19   11.98   0
  -6  17   9   -0.86   12.04   0
  -6  18   9   33.22   12.61   0
  -6  19   9    3.78   11.08   0
  -6  26   8   22.53   12.63   0
  -6  27   8   14.07   13.86   0
  -6  32   7   12.03   16.58   0
  -6  36   6    0.76   15.07   0
  -6  39   5   11.92   15.31   0
  -5  -5   7   32.99    5.05   0
  -5  19   8   21.69   11.96   0
  -5  20   8  -13.02   12.01   0
  -5  27   7   12.74   12.82   0
  -5  28   7    8.89   13.39   0
  -5  32   6    0.74   14.42   0
  -5  36   5  130.90   15.27   0
  -5  38   4   -3.75   14.70   0
  -4  -5   6  365.30    7.76   0
  -4   2   7   12.91    5.76   0
  -4  20   7  132.38   12.80   0
  -4  21   7   42.22   12.10   0
  -4  27   6    2.36   12.07   0
  -4  28   6    9.64   10.93   0
  -4  32   5   81.35   13.84   0
  -4  35   4    5.37   12.57   0
  -3  -4   5    6.39    3.92   0
  -3  19   6   37.49    9.49   0
  -3  20   6   15.51    9.56   0
  -3  26   5   40.16   10.86   0
  -3  27   5   18.07    9.35   0
  -3  30   4    7.33   11.05   0
  -3  33   3   21.25   10.51   0
  -2   8   5  190.77    6.84   0
  -2  28   3   40.04    9.37   0
  -2  31   2  216.39   11.97   0
  -1   3   3  258.66    5.07   0
  -1  20   3  146.04    8.28   0
  -1  25   2    4.47    7.20   0
   0   4   1  294.52    3.87   0
   0  18   1  358.36    8.12   0
   0  19   1  306.87    7.85   0
   0  23   0   -3.14    5.61   0
   1  12  -2   -0.67    1.46   0
   1  13  -2  363.99    3.77   0
   1  17  -3  427.80    4.12   0
  -9   6  11   -0.10   11.35   0
  -9  17  11    4.76   13.55   0
  -9  18  11    5.65   16.27   0
  -9  19  11   51.07   16.80   0
  -9  20  11    6.13   16.52   0
  -8  24  10   -0.33   15.79   0
  -8  25  10   17.87   17.06   0
  -7   6  10   -2.34    9.92   0
  -7   7  10    3.34   10.17   0
  -7   8  10   19.57   10.99   0
  -7   9  10   14.33   11.11   0
  -7  10  10   17.70   11.83   0
  -7  11  10   10.94   11.97   0
  -7  12  10   17.08   12.26   0
  -7  13  10   -0.29   12.98   0
  -7  14  10  124.28   14.34   0
  -7  15  10   13.78   13.49   0
  -7  16  10   75.81   14.44   0
  -7  17  10   15.13   13.09   0
  -7  18  10  190.84   15.04   0
  -7  27   9   90.32   16.86   0
  -7  28   9   -2.05   13.79   0
  -7  32   8   30.36   15.64   0
  -6   2   9  521.64   13.79   0
  -6  20   9   -7.14   12.88   0
  -6  21   9   -1.21   13.50   0
  -6  22   9   61.58   12.84   0
  -6  28   8   22.03   13.27   0
  -6  29   8  163.75   16.92   0
  -6  33   7   -3.36   15.70   0
  -6  34   7   -2.69   14.66   0
  -6  37   6    7.99   15.48   0
  -5   1   8   63.00    7.26   0
  -5  22   8   61.24   13.71   0
  -5  23   8   41.27   13.50   0
  -5  29   7   -7.22   13.50   0
  -5  33   6    7.01   13.46   0
  -5  34   6  151.52   15.37   0
  -5  37   5   -5.67   14.82   0
  -4   0   7   -2.34    6.21   0
  -4  22   7    9.62   10.22   0
  -4  23   7   35.63   12.02   0
  -4  24   7   18.16   11.51   0
  -4  29   6    4.81   11.86   0
  -4  33   5    5.28   13.01   0
  -4  36   4   -4.60   13.67   0
  -3  21   6  172.60   10.04   0
  -3  22   6    0.11   10.27   0
  -3  23   6   62.04   10.36   0
  -3  28   5    3.40   10.76   0
  -3  32   4    8.43   11.87   0
  -3  35   3   14.69   13.32   0
  -2  -2   4   87.87    3.88   0
  -2   4   5   -2.38    5.02   0
  -2   5   5  410.29    9.04   0
  -2  20   5  279.08   12.04   0
  -2  25   4  142.27   10.02   0
  -2  26   4    6.04    8.79   0
  -2  30   3   -8.09    8.64   0
  -2  32   2   -1.79   10.00   0
  -1  21   3  141.54    7.16   0
  -1  22   3    8.33    7.12   0
   0  20   1   61.19    5.55   0
   0  24   0   98.11    6.94   0
   1  14  -2  206.74    3.29   0
   1  15  -2    6.86    2.29   0
 -10  10  12   -4.95   15.80   0
 -10  11  12   17.11   13.90   0
 -10  12  12   41.52   14.58   0
 -10  13  12    7.62   13.54   0
 -10  14  12    1.40   13.73   0
  -8  10  11    3.39   13.60   0
  -8  11  11   -5.24   12.12   0
  -8  12  11   17.33   12.66   0
  -8  13  11   20.14   12.12   0
  -8  14  11   49.09   13.35   0
  -8  15  11    1.94   12.79   0
  -7   3  10    3.40   10.34   0
  -7   4  10  122.97   11.53   0
  -7   5  10   14.85   10.22   0
  -7  19  10   14.93   12.69   0
  -7  20  10   28.56   14.89   0
  -7  21  10   -9.18   14.04   0
  -7  22  10  151.09   15.79   0
  -7  29   9   48.41   17.33   0
  -6   1   9   70.31    8.61   0
  -6  23   9   -6.06   13.70   0
  -6  30   8   16.29   15.78   0
  -6  31   8   72.21   14.90   0
  -6  35   7   -6.20   15.51   0
  -6  38   6   25.48   17.25   0
  -5  -6   7   32.91    4.75   0
  -5  -1   8   63.60    7.99   0
  -5   0   8  121.96    7.64   0
  -5  24   8   57.65   12.22   0
  -5  25   8   13.05   13.13   0
  -5  30   7   33.28   13.22   0
  -5  31   7   15.86   15.81   0
  -5  35   6    5.28   15.13   0
  -5  38   5   17.48   14.41   0
  -4  -6   6   38.67    4.47   0
  -4  -1   7  149.36    7.76   0
  -4  11   8  226.69   11.77   0
  -4  12   8  210.96   11.69   0
  -4  13   8   19.86    8.92   0
  -4  14   8    5.19    9.42   0
  -4  26   7   -1.96   11.48   0
  -4  30   6   11.91   12.87   0
  -4  31   6   -0.62   12.31   0
  -4  34   5    3.94   13.68   0
  -4  37   4    5.17   13.40   0
  -3  24   6   16.26   10.91   0
  -3  25   6   33.50   10.02   0
  -3  29   5   -0.62   11.47   0
  -3  33   4   40.61   12.92   0
  -2  21   5   35.12    9.00   0
  -2  22   5   54.00    9.55   0
  -2  27   4   10.36    9.06   0
  -2  31   3   53.55   10.16   0
  -1   1   3  695.67    7.34   0
  -1  10   4  232.07    7.86   0
  -1  11   4   11.75    5.70   0
  -1  12   4  696.46   11.92   0
  -1  13   4    0.66    5.87   0
  -1  14   4  100.74    7.42   0
  -1  15   4  141.03    7.85   0
  -1  16   4  259.67    9.41   0
   0  11   2   51.33    4.40   0
   0  12   2  965.95   10.97   0
   0  14   2   92.96    5.41   0
   0  15   2  346.41    8.11   0
   0  21   1    8.42    5.09   0
   0  22   1  248.70    8.05   0
   0  25   0    3.37    5.71   0
   1  16  -2  123.85    3.36   0
  -8   5  11   -5.87   12.62   0
  -8   6  11   13.07   12.03   0
  -8   7  11    7.42   12.05   0
  -8   8  11   -3.33   12.18   0
  -8   9  11    4.63   11.68   0
  -8  16  11   75.82   14.73   0
  -8  17  11   28.13   15.72   0
  -8  18  11   21.71   15.65   0
  -8  19  11   -7.82   16.34   0
  -8  20  11   63.45   16.47   0
  -7   2  10   -1.64    9.81   0
  -7  23  10   36.87   15.33   0
  -7  24  10   15.51   14.21   0
  -7  25  10    9.27   13.01   0
  -6  25   9   12.63   13.19   0
  -6  26   9   24.13   15.38   0
  -6  27   9   48.76   13.39   0
  -6  32   8  -22.48   17.13   0
  -6  36   7    1.79   16.40   0
  -5  -2   8    2.43    6.59   0
  -5   8   9    0.62    8.81   0
  -5  11   9   11.04    9.85   0
  -5  12   9   -0.93   10.12   0
  -5  13   9   31.76   11.14   0
  -5  14   9   12.79   10.64   0
  -5  15   9    6.09   10.98   0
  -5  17   9    9.91   12.12   0
  -5  18   9   40.39   12.23   0
  -5  26   8   14.14    9.84   0
  -5  27   8  103.36   14.98   0
  -5  32   7   27.26   14.93   0
  -5  33   7    5.46   14.14   0
  -5  36   6    5.06   14.63   0
  -5  39   5    9.13   15.21   0
  -4   7   8  243.81   10.81   0
  -4  10   8   -2.19    8.38   0
  -4  15   8   30.44    7.78   0
  -4  16   8  133.20   12.18   0
  -4  17   8    2.75   10.72   0
  -4  18   8   17.60   11.38   0
  -4  19   8    0.39   11.49   0
  -4  27   7   39.22   12.43   0
  -4  32   6    7.92   13.55   0
  -4  35   5   96.09   14.91   0
  -3  -5   5   47.04    3.41   0
  -3  12   7   27.93    8.48   0
  -3  13   7  213.53   10.74   0
  -3  15   7   24.30    9.35   0
  -3  16   7   -9.89    9.40   0
  -3  26   6   -1.79   11.24   0
  -3  30   5   27.95   11.38   0
  -3  31   5  168.71   14.07   0
  -3  34   4   18.82   12.10   0
  -2  23   5   98.91    9.76   0
  -2  24   5   49.84    9.95   0
  -2  28   4    9.70    8.68   0
  -2  29   4    7.89    9.95   0
  -1   7   4  475.79    9.05   0
  -1  19   4  169.42    8.93   0
  -1  29   2   75.52    9.91   0
   0   8   2  766.13    8.68   0
   0   9   2 1400.15   11.85   0
   0  16   2  502.79    9.56   0
   0  17   2  621.59   10.62   0
   0  18   2    8.45    5.21   0
   0  23   1    0.67    5.66   0
   0  26   0   47.83    6.87   0
   1  17  -2  410.68    5.30   0
  -9  11  12    7.44   15.05   0
  -9  12  12    9.10   12.89   0
  -9  13  12   -0.63   13.68   0
  -9  14  12    1.45   13.53   0
  -9  15  12   -1.36   13.61   0
  -9  16  12   10.11   13.77   0
  -8  21  11   29.94   15.19   0
  -8  22  11   -8.30   17.53   0
  -7  26  10   74.95   17.02   0
  -7  27  10   26.97   16.35   0
  -6   7  10    5.63   11.00   0
  -6   8  10    1.80   10.30   0
  -6   9  10   13.91   10.42   0
  -6  11  10   20.96   11.39   0
  -6  13  10   12.25   12.09   0
  -6  14  10    9.09   12.10   0
  -6  15  10   57.75   13.55   0
  -6  16  10  120.20   14.11   0
  -6  17  10    6.63   13.06   0
  -6  18  10    2.67   12.90   0
  -6  19  10   80.99   14.58   0
  -6  28   9   -2.67   14.98   0
  -6  29   9   32.87   14.34   0
  -6  33   8  110.35   16.29   0
  -5   7   9  155.38   10.35   0
  -5  19   9    6.94    8.31   0
  -5  20   9   -6.07   13.14   0
  -5  21   9    0.64   12.91   0
  -5  22   9   88.08   12.90   0
  -5  28   8   72.67   11.25   0
  -5  29   8   88.66   15.75   0
  -5  34   7   11.88   14.56   0
  -5  37   6    5.89   15.48   0
  -4 -10   5   95.45    3.23   0
  -4  21   8   14.23   11.91   0
  -4  22   8    3.41   11.80   0
  -4  23   8   32.85   11.50   0
  -4  28   7   23.34   10.16   0
  -4  29   7  144.38   14.83   0
  -4  33   6   38.19   14.59   0
  -4  36   5   31.03   13.24   0
  -4  37   5    9.17   12.28   0
  -3   5   7   29.95    6.25   0
  -3   6   7   22.10    6.85   0
  -3  19   7  119.68    9.16   0
  -3  20   7   16.78   11.06   0
  -3  21   7   -3.97   11.34   0
  -3  22   7  128.03   11.31   0
  -3  27   6   83.73   11.85   0
  -3  28   6   21.15   12.66   0
  -3  32   5   15.48   12.36   0
  -3  35   4   23.94   12.59   0
  -2   9   6  479.48   11.41   0
  -2  11   6    2.53    7.06   0
  -2  16   6   13.11    8.59   0
  -2  17   6   11.35    9.02   0
  -2  18   6  195.04   11.30   0
  -2  25   5    6.64    9.31   0
  -2  26   5  103.55   11.30   0
  -2  30   4    8.27   10.26   0
  -2  33   3  192.15   13.11   0
  -1   0   3    0.66    2.12   0
  -1   5   4   -0.74    4.31   0
  -1   6   4    1.58    3.16   0
  -1  27   3   69.58    8.66   0
  -1  30   2    1.73    9.66   0
   0  19   2  392.17    9.35   0
   0  20   2   37.45    6.06   0
   0  24   1   20.66    5.97   0
  -9   9  12    5.32   13.54   0
  -9  10  12   -3.54   13.30   0
  -7   9  11   14.15   11.42   0
  -7  10  11   21.65   12.34   0
  -7  11  11    1.78   13.32   0
  -7  12  11   27.98   13.86   0
  -7  13  11   55.24   14.71   0
  -7  14  11   63.63   14.97   0
  -7  15  11   -6.42   14.43   0
  -7  16  11   -8.37   15.24   0
  -7  17  11   76.21   15.79   0
  -7  18  11   30.48   16.34   0
  -7  19  11   -7.04   14.01   0
  -6   5  10   16.71   10.07   0
  -6   6  10    4.88   10.03   0
  -6  20  10   96.16   11.59   0
  -6  21  10    8.61   13.62   0
  -6  22  10   10.15   14.33   0
  -6  23  10   31.39   14.86   0
  -6  30   9   12.13   15.77   0
  -6  31   9   84.54   16.15   0
  -5  -3   8    2.80    5.79   0
  -5   4   9    8.76    8.09   0
  -5  24   9   -7.20   13.09   0
  -5  25   9   18.98   13.19   0
  -5  30   8   14.61   13.95   0
  -5  31   8  127.07   17.04   0
  -5  35   7   -1.51   15.58   0
  -5  38   6   12.22   14.03   0
  -5  39   6    7.83   15.60   0
  -4  -3   7  205.06    7.17   0
  -4  24   8   11.08   12.71   0
  -4  25   8   -2.56   13.29   0
  -4  30   7   12.14   12.72   0
  -4  31   7   31.10   14.21   0
  -4  34   6    3.91   12.82   0
  -4  35   6    0.34   14.62   0
  -4  38   5    6.51   14.87   0
  -3  -2   6   89.68    5.38   0
  -3   4   7   11.23    6.14   0
  -3  23   7   14.99   11.79   0
  -3  24   7   41.18   11.69   0
  -3  29   6    2.16   12.23   0
  -3  30   6    0.66   12.80   0
  -3  33   5    9.67   11.79   0
  -3  34   5    8.69   13.65   0
  -3  36   4   78.88   13.92   0
  -2   0   5   -2.69    3.91   0
  -2   7   6  195.51    8.32   0
  -2  19   6  146.25    9.07   0
  -2  20   6   70.24   10.20   0
  -2  21   6  114.57   10.92   0
  -2  27   5   15.80   10.11   0
  -2  28   5   -5.40    9.28   0
  -2  31   4   22.32   11.06   0
  -2  34   3   20.20   11.74   0
  -1  23   4  121.50    9.79   0
  -1  24   4    3.80    8.35   0
  -1  28   3   76.84    9.91   0
  -1  31   2  125.16    9.93   0
   0   6   2 1318.31   10.17   0
   0  21   2  349.55    9.52   0
   0  22   2  181.09    8.03   0
   0  25   1    7.06    5.83   0
   0  26   1   -4.00    7.21   0
   1  12  -1   54.48    2.73   0
   1  13  -1  284.20    4.33   0
   1  15  -1  494.40    6.09   0
   1  16  -1   12.83    2.85   0
   1  19  -2   23.85    3.25   0
  -7   6  11    4.83   10.99   0
  -7   7  11   29.43   12.03   0
  -7   8  11   62.71   11.82   0
  -7  20  11    2.88   14.38   0
  -7  21  11   77.34   16.43   0
  -7  22  11    4.10   16.18   0
  -7  23  11    4.37   15.51   0
  -6   3  10    2.10    8.74   0
  -6   4  10   41.50   10.18   0
  -6  24  10   37.30   14.07   0
  -6  25  10    1.65   15.21   0
  -6  26  10   -4.51   15.41   0
  -5  -4   8  205.18    7.79   0
  -5   2   9  161.86    9.60   0
  -5  26   9   53.94   15.00   0
  -5  27   9   23.57   14.78   0
  -5  32   8   46.18   16.10   0
  -5  33   8   55.27   17.05   0
  -5  36   7    8.21   13.67   0
  -5  37   7    4.41   14.39   0
  -4  -4   7    2.12    5.32   0
  -4   2   8    6.27    6.40   0
  -4  26   8   12.48   12.33   0
  -4  27   8  114.31   15.27   0
  -4  32   7   45.77   15.41   0
  -4  36   6   -7.57   14.25   0
  -4  39   5   77.44   16.38   0
  -3  -9   4  353.46    3.99   0
  -3   3   7  362.19   10.02   0
  -3  25   7    8.79   10.59   0
  -3  26   7   28.98   12.42   0
  -3  31   6   -3.51   12.65   0
  -3  35   5  156.03   15.04   0
  -2  22   6  134.42    9.82   0
  -2  23   6   37.37   10.79   0
  -2  24   6  154.63   12.34   0
  -2  29   5    3.43   10.32   0
  -2  32   4   32.89   11.33   0
  -2  33   4   84.60   11.31   0
  -1   3   4   -0.61    3.84   0
  -1  14   5   63.96    7.93   0
  -1  15   5    1.28    7.48   0
  -1  25   4  144.64   10.40   0
  -1  26   4   53.17    8.50   0
  -1  29   3    9.07    8.75   0
   0   2   1 1580.02    7.18   0
   0  13   3  504.67    9.57   0
   0  14   3   -1.63    5.29   0
   0  17   3  234.67    8.50   0
   0  23   2   75.41    7.02   0
   0  24   2   17.17    6.41   0
   0  27   1   15.25    7.80   0
  -8   9  12    9.77   12.60   0
  -8  10  12   29.91   13.84   0
  -8  11  12    7.23   13.37   0
  -8  12  12   11.35   12.90   0
  -8  13  12    0.30   12.95   0
  -8  14  12   26.52   13.06   0
  -8  15  12    1.76   13.21   0
  -8  16  12   10.04   13.23   0
  -8  17  12    2.14   13.32   0
  -8  18  12   29.55   16.12   0
  -7   4  11   14.52   11.51   0
  -7   5  11    7.20   11.27   0
  -6   2  10   -3.00    9.15   0
  -6  27  10   26.28   15.18   0
  -6  28  10   13.18   16.22   0
  -5  10  10   23.23   10.38   0
  -5  11  10   -8.00   10.74   0
  -5  12  10   43.30   11.54   0
  -5  13  10    7.80   11.24   0
  -5  14  10    2.98   11.68   0
  -5  15  10    1.61   11.99   0
  -5  16  10  112.92   13.64   0
  -5  17  10   12.73   12.15   0
  -5  18  10   -3.39   12.58   0
  -5  19  10    5.28   12.83   0
  -5  20  10  148.19   14.05   0
  -5  28   9   27.34   13.34   0
  -5  29   9  112.37   16.68   0
  -5  34   8   20.21   16.58   0
  -4   0   8    9.17    7.00   0
  -4   1   8  132.92    7.69   0
  -4   9   9  196.35   11.67   0
  -4  11   9    6.53    9.80   0
  -4  12   9    6.35   10.30   0
  -4  14   9   15.67    8.01   0
  -4  15   9    1.73    7.78   0
  -4  16   9   -0.21   11.05   0
  -4  17   9   -0.14   10.61   0
  -4  18   9   69.64   13.18   0
  -4  19   9   -1.92   11.82   0
  -4  20   9   11.67   11.84   0
  -4  21   9    2.63   12.12   0
  -4  28   8   10.11   12.21   0
  -4  29   8   10.42   13.60   0
  -4  33   7   67.95   14.09   0
  -4  34   7   30.37   14.48   0
  -4  37   6   20.42   15.23   0
  -3   1   7  139.99    7.59   0
  -3   2   7    9.30    5.55   0
  -3  10   8   24.10    8.96   0
  -3  12   8   25.39    9.56   0
  -3  14   8    8.12    9.70   0
  -3  17   8   26.24   11.35   0
  -3  18   8    5.91   10.62   0
  -3  20   8   42.97   11.88   0
  -3  27   7    2.50   11.32   0
  -3  28   7   93.83   13.35   0
  -3  32   6    7.62   12.27   0
  -3  33   6   24.41   14.18   0
  -3  36   5    4.34   13.08   0
  -2  25   6   10.89   10.58   0
  -2  26   6  117.57   12.16   0
  -2  30   5  128.93   12.86   0
  -2  31   5   17.90   10.74   0
  -2  34   4  106.85   12.75   0
  -1  -1   3  674.01    6.46   0
  -1  20   5  230.08   11.12   0
  -1  21   5  273.20   12.10   0
  -1  22   5   15.04    8.33   0
  -1  27   4   46.58    9.76   0
  -1  30   3   -2.41    9.26   0
  -1  31   3   11.31   10.35   0
   0  10   3   -4.93    4.68   0
   0  11   3   32.44    4.68   0
   0  20   3  641.44   12.47   0
   0  21   3   78.05    7.93   0
   0  25   2   18.08    6.58   0
   0  28   1   93.68    8.30   0
   1  20  -1   35.89    3.93   0
  -9  13  13    4.58   14.18   0
  -6   0  10  188.25   10.75   0
  -6   9  11   56.32   11.55   0
  -6  10  11   17.93   12.49   0
  -6  11  11   -1.05   11.78   0
  -6  12  11   35.83   13.06   0
  -6  13  11   31.76   13.09   0
  -6  14  11   80.71   14.57   0
  -6  15  11   10.69   13.34   0
  -6  16  11    5.12   14.57   0
  -6  17  11   -9.46   14.87   0
  -6  18  11   86.76   15.60   0
  -6  19  11    7.85   14.98   0
  -6  20  11   13.08   14.27   0
  -6  21  11   45.63   14.94   0
  -5   7  10   -1.56    9.66   0
  -5   8  10   55.03   10.53   0
  -5   9  10   33.35    9.37   0
  -5  21  10    8.34   11.76   0
  -5  22  10    2.20   13.37   0
  -5  23  10    0.29   14.51   0
  -5  24  10   72.10   14.08   0
  -5  30   9    8.48   13.69   0
  -5  31   9   10.82   16.13   0
  -4  -5   7    8.67    5.02   0
  -4   7   9   44.59    8.86   0
  -4   8   9   26.64    8.63   0
  -4  23   9   18.27   13.38   0
  -4  24   9    7.84   13.18   0
  -4  25   9   70.46   13.23   0
  -4  30   8  107.71   15.23   0
  -4  31   8  127.38   16.58   0
  -4  35   7    5.43   14.41   0
  -4  38   6    3.97   13.42   0
  -4  39   6    6.16   13.29   0
  -3   9   8   13.03    6.03   0
  -3  21   8    2.00    8.05   0
  -3  22   8   -5.25   11.83   0
  -3  23   8    3.73   12.05   0
  -3  24   8    4.11   11.27   0
  -3  29   7   23.62   11.98   0
  -3  30   7    6.77   13.43   0
  -3  34   6   15.80   13.22   0
  -3  37   5    7.55   13.30   0
  -2  12   7  294.26   11.78   0
  -2  15   7    0.39    8.38   0
  -2  17   7  383.63   13.79   0
  -2  18   7   26.77    9.67   0
  -2  19   7   14.69   10.31   0
  -2  20   7    9.16   10.60   0
  -2  21   7   95.73   10.59   0
  -2  27   6   -2.41   11.23   0
  -2  28   6  116.67   12.34   0
  -2  32   5   45.25   12.13   0
  -2  35   4   60.20   12.90   0
  -1   2   4   -1.28    3.81   0
  -1   7   5  559.04   10.59   0
  -1  23   5   89.96   10.34   0
  -1  24   5  144.89   10.47   0
  -1  28   4   10.33    9.68   0
  -1  29   4  199.23   12.10   0
  -1  32   3  162.11   12.43   0
   0   8   3  977.29   10.96   0
   0  22   3   74.89    7.42   0
   0  23   3    9.59    6.70   0
   0  26   2   32.23    7.54   0
   1  13   0   48.57    3.82   0
   1  14   0  106.77    4.38   0
   1  15   0   17.12    3.27   0
   1  16   0  327.80    6.19   0
   1  17   0    8.68    4.15   0
   1  18   0   41.10    4.62   0
   1  21  -1   26.65    4.31   0
  -9  12  13   24.53   13.77   0
  -7  11  12   -5.65   13.74   0
  -7  12  12    7.80   13.29   0
  -7  13  12    0.40   14.19   0
  -7  14  12  140.26   16.29   0
  -7  15  12   -4.13   14.68   0
  -7  16  12   21.63   14.22   0
  -7  17  12    3.81   15.24   0
  -7  18  12   64.48   16.99   0
  -7  19  12    7.75   15.69   0
  -7  20  12   11.16   16.08   0
  -6   6  11   -1.20   11.28   0
  -6   7  11    2.52   10.97   0
  -6   8  11   99.63   13.04   0
  -6  22  11   94.85   12.14   0
  -6  23  11    2.79   15.09   0
  -6  24  11   10.24   16.04   0
  -6  25  11   29.37   16.91   0
  -5  -2   9  162.49    9.60   0
  -5   5  10    9.43    9.43   0
  -5   6  10   46.23   10.24   0
  -5  26  10    8.59   14.73   0
  -5  27  10   -2.81   14.21   0
  -5  32   9    7.52   16.09   0
  -4  -1   8  134.21    7.67   0
  -4  26   9   38.79   13.70   0
  -4  27   9    6.91   14.21   0
  -4  32   8    2.33   14.61   0
  -4  33   8   -0.10   15.43   0
  -4  36   7   21.15   13.71   0
  -4  37   7    4.84   15.61   0
  -4  40   6    9.02   15.50   0
  -3  -7   5    8.65    2.86   0
  -3   0   7   -2.19    4.99   0
  -3  25   8  -14.40   12.88   0
  -3  26   8    1.28   12.69   0
  -3  31   7   14.44   12.47   0
  -3  32   7   89.86   15.77   0
  -3  35   6    6.63   13.72   0
  -3  36   6   14.69   12.95   0
  -3  38   5   10.05   13.30   0
  -2  -7   3  101.67    2.14   0
  -2  -5   4  202.62    4.24   0
  -2   2   6    0.23    4.91   0
  -2  22   7   50.53   11.52   0
  -2  23   7    0.56   11.11   0
  -2  24   7   -0.83   11.55   0
  -2  29   6   20.55   12.01   0
  -2  30   6   42.69   12.24   0
  -2  33   5  -10.37   12.18   0
  -2  34   5   97.69   12.77   0
  -2  36   4   20.63   13.13   0
  -1   1   4   10.17    3.39   0
  -1  25   5  122.83   10.19   0
  -1  26   5   63.52   10.57   0
  -1  30   4  233.97   12.81   0
   0   7   3    8.16    4.02   0
   1  12   0   87.41    3.48   0
   1  20   0  352.10    7.72   0
   1  22  -1  171.39    5.92   0
  -7   7  12   57.19   12.74   0
  -7   9  12    3.33   12.86   0
  -6   5  11   52.22   11.18   0
  -5   3  10    3.32    8.18   0
  -5   4  10    4.97    8.88   0
  -5  28  10    2.16   13.50   0
  -5  29  10    3.55   16.40   0
  -4  -2   8    3.14    5.84   0
  -4  14  10   95.30   11.90   0
  -4  15  10   38.32   12.05   0
  -4  16  10   57.02   12.79   0
  -4  17  10   43.12   12.25   0
  -4  18  10   38.01   11.96   0
  -4  19  10   23.56   11.62   0
  -4  28   9   -1.77   13.21   0
  -4  29   9   91.77   16.16   0
  -4  30   9   -0.89   13.56   0
  -4  34   8   67.45   16.36   0
  -4  35   8   66.68   14.34   0
  -4  38   7   19.10   15.84   0
  -3  -1   7  140.21    6.66   0
  -3  15   9   15.61    9.98   0
  -3  16   9    4.49    9.99   0
  -3  17   9    2.93   10.35   0
  -3  27   8   15.20    9.93   0
  -3  28   8   -4.69   13.16   0
  -3  29   8   10.61   12.13   0
  -3  33   7    7.38   13.71   0
  -3  34   7   10.30   12.50   0
  -3  37   6   11.97   14.17   0
  -2   1   6  789.86   11.42   0
  -2   6   7   17.44    6.40   0
  -2  25   7   48.02   11.38   0
  -2  26   7   67.96   12.05   0
  -2  27   7    9.45   10.85   0
  -2  31   6   36.16   12.50   0
  -2  32   6   14.34   11.15   0
  -2  35   5    2.49   12.59   0
  -1   4   5    9.42    4.44   0
  -1  12   6   35.65    7.81   0
  -1  16   6   26.58    6.93   0
  -1  18   6    3.22    8.42   0
  -1  19   6  717.03   16.67   0
  -1  20   6   14.71    9.26   0
  -1  27   5   70.14    9.95   0
  -1  28   5   18.67    9.81   0
  -1  31   4    3.58    9.95   0
  -1  32   4   82.36   11.38   0
   0   3   2  694.79    6.62   0
   0  12   4   14.36    5.51   0
   0  16   4   -1.51    4.42   0
   0  17   4   40.93    5.07   0
   0  18   4   33.62    6.55   0
   0  19   4    6.44    6.84   0
   0  27   3  132.56   10.57   0
   0  30   2    4.79    9.19   0
   1   9  -1    5.48    1.62   0
   1  11   0    7.84    2.43   0
   1  16   1    7.91    4.58   0
   1  17   1   96.83    5.77   0
   1  21   0    1.23    4.22   0
   1  22   0    7.09    5.11   0
  -8  10  13    4.45   14.35   0
  -8  11  13   -0.78   15.16   0
  -8  12  13   36.71   15.03   0
  -8  13  13    1.91   12.87   0
  -8  14  13   -1.81   13.00   0
  -7   6  12  119.22   13.94   0
  -6   3  11   -6.53   10.45   0
  -6  16  12    1.69   15.07   0
  -6  17  12   14.88   15.82   0
  -5  -3   9  235.18    9.09   0
  -5   2  10   36.98    8.63   0
  -5  10  11    1.20   12.03   0
  -5  11  11    5.75   11.14   0
  -5  12  11    3.03   11.98   0
  -5  13  11   95.64   14.39   0
  -5  14  11    4.01   13.48   0
  -5  15  11    1.31   12.94   0
  -5  16  11   13.31   13.60   0
  -5  17  11   21.82   14.14   0
  -5  18  11   63.22   14.28   0
  -5  19  11   -0.58   13.85   0
  -5  20  11   23.39   14.61   0
  -5  21  11    0.65   14.22   0
  -5  22  11   19.16   15.06   0
  -5  23  11    0.99   13.76   0
  -4  -9   6    5.04    3.48   0
  -4  10  10  103.05   11.64   0
  -4  11  10   27.15   10.87   0
  -4  13  10   23.08    8.56   0
  -4  20  10   82.14   12.67   0
  -4  21  10   21.29   13.63   0
  -4  22  10    1.39   13.47   0
  -4  23  10    1.25   14.02   0
  -4  31   9   -1.97   15.69   0
  -4  32   9   -3.34   14.47   0
  -4  36   8   -0.16   15.86   0
  -3  -5   6  600.74    8.40   0
  -3  -2   7    9.51    5.63   0
  -3  10   9   71.41    9.79   0
  -3  12   9   18.10   10.44   0
  -3  13   9  116.77   12.18   0
  -3  14   9   74.23    8.44   0
  -3  18   9   -2.47    8.27   0
  -3  19   9   11.48   10.98   0
  -3  20   9   15.39   12.53   0
  -3  22   9   11.97   13.33   0
  -3  23   9   21.03   13.33   0
  -3  30   8    9.47   14.80   0
  -3  31   8   13.37   15.01   0
  -3  35   7    3.71   13.96   0
  -3  38   6    9.14   14.25   0
  -2   0   6   48.48    5.34   0
  -2   5   7   30.60    6.63   0
  -2  14   8  224.38   12.58   0
  -2  16   8    0.81    9.77   0
  -2  17   8   -7.69   10.63   0
  -2  19   8   26.90   11.14   0
  -2  20   8    7.09    9.97   0
  -2  28   7   20.63   12.46   0
  -2  29   7   37.61   12.90   0
  -2  33   6    0.93   12.78   0
  -2  36   5   33.26   13.20   0
  -1  23   6  564.92   15.78   0
  -1  25   6   -7.67   10.54   0
  -1  29   5  102.80   11.79   0
  -1  30   5    1.73   10.98   0
  -1  33   4   45.79   10.86   0
   0   1   1  413.65    3.47   0
   0  10   4  426.94    9.33   0
   0  24   4  171.39   10.12   0
   0  28   3  406.18   12.99   0
   1  10   0  236.96    4.06   0
   1  13   1  233.42    5.59   0
   1  14   1 1315.90   11.73   0
   1  15   1   83.94    4.71   0
   1  18   1 1004.13   11.74   0
   1  19   1  234.42    7.09   0
   1  20   1   23.80    4.84   0
   1  21   1  122.47    6.98   0
   1  23   0   18.13    4.65   0
   1  24   0  228.36    7.73   0
  -6  10  12   84.51   12.45   0
  -6  11  12   80.62   13.87   0
  -6  12  12    6.78   12.88   0
  -6  13  12    7.14   13.89   0
  -6  14  12   25.11   13.42   0
  -6  15  12   48.52   13.39   0
  -6  18  12    5.97   13.17   0
  -6  19  12   12.80   13.59   0
  -6  20  12    3.19   14.38   0
  -6  21  12   24.92   16.67   0
  -5   1  10   36.16    8.64   0
  -5   8  11   -6.72   11.36   0
  -5   9  11  136.49   13.28   0
  -5  24  11    3.33   13.49   0
  -5  25  11   14.78   15.72   0
  -5  26  11    9.33   15.65   0
  -4   8  10   12.81    9.58   0
  -4  25  10    6.31   13.73   0
  -4  26  10   12.45   14.62   0
  -4  27  10    4.43   14.62   0
  -4  33   9   74.93   17.87   0
  -3   2   8   12.75    6.34   0
  -3   8   9   98.43   10.22   0
  -3   9   9   78.22    9.97   0
  -3  24   9    5.62    9.79   0
  -3  25   9  153.74   15.22   0
  -3  26   9    4.99   13.28   0
  -3  27   9   17.77   12.34   0
  -3  32   8   -3.10   15.41   0
  -3  33   8   14.47   14.12   0
  -3  36   7   17.31   15.27   0
  -3  37   7    8.26   13.42   0
  -3  39   6   -3.64   15.29   0
  -2  12   8   19.78    9.01   0
  -2  13   8   -4.03    7.19   0
  -2  21   8   29.42   11.48   0
  -2  22   8    9.24   12.81   0
  -2  24   8    7.72   11.79   0
  -2  30   7   56.64   13.50   0
  -2  31   7   -0.72   13.92   0
  -2  34   6   18.47   13.31   0
  -2  35   6   19.42   13.69   0
  -2  37   5    1.22   13.84   0
  -1   7   6   12.81    6.27   0
  -1  26   6   -2.04   10.39   0
  -1  27   6  449.51   16.13   0
  -1  31   5   95.58   12.82   0
  -1  32   5   -9.32   10.90   0
  -1  34   4  219.35   14.56   0
  -1  35   4   77.81   13.91   0
   0  25   4  218.41   10.61   0
   0  26   4   75.89    9.29   0
   0  29   3    8.92    8.31   0
   0  30   3   72.40    9.27   0
   1  11   1 1693.82   12.01   0
   1  12   1  103.47    4.42   0
   1  22   1  115.65    6.52   0
   1  23   1   69.58    6.00   0
  -7  11  13   32.07   13.28   0
  -7  12  13   31.29   14.45   0
  -7  13  13   -2.08   14.45   0
  -7  14  13   12.42   14.89   0
  -7  15  13   40.73   16.29   0
  -7  16  13   22.35   15.79   0
  -6   7  12   98.21   13.51   0
  -6   9  12    5.09   12.94   0
  -5   6  11   54.68   11.19   0
  -5   7  11   -2.00    9.87   0
  -4   6  10   47.73    9.76   0
  -4  28  10    0.17   10.84   0
  -4  29  10   72.86   16.26   0
  -4  30  10   15.22   16.49   0
  -3  -8   5   23.14    2.67   0
  -3  -3   7  372.44    8.41   0
  -3   1   8   18.05    6.07   0
  -3  28   9  -10.95   14.17   0
  -3  29   9   83.89   15.23   0
  -3  34   8   17.87   15.26   0
  -3  35   8   17.62   13.89   0
  -3  38   7   12.70   15.73   0
  -2  -1   6  800.85   10.67   0
  -2   9   8   98.50    9.61   0
  -2  25   8   28.14    8.88   0
  -2  26   8   10.63   12.10   0
  -2  27   8   84.64   14.00   0
  -2  32   7  -13.40   14.02   0
  -2  33   7    8.84   12.92   0
  -2  36   6   11.85   13.49   0
  -1  -4   2  556.71    3.49   0
  -1   6   6  166.31    7.58   0
  -1  14   7   -0.24    8.81   0
  -1  16   7  438.89   13.78   0
  -1  17   7  191.40   11.79   0
  -1  18   7    2.25    9.14   0
  -1  19   7    6.63    9.12   0
  -1  22   7   24.94   10.77   0
  -1  28   6   75.34   11.02   0
  -1  29   6    9.08   11.05   0
  -1  30   6    2.33   10.59   0
  -1  33   5   -5.42   11.34   0
   0   4   3  223.64    5.44   0
   0  12   5   91.45    7.03   0
   0  13   5    5.68    6.35   0
   0  14   5   13.66    6.68   0
   0  15   5   47.04    7.26   0
   0  23   5   22.08    8.64   0
   0  27   4   -3.20    7.92   0
   0  28   4   50.96    9.66   0
   0  31   3   45.43   10.02   0
   1   9   0  627.56    5.74   0
   1  15   2  316.92    7.55   0
   1  16   2  677.99   10.52   0
   1  17   2  615.87   10.30   0
   1  19   2   65.51    5.96   0
   1  20   2  182.40    7.62   0
   1  21   2  243.98    8.53   0
   1  22   2 1096.70   15.02   0
   1  24   1   -1.06    5.33   0
   1  25   1   26.73    5.95   0
  -7   9  13    3.43   13.70   0
  -7  10  13    9.59   14.68   0
  -6   5  12   -1.37   12.91   0
  -5  -1  10   43.07    7.99   0
  -5   4  11    3.87    9.79   0
  -5  15  12   -1.25   12.39   0
  -5  16  12   11.95   14.65   0
  -5  17  12    3.34   14.64   0
  -5  18  12    5.96   15.62   0
  -5  19  12   35.79   15.23   0
  -5  20  12   -8.22   15.26   0
  -5  21  12   21.25   14.13   0
  -4  -5   8   82.62    6.67   0
  -4   4  10   45.00    9.34   0
  -4  12  11   91.64   11.97   0
  -4  14  11   12.03   12.33   0
  -4  15  11   48.19   13.14   0
  -4  16  11   64.88   13.40   0
  -4  17  11   29.88   13.26   0
  -4  18  11   10.46   12.88   0
  -4  19  11    7.28   13.76   0
  -4  20  11   23.50   13.32   0
  -4  21  11   97.38   15.85   0
  -4  22  11   24.93   14.01   0
  -4  23  11   14.54   13.93   0
  -4  24  11    3.43   13.64   0
  -3   0   8   12.69    6.12   0
  -3   4   9   10.77    8.16   0
  -3   5   9    3.21    7.74   0
  -3  15  10   -0.89   11.07   0
  -3  16  10   12.29   11.26   0
  -3  17  10   21.44   13.07   0
  -3  18  10   58.49   13.00   0
  -3  19  10    1.05   12.71   0
  -3  20  10   62.32   14.34   0
  -3  21  10   12.59   12.67   0
  -3  22  10   23.60   14.51   0
  -3  30   9    7.60   13.39   0
  -3  31   9   34.02   16.08   0
  -3  32   9    6.73   13.82   0
  -3  36   8    0.18   15.15   0
  -3  39   7   -6.99   15.24   0
  -2  -6   4   15.59    2.35   0
  -2  -4   5    3.31    3.07   0
  -2  18   9    3.31   10.72   0
  -2  19   9   22.32   11.16   0
  -2  28   8    6.28    9.66   0
  -2  29   8    3.85   13.34   0
  -2  30   8   18.96   13.21   0
  -2  34   7    4.86   14.05   0
  -2  35   7    7.92   15.22   0
  -2  37   6    8.33   13.94   0
  -2  38   6    9.22   13.44   0
  -1  -1   4    6.78    3.16   0
  -1  24   7  169.25   12.03   0
  -1  25   7   87.03   12.34   0
  -1  26   7   59.79   12.24   0
  -1  31   6  135.25   13.54   0
  -1  32   6   32.17   13.46   0
  -1  34   5    9.85   11.85   0
  -1  35   5    8.98   11.98   0
   0  11   5    9.66    6.03   0
   0  24   5    1.25    8.36   0
   0  25   5  255.02   12.21   0
   0  26   5   68.69   10.32   0
   0  29   4  409.95   13.73   0
   0  30   4  102.85   11.43   0
   0  32   3  341.01   14.07   0
   1  12   2  429.22    7.72   0
   1  13   2  158.29    5.83   0
   1  23   2   21.21    6.19   0
   1  24   2    2.71    6.13   0
   1  26   1   18.12    6.13   0
   1  27   1   52.25    7.82   0
  -6  14  13    9.38   13.03   0
  -6  15  13   33.79   14.71   0
  -6  16  13    9.24   15.32   0
  -6  17  13   -1.09   15.36   0
  -6  18  13   13.66   15.69   0
  -5   3  11   13.31    9.87   0
  -5  10  12   12.99   13.22   0
  -5  11  12    1.79   12.80   0
  -5  13  12   10.68   13.02   0
  -5  14  12   -1.08   12.01   0
  -5  22  12   24.66   15.13   0
  -4   3  10   12.81    8.53   0
  -4  10  11   53.56   11.82   0
  -4  11  11   49.98   12.70   0
  -4  25  11   96.24   14.98   0
  -4  26  11   30.38   15.18   0
  -4  27  11   -6.25   15.57   0
  -3  -1   8   13.19    5.85   0
  -3  11  10   25.95   10.54   0
  -3  12  10   26.16    9.75   0
  -3  24  10   96.30   11.60   0
  -3  25  10   28.27   13.80   0
  -3  26  10   65.88   15.22   0
  -3  27  10   -3.73   14.25   0
  -3  33   9   18.80   16.56   0
  -3  34   9   57.64   14.95   0
  -2  -2   6    7.42    4.13   0
  -2   1   7   66.07    6.10   0
  -2  13   9   53.16   10.65   0
  -2  14   9    2.37   10.44   0
  -2  15   9    2.25    9.76   0
  -2  16   9    2.11    7.50   0
  -2  17   9    2.21    7.74   0
  -2  21   9   58.82   11.80   0
  -2  22   9   13.48   13.03   0
  -2  23   9    8.00   13.50   0
  -2  24   9   35.21   13.78   0
  -2  25   9  179.52   15.13   0
  -2  31   8   30.92   14.95   0
  -2  32   8    1.90   14.80   0
  -2  36   7   -5.72   14.14   0
  -2  39   6    8.12   14.24   0
  -1   1   5  743.43    9.91   0
  -1   8   7  924.81   15.56   0
  -1  27   7   55.67   11.36   0
  -1  28   7  142.54   13.56   0
  -1  29   7   17.19   12.68   0
  -1  33   6   27.54   13.48   0
  -1  36   5    4.73   13.00   0
   0   3   3   32.44    3.69   0
   0  17   6    4.92    8.35   0
   0  18   6  255.59   11.50   0
   0  19   6  436.69   13.19   0
   0  20   6   -5.06    9.08   0
   0  21   6   13.47    8.39   0
   0  27   5   96.47   10.69   0
   0  28   5   10.48    9.75   0
   0  31   4   77.95   10.87   0
   0  32   4    9.34   10.07   0
   1   8   0 1638.99    8.46   0
   1   9   1  113.57    3.72   0
   1  11   2  621.53    8.69   0
   1  15   3    1.82    5.17   0
   1  16   3  125.53    6.79   0
   1  17   3   44.74    6.06   0
   1  18   3    1.88    5.55   0
   1  19   3  231.24    8.64   0
   1  20   3  483.13   10.88   0
   1  21   3  144.08    7.94   0
   1  22   3   54.54    7.00   0
   1  23   3  142.20    8.94   0
   1  25   2   30.50    6.68   0
   1  26   2  207.28    9.56   0
  -6  10  13    8.81   12.04   0
  -6  11  13   64.23   14.33   0
  -6  12  13   17.95   14.68   0
  -6  13  13    4.47   12.67   0
  -5   2  11   72.29   10.58   0
  -5   8  12    7.54   12.40   0
  -5   9  12   10.04   11.92   0
  -4  -3   9   42.59    7.67   0
  -4   1  10   40.98    9.06   0
  -4   2  10    1.45    7.75   0
  -4   7  11   50.57   10.36   0
  -4   8  11  111.79   12.27   0
  -3   8  10   89.60   10.86   0
  -3  28  10   15.21   14.49   0
  -3  29  10   14.46   15.54   0
  -3  30  10   30.56   15.35   0
  -2   0   7   -0.48    5.06   0
  -2   4   8   11.62    6.69   0
  -2   9   9  103.42    9.91   0
  -2  10   9    5.72    9.49   0
  -2  11   9  111.25   10.15   0
  -2  26   9    4.86   11.61   0
  -2  27   9   20.54   13.45   0
  -2  28   9   36.78   14.59   0
  -2  33   8    0.46   15.46   0
  -2  34   8   -5.32   14.89   0
  -2  37   7   -4.64   14.34   0
  -2  38   7   20.53   13.68   0
  -1   0   5    2.15    3.73   0
  -1  14   8  174.84   11.51   0
  -1  15   8   13.41    9.75   0
  -1  16   8    3.33    9.74   0
  -1  18   8   -0.53   11.41   0
  -1  19   8   91.31   12.28   0
  -1  20   8   11.98   11.96   0
  -1  21   8  114.18   12.99   0
  -1  22   8   -2.81   12.29   0
  -1  23   8  192.98   14.23   0
  -1  30   7   15.03   12.69   0
  -1  31   7    2.20   12.57   0
  -1  34   6    1.36   12.46   0
  -1  35   6   11.79   13.09   0
   0   8   5  182.99    7.58   0
   0  22   6  124.75    9.04   0
   0  24   6    3.68   10.00   0
   0  25   6   23.85   10.12   0
   0  26   6   52.20   10.08   0
   0  29   5   54.61   10.08   0
   0  30   5  140.56   12.33   0
   0  31   5    4.98   10.99   0
   0  33   4  158.55   12.89   0
   1   8   1   19.94    2.44   0
   1  13   3   63.78    5.64   0
   1  14   3   17.09    3.77   0
  -6   8  13   45.76   13.23   0
  -6   9  13   15.23   12.93   0
  -5   6  12   -3.41   11.34   0
  -5   7  12   34.34   11.84   0
  -4   0  10   26.49    9.09   0
  -4   5  11   51.42   11.36   0
  -4   6  11   80.46   11.26   0
  -4  15  12   11.36   13.21   0
  -4  16  12    0.95   14.53   0
  -4  17  12   13.59   14.42   0
  -4  18  12   35.66   15.36   0
  -4  19  12  126.54   16.82   0
  -4  20  12   25.72   14.81   0
  -4  21  12   -7.70   14.75   0
  -4  22  12   30.20   15.32   0
  -4  23  12  185.28   17.32   0
  -3  -5   7   27.72    4.32   0
  -3  15  11   46.11   11.59   0
  -3  16  11   13.03   13.16   0
  -3  17  11  130.34   14.60   0
  -3  18  11   25.25   12.69   0
  -3  19  11   -5.57   13.11   0
  -3  20  11   22.61   13.89   0
  -3  21  11  115.91   15.17   0
  -3  22  11   81.14   14.74   0
  -3  23  11   13.73   13.67   0
  -3  24  11   54.20   14.29   0
  -3  31  10    1.85   14.77   0
  -2  -3   6 1146.64   11.88   0
  -2   3   8   15.74    6.29   0
  -2   8   9    3.13    8.82   0
  -2  30   9    3.07   14.81   0
  -2  31   9   26.01   15.67   0
  -2  35   8    4.46   14.33   0
  -2  36   8    6.93   15.17   0
  -2  39   7   -3.36   14.78   0
  -1  -2   4   -0.57    2.66   0
  -1   6   7    8.31    6.53   0
  -1  11   8   12.96    8.83   0
  -1  12   8   18.59    9.13   0
  -1  13   8   42.20    7.42   0
  -1  25   8  164.96   11.49   0
  -1  26   8   11.58   12.66   0
  -1  28   8   -6.61   12.88   0
  -1  32   7   36.69   14.31   0
  -1  33   7   10.78   13.04   0
  -1  36   6   64.06   14.13   0
  -1  37   6   31.12   14.78   0
   0   1   2  722.38    6.09   0
   0   7   5   -0.20    3.74   0
   0  27   6  156.98   12.77   0
   0  28   6  -15.95   10.90   0
   0  32   5    8.42   10.98   0
   0  34   4   41.52   12.39   0
   1   9   2    3.48    3.57   0
   1  11   3   74.26    5.42   0
   1  15   4    4.21    5.59   0
   1  16   4    9.38    6.15   0
   1  17   4   26.94    6.66   0
   1  19   4   -0.65    6.57   0
   1  24   4   81.88    8.29   0
   1  27   3  107.58    9.38   0
  -5   4  12   51.33   12.06   0
  -5   5  12   16.87   11.78   0
  -5  13  13    4.41   12.59   0
  -5  14  13   35.81   13.59   0
  -5  15  13   13.50   14.20   0
  -5  16  13   -3.39   14.16   0
  -5  17  13    6.24   14.43   0
  -5  18  13    6.83   15.24   0
  -5  19  13   -5.93   13.70   0
  -4   4  11   49.49   10.14   0
  -4  11  12    8.68   10.97   0
  -4  12  12    5.20   12.74   0
  -4  13  12   -8.20   13.31   0
  -4  14  12   25.09   13.29   0
  -4  24  12   12.35   11.81   0
  -3  -9   5  103.29    3.33   0
  -3  11  11   53.18   11.44   0
  -3  12  11    6.55   11.18   0
  -3  13  11   57.26   12.69   0
  -3  14  11   37.84   10.88   0
  -3  26  11   94.51   16.58   0
  -3  27  11    5.02   15.73   0
  -3  28  11   18.67   16.23   0
  -2  -1   7   69.76    5.63   0
  -2   2   8   31.41    6.47   0
  -2   6   9   51.58    8.92   0
  -2  13  10   65.11   11.03   0
  -2  14  10    3.71   11.21   0
  -2  16  10    3.80   11.67   0
  -2  17  10    5.84   10.48   0
  -2  18  10   23.74   11.78   0
  -2  19  10   20.74    9.74   0
  -2  20  10  153.80   12.30   0
  -2  21  10    1.94   11.71   0
  -2  23  10    1.76   13.34   0
  -2  24  10  113.72   14.79   0
  -2  25  10   26.51   14.02   0
  -2  26  10    0.84   13.77   0
  -2  32   9   22.50   14.22   0
  -2  33   9   19.34   16.43   0
  -2  34   9   12.66   15.71   0
  -2  37   8   24.69   15.44   0
  -1   5   7   49.62    6.70   0
  -1   9   8   -4.92    8.19   0
  -1  10   8  246.45   10.98   0
  -1  29   8   96.78   14.43   0
  -1  30   8   15.66   14.16   0
  -1  31   8  169.27   15.42   0
  -1  34   7   29.29   14.08   0
  -1  35   7   16.08   13.79   0
  -1  38   6  -12.26   14.34   0
   0   3   4  324.70    6.71   0
   0   9   6    4.80    6.22   0
   0  17   7    5.59    9.64   0
   0  18   7   13.49    9.53   0
   0  20   7  101.42   11.35   0
   0  21   7   43.14   10.93   0
   0  22   7   53.92   11.26   0
   0  23   7  117.53   12.37   0
   0  25   7   10.38    9.72   0
   0  29   6   -3.07   10.37   0
   0  30   6  150.86   13.17   0
   0  31   6   -0.63   10.74   0
   0  33   5    4.51   11.74   0
   0  34   5   65.73   12.18   0
   1   7   0  926.98    6.08   0
   1  10   3    2.24    4.51   0
   1  14   4  607.62   11.61   0
   1  25   4   74.98    9.26   0
   1  26   4    8.00    8.14   0
   1  27   4   65.48    9.34   0
   1  30   3   71.13   10.87   0
  -6  13  14    1.28   13.13   0
  -5  10  13    9.90   13.13   0
  -5  11  13   -3.16   13.33   0
  -5  12  13   37.11   13.68   0
  -4   9  12    2.66   12.08   0
  -4  10  12   36.47   12.82   0
  -3  -6   7   22.02    4.78   0
  -3   3  10   91.32    8.70   0
  -3   9  11   22.55   10.42   0
  -3  10  11   63.59   11.96   0
  -2   1   8    8.44    6.07   0
  -2   5   9    7.91    7.61   0
  -2  10  10   25.56    8.94   0
  -2  11  10  317.00   14.22   0
  -2  12  10   45.13   11.05   0
  -2  27  10    9.85    9.94   0
  -2  28  10   19.99   15.67   0
  -2  29  10   18.82   15.11   0
  -2  30  10   21.65   13.48   0
  -1  -1   5  747.90    9.24   0
  -1   4   7  321.42    9.45   0
  -1  14   9    6.73   10.50   0
  -1  15   9   10.99   10.49   0
  -1  16   9   76.04   11.79   0
  -1  17   9    4.76   10.92   0
  -1  18   9   11.02   10.48   0
  -1  20   9  179.74   13.46   0
  -1  21   9   39.88   11.29   0
  -1  22   9    3.25   11.17   0
  -1  23   9   11.16   12.35   0
  -1  24   9  125.27   14.19   0
  -1  26   9   10.01   13.09   0
  -1  27   9   -1.85   12.10   0
  -1  32   8    8.10   14.39   0
  -1  33   8   39.07   14.50   0
  -1  36   7   15.62   14.53   0
  -1  37   7   14.24   12.78   0
   0   0   1    0.25    0.94   0
   0   8   6   12.89    6.32   0
   0  13   7   64.75    9.13   0
   0  26   7   30.29   12.10   0
   0  27   7  256.76   14.83   0
   0  32   6   15.82   11.97   0
   0  33   6   41.27   13.42   0
   0  35   5    5.28   13.04   0
   1   7   1  791.73    7.07   0
   1   9   3    9.18    4.25   0
   1  12   4  424.37    9.63   0
   1  16   5   39.60    8.05   0
   1  20   5    8.95    8.27   0
   1  21   5  297.95   11.34   0
   1  23   5   28.33    8.54   0
   1  24   5   12.96    8.70   0
   1  25   5  128.28    9.68   0
   1  28   4   13.72    8.87   0
   1  29   4   55.67    9.93   0
   1  31   3   96.06   10.43   0
  -6  10  14   34.90   15.33   0
  -6  11  14    6.99   14.53   0
  -6  12  14   32.31   13.98   0
  -5   9  13   14.89   12.92   0
  -4   2  11  135.77   11.90   0
  -4   7  12    4.74   11.26   0
  -4   8  12   -5.83   12.17   0
  -4  18  13    1.13   13.82   0
  -4  19  13    4.54   13.51   0
  -4  20  13   18.46   15.08   0
  -3  -8   6  105.77    4.42   0
  -3   2  10    9.05    7.93   0
  -3  17  12   18.31   13.29   0
  -3  19  12   22.08   14.90   0
  -3  20  12   44.09   15.30   0
  -3  21  12   61.13   15.31   0
  -3  22  12  132.47   16.54   0
  -3  23  12   -4.73   16.19   0
  -3  24  12   57.29   15.27   0
  -2  -7   4   50.20    2.32   0
  -2   0   8   29.00    6.78   0
  -2   4   9    2.81    7.49   0
  -2  20  11   80.75   12.74   0
  -2  21  11    0.87   12.42   0
  -2  31  10   -1.95   14.27   0
  -1  -4   3   87.06    2.63   0
  -1  -3   4    0.32    2.68   0
  -1  11   9    4.55    9.22   0
  -1  13   9  193.48   11.82   0
  -1  28   9  105.79   14.62   0
  -1  29   9   44.01   16.07   0
  -1  30   9  -13.90   15.31   0
  -1  34   8    6.02   14.36   0
  -1  35   8   88.95   15.86   0
  -1  38   7  112.56   16.18   0
   0   2   4    0.21    3.58   0
   0   4   5   31.21    5.03   0
   0   7   6    8.84    5.51   0
   0  19   8   18.56   10.11   0
   0  20   8   61.74   11.60   0
   0  21   8  119.60   12.87   0
   0  22   8  186.35   13.54   0
   0  23   8  101.18   12.42   0
   0  29   7   95.45   12.85   0
   0  30   7   -2.34   12.97   0
   0  31   7   96.71   14.26   0
   0  34   6   95.95   13.49   0
   0  35   6    2.79   11.52   0
   1  10   4 1091.64   13.25   0
   1  13   5    6.36    6.18   0
   1  14   5   15.14    6.77   0
   1  15   5   31.87    6.58   0
   1  26   5  107.69   10.32   0
   1  27   5   -0.25    9.44   0
   1  28   5    7.45   10.01   0
   1  30   4   15.61    9.83   0
   1  31   4  146.44   11.64   0
  -5   6  13   25.38   12.49   0
  -5   7  13   47.24   13.32   0
  -4   1  11   27.82    9.93   0
  -4   5  12    1.40   11.14   0
  -4   6  12    4.52   11.29   0
  -4  13  13   16.84   12.69   0
  -4  14  13   12.55   13.86   0
  -4  15  13   -8.98   14.32   0
  -4  16  13   74.04   15.45   0
  -4  17  13   -0.50   13.59   0
  -3   6  11   94.73   11.30   0
  -3  13  12    3.78   13.42   0
  -3  15  12    3.08   14.15   0
  -3  16  12   28.28   12.67   0
  -2  -6   5  566.68    6.64   0
  -2   7  10  192.08   11.54   0
  -2  14  11   12.69   11.66   0
  -2  15  11   11.42   11.88   0
  -2  16  11   67.28   13.11   0
  -2  17  11   -6.86   12.66   0
  -2  18  11   83.20   12.69   0
  -2  19  11    7.55   10.18   0
  -2  22  11  103.57   11.75   0
  -2  23  11   10.07   12.78   0
  -2  25  11   -6.45   14.89   0
  -2  26  11   50.40   16.36   0
  -2  27  11   16.79   14.09   0
  -2  28  11   54.23   15.00   0
  -1   2   7   18.58    5.83   0
  -1  18  10    2.27   11.21   0
  -1  19  10   13.47   11.42   0
  -1  20  10   63.96   13.50   0
  -1  22  10   -6.08   13.52   0
  -1  23  10   18.17   11.48   0
  -1  24  10    9.79   12.71   0
  -1  31   9    7.58   13.88   0
  -1  32   9   31.97   16.06   0
  -1  33   9   33.87   15.12   0
  -1  36   8   58.07   15.48   0
  -1  37   8   17.59   15.41   0
  -1  39   7   12.34   13.09   0
   0   6   6    3.75    5.10   0
   0  14   8   19.20    8.93   0
   0  15   8    0.82    9.69   0
   0  17   8   63.38    9.70   0
   0  25   8  112.30   13.25   0
   0  26   8  230.09   14.94   0
   0  27   8  264.70   16.06   0
   0  32   7   39.85   13.21   0
   0  33   7  139.07   14.55   0
   0  36   6   43.79   13.96   0
   1   6   1   33.91    2.54   0
   1  20   6   21.10    9.13   0
   1  21   6  156.61   10.87   0
   1  23   6   33.55   10.18   0
   1  24   6    4.13    9.71   0
   1  25   6   44.09   10.76   0
   1  26   6   98.35   10.50   0
   1  29   5   76.10   11.23   0
   1  30   5   13.06   10.94   0
   1  31   5   33.21   11.50   0
   1  32   4   12.55   10.36   0
   1  33   4    2.44   10.59   0
  -5  12  14   48.02   14.49   0
  -5  13  14   -3.34   14.86   0
  -5  14  14   -0.41   14.63   0
  -4   0  11   -4.27    9.33   0
  -4   4  12   11.58   10.72   0
  -4  10  13    1.78   11.84   0
  -4  11  13   17.44   13.40   0
  -4  12  13  104.05   13.24   0
  -3  -5   8   73.31    5.64   0
  -3   0  10   84.20    9.54   0
  -3   4  11   42.96    9.24   0
  -3   5  11    8.45    9.68   0
  -3  10  12   59.93   12.60   0
  -3  11  12    8.25   12.77   0
  -3  12  12   14.10   11.40   0
  -2  -1   8    5.45    5.69   0
  -2   6  10   14.73    8.49   0
  -2  11  11   -1.89   10.81   0
  -2  12  11   27.69   11.79   0
  -2  13  11   -5.84   10.92   0
  -1   1   7    2.52    5.37   0
  -1   4   8   43.57    7.23   0
  -1  14  10    1.56   11.59   0
  -1  15  10   88.48   12.68   0
  -1  16  10   88.59   12.67   0
  -1  17  10    0.85   10.49   0
  -1  25  10    4.42   12.69   0
  -1  26  10   10.01   13.53   0
  -1  27  10   12.04   13.89   0
  -1  28  10   12.25   14.34   0
  -1  29  10    3.57   13.98   0
  -1  34   9   19.97   14.96   0
  -1  35   9   -7.61   15.49   0
  -1  38   8    5.47   14.81   0
   0   5   6   28.63    5.79   0
   0  12   8    1.44    8.65   0
   0  13   8   33.11    9.50   0
   0  29   8   51.97   13.16   0
   0  30   8  110.93   15.21   0
   0  31   8  249.72   17.16   0
   0  34   7   15.66   12.05   0
   0  35   7   14.17   13.73   0
   0  37   6  132.07   13.83   0
   1   6   0   21.02    1.77   0
   1   6   2  131.82    4.28   0
   1   7   3   51.28    3.70   0
   1   8   4   94.92    5.85   0
   1  10   5    4.00    5.67   0
   1  11   5    0.86    4.11   0
   1  16   6   17.02    6.03   0
   1  27   6   27.96   10.40   0
   1  28   6    5.14   10.06   0
   1  29   6    4.83   11.00   0
   1  32   5    7.75   10.73   0
   1  33   5   -2.62   11.65   0
   2  18   1  482.44    8.54   0
   2  18   2  337.64    8.68   0
   2  19   1    2.85    4.53   0
   2  20   0   64.90    5.09   0
   2  20   1  410.73    8.44   0
   2  21   0    2.99    4.73   0
   2  21   1    3.27    4.55   0
   2  21   2   75.66    6.19   0
   2  22   0   16.07    5.02   0
   2  22   1  226.78    7.21   0
   2  22   2  397.71    9.78   0
   2  23   0    2.08    5.21   0
   2  23   1   87.73    6.23   0
   2  23   2  780.57   12.86   0
   2  24   2   -2.26    6.17   0
   2  25   1    0.15    6.52   0
   2  25   2   -4.14    7.26   0
  -5   9  14    0.92   12.18   0
  -5  10  14   10.19   14.87   0
  -5  11  14    5.14   13.03   0
  -4   3  12    1.68   10.69   0
  -4   9  13   56.08   13.26   0
  -3   3  11   60.96   10.10   0
  -3   8  12   15.56   12.01   0
  -3   9  12   -2.56   11.51   0
  -3  18  13    9.76   13.36   0
  -3  20  13    7.80   15.99   0
  -2  -2   8   19.66    6.47   0
  -2   4  10  199.61   11.09   0
  -2   9  11   34.97   10.67   0
  -2  10  11    6.08   10.94   0
  -2  19  12   27.60   13.87   0
  -2  20  12   18.34   13.91   0
  -2  21  12  123.16   16.40   0
  -2  22  12   36.71   15.33   0
  -2  23  12   42.38   14.31   0
  -1   3   8    6.76    6.21   0
  -1   6   9   31.89    7.99   0
  -1   7   9   -1.32    8.43   0
  -1  12  10   77.87   11.35   0
  -1  13  10   -0.10    9.67   0
  -1  30  10   14.36   14.27   0
  -1  31  10   18.39   15.76   0
  -1  32  10  -10.36   16.28   0
   0   4   6    1.71    5.39   0
   0   6   7    1.35    6.04   0
   0   7   7   20.04    5.35   0
   0  10   8   24.07    8.58   0
   0  11   8    4.08    7.90   0
   0  16   9  119.44   11.98   0
   0  17   9   76.24   12.17   0
   0  19   9   22.06   12.28   0
   0  20   9  208.48   14.43   0
   0  22   9    2.61   12.25   0
   0  23   9    3.87   11.85   0
   0  24   9   85.28   13.37   0
   0  25   9   56.98   12.93   0
   0  26   9   49.43   13.32   0
   0  27   9   -6.12   13.15   0
   0  28   9   32.34   12.82   0
   0  32   8    7.96   12.65   0
   0  33   8   15.72   14.81   0
   0  34   8   23.30   13.31   0
   0  36   7   -0.29   12.81   0
   0  37   7  138.60   15.77   0
   1   6   3   31.27    4.14   0
   1  17   7   -0.49    8.53   0
   1  18   7   81.71   10.22   0
   1  19   7   83.79   10.90   0
   1  20   7   34.26   10.22   0
   1  21   7   22.67   10.42   0
   1  23   7  218.11   13.59   0
   1  24   7   55.46   11.24   0
   1  25   7   19.28   10.28   0
   1  26   7  149.34   12.61   0
   1  27   7  220.04   13.47   0
   1  30   6   66.10   11.89   0
   1  31   6    8.56   11.22   0
   1  32   6    1.70   10.79   0
   1  34   5    6.33   11.40   0
   2  16   1  215.70    6.06   0
   2  16   2  195.52    6.78   0
   2  17   0   67.89    4.51   0
   2  17   1  298.69    6.92   0
   2  17   2   37.37    5.29   0
   2  17   3  126.52    6.77   0
   2  18   0   26.89    3.67   0
   2  18   3   53.20    5.87   0
   2  20   3    7.17    5.83   0
   2  21   3  552.34   11.86   0
   2  22   3   -1.03    6.31   0
   2  23   3  160.95    8.72   0
   2  26   1   34.18    6.00   0
   2  26   2  435.56   11.32   0
  -4   6  13    4.81   12.78   0
  -4   7  13   16.65   12.43   0
  -4  14  14   12.20   13.09   0
  -4  15  14   10.89   14.78   0
  -3  -6   8    3.40    5.59   0
  -3  -4   9    8.45    6.83   0
  -3   2  11  145.51   10.43   0
  -3   6  12   -3.78   11.89   0
  -3  13  13   38.81   12.65   0
  -3  14  13    7.93   14.34   0
  -3  15  13   46.74   15.12   0
  -3  17  13   12.01   13.56   0
  -2   0   9   -4.09    6.77   0
  -2   3  10   12.11    7.83   0
  -2   7  11   45.72    9.84   0
  -2   8  11   16.97   10.96   0
  -2  15  12   22.36   13.41   0
  -2  16  12   18.58   13.10   0
  -1  -4   4  162.40    4.22   0
  -1   0   7   -1.05    5.04   0
  -1   2   8   67.76    6.60   0
  -1   5   9  250.60   10.79   0
  -1   9  10   30.68    9.28   0
  -1  17  11   48.84   11.63   0
  -1  19  11   38.53   13.80   0
  -1  20  11    0.36   12.46   0
  -1  22  11   39.68   14.00   0
  -1  24  11   25.30   14.82   0
  -1  26  11   38.68   14.31   0
  -1  27  11   13.90   13.55   0
   0   3   6   60.83    5.73   0
   0   9   8   26.46    7.89   0
   0  13   9  102.95   11.34   0
   0  14   9   81.44   11.49   0
   0  15   9   36.81   10.02   0
   0  30   9   64.37   15.83   0
   0  31   9   13.92   14.59   0
   0  35   8  138.64   16.00   0
   0  36   8   18.57   12.98   0
   0  38   7   64.77   15.62   0
   1   5   2    6.35    2.67   0
   1  10   6   -2.96    6.47   0
   1  14   7  147.13   10.16   0
   1  15   7   36.85    8.84   0
   1  16   7    5.72    8.35   0
   1  28   7  106.55   13.11   0
   1  30   7   14.24   12.37   0
   1  33   6    3.19   11.95   0
   1  34   6   27.07   12.33   0
   2  14   2  496.49    8.50   0
   2  15   1    1.77    3.58   0
   2  15   2   24.05    4.69   0
   2  15   3   67.95    6.11   0
   2  18   4  144.10    8.18   0
   2  19  -1  423.64    6.57   0
   2  19   4   -1.87    6.63   0
   2  20  -1   78.10    4.31   0
   2  21  -1  157.76    5.45   0
   2  24   4    6.84    7.67   0
   2  25   4    4.84    7.51   0
   2  26   4    8.66    8.27   0
   2  27   3   25.58    8.01   0
   2  27   4   14.62    9.23   0
   2  28   3   -1.85    8.21   0
   2  29   3  495.81   13.57   0
  -4   5  13   29.20   13.19   0
  -4  11  14    2.39   12.92   0
  -4  12  14   -7.08   14.32   0
  -4  13  14    3.10   14.39   0
  -3  -9   6   57.77    3.46   0
  -3   1  11   22.54    8.96   0
  -3   5  12   -6.51   10.71   0
  -3  11  13   21.94   13.22   0
  -3  12  13   32.03   14.26   0
  -2  -6   6   13.06    3.93   0
  -2  -3   8   11.95    5.98   0
  -2   2  10  -10.22    8.18   0
  -2   6  11   80.63   10.76   0
  -2  11  12   17.27   10.89   0
  -2  12  12    9.40   12.88   0
  -2  13  12   82.38   13.99   0
  -1  -2   6  135.55    5.73   0
  -1   4   9   13.53    7.45   0
  -1   8  10   30.72   10.13   0
  -1  13  11   -3.84   10.67   0
  -1  14  11   32.97   11.68   0
  -1  15  11   45.92   12.69   0
  -1  16  11    5.24   11.62   0
  -1  28  11   29.67   11.84   0
   0  11   9   36.34    9.50   0
   0  12   9    4.66    9.60   0
   0  19  10   17.74   11.85   0
   0  21  10   -3.16   12.69   0
   0  22  10   15.31   13.21   0
   0  23  10   -3.94   13.18   0
   0  24  10   15.50   12.28   0
   0  25  10    4.56   12.97   0
   0  26  10    0.33   12.45   0
   0  27  10   20.23   12.93   0
   0  32   9   -2.55   13.25   0
   0  33   9   41.16   15.72   0
   0  34   9   36.18   14.88   0
   0  37   8   11.29   14.96   0
   0  38   8   71.93   13.52   0
   1   5   1  340.70    4.21   0
   1   6   4  986.23   11.45   0
   1   7   5    9.55    5.31   0
   1   9   6    5.21    6.28   0
   1  12   7    5.34    7.75   0
   1  18   8   98.35   11.57   0
   1  19   8  122.23   12.02   0
   1  21   8    1.43   11.02   0
   1  22   8  115.20   12.94   0
   1  23   8   46.10   11.46   0
   1  24   8  153.11   13.17   0
   1  25   8    8.11   11.73   0
   1  27   8    5.79   12.38   0
   1  31   7  102.25   12.97   0
   1  32   7   51.53   13.14   0
   1  33   7  108.47   14.31   0
   1  35   6   13.11   12.38   0
   1  36   6   -2.91   12.95   0
   2  13   2   57.92    4.76   0
   2  14   1  781.25    9.24   0
   2  14   3  380.66    8.73   0
   2  16   4    6.88    6.30   0
   2  17   4   71.92    6.71   0
   2  20   5   38.18    8.14   0
   2  22   5   14.62    8.62   0
   2  23   5   30.63    8.49   0
   2  24   5   68.15    9.56   0
   2  26   5   19.22    9.47   0
   2  27   5   -1.27    9.86   0
   2  28   4   14.19    8.41   0
   2  29   4   46.64    9.45   0
   2  30   3   31.96    8.95   0
   2  30   4    9.97    8.84   0
  -4   9  14   -2.81   13.73   0
  -4  10  14    4.83   13.34   0
  -3  -8   7    4.25    3.27   0
  -3   0  11   -1.14    8.70   0
  -3   4  12   48.36   10.30   0
  -3   9  13   62.40   13.35   0
  -3  10  13   19.17   11.83   0
  -2  -5   7   26.01    4.23   0
  -2   5  11   18.63    9.78   0
  -2   9  12   33.96   10.76   0
  -2  10  12    0.58   11.69   0
  -2  18  13   -9.02   13.98   0
  -2  20  13    8.16   15.60   0
  -2  21  13    1.57   17.02   0
  -1  -1   7    3.80    5.07   0
  -1   6  10    5.23    7.96   0
  -1  11  11   -6.82   10.88   0
  -1  12  11    0.18   10.69   0
   0   2   6   11.30    4.88   0
   0  15  10   22.05   11.91   0
   0  16  10  193.73   13.85   0
   0  17  10   42.76   11.25   0
   0  18  10   11.71    9.84   0
   0  28  10   13.28   13.84   0
   0  29  10    2.55   14.88   0
   0  30  10   73.26   16.94   0
   0  31  10   18.04   15.86   0
   0  35   9    9.38   15.87   0
   1   5   4   65.04    5.08   0
   1   6   5    1.33    5.01   0
   1  16   8    4.55    9.45   0
   1  17   8    5.20    7.65   0
   1  28   8  107.41   12.98   0
   1  29   8   34.44   13.96   0
   1  30   8  175.93   16.29   0
   1  31   8   11.60   13.83   0
   1  34   7   -2.70   12.82   0
   1  35   7   -1.72   13.19   0
   2  12   2   18.41    4.27   0
   2  14   0   12.51    3.35   0
   2  14   4 1132.97   14.72   0
   2  17  -1   21.96    3.11   0
   2  21   6   16.56    8.23   0
   2  22   6   36.79    8.91   0
   2  23   6  114.88    9.49   0
   2  24   6   -1.73    8.50   0
   2  25   6  117.56   10.41   0
   2  29   5   35.20   10.14   0
   2  31   4    4.86    9.82   0
   2  32   4    2.45    9.96   0
  -4   8  14   -1.48   13.29   0
  -3   3  12   27.54   11.22   0
  -3   7  13   44.98   12.11   0
  -3   8  13   -1.46   12.16   0
  -3  14  14   11.54   14.63   0
  -3  15  14   -0.95   13.54   0
  -3  16  14   -1.17   15.36   0
  -2  -4   8   14.16    5.75   0
  -2  -2   9   16.05    6.65   0
  -2   4  11   -4.71    9.30   0
  -2   8  12   26.80   11.59   0
  -2  14  13    4.32   13.69   0
  -2  15  13  131.81   16.81   0
  -2  16  13    6.65   15.11   0
  -2  17  13   -2.44   13.21   0
  -1  -4   5   12.25    3.21   0
  -1  -3   6   79.65    4.83   0
  -1   0   8   96.38    7.08   0
  -1   5  10   22.47    8.51   0
  -1   9  11    9.87    9.31   0
  -1  10  11    6.78   10.38   0
  -1  17  12  122.17   15.03   0
  -1  18  12   51.83   13.93   0
  -1  19  12   27.87   13.74   0
  -1  20  12    1.24   12.81   0
  -1  21  12   97.42   14.83   0
  -1  22  12   17.52   10.71   0
  -1  23  12   15.54   10.56   0
  -1  24  12   -7.81   13.87   0
  -1  25  12   29.17   14.26   0
   0  -1   2  707.78    5.29   0
   0   0   5   -4.56    3.84   0
   0   3   7    9.03    5.89   0
   0  13  10  112.68   12.57   0
   0  14  10   16.89    8.00   0
   0  23  11   25.22   12.80   0
   0  24  11   14.22   13.58   0
   0  32  10   32.06   14.83   0
   1  12   8   17.34    8.37   0
   1  13   8   -1.40    8.84   0
   1  14   8   21.67    7.34   0
   1  20   9   20.67   11.88   0
   1  21   9   40.34   11.54   0
   1  22   9   18.18   12.02   0
   1  23   9    5.20   11.97   0
   1  24   9   35.75   12.63   0
   1  25   9   17.15   12.33   0
   1  26   9   50.11   13.51   0
   1  27   9   24.26   13.52   0
   1  28   9   -6.57   12.11   0
   1  32   8   23.14   12.45   0
   1  33   8   14.05   13.63   0
   1  34   8   83.21   14.97   0
   1  36   7   10.77   11.66   0
   1  37   7  105.93   14.92   0
   2  11   2  458.70    7.73   0
   2  12   1   18.86    3.26   0
   2  12   3  948.27   11.41   0
   2  13   0  175.16    4.51   0
   2  15   5    8.35    6.59   0
   2  16  -1   12.14    2.64   0
   2  17   6   -2.29    8.15   0
   2  18   6   26.61    9.11   0
   2  19   6   45.12    9.15   0
   2  20   6   45.82    9.04   0
   2  26   6    9.07    9.10   0
   2  27   6   97.53   11.43   0
   2  28   6   30.67   10.57   0
   2  30   6   -9.05    9.73   0
   2  31   5    3.86   10.55   0
   2  32   5   51.98   10.83   0
   2  33   5   -3.69   12.23   0
  -3   2  12   -6.60   10.36   0
  -3   6  13   22.67   12.09   0
  -3  11  14   -2.61   12.35   0
  -3  12  14   15.61   13.80   0
  -3  13  14    1.03   13.21   0
  -2   0  10  298.03   10.96   0
  -2   3  11   35.86   10.00   0
  -2   7  12   10.83   11.13   0
  -2  11  13  116.56   15.48   0
  -2  12  13    4.75   12.81   0
  -2  13  13    6.18   13.42   0
  -1  -5   2  393.13    2.53   0
  -1  -5   3  211.57    3.11   0
  -1  -2   7   18.60    4.81   0
  -1   4  10    6.98    8.05   0
  -1   8  11   -7.68   10.13   0
  -1  13  12  112.89   14.04   0
  -1  14  12   18.63   12.97   0
  -1  15  12    2.59   11.83   0
   0   1   6    4.72    4.46   0
   0   2   7    9.68    5.73   0
   0   7   9    0.71    8.34   0
   0  10  10    4.61    9.23   0
   0  11  10   40.88   11.07   0
   0  16  11  107.52   12.25   0
   0  17  11   -3.90   12.15   0
   0  18  11   17.58   12.45   0
   0  19  11   22.47   13.27   0
   0  20  11   79.17   12.98   0
   0  21  11    1.35   12.57   0
   0  25  11    2.22   10.46   0
   0  26  11   -9.87   13.49   0
   0  27  11    4.31   14.40   0
   0  28  11    8.45   15.92   0
   0  29  11   -0.49   16.52   0
   1   5   0  287.41    3.12   0
   1   5   5   41.69    5.56   0
   1   6   6   10.62    5.81   0
   1  15   9  316.42   14.51   0
   1  16   9   11.16   11.03   0
   1  29   9    6.27   13.19   0
   1  30   9   38.04   14.93   0
   1  31   9   44.52   15.67   0
   1  32   9   -6.80   14.54   0
   1  35   8   70.58   14.97   0
   1  36   8    5.14   14.76   0
   2  11   1   63.89    4.11   0
   2  11   3   14.95    3.60   0
   2  12   5  433.55   10.43   0
   2  13   5   97.27    7.44   0
   2  15  -1  344.99    5.03   0
   2  19   7   31.53    9.78   0
   2  20   7   -1.28    9.95   0
   2  21   7  361.37   14.38   0
   2  22   7   57.64   10.87   0
   2  23   7   48.36   10.81   0
   2  24   7    8.46   10.72   0
   2  25   7  160.52   13.05   0
   2  26   7    9.01   11.00   0
   2  27   7   63.62   11.18   0
   2  28   7   15.45   12.03   0
   2  31   6   23.02   11.13   0
   2  32   6   22.34   11.63   0
   2  33   6   26.83   12.43   0
  -3   9  14    4.97   12.08   0
  -3  10  14    1.60   13.63   0
  -2  -7   6  197.90    5.23   0
  -2   5  12    0.18   10.26   0
  -2  10  13    8.05   13.36   0
  -1  -5   4    0.98    2.56   0
  -1   3  10   94.91    9.25   0
  -1   6  11   34.16    9.03   0
  -1   7  11   22.69   10.33   0
  -1  11  12   -1.52   12.49   0
  -1  12  12    5.86   12.80   0
  -1  19  13   24.65   14.94   0
  -1  20  13   -0.61   15.21   0
  -1  21  13   17.13   15.47   0
   0   0   6    4.42    4.19   0
   0   3   8    4.58    6.56   0
   0  13  11    0.65   10.37   0
   0  15  11   11.10   11.05   0
   1   4   1   14.23    1.78   0
   1   4   5   47.74    5.46   0
   1   7   7    8.25    6.54   0
   1   9   8    0.61    7.75   0
   1  14   9  156.02   12.71   0
   1  20  10   17.71   12.60   0
   1  21  10   67.75   13.21   0
   1  22  10   41.95   13.61   0
   1  23  10    3.32   12.37   0
   1  24  10    6.02   12.16   0
   1  25  10   24.63   12.46   0
   1  26  10   11.12   13.06   0
   1  27  10   -0.62   14.01   0
   1  28  10   15.24   13.93   0
   1  29  10   68.88   14.75   0
   1  33   9   -6.20   13.29   0
   1  34   9   19.63   15.22   0
   1  35   9   33.71   15.13   0
   1  37   8    3.47   12.98   0
   1  38   8   13.02   14.54   0
   2  10   2  162.27    5.30   0
   2  10   3  101.31    5.67   0
   2  10   4 2124.87   18.05   0
   2  12   0  222.13    4.73   0
   2  16   7    1.28    8.73   0
   2  17   7  306.10   12.51   0
   2  24   8   -6.02   10.41   0
   2  29   7    1.59   11.08   0
   2  31   7    9.47   12.51   0
   2  32   7   20.89   12.68   0
   2  34   6   -3.05   12.18   0
   2  35   6    3.44   12.67   0
  -3 -10   6   38.21    3.25   0
  -3   8  14   19.25   13.40   0
  -2   1  11   10.60    8.34   0
  -2   4  12   84.44   11.07   0
  -2   8  13    4.67   12.16   0
  -2   9  13   -3.47   11.57   0
  -2  14  14    7.80   14.58   0
  -2  15  14   -0.27   14.01   0
  -2  16  14   -6.54   14.89   0
  -1  -2   8   74.53    6.84   0
  -1   2  10    7.57    7.58   0
  -1   5  11   -1.18    9.53   0
  -1   9  12    6.93   11.61   0
  -1  10  12   40.97   12.58   0
  -1  16  13    7.97   15.31   0
  -1  17  13   37.07   14.64   0
  -1  18  13   18.40   13.54   0
   0   1   7   28.37    5.54   0
   0   7  10   23.94    8.54   0
   0   8  10    9.73    9.91   0
   0  11  11   74.77   10.34   0
   0  12  11   18.63   10.83   0
   0  18  12   45.71   12.56   0
   0  19  12   48.81   14.27   0
   0  20  12   41.22   14.25   0
   0  21  12    5.04   14.46   0
   0  23  12    1.94   13.85   0
   0  24  12    5.78   15.17   0
   0  25  12   -7.02   15.72   0
   1   3   3  122.74    4.32   0
   1   3   4    4.45    4.05   0
   1   6   7    4.71    6.36   0
   1   8   8   58.40    8.35   0
   1  11   9  195.58   11.61   0
   1  12   9   10.19    9.13   0
   1  16  10   16.47   12.68   0
   1  17  10  144.95   13.84   0
   1  18  10   -0.87   10.47   0
   1  30  10    8.59   13.84   0
   1  31  10   11.69   15.31   0
   1  32  10   -0.85   15.15   0
   2   9   3   25.71    4.52   0
   2   9   4    8.84    5.29   0
   2  10   1  721.80    7.81   0
   2  10   5  169.21    7.63   0
   2  14  -1   -1.73    2.49   0
   2  15   7   19.31    8.49   0
   2  18   8   60.72   10.88   0
   2  19   8   73.00   11.61   0
   2  20   8   11.89   10.81   0
   2  21   8    8.17   10.09   0
   2  22   8   54.56   10.69   0
   2  23   8  133.23   10.75   0
   2  25   8   57.87    9.40   0
   2  26   8   -2.22   10.80   0
   2  27   8   56.71   13.10   0
   2  28   8    0.35   12.92   0
   2  29   8   77.56   14.52   0
   2  30   8   21.22   12.92   0
   2  31   8    6.02   11.88   0
   2  33   7    8.83   11.54   0
   2  34   7    3.38   13.07   0
   2  35   7   12.35   11.88   0
   3  21   3   97.17    7.93   0
   3  22   3   29.93    6.58   0
   3  23   2  859.75   13.85   0
   3  23   4   18.97    7.15   0
   3  24   2  171.84    8.45   0
   3  24   4   14.33    6.97   0
   3  25   2   13.19    7.50   0
   3  25   4    3.12    7.12   0
   3  27   3    6.18    8.68   0
  -3   7  14   -3.70   11.42   0
  -2  -8   5  184.59    3.94   0
  -2  -4   9   -0.79    5.92   0
  -2   0  11    1.75    8.64   0
  -2   3  12   49.44   10.66   0
  -2   6  13    1.15   12.26   0
  -2  12  14    3.28   13.94   0
  -2  13  14    9.80   14.05   0
  -1   4  11    5.13    9.30   0
  -1   8  12   -0.38   11.12   0
  -1  12  13   -2.45   12.07   0
  -1  13  13   39.63   14.04   0
  -1  14  13    3.03   14.90   0
   0   2   8   15.00    6.33   0
   0   4   9   61.43    8.53   0
   0  10  11   -8.07   10.67   0
   0  15  12   93.71   13.97   0
   0  16  12   30.24   13.31   0
   0  17  12   26.54   12.76   0
   1   3   5   88.86    5.74   0
   1   5   7   92.38    7.31   0
   1  13  10  347.05   15.36   0
   1  14  10   11.63   11.86   0
   1  15  10   38.00    8.67   0
   1  20  11   10.83   11.56   0
   1  22  11   19.07   14.07   0
   1  23  11   16.07   13.62   0
   1  24  11    0.06   13.87   0
   1  25  11   68.30   15.27   0
   1  26  11    7.37   14.12   0
   1  27  11    9.95   14.83   0
   1  28  11  -10.03   15.39   0
   2   9   2    1.50    2.44   0
   2  15   8   56.36   10.19   0
   2  16   8    6.17    9.49   0
   2  17   8   24.48    8.13   0
   2  18  -2    8.72    2.36   0
   2  21   9   -4.85   10.41   0
   2  22   9   -5.61   12.06   0
   2  23   9   30.09   12.10   0
   2  24   9   17.15   12.38   0
   2  25   9    1.52   12.50   0
   2  26   9   19.43   12.82   0
   2  27   9  131.68   14.53   0
   2  28   9    1.52   12.57   0
   2  32   8    8.49   13.03   0
   2  33   8   19.70   13.99   0
   2  34   8   32.33   14.08   0
   2  36   7   11.81   14.12   0
   2  37   7   23.70   14.25   0
   3  18   3    8.56    6.04   0
   3  19   3   24.36    5.73   0
   3  20   2  272.75    8.13   0
   3  20   3  569.97   11.63   0
   3  20   5   42.95    7.87   0
   3  21   2   76.59    6.33   0
   3  21   5    5.16    8.11   0
   3  22   2   23.81    5.56   0
   3  22   5   39.81    8.56   0
   3  23   5   20.51    8.26   0
   3  24   1  113.19    6.97   0
   3  25   1    9.89    5.99   0
   3  25   5   29.55    8.84   0
   3  26   2    4.48    6.55   0
   3  26   5   40.27    9.39   0
   3  27   4   11.12    8.37   0
   3  27   5   15.98    9.48   0
   3  28   3    7.09    7.63   0
   3  28   4    1.95    8.43   0
   3  28   5   82.18   10.17   0
   3  29   3   90.55    8.97   0
   3  29   4   49.50    9.35   0
   3  29   5   20.99   10.11   0
   3  30   4  127.71   11.49   0
   3  31   4   -5.73   10.27   0
  -3  10  15    5.86   14.15   0
  -3  11  15    9.73   12.92   0
  -2  -1  11    6.48    8.17   0
  -2   2  12    0.63   10.11   0
  -2   5  13   -0.10   11.05   0
  -2  10  14   -2.05   13.94   0
  -2  11  14   -1.09   11.98   0
  -1   1  10    5.62    7.54   0
  -1   3  11  104.72   10.59   0
  -1   6  12   54.33   11.60   0
  -1   7  12   -4.59    9.77   0
  -1  10  13   19.26   13.46   0
  -1  11  13   28.87   13.70   0
   0  -2   3  449.39    5.18   0
   0  -2   4   -0.97    2.84   0
   0  -1   6    4.58    4.40   0
   0   0   7   -3.84    5.08   0
   0   1   8   47.64    6.49   0
   0   8  11   -1.66   10.04   0
   0   9  11   12.68    9.18   0
   0  12  12    8.13   10.61   0
   0  13  12   35.97   12.26   0
   0  14  12   17.20   12.10   0
   0  21  13   -1.10   14.28   0
   1   2   4  437.43    7.43   0
   1   3   6  292.15    8.44   0
   1   4   7   18.13    5.84   0
   1   8   9   22.02    8.93   0
   1   9   9   36.58    7.24   0
   1  12  10   23.94   10.89   0
   1  16  11    7.22   11.41   0
   1  17  11  122.90   13.25   0
   1  18  11   25.83   13.39   0
   1  19  11   18.02   11.83   0
   2   8   3  717.34    9.20   0
   2   9   6   64.39    7.53   0
   2  13   8    7.69    9.20   0
   2  18   9   16.19   10.96   0
   2  20   9   37.66    9.00   0
   2  29   9   15.07   12.96   0
   2  30   9    1.52   14.30   0
   2  31   9  112.88   15.22   0
   2  32   9   16.66   14.07   0
   2  33   9   55.81   13.49   0
   2  35   8   64.73   13.31   0
   2  36   8   -2.11   14.24   0
   2  37   8    8.81   12.10   0
   3  17   3    0.13    5.18   0
   3  17   4   -4.53    6.32   0
   3  18   2   24.33    5.07   0
   3  18   4   61.90    6.87   0
   3  19   2  473.31    9.58   0
   3  20   1  109.46    6.39   0
   3  20   6   69.94    9.59   0
   3  21   1   70.45    5.51   0
   3  21   6    9.70    8.75   0
   3  22   1  588.08   10.20   0
   3  22   6   84.65    9.97   0
   3  23   1   98.88    6.00   0
   3  23   6   29.21    9.78   0
   3  24   6   18.71    9.71   0
   3  25   6    6.78   10.24   0
   3  26   6    8.22   10.03   0
   3  27   6   34.10   10.91   0
   3  28   6   81.89   10.70   0
   3  29   6    5.28   11.06   0
   3  30   5   -1.53   10.04   0
   3  30   6    5.00   10.14   0
   3  31   5   10.41   10.00   0
   3  32   5   35.89   11.50   0
  -2  -5   9    9.55    5.32   0
  -2   1  12   40.66   10.27   0
  -2   4  13   25.21   11.65   0
  -2   8  14    9.18   13.06   0
  -2   9  14   27.90   12.62   0
  -1  -2   9  228.90    8.85   0
  -1   0  10   27.32    7.69   0
  -1   2  11   78.38    9.76   0
  -1   5  12    5.12   10.21   0
  -1   9  13   18.65   12.71   0
  -1  14  14    3.29   12.79   0
  -1  15  14   -3.92   14.74   0
  -1  16  14   -6.59   14.76   0
   0  -2   5  371.60    6.78   0
   0  -1   7   28.42    5.52   0
   0   4  10   28.32    8.48   0
   0  16  13   11.17   12.96   0
   0  17  13   24.13   15.07   0
   0  18  13   43.17   16.00   0
   0  19  13   53.10   13.76   0
   0  20  13   -2.79   10.61   0
   1   2   3    8.93    2.43   0
   1   7   9  130.24    9.82   0
   1  14  11   -5.40   11.57   0
   1  15  11   39.22   12.30   0
   1  21  12    4.98   12.86   0
   1  22  12    6.53   13.81   0
   1  24  12    4.59   14.60   0
   1  25  12   18.74   15.99   0
   2   7   3   65.74    4.90   0
   2  11   8    0.59    8.14   0
   2  12   8    6.39    8.81   0
   2  13  -1  132.40    3.20   0
   2  15   9  346.27   15.20   0
   2  20  10    8.00   11.20   0
   2  21  10   70.56   13.52   0
   2  22  10   15.13   12.89   0
   2  23  10   46.30   12.83   0
   2  24  10    9.15   12.61   0
   2  25  10   -2.73   12.96   0
   2  26  10   -4.06   13.08   0
   2  27  10    5.84   14.40   0
   2  28  10   17.26   15.07   0
   2  29  10   26.24   14.92   0
   2  30  10    9.45   14.65   0
   2  31  10   16.59   13.47   0
   2  34   9    6.44   14.65   0
   2  35   9   70.07   15.63   0
   2  38   8   14.31   14.84   0
   3  15   3   71.74    6.04   0
   3  15   4  535.24   11.18   0
   3  16   2   80.06    5.61   0
   3  16   4  100.64    7.03   0
   3  17   2   86.66    5.91   0
   3  18   1  219.91    6.90   0
   3  18   6   68.59    8.81   0
   3  19   1   25.08    4.51   0
   3  21   7  119.32   11.50   0
   3  22   7   19.54   10.36   0
   3  23   7   56.80   10.87   0
   3  24   7  113.55   12.24   0
   3  25   7   25.10   11.40   0
   3  26   7   17.21   11.45   0
   3  27   7   -0.30   11.40   0
   3  28   7   12.19   11.39   0
   3  29   7    4.50   11.84   0
   3  30   7   33.33   12.79   0
   3  31   6   68.61   12.22   0
   3  32   6   57.65   11.84   0
   3  33   6    1.26   11.88   0
   3  34   6   -1.56   13.05   0
  -2  -2  11  120.62    9.99   0
  -2   3  13   11.95   11.13   0
  -2   7  14   -3.09   12.65   0
  -2  11  15   -1.84   14.73   0
  -1   1  11   62.43    9.54   0
  -1   4  12   88.75   11.27   0
  -1   7  13   12.75   10.42   0
  -1   8  13    8.40   12.06   0
  -1  12  14    9.26   13.27   0
  -1  13  14   -9.50   13.69   0
   0  -2   6    5.28    4.13   0
   0   0   8   56.16    6.39   0
   0   3  10    2.72    7.79   0
   0   6  11  164.68   12.61   0
   0   9  12   -6.63   11.54   0
   0  10  12    9.08   10.71   0
   0  14  13   44.35   15.64   0
   0  15  13   31.53   15.47   0
   1   2   2   12.75    2.31   0
   1   2   6    1.63    5.00   0
   1   3   1 1141.04    6.81   0
   1   3   7   13.27    5.81   0
   1  12  11    3.34   11.00   0
   1  13  11   73.30   11.51   0
   1  17  12   45.32   12.98   0
   1  18  12    8.13   13.21   0
   1  19  12   25.78   13.51   0
   1  20  12   59.82   13.62   0
   2  10   0   17.87    2.88   0
   2  10   8   46.13    8.76   0
   2  13   9   10.71    9.97   0
   2  16  10    1.54   11.10   0
   2  17  10  243.02   14.49   0
   3  14   3  107.45    6.28   0
   3  14   4  591.77   11.53   0
   3  14   5    1.00    7.06   0
   3  15   2   23.17    4.55   0
   3  15   6  191.73   10.08   0
   3  17   1   37.37    5.08   0
   3  21   0    5.38    4.29   0
   3  21   8   95.93   11.01   0
   3  22   0  269.74    7.28   0
   3  22   8   38.07   11.48   0
   3  23   8   22.22   12.13   0
   3  24   8   17.90   11.56   0
   3  25   8  149.32   13.18   0
   3  26   8    1.03   11.68   0
   3  27   8   25.70   13.37   0
   3  28   8    3.02   13.03   0
   3  29   8   52.81   13.11   0
   3  30   8   15.79   11.96   0
   3  31   7   20.87   11.30   0
   3  32   7    1.87   12.24   0
   3  33   7   -0.53   12.34   0
   3  34   7   17.57   13.08   0
  -3 -11   5  197.99    2.97   0
  -2   6  14    0.57   11.50   0
  -2  10  15    7.05   13.72   0
  -1  -6   4    1.33    2.14   0
  -1  -5   7   51.49    4.66   0
  -1  -4   8   36.69    5.55   0
  -1  -3   9   -2.23    6.40   0
  -1   3  12   -3.63    9.85   0
  -1   6  13   32.04   11.83   0
  -1  10  14    7.38   13.13   0
  -1  11  14   -8.11   12.97   0
   0  -2   2  246.18    3.11   0
   0  -1   8   42.49    5.99   0
   0   2  10   45.09    8.01   0
   0   5  11   17.70   10.03   0
   0   8  12   15.10   11.62   0
   0  11  13   -0.62   13.62   0
   0  12  13   12.65   14.42   0
   0  13  13   18.05   12.85   0
   1   1   4  135.88    5.10   0
   1   1   5    9.41    4.11   0
   1   2   7    3.11    5.58   0
   1   5   9    7.81    7.97   0
   1   7  10    6.78    9.32   0
   1  10  11   81.44   11.83   0
   1  11  11   36.49   10.82   0
   1  14  12   24.01   12.43   0
   1  15  12   38.41   13.61   0
   1  16  12   85.11   12.62   0
   2   7   2 1287.39   10.44   0
   2   8   1   31.66    2.79   0
   2   9   8   42.39    8.81   0
   2  11   9  300.05   13.35   0
   2  12   9   29.58    7.77   0
   2  14  10   11.12   11.28   0
   2  19  11   17.33   11.51   0
   2  21  11   55.13   14.25   0
   2  22  11   15.02   13.81   0
   2  23  11   15.26   13.22   0
   2  24  11   90.14   14.71   0
   2  25  11    1.72   14.06   0
   2  26  11   51.97   14.56   0
   2  27  11    7.76   15.89   0
   2  28  11   65.49   16.60   0
   3  13   4   47.18    6.20   0
   3  13   5   -2.87    7.01   0
   3  16   1  319.86    6.79   0
   3  16   7  277.94   12.20   0
   3  20   0  228.91    6.26   0
   3  20   8   20.56    9.70   0
   3  24   9   21.23   11.76   0
   3  25   9   57.37   11.81   0
   3  26   9    2.73   11.49   0
   3  27   9   24.42   12.81   0
   3  28   9  131.21   14.55   0
   3  31   8   54.76   12.87   0
   3  32   8   -0.75   12.70   0
   3  33   8    2.94   13.89   0
   3  34   8   43.60   12.85   0
   3  35   7   49.79   14.30   0
   3  36   7    4.69   13.75   0
  -2   8  15   -2.89   14.09   0
  -2   9  15    2.58   12.27   0
  -1   0  11    2.94    8.27   0
  -1   2  12    4.13    9.79   0
  -1   5  13    3.07   11.79   0
  -1   8  14   44.69   14.09   0
  -1   9  14   17.49   13.56   0
   0  -3   5   46.37    3.85   0
   0  -2   7    6.32    4.80   0
   0   4  11   18.82    9.45   0
   0   6  12    1.31   10.83   0
   0   7  12   11.34   10.07   0
   0  10  13   19.15   13.30   0
   0  15  14  -10.11   14.98   0
   0  16  14    0.36   15.14   0
   1   1   3    2.56    2.91   0
   1   1   6   -2.96    5.07   0
   1   4   9   -0.01    7.84   0
   1   6  10   16.09    9.40   0
   1   9  11   66.93   11.40   0
   1  12  12   36.89   12.27   0
   1  13  12   29.26   12.48   0
   1  18  13   42.77   15.14   0
   1  19  13   64.28   15.79   0
   1  20  13    2.05   15.61   0
   2   5   5   86.57    6.36   0
   2   8   8  110.64    9.49   0
   2  10   9   59.73   10.14   0
   2  12  -1   -1.63    2.13   0
   2  12  10  128.12   12.43   0
   2  13  10  190.00   13.58   0
   2  16  -2   54.45    2.25   0
   2  16  11   29.90   11.34   0
   2  17  11   42.42   12.74   0
   2  18  11   20.89   12.84   0
   3  12   3  966.39   12.30   0
   3  12   4  216.66    6.96   0
   3  13   2    1.33    3.88   0
   3  13   7  147.42   10.15   0
   3  15   1   12.08    4.41   0
   3  15   8    3.67    9.67   0
   3  16   8   22.63   10.37   0
   3  17   8   20.10    7.50   0
   3  19   0    7.60    3.35   0
   3  19   9   21.91   11.79   0
   3  20   9   15.30   11.45   0
   3  21   9   26.42   11.58   0
   3  22   9   14.91   10.47   0
   3  23   9   -6.41    8.90   0
   3  30   9   22.99   14.15   0
   3  31   9   45.91   14.46   0
   3  32   9  129.15   16.15   0
   3  33   9   34.39   14.33   0
   3  34   9    7.30   14.70   0
   3  35   8   31.72   15.06   0
   3  36   8    4.12   13.57   0
   3  37   8    0.24   12.67   0
  -1  -4   9   11.21    5.87   0
  -1  -1  11   73.59    9.50   0
  -1   4  13   -0.34   10.60   0
  -1   7  14   21.05   12.43   0
   0  -3   6   57.65    4.62   0
   0   1  10   75.86    8.50   0
   0   5  12    8.43    9.96   0
   0   8  13   38.79   12.47   0
   0   9  13   18.18   12.33   0
   0  13  14    3.67   13.50   0
   0  14  14   12.41   13.28   0
   1   0   5   -2.92    3.67   0
   1   1   7   37.59    5.90   0
   1   2   8   -1.57    6.39   0
   1   3   9   13.03    7.29   0
   1   4   0 1738.22    6.42   0
   1   7  11   27.45   10.32   0
   1   8  11   20.20    9.25   0
   1  10  12   36.62   11.45   0
   1  11  12   18.09   12.35   0
   1  16  13    2.81   14.47   0
   1  17  13    0.09   13.43   0
   2   5   3  204.20    5.77   0
   2   5   6  141.68    7.32   0
   2   6   2   83.53    4.08   0
   2   7   8   22.77    8.24   0
   2   8   9   27.28    8.50   0
   2   9   9   83.82    9.45   0
   2  11  10    1.43   10.45   0
   2  14  11   12.18   11.82   0
   2  15  11    5.90   12.22   0
   2  19  12   10.42   12.20   0
   2  20  12   86.14   14.20   0
   2  21  12   87.83   15.14   0
   2  23  12   28.45   15.10   0
   2  24  12   57.18   14.10   0
   3  11   4  610.95   10.19   0
   3  11   5  451.72    9.81   0
   3  12   7   11.57    8.71   0
   3  14   1  162.70    5.62   0
   3  14   8  232.42   12.08   0
   3  16   9   14.06   11.03   0
   3  17   9    4.00   11.52   0
   3  18   0  154.86    4.80   0
   3  18   9   57.24    8.62   0
   3  21  10   50.49   13.08   0
   3  22  10   14.97   12.83   0
   3  23  10   -2.89   12.40   0
   3  24  10   -1.64   12.55   0
   3  25  10    4.11   13.11   0
   3  26  10    2.76   13.82   0
   3  27  10    9.11   14.26   0
   3  28  10   -1.67   14.89   0
   3  29  10   -0.35   14.72   0
   3  30  10   -0.62   15.28   0
   3  31  10   -1.16   15.29   0
   4  21   5   49.19    8.55   0
   4  22   4   27.43    7.52   0
   4  22   5    6.49    8.07   0
   4  22   6  147.53   10.35   0
   4  23   4   16.52    7.94   0
   4  23   5    7.70    7.96   0
   4  23   6    1.17    9.42   0
   4  24   4    1.73    7.72   0
   4  24   5   24.45    8.92   0
   4  24   6    3.59    9.29   0
   4  25   4    4.40    7.73   0
   4  25   6    5.09   10.01   0
   4  26   3   32.10    7.99   0
   4  26   4   57.64    8.73   0
   4  26   5   50.90    9.68   0
   4  26   6  189.46   12.79   0
   4  27   3   69.29    8.25   0
   4  27   4    9.94    8.30   0
   4  27   5   11.21    8.80   0
   4  27   6    2.51   10.81   0
   4  28   3   47.56    7.90   0
   4  28   4    3.01    8.50   0
   4  28   5   46.18   10.21   0
   4  28   6   44.99   11.03   0
   4  29   4   12.39    9.50   0
   4  29   5   17.02   10.04   0
   4  29   6   40.29   11.57   0
   4  30   4  185.21   11.51   0
   4  30   5   78.29   10.66   0
   4  30   6  107.16   12.50   0
   4  31   5   -2.88   10.97   0
   4  31   6   -6.02   11.97   0
  -2  -9   5   94.87    2.88   0
  -2  -9   6  463.38    6.30   0
  -1  -6   7   10.73    3.74   0
  -1  -2  11   86.48    9.41   0
  -1   0  12  150.32   11.50   0
  -1   3  13    3.37   11.42   0
  -1   6  14    2.78   12.39   0
  -1  10  15   22.52   13.86   0
  -1  11  15   15.72   12.47   0
   0  -3   7   14.41    4.56   0
   0   2  11  488.79   14.73   0
   0   4  12   88.63   11.46   0
   0   7  13   29.60   12.25   0
   0  11  14   -1.53   13.84   0
   0  12  14   11.56   11.65   0
   1   0   6  739.03   10.79   0
   1   1   8   97.41    7.46   0
   1   6  11  311.95   13.66   0
   1   9  12   18.07   11.54   0
   1  13  13   12.65   14.36   0
   1  14  13   29.32   14.15   0
   2   4   4  479.08    8.36   0
   2   5   7   17.36    6.48   0
   2   7   1   32.87    2.87   0
   2   7   9  300.09   12.17   0
   2   9   0   79.14    2.72   0
   2  12  11   30.18   11.82   0
   2  13  11   35.67   10.65   0
   2  16  12   94.35   13.58   0
   2  17  12   31.77   13.99   0
   2  18  12    7.26   12.56   0
   3  12   2   41.30    4.52   0
   3  12   8   -0.52    8.75   0
   3  14   9  118.66   12.08   0
   3  17   0  148.73    4.67   0
   3  18  10   55.00   12.80   0
   3  19  10   36.03   13.18   0
   3  20  10    1.89    9.18   0
   3  24  11   13.25   13.21   0
   3  25  11   45.34   13.27   0
   3  26  11   13.99   12.95   0
   3  27  11   36.49   14.23   0
   4  19   5   18.93    7.71   0
   4  19   6  200.54   11.12   0
   4  20   3   52.65    6.98   0
   4  21   3    9.61    6.15   0
   4  21   6  224.48   11.98   0
   4  22   7    8.01    9.70   0
   4  23   7  224.24   13.07   0
   4  24   2  344.89   10.55   0
   4  25   2    6.95    7.00   0
   4  25   7   22.79   11.07   0
   4  26   2    6.13    6.99   0
   4  26   7   -6.36   11.38   0
   4  27   7    7.31   11.35   0
   4  28   7   50.84   12.08   0
   4  29   7   30.50   12.47   0
   4  30   7    8.54   11.68   0
   4  31   7   40.80   12.41   0
   4  32   6   41.33   12.24   0
   4  32   7   10.05   12.45   0
   4  33   6  138.41   14.33   0
   4  33   7   35.26   13.66   0
  -1  -5   9  234.07    8.07   0
  -1   2  13   49.53   11.86   0
  -1   5  14   61.02   13.23   0
  -1   8  15    5.13   13.61   0
  -1   9  15    8.01   13.02   0
   0  -4   5   37.06    3.93   0
   0  -4   6   -1.29    4.41   0
   0  -3   8    4.94    5.20   0
   0  -1  10   77.49    8.99   0
   0   3  12    9.52    9.70   0
   0   6  13    5.64   11.93   0
   0   9  14   50.25   13.44   0
   0  10  14   25.34   12.64   0
   1   0   7    6.06    4.87   0
   1   3  10   30.61    8.15   0
   1   5  11   26.68   10.09   0
   1   7  12   21.40   12.01   0
   1   8  12   -4.82   11.66   0
   1  11  13   10.66   13.18   0
   1  12  13    4.09   12.75   0
   1  15  14   -1.41   13.01   0
   2   4   7   61.10    6.86   0
   2   8  10  154.11   11.78   0
   2  10  11   -0.38   10.00   0
   2  11  11   12.51   11.10   0
   2  14  12    6.06   12.44   0
   2  15  12   39.61   13.06   0
   2  19  13   20.96   13.21   0
   2  20  13   77.57   16.16   0
   3   9   5   94.18    7.01   0
   3  10   3   40.82    4.86   0
   3  11   2   59.15    4.46   0
   3  11   8   11.09    8.58   0
   3  12   9    0.43    9.83   0
   3  13   1   22.23    3.62   0
   3  13   9    6.83   10.37   0
   3  15  10  133.96   13.44   0
   3  16   0   10.31    3.52   0
   3  16  10   21.55   11.33   0
   3  20  11   22.03   13.25   0
   3  21  11    6.59   13.35   0
   3  22  11   33.43   13.44   0
   3  23  11   26.69   12.32   0
   4  17   4   13.88    6.49   0
   4  18   3    6.71    6.16   0
   4  18   7   14.32    9.72   0
   4  19   3   53.64    6.38   0
   4  19   7  423.51   14.76   0
   4  20   7  128.60   10.86   0
   4  20   8  134.47   11.15   0
   4  21   2    1.30    5.88   0
   4  21   8  165.17   13.65   0
   4  22   8   23.38   11.62   0
   4  23   2   21.93    5.93   0
   4  23   8   79.80   11.92   0
   4  24   8   26.45   10.92   0
   4  25   8   71.58   11.59   0
   4  26   8   77.21   12.58   0
   4  27   8   93.71   12.46   0
   4  28   8    6.65   11.37   0
   4  29   8   -1.01   11.53   0
   4  30   8  137.83   14.43   0
   4  31   8   61.55   13.64   0
   4  32   8    2.29   13.08   0
   4  33   8   -3.69   13.01   0
   4  34   7    4.01   13.02   0
   4  34   8  130.18   15.77   0
   4  35   7   28.45   14.06   0
  -1  -7   6   18.22    3.83   0
  -1  -6   8  221.74    7.08   0
  -1   7  15   74.18   14.29   0
   0  -4   7  256.44    7.66   0
   0   0  11    7.22    8.40   0
   0   2  12    3.54    9.73   0
   0   5  13   17.24   11.50   0
   0   8  14    5.06   12.76   0
   1  -1   5    7.24    3.92   0
   1  -1   6    3.05    4.43   0
   1   0   3    2.12    1.68   0
   1   0   8  122.66    7.43   0
   1   2   1   40.40    1.76   0
   1   2  10    5.23    7.71   0
   1   6  12   37.64   11.18   0
   1   9  13   38.30   13.00   0
   1  10  13    9.54   12.19   0
   1  13  14   23.12   12.73   0
   1  14  14   12.95   14.18   0
   2   3   6  760.25   11.85   0
   2   5   2   29.70    3.50   0
   2   7  10    6.80    9.53   0
   2   9  11   30.79   11.16   0
   2  11  -1  247.31    3.47   0
   2  12  12   34.93   13.00   0
   2  16  13   79.53   14.65   0
   2  17  13   -3.83   14.67   0
   2  18  13   23.25   13.35   0
   3   8   6  649.51   12.84   0
   3   9   7  125.42    7.75   0
   3   9   8   -5.32    8.25   0
   3  10   8  142.44    8.74   0
   3  11   9    8.29   10.22   0
   3  14  10   30.68   10.78   0
   3  15   0   14.50    3.45   0
   3  16  11   26.01   12.62   0
   3  17  11    0.91   12.46   0
   3  18  11   34.91   11.71   0
   3  20  -1  375.93    6.33   0
   3  22  12   87.54   13.77   0
   3  23  12   21.84   14.78   0
   4  16   4   33.41    6.35   0
   4  16   6   28.83    8.20   0
   4  17   7   12.25    8.64   0
   4  17   8  365.75   13.89   0
   4  18   8   16.73   10.66   0
   4  19   2    0.65    5.42   0
   4  19   8   35.95   11.27   0
   4  20   2  747.27   11.63   0
   4  20   9   11.60    9.99   0
   4  21   9   21.42   11.72   0
   4  22   9   23.22   11.93   0
   4  23   9   -1.17   12.02   0
   4  24   9   52.20   12.66   0
   4  25   9    4.01   11.39   0
   4  26   9    8.34   12.85   0
   4  27   9   -4.95   13.06   0
   4  28   9  123.34   14.44   0
   4  29   9    8.11   12.03   0
   4  30   9    5.63   13.63   0
   4  31   9   -1.07   13.84   0
   4  32   9  123.45   15.29   0
   4  33   9    3.99   14.58   0
   4  34   9    5.99   12.74   0
   4  35   8   34.58   14.28   0
   4  36   8   -6.30   14.05   0
  -1  -7   7   36.43    4.78   0
  -1  -6   9   32.58    6.23   0
   0  -4   8    2.71    6.05   0
   0  -3   9   73.77    6.81   0
   0  -2  10   52.75    7.79   0
   0   1  12   -0.33    9.53   0
   0   4  13    4.16   10.23   0
   0   6  14   22.35   12.76   0
   0   7  14   25.42   12.15   0
   0  10  15    5.39   14.53   0
   1  -1   4  137.80    4.54   0
   1   3  11   18.53    9.74   0
   1   5  12  -12.65   11.11   0
   1   8  13   68.32   12.70   0
   1  11  14   -0.82   12.16   0
   1  12  14    6.50   13.17   0
   2   3   4  517.19    7.96   0
   2   4   9   33.12    7.52   0
   2   6   1    7.67    2.31   0
   2   8  11   27.47   11.13   0
   2  10  12   11.08   12.19   0
   2  11  12   44.86   12.21   0
   2  14  13   18.94   15.03   0
   2  15  13    8.26   14.29   0
   3   7   6   28.80    7.09   0
   3   8   8   59.95    8.77   0
   3  10   2   57.77    4.54   0
   3  12   1   19.81    3.42   0
   3  12  10   21.24   11.58   0
   3  14  11   22.00   12.40   0
   3  15  11   -0.04   12.11   0
   3  18  12   58.77   12.49   0
   3  19  12   20.99   14.05   0
   3  20  12   67.07   14.81   0
   4  14   4   59.37    6.44   0
   4  14   6    3.67    7.91   0
   4  14   7    9.38    8.68   0
   4  15   4    6.84    5.65   0
   4  15   7  424.41   13.44   0
   4  15   8    7.62    8.91   0
   4  16   8  119.02   11.81   0
   4  17   9  110.24   11.32   0
   4  18   2  191.20    6.88   0
   4  18   9   27.86   11.70   0
   4  19   9   10.53   10.92   0
   4  21  10    6.14   11.35   0
   4  22   1  503.29   10.06   0
   4  22  10   62.94   12.89   0
   4  23  10    5.81   12.64   0
   4  24   1    7.74    5.22   0
   4  24  10    9.43   12.49   0
   4  25  10  -12.97   13.95   0
   4  26  10   27.81   14.43   0
   4  27  10    4.12   13.94   0
   4  28  10    3.15   14.38   0
   4  29  10    6.01   14.73   0
   4  30  10    0.72   14.30   0
  -1  -7   8   21.03    5.17   0
   0   0  12  163.76   12.46   0
   0   2  13   19.57   11.90   0
   0   5  14   60.70   14.02   0
   0   8  15   14.92   12.54   0
   0   9  15   -4.71   13.78   0
   1  -1   8  105.74    6.98   0
   1   4  12   83.07   11.49   0
   1   6  13    2.91   12.28   0
   1   7  13    4.49   12.32   0
   1  10  14   34.20   13.64   0
   2   2   6   22.20    5.47   0
   2   3   3  543.21    7.57   0
   2   5  10   30.43    9.67   0
   2   7  11   24.57    9.44   0
   2   8   0   22.01    2.10   0
   2   9  12   11.83   12.24   0
   2  12  13   18.06   13.78   0
   2  13  13   18.44   12.93   0
   3   7   8   25.89    8.11   0
   3   8   3  623.67    9.49   0
   3   9   2   64.27    4.02   0
   3   9   9    1.94    6.75   0
   3  10  10    7.85   10.55   0
   3  11   1   38.78    4.02   0
   3  12  11    0.88   11.03   0
   3  13  11    3.34   11.56   0
   3  14   0    4.50    3.42   0
   3  15  12   41.06   11.92   0
   3  16  12   22.25   13.83   0
   3  17  12    9.53   12.47   0
   4  13   4  123.45    7.22   0
   4  13   6  212.79    9.81   0
   4  13   7    4.95    8.15   0
   4  14   8    8.94    9.80   0
   4  15   9   48.45   10.85   0
   4  16   9   15.17   11.66   0
   4  17   2   38.76    5.13   0
   4  18  10   88.51   13.38   0
   4  20   1   -3.04    5.22   0
   4  20  10    2.11   11.07   0
   4  21   1   38.58    4.93   0
   4  23  11   -3.84   13.36   0
   4  24  11    7.72   13.38   0
   4  25  11   17.35   14.21   0
   4  26  11   12.43   15.20   0
   5  24   6    4.87    8.46   0
   5  25   5    8.63    7.91   0
   5  25   6   66.46   10.88   0
   5  26   5    6.42    8.73   0
   5  26   7   67.67   10.98   0
   5  27   5   11.00    9.33   0
   5  27   6   14.73   10.92   0
   5  27   7   14.53   10.61   0
   5  28   5  153.21   11.84   0
   5  28   7   -6.02   10.79   0
   5  29   5    0.60    9.72   0
   5  29   6   32.74   11.44   0
   5  29   7    8.16   10.59   0
   5  30   5   11.71    9.44   0
   5  30   6  264.59   14.41   0
   5  31   6    8.87   10.45   0
   0  -5   6   26.70    3.88   0
   0  -4   9   50.22    6.35   0
   0   7  15   -4.19   14.00   0
   1  -2   6    0.97    4.34   0
   1  -2   7    7.78    4.76   0
   1   3  12    9.38    9.69   0
   1   5  13   31.75   10.82   0
   1   8  14    6.00   12.40   0
   1   9  14    1.01   11.38   0
   2   2   4  290.44    6.78   0
   2   3   9   42.44    8.29   0
   2   5  11   93.44    9.96   0
   2   7  12   23.07   10.77   0
   2  10  13   14.10   12.80   0
   2  11  13    6.08   13.27   0
   2  14  14   -0.02   14.32   0
   3   6   8    9.99    7.89   0
   3   7   9   74.81    9.55   0
   3   9  10    1.59   10.16   0
   3  11  11   -2.71   10.77   0
   3  13  12    9.27   11.21   0
   3  14  12   99.07   13.18   0
   3  17  13   55.16   13.26   0
   3  18  -1    7.39    3.08   0
   3  18  13    8.61   14.92   0
   4  11   7  411.46   12.07   0
   4  12   4  123.83    7.08   0
   4  12   5  187.18    7.59   0
   4  12   7   20.60    7.94   0
   4  13   8   98.95    8.84   0
   4  13   9  106.97   10.50   0
   4  15  10   90.58   11.32   0
   4  16   2  170.82    6.45   0
   4  17  10   43.84   11.42   0
   4  19   1   57.12    5.13   0
   4  19  11    0.76   13.12   0
   4  20  11   17.25   13.58   0
   4  21  11   17.87   12.92   0
   4  22  11   10.72    9.91   0
   5  20   6    7.74    8.09   0
   5  21   5    1.64    7.87   0
   5  21   6  270.83   12.52   0
   5  22   5   32.32    8.44   0
   5  22   7   85.34   11.58   0
   5  23   4  184.94    9.60   0
   5  23   5    5.65    8.37   0
   5  23   6   31.86    9.90   0
   5  23   7  193.11   12.56   0
   5  23   8   25.75   10.64   0
   5  24   4   33.78    8.05   0
   5  24   5    0.43    7.97   0
   5  24   7   53.48   11.50   0
   5  24   8  126.93   13.55   0
   5  25   4   -7.71    8.03   0
   5  25   7   83.02   11.34   0
   5  25   8   18.87   11.62   0
   5  26   4    1.16    8.22   0
   5  26   8  175.83   14.68   0
   5  27   4  126.55    9.91   0
   5  27   8    6.45   12.40   0
   5  28   4   12.80    9.46   0
   5  28   8   59.43   12.96   0
   5  29   4   -1.18    9.29   0
   5  29   8   14.75   12.89   0
   5  30   7   28.52   11.17   0
   5  30   8  113.05   14.85   0
   5  31   7    2.31   11.58   0
   5  31   8  -11.99   13.22   0
   5  32   6   15.84   11.16   0
   5  32   7    3.71   12.12   0
   5  32   8   15.75   12.97   0
   5  33   7    9.85   13.34   0
   5  33   8   10.02   12.26   0
   5  34   7    3.32   13.07   0
  -1  -7   9    3.68    4.92   0
   0  -5   8   56.52    5.64   0
   0  -1  12   -1.49    9.57   0
   0   6  15   35.42   14.44   0
   1  -2   8   -1.54    5.48   0
   1   0   2 1378.24    8.20   0
   1   2  12    4.75    9.59   0
   1   4  13   28.75   11.74   0
   1   7  14    0.15   12.40   0
   1  10  15   -5.16   13.89   0
   2   1   7   -3.33    5.69   0
   2   2   9   44.58    8.04   0
   2   3  10   98.90   10.05   0
   2   4  11   26.25    8.35   0
   2   6  12   45.53   11.58   0
   2   9  13   74.64   13.12   0
   2  12  14   -0.80   14.51   0
   2  13  14    3.93   12.37   0
   3   6   4  401.62    7.75   0
   3   6   9    2.51    8.58   0
   3   7   3   15.64    3.18   0
   3   8  10   32.89    9.36   0
   3   9  11   -3.25   10.78   0
   3  10  11  -14.75   10.14   0
   3  12  12   -6.35   12.34   0
   3  15  13   -2.24   13.74   0
   3  16  13  109.15   15.14   0
   4  11   4   50.17    6.14   0
   4  11   8   12.42    9.03   0
   4  12   9   22.22   10.70   0
   4  13   3  932.17   12.50   0
   4  14  10   19.96   11.52   0
   4  15   2    8.69    4.60   0
   4  16  11   -2.80   11.82   0
   4  17  11   14.45   12.45   0
   4  18   1  123.13    5.47   0
   4  21  12    3.84   13.75   0
   4  22  12   -4.69   15.05   0
   5  18   7    2.01    8.97   0
   5  19   5   36.67    7.97   0
   5  19   6   13.34    8.69   0
   5  19   7  365.84   14.04   0
   5  19   8   54.92   10.04   0
   5  20   5  122.29    9.57   0
   5  20   7   51.20    9.55   0
   5  20   8  185.51   13.07   0
   5  21   4    9.38    7.37   0
   5  21   8   27.61   10.88   0
   5  22   8   97.60   11.78   0
   5  22   9   21.92   12.10   0
   5  23   9    1.85   12.17   0
   5  24   9    3.25   12.24   0
   5  25   3  132.78    8.69   0
   5  25   9    0.28   13.56   0
   5  26   3   33.04    7.39   0
   5  26   9   10.91   13.49   0
   5  27   3   -5.53    7.63   0
   5  27   9   11.03   13.50   0
   5  28   9    0.51   13.52   0
   5  29   9   18.00   13.86   0
   5  30   9    5.15   13.85   0
   5  31   9   -2.99   14.04   0
   5  32   9    0.65   14.18   0
   5  33   9   24.37   14.26   0
   5  34   8   85.27   13.31   0
   5  35   8    7.66   13.92   0
   3   5   8   32.27    6.11   0
   3   7  10  191.33   10.23   0
   3   8   2    6.83    2.66   0
   4  10   5  456.13    9.98   0
 -15   0   8    7.95   14.79   0
 -15   4   7   -7.75   13.84   0
 -15   7   6   23.55   15.66   0
 -15  12   4   39.14   12.99   0
 -15  15   2    2.81   13.72   0
 -14   0   8   93.88   15.98   0
 -14   4   7   12.76   12.77   0
 -14   7   6   93.83   16.24   0
 -14  12   4   10.04   12.33   0
 -14  14   3    2.68   12.21   0
 -14  15   2    3.50   12.59   0
 -14  18   0  170.43   16.95   0
 -13   3   7    0.56   13.52   0
 -13   7   6   41.85   12.04   0
 -13   9   5   87.03   13.25   0
 -13  15   2  114.55   13.79   0
 -12  -1   8   11.14   12.34   0
 -12   3   7   19.94   11.33   0
 -12   6   6   18.07   11.98   0
 -12   9   5  153.64   14.20   0
 -12  11   4   82.06   11.60   0
 -12  13   3   14.39   10.58   0
 -12  15   2  114.82   13.12   0
 -11  -2   8   -8.07   11.36   0
 -11   2   7   38.26   12.41   0
 -11   6   6   43.07   10.33   0
 -11  11   4  160.08   13.98   0
 -11  13   3   29.32   11.52   0
 -11  16   1    6.19   10.36   0
 -11  17   0   72.08   11.28   0
 -11  18  -1    0.73   10.87   0
 -11  19  -2   95.33   12.07   0
 -10  -3   8   37.04   10.69   0
 -10   5   6   56.38   10.37   0
 -10   8   5   94.35   10.33   0
 -10  10   4  120.80   11.37   0
 -10  12   3   14.25   10.25   0
 -10  19  -3   -4.19    9.77   0
  -9  -4   8  502.07   14.15   0
  -9   0   7   -2.36    8.93   0
  -9   4   6   72.52    9.40   0
  -9   7   5   24.62    9.06   0
  -9  13   2   15.16    9.14   0
  -9  17  -1  102.69    9.37   0
  -9  18  -2    6.02    7.36   0
  -8   6   5    6.69    6.05   0
  -8  14   1   61.10    7.87   0
  -8  15   0   28.48    7.63   0
  -7  -3   7    9.87    6.19   0
  -7   1   6   22.30    6.69   0
  -7  14   0   27.54    7.43   0
  -7  15  -1   32.70    6.62   0
  -7  16  -2  161.68    7.86   0
  -7  17  -4  599.39   12.13   0
  -6  -5   7   31.99    5.41   0
  -6   8   3  210.01    8.08   0
  -6  10   2  454.13    9.50   0
  -6  13   0   11.29    5.81   0
  -6  15  -2   60.56    5.82   0
  -6  16  -4    7.36    5.86   0
  -5  -3   6   61.12    5.03   0
  -5   6   3   12.14    4.94   0
  -4  -6   6   37.85    3.74   0
  -4  11  -1  208.14    5.88   0
  -4  12  -2   66.22    4.54   0
  -3  -1   4   43.85    3.35   0
  -3   2   3 1113.69   10.09   0
  -3   8   0  152.03    4.18   0
  -3  11  -3    1.51    3.32   0
  -2   4   1  120.54    3.10   0
  -2   7  -1   32.38    2.80   0
 -15  -1   8    3.95   15.21   0
 -15   3   7   55.95   15.00   0
 -15   6   6   -0.48   16.22   0
 -15   9   5   11.61   14.01   0
 -15  11   4    3.89   14.85   0
 -15  13   3    0.43   14.37   0
 -15  16   1   84.94   17.66   0
 -15  19  -2    1.42   14.41   0
 -14  -1   8   12.57   14.10   0
 -14   3   7    0.08   13.97   0
 -14   6   6    2.54   15.90   0
 -14   9   5   11.35   12.04   0
 -14  11   4   15.15   14.81   0
 -14  13   3   14.81   13.93   0
 -14  17   0   10.62   12.95   0
 -14  19  -2    2.06   13.89   0
 -13  -1   8   -4.34   11.95   0
 -13   6   6   27.20   12.81   0
 -13  11   4   17.13   13.25   0
 -13  13   3    3.21   13.15   0
 -13  16   1   85.73   14.18   0
 -13  19  -2    8.37   12.32   0
 -12  -2   8   -0.00   12.15   0
 -12   2   7   12.95   11.71   0
 -12  17   0    1.66   11.11   0
 -12  18  -1   -3.47   10.97   0
 -11  -3   8    6.40   11.14   0
 -11   5   6   -0.23   10.73   0
 -11   8   5  156.92   13.38   0
 -11  12   3   -0.54   11.29   0
 -11  14   2   18.61   10.96   0
 -11  19  -3   13.71   10.78   0
 -10  -4   8  141.24   12.12   0
 -10   1   7   21.16    9.63   0
 -10   4   6   26.90    9.80   0
 -10   7   5   30.90   10.50   0
 -10  15   1  -10.43   10.45   0
 -10  17  -1   17.11    9.80   0
 -10  18  -2   -4.58    9.27   0
  -9   3   6   57.34    9.21   0
  -9   6   5   69.28    9.49   0
  -9   9   4   98.87    7.49   0
  -9  11   3   69.65   10.08   0
  -9  14   1   14.74    8.23   0
  -9  18  -3   64.35    9.05   0
  -8   5   5   27.51    8.04   0
  -8  12   2  184.07    8.50   0
  -7   4   5    3.31    6.02   0
  -6   2   5  752.73   12.30   0
  -6   5   4   11.08    5.88   0
  -6  11   1   23.60    6.04   0
  -5   0   5   -4.92    5.16   0
  -5   8   2   35.85    5.59   0
  -5  14  -3  117.32    5.59   0
  -4  -2   5   11.61    3.79   0
  -4   1   4  360.89    7.07   0
  -4   4   3    5.02    4.23   0
  -4   6   2  158.12    5.92   0
  -4   8   1  223.14    6.48   0
  -3  -5   5   44.48    3.13   0
  -3   4   2  211.67    5.45   0
  -3   6   1   10.62    3.69   0
  -3  10  -2   68.64    4.11   0
  -2  -9   5   99.86    2.83   0
  -2  -1   3  121.99    3.36   0
  -2   8  -2   21.57    2.71   0
  -1   1   1   76.63    1.93   0
  -1   3   0  915.01    5.34   0
 -16  10   4   47.98   16.83   0
 -16  12   3    3.74   16.44   0
 -16  15   1   23.39   17.07   0
 -15  -2   8    9.70   15.44   0
 -15   2   7   -4.64   15.39   0
 -15  10   4   86.83   15.93   0
 -15  12   3   18.45   14.44   0
 -15  14   2    2.21   15.18   0
 -15  15   1    9.51   13.65   0
 -14  -2   8   -7.65   14.96   0
 -14   2   7   18.05   14.38   0
 -14   5   6   30.83   15.45   0
 -14   8   5    4.64   14.03   0
 -14  12   3   10.03   13.94   0
 -14  14   2   17.63   13.78   0
 -13  -2   8    8.70   11.76   0
 -13   2   7   21.47   13.64   0
 -13   5   6    2.97   12.87   0
 -13   8   5   27.20   13.43   0
 -13  10   4   23.93   13.12   0
 -13  12   3   -5.96   13.76   0
 -13  14   2   78.33   13.75   0
 -13  19  -3   90.47   13.94   0
 -12  -3   8   43.76   13.17   0
 -12   1   7   37.48   12.25   0
 -12   5   6  -16.54   11.17   0
 -12  10   4  102.06   13.62   0
 -12  12   3   12.98   12.09   0
 -12  14   2   27.11    9.58   0
 -11   1   7   18.32   11.02   0
 -11   4   6    4.16   10.70   0
 -11   7   5    9.62   10.59   0
 -11  15   1    7.49   10.36   0
 -11  16   0   -0.81   10.72   0
 -11  17  -1   -2.00   10.42   0
 -11  18  -2   32.92   10.59   0
 -10   0   7   -5.32    9.69   0
 -10   9   4   -0.83   10.15   0
 -10  11   3    4.30   10.41   0
 -10  13   2   -1.88   10.18   0
 -10  18  -3   46.14   10.51   0
  -9  -1   7  211.25   11.17   0
  -9   8   4   10.44    8.78   0
  -9  12   2   55.80    9.88   0
  -9  15   0    2.67    8.83   0
  -9  16  -1  174.66   10.06   0
  -9  17  -2   45.75    8.41   0
  -7  -4   7   48.40    6.20   0
  -7   0   6  245.05    9.10   0
  -7   3   5  147.72    8.23   0
  -7   6   4   12.86    6.34   0
  -7  12   1  265.80    9.90   0
  -6  -2   6   57.39    5.88   0
  -6   7   3   20.05    6.11   0
  -6   9   2  166.96    8.01   0
  -6  15  -3    8.95    5.08   0
  -5   3   4  184.39    6.90   0
  -5  12  -1  133.14    6.13   0
  -5  13  -2   18.86    4.50   0
 -16   4   6   89.36   17.66   0
 -16   7   5   16.69   16.20   0
 -16   9   4   17.25   17.13   0
 -16  11   3   20.81   16.14   0
 -16  13   2   -2.97   16.82   0
 -16  14   1    4.03   14.54   0
 -15  -3   8    5.46   13.71   0
 -15   1   7   65.38   15.30   0
 -15   4   6   48.09   16.47   0
 -15   7   5   13.12   14.94   0
 -15   9   4   -6.44   12.95   0
 -15  11   3   -2.53   13.84   0
 -15  13   2   24.29   15.43   0
 -15  16   0   13.51   14.92   0
 -14  -3   8   18.64   14.67   0
 -14   1   7    4.42   14.19   0
 -14   4   6   14.60   15.06   0
 -14   7   5  -12.64   14.26   0
 -14  13   2  113.95   14.42   0
 -14  15   1   56.17   13.25   0
 -14  16   0   -5.08   14.68   0
 -14  17  -1  113.93   15.47   0
 -13  -3   8    6.52   12.13   0
 -13   1   7   -1.85   13.09   0
 -13   4   6   23.08   13.67   0
 -13   7   5   11.35   12.87   0
 -13  13   2  154.78   14.14   0
 -13  15   1  178.85   14.21   0
 -13  16   0   41.29   13.75   0
 -13  17  -1   53.12   13.18   0
 -13  18  -2   37.03   12.75   0
 -12  -4   8   23.44   12.09   0
 -12   4   6    0.97   12.19   0
 -12   7   5    6.20   11.49   0
 -12   9   4   78.10   13.34   0
 -12  13   2    5.74   11.52   0
 -12  16   0    7.89   11.82   0
 -12  17  -1   24.23   11.62   0
 -11  -4   8   -2.10   10.19   0
 -11   0   7   -3.25   10.56   0
 -11   9   4   10.77   10.82   0
 -11  11   3   19.37   11.28   0
 -11  13   2    1.97    9.97   0
 -11  18  -3   90.37   11.61   0
 -10  -1   7   20.56    9.68   0
 -10   3   6   77.63   10.84   0
 -10   6   5   -8.74   10.20   0
 -10  14   1  184.62   11.71   0
 -10  15   0  240.47   12.52   0
 -10  16  -1   12.33    8.61   0
 -10  17  -2  125.60   10.85   0
  -9  -2   7   74.13    9.04   0
  -9   2   6   66.30    9.07   0
  -9   5   5   -1.04    8.55   0
  -9  13   1   13.58    8.52   0
  -9  17  -3   11.47    9.18   0
  -7  -5   7  135.33    7.65   0
  -7   8   3  164.81    8.83   0
  -7  10   2   95.13    6.56   0
  -7  13   0   37.46    6.98   0
  -7  14  -1  292.32    9.57   0
  -7  15  -2  340.72    9.91   0
  -6  -7   7   91.52    6.09   0
  -6   1   5  246.48    8.33   0
  -6   4   4  180.38    7.81   0
  -6  13  -1   42.44    6.05   0
  -6  14  -2  243.34    8.02   0
  -5   5   3  173.56    6.83   0
  -5   9   1  279.30    7.85   0
  -5  14  -4  418.97    8.66   0
  -4  -3   5  156.59    5.58   0
  -4   9   0   60.49    4.84   0
  -3  -2   4    4.43    2.88   0
  -3   1   3    8.14    3.16   0
 -16   3   6    7.84   16.66   0
 -16   6   5    9.73   14.81   0
 -16   8   4  -14.71   17.22   0
 -16  10   3    3.23   16.03   0
 -16  12   2   20.86   16.96   0
 -16  15   0   16.00   15.62   0
 -16  16  -1   14.92   15.91   0
 -16  17  -2    1.52   13.66   0
 -15   0   7    7.73   13.66   0
 -15   3   6   96.83   17.01   0
 -15   6   5   52.71   15.83   0
 -15  14   1   -0.50   15.82   0
 -15  15   0   86.29   16.98   0
 -14  -4   8   25.15   14.05   0
 -14   0   7  -19.47   14.72   0
 -14   3   6  114.84   15.34   0
 -14   6   5   25.56   14.72   0
 -14   9   4   13.25   12.60   0
 -14  11   3   24.69   14.41   0
 -14  14   1   14.18   14.43   0
 -14  18  -3    0.96   13.84   0
 -13  -4   8  143.55   14.16   0
 -13   0   7   -6.50   13.20   0
 -13   3   6   27.19   12.44   0
 -13   6   5   32.56   13.97   0
 -13   9   4  136.03   13.96   0
 -13  14   1   22.31   13.13   0
 -13  18  -3    4.21   13.72   0
 -12   0   7    7.24   10.67   0
 -12   3   6    4.37   11.65   0
 -12   6   5   34.89   12.97   0
 -12  14   1    6.83   11.51   0
 -11  -1   7   25.87   10.93   0
 -11   3   6   -3.96    9.65   0
 -11   8   4   -3.35   11.39   0
 -11  14   1  154.84   10.30   0
 -11  15   0  210.51   13.01   0
 -11  16  -1   36.12   11.17   0
 -11  17  -2   42.74   10.54   0
 -10  -2   7   99.11   11.38   0
 -10   2   6    2.27    9.75   0
 -10   5   5   17.87   10.42   0
 -10   8   4   75.33    8.40   0
 -10  12   2    5.42    7.34   0
  -9   7   4  276.29   12.29   0
  -9   9   3    6.06    8.21   0
  -9  11   2    0.25    9.00   0
  -9  14   0   27.47    8.58   0
  -9  15  -1  104.59    8.94   0
  -9  16  -2  357.22   12.02   0
  -7  -1   6   19.07    6.38   0
  -7   2   5  513.57   11.62   0
  -7   5   4  106.10    7.66   0
  -7  11   1   85.30    7.83   0
  -7  16  -4    2.21    5.90   0
  -6  -3   6   12.70    5.42   0
  -6   6   3  343.03    9.54   0
  -6  10   1   87.22    6.76   0
  -6  15  -4   12.55    5.11   0
  -5  -1   5  315.65    7.87   0
  -5   2   4   12.95    5.03   0
  -4   0   4 1172.49   11.70   0
  -4   3   3 1210.47   12.03   0
  -4   7   1  717.60    9.71   0
  -4  10  -1   34.62    4.33   0
  -4  11  -2  186.37    5.92   0
  -2  -5   4  198.59    3.73   0
  -2   1   2   69.59    3.00   0
  -2   5   0 1223.12    8.46   0
 -16  -2   7   58.31   17.44   0
 -16   2   6    4.82   16.72   0
 -16   5   5   -4.99   17.72   0
 -16   7   4   -2.41   15.22   0
 -16  11   2   18.28   15.00   0
 -16  13   1   45.95   16.82   0
 -16  14   0   73.50   17.60   0
 -16  15  -1   34.30   14.94   0
 -16  16  -2    4.19   14.98   0
 -15  -1   7   50.61   14.19   0
 -15   2   6    1.69   15.17   0
 -15   5   5   -8.28   15.57   0
 -15   8   4    0.34   12.98   0
 -15  10   3   19.89   15.49   0
 -15  12   2   38.59   13.42   0
 -15  13   1   20.24   15.16   0
 -14  -1   7   -8.14   14.23   0
 -14   2   6   -9.11   15.65   0
 -14   8   4   20.95   13.93   0
 -14  10   3   22.43   14.72   0
 -14  12   2   75.00   14.11   0
 -13  -1   7    4.41   13.11   0
 -13   8   4    6.25   13.68   0
 -13  12   2   36.97   13.64   0
 -13  15   0   10.48   13.01   0
 -13  16  -1   -3.55   13.00   0
 -12  -1   7   22.37   12.94   0
 -12   2   6   13.77   10.72   0
 -12   5   5   59.48   11.74   0
 -12   8   4  185.46   14.90   0
 -12  10   3    7.14   12.32   0
 -12  12   2   48.92   12.74   0
 -12  16  -1   -8.28   12.24   0
 -11  -2   7   47.20   11.36   0
 -11   2   6    9.34   10.58   0
 -11   5   5    4.53   10.92   0
 -11  17  -3   86.08   11.93   0
 -10   7   4    7.13    9.57   0
 -10  11   2   91.05   10.25   0
 -10  13   1   13.24    9.01   0
 -10  14   0   88.95   10.34   0
 -10  16  -2   52.71    9.22   0
 -10  17  -3   68.42    9.93   0
  -9   4   5   53.18    8.90   0
  -9  17  -4   24.16    8.90   0
  -7  -6   7   -3.96    6.16   0
  -7  -2   6    3.52    6.20   0
  -7   7   3  104.28    8.11   0
  -7   9   2  719.97   13.58   0
  -7  12   0  567.57   12.19   0
  -7  15  -3  312.44    9.36   0
  -6  -8   7   61.39    5.48   0
  -6   0   5    0.44    5.32   0
  -6   3   4   14.35    5.34   0
  -6   8   2  183.42    6.78   0
  -6  11   0 1131.13   14.55   0
  -6  14  -3   66.72    6.98   0
  -5  10   0   85.44    4.73   0
  -5  11  -1   42.26    4.75   0
  -5  13  -3   18.06    4.46   0
  -4  -8   6  150.02    5.14   0
  -4   5   2 1029.51   10.90   0
  -3   5   1  681.59    8.19   0
 -16  -3   7   60.63   17.68   0
 -16   1   6   14.48   16.82   0
 -16   4   5  111.69   18.51   0
 -16  12   1    8.47   16.60   0
 -15  -2   7    8.96   14.25   0
 -15   1   6  126.33   17.99   0
 -15   4   5   20.44   15.26   0
 -15   7   4   -4.34   15.22   0
 -15  11   2   40.00   15.48   0
 -15  14   0    0.34   16.72   0
 -15  15  -1  122.40   16.63   0
 -14  -2   7    1.44   14.40   0
 -14   5   5   -0.47   10.66   0
 -14   7   4   81.86   14.61   0
 -14  11   2   12.56   13.58   0
 -14  13   1   -8.64   12.75   0
 -13  -2   7   14.51   13.97   0
 -13   2   6  -10.87   12.38   0
 -13  11   2  129.23   13.54   0
 -13  14   0    6.68   13.15   0
 -12  -2   7   20.75   11.82   0
 -12   7   4   -6.82   12.19   0
 -12  11   2   48.34   12.00   0
 -12  13   1  294.88   15.40   0
 -12  17  -3   29.62   11.88   0
 -11   1   6    0.42   10.59   0
 -11   4   5  102.80   11.18   0
 -11   7   4   24.59   12.17   0
 -11   9   3   10.75   11.29   0
 -11  11   2    7.87   11.16   0
 -11  14   0   12.16   10.13   0
 -11  15  -1  296.70   14.13   0
 -11  16  -2    3.73   10.72   0
 -10  -3   7  154.61   11.57   0
 -10   1   6   12.84    8.94   0
 -10   9   3   38.36    8.00   0
 -10  15  -1  422.78   13.77   0
  -9  -4   7  134.07   10.07   0
  -9   0   6   42.28    8.58   0
  -9   3   5   23.87    8.89   0
  -9   6   4  212.12   11.23   0
  -9   8   3   -1.96    8.67   0
  -9  10   2  514.09   14.48   0
  -9  12   1  251.84   10.13   0
  -9  13   0    2.77    8.48   0
  -9  16  -3   35.70    8.52   0
  -7  -7   7   12.63    7.03   0
  -7   4   4  137.21    8.21   0
  -7  13  -1   -1.31    6.24   0
  -7  14  -2   53.00    6.63   0
  -6  -4   6  112.61    6.54   0
  -6  12  -1  264.32    8.54   0
  -6  13  -2   15.88    5.61   0
  -5  -6   6    5.48    4.07   0
  -5  -2   5   48.48    5.10   0
  -5   4   3  189.43    6.89   0
  -5   6   2  514.55    9.55   0
  -5   8   1  161.65    6.80   0
  -5  12  -2   49.43    4.83   0
  -3   8  -1    8.71    3.11   0
  -3  10  -3   43.02    3.71   0
  -2  -2   3  758.40    6.53   0
 -16  -4   7  -12.83   15.95   0
 -16   0   6  219.66   19.57   0
 -16   3   5    0.25   17.39   0
 -16   6   4   22.94   12.77   0
 -16   8   3   19.00   16.27   0
 -16  10   2   18.90   14.50   0
 -16  11   1   17.25   13.88   0
 -16  13   0   70.06   15.29   0
 -16  14  -1   24.00   15.30   0
 -16  15  -2   32.76   16.35   0
 -15  -4   7    1.61   15.65   0
 -15   0   6   17.90   16.40   0
 -15   3   5    7.67   14.02   0
 -15   6   4   49.16   15.80   0
 -15   8   3    9.29   13.73   0
 -15  10   2   -5.89   14.94   0
 -15  12   1   21.70   15.17   0
 -15  13   0  136.11   17.83   0
 -15  14  -1    2.59   14.09   0
 -15  16  -3    8.36   15.16   0
 -14  -3   7   -9.49   14.27   0
 -14   1   6   80.53   14.10   0
 -14   4   5    2.28   14.06   0
 -14   6   4   19.96   13.02   0
 -14  12   1   -0.12   13.59   0
 -13  -3   7    8.28   13.08   0
 -13   1   6   11.25   12.98   0
 -13   4   5   -0.72   13.75   0
 -12  -3   7   11.40   11.69   0
 -12   1   6    8.64   12.46   0
 -12  12   1  160.11   12.79   0
 -11  -3   7   10.73    9.55   0
 -11   6   4  144.67   12.38   0
 -11  12   1    4.95   11.19   0
 -10  -4   7   11.06   10.23   0
 -10   0   6   60.33   10.31   0
 -10   3   5   49.39   10.30   0
 -10   6   4  158.10   11.63   0
 -10   8   3    6.35    9.58   0
 -10  10   2   88.00   10.24   0
 -10  13   0   77.39   10.59   0
 -10  16  -3   27.75    9.66   0
  -9  -5   7    8.94    8.85   0
  -9  -1   6   18.91    8.37   0
  -9  14  -1  321.52   11.96   0
  -9  15  -2   11.61    8.13   0
  -9  16  -4   55.84    9.83   0
  -7  -3   6   66.15    6.87   0
  -7   6   3  621.42   12.73   0
  -7   8   2   -2.04    7.09   0
  -7  10   1   16.49    6.33   0
  -7  15  -4  135.28    7.78   0
  -6   5   3    2.97    5.88   0
  -6   7   2   28.71    5.95   0
  -6   9   1  777.89   11.72   0
  -6  14  -4  551.07   10.68   0
  -5   1   4  883.55   11.72   0
  -5  13  -4    7.52    4.67   0
  -4  -9   6   -0.42    4.03   0
  -4  -1   4  342.63    7.03   0
  -4   2   3   95.82    5.16   0
  -4   8   0  785.24    9.90   0
  -3  -7   5    8.29    2.81   0
  -3   0   3   -3.11    3.13   0
  -3   9  -2   65.53    3.68   0
  -3  11  -5  447.04    5.90   0
  -2   6  -1    5.83    2.65   0
  -2   9  -4    7.23    2.27   0
  -1  -5   3  217.75    2.59   0
 -16  -5   7   10.17   16.14   0
 -16  -1   6   19.53   16.47   0
 -16   2   5   20.76   17.20   0
 -16   5   4   10.54   14.38   0
 -16   7   3   13.12   16.64   0
 -16   9   2    0.65   16.36   0
 -16  12   0   -5.68   16.91   0
 -16  14  -2   -0.26   15.64   0
 -15  -5   7   34.22   14.23   0
 -15  -1   6  154.15   16.45   0
 -15   5   4    0.78   15.19   0
 -14  -4   7   25.54   13.90   0
 -14   0   6    1.72   14.83   0
 -14   3   5    4.46   14.27   0
 -14   8   3    6.52   13.74   0
 -14  10   2   78.34   14.57   0
 -14  14  -1   41.26   15.01   0
 -14  15  -2   19.73   13.61   0
 -13  -4   7   -3.52   13.20   0
 -13   0   6   32.34   13.91   0
 -13   3   5    6.28   13.18   0
 -13   6   4   23.24   13.08   0
 -13   8   3   10.59   14.14   0
 -13  10   2  176.07   15.68   0
 -13  13   0    5.00   12.13   0
 -13  15  -2   13.23   13.35   0
 -13  16  -3   19.61   13.27   0
 -12  -4   7   27.28   12.22   0
 -12   0   6    9.10   12.56   0
 -12   3   5   16.08   12.10   0
 -12   6   4   20.35   13.18   0
 -12   8   3    1.07   13.13   0
 -12  10   2   86.31   13.20   0
 -12  13   0   51.22   12.33   0
 -12  15  -2  129.23   13.02   0
 -12  16  -3   34.08   12.42   0
 -11  -4   7    3.58   10.68   0
 -11   0   6   15.01    9.47   0
 -11   3   5   -3.41   11.02   0
 -11   8   3    6.38   11.31   0
 -11  10   2   26.14   10.93   0
 -11  13   0   67.01   11.77   0
 -11  14  -1    4.33   10.70   0
 -11  15  -2   49.58   10.73   0
 -11  16  -3  146.20   12.04   0
 -10  -5   7   56.52   10.38   0
 -10  -1   6   10.12   10.02   0
 -10   5   4   30.02    9.58   0
 -10  11   1   12.42    8.92   0
 -10  14  -1  237.52   12.38   0
 -10  15  -2   11.83    9.02   0
 -10  16  -4   83.31   12.20   0
  -9   2   5  126.52   10.16   0
  -9   5   4  118.88    8.17   0
  -9   9   2    1.86    8.64   0
  -9  11   1   10.31    8.16   0
  -7  -8   7    4.68    5.80   0
  -7   0   5    2.36    6.17   0
  -7   3   4   21.59    6.84   0
  -7  11   0   95.85    7.64   0
  -7  14  -3   29.81    6.59   0
  -6  -5   6   66.31    5.80   0
  -6  -1   5  235.07    7.72   0
  -5  -7   6    0.61    4.84   0
  -5  -3   5  484.81    9.30   0
  -5   3   3  981.17   12.05   0
  -5   9   0  146.45    6.62   0
  -4   4   2   29.45    4.51   0
  -4   6   1   78.82    5.14   0
  -4   9  -1  339.92    6.98   0
  -4  11  -3  195.84    6.16   0
  -1   4  -1   13.44    1.23   0
 -16  -6   7   14.50   15.22   0
 -16  -2   6   21.77   16.83   0
 -16   1   5   15.53   15.99   0
 -16   4   4    7.10   15.73   0
 -16   6   3   -2.21   15.60   0
 -16   8   2   21.43   15.32   0
 -16  10   1   -3.47   15.05   0
 -16  11   0  -12.81   15.06   0
 -15  -6   7   19.10   16.09   0
 -15  -2   6   -0.82   13.45   0
 -15   2   5   21.26   14.54   0
 -15   4   4   18.68   13.69   0
 -15   9   2    5.67   12.89   0
 -15  12   0   36.18   15.99   0
 -15  14  -2   -4.31   14.78   0
 -15  15  -3   18.00   14.67   0
 -14  -5   7    1.53   13.85   0
 -14  -1   6   71.62   15.51   0
 -14   2   5   14.53   14.24   0
 -14   5   4   16.44   13.86   0
 -14   7   3    4.00   14.43   0
 -14   9   2  111.09   15.31   0
 -14  11   1    0.45   12.97   0
 -13  -5   7    9.36   13.21   0
 -13  -1   6    7.09   13.66   0
 -13   2   5   17.63   11.50   0
 -13   5   4  283.01   16.80   0
 -13   9   2   16.47   12.41   0
 -13  11   1   61.64   13.92   0
 -12  -5   7   72.22   12.98   0
 -12  -1   6    0.17   11.93   0
 -12   2   5   31.97   11.60   0
 -12   5   4  180.87   14.47   0
 -12  11   1   -4.52   12.21   0
 -11  -5   7  104.39   12.87   0
 -11  -1   6   17.97   10.42   0
 -11   2   5   13.86   10.92   0
 -11   5   4   -5.92   11.60   0
 -11   7   3  168.77   12.29   0
 -11   9   2   81.66   11.01   0
 -11  11   1   12.63   10.97   0
 -11  16  -4  107.23   12.33   0
 -10   2   5    9.60    9.62   0
 -10   7   3   -0.76   10.45   0
 -10   9   2    9.42   10.29   0
 -10  12   0   10.82    9.66   0
 -10  15  -3   -0.28    9.60   0
  -9  -6   7    2.79    8.69   0
  -9  -2   6   65.68    9.36   0
  -9   4   4   23.79    8.98   0
  -9  12   0    1.23    8.05   0
  -9  14  -2    2.40    8.14   0
  -9  15  -3   35.62    8.89   0
  -8  15  -4   65.83    7.86   0
  -7  -4   6  125.31    7.95   0
  -7   5   3  218.74    9.43   0
  -7   9   1  958.52   14.96   0
  -7  12  -1   59.67    6.54   0
  -7  13  -2   40.00    6.67   0
  -6   4   3   49.29    6.32   0
  -6   8   1   63.03    6.41   0
  -6  12  -2    5.74    5.40   0
  -6  13  -3  299.05    8.48   0
  -5   0   4  396.11    8.66   0
  -5   5   2  589.75   10.16   0
  -5   7   1  330.14    8.27   0
  -5  10  -1  206.73    6.87   0
  -5  11  -2   75.68    5.92   0
  -5  12  -3   -1.10    4.47   0
  -4  -5   5   11.72    3.64   0
  -4  10  -2  157.13    5.37   0
  -4  12  -5  177.09    5.82   0
  -3   2   2   43.97    3.85   0
  -2  -6   4   18.51    2.18   0
  -2   7  -2 1322.96    8.39   0
 -16  -3   6   -7.77   15.12   0
 -16   0   5   17.01   16.45   0
 -16   3   4   -5.62   16.31   0
 -16   5   3  132.39   16.86   0
 -16   7   2   74.29   14.98   0
 -16   9   1   -1.01   15.44   0
 -16  12  -1   19.31   16.23   0
 -16  13  -2   -1.08   15.68   0
 -15  -7   7   16.29   16.25   0
 -15  -3   6   88.43   15.47   0
 -15   1   5    1.93   15.94   0
 -15   6   3    5.20   14.64   0
 -15   8   2   56.79   16.29   0
 -15  10   1    9.91   13.50   0
 -15  11   0  108.74   17.36   0
 -15  14  -3   38.83   14.95   0
 -14  -6   7   29.61   14.62   0
 -14  -2   6    4.02   14.25   0
 -14   1   5   -1.62   14.76   0
 -14  10   1   54.70   14.33   0
 -14  13  -1  307.44   17.44   0
 -13  -6   7    7.17   13.42   0
 -13  -2   6   11.53   12.95   0
 -13   4   4   24.18   11.63   0
 -13   7   3  173.28   12.44   0
 -13  13  -1  290.15   17.14   0
 -13  14  -2    9.33   12.38   0
 -13  15  -3   16.40   13.39   0
 -12  -6   7    7.59   12.55   0
 -12  -2   6   10.23   10.91   0
 -12   7   3  413.19   16.47   0
 -12   9   2   24.88   11.27   0
 -12  12   0   -0.22   11.97   0
 -12  13  -1   31.73   11.32   0
 -12  14  -2   28.62   11.64   0
 -12  15  -3   89.15   13.06   0
 -11  -6   7   61.42   11.83   0
 -11  -2   6    5.39   10.90   0
 -11   4   4   68.43   11.15   0
 -11  12   0   -0.50   10.96   0
 -11  13  -1   -4.89   10.67   0
 -11  14  -2    4.81   10.61   0
 -11  15  -3   11.19   10.34   0
 -10  -6   7  104.44   11.93   0
 -10  -2   6   -4.93    9.40   0
 -10   1   5   75.07   10.34   0
 -10  10   1    0.73    9.29   0
 -10  13  -1    7.43    9.32   0
 -10  14  -2   -0.43    9.03   0
  -9  -3   6   59.80    8.77   0
  -9   1   5   14.01    7.92   0
  -9   6   3   66.97   10.50   0
  -9   8   2    5.26    8.84   0
  -9  10   1   17.70    8.68   0
  -7   7   2   96.16    6.31   0
  -7  14  -4  196.51    8.95   0
  -6  -6   6   79.02    5.94   0
  -6  -2   5  754.20   12.03   0
  -6   1   4   89.22    6.83   0
  -5  -8   6   -1.50    4.74   0
  -5  13  -5  126.05    5.87   0
  -4 -10   6  291.47    6.45   0
  -4   1   3  238.09    6.27   0
  -3   4   1   55.34    3.97   0
  -2   0   2  132.74    3.45   0
 -16  -5   6   -8.15   14.75   0
 -16  -4   6   96.06   16.30   0
 -16  -1   5   14.19   16.58   0
 -16   2   4   -0.29   16.77   0
 -16   8   1   18.81   14.76   0
 -16  11  -1   15.57   16.18   0
 -16  12  -2    7.57   16.25   0
 -16  13  -3    1.67   15.32   0
 -15  -4   6   52.47   14.05   0
 -15   0   5    1.92   15.49   0
 -15   3   4   -5.40   14.02   0
 -15   5   3   10.26   14.57   0
 -15   7   2   83.14   16.39   0
 -15  12  -1  124.23   16.48   0
 -14  -7   7   13.27   14.77   0
 -14  -3   6  122.44   15.87   0
 -14   0   5    9.76   13.26   0
 -14   3   4   88.70   15.23   0
 -14   6   3   80.28   11.45   0
 -14   8   2  100.18   14.16   0
 -14  11   0  132.65   15.82   0
 -14  12  -1    0.94   15.43   0
 -14  13  -2   10.99   14.29   0
 -14  14  -3    4.08   13.67   0
 -13  -3   6   17.62   12.77   0
 -13   1   5   -0.04   11.88   0
 -13   6   3  230.53   16.07   0
 -13   8   2    4.66   13.88   0
 -13  15  -4   18.82   13.73   0
 -12  -7   7    8.71   12.66   0
 -12   1   5    9.06   11.85   0
 -12   6   3    6.12   12.75   0
 -12  15  -4   69.17   12.79   0
 -11  -7   7   24.14   11.61   0
 -11   1   5   35.39   11.56   0
 -11   6   3  103.53   12.55   0
 -11   8   2   -3.86   11.81   0
 -11  10   1   51.22   11.75   0
 -11  15  -4   92.91   12.26   0
 -10  -7   7  220.41   13.20   0
 -10  -3   6   73.45   10.61   0
 -10   6   3    7.71    9.91   0
 -10   8   2    7.04    9.79   0
 -10  15  -4   19.18    9.32   0
  -9  -8   7  243.73   12.62   0
  -9   0   5    4.65    8.46   0
  -9   3   4  503.33   14.51   0
  -9  11   0   21.13    8.68   0
  -9  12  -1   31.50    9.12   0
  -9  14  -3   17.50    8.31   0
  -7  -5   6    3.29    6.20   0
  -7   4   3  255.62    9.17   0
  -7  10   0  110.99    6.34   0
  -7  11  -1  206.41    8.70   0
  -7  13  -3   43.76    6.69   0
  -6   9   0    8.27    5.64   0
  -6  13  -4  271.33    8.81   0
  -5  -4   5   92.09    5.66   0
  -5   2   3    8.17    4.79   0
  -5   8   0  322.12    8.09   0
  -4   7   0   43.25    4.54   0
  -3  -8   5   25.80    3.16   0
  -3  -4   4  853.27    8.35   0
  -3   7  -1    5.51    3.05   0
  -2  -3   3   14.74    2.45   0
 -16  -6   6   30.54   15.60   0
 -16  -2   5    3.06   17.04   0
 -16   1   4   -1.97   16.40   0
 -16   4   3   27.15   15.59   0
 -16   6   2   -3.14   15.22   0
 -16  12  -3   20.53   15.28   0
 -15  -5   6   57.84   16.16   0
 -15  -1   5   -3.70   16.18   0
 -15   4   3   -1.79   13.24   0
 -15   8   1    8.10   13.32   0
 -15  10   0  115.38   15.70   0
 -15  11  -1  170.83   18.12   0
 -15  13  -3   42.36   16.42   0
 -14  -8   7    7.63   14.15   0
 -14  -4   6    7.01   15.14   0
 -14   5   3   -9.65   14.42   0
 -14   7   2    8.93   14.02   0
 -14   9   1    7.76   12.23   0
 -14  10   0    6.72   12.46   0
 -14  14  -4    6.62   13.78   0
 -13  -8   7    2.93   13.45   0
 -13   0   5   -0.54   13.15   0
 -13   3   4  149.65   14.75   0
 -13   5   3  108.20   14.61   0
 -13   7   2   73.55   13.32   0
 -13   9   1  105.22   15.21   0
 -13  13  -2    5.49   12.29   0
 -12  -8   7   23.56   13.86   0
 -12  -3   6    5.20   11.11   0
 -12   0   5   -4.23   11.74   0
 -12   3   4   33.71   12.14   0
 -12  11   0   63.29   11.77   0
 -12  12  -1   -1.45   11.54   0
 -12  13  -2    4.49   11.80   0
 -12  14  -3   19.76   12.47   0
 -11  -3   6   10.72    9.52   0
 -11   0   5   10.18   10.41   0
 -11   3   4    9.65   11.08   0
 -11  11   0  324.77   14.15   0
 -11  12  -1   29.99   11.17   0
 -11  13  -2   96.89   11.64   0
 -11  14  -3    2.76   10.06   0
 -10  -8   7   30.25   11.18   0
 -10   0   5    5.02    9.32   0
 -10   3   4   75.16   10.68   0
 -10   9   1    6.43    9.48   0
 -10  12  -1   11.02    9.54   0
 -10  13  -2  292.31   12.90   0
 -10  14  -3    3.19    9.41   0
  -9  -4   6   80.81    9.74   0
  -9   5   3   80.20    9.96   0
  -9   7   2   18.53    8.64   0
  -9   9   1   10.71    8.86   0
  -9  13  -2  121.36    8.87   0
  -8  14  -4   23.97    7.13   0
  -7  -6   6   19.08    7.72   0
  -7  -2   5  515.29   11.53   0
  -7   1   4   55.23    7.36   0
  -7   8   1  273.01    9.36   0
  -7  12  -2    2.66    5.96   0
  -6  -7   6   53.54    5.89   0
  -6  -3   5   67.79    6.33   0
  -6   0   4  253.67    8.11   0
  -6   3   3   -2.84    5.82   0
  -6   5   2  444.44   10.18   0
  -6   7   1   13.04    5.82   0
  -6  12  -3  437.47   10.27   0
  -5  -1   4  894.32   11.64   0
  -5   4   2    3.09    5.15   0
  -5   6   1  803.18   11.43   0
  -5  12  -4    5.72    4.88   0
  -4  -6   5    2.33    3.44   0
  -4   5   1    2.88    4.13   0
  -4  11  -4   59.64    4.65   0
  -2   2   1  514.51    5.61   0
 -16  -7   6    7.55   15.84   0
 -16  -3   5    8.20   15.79   0
 -16   0   4   17.94   17.20   0
 -16   3   3   28.06   16.07   0
 -16   5   2   12.86   15.21   0
 -16   7   1   -2.11   16.01   0
 -16   8   0   20.60   14.94   0
 -16  10  -1   13.17   14.68   0
 -16  11  -2   92.85   17.26   0
 -16  12  -4   26.12   17.01   0
 -15  -6   6   -3.79   15.82   0
 -15   1   4    4.05   16.05   0
 -15   6   2    4.40   13.43   0
 -15   9   0  173.61   17.54   0
 -15  12  -3   -8.45   15.61   0
 -15  13  -4    7.54   14.92   0
 -14  -5   6   44.63   14.35   0
 -14  -1   5   11.97   13.17   0
 -14   2   4   -6.42   11.39   0
 -14   4   3    0.44   14.04   0
 -14   6   2   50.68   13.85   0
 -14   8   1   31.61   13.86   0
 -14  11  -1  228.14   17.80   0
 -14  12  -2   17.61   13.98   0
 -14  13  -3   47.08   15.14   0
 -13  -1   5   -3.34   13.24   0
 -13   2   4    4.06   13.52   0
 -13  10   0    9.49   12.75   0
 -13  14  -4   77.68   15.05   0
 -12  -4   6   -6.76   12.48   0
 -12  -1   5   -0.38   10.44   0
 -12   2   4    1.65   10.86   0
 -12   7   2   14.23   12.57   0
 -12  10   0   40.37   10.93   0
 -12  14  -4  117.81   13.59   0
 -11  -4   6    0.72   10.80   0
 -11   5   3    1.77   11.43   0
 -11   7   2    4.26   11.20   0
 -11   9   1  130.66   10.37   0
 -11  14  -4   38.66   11.36   0
 -10  -4   6   17.40    9.80   0
 -10  -1   5   71.78    9.98   0
 -10   2   4   28.56    9.94   0
 -10   5   3    7.62    7.57   0
 -10   7   2   17.00    9.96   0
 -10  10   0   40.79    9.44   0
 -10  14  -4  136.67   12.73   0
  -9  -5   6   56.27   10.37   0
  -9  -1   5   10.60    8.59   0
  -9   2   4   26.67    9.25   0
  -9  10   0   25.02    8.48   0
  -9  14  -4    2.55    8.20   0
  -8  13  -3   71.19    7.74   0
  -7   9   0  119.91    7.95   0
  -6  11  -2  107.06    6.65   0
  -5   9  -1  133.39    6.30   0
  -5  10  -2  256.17    7.65   0
  -5  11  -3   22.09    5.53   0
  -3   8  -2   12.37    3.05   0
  -3   9  -3  976.97    8.85   0
  -2 -11   5   15.13    2.14   0
  -1   0   1   -0.87    1.12   0
  -1   5  -2    9.82    1.50   0
 -16  -8   6   16.51   16.15   0
 -16  -4   5  100.12   17.49   0
 -16  -1   4  -11.48   16.90   0
 -16   2   3   -2.13   16.97   0
 -16   4   2   18.09   16.72   0
 -16   6   1    6.73   16.26   0
 -16   9  -1    6.21   16.62   0
 -16  10  -2  -13.16   15.78   0
 -16  11  -3   11.13   15.15   0
 -15  -7   6    4.81   15.81   0
 -15   3   3   -4.30   13.63   0
 -15   7   1   18.77   14.99   0
 -15  10  -1    7.46   14.87   0
 -15  11  -2   55.94   15.65   0
 -14  -6   6   -1.37   14.08   0
 -14  -2   5   22.59   14.70   0
 -14   1   4   31.46   14.71   0
 -14   3   3   -9.31   12.95   0
 -14   9   0   97.88   15.10   0
 -14  10  -1   31.87   13.37   0
 -14  12  -3   50.65   13.29   0
 -14  13  -4   14.76   13.53   0
 -13  -5   6    8.74   11.45   0
 -13  -2   5   -1.23   14.08   0
 -13   1   4  207.43   15.16   0
 -13   4   3    8.76   13.52   0
 -13   6   2  128.44   15.58   0
 -13  12  -2   25.65   12.06   0
 -12  -5   6   -8.59   11.76   0
 -12   4   3   19.06   12.98   0
 -12   6   2   13.57   10.48   0
 -12   8   1   68.07   13.36   0
 -12  11  -1  157.09   13.75   0
 -12  12  -2   51.88   12.88   0
 -12  13  -3   27.00   11.96   0
 -11  -5   6    1.11   11.07   0
 -11  -1   5   42.60   10.12   0
 -11   2   4   53.05    9.16   0
 -11   4   3    6.94   11.41   0
 -11  10   0   -9.89   10.27   0
 -11  12  -2  191.26   12.91   0
 -11  13  -3   60.48   11.47   0
 -10  -5   6   46.42   10.48   0
 -10   4   3    4.41    9.94   0
 -10   8   1    4.93    9.76   0
 -10  11  -1  377.18   14.13   0
 -10  12  -2   23.30    9.45   0
 -10  13  -3    0.70    9.04   0
  -9  -2   5  120.82    9.87   0
  -9   4   3   -1.38    9.01   0
  -9  11  -1   37.44    8.72   0
  -9  12  -2  127.35    9.90   0
  -9  13  -3    7.26    8.24   0
  -7  -7   6  113.63    7.79   0
  -7  -3   5  145.45    8.10   0
  -7   3   3  218.61    9.26   0
  -7   5   2  404.11   11.06   0
  -7   7   1  174.48    8.63   0
  -7  10  -1   12.91    6.45   0
  -7  12  -3  980.88   14.89   0
  -7  13  -4  496.39   11.01   0
  -6  -8   6   83.93    6.49   0
  -6  -4   5   29.30    5.71   0
  -6   2   3  283.04    8.72   0
  -6   8   0  301.25    8.73   0
  -5   1   3  183.04    6.90   0
  -4   0   3    2.56    2.52   0
  -4  10  -3  161.15    5.33   0
  -3   1   2    0.74    3.26   0
  -3   5   0   69.46    3.99   0
  -2   9  -5    5.81    2.16   0
 -16  -9   6   -6.48   16.29   0
 -16  -5   5    5.20   15.76   0
 -16  -2   4   18.76   16.43   0
 -16   1   3   67.98   17.21   0
 -16   3   2   39.99   15.11   0
 -16   5   1    5.46   15.40   0
 -16   7   0    0.12   15.97   0
 -16   8  -1   70.66   15.65   0
 -16  10  -3   56.52   17.03   0
 -16  11  -4    1.57   15.20   0
 -15  -8   6   22.33   15.46   0
 -15  -4   5   24.89   15.80   0
 -15   2   3   -9.97   14.94   0
 -15   4   2   33.39   15.81   0
 -15   6   1   35.52   15.33   0
 -15   8   0   18.00   13.82   0
 -15   9  -1   11.31   16.50   0
 -15  10  -2   22.94   15.96   0
 -15  12  -4   31.07   15.68   0
 -14  -7   6   84.65   15.46   0
 -14  -3   5   -0.01   14.90   0
 -14   0   4  211.27   17.18   0
 -14   7   1    3.89   12.90   0
 -14   8   0   36.61   13.37   0
 -13  -6   6    4.06   13.82   0
 -13   3   3  210.09   17.15   0
 -13   7   1    3.47   13.45   0
 -13   9   0   32.75   11.77   0
 -13  10  -1   44.25   13.93   0
 -13  11  -2  111.23   13.40   0
 -13  13  -4    0.36   12.69   0
 -12  -6   6   25.07   12.19   0
 -12  -2   5   17.22   12.36   0
 -12   1   4  230.06   14.91   0
 -12   9   0  110.77   13.32   0
 -12  13  -4   47.49   12.03   0
 -11  -6   6   52.17   10.03   0
 -11  -2   5   21.73   11.25   0
 -11   1   4   54.30   11.63   0
 -11   6   2   10.21    9.86   0
 -11   9   0  197.04   13.00   0
 -10  -6   6    6.48    9.52   0
 -10  -2   5    1.48    9.75   0
 -10   1   4  127.31   12.19   0
 -10   9   0   34.57    9.34   0
  -9  -6   6  224.05   11.31   0
  -9   1   4  350.32   12.70   0
  -9   9   0   52.75    9.49   0
  -8  13  -4  458.95   11.89   0
  -7  11  -2  166.93    8.00   0
  -6   4   2    5.51    6.01   0
  -6   6   1  263.64    8.60   0
  -6   9  -1    3.43    5.16   0
  -6  12  -4   98.62    6.99   0
  -5  -2   4   14.44    4.82   0
  -5   7   0 1534.35   14.78   0
  -5  12  -5  161.65    5.80   0
  -4  -7   5   89.83    4.41   0
  -4   2   2   75.92    5.02   0
  -4   6   0  333.64    7.05   0
  -3  -9   5   98.63    3.86   0
  -3  -5   4   37.00    3.32   0
  -2  -7   4   47.95    2.50   0
 -16 -10   6   67.15   18.55   0
 -16  -6   5   -1.66   16.64   0
 -16  -3   4    6.57   16.36   0
 -16   0   3   -2.53   16.01   0
 -16   6   0   64.90   16.89   0
 -16   9  -2    9.90   13.88   0
 -15  -9   6   17.04   15.74   0
 -15  -5   5   -6.49   15.67   0
 -15  -2   4   17.78   15.00   0
 -15   1   3   -2.69   15.07   0
 -15   3   2   56.26   14.62   0
 -15   5   1   12.93   13.21   0
 -15   7   0   21.41   15.78   0
 -15  11  -4    6.58   14.52   0
 -14  -8   6   25.80   14.45   0
 -14  -4   5    4.36   14.53   0
 -14  -1   4   46.24   14.70   0
 -14   2   3  278.95   17.55   0
 -14   4   2   44.89   15.09   0
 -14   6   1  110.84   15.33   0
 -14  11  -3    6.13   13.71   0
 -13  -7   6   42.32   13.49   0
 -13  -3   5    7.17   12.84   0
 -13   0   4    0.77   13.39   0
 -13   8   0   -2.30   12.46   0
 -12  -7   6   43.87   12.54   0
 -12  -3   5   14.25   11.76   0
 -12   0   4  112.15   13.63   0
 -12   3   3  774.14   20.08   0
 -12   7   1   53.66   12.48   0
 -12  11  -2  149.87   13.23   0
 -12  12  -3   -1.05   11.14   0
 -11  -3   5   -5.91   10.80   0
 -11   3   3  364.60   16.24   0
 -11   7   1    6.12   11.36   0
 -11  10  -1   88.21   11.46   0
 -11  11  -2    2.86    9.57   0
 -11  12  -3   10.18   10.80   0
 -11  13  -4  130.70   12.37   0
 -10  -3   5   45.59    9.63   0
 -10   3   3    0.71   10.31   0
 -10   5   2   17.70    9.28   0
 -10  10  -1  142.02   11.39   0
 -10  12  -3    7.09    9.98   0
 -10  13  -4   39.67    9.83   0
  -9  -7   6  119.63   11.20   0
  -9   0   4   74.03   10.28   0
  -9   3   3  138.26   10.55   0
  -9   5   2   20.99    9.30   0
  -9   7   1   -1.83    8.42   0
  -9  10  -1  298.74   12.11   0
  -9  11  -2   49.55    8.60   0
  -8  -7   6   21.36    7.91   0
  -8  11  -2   32.16    7.15   0
  -8  12  -3   83.06    7.97   0
  -7  -8   6   28.78    6.90   0
  -7  -4   5    4.69    6.26   0
  -7   2   3  638.16   12.69   0
  -7   8   0  136.41    8.22   0
  -6  -9   6   55.24    5.84   0
  -6  -5   5  245.56    8.74   0
  -6  10  -2  143.33    6.92   0
  -6  11  -3   -2.30    5.46   0
  -5  -6   5   27.78    4.74   0
  -5   3   2   10.44    3.66   0
  -5   5   1  192.51    6.98   0
  -4   4   1    0.75    4.06   0
  -3  -2   3 1117.03    9.50   0
  -2  -1   2   68.35    3.18   0
  -2   5  -1  633.24    6.04   0
  -1   6  -3   33.38    1.67   0
 -16  -7   5    8.89   16.79   0
 -16  -4   4   21.87   16.48   0
 -16  -1   3   57.48   16.81   0
 -16   2   2   -8.03   10.98   0
 -16   4   1   -3.18   13.97   0
 -16   7  -1   21.16   16.87   0
 -16   8  -2   14.30   15.94   0
 -16   9  -3   16.51   16.24   0
 -16  10  -4   35.10   13.84   0
 -15 -10   6  -10.00   15.50   0
 -15  -6   5   46.70   16.59   0
 -15  -3   4   12.51   14.67   0
 -15   0   3   -8.83   14.74   0
 -15   6   0   59.73   16.43   0
 -15   8  -1  134.24   16.46   0
 -15   9  -2   37.74   15.58   0
 -15  10  -3   -6.81   14.82   0
 -14  -9   6   -8.16   14.93   0
 -14  -5   5  -14.49   14.98   0
 -14  -2   4    2.33   13.30   0
 -14   1   3    7.98   14.04   0
 -14   3   2   -5.16   13.29   0
 -14   5   1   16.52   13.07   0
 -14   7   0  114.87   15.13   0
 -13  -8   6   21.27   13.16   0
 -13  -4   5    2.72   13.69   0
 -13  -1   4  215.38   16.36   0
 -13   2   3  286.13   14.35   0
 -13   4   2   26.12   13.47   0
 -13   6   1  142.52   14.86   0
 -13   9  -1  375.30   17.94   0
 -13  10  -2  -10.33   12.64   0
 -13  11  -3   -6.93   12.63   0
 -13  12  -4    7.79   11.43   0
 -12  -8   6   16.15   12.95   0
 -12   2   3   10.65   13.06   0
 -12   6   1   65.22   12.19   0
 -12   8   0   28.81   12.29   0
 -12  12  -4    3.84   12.04   0
 -11  -7   6  125.59   12.88   0
 -11   0   4  253.16   13.68   0
 -11   8   0   26.78   11.68   0
 -10  -7   6  120.87   11.61   0
 -10  11  -2  131.77   10.56   0
  -9   8   0   77.15    8.90   0
  -8  -8   6  255.62   10.44   0
  -8  -4   5   81.12    8.76   0
  -8   2   3  111.57    9.61   0
  -8   8   0   28.80    7.28   0
  -8  13  -5   76.26    7.95   0
  -7  -1   4   60.44    6.93   0
  -7   4   2   42.05    6.78   0
  -7   6   1  162.27    8.81   0
  -7   9  -1   -3.52    6.43   0
  -7  12  -4   -4.70    5.97   0
  -6  -2   4  137.38    7.19   0
  -6   7   0 1179.95   14.65   0
  -6  12  -5  188.88    7.79   0
  -5 -11   6  172.52    6.79   0
  -5   0   3   -1.15    4.78   0
  -5   8  -1  308.84    7.57   0
  -5   9  -2  108.94    6.13   0
  -5  11  -4    0.80    4.19   0
  -4  -4   4  672.05    8.90   0
  -4   7  -1  275.35    6.44   0
 -16  -5   4   -8.77   16.65   0
 -16  -2   3   16.16   16.16   0
 -16   1   2   20.25   14.27   0
 -16   3   1   -3.60   15.47   0
 -16   6  -1   53.14   18.22   0
 -16   7  -2  129.32   16.31   0
 -16   8  -3   -4.09   13.90   0
 -16   9  -4    7.40   15.20   0
 -15 -11   6   -1.54   14.99   0
 -15  -7   5   -3.54   15.54   0
 -15  -1   3   -5.17   13.27   0
 -15   2   2  -18.91   15.08   0
 -15   4   1   26.21   14.56   0
 -15   7  -1  202.98   18.72   0
 -15   8  -2  122.47   17.33   0
 -15   9  -3   95.17   15.70   0
 -15  10  -4    0.32   14.49   0
 -14 -10   6    1.22   14.01   0
 -14  -6   5   31.07   14.94   0
 -14   0   3    6.52   13.59   0
 -14   6   0    7.04   12.36   0
 -14   8  -1   19.90   12.83   0
 -14   9  -2   86.19   15.21   0
 -14  10  -3   29.99   14.45   0
 -13  -9   6   -8.20   13.79   0
 -13  -5   5   29.97   13.82   0
 -13  -2   4   10.38   13.10   0
 -13   1   3  227.88   15.98   0
 -13   3   2   -4.53   12.18   0
 -13   5   1   16.55   13.31   0
 -13   7   0   34.97   13.21   0
 -12  -1   4  228.71   13.63   0
 -12   4   2   27.37    9.28   0
 -12   9  -1   21.94   10.61   0
 -12  10  -2    1.63   11.33   0
 -12  11  -3   44.04   12.24   0
 -11  -8   6    3.76   10.82   0
 -11  -4   5  103.59   11.62   0
 -11  -1   4   44.72   11.71   0
 -11   2   3  520.49   15.33   0
 -11   4   2   29.92   11.77   0
 -11   6   1   22.71   11.11   0
 -11   9  -1   -8.43   11.14   0
 -11  10  -2   15.94    9.70   0
 -11  11  -3   75.26   10.65   0
 -11  12  -4   -2.30   10.64   0
 -10  -8   6   15.67   10.05   0
 -10  -4   5    9.00    9.67   0
 -10  -1   4  125.00   11.52   0
 -10   2   3   72.59   10.71   0
 -10   4   2   76.27   11.09   0
 -10   6   1    0.44    9.55   0
 -10   8   0  122.30    9.17   0
 -10   9  -1    5.81    8.89   0
 -10  12  -4  116.30   10.35   0
  -9  -8   6  115.66   10.19   0
  -9  -4   5   60.04    9.11   0
  -9  -1   4  355.27   12.77   0
  -9   2   3   22.65    9.38   0
  -9   4   2   17.40    9.38   0
  -9   6   1    7.60    8.93   0
  -8  -1   4   90.19    8.73   0
  -8   4   2   96.26    8.72   0
  -8   6   1   58.19    8.26   0
  -8   9  -1   85.79    8.19   0
  -8  12  -4   28.22    7.13   0
  -7  -9   6    7.14    6.10   0
  -7   1   3  273.21    9.68   0
  -7  10  -2   63.47    6.87   0
  -7  11  -3  353.86    9.97   0
  -6 -10   6   44.04    5.83   0
  -5  -3   4  190.75    6.75   0
  -5   6   0   -1.48    5.01   0
  -5  10  -3  336.37    7.66   0
  -4  -8   5   23.52    3.59   0
  -2  -4   3   20.86    2.19   0
 -16 -10   5    4.70   14.63   0
 -16  -9   5    4.27   14.76   0
 -16  -6   4   37.93   16.77   0
 -16  -3   3   28.87   16.94   0
 -16   0   2   11.49   15.06   0
 -16   4   0   39.80   16.31   0
 -16   5  -1   -6.34   15.15   0
 -15 -12   6    0.31   13.97   0
 -15  -4   4   -2.44   14.86   0
 -15   1   2   16.10   14.86   0
 -15   3   1   11.92   15.13   0
 -15   5   0  121.11   15.90   0
 -15   6  -1    1.26   13.45   0
 -15   9  -4   13.31   15.02   0
 -14 -11   6   80.26   15.57   0
 -14  -7   5   -8.20   14.13   0
 -14  -3   4   81.26   12.07   0
 -14   2   2   11.64   14.45   0
 -14   4   1   29.43   14.72   0
 -14   8  -2    7.53   12.63   0
 -14   9  -3   75.21   15.44   0
 -14  10  -4   -8.81   13.72   0
 -13 -10   6   56.57   14.21   0
 -13  -6   5   41.69   13.03   0
 -13  -3   4  146.58   14.04   0
 -13   8  -1   28.36   12.11   0
 -13   9  -2    1.73   12.99   0
 -13  10  -3   28.49   13.33   0
 -12  -9   6   -3.45   10.95   0
 -12  -5   5   45.70   11.34   0
 -12  -2   4    8.40   11.83   0
 -12   1   3  646.01   19.52   0
 -12   3   2  108.74   13.56   0
 -12   5   1   31.40   12.47   0
 -12   7   0   31.98   11.38   0
 -12   8  -1    1.18   10.63   0
 -12  11  -4   93.36   13.34   0
 -11  -9   6   21.72   10.97   0
 -11  -5   5    9.19   10.68   0
 -11   1   3  238.92   14.57   0
 -11  12  -5   -2.75   11.11   0
 -10  -9   6   71.40   10.17   0
 -10  -5   5   24.03    9.13   0
 -10   1   3   12.17    9.79   0
 -10  10  -2   20.72    9.79   0
 -10  11  -3   11.19    9.03   0
  -9  -9   6   10.57    9.46   0
  -9  -5   5   -0.47    7.69   0
  -8  -9   6   17.67    7.64   0
  -8  -5   5   24.97    7.59   0
  -8   1   3  944.84   16.38   0
  -8   7   0   -3.44    7.47   0
  -8  10  -2  236.90    9.56   0
  -8  11  -3  112.91    8.11   0
  -7  -2   4   15.42    6.45   0
  -7   3   2  109.56    8.26   0
  -7   5   1  536.28   11.67   0
  -7  12  -5   65.69    6.80   0
  -6  11  -4   68.12    5.90   0
  -5   2   2  324.95    7.92   0
  -5   4   1   63.27    5.78   0
  -4   1   2  356.89    7.17   0
  -4   5   0  103.99    4.95   0
  -4   9  -3  881.14    9.77   0
  -3  -6   4    9.80    3.42   0
  -3   0   2    4.29    2.79   0
  -3   7  -2  174.20    4.70   0
  -2   1   1  735.49    6.47   0
  -2   3   0    8.61    2.04   0
  -2   6  -2   85.43    2.77   0
  -2   8  -4   90.40    2.98   0
 -16 -11   5   31.85   17.29   0
 -16  -7   4   -3.68   15.92   0
 -16  -4   3   34.27   15.91   0
 -16  -1   2   28.61   17.16   0
 -16   1   1   -4.87   15.91   0
 -16   3   0   35.76   16.40   0
 -16   6  -2   41.83   16.15   0
 -16   7  -3   15.12   14.97   0
 -16   8  -5   12.87   15.59   0
 -16   8  -4    5.09   14.15   0
 -15  -9   5    7.45   15.60   0
 -15  -5   4   -5.28   15.11   0
 -15  -2   3   -3.33   13.95   0
 -15   0   2   63.44   15.69   0
 -15   2   1   29.84   14.71   0
 -15   7  -2   16.60   15.73   0
 -15   8  -3   -1.93   15.34   0
 -15   9  -5   10.35   15.80   0
 -14 -12   6    6.40   14.44   0
 -14  -8   5    1.88   14.11   0
 -14  -4   4   91.67   14.82   0
 -14  -1   3    4.94   12.82   0
 -14   1   2    9.54   14.23   0
 -14   3   1   19.03   14.23   0
 -14   5   0   95.86   15.01   0
 -14  10  -5   -9.57   14.09   0
 -13 -11   6   24.72   14.10   0
 -13  -7   5   19.35   13.15   0
 -13   2   2   14.65   13.26   0
 -13   7  -1   90.36   14.21   0
 -12 -10   6   68.49   12.72   0
 -12  -6   5   37.36   12.99   0
 -12  -3   4   47.82   12.63   0
 -12   0   3    0.90   12.40   0
 -12   6   0   -2.65   12.08   0
 -12   9  -2    4.10   11.23   0
 -12  10  -3    2.49   11.72   0
 -11 -10   6    2.74   10.68   0
 -11  -6   5   12.00    9.35   0
 -11  -2   4   57.62    8.79   0
 -11   3   2  166.66   13.06   0
 -11   5   1  100.36   12.39   0
 -11   8  -1   16.39   11.20   0
 -11   9  -2   81.59   10.73   0
 -11  11  -4  206.04   13.19   0
 -10  -2   4   21.88    9.94   0
 -10   3   2   61.43   10.57   0
 -10   7   0  118.29   10.71   0
  -8 -10   6  296.92   12.20   0
  -8  -2   4   22.59    7.90   0
  -8   3   2    4.30    7.49   0
  -8   5   1  162.01    9.28   0
  -8  12  -5   25.72    7.20   0
  -7 -10   6   33.03    6.54   0
  -7   8  -1   17.21    6.53   0
  -7  11  -4  189.59    9.26   0
  -6 -11   6   -1.79    6.17   0
  -6  -3   4   11.59    5.71   0
  -6   0   3    2.41    3.94   0
  -6   6   0   35.84    6.07   0
  -6   9  -2  574.89   10.72   0
  -6  10  -3  173.36    7.11   0
  -5  -4   4  188.56    7.19   0
  -5  -1   3  196.08    6.94   0
  -5   7  -1  212.67    6.97   0
  -5  11  -5   12.54    3.92   0
  -3  -3   3  317.32    5.87   0
  -3   2   1    0.19    3.25   0
  -3   4   0   85.14    3.92   0
  -2 -12   5   97.57    2.85   0
  -1  -3   2  192.25    2.54   0
 -16 -12   5  206.41   20.00   0
 -16  -8   4   -0.23   16.16   0
 -16  -5   3  121.91   17.09   0
 -16  -2   2    7.08   16.05   0
 -16   2   0   12.22   15.14   0
 -16   4  -1   27.12   16.09   0
 -16   5  -2   21.52   16.99   0
 -16   6  -3   -1.00   15.31   0
 -16   7  -4   15.40   15.88   0
 -15 -10   5    4.12   15.69   0
 -15  -6   4   55.25   15.20   0
 -15  -1   2   16.69   13.45   0
 -15   3   0   11.36   12.78   0
 -15   5  -1   15.47   14.55   0
 -15   6  -2    3.79   15.64   0
 -15   7  -3    8.86   15.01   0
 -15   8  -4   18.36   14.86   0
 -14  -9   5   -1.36   14.27   0
 -14  -5   4    8.76   15.07   0
 -14  -2   3  290.20   17.71   0
 -14   0   2   19.00   13.44   0
 -14   4   0   35.61   12.62   0
 -14   6  -1   27.74   12.85   0
 -14   7  -2    9.48   14.03   0
 -14   8  -3   44.65   14.47   0
 -14   9  -4    3.65   13.73   0
 -13 -12   6   10.93   13.78   0
 -13  -8   5   33.50   13.27   0
 -13  -4   4   23.30   13.42   0
 -13  -1   3  248.70   15.38   0
 -13   1   2   -0.92   13.05   0
 -13   3   1   25.38   14.21   0
 -13   5   0   56.52   13.25   0
 -13   8  -2   -6.56   11.75   0
 -13   9  -3    8.64   12.33   0
 -12 -11   6    5.30   12.65   0
 -12  -7   5  -15.38   12.23   0
 -12   2   2    9.24   10.79   0
 -12   4   1    9.89   12.25   0
 -12   7  -1  144.41   13.85   0
 -12  10  -4   76.30   12.44   0
 -12  11  -5    7.48   12.60   0
 -11 -11   6   50.96   12.94   0
 -11  -3   4   -7.50   11.48   0
 -11   2   2   12.92   10.31   0
 -11   6   0   -1.43   11.36   0
 -11  10  -3   47.03    9.81   0
 -11  11  -5   10.03   11.71   0
 -10 -10   6   -2.37    9.87   0
 -10  -6   5   -7.63    9.85   0
 -10   0   3   -1.82    9.75   0
 -10   8  -1   15.99    6.93   0
 -10   9  -2  360.46   13.70   0
 -10  10  -3  119.72   10.72   0
  -9 -10   6  145.25   10.66   0
  -8  -6   5   12.74    7.11   0
  -8   0   3   -8.43    8.12   0
  -8   8  -1    8.48    7.36   0
  -8   9  -2    4.14    7.39   0
  -8  10  -3   -1.55    7.01   0
  -8  11  -4   14.98    7.29   0
  -7 -11   6   43.50    7.84   0
  -7  -3   4   17.69    6.84   0
  -7   0   3    1.76    6.52   0
  -7   6   0  218.92    8.97   0
  -7   9  -2   75.46    7.08   0
  -7  10  -3    1.71    6.10   0
  -6  -7   5   22.05    5.47   0
  -6   2   2  368.19    9.52   0
  -5  -8   5  187.42    7.23   0
  -5  10  -4   88.89    6.04   0
  -4  -9   5  156.21    5.65   0
  -4  -2   3   92.91    4.78   0
 -16 -13   5    9.11   15.91   0
 -16  -9   4   35.15   16.24   0
 -16  -6   3    9.63   16.71   0
 -16  -3   2   38.33   16.41   0
 -16  -1   1   -1.67   14.51   0
 -16   1   0   20.90   13.33   0
 -16   3  -1   14.08   17.04   0
 -16   4  -2  122.60   16.63   0
 -16   6  -4   10.91   16.37   0
 -16   7  -5   15.98   16.59   0
 -15 -11   5    3.65   15.27   0
 -15  -7   4   -7.90   14.22   0
 -15  -4   3    7.51   15.05   0
 -15   4  -1   40.11   15.25   0
 -15   8  -5    4.53   14.96   0
 -14 -10   5   34.84   14.88   0
 -14  -6   4   16.22   15.46   0
 -14  -3   3    5.65   13.97   0
 -14   2   1  196.84   15.42   0
 -14   5  -1  114.87   15.03   0
 -14   9  -5   -3.56   14.90   0
 -13  -5   4  267.63   16.88   0
 -13   6  -1   27.50   12.93   0
 -13   7  -2   84.20   13.84   0
 -13   8  -3  130.40   13.28   0
 -13   9  -4   -0.33   12.66   0
 -12 -12   6   18.52   12.72   0
 -12  -8   5  170.55   14.69   0
 -12  -4   4  139.48   13.17   0
 -12   1   2  171.30   14.55   0
 -12   3   1    7.39   10.46   0
 -12   8  -2  100.44   11.71   0
 -12   9  -3   34.46   12.11   0
 -11 -12   6    0.44   12.99   0
 -11  -7   5   12.90   10.75   0
 -11  -4   4   66.78   11.13   0
 -11   4   1  180.80   11.15   0
 -11   7  -1  206.38   13.70   0
 -11  10  -4   43.14   10.94   0
 -10 -11   6  192.14   12.86   0
 -10  -7   5   28.23    9.91   0
 -10   2   2   -3.49   10.05   0
 -10   4   1   -7.59   10.58   0
 -10  11  -5   10.10    9.39   0
  -9 -11   6  155.21   11.01   0
  -8 -11   6   49.13    8.61   0
  -8  -3   4  199.44    9.67   0
  -8   2   2   71.86    8.98   0
  -8   4   1  256.40   10.59   0
  -8   6   0  148.60    9.63   0
  -7   4   1  193.63    8.72   0
  -6 -12   6    5.67    6.15   0
  -6  -4   4  174.14    7.56   0
  -6  -1   3   51.05    6.39   0
  -6  11  -5   26.07    5.49   0
  -5   1   2  608.78    9.99   0
  -5   5   0   -1.52    5.00   0
  -5   9  -3  224.63    7.00   0
  -4   6  -1  138.08    5.28   0
  -4  10  -5  472.60    7.59   0
  -2  -8   4  290.29    4.11   0
 -16 -14   5    2.93   14.50   0
 -16 -10   4   57.11   17.19   0
 -16  -7   3   22.65   16.61   0
 -16  -4   2   21.73   16.22   0
 -16   2  -1  116.15   18.29   0
 -16   5  -3   29.33   14.78   0
 -16   6  -5   13.51   15.99   0
 -15 -13   5   13.52   14.67   0
 -15  -8   4    0.46   13.68   0
 -15  -5   3   -7.78   15.86   0
 -15  -2   2    0.10   10.66   0
 -15   0   1   11.63   14.63   0
 -15   2   0    8.57   14.20   0
 -15   5  -2   56.68   16.43   0
 -15   6  -3   79.06   15.59   0
 -15   7  -4  -15.52   14.59   0
 -14 -11   5    3.24   14.61   0
 -14  -7   4   65.37   15.68   0
 -14  -1   2    5.59   13.53   0
 -14   3   0    3.34   14.27   0
 -14   6  -2    1.28   12.66   0
 -14   8  -4   15.80   12.11   0
 -13 -10   5   50.93   14.45   0
 -13  -6   4    8.41   13.30   0
 -13  -3   3  210.86   16.65   0
 -13   0   2   20.88   12.07   0
 -13   2   1  159.58   15.57   0
 -13   4   0    1.83   11.84   0
 -13   9  -5   -1.44   11.57   0
 -12 -13   6    2.40   12.59   0
 -12  -9   5  163.43   13.37   0
 -12  -5   4  177.43   14.51   0
 -12   6  -1  114.61   13.08   0
 -12   7  -2   77.72   11.25   0
 -12   9  -4   33.91   11.35   0
 -12  10  -5    4.34   11.79   0
 -11  -8   5  176.83   12.76   0
 -11   3   1    5.29   11.00   0
 -11   5   0  112.82   12.63   0
 -11   8  -2  593.52   16.77   0
 -11   9  -3   10.46   10.01   0
 -10 -12   6   40.34   10.97   0
 -10  -1   3   18.30   10.07   0
 -10   7  -1  102.96   10.39   0
 -10   8  -2  153.26   11.54   0
 -10   9  -3    2.75    9.29   0
  -8  -7   5   24.28    7.51   0
  -8  -1   3  945.35   16.39   0
  -8   7  -1   25.05    7.62   0
  -8  11  -5   31.74    7.54   0
  -7 -12   6   -3.57    7.30   0
  -7  -4   4  141.50    8.20   0
  -7  -1   3  275.22    9.79   0
  -7   7  -1  737.59   13.39   0
  -7  11  -5   93.23    7.45   0
  -6  -8   5   74.12    6.58   0
  -6   8  -2  225.18    7.83   0
  -6   9  -3    4.90    6.16   0
  -6  10  -4  650.80   11.09   0
  -5  -5   4  364.70    8.25   0
  -5   3   1  293.68    7.95   0
  -4   0   2  351.21    7.12   0
 -16 -12   4   -2.22   16.85   0
 -16 -11   4    9.11   17.05   0
 -16  -8   3   27.00   17.38   0
 -16  -5   2    8.31   16.03   0
 -16  -2   1   16.88   13.85   0
 -16   0   0   37.79   14.00   0
 -16   1  -1   15.51   14.66   0
 -16   3  -2  122.25   18.25   0
 -16   4  -3    4.12   15.97   0
 -16   5  -4   59.18   16.92   0
 -15 -14   5   14.47   15.24   0
 -15 -10   4   75.87   15.79   0
 -15  -9   4   -6.81   14.09   0
 -15  -6   3    9.66   16.40   0
 -15  -3   2   63.38   14.11   0
 -15  -1   1   14.73   15.11   0
 -15   1   0   13.21   13.70   0
 -15   3  -1  112.53   15.09   0
 -15   4  -2  300.22   19.19   0
 -15   5  -3   34.73   15.51   0
 -15   6  -4    0.57   14.98   0
 -15   7  -5   10.21   15.00   0
 -14 -12   5    2.14   15.24   0
 -14  -8   4   12.28   15.41   0
 -14  -5   3    1.53   14.05   0
 -14  -2   2   10.02   14.17   0
 -14   0   1  -12.99   14.23   0
 -14   2   0    0.86   14.02   0
 -14   4  -1    9.98   12.47   0
 -14   5  -2  117.92   15.60   0
 -14   7  -4   27.21   14.27   0
 -14   8  -5   19.15   14.64   0
 -13 -11   5   15.35   12.23   0
 -13  -7   4  108.86   15.53   0
 -13  -4   3    1.69   11.97   0
 -13  -1   2   -8.86   13.74   0
 -13   6  -2   -4.46   12.29   0
 -13   7  -3   21.51   12.71   0
 -13   8  -4    4.09   12.51   0
 -12 -10   5   72.42   13.45   0
 -12  -6   4   21.23   11.91   0
 -12  -3   3  793.25   20.94   0
 -12   0   2  216.09   15.18   0
 -12   2   1   87.29   13.19   0
 -12   4   0   59.94   13.10   0
 -12   8  -3    7.54   10.38   0
 -11  -9   5    1.05   11.26   0
 -11  -2   3  496.78   16.60   0
 -11   6  -1   29.98   10.88   0
 -11   9  -4   81.53   12.12   0
 -11  10  -5  -10.02   11.32   0
 -10  -8   5   93.94   10.75   0
 -10   1   2   -6.92    9.80   0
 -10   3   1   76.24   10.73   0
 -10   5   0   44.72    9.69   0
  -9 -12   6  136.04   10.90   0
  -8 -12   6  164.84    9.67   0
  -8  -8   5  459.75   12.82   0
  -8  -4   4  484.66   12.48   0
  -8   1   2   42.68    7.73   0
  -8   5   0   17.34    7.96   0
  -8   8  -2   -6.35    7.29   0
  -8  10  -4   -2.25    7.45   0
  -7  -8   5  122.60    8.08   0
  -7   1   2  432.99   11.21   0
  -7   5   0  319.97   10.07   0
  -7   8  -2  390.93   10.28   0
  -7   9  -3    8.78    6.02   0
  -6   1   2  152.09    7.41   0
  -6   3   1   39.42    6.28   0
  -6   5   0    0.69    5.36   0
  -5  -9   5   -2.88    4.52   0
  -5  -2   3    3.13    3.48   0
  -4 -10   5   87.96    5.15   0
  -4  -6   4   71.08    4.68   0
  -4   2   1  151.81    5.57   0
  -4   4   0 1489.83   12.81   0
  -4   7  -2  219.43    5.91   0
  -4   8  -3   -0.17    4.55   0
  -4   9  -4  653.50    8.49   0
  -3 -11   5  194.77    4.76   0
  -3  -7   4  323.81    5.76   0
  -3  -1   2    2.55    2.92   0
  -2  -2   2  488.36    5.34   0
  -1   3  -1 1188.93    5.58   0
 -16 -13   4   80.89   18.17   0
 -16  -6   2    3.83   15.78   0
 -16  -3   1   -3.79   15.18   0
 -16  -1   0    8.18   15.67   0
 -16   2  -2   -3.72   17.23   0
 -16   3  -3   27.88   15.94   0
 -16   4  -4    0.81   16.30   0
 -16   5  -5   16.75   15.78   0
 -15 -15   5   -3.39   16.24   0
 -15 -11   4    8.06   13.78   0
 -15  -7   3   -4.37   16.08   0
 -15  -4   2   39.15   15.10   0
 -15  -2   1   17.79   15.63   0
 -15   0   0   -2.32   15.32   0
 -15   2  -1   26.75   15.12   0
 -15   3  -2   13.13   13.64   0
 -15   6  -5   18.19   15.10   0
 -14 -13   5    5.38   14.22   0
 -14  -9   4    7.49   14.83   0
 -14  -6   3   69.46   14.05   0
 -14  -3   2    5.91   13.80   0
 -14   3  -1  135.25   15.29   0
 -14   7  -5   53.91   13.46   0
 -13 -12   5   26.97   14.25   0
 -13  -8   4    9.22   12.63   0
 -13  -2   2   18.34   12.87   0
 -13   4  -1   31.75   13.46   0
 -13   8  -5    4.10   12.64   0
 -12  -7   4   -6.31   10.53   0
 -12  -1   2  158.31   14.42   0
 -12   3   0   17.83   11.76   0
 -12   5  -1   15.54   11.98   0
 -12   6  -2   12.94   11.69   0
 -12   7  -3   41.47   12.55   0
 -12   8  -4    0.67   11.40   0
 -12   9  -5   37.78   11.80   0
 -11  -6   4  157.49   13.07   0
 -11  -3   3  375.93   16.04   0
 -11   0   2   79.32   12.36   0
 -11   2   1   76.05   12.40   0
 -11   7  -2   23.34    8.46   0
 -11   8  -3    8.54    9.72   0
 -10  -9   5    9.15    9.54   0
 -10  -5   4   34.54    9.41   0
 -10  -2   3   75.76   10.53   0
 -10   7  -2   69.31    9.86   0
 -10   9  -4   59.90   10.94   0
 -10  10  -5   15.28   10.27   0
  -9 -13   6    9.98    9.57   0
  -8  -5   4   24.49    7.00   0
  -8  -2   3  123.56    9.00   0
  -8   3   1   -5.09    7.58   0
  -7  -5   4  101.73    7.65   0
  -7  -2   3  653.43   12.60   0
  -7   3   1   19.60    7.09   0
  -6  -9   5  138.46    7.90   0
  -6  -5   4   16.48    5.71   0
  -5   0   2   38.80    5.12   0
  -5  10  -5   33.69    4.40   0
  -4  -3   3 1223.16   11.71   0
  -3  -4   3    3.31    3.26   0
  -3   9  -5   95.63    3.79   0
  -2  -5   3   24.22    2.65   0
  -2   4  -1   29.30    2.41   0
 -16 -14   4   50.77   17.39   0
 -16 -10   3  -12.85   16.74   0
 -16  -7   2   64.26   18.00   0
 -16  -4   1   -2.28   15.73   0
 -16  -2   0    7.96   15.52   0
 -16   0  -1   -0.83   16.50   0
 -16   1  -2   57.71   17.69   0
 -16   4  -5   15.56   15.97   0
 -15 -16   5   88.37   17.62   0
 -15  -8   3   -0.05   15.92   0
 -15  -5   2   14.95   14.94   0
 -15  -3   1   22.86   13.52   0
 -15   1  -1   63.98   15.06   0
 -15   4  -3   -3.59   15.51   0
 -15   5  -4   14.34   15.50   0
 -14 -14   5   33.21   15.47   0
 -14 -10   4   16.02   14.92   0
 -14  -1   1   55.67   13.48   0
 -14   1   0   30.38   13.78   0
 -14   4  -2   52.07   14.51   0
 -14   5  -3   10.65   14.23   0
 -14   6  -4    5.14   13.53   0
 -13 -13   5   82.95   14.86   0
 -13  -9   4  143.81   15.87   0
 -13  -5   3  108.23   14.59   0
 -13   0   1    3.79   12.88   0
 -13   2   0    3.19   11.63   0
 -13   5  -2    7.08   11.61   0
 -13   6  -3   16.89   13.04   0
 -13   7  -4   13.02   12.21   0
 -12 -11   5    3.46   12.35   0
 -12   4  -1   14.89   10.57   0
 -11 -10   5    7.40    9.73   0
 -11  -1   2  488.60   16.00   0
 -11   5  -1   36.83   10.91   0
 -11   6  -2   25.22    9.65   0
 -11   9  -5  104.37   11.67   0
 -10 -10   5  -11.12   10.75   0
 -10  -6   4  170.08   11.65   0
 -10  -3   3    3.70    9.76   0
 -10   0   2  304.86   11.51   0
 -10   2   1   80.18   11.51   0
 -10   4   0   46.10    9.99   0
 -10   8  -3   77.88   10.05   0
  -8  -9   5    4.85    7.58   0
  -7  -9   5   31.51    6.73   0
  -7  10  -5   19.17    6.59   0
  -6   6  -1  154.26    6.14   0
  -6  10  -5   38.96    5.58   0
  -5  -6   4   10.73    4.56   0
  -5   2   1  134.41    6.47   0
  -5   4   0 1126.68   12.77   0
  -5   7  -2  450.01    8.69   0
  -5   8  -3  100.45    6.37   0
  -5   9  -4   -0.56    4.47   0
  -3   1   1  194.65    4.92   0
  -3   3   0    9.65    2.51   0
  -3   6  -2    8.41    2.81   0
 -16 -15   4   29.08   17.61   0
 -16 -11   3    7.33   16.49   0
 -16  -8   2   34.58   17.06   0
 -16  -5   1    1.11   16.26   0
 -16  -1  -1    6.39   16.08   0
 -16   2  -3   -7.21   15.44   0
 -16   3  -4   48.81   15.14   0
 -15 -13   4   14.21   16.35   0
 -15  -9   3   -2.29   15.96   0
 -15  -6   2    0.80   16.07   0
 -15  -1   0   16.39   13.30   0
 -15   2  -2   13.44   14.53   0
 -15   3  -3   -1.72   16.36   0
 -15   4  -4    2.04   14.56   0
 -14 -16   5    7.79   13.58   0
 -14 -15   5   15.98   13.58   0
 -14 -11   4   33.53   15.26   0
 -14  -7   3    5.34   13.45   0
 -14  -2   1  176.72   16.76   0
 -14   0   0  -12.17   14.54   0
 -14   2  -1    2.02   12.52   0
 -14   3  -2   28.09   14.41   0
 -14   4  -3   -9.34   13.45   0
 -14   6  -5   -4.08   13.46   0
 -13 -14   5   81.40   14.88   0
 -13  -6   3  246.67   15.89   0
 -13  -3   2   -5.02   12.42   0
 -13  -1   1   34.75   13.46   0
 -13   1   0   35.72   13.52   0
 -13   3  -1  189.25   13.74   0
 -13   4  -2   15.48   12.98   0
 -13   6  -4   26.24   14.72   0
 -13   7  -5   48.12   12.79   0
 -12 -12   5  336.65   16.66   0
 -12  -8   4  202.46   14.77   0
 -12  -5   3  190.07   14.51   0
 -12  -2   2    2.24   10.96   0
 -12   0   1   -3.48   12.04   0
 -12   2   0   12.77   12.11   0
 -12   5  -2    7.04   11.64   0
 -12   6  -3   -8.57   11.31   0
 -12   7  -4  123.32   13.07   0
 -12   8  -5    0.17   11.47   0
 -11 -11   5   54.36   12.18   0
 -11  -7   4   51.18   10.15   0
 -11  -4   3   12.64   10.50   0
 -11   3   0   56.65    9.09   0
 -11   7  -3  169.62   12.56   0
 -11   8  -4   21.26    9.49   0
 -10  -1   2   -3.18    9.90   0
 -10   5  -1   11.76    9.38   0
  -8  -6   4  162.02    9.48   0
  -8   0   2   71.94    8.67   0
  -8   4   0  376.14   11.78   0
  -8   7  -2   21.09    7.44   0
  -8   9  -4  105.35    8.80   0
  -7   0   2   10.60    6.71   0
  -7   4   0   -0.03    6.78   0
  -7   7  -2   29.79    6.95   0
  -7   9  -4  182.19    8.45   0
  -6  -6   4  198.00    7.69   0
  -6   0   2   87.34    5.47   0
  -6   4   0    4.61    5.95   0
  -6   7  -2   40.09    6.07   0
  -6   8  -3   60.05    6.09   0
  -5 -10   5   34.04    4.88   0
  -5  -3   3 1009.90   12.31   0
  -4  -1   2  353.32    7.09   0
  -3   8  -4  226.46    5.07   0
  -2 -13   5   14.11    2.36   0
  -2   0   1    1.60    1.88   0
  -2   2   0   45.02    2.38   0
 -16 -12   3   16.48   16.16   0
 -16  -9   2    6.15   17.30   0
 -16  -6   1   13.89   16.84   0
 -16  -2  -1  114.58   17.99   0
 -16   0  -2  177.95   17.75   0
 -16   1  -3   51.51   17.16   0
 -16   2  -4   11.95   16.01   0
 -16   3  -5   42.82   16.10   0
 -15 -14   4  154.39   17.72   0
 -15 -10   3   32.56   16.54   0
 -15  -4   1   33.49   13.86   0
 -15   0  -1    8.36   10.55   0
 -15   1  -2    9.66   15.36   0
 -15   5  -6    6.85   13.56   0
 -14 -12   4   -0.03   14.19   0
 -14  -8   3    4.96   13.11   0
 -14  -5   2   19.40   13.75   0
 -14  -3   1   20.34   14.32   0
 -14  -1   0   22.24   14.98   0
 -14   1  -1   -6.35   13.96   0
 -14   6  -6    9.63   14.92   0
 -13 -15   5   17.90   14.27   0
 -13 -10   4   16.98   12.45   0
 -13  -7   3  178.97   15.52   0
 -13   5  -3   41.75   12.48   0
 -13   7  -6  127.80   15.60   0
 -12 -13   5   89.00   13.80   0
 -12  -9   4   95.31   13.75   0
 -12  -3   2   93.73   13.44   0
 -12   3  -1   12.01   12.40   0
 -11 -12   5  154.20   13.00   0
 -11  -8   4    3.87   10.68   0
 -11  -2   2    3.60   10.83   0
 -11   0   1    0.75    9.86   0
 -11   2   0    8.73   10.29   0
 -11   4  -1   14.41   10.37   0
 -11   5  -2   46.42   10.30   0
 -10 -11   5   24.16   10.11   0
 -10  -7   4    4.76    9.86   0
 -10  -4   3    7.57    9.81   0
 -10   1   1   -3.02   10.40   0
 -10   3   0  357.01   13.58   0
 -10   6  -2   -1.25    9.10   0
 -10   7  -3   14.64    9.52   0
 -10   8  -4   17.68    9.68   0
  -8 -10   5    5.09    7.67   0
  -8  -3   3  521.83   12.65   0
  -8   5  -1  124.69    8.88   0
  -7 -10   5   80.04    7.56   0
  -7  -6   4    6.83    6.01   0
  -7  -3   3  222.81    9.01   0
  -6 -10   5   94.88    6.79   0
  -6  -3   3   -2.94    5.41   0
  -5   5  -1   56.42    5.42   0
  -4  -7   4    5.34    3.93   0
  -4  -4   3    9.42    4.37   0
  -3 -12   5    0.42    3.12   0
 -16 -14   3  -23.50   17.71   0
 -16 -13   3    2.76   14.82   0
 -16 -10   2   30.09   17.48   0
 -16  -7   1   13.00   16.28   0
 -16  -5   0   21.63   16.62   0
 -16  -3  -1   20.49   16.28   0
 -16  -1  -2   80.03   17.04   0
 -16   0  -3   10.00   16.23   0
 -16   1  -4  157.05   18.65   0
 -15 -16   4   -5.90   16.48   0
 -15 -15   4   11.07   15.49   0
 -15 -11   3   12.21   15.32   0
 -15  -8   2   42.72   17.31   0
 -15  -5   1   13.22   14.70   0
 -15  -3   0   -8.11   15.07   0
 -15  -1  -1   69.95   15.44   0
 -15   2  -3  131.83   16.84   0
 -15   3  -4    7.39   14.19   0
 -15   4  -6   15.26   14.97   0
 -14 -13   4    0.47   14.60   0
 -14  -6   2   61.83   14.65   0
 -14  -4   1   30.92   13.37   0
 -14   0  -1   -8.94   13.98   0
 -14   2  -2   -1.40   12.48   0
 -14   3  -3   71.82   15.49   0
 -14   4  -4    9.99   14.70   0
 -14   5  -5   60.43   14.41   0
 -13 -16   5   57.72   14.82   0
 -13 -11   4    8.95   12.89   0
 -13  -8   3   23.69   13.38   0
 -13  -5   2   18.13   12.68   0
 -13  -2   1  170.10   12.50   0
 -13   0   0   54.07   12.95   0
 -13   3  -2   -0.14   13.03   0
 -13   4  -3   86.01   13.83   0
 -13   5  -4   45.91   13.11   0
 -13   6  -5   31.50   13.42   0
 -12 -14   5   44.96   12.23   0
 -12 -10   4  117.12   14.07   0
 -12  -1   1   16.51   10.89   0
 -12   1   0   64.55   11.83   0
 -12   4  -2   98.71   12.88   0
 -12   5  -3    0.95   11.25   0
 -12   6  -4   50.74   12.10   0
 -12   7  -5   14.67   11.35   0
 -11 -13   5    6.95   11.01   0
 -11  -9   4   11.97   10.68   0
 -11  -3   2  176.31   12.40   0
 -11   7  -4  162.02   12.53   0
 -10 -12   5   12.00    9.66   0
 -10  -8   4   80.66   10.33   0
 -10  -2   2    3.69    9.67   0
 -10   4  -1   18.44    9.68   0
  -9 -11   5    0.15    8.72   0
  -8 -11   5   31.27    8.73   0
  -8  -7   4  202.43    9.77   0
  -8  -1   2   29.94    7.94   0
  -8   3   0   37.02    8.35   0
  -8   6  -2  384.26   11.24   0
  -8   9  -5   83.04    8.42   0
  -7  -1   2  427.96   11.04   0
  -7   5  -1   26.05    6.83   0
  -6  -1   2  155.64    7.42   0
  -6   5  -1   79.10    6.63   0
  -5 -11   5   24.49    5.69   0
  -5  -7   4   20.79    4.99   0
  -5  -1   2  595.81    9.84   0
  -4   1   1   37.03    4.32   0
  -4   3   0   -0.69    2.94   0
  -4   6  -2   94.24    4.81   0
  -3  -2   2   42.29    3.42   0
  -2  -9   4  268.75    4.22   0
  -2   5  -2   30.90    2.21   0
 -16 -15   3   -2.01   16.97   0
 -16 -11   2   10.35   17.68   0
 -16  -8   1   11.58   16.09   0
 -16  -6   0   66.95   16.23   0
 -16  -4  -1   32.78   15.60   0
 -16  -2  -2    6.70   16.39   0
 -16  -1  -3   42.77   17.04   0
 -16   0  -4   47.13   15.00   0
 -16   2  -6   11.14   16.67   0
 -15 -17   4    3.75   16.38   0
 -15 -12   3    3.50   15.37   0
 -15  -9   2   -2.06   16.17   0
 -15  -6   1   33.02   15.41   0
 -15  -4   0   35.73   16.66   0
 -15  -2  -1   36.23   14.43   0
 -15   1  -3   10.28   16.20   0
 -15   2  -4   -5.52   15.74   0
 -14 -14   4   42.52   14.62   0
 -14 -10   3   30.94   15.00   0
 -14  -7   2    4.61   14.06   0
 -14  -2   0    9.97   12.49   0
 -14   1  -2  140.72   16.09   0
 -14   2  -3  117.15   14.17   0
 -14   4  -5   -4.46   14.14   0
 -14   5  -6    8.22   12.69   0
 -13 -12   4   78.15   14.57   0
 -13  -9   3   27.15   12.18   0
 -13  -3   1   39.43   13.76   0
 -13  -1   0   30.82   13.46   0
 -13   1  -1   -1.98   12.57   0
 -13   2  -2   -6.58   11.58   0
 -13   6  -6   29.12   14.18   0
 -12 -15   5   13.77   13.13   0
 -12 -11   4   71.57   13.50   0
 -12  -7   3  404.57   17.31   0
 -12  -4   2   35.75    9.54   0
 -12  -2   1   68.13   13.03   0
 -12   0   0  112.33   13.61   0
 -12   2  -1  219.09   14.73   0
 -12   7  -6   18.34   12.94   0
 -11 -14   5   -5.02   11.43   0
 -11  -6   3  118.25   12.39   0
 -11  -1   1    5.86   11.22   0
 -11   1   0  142.22   12.95   0
 -11   3  -1  141.19   10.14   0
 -11   4  -2  660.26   17.48   0
 -11   7  -5   60.70   11.28   0
 -10 -13   5   12.77    9.55   0
 -10  -5   3    0.88    7.29   0
 -10   0   1   -7.56    9.15   0
 -10   2   0   26.96    7.70   0
  -9 -12   5  120.00   10.26   0
  -8  -4   3   18.09    6.98   0
  -8   1   1   65.28    6.35   0
  -8   7  -3    5.79    7.01   0
  -8   8  -4    4.10    7.10   0
  -7 -11   5  133.24    8.22   0
  -7  -7   4    7.77    6.20   0
  -7  -4   3  266.39    9.76   0
  -7   1   1  266.89    9.75   0
  -7   3   0   45.30    7.28   0
  -7   6  -2   30.09    6.67   0
  -7   8  -4   11.85    6.82   0
  -7   9  -5   85.58    7.10   0
  -6 -11   5   49.90    5.96   0
  -6  -7   4   28.24    6.18   0
  -6  -4   3   46.52    6.20   0
  -6   1   1  114.92    6.93   0
  -6   9  -5   20.62    5.46   0
  -5  -4   3  185.00    6.72   0
  -5   1   1    3.48    5.04   0
  -5   3   0  633.69   10.14   0
  -5   6  -2  233.87    7.07   0
  -5   9  -5  253.83    7.02   0
  -4   7  -3    5.69    3.57   0
  -3   4  -1  258.35    5.02   0
 -16 -16   3  -11.43   17.89   0
 -16 -12   2   16.41   16.97   0
 -16  -9   1   11.94   15.90   0
 -16  -7   0   14.89   15.94   0
 -16  -5  -1    1.78   14.03   0
 -16  -3  -2  120.57   19.14   0
 -16   1  -6   13.99   16.15   0
 -15 -18   4   56.20   18.71   0
 -15 -14   3   15.89   14.16   0
 -15 -13   3   -5.66   14.47   0
 -15 -10   2  -18.32   17.72   0
 -15  -5   0  130.45   17.08   0
 -15  -3  -1  136.76   16.28   0
 -15   0  -3   -7.49   16.33   0
 -15   1  -4   12.90   15.71   0
 -15   2  -5   11.33   16.11   0
 -15   3  -6    4.79   13.53   0
 -14 -16   4    1.26   13.08   0
 -14 -15   4    0.74   13.22   0
 -14 -11   3   29.69   15.26   0
 -14  -8   2   92.98   15.52   0
 -14  -5   1   25.43   12.58   0
 -14  -1  -1   -0.81   14.19   0
 -14   0  -2  166.60   15.03   0
 -14   3  -4    1.74   12.95   0
 -14   4  -6  109.79   14.51   0
 -13 -13   4   10.71   11.31   0
 -13 -10   3  155.70   15.01   0
 -13  -4   1   95.74   14.91   0
 -13  -2   0    1.74   11.85   0
 -13   0  -1   11.28   12.70   0
 -13   3  -3   54.36   13.76   0
 -13   4  -4   -6.76   12.94   0
 -13   5  -5   35.36   12.16   0
 -12 -16   5  387.92   17.94   0
 -12 -12   4  111.24   13.70   0
 -12  -8   3    0.30   12.07   0
 -12  -5   2  197.65   14.78   0
 -12   3  -2   72.21   11.41   0
 -12   4  -3   56.83   11.61   0
 -12   5  -4   34.90   11.74   0
 -12   6  -5   34.78   11.14   0
 -11 -15   5  230.81   14.85   0
 -11 -10   4  289.83   13.85   0
 -11  -7   3  159.96   12.81   0
 -11   2  -1    0.04   10.94   0
 -11   5  -3    3.94   10.29   0
 -11   6  -4   43.16   10.98   0
 -11   7  -6   12.13   11.21   0
 -10  -6   3   12.12    9.69   0
 -10  -3   2   67.01   10.38   0
 -10   3  -1   61.50    9.90   0
 -10   8  -6   67.39   11.17   0
  -8 -12   5  314.31   11.18   0
  -8  -8   4  210.65    9.78   0
  -8   4  -1   73.88    8.27   0
  -8   9  -6  196.07   10.05   0
  -7   7  -3    8.35    5.94   0
  -6   7  -3  175.89    7.40   0
  -6   8  -4   12.27    5.20   0
  -5   7  -3    1.45    4.47   0
  -5   8  -4   70.92    5.31   0
  -4 -12   5    1.88    4.36   0
  -4  -8   4  356.66    7.73   0
  -2   6  -3   16.70    2.40   0
  -2   7  -4  760.10    6.32   0
 -16 -14   2   17.28   16.98   0
 -16 -13   2   -2.35   15.79   0
 -16 -10   1   -3.13   14.97   0
 -16  -8   0   10.22   17.22   0
 -16  -4  -2  100.47   18.03   0
 -16  -2  -3   11.42   14.88   0
 -16  -1  -4  157.84   18.71   0
 -16   0  -5   15.01   14.57   0
 -15 -19   4   10.45   15.25   0
 -15 -15   3   -1.37   15.89   0
 -15 -11   2   39.40   16.99   0
 -15  -8   1   -0.13   15.15   0
 -15  -6   0   61.26   15.15   0
 -15  -4  -1   27.40   14.40   0
 -15  -2  -2   -6.18   15.51   0
 -15  -1  -3   -3.15   15.09   0
 -15   1  -5   94.99   17.35   0
 -15   2  -6    0.06   15.44   0
 -14 -17   4  -11.00   14.94   0
 -14 -12   3    4.98   13.05   0
 -14  -9   2  100.10   16.02   0
 -14  -6   1  119.09   15.40   0
 -14  -4   0   28.79   14.26   0
 -14   1  -3   15.79   14.50   0
 -14   2  -4    3.86   14.15   0
 -13 -15   4    2.84   14.33   0
 -13 -14   4   24.58   12.42   0
 -13  -7   2   60.22   14.43   0
 -13  -5   1   18.54   12.27   0
 -13   1  -2   16.94   12.43   0
 -13   2  -3   -5.43   11.61   0
 -13   5  -6   55.89   13.21   0
 -12 -17   5   44.26   14.01   0
 -12 -13   4    1.90   11.67   0
 -12  -9   3    9.28   12.09   0
 -12  -3   1    9.74   10.59   0
 -12  -1   0   57.86   12.67   0
 -12   2  -2   23.07   11.26   0
 -12   5  -5   39.32   10.36   0
 -12   6  -6   58.24   12.84   0
 -11 -16   5  140.83   13.57   0
 -11 -11   4  182.82   13.46   0
 -11  -2   1   81.50   11.67   0
 -11   0   0  844.62   19.41   0
 -11   3  -2   10.29   10.49   0
 -11   6  -5    7.34   10.35   0
 -10 -14   5    5.50   10.35   0
 -10 -10   4  126.54   11.30   0
 -10  -4   2   84.66   10.39   0
 -10   4  -2  588.08   15.70   0
 -10   5  -3   -5.35    9.59   0
 -10   6  -4  133.89   11.17   0
  -9 -13   5   44.55   10.11   0
  -8  -5   3  533.50   12.57   0
  -8   0   1   -3.30    7.57   0
  -8   2   0   47.35    8.31   0
  -8   5  -2   -2.05    7.33   0
  -8   8  -5   40.20    7.79   0
  -7  -8   4  333.29   10.20   0
  -7  -2   2  136.26    8.45   0
  -7   4  -1  109.20    8.24   0
  -7   9  -6   10.48    6.46   0
  -6 -12   5   94.38    6.72   0
  -6  -8   4  115.87    6.98   0
  -6  -2   2  360.84    9.48   0
  -6   4  -1   -1.39    5.75   0
  -5 -12   5  146.95    6.79   0
  -5  -8   4    5.27    4.89   0
  -5  -2   2  314.29    8.12   0
  -5   4  -1  167.64    6.65   0
  -4  -2   2   85.38    4.77   0
  -4   4  -1   17.80    4.11   0
  -3 -13   5  143.89    4.88   0
  -3   0   1    2.37    2.02   0
  -3   2   0  316.19    5.81   0
  -2  -3   2   73.20    2.80   0
 -16 -15   2    5.48   16.75   0
 -16 -12   1    3.35   15.79   0
 -16 -11   1    2.34   15.46   0
 -16  -9   0   27.78   17.87   0
 -16  -7  -1   13.89   14.41   0
 -16  -5  -2   32.48   17.03   0
 -16  -3  -3   25.08   15.15   0
 -16  -2  -4  -10.94   17.86   0
 -16  -1  -5   40.23   18.22   0
 -15 -16   3    6.52   15.47   0
 -15 -12   2   52.71   16.44   0
 -15  -9   1    9.07   15.18   0
 -15  -7   0   25.93   14.23   0
 -15  -3  -2    6.48   14.82   0
 -15   0  -4    9.71   14.10   0
 -15   1  -6    2.63   14.33   0
 -14 -14   3   -5.94   13.43   0
 -14 -13   3   25.45   13.42   0
 -14 -10   2   78.03   15.94   0
 -14  -7   1   20.81   14.09   0
 -14  -5   0  100.34   15.42   0
 -14  -3  -1  136.35   15.93   0
 -14  -1  -2  148.38   15.79   0
 -14   0  -3   -4.07   14.00   0
 -14   1  -4   54.25   13.69   0
 -14   2  -5    1.85   14.32   0
 -14   3  -6   40.97   14.64   0
 -13 -16   4   67.47   13.45   0
 -13 -11   3   13.54   12.46   0
 -13  -8   2   18.90   13.06   0
 -13   0  -2   -6.09   11.86   0
 -13   3  -4   20.87   12.07   0
 -13   4  -6    3.50   13.14   0
 -12 -14   4   97.40   11.93   0
 -12 -10   3    8.19   12.34   0
 -12  -4   1   13.82   12.00   0
 -12  -2   0   -2.95   12.79   0
 -12   0  -1   -2.94   11.78   0
 -12   3  -3   27.67   11.81   0
 -12   4  -4    9.79   11.24   0
 -11 -12   4   45.13   11.55   0
 -11  -8   3   18.32    9.76   0
 -11  -5   2  160.06   10.43   0
 -11  -3   1    8.31   10.69   0
 -11   1  -1  119.49   12.21   0
 -11   4  -3    7.51   10.65   0
 -11   5  -4   76.53   11.54   0
 -10 -15   5  103.96   12.34   0
 -10 -11   4    4.54    9.66   0
 -10  -7   3   -8.55    9.75   0
 -10   0   0  198.15   11.50   0
 -10   7  -6   -4.30    9.83   0
  -9 -14   5    3.65    9.02   0
  -8 -13   5   11.71    8.17   0
  -8  -9   4   11.02    7.29   0
  -8  -3   2   11.06    7.83   0
  -8   7  -4    4.49    6.80   0
  -7   0   1    5.55    6.20   0
  -7   2   0   25.55    6.77   0
  -7   5  -2  256.83    9.40   0
  -7   8  -5   15.56    6.32   0
  -6  -5   3    4.41    5.83   0
  -6   0   1   -2.17    5.85   0
  -6   2   0    8.05    5.99   0
  -5  -5   3  182.63    6.67   0
  -4   0   1    0.09    4.11   0
  -4   2   0   78.23    4.95   0
  -3  -9   4  371.42    6.20   0
  -3   5  -2   99.71    4.03   0
 -16 -16   2   33.58   17.45   0
 -16 -13   1   21.31   18.62   0
 -16 -10   0   91.46   18.16   0
 -16  -6  -2   34.94   17.47   0
 -16  -4  -3   22.86   16.63   0
 -16  -3  -4   65.68   18.27   0
 -16  -2  -5   98.73   18.62   0
 -15 -18   3    3.08   14.37   0
 -15 -17   3   27.77   16.07   0
 -15 -13   2    2.20   16.45   0
 -15 -10   1    9.26   16.15   0
 -15  -8   0    7.65   14.31   0
 -15  -5  -1    5.14   13.41   0
 -15  -4  -2  283.57   17.88   0
 -15  -2  -3  132.78   17.96   0
 -15  -1  -4   35.38   16.77   0
 -15   0  -5   -5.12   14.92   0
 -15   1  -7   -1.45   16.32   0
 -14 -20   4    9.68   13.78   0
 -14 -19   4    5.74   15.47   0
 -14 -15   3   19.72   15.07   0
 -14 -11   2    2.64   14.72   0
 -14  -8   1   14.87   14.52   0
 -14  -2  -2    2.36   14.05   0
 -14   2  -6   -1.24   14.45   0
 -13 -17   4    2.84   13.38   0
 -13 -12   3   -7.71   12.67   0
 -13  -9   2    4.38   13.43   0
 -13  -6   1  116.79   15.00   0
 -13  -4   0    6.72   12.93   0
 -13  -2  -1   -3.95   13.09   0
 -13   2  -4    3.50   12.90   0
 -13   3  -5   68.54   14.03   0
 -12 -15   4  124.06   13.49   0
 -12 -11   3   84.76   12.03   0
 -12  -7   2   12.70    8.58   0
 -12  -5   1   28.57   11.34   0
 -12   1  -2  110.04   13.68   0
 -12   2  -3    8.35   10.21   0
 -12   4  -5   16.66   11.60   0
 -12   5  -6   15.96   11.91   0
 -11 -13   4   63.82   12.19   0
 -11  -9   3    6.22   10.97   0
 -11  -6   2   -5.51   10.58   0
 -11  -1   0  128.34    9.72   0
 -11   2  -2   -6.16   10.58   0
 -11   5  -5   96.34   11.85   0
 -11   6  -6  102.05   12.40   0
 -10 -16   5    4.18   10.82   0
 -10  -8   3    2.27    9.55   0
 -10  -5   2   10.35   10.04   0
 -10   4  -3   76.01    9.69   0
 -10   6  -5    9.13    9.16   0
  -9 -15   5    4.75    8.97   0
  -8  -6   3    1.18    6.88   0
  -8  -1   1   69.80    8.28   0
  -8   1   0   -8.42    8.11   0
  -8   3  -1   -0.83    5.28   0
  -7 -13   5   15.87    6.88   0
  -7  -9   4  245.19    9.42   0
  -7   6  -3  151.31    8.21   0
  -7   7  -4  135.22    7.89   0
  -6 -13   5  128.88    7.91   0
  -6   5  -2  744.60   12.05   0
  -6   8  -5   90.25    6.37   0
  -5 -13   5  108.23    6.51   0
  -5   2   0    6.17    3.50   0
  -5   5  -2  175.11    6.62   0
  -5   8  -5   47.20    5.69   0
  -4 -13   5  432.24    8.07   0
  -4   5  -2    7.32    3.89   0
  -4   8  -5  115.79    5.16   0
  -2   3  -1   19.13    2.30   0
  -1   4  -2    3.83    1.51   0
 -16 -14   1    7.15   18.01   0
 -16 -11   0    4.61   16.76   0
 -16  -9  -1   -5.03   15.05   0
 -16  -7  -2  125.65   18.22   0
 -16  -5  -3   41.91   17.46   0
 -16  -4  -4   -6.64   17.34   0
 -16  -3  -5   70.26   18.11   0
 -15 -19   3   30.41   16.15   0
 -15 -15   2   11.15   14.60   0
 -15 -14   2    9.89   14.75   0
 -15 -11   1   16.16   15.96   0
 -15  -9   0  195.23   16.62   0
 -15  -6  -1    3.22   13.98   0
 -15  -3  -3    6.78   16.20   0
 -15  -2  -4    6.98   16.21   0
 -15  -1  -5  102.57   16.30   0
 -15   0  -7  -15.97   14.37   0
 -15   0  -6   12.84   15.47   0
 -14 -16   3   12.66   15.24   0
 -14 -12   2   54.37   15.77   0
 -14  -9   1    7.33   14.27   0
 -14  -6   0   -0.96   11.00   0
 -14  -4  -1    5.05   13.07   0
 -14  -3  -2   43.75   13.50   0
 -14  -1  -3   15.94   14.49   0
 -14   0  -4    9.15   14.93   0
 -14   1  -5  140.87   15.94   0
 -13 -18   4    6.94   13.74   0
 -13 -10   2  173.71   15.59   0
 -13  -7   1   -3.59   13.89   0
 -13  -5   0   43.31   12.29   0
 -13  -3  -1  182.71   14.34   0
 -13  -1  -2    7.97   13.05   0
 -13   0  -3   -5.08   11.80   0
 -13   2  -5   26.23   14.46   0
 -13   3  -6   94.98   14.65   0
 -12 -16   4   79.20   12.48   0
 -12  -8   2   37.59   12.18   0
 -12  -1  -1   15.71   10.70   0
 -12   3  -4   29.54   10.64   0
 -12   4  -6   72.35   13.27   0
 -11 -14   4  263.25   14.16   0
 -11 -10   3    6.70   10.76   0
 -11  -7   2    6.79    9.96   0
 -11  -4   1  173.94   13.06   0
 -11  -2   0    3.60   10.65   0
 -11   3  -3  201.97   12.44   0
 -11   4  -4    4.45    9.74   0
 -10 -17   5   12.66   10.86   0
 -10 -12   4  113.31   11.07   0
 -10  -3   1   60.99   10.91   0
 -10  -1   0  160.98   11.91   0
 -10   5  -4   27.29    8.38   0
 -10   6  -6  294.08   14.60   0
  -9 -16   5    0.14   10.45   0
  -9 -11   4   25.18    9.32   0
  -8 -10   4  100.27    8.42   0
  -8  -4   2  105.82    8.83   0
  -8   4  -2  416.89   11.51   0
  -8   5  -3   97.16    8.29   0
  -8   6  -4  124.99    9.51   0
  -8   7  -5    6.75    6.92   0
  -7 -14   5    5.90    7.76   0
  -7  -6   3  658.12   12.72   0
  -7  -1   1  258.75    9.48   0
  -7   1   0   25.51    7.06   0
  -7   3  -1  775.46   13.33   0
  -7   8  -6  133.61    8.07   0
  -6  -9   4  158.33    7.31   0
  -6  -3   2   10.23    6.28   0
  -6   6  -3  206.03    7.75   0
  -6   7  -4   13.71    5.49   0
  -5  -9   4   52.40    5.39   0
  -5   6  -3  246.82    7.15   0
  -5   7  -4   26.39    5.91   0
  -4  -9   4   -2.38    3.95   0
  -4   7  -4   33.35    4.36   0
  -3  -3   2   19.79    3.15   0
  -3   7  -4  818.37    8.24   0
  -1  -7   3   26.18    1.81   0
  -1  -4   2  549.77    3.96   0
 -16 -15   1   11.57   18.11   0
 -16 -12   0    9.24   17.51   0
 -16 -10  -1    4.13   16.99   0
 -16  -8  -2   13.17   17.62   0
 -16  -6  -3    2.79   16.75   0
 -16  -5  -4   74.10   18.73   0
 -15 -21   3   37.06   15.46   0
 -15 -20   3  -16.99   16.46   0
 -15 -16   2   18.04   15.55   0
 -15 -12   1   11.73   15.76   0
 -15 -10   0  124.66   15.42   0
 -15  -7  -1  209.35   18.12   0
 -15  -5  -2   58.44   14.75   0
 -15  -3  -4    6.68   15.08   0
 -15  -2  -5   31.15   15.02   0
 -15  -1  -6    8.95   15.06   0
 -14 -17   3   18.67   14.66   0
 -14 -10   1   46.08   14.73   0
 -14  -7   0  107.94   14.66   0
 -14  -5  -1  101.12   15.69   0
 -14  -2  -3  124.36   15.51   0
 -14  -1  -4   43.78   15.64   0
 -14   0  -5    3.23   14.21   0
 -14   1  -7   26.52   14.37   0
 -14   1  -6   18.65   14.68   0
 -13 -15   3   13.20   12.94   0
 -13 -14   3   69.81   12.85   0
 -13 -11   2  112.33   15.24   0
 -13  -2  -2    8.85   11.88   0
 -13   1  -4   66.37   14.16   0
 -12 -17   4    9.08   12.99   0
 -12 -12   3    0.61   11.30   0
 -12  -9   2   35.69   12.49   0
 -12  -6   1   65.58   12.77   0
 -12  -4   0   55.68   12.75   0
 -12  -2  -1  237.25   14.83   0
 -12   1  -3   -3.85   11.52   0
 -12   2  -4    5.25   11.45   0
 -12   3  -5    6.58   11.68   0
 -11 -15   4  132.27   13.15   0
 -11 -11   3   12.69    9.90   0
 -11  -5   1  113.53   12.07   0
 -11   1  -2    7.95   10.39   0
 -11   4  -5   47.37   11.06   0
 -11   5  -6   28.52   11.31   0
 -10 -13   4   50.21   10.71   0
 -10  -9   3   43.47    9.97   0
 -10  -6   2   12.96    9.80   0
 -10   2  -2   -1.54    9.64   0
 -10   5  -5  184.90   11.55   0
  -9 -12   4    1.90    8.54   0
  -8 -11   4   55.00    8.20   0
  -8  -7   3  209.98    9.67   0
  -8  -2   1  162.55    9.51   0
  -8   2  -1 1111.19   17.03   0
  -7   4  -2 1655.24   18.42   0
  -7   7  -5  104.32    8.29   0
  -6 -14   5   -0.83    6.60   0
  -6  -6   3  364.52    9.14   0
  -6  -1   1  109.39    7.06   0
  -6   3  -1  512.52   10.41   0
  -6   8  -6   32.81    6.90   0
  -5  -6   3   22.66    4.98   0
  -5  -3   2    7.64    5.01   0
  -4  -6   3  160.18    6.00   0
  -4  -3   2  114.83    5.26   0
  -3  -6   3  852.59    8.59   0
  -3   3  -1   66.56    3.77   0
  -2 -10   4  373.81    4.96   0
  -2  -1   1  740.51    6.19   0
  -2   1   0    4.59    2.03   0
 -16 -13   0   76.97   16.16   0
 -16 -11  -1   10.63   18.31   0
 -16  -9  -2    4.26   17.40   0
 -16  -7  -3    9.45   17.56   0
 -16  -6  -4   13.57   17.87   0
 -15 -22   3   -6.50   17.09   0
 -15 -17   2   41.37   16.67   0
 -15 -14   1    2.07   15.19   0
 -15 -13   1    6.07   15.34   0
 -15 -11   0   84.60   15.32   0
 -15  -6  -2    4.84   14.12   0
 -15  -2  -6   -5.03   16.37   0
 -15  -1  -7   -1.92   16.33   0
 -14 -19   3   13.70   14.20   0
 -14 -18   3    7.15   14.38   0
 -14 -14   2   25.97   15.66   0
 -14 -11   1    1.61   14.53   0
 -14  -8   0   35.17   14.88   0
 -14  -6  -1   23.60   14.77   0
 -14  -4  -2   56.44   14.97   0
 -14  -3  -3   69.47   15.34   0
 -14   0  -6   67.89   14.95   0
 -13 -20   4    3.22   13.07   0
 -13 -16   3    2.42   12.23   0
 -13 -12   2   34.53   14.25   0
 -13  -9   1  110.86   14.86   0
 -13  -6   0   -2.76   13.17   0
 -13  -4  -1   44.67   13.90   0
 -13  -1  -3  120.76   14.47   0
 -13   0  -4   -0.60   13.72   0
 -13   1  -5   49.74   14.10   0
 -13   2  -7   35.98   15.04   0
 -13   2  -6   15.18   11.91   0
 -12 -18   4   51.26   13.11   0
 -12 -13   3    8.03   12.09   0
 -12 -10   2   79.32   12.70   0
 -12  -7   1   52.01   12.87   0
 -12  -1  -2  128.05   13.08   0
 -12   3  -6   13.04   12.30   0
 -11 -16   4   15.79   10.19   0
 -11  -8   2    4.87   11.17   0
 -11  -1  -1  119.33   11.56   0
 -11   3  -4   43.35   11.34   0
 -10 -14   4  104.35   11.37   0
 -10 -10   3    1.29    9.65   0
 -10  -4   1    2.98    9.49   0
 -10  -2   0   28.79   10.11   0
 -10   0  -1   -4.31    9.64   0
 -10   3  -3    7.37    9.04   0
 -10   4  -4    2.39    8.79   0
  -9 -17   5  115.45   10.46   0
  -9   6  -6  231.10   12.42   0
  -8  -8   3    9.71    7.68   0
  -8  -5   2   36.18    8.03   0
  -8   0   0  365.36   10.21   0
  -8   3  -2   32.04    7.62   0
  -8   7  -6   13.51    7.47   0
  -7 -15   5  162.04    8.80   0
  -7  -7   3  100.28    7.89   0
  -7  -4   2   45.61    7.28   0
  -7   5  -3    4.61    6.05   0
  -7   6  -4  164.25    8.44   0
  -6 -10   4   49.88    6.43   0
  -6   1   0   89.12    5.71   0
  -5 -14   5   77.12    6.15   0
  -5  -1   1    0.70    4.94   0
  -5   8  -6   10.29    5.39   0
  -4 -14   5  179.71    6.51   0
  -4   3  -1  231.04    6.21   0
  -3  -1   1  200.83    5.01   0
 -16 -10  -2  -10.54   17.26   0
 -16  -8  -3   -0.02   17.98   0
 -15 -19   2   12.62   16.39   0
 -15 -18   2    3.60   14.79   0
 -15 -15   1   -2.12   16.63   0
 -15 -12   0   20.87   16.57   0
 -15  -9  -1   18.51   15.79   0
 -15  -7  -2   24.27   15.58   0
 -15  -6  -3   77.58   15.51   0
 -15  -4  -4    0.35   14.92   0
 -15  -3  -5  124.10   16.29   0
 -15  -2  -7  111.53   17.99   0
 -14 -20   3    0.27   15.37   0
 -14 -12   1   -3.80   14.43   0
 -14  -9   0   86.60   15.44   0
 -14  -7  -1  256.01   19.13   0
 -14  -5  -2  135.31   16.23   0
 -14  -2  -4    5.27   13.08   0
 -14  -1  -5  130.00   14.71   0
 -14   0  -7    2.98   15.05   0
 -13 -17   3   -3.28   14.06   0
 -13 -13   2  147.94   15.60   0
 -13 -10   1   63.45   13.23   0
 -13  -7   0   38.37   13.80   0
 -13  -5  -1  301.06   17.66   0
 -13  -3  -2    8.78   12.93   0
 -13  -2  -3   13.76   11.94   0
 -13   1  -6   56.86   13.76   0
 -12 -19   4  137.52   14.72   0
 -12 -14   3   10.58   12.56   0
 -12 -11   2   49.80   11.43   0
 -12  -8   1   64.29   13.39   0
 -12  -5   0  124.74   12.62   0
 -12  -3  -1   24.49   11.20   0
 -12   0  -3   -2.56   11.44   0
 -12   1  -4    6.81   11.67   0
 -12   2  -5   33.01   12.24   0
 -12   3  -7   10.42   13.24   0
 -11 -17   4   82.96   11.57   0
 -11 -12   3    5.79   10.42   0
 -11  -9   2   70.79   11.89   0
 -11  -6   1   30.66   10.79   0
 -11  -4   0  428.07   16.17   0
 -11  -2  -1    5.83   10.58   0
 -11   0  -2  769.85   18.30   0
 -11   1  -3   39.63   11.19   0
 -11   2  -4   12.04   10.72   0
 -11   3  -5   45.46   11.42   0
 -11   4  -6   -5.69   10.70   0
 -10 -11   3    3.80    9.10   0
 -10  -5   1   -2.17    9.66   0
 -10   5  -6   19.07   10.04   0
  -9 -13   4   16.21    8.97   0
  -8 -12   4  185.22    9.67   0
  -8   1  -1   -3.02    7.51   0
  -7 -11   4   48.14    6.95   0
  -7  -2   1  179.35    8.70   0
  -7   0   0    4.79    6.23   0
  -7   7  -6  140.55    8.73   0
  -6 -15   5  115.18    8.21   0
  -6  -4   2    6.50    5.94   0
  -6   5  -3    2.46    5.69   0
  -6   7  -5   22.05    5.63   0
  -5   4  -2   12.49    4.54   0
  -4 -10   4   59.86    5.23   0
  -4  -1   1   41.33    4.19   0
  -3 -10   4  359.70    6.19   0
  -3   1   0   17.21    3.42   0
 -16 -13  -1  -19.61   18.96   0
 -16 -11  -2   92.32   18.65   0
 -16  -9  -3   39.50   18.31   0
 -15 -21   2  103.54   18.25   0
 -15 -20   2   20.43   16.83   0
 -15 -16   1   88.70   18.58   0
 -15 -13   0  155.34   18.17   0
 -15 -10  -1   19.28   15.74   0
 -15  -8  -2  122.51   16.56   0
 -15  -7  -3   24.07   14.61   0
 -15  -5  -4   28.12   17.13   0
 -15  -4  -5   14.90   15.15   0
 -15  -3  -7   -3.67   15.89   0
 -15  -3  -6   12.59   14.42   0
 -14 -22   3    3.47   14.58   0
 -14 -21   3   66.66   15.62   0
 -14 -17   2  157.80   17.56   0
 -14 -16   2   -0.73   13.99   0
 -14 -13   1    2.63   14.65   0
 -14 -10   0   -4.69   14.47   0
 -14  -8  -1   25.26   15.15   0
 -14  -6  -2   -6.95   14.14   0
 -14  -4  -3    4.25   12.90   0
 -14  -3  -4   -3.23   15.47   0
 -14  -2  -5  -10.56   15.13   0
 -14  -1  -7   39.49   15.70   0
 -14  -1  -6   12.37   13.39   0
 -13 -18   3    7.90   14.46   0
 -13 -14   2   94.21   15.81   0
 -13 -11   1   55.01   12.73   0
 -13  -8   0    6.60   13.19   0
 -13  -6  -1   21.88   13.61   0
 -13  -4  -2    1.04   13.03   0
 -13  -1  -4   45.65   14.09   0
 -13   0  -5    0.59   12.10   0
 -13   1  -7   33.30   14.54   0
 -12 -20   4   -2.21   13.49   0
 -12 -15   3   15.01   12.34   0
 -12  -6   0   -5.40   12.39   0
 -12  -4  -1   -0.67   12.53   0
 -12  -2  -2   12.96   11.27   0
 -12  -1  -3   -2.83   11.56   0
 -12   1  -5   -1.41   12.57   0
 -12   2  -6    9.78   11.81   0
 -11 -18   4  203.59   14.16   0
 -11 -13   3   23.72   11.12   0
 -11 -10   2   23.63    9.91   0
 -11  -7   1   14.84   11.19   0
 -11  -1  -2   -6.84   11.42   0
 -10 -16   4   30.66   11.00   0
 -10  -8   2    5.86    9.75   0
 -10  -1  -1   17.47    9.94   0
 -10   3  -4   -1.56    9.20   0
 -10   4  -5  281.89   12.17   0
  -9 -10   3  186.80   11.31   0
  -8  -9   3  347.17   11.31   0
  -8  -6   2  215.57   10.22   0
  -8  -3   1    4.71    5.06   0
  -8  -1   0    2.17    7.75   0
  -7 -16   5  122.56    8.23   0
  -7  -8   3  182.12    8.52   0
  -7  -5   2  410.70   10.89   0
  -6 -11   4   10.35    5.61   0
  -6  -2   1  420.49    9.98   0
  -6   2  -1   72.35    6.40   0
  -5 -15   5   69.15    6.37   0
  -5  -7   3  359.15    8.28   0
  -5  -4   2    8.59    4.94   0
  -5   7  -5   37.69    5.43   0
  -3   8  -6  621.94    7.50   0
  -2   4  -2  124.54    3.40   0
  -1   7  -5    9.84    1.63   0
 -15 -22   2  -10.80   16.63   0
 -15 -18   1   18.01   15.53   0
 -15 -17   1   -4.02   17.54   0
 -15 -14   0   -0.81   16.83   0
 -15 -11  -1  156.64   16.86   0
 -15  -9  -2   64.96   15.80   0
 -15  -6  -4    2.31   16.43   0
 -15  -5  -5   56.51   16.84   0
 -15  -4  -7    6.54   14.32   0
 -15  -4  -6   25.23   15.14   0
 -14 -23   3    4.91   15.12   0
 -14 -18   2    3.46   15.75   0
 -14 -14   1   18.67   15.18   0
 -14 -11   0  127.32   16.19   0
 -14  -9  -1  240.38   17.83   0
 -14  -7  -2   18.47   14.51   0
 -14  -5  -3    4.59   14.30   0
 -14  -4  -4   15.28   14.50   0
 -14  -3  -5  105.17   16.20   0
 -14  -2  -6    2.85   14.99   0
 -13 -20   3    7.90   14.64   0
 -13 -19   3   51.71   14.62   0
 -13 -15   2  123.60   15.60   0
 -13  -9   0   28.13   14.02   0
 -13  -5  -2    7.78   11.61   0
 -13  -3  -3   58.47   14.15   0
 -13  -2  -4    2.74   12.71   0
 -13  -1  -5   54.74   14.08   0
 -13   0  -7   12.83   13.98   0
 -13   0  -6    7.14   13.46   0
 -12 -16   3    0.23   12.02   0
 -12 -12   2   61.30    9.30   0
 -12  -7   0   30.75   12.75   0
 -12  -5  -1   13.28   11.77   0
 -12  -3  -2   72.89   12.80   0
 -12   0  -4    6.41   10.25   0
 -12   2  -7   24.53   13.23   0
 -11 -19   4   63.81   12.37   0
 -11 -14   3    0.73   10.76   0
 -11  -5   0  120.96   12.32   0
 -11  -3  -1  145.50   12.65   0
 -11   0  -3    5.31   10.77   0
 -11   1  -4    1.16   10.61   0
 -11   2  -5    4.07   10.87   0
 -11   3  -7   30.43   13.20   0
 -11   3  -6   16.61   10.91   0
 -10 -12   3   10.89    9.44   0
 -10  -9   2   -3.48    9.94   0
 -10  -6   1   -0.84   10.25   0
 -10   0  -2  775.81   17.30   0
 -10   4  -6  289.62   13.09   0
  -9 -15   4   31.91   10.08   0
  -9   5  -6  274.13   12.32   0
  -8   2  -2   88.98    8.28   0
  -8   5  -5   58.13    9.16   0
  -7 -12   4  342.38   10.42   0
  -7  -3   1   19.77    6.95   0
  -7   1  -1  415.08   10.76   0
  -7   4  -3   25.84    6.66   0
  -7   5  -4    0.85    6.16   0
  -7   6  -5    5.69    6.26   0
  -6 -16   5    4.10    6.49   0
  -6   0   0   -3.76    5.56   0
  -6   7  -6  144.15    8.12   0
  -5 -11   4    0.26    5.52   0
  -5   5  -3  350.33    8.07   0
  -5   6  -4   52.06    5.24   0
  -4 -15   5  212.37    6.81   0
  -4  -7   3  916.61   10.44   0
  -4   7  -5  313.29    6.98   0
  -3  -4   2  208.40    4.97   0
  -3   4  -2    5.14    2.95   0
  -2  -7   3  100.66    3.33   0
  -2  -4   2   57.40    2.72   0
  -1 -11   4    9.46    1.81   0
 -15 -23   2    5.17   15.05   0
 -15 -19   1   20.45   16.23   0
 -15 -13  -1  -11.80   15.24   0
 -15 -12  -1  122.67   15.27   0
 -15 -10  -2   14.47   16.22   0
 -15  -8  -3    5.02   14.81   0
 -15  -7  -4   -6.87   17.31   0
 -15  -6  -5   -0.31   17.41   0
 -15  -5  -6   16.68   15.62   0
 -14 -20   2   15.02   13.92   0
 -14 -19   2    8.90   14.59   0
 -14 -15   1   46.16   16.05   0
 -14 -12   0    8.17   14.36   0
 -14 -10  -1   28.57   15.12   0
 -14  -8  -2   17.69   12.62   0
 -14  -6  -3  116.46   15.47   0
 -14  -5  -4   56.04   14.13   0
 -14  -4  -5   -7.79   14.45   0
 -14  -3  -6   20.33   15.58   0
 -14  -2  -7   -1.61   14.97   0
 -13 -21   3   15.47   14.36   0
 -13 -16   2   34.38   14.64   0
 -13 -13   1   10.35   12.39   0
 -13 -12   1   67.50   10.42   0
 -13 -10   0   13.90   12.59   0
 -13  -4  -3   77.26   13.52   0
 -13  -1  -6   64.53   14.52   0
 -12 -18   3    5.07   11.30   0
 -12 -17   3   22.97   12.17   0
 -12 -13   2    1.51   11.14   0
 -12 -10   1   -5.19   12.30   0
 -12  -2  -3    5.08   11.59   0
 -12  -1  -4   14.97   12.23   0
 -12   0  -5    5.57   11.45   0
 -12   1  -7    0.76   13.22   0
 -12   1  -6   18.66   12.37   0
 -11 -15   3   88.99   12.71   0
 -11 -11   2   -4.97   10.94   0
 -11  -6   0    0.72   11.11   0
 -11  -4  -1    3.04   10.21   0
 -11  -2  -2    2.90   11.31   0
 -11   2  -6   -5.91   11.12   0
 -10 -17   4  108.27   11.55   0
 -10 -13   3  112.38   10.81   0
 -10  -4   0   54.09    7.90   0
 -10  -2  -1  194.54   10.46   0
 -10   1  -3   -3.79    8.94   0
 -10   2  -4   18.83    9.75   0
 -10   4  -7  153.05   12.27   0
  -9   4  -5  149.29   10.02   0
  -8 -10   3    2.32    7.45   0
  -8  -7   2   -1.95    7.60   0
  -8  -4   1  260.25   10.37   0
  -8   0  -1    4.77    7.66   0
  -7 -13   4  209.82   10.03   0
  -7  -9   3  177.59    8.81   0
  -7  -6   2  302.06   10.08   0
  -6 -12   4    9.14    6.86   0
  -6  -5   2  454.74   10.19   0
  -5  -2   1  134.04    6.59   0
  -5   0   0  611.83    9.99   0
  -4   5  -3  327.01    6.77   0
  -4   6  -4  111.69    5.81   0
  -3  -7   3  111.76    4.34   0
  -1   5  -3   38.35    1.66   0
 -15 -21   1   29.12   15.07   0
 -15 -20   1  145.55   18.75   0
 -15 -17   0   69.80   17.50   0
 -15 -16   0    1.37   15.53   0
 -15 -14  -1   -2.69   16.02   0
 -15 -11  -2   64.50   16.15   0
 -15  -9  -3  133.21   16.06   0
 -15  -8  -4   29.42   16.05   0
 -15  -6  -6   10.32   16.26   0
 -15  -5  -7   -7.55   15.02   0
 -14 -21   2   84.66   16.78   0
 -14 -17   1   22.07   15.20   0
 -14 -16   1   46.51   14.93   0
 -14 -13   0   55.06   14.97   0
 -14 -11  -1  244.74   18.27   0
 -14  -9  -2   83.14   14.67   0
 -14  -7  -3   68.93   14.81   0
 -14  -4  -6  102.36   17.30   0
 -14  -3  -8    6.66   14.47   0
 -14  -3  -7   34.07   15.82   0
 -13 -23   3   21.36   15.52   0
 -13 -22   3   -1.73   14.19   0
 -13 -17   2  204.81   16.78   0
 -13 -14   1   27.71   12.67   0
 -13 -11   0   16.26   12.26   0
 -13  -8  -1   24.72   13.54   0
 -13  -5  -3   48.06   13.03   0
 -13  -3  -4   16.09    9.37   0
 -13  -2  -5   24.70   12.35   0
 -13  -1  -7   26.35   15.16   0
 -12 -19   3   57.77   13.99   0
 -12 -14   2   33.27   12.36   0
 -12  -6  -1  125.84   14.46   0
 -12  -4  -2   93.39   12.29   0
 -12  -3  -3   18.28   12.43   0
 -12   0  -6   93.13   12.59   0
 -11 -21   4   21.01   12.79   0
 -11 -16   3   35.01   11.60   0
 -11 -12   2   32.07   11.58   0
 -11  -9   1  117.03   12.88   0
 -11  -1  -3   36.93   11.47   0
 -11   0  -4    9.10   10.55   0
 -11   1  -5   10.83   10.33   0
 -10 -18   4   33.09   10.77   0
 -10 -14   3   28.47   10.03   0
 -10 -10   2   88.38   10.78   0
 -10  -7   1   17.02    7.36   0
 -10  -5   0   43.45   10.25   0
 -10   3  -6    8.80    9.72   0
  -9 -16   4    9.01    8.82   0
  -9   4  -6  120.07   10.35   0
  -8   1  -2   17.99    7.92   0
  -7   2  -2   -3.73    6.50   0
  -7   6  -6    2.90    6.22   0
  -6  -3   1   34.47    6.25   0
  -6   1  -1  121.18    6.94   0
  -6   4  -3    8.55    5.61   0
  -6   5  -4  361.61    8.95   0
  -6   6  -5   37.09    5.85   0
  -5  -5   2  576.22    9.84   0
  -5   7  -6    2.72    5.19   0
  -4 -11   4   49.82    4.44   0
  -4  -2   1  148.80    5.62   0
  -3   5  -3 1404.37   10.52   0
  -3   6  -4  404.60    6.34   0
  -2   5  -3  215.36    3.90   0
 -15 -22   1   52.91   18.51   0
 -15 -18   0   -0.55   17.44   0
 -15 -15  -1  135.46   17.17   0
 -15 -13  -2    1.94   14.51   0
 -15 -11  -3    5.45   15.51   0
 -15 -10  -3    3.21   11.82   0
 -15  -9  -4    5.88   16.27   0
 -15  -8  -5   -0.33   17.20   0
 -15  -7  -6    1.25   16.54   0
 -15  -6  -7   24.58   18.27   0
 -14 -23   2  -13.88   15.77   0
 -14 -22   2   -2.19   15.50   0
 -14 -18   1   16.06   16.06   0
 -14 -15   0   52.88   14.43   0
 -14 -14   0   75.71   13.61   0
 -14 -12  -1    8.37   14.75   0
 -14 -10  -2    5.98   13.32   0
 -14  -8  -3   49.69   14.84   0
 -14  -6  -4   11.46   13.10   0
 -14  -5  -5   53.58   16.98   0
 -14  -4  -7   -5.79   15.39   0
 -13 -24   3    8.75   14.35   0
 -13 -19   2   14.58   13.46   0
 -13 -18   2   50.99   13.12   0
 -13 -15   1  189.15   14.86   0
 -13 -12   0   19.39   12.31   0
 -13  -9  -1  378.83   18.22   0
 -13  -7  -2   70.74   14.51   0
 -13  -4  -4   -6.56   13.33   0
 -13  -3  -5   42.58   15.15   0
 -13  -2  -7   52.43   13.42   0
 -13  -2  -6    6.10   12.37   0
 -12 -20   3   -4.28   13.11   0
 -12  -9   0  110.28   13.55   0
 -12  -5  -2    7.94   12.33   0
 -12  -2  -4   -2.13   12.00   0
 -12  -1  -5    3.91   12.30   0
 -12   0  -7    2.89   12.48   0
 -11 -17   3   32.54   11.70   0
 -11 -13   2   -0.57   11.18   0
 -11 -10   1   42.83   11.93   0
 -11  -7   0  239.02   14.28   0
 -11  -5  -1   45.83   11.57   0
 -11  -3  -2    8.47   10.34   0
 -11  -2  -3  256.73   13.81   0
 -11   1  -6   74.42   11.54   0
 -10 -19   4    8.23   11.02   0
 -10 -15   3    9.11    9.28   0
 -10 -11   2   76.11   10.76   0
 -10  -8   1   13.15    9.67   0
 -10   1  -4    4.51    9.46   0
 -10   3  -7  120.06   11.87   0
  -9 -17   4   11.54    8.87   0
  -9 -13   3   28.36    8.95   0
  -9   2  -4    1.64    8.28   0
  -9   3  -5  167.80   10.42   0
  -8 -11   3  274.91   10.39   0
  -8  -3   0   39.51    7.84   0
  -8  -1  -1    9.01    7.83   0
  -8   2  -3  420.11   11.73   0
  -8   3  -4   11.17    7.76   0
  -8   4  -5   29.71    7.95   0
  -7 -14   4   14.16    7.25   0
  -7 -10   3 1004.96   15.18   0
  -7  -7   2   95.97    7.62   0
  -7  -4   1  190.99    8.49   0
  -7   0  -1   -0.26    6.41   0
  -7   4  -4  118.40    7.48   0
  -7   5  -5   97.96    7.53   0
  -6 -13   4  137.42    8.01   0
  -6  -9   3   53.09    6.35   0
  -6  -6   2  529.38   10.65   0
  -6  -1   0   83.96    6.80   0
  -5 -12   4   31.36    5.13   0
  -5   3  -2  135.11    6.26   0
  -4   0   0  934.45   10.35   0
  -3  -2   1    3.81    3.10   0
  -3   2  -1 1670.26   11.45   0
  -2 -11   4  161.19    3.91   0
  -2   6  -4 2873.40   12.15   0
 -15 -20   0    1.24   17.06   0
 -15 -19   0  104.95   17.09   0
 -15 -16  -1   30.54   17.47   0
 -15 -14  -2    1.84   14.92   0
 -15 -12  -3    8.42   14.35   0
 -15 -10  -4   -8.00   16.60   0
 -15  -9  -5    7.02   17.72   0
 -15  -8  -6    5.75   16.49   0
 -14 -25   2   33.58   16.56   0
 -14 -24   2   36.16   16.03   0
 -14 -20   1  167.41   16.41   0
 -14 -16   0   -3.66   15.70   0
 -14 -13  -1  302.71   18.25   0
 -14 -11  -2   58.84   14.07   0
 -14  -9  -3   66.99   14.87   0
 -14  -7  -4   33.49   15.40   0
 -14  -6  -5    4.46   15.59   0
 -14  -5  -7   23.41   14.99   0
 -14  -5  -6   17.82   14.79   0
 -14  -4  -8    8.49   18.54   0
 -13 -20   2   28.22   14.80   0
 -13 -16   1  107.67   15.53   0
 -13 -13   0   -2.03   12.57   0
 -13 -10  -1   29.42   14.18   0
 -13  -8  -2   18.24   13.72   0
 -13  -6  -3    8.14   13.23   0
 -13  -5  -4   39.30   14.03   0
 -13  -4  -5   11.45   14.51   0
 -13  -3  -6   88.30   15.87   0
 -13  -2  -8    1.93   14.57   0
 -12 -22   3    1.07   14.04   0
 -12 -21   3   12.84   13.29   0
 -12 -17   2   24.98   11.83   0
 -12 -16   2  108.04   13.28   0
 -12 -10   0   40.26   13.02   0
 -12  -8  -1    0.41   11.11   0
 -12  -6  -2   14.80   12.60   0
 -12  -4  -3   34.19   12.67   0
 -12  -3  -4   32.49   12.03   0
 -12  -2  -5   31.55   13.06   0
 -12  -1  -6    6.05   13.41   0
 -11 -18   3   12.44   11.32   0
 -11 -14   2   17.32   11.55   0
 -11  -8   0   17.80   12.13   0
 -11  -6  -1   29.70   10.54   0
 -11  -1  -4   -6.50   10.83   0
 -11   0  -5    3.13   11.04   0
 -11   1  -7   49.08   11.44   0
 -10 -20   4    8.89   11.37   0
 -10 -12   2    6.42    8.96   0
 -10  -6   0    3.52    9.56   0
 -10  -4  -1   18.90    9.97   0
 -10  -2  -2    4.80    7.18   0
 -10  -1  -3   -1.53    9.68   0
 -10   2  -6   69.37   10.68   0
  -9 -18   4    4.34    9.38   0
  -9 -10   2  535.78   14.38   0
  -6   2  -2   23.86    6.24   0
  -6   6  -6   -5.64    6.16   0
  -5  -3   1  299.41    7.94   0
  -5   1  -1   35.84    5.25   0
  -5   4  -3    5.96    4.48   0
  -5   5  -4    1.66    5.38   0
  -5   6  -5  205.32    6.70   0
  -4  -8   3   15.10    4.07   0
  -4  -5   2 1028.19   10.87   0
  -3   0   0  228.97    5.36   0
  -2  -2   1  508.34    5.43   0
  -2   2  -1 1022.14    7.35   0
  -1  -2   1 2132.62    7.47   0
 -15 -21   0    8.27   17.82   0
 -15 -18  -1    0.43   17.87   0
 -15 -17  -1   -0.82   14.72   0
 -15 -15  -2   12.51   16.54   0
 -15 -11  -4  -12.77   15.61   0
 -15 -10  -5   11.59   17.74   0
 -15  -9  -6    0.28   16.53   0
 -14 -26   2   11.76   16.83   0
 -14 -21   1   11.77   15.54   0
 -14 -14  -1   43.40   16.17   0
 -14 -12  -2    9.95   14.14   0
 -14 -10  -3   40.28   14.96   0
 -14  -8  -4   -0.43   14.99   0
 -14  -7  -5   43.86   16.90   0
 -14  -6  -6   12.68   15.58   0
 -14  -5  -8   17.97   17.16   0
 -13 -22   2    5.52   15.13   0
 -13 -21   2   61.82   15.02   0
 -13 -17   1   30.50   14.86   0
 -13 -14   0   -9.21   12.79   0
 -13 -11  -1   23.32   14.36   0
 -13  -7  -3    7.19   13.36   0
 -13  -6  -4   41.96   12.83   0
 -13  -4  -6   10.79   14.30   0
 -13  -3  -8  133.04   16.57   0
 -12 -23   3   63.71   14.69   0
 -12 -18   2   11.56   13.13   0
 -12 -14   1    1.05   12.38   0
 -12 -11   0   64.19   13.34   0
 -12  -5  -3   -0.02   12.19   0
 -12  -1  -7    2.96   12.66   0
 -11 -19   3   68.67   13.05   0
 -11 -15   2    5.58   11.23   0
 -11 -11   1    7.30    8.30   0
 -11  -9   0  205.56   12.88   0
 -11  -3  -3  203.69   13.84   0
 -11  -2  -4    3.71    9.69   0
 -11  -1  -5    9.35   11.43   0
 -11   0  -6  -11.00   11.21   0
 -10 -16   3   58.37   10.02   0
 -10  -9   1    2.84    7.25   0
 -10  -7   0  123.53   10.62   0
 -10  -3  -2  112.63   11.55   0
 -10   0  -4   23.38    9.95   0
 -10   1  -5   82.36   10.70   0
 -10   2  -7   76.99   11.86   0
  -9 -19   4   62.68   10.32   0
  -9 -14   3  147.74   10.67   0
  -9   3  -6  126.61    9.96   0
  -8  -9   2  405.71   11.96   0
  -8  -6   1   49.82    7.74   0
  -8  -4   0  351.59   11.15   0
  -8  -2  -1 1089.52   16.59   0
  -7 -15   4  176.49    8.94   0
  -7  -5   1  535.75   11.73   0
  -7   1  -2  190.17    8.80   0
  -7   5  -6    5.52    6.16   0
  -6 -14   4   24.62    6.71   0
  -6 -10   3  318.74    9.04   0
  -6   0  -1   -8.61    5.74   0
  -5  -6   2  499.75    9.09   0
  -4 -12   4   16.76    4.09   0
  -4   3  -2    1.94    3.70   0
 -15 -16  -2    6.39   17.03   0
 -15 -14  -3   39.86   17.58   0
 -15 -12  -4   48.76   16.70   0
 -15 -11  -5   30.08   17.29   0
 -14 -23   1  121.77   17.21   0
 -14 -22   1   56.06   16.03   0
 -14 -18   0  160.86   19.27   0
 -14 -15  -1   67.63   15.64   0
 -14 -11  -3   -2.44   14.32   0
 -14  -9  -4   19.51   14.68   0
 -14  -8  -5   31.21   16.86   0
 -14  -7  -6   38.70   16.29   0
 -14  -6  -8   -8.02   16.10   0
 -14  -6  -7   -9.56   14.31   0
 -13 -23   2    3.91   14.38   0
 -13 -18   1    5.34   14.99   0
 -13 -15   0   12.75   13.60   0
 -13 -12  -1    1.00   14.43   0
 -13 -10  -2  -10.30   14.47   0
 -13  -8  -3  124.45   15.03   0
 -13  -5  -5   51.82   13.06   0
 -13  -4  -7   11.19   14.25   0
 -12 -24   3    1.71   13.88   0
 -12 -19   2   37.37   13.31   0
 -12 -15   1    4.18   12.26   0
 -12 -12   0  -11.63   12.73   0
 -12  -9  -1   16.68   11.35   0
 -12  -7  -2   75.45   12.86   0
 -12  -4  -4    5.77   11.34   0
 -12  -3  -5   22.11   12.35   0
 -12  -2  -7    5.87   13.40   0
 -11 -21   3   40.52   13.28   0
 -11 -20   3   37.56   12.67   0
 -11 -16   2  101.05   12.49   0
 -11 -12   1   -4.83   11.42   0
 -11  -5  -2   38.03   12.05   0
 -11   0  -7    7.49   11.20   0
 -10 -17   3  188.93   12.57   0
 -10 -13   2    7.88    9.75   0
 -10 -10   1    3.61   10.14   0
 -10  -5  -1    2.96    9.23   0
 -10  -2  -3  907.33   18.72   0
 -10   1  -6   22.47   10.59   0
  -9 -20   4   10.67    9.99   0
  -9 -15   3    7.98    9.09   0
  -9 -11   2    6.17    9.07   0
  -9   1  -4    2.65    7.93   0
  -9   3  -7   -5.37    9.91   0
  -8   1  -3  138.12    8.60   0
  -8   2  -4   73.55    7.91   0
  -7 -16   4   70.91    8.89   0
  -7  -8   2    6.30    6.65   0
  -7  -3   0   41.50    7.38   0
  -7  -1  -1  399.89   10.39   0
  -7   2  -3  443.79   10.91   0
  -7   3  -4   86.43    7.16   0
  -7   4  -5    3.01    6.18   0
  -6  -7   2   31.05    5.93   0
  -6   4  -4  105.49    6.48   0
  -5 -13   4  116.69    6.20   0
  -3  -8   3    3.03    2.99   0
  -2   0   0   92.08    2.65   0
 -15 -20  -1   48.02   16.63   0
 -15 -18  -2   -8.63   17.85   0
 -15 -17  -2   -9.14   15.97   0
 -15 -15  -3   22.40   15.89   0
 -15 -14  -4   -0.34   15.96   0
 -15 -13  -4   28.28   15.24   0
 -15 -12  -5    6.12   17.40   0
 -14 -25   1   61.61   17.51   0
 -14 -24   1  116.74   18.17   0
 -14 -20   0   29.62   17.60   0
 -14 -19   0   27.35   14.96   0
 -14 -17  -1  121.41   15.85   0
 -14 -16  -1    5.80   14.73   0
 -14 -14  -2   13.49   14.74   0
 -14 -10  -4    6.76   14.51   0
 -14  -9  -5   11.28   16.95   0
 -14  -8  -6  115.90   16.92   0
 -14  -7  -8    9.54   16.38   0
 -14  -7  -7   17.93   16.20   0
 -13 -25   2    2.87   14.69   0
 -13 -24   2    5.88   14.49   0
 -13 -20   1   33.80   15.03   0
 -13 -19   1  189.65   15.75   0
 -13 -16   0   30.05   13.90   0
 -13 -13  -1  284.72   18.10   0
 -13  -9  -3   22.25   13.65   0
 -13  -7  -4    2.31   12.41   0
 -13  -6  -5   38.42   14.77   0
 -13  -5  -7    9.99   13.10   0
 -13  -5  -6   59.14   13.78   0
 -13  -4  -8    3.00   13.75   0
 -12 -20   2  115.42   15.06   0
 -12 -16   1  149.45   14.35   0
 -12 -13   0   52.71   13.31   0
 -12 -10  -1  108.31   13.62   0
 -12  -8  -2   81.49   14.23   0
 -12  -6  -3    2.33    8.55   0
 -12  -5  -4   31.44   12.44   0
 -12  -4  -5   10.68   12.43   0
 -12  -3  -6   18.97   13.05   0
 -12  -2  -8    4.08   13.56   0
 -11 -22   3    6.42   12.06   0
 -11 -17   2   90.92   12.78   0
 -11 -13   1  145.32   12.95   0
 -11  -8  -1   15.56   11.72   0
 -11  -6  -2   21.02   11.51   0
 -11  -4  -3    8.21   10.06   0
 -11  -3  -4   56.94   11.49   0
 -11  -2  -5   20.08   10.83   0
 -11  -1  -6   60.77   12.06   0
 -10 -18   3   42.70   11.18   0
 -10 -14   2  472.84   15.45   0
 -10 -11   1    7.27   10.25   0
 -10  -8   0  115.60   11.07   0
 -10  -6  -1  187.63   12.38   0
 -10  -4  -2  585.64   16.51   0
 -10  -1  -4    3.99    9.05   0
 -10   0  -5    2.67    9.09   0
  -9 -21   4   82.38   11.20   0
  -9 -16   3   -0.47    8.83   0
  -9 -12   2   60.45    9.48   0
  -9  -9   1   18.96    9.05   0
  -9   2  -6   45.52    8.88   0
  -8 -10   2  290.25   11.32   0
  -8  -7   1   18.47    7.24   0
  -8  -5   0   21.56    7.50   0
  -7 -12   3    9.52    6.74   0
  -7  -6   1  162.44    8.66   0
  -7   0  -2 1410.57   17.06   0
  -6 -15   4   57.16    7.64   0
  -5   2  -2  159.92    6.06   0
  -5   6  -6   77.62    5.43   0
  -4   1  -1  587.14    8.50   0
  -3 -12   4    9.14    3.59   0
  -3   7  -6   30.46    3.75   0
  -2  -8   3  122.04    3.56   0
 -14 -27   1   18.65   16.20   0
 -14 -26   1   22.49   17.30   0
 -14 -22   0  202.13   17.16   0
 -14 -21   0    0.82   16.15   0
 -14 -18  -1   14.08   15.93   0
 -14 -15  -2   18.70   14.82   0
 -14 -13  -3   34.34   16.71   0
 -14 -11  -4  103.10   16.26   0
 -14 -10  -5   -2.25   16.46   0
 -14  -9  -6    8.97   16.44   0
 -14  -8  -8   18.93   17.02   0
 -14  -8  -7   18.26   16.17   0
 -13 -27   2    1.82   15.86   0
 -13 -26   2   -0.27   15.86   0
 -13 -21   1   93.90   16.52   0
 -13 -17   0   20.27   14.31   0
 -13 -14  -1   -2.97   13.77   0
 -13 -12  -2   33.72   12.61   0
 -13 -10  -3   18.71   14.42   0
 -13  -8  -4    7.09   14.04   0
 -13  -7  -5   40.88   14.85   0
 -13  -6  -6   23.84   15.42   0
 -13  -5  -8   42.93   16.76   0
 -12 -21   2   64.41   12.95   0
 -12 -17   1  250.10   15.93   0
 -12 -14   0   62.63   14.14   0
 -12 -11  -1  166.93   14.76   0
 -12  -9  -2    9.95   12.41   0
 -12  -7  -3   28.97   12.81   0
 -12  -6  -4   58.27   11.94   0
 -12  -4  -6   55.10   13.97   0
 -12  -3  -8   62.37   15.21   0
 -12  -3  -7   -7.90   13.52   0
 -11 -23   3   30.86   13.19   0
 -11 -14   1  169.38   13.31   0
 -11  -5  -3    1.24   11.15   0
 -11  -2  -6   11.21    9.97   0
 -11  -1  -8   19.49   13.70   0
 -11  -1  -7   36.66   12.20   0
 -10 -19   3    1.33   10.81   0
 -10  -9   0   24.52   10.25   0
 -10  -3  -3   10.91   10.36   0
 -10  -2  -4   35.49    9.23   0
 -10  -1  -5   88.68   10.13   0
 -10   0  -6  377.50   14.79   0
  -9 -17   3  215.72   12.64   0
  -9 -13   2   17.88    8.14   0
  -9  -7   0   81.87   10.12   0
  -9  -3  -2  188.12   10.95   0
  -9   0  -4  117.88   10.19   0
  -9   1  -5   79.22    8.90   0
  -9   2  -7  269.02   12.53   0
  -8  -8   1  785.86   14.60   0
  -8  -3  -1    0.96    5.18   0
  -8   0  -3    1.82    7.49   0
  -7 -17   4  107.99    8.14   0
  -7  -9   2  723.28   13.25   0
  -7  -4   0    3.13    6.39   0
  -7  -2  -1  417.97   10.76   0
  -7   1  -3  181.95    8.23   0
  -6 -11   3   12.84    5.74   0
  -6  -8   2  177.87    8.00   0
  -6  -5   1  128.22    7.26   0
  -6  -1  -1  127.23    6.69   0
  -5 -14   4   59.36    5.36   0
  -5 -10   3    0.38    4.86   0
  -5  -4   1   61.74    4.46   0
  -5   0  -1    2.30    4.69   0
  -5   3  -3   11.23    4.69   0
  -4 -13   4  198.05    6.43   0
  -4  -6   2  150.80    5.35   0
 -14 -24   0   66.51   15.07   0
 -14 -23   0    1.56   16.64   0
 -14 -19  -1   10.61   15.72   0
 -14 -16  -2   52.80   15.45   0
 -14 -14  -3    0.80   15.59   0
 -14 -12  -4   13.51   14.80   0
 -14 -11  -5   13.23   15.38   0
 -14 -10  -6   28.24   16.75   0
 -14  -9  -8    0.04   16.97   0
 -14  -9  -7   17.98   16.28   0
 -13 -23   1   71.93   15.23   0
 -13 -22   1    0.97   13.76   0
 -13 -19   0   72.16   14.29   0
 -13 -18   0   28.70   14.75   0
 -13 -15  -1    5.55   13.62   0
 -13 -13  -2    4.29   14.05   0
 -13  -9  -4   -3.32   14.00   0
 -13  -8  -5   -5.72   14.43   0
 -13  -7  -6  122.18   16.64   0
 -13  -6  -8   16.77   15.73   0
 -13  -6  -7  116.16   14.65   0
 -12 -23   2    4.53   13.29   0
 -12 -18   1    2.93   13.66   0
 -12 -15   0    5.44   13.17   0
 -12 -12  -1   10.17   12.40   0
 -12 -10  -2    9.11   12.77   0
 -12  -8  -3   -8.44   12.96   0
 -12  -5  -5   39.96   11.49   0
 -12  -4  -7   61.04   13.91   0
 -11 -24   3   -9.00   13.11   0
 -11 -19   2   11.18   11.32   0
 -11 -15   1   -1.83   11.54   0
 -11 -12   0    2.88   11.72   0
 -11  -9  -1    5.02    8.02   0
 -11  -7  -2   26.06   10.68   0
 -11  -4  -4   -6.99    9.97   0
 -11  -2  -7   30.69   12.25   0
 -10 -21   3   29.04   12.06   0
 -10 -20   3  100.30   10.66   0
 -10 -16   2    9.55   10.23   0
 -10 -12   1   34.95    9.59   0
 -10   0  -7    1.86   10.46   0
  -9 -10   1   18.39    8.93   0
  -9  -5  -1  110.26    8.37   0
  -9  -2  -3  534.89   14.37   0
  -8 -20   4    4.19    9.11   0
  -8  -6   0  127.79    9.16   0
  -8  -2  -2   82.54    8.19   0
  -7 -18   4   40.78    8.74   0
  -7 -13   3   56.12    7.24   0
  -7   2  -4   19.24    6.44   0
  -7   3  -5   63.33    6.78   0
  -7   4  -7    1.41    7.77   0
  -6 -16   4   -1.05    6.84   0
  -6  -3   0  749.98   11.26   0
  -5  -7   2   12.01    4.66   0
  -3  -3   1  148.79    4.52   0
  -3   4  -3  182.37    4.70   0
  -1  -8   3   76.21    2.30   0
 -14 -25   0    7.34   16.14   0
 -14 -21  -1   31.28   16.87   0
 -14 -20  -1   -0.54   15.22   0
 -14 -18  -2   -5.16   16.41   0
 -14 -17  -2    2.54   13.76   0
 -14 -15  -3   28.89   15.61   0
 -14 -13  -4   10.19   15.18   0
 -14 -12  -5   81.57   17.40   0
 -14 -11  -6  -10.02   16.46   0
 -14 -10  -8   15.40   15.98   0
 -14 -10  -7   -2.13   16.30   0
 -13 -25   1   93.95   16.56   0
 -13 -24   1    2.54   14.87   0
 -13 -20   0    4.34   15.46   0
 -13 -16  -1   -7.74   13.98   0
 -13 -14  -2   -5.19   14.07   0
 -13 -12  -3   85.93   15.83   0
 -13 -10  -4  110.83   15.00   0
 -13  -9  -5   -4.00   14.10   0
 -13  -8  -6   33.91   15.76   0
 -13  -7  -9   -4.12   14.12   0
 -13  -7  -8   22.72   15.71   0
 -13  -7  -7   -6.69   15.60   0
 -12 -24   2   22.69   12.83   0
 -12 -20   1  132.91   15.27   0
 -12 -19   1   90.37   13.41   0
 -12 -16   0    2.61   13.08   0
 -12 -13  -1   19.89   12.67   0
 -12  -7  -4  132.67   13.32   0
 -12  -6  -5   50.59   13.51   0
 -12  -5  -6   15.47   13.18   0
 -12  -4  -8   16.76   14.23   0
 -11 -20   2   81.26   12.83   0
 -11 -16   1    7.78   11.12   0
 -11 -13   0   73.57   12.64   0
 -11  -6  -3  168.11   11.05   0
 -11  -5  -4   69.02   12.19   0
 -11  -4  -5   46.18   11.70   0
 -11  -3  -6   21.01   11.35   0
 -11  -2  -8    4.73   12.84   0
 -10 -22   3   -4.18   10.86   0
 -10 -17   2  118.86   11.88   0
 -10 -13   1   20.74    9.54   0
 -10 -10   0   33.26   10.54   0
 -10  -8  -1    5.53   10.30   0
 -10  -6  -2    9.78    9.93   0
 -10  -4  -3   72.32   10.13   0
 -10  -3  -4    0.03    9.72   0
 -10  -2  -5   75.01   11.06   0
 -10  -1  -6   22.02   10.74   0
 -10   0  -8   54.84   11.75   0
  -9 -14   2  579.19   14.94   0
  -9 -11   1    8.79    8.71   0
  -9  -8   0   75.17    9.78   0
  -9  -6  -1   94.92   10.14   0
  -9  -4  -2   18.60    8.52   0
  -9  -1  -4    9.87    8.41   0
  -9   0  -5    8.44    8.15   0
  -8 -21   4   67.50    9.35   0
  -8  -4  -1   84.57    8.40   0
  -7 -14   3  151.06    8.57   0
  -7 -10   2   82.91    7.62   0
  -7  -7   1  172.60    7.35   0
  -6 -12   3  317.58    8.97   0
  -6  -6   1  270.34    8.57   0
  -6   5  -7   21.43    5.97   0
  -5 -15   4   31.53    5.97   0
  -5 -11   3   40.87    5.88   0
  -5   1  -2  639.12    9.89   0
  -4   2  -2  127.96    5.09   0
  -4   6  -6   -0.60    4.26   0
  -3  -9   3   47.38    4.12   0
  -3   1  -1   46.89    2.75   0
  -2   3  -2    0.89    2.05   0
  -2   7  -6  464.97    5.62   0
 -14 -23  -1   11.51   16.90   0
 -14 -22  -1   -8.54   16.75   0
 -14 -19  -2   -2.30   17.25   0
 -14 -17  -3   21.04   14.46   0
 -14 -15  -4   75.61   15.14   0
 -14 -14  -4   14.86   13.08   0
 -14 -13  -5    5.15   15.69   0
 -14 -12  -6   97.22   17.23   0
 -14 -11  -7   21.48   16.92   0
 -13 -27   1   12.53   16.07   0
 -13 -26   1    7.06   14.95   0
 -13 -22   0   82.06   14.87   0
 -13 -21   0   26.01   15.37   0
 -13 -18  -1  -12.79   14.55   0
 -13 -17  -1   46.71   11.04   0
 -13 -15  -2   15.00   14.83   0
 -13 -13  -3    1.85   14.07   0
 -13 -11  -4   18.99   13.67   0
 -13 -10  -5    9.97   14.55   0
 -13  -9  -6   27.86   15.92   0
 -13  -8  -8    6.81   13.53   0
 -13  -8  -7   17.10   15.24   0
 -12 -28   2    3.39   15.32   0
 -12 -26   2    6.95   12.24   0
 -12 -21   1   12.26   13.62   0
 -12 -17   0   -0.14   12.58   0
 -12 -14  -1   39.58   13.06   0
 -12 -12  -2   53.83   13.04   0
 -12 -10  -3   -0.61   11.65   0
 -12  -8  -4    9.89   12.63   0
 -12  -7  -5   13.41   11.93   0
 -12  -6  -6   59.50   13.75   0
 -12  -5  -8   18.22   14.34   0
 -12  -5  -7   12.05   12.33   0
 -11 -22   2    2.22   12.29   0
 -11 -21   2  122.51   12.89   0
 -11 -17   1   88.83   12.82   0
 -11 -11  -1  435.47   16.79   0
 -11  -9  -2   88.59   13.01   0
 -11  -7  -3  167.57   13.70   0
 -11  -3  -8   13.24   13.31   0
 -11  -3  -7   30.30   12.65   0
 -10 -23   3    4.09   11.30   0
 -10 -18   2  392.30   15.50   0
 -10 -14   1  174.85   12.96   0
 -10 -11   0  120.72   12.16   0
 -10  -1  -7  241.81   13.52   0
  -9 -19   3    2.22    9.05   0
  -9 -15   2   66.02    9.85   0
  -9  -9   0   54.76    8.94   0
  -9  -3  -3   11.57    9.04   0
  -9   0  -6   70.80   10.10   0
  -7 -19   4  169.16    9.22   0
  -7  -5   0  312.88    8.62   0
  -7  -3  -1  744.31   13.03   0
  -7   0  -3   -6.72    6.57   0
  -7   3  -6  118.05    8.08   0
  -6  -9   2  161.52    7.48   0
  -6  -2  -1   68.19    6.55   0
  -6   0  -2  711.49   10.98   0
  -6   4  -6   20.57    6.56   0
  -5  -8   2   43.14    5.00   0
  -5  -5   1  185.75    6.75   0
  -5   5  -6   31.48    5.45   0
  -4 -14   4   96.33    5.02   0
  -4 -10   3   -0.36    4.13   0
  -4  -4   1    2.17    2.87   0
  -4   0  -1   -5.26    4.05   0
  -4   3  -3  183.98    5.50   0
  -4   5  -5   90.03    5.11   0
  -3 -13   4  705.07    8.46   0
  -3  -6   2  312.11    5.65   0
  -1  -5   2  392.45    3.52   0
 -14 -24  -1   11.24   17.10   0
 -14 -21  -2   20.56   15.58   0
 -14 -20  -2    6.84   14.64   0
 -14 -18  -3    5.63   16.15   0
 -14 -16  -4   50.94   15.91   0
 -14 -14  -5    4.14   15.50   0
 -14 -13  -6    6.06   17.34   0
 -14 -12  -7   24.34   17.65   0
 -13 -30   1    7.09   16.49   0
 -13 -29   1   96.28   16.66   0
 -13 -28   1   -3.00   13.75   0
 -13 -23   0  130.99   17.39   0
 -13 -19  -1   27.10   14.38   0
 -13 -16  -2   18.69   14.49   0
 -13 -14  -3    3.16   14.20   0
 -13 -11  -5   36.46   14.71   0
 -13 -10  -6   73.28   16.12   0
 -13  -9  -8    6.77   13.38   0
 -13  -9  -7   13.45   14.93   0
 -13  -8  -9   -3.66   14.25   0
 -12 -23   1   17.76   14.51   0
 -12 -22   1    9.70   13.89   0
 -12 -18   0   79.76   14.24   0
 -12 -15  -1   44.66   12.94   0
 -12 -13  -2    2.17   11.82   0
 -12  -9  -4   26.32   12.83   0
 -12  -8  -5    0.97   12.17   0
 -12  -7  -6   29.19   14.24   0
 -12  -6  -9    4.24   14.86   0
 -12  -6  -8    9.32   13.95   0
 -12  -6  -7   12.76   14.07   0
 -11 -18   1  118.58   13.16   0
 -11 -15   0  204.60   13.58   0
 -11 -12  -1   24.85   12.07   0
 -11 -10  -2   23.58   10.45   0
 -11  -8  -3    8.97   11.68   0
 -11  -6  -4   53.45    8.53   0
 -11  -5  -5   83.73   12.40   0
 -11  -4  -7   80.56   12.24   0
 -11  -4  -6   -1.11   10.78   0
 -10 -19   2   -4.72   10.82   0
 -10 -15   1   -3.47   10.60   0
 -10 -12   0   14.17    9.99   0
 -10  -9  -1    5.12    9.94   0
 -10  -7  -2   72.77   10.72   0
 -10  -4  -4   -5.09    9.85   0
 -10  -3  -5   58.02   11.05   0
 -10  -2  -6   61.28   11.06   0
  -9 -21   3  268.80   13.45   0
  -9 -20   3   35.95    9.29   0
  -9 -16   2  122.03   10.52   0
  -9 -12   1  253.76   11.89   0
  -9  -7  -1   -5.56    9.17   0
  -9  -5  -2   21.70    9.02   0
  -9  -1  -5   84.48   10.07   0
  -9   0  -7    3.51    7.86   0
  -8  -5  -1  138.71    9.58   0
  -7 -20   4    4.41    7.33   0
  -7 -15   3   -0.97    6.61   0
  -7 -11   2    3.72    5.89   0
  -7  -8   1  264.34    9.25   0
  -7   1  -4   38.71    6.82   0
  -7   2  -5   39.36    6.78   0
  -7   3  -7   17.35    7.93   0
  -6 -18   4  146.01    8.64   0
  -6 -13   3  137.05    7.29   0
  -6   1  -3   17.49    5.55   0
  -6   2  -4   82.84    6.21   0
  -6   3  -5   20.11    5.41   0
  -5 -16   4    3.36    6.02   0
  -5  -3   0  629.17    9.98   0
  -5  -1  -1   30.87    4.99   0
  -5   2  -3   97.61    5.69   0
  -5   4  -5   14.87    5.46   0
  -4  -7   2  275.18    6.55   0
  -4  -2   0   81.64    4.66   0
  -4   4  -4   96.52    4.97   0
  -1 -12   4  678.13    5.05   0
 -14 -22  -2   20.95   17.39   0
 -14 -20  -3    0.34   17.90   0
 -14 -19  -3   34.11   16.29   0
 -14 -17  -4   35.40   16.03   0
 -14 -16  -5  158.24   18.60   0
 -14 -15  -6    7.71   15.66   0
 -14 -15  -5    4.30   14.84   0
 -14 -14  -6   68.92   18.96   0
 -14 -13  -7   10.50   15.20   0
 -13 -26   0   64.15   16.88   0
 -13 -25   0    9.31   15.04   0
 -13 -24   0    8.79   14.10   0
 -13 -21  -1    2.24   15.47   0
 -13 -20  -1  -10.54   13.71   0
 -13 -18  -2   26.53   13.54   0
 -13 -17  -2   -0.09   13.74   0
 -13 -15  -3   27.08   15.06   0
 -13 -13  -4    1.36   13.96   0
 -13 -12  -5    4.49   15.44   0
 -13 -11  -6   63.23   16.90   0
 -13 -10  -8   40.91   16.56   0
 -13 -10  -7  108.46   16.93   0
 -13  -9  -9   -0.94   13.93   0
 -12 -25   1   24.05   12.90   0
 -12 -24   1   24.69   13.96   0
 -12 -20   0    5.69   14.01   0
 -12 -19   0   13.39   12.39   0
 -12 -16  -1   -6.77   13.20   0
 -12 -14  -2   17.69   11.91   0
 -12 -11  -3   62.40    9.95   0
 -12 -10  -4   97.78   13.63   0
 -12  -9  -5   29.43   12.17   0
 -12  -8  -6    6.01   12.54   0
 -12  -7  -7   11.73   13.30   0
 -11 -25   2   53.81   12.98   0
 -11 -24   2   11.87   12.90   0
 -11 -20   1    5.58   11.16   0
 -11 -19   1    2.58   12.15   0
 -11 -16   0    9.70   11.27   0
 -11 -13  -1   -5.53   12.36   0
 -11  -7  -4  151.11   13.66   0
 -11  -6  -5    2.47   11.02   0
 -11  -5  -6   26.30   12.58   0
 -11  -4  -8   22.63   11.88   0
 -10 -20   2   24.13   11.13   0
 -10 -16   1    1.80   10.56   0
 -10 -10  -1  149.19   12.37   0
 -10  -8  -2  145.56   12.05   0
 -10  -6  -3  712.95   17.45   0
 -10  -5  -4   25.78    9.77   0
 -10  -3  -6   -7.52   10.55   0
 -10  -2  -8   20.91   11.59   0
  -9 -22   3   -3.13   10.23   0
  -9 -17   2   11.64    8.90   0
  -9 -13   1   11.53    9.23   0
  -9 -10   0   16.34    9.17   0
  -9  -4  -3   31.79    9.18   0
  -9  -3  -4    3.52    8.08   0
  -9  -1  -6  229.11   12.16   0
  -9   0  -8  100.97   11.63   0
  -7 -16   3    7.25    7.46   0
  -7 -12   2   -1.61    6.47   0
  -7  -6   0  219.67    9.03   0
  -7  -2  -2    4.68    4.31   0
  -6 -10   2  448.78   10.05   0
  -6  -7   1    8.72    5.67   0
  -6   4  -7    7.39    5.79   0
  -5 -12   3   80.20    5.73   0
  -5   3  -4   14.96    4.56   0
  -3   2  -2    1.37    2.66   0
  -2  -3   1  279.09    4.19   0
  -2   4  -3  757.66    6.44   0
  -2   6  -5  223.50    4.25   0
 -14 -21  -3   21.85   16.66   0
 -14 -19  -4   90.43   17.15   0
 -14 -18  -4   -3.15   11.92   0
 -14 -17  -5   -2.82   16.83   0
 -13 -28   0   29.56   15.99   0
 -13 -23  -1    8.64   15.19   0
 -13 -22  -1   -3.20   15.87   0
 -13 -19  -2    9.89   14.76   0
 -13 -14  -4   76.66   15.55   0
 -13 -13  -5    5.89   14.94   0
 -13 -12  -6   30.24   16.34   0
 -13 -11  -8   13.93   13.98   0
 -13 -11  -7    3.86   15.80   0
 -13 -10  -9  -13.61   14.10   0
 -12 -27   1    4.28   14.02   0
 -12 -26   1   15.52   13.79   0
 -12 -21   0   19.96   14.19   0
 -12 -17  -1   18.16   12.47   0
 -12 -12  -3   -6.22    9.14   0
 -12  -8  -7  106.35   15.02   0
 -12  -7  -9   -2.57   14.64   0
 -12  -7  -8   20.26   12.29   0
 -11 -27   2   -3.14   13.89   0
 -11 -26   2   10.06   12.78   0
 -11 -21   1   79.71   13.78   0
 -11 -14  -1    6.25   11.78   0
 -11  -9  -3    7.52    8.32   0
 -11  -8  -4   13.11   12.07   0
 -11  -7  -5   73.96   11.61   0
 -11  -6  -6  114.99   13.43   0
 -11  -5  -8   26.18   11.98   0
 -11  -5  -7   25.12   11.73   0
 -10 -21   2  173.56   13.60   0
 -10 -17   1   25.57   10.79   0
 -10 -13   0   80.46    8.81   0
 -10 -11  -1  381.17   14.83   0
 -10  -4  -5  267.23   12.68   0
 -10  -3  -7  115.63   11.98   0
  -9 -23   3    1.43   10.52   0
  -9 -18   2  422.43   13.49   0
  -9 -14   1   14.84    9.04   0
  -9 -11   0   17.79    9.07   0
  -9  -8  -1    8.06    6.90   0
  -9  -6  -2   -0.48    6.99   0
  -9  -2  -5   89.95    9.41   0
  -9  -1  -7   41.90    9.81   0
  -8 -19   3   24.95    8.87   0
  -8   1  -7   47.50    8.64   0
  -7  -9   1  942.43   14.63   0
  -7   0  -4  109.31    7.75   0
  -7   1  -5   11.17    6.66   0
  -7   2  -6    2.11    6.75   0
  -6 -19   4   86.86    7.33   0
  -6 -14   3   99.43    6.91   0
  -6  -5   0    1.86    5.76   0
  -6  -3  -1  489.72   10.22   0
  -5 -17   4  452.15   10.24   0
  -5  -9   2  363.09    8.39   0
  -5  -6   1  811.96   11.08   0
  -5   0  -2   -1.57    4.87   0
  -4 -15   4    2.98    3.90   0
  -4   1  -2   28.21    4.05   0
  -3 -14   4  130.47    4.75   0
  -3  -4   1   52.00    3.36   0
  -3   6  -6   84.30    4.44   0
  -2  -9   3   57.06    3.10   0
 -14 -18  -5   28.23   15.40   0
 -13 -29   0   -6.78   14.16   0
 -13 -24  -1    4.69   16.95   0
 -13 -21  -2  -10.99   14.03   0
 -13 -20  -2   24.40   14.39   0
 -13 -18  -3   11.60   14.75   0
 -13 -17  -3   16.05   13.30   0
 -13 -16  -4    4.50   13.98   0
 -13 -15  -4   26.40   13.71   0
 -13 -14  -5   15.71   14.66   0
 -13 -13  -6   38.83   16.13   0
 -13 -12  -8    2.65   13.66   0
 -13 -12  -7   52.67   16.77   0
 -13 -11  -9  -10.12   14.11   0
 -12 -30   1   -2.66   15.43   0
 -12 -29   1   23.40   14.62   0
 -12 -28   1   10.96   14.01   0
 -12 -23   0   64.10   15.19   0
 -12 -22   0   16.19   13.10   0
 -12 -19  -1    6.05   13.02   0
 -12 -18  -1    0.41    9.87   0
 -12 -16  -2    0.87   13.53   0
 -12 -14  -3   13.53   12.54   0
 -12 -13  -3   46.80    9.70   0
 -12 -12  -4   -4.65   13.10   0
 -12 -10  -5   14.99   11.50   0
 -12  -9  -7   95.39   13.90   0
 -12  -9  -6   24.69   12.86   0
 -12  -8  -9   20.42   15.21   0
 -12  -8  -8   -6.97   13.92   0
 -11 -28   2   12.72   13.46   0
 -11 -22   1   60.82   13.50   0
 -11 -18   0   42.06   12.29   0
 -11 -15  -1  287.85   15.73   0
 -11 -12  -2  196.63   14.76   0
 -11 -10  -3   46.16   11.92   0
 -11  -9  -4   82.13   11.98   0
 -11  -6  -7   16.42   12.38   0
 -11  -5  -9   12.57   13.49   0
 -10 -23   2    0.20   11.23   0
 -10 -22   2  119.65   11.47   0
 -10 -18   1  121.46   12.34   0
 -10 -14   0   83.76   11.07   0
 -10  -9  -2  339.98   13.72   0
 -10  -5  -5  178.54   12.99   0
 -10  -4  -6  267.84   14.14   0
 -10  -3  -8   50.34   11.96   0
  -9 -24   3    5.24   10.75   0
  -9 -19   2  198.01   11.31   0
  -9  -7  -2  140.49   10.69   0
  -9  -5  -3   85.23    9.75   0
  -9  -4  -4    6.06    9.03   0
  -9  -3  -5  159.70   10.54   0
  -9  -2  -6   33.43    9.17   0
  -9  -1  -8   90.78   11.44   0
  -8 -20   3   69.10    9.38   0
  -7 -17   3   15.16    6.79   0
  -7 -13   2  220.86    9.30   0
  -7  -7   0  148.95    8.70   0
  -7  -5  -1   24.93    6.98   0
  -7  -3  -2   68.41    7.59   0
  -7   2  -7   25.62    7.64   0
  -6 -20   4   25.15    7.75   0
  -6 -15   3    4.50    6.47   0
  -6 -11   2   -3.48    5.78   0
  -6  -8   1   59.47    6.46   0
  -6   0  -3    5.28    5.45   0
  -6   1  -4   77.57    6.79   0
  -6   2  -5    2.52    5.25   0
  -6   3  -6  182.06    7.68   0
  -5 -13   3  654.72   11.13   0
  -5  -4   0 1120.20   12.61   0
  -5  -2  -1  179.49    6.72   0
  -5   4  -6   48.41    5.95   0
  -4  -8   2    9.38    3.92   0
  -4  -5   1    2.45    2.73   0
  -3 -10   3   63.84    3.66   0
  -2 -13   4  153.73    3.87   0
  -2  -6   2   88.77    3.34   0
  -1   3  -2  152.64    2.45   0
 -13 -27  -1    5.81   16.28   0
 -13 -26  -1    3.09   15.55   0
 -13 -22  -2   57.59   17.20   0
 -13 -19  -3   97.35   15.96   0
 -13 -17  -4   52.84   14.80   0
 -13 -15  -5   25.51   14.71   0
 -13 -14  -6  120.41   18.72   0
 -13 -13  -8    7.44   15.88   0
 -13 -13  -7    5.96   15.80   0
 -12 -31   1    1.84   15.89   0
 -12 -25   0   20.24   14.84   0
 -12 -24   0    0.46   14.56   0
 -12 -20  -1    2.63   13.49   0
 -12 -17  -2    6.76   12.73   0
 -12 -13  -4   55.48   13.76   0
 -12 -11  -5   11.18   12.13   0
 -12 -10  -7   -0.15   12.84   0
 -12 -10  -6  132.16   14.13   0
 -12  -9  -9    2.56   14.90   0
 -12  -9  -8   -8.05   13.88   0
 -11 -24   1   37.54   13.63   0
 -11 -23   1   25.67   11.61   0
 -11 -19   0  132.67   13.83   0
 -11 -13  -2   91.01   13.15   0
 -11 -11  -3   70.66   13.59   0
 -11  -8  -5   49.10   12.35   0
 -11  -7  -7   29.46   13.34   0
 -11  -6  -9   -6.07   13.73   0
 -11  -6  -8    4.52   12.68   0
 -10 -25   2  100.64   13.31   0
 -10 -24   2   25.64   11.64   0
 -10 -19   1   28.00   11.24   0
 -10 -15   0  230.40   13.60   0
 -10 -12  -1   20.20    7.75   0
 -10 -10  -2   28.25   10.50   0
 -10  -8  -3   75.90   10.69   0
 -10  -7  -4   69.38   11.50   0
 -10  -5  -6   12.44    9.68   0
 -10  -4  -8   -3.22   12.17   0
 -10  -4  -7  162.40   12.97   0
  -9 -20   2   32.51   10.42   0
  -9 -15   1   -2.76    8.44   0
  -9 -12   0    5.92    8.98   0
  -9  -2  -7  277.81   12.98   0
  -8 -21   3  260.70   11.99   0
  -8   0  -7   -7.53    8.02   0
  -7 -18   3   12.51    7.27   0
  -7 -10   1   13.73    4.80   0
  -7  -2  -3  456.28   10.95   0
  -7   1  -6   12.43    6.55   0
  -6  -2  -2   24.39    5.84   0
  -5 -18   4   -1.80    5.97   0
  -5   1  -3  385.37    8.17   0
  -5   2  -4   49.74    5.67   0
  -5   3  -5  110.51    5.86   0
  -4 -16   4   23.32    4.98   0
  -4  -3   0    0.43    3.97   0
  -4  -1  -1  576.96    8.52   0
  -3  -7   2  238.98    5.10   0
  -3  -2   0  308.44    5.45   0
  -3   0  -1   -2.60    3.10   0
  -3   3  -3    3.45    2.93   0
  -3   5  -5  592.97    7.55   0
  -1   7  -6  352.71    3.78   0
 -13 -28  -1   32.54   14.45   0
 -13 -25  -2    2.24   14.86   0
 -13 -24  -2   40.56   16.92   0
 -13 -23  -2    2.11   14.64   0
 -13 -21  -3   38.63   14.58   0
 -13 -20  -3   20.58   13.63   0
 -13 -19  -4   52.96   13.88   0
 -13 -18  -4   46.78   14.86   0
 -13 -17  -5   88.13   14.87   0
 -13 -16  -5   63.13   13.73   0
 -13 -15  -7    8.60   14.54   0
 -13 -15  -6   13.50   15.87   0
 -13 -14  -8   11.40   16.66   0
 -13 -14  -7   88.33   17.17   0
 -12 -27   0   40.38   15.76   0
 -12 -26   0   17.53   13.85   0
 -12 -21  -1   13.99   12.12   0
 -12 -18  -2   86.49   14.76   0
 -12 -14  -4  106.53   15.41   0
 -12 -12  -5   11.50   11.61   0
 -12 -11  -7   17.91   13.88   0
 -12 -11  -6   14.19   14.00   0
 -12 -10  -9   32.08   15.32   0
 -12 -10  -8   -9.09   14.53   0
 -11 -26   1    1.64   13.52   0
 -11 -25   1    1.29   12.98   0
 -11 -21   0   20.51   11.65   0
 -11 -20   0   52.61   13.04   0
 -11 -17  -1    7.65   11.83   0
 -11 -14  -2    2.30   12.59   0
[truncated: 692,794 more chars]
