# Supplementary material for: Pure Molecular Inorganic Rings: Mixed Group 14/15 Metallacycles
Source: Angew Chem Int Ed Engl. 2025 Nov 22;65(4):e20366. doi: 10.1002/anie.202520366 (PMC12828447; doi:10.1002/anie.202520366)
Supplement: Supplementary file 2 — Supporting information [file ANIE-65-e20366-s002.zip › 7.cif]

data_sm101c
_audit_creation_date               2024-09-02
_audit_creation_method
;
Olex2 1.5
(compiled 2024.02.16 svn.r378c4104 for OlexSys, GUI svn.r6928)
;
_shelx_SHELXL_version_number       '2019/2'
_audit_contact_author_address      ?
_audit_contact_author_email        ?
_audit_contact_author_name         ''
_audit_contact_author_phone        ?
_publ_contact_author_id_orcid      ?
_publ_section_references
;
D. Kratzert, I. Krossing, (2018), J. Appl. Cryst. 51, 928-934. 

Dolomanov, O.V., Bourhis, L.J., Gildea, R.J, Howard, J.A.K. & Puschmann, H.
 (2009), J. Appl. Cryst. 42, 339-341.

Kratzert, D., Holstein, J.J. & Krossing, I. (2015). J. Appl. Cryst. 48, 933-938.

Sheldrick, G.M. (2015). Acta Cryst. A71, 3-8.

Sheldrick, G.M. (2015). Acta Cryst. C71, 3-8.
;
_chemical_name_common              ?
_chemical_name_systematic          ?
_chemical_formula_moiety          
 'C52 H72 Ge2 Mo2 N4 O4 Sb2, 0.739(C4 H7 O), 0.5(C4 H8 O), 0.261(C4 H6 O)'
_chemical_formula_sum              'C58 H84 Ge2 Mo2 N4 O5.50 Sb2'
_chemical_formula_weight           1505.85
_chemical_melting_point            ?
loop_
  _atom_type_symbol
  _atom_type_description
  _atom_type_scat_dispersion_real
  _atom_type_scat_dispersion_imag
  _atom_type_scat_source
 'C' 'C' 0.0033 0.0016 'International Tables Vol C Tables 4.2.6.8 and 6.1.1.4'
 'H' 'H' 0.0000 0.0000 'International Tables Vol C Tables 4.2.6.8 and 6.1.1.4'
 'Ge' 'Ge' 0.1547 1.8001 'International Tables Vol C Tables 4.2.6.8 and 6.1.1.4'
 'Mo' 'Mo' -1.6832 0.6857
 'International Tables Vol C Tables 4.2.6.8 and 6.1.1.4'
 'N' 'N' 0.0061 0.0033 'International Tables Vol C Tables 4.2.6.8 and 6.1.1.4'
 'O' 'O' 0.0106 0.0060 'International Tables Vol C Tables 4.2.6.8 and 6.1.1.4'
 'Sb' 'Sb' -0.5866 1.5461
 'International Tables Vol C Tables 4.2.6.8 and 6.1.1.4'

_shelx_space_group_comment
;
The symmetry employed for this shelxl refinement is uniquely defined
by the following loop, which should always be used as a source of
symmetry information in preference to the above space-group names.
They are only intended as comments.
;
_space_group_crystal_system        'triclinic'
_space_group_IT_number             2
_space_group_name_H-M_alt          'P -1'
_space_group_name_Hall             '-P 1'
loop_
  _space_group_symop_operation_xyz
 'x, y, z'
 '-x, -y, -z'

_cell_length_a                     12.1886(6)
_cell_length_b                     16.4043(9)
_cell_length_c                     16.5887(9)
_cell_angle_alpha                  73.331(4)
_cell_angle_beta                   77.730(4)
_cell_angle_gamma                  88.912(4)
_cell_volume                       3101.7(3)
_cell_formula_units_Z              2
_cell_measurement_reflns_used      48346
_cell_measurement_temperature      110
_cell_measurement_theta_max        28.70
_cell_measurement_theta_min        1.92
_shelx_estimated_absorpt_T_max     0.801
_shelx_estimated_absorpt_T_min     0.573
_exptl_absorpt_coefficient_mu      2.255
_exptl_absorpt_correction_T_max    0.7866
_exptl_absorpt_correction_T_min    0.2495
_exptl_absorpt_correction_type     multi-scan
_exptl_absorpt_process_details
;
STOE X-Red32, absorption correction by Gaussian integration, analogous to
P. Coppens, "The Evaluation of Absorption and Extinction in Single-Crystal
Structure Analysis", published in: F. R. Ahmed (Editor), "Crystallographic
Computing", Munksgaard, Copenhagen (1970), 255 - 270.
Afterwards scaling of reflection intensities was performed within STOE LANA.
J. Koziskova, F. Hahn, J. Richter, J. Kozisek, "Comparison of different
absorption corrections on the model structure of tetrakis(\m~2~-acetato)-
diaqua-di-copper(II)", Acta Chimica Slovaca, vol. 9, no. 2, 2016, pp. 136 - 140.
;
_exptl_absorpt_special_details     ?
_exptl_crystal_colour              red
_exptl_crystal_colour_primary      red
_exptl_crystal_density_diffrn      1.612
_exptl_crystal_density_meas        ?
_exptl_crystal_density_method      'not measured'
_exptl_crystal_description         rod
_exptl_crystal_F_000               1508
loop_
  _exptl_crystal_face_index_h
  _exptl_crystal_face_index_k
  _exptl_crystal_face_index_l
  _exptl_crystal_face_perp_dist
 0 7 2 0.0400
 0 -4 -1 0.0630
 -9 2 -1 0.1450
 3 2 1 0.1330
 0 0 1 0.0490
 0 0 -1 0.0550
 4 -2 -5 0.0890
 -4 -5 -2 0.1410
 6 -5 -1 0.1390

_exptl_crystal_size_max            0.278
_exptl_crystal_size_mid            0.104
_exptl_crystal_size_min            0.103
_exptl_transmission_factor_max     ?
_exptl_transmission_factor_min     ?
_diffrn_reflns_av_R_equivalents    0.0619
_diffrn_reflns_av_unetI/netI       0.0613
_diffrn_reflns_Laue_measured_fraction_full  0.997
_diffrn_reflns_Laue_measured_fraction_max  0.997
_diffrn_reflns_limit_h_max         15
_diffrn_reflns_limit_h_min         -15
_diffrn_reflns_limit_k_max         20
_diffrn_reflns_limit_k_min         -20
_diffrn_reflns_limit_l_max         20
_diffrn_reflns_limit_l_min         -20
_diffrn_reflns_number              29556
_diffrn_reflns_point_group_measured_fraction_full  0.997
_diffrn_reflns_point_group_measured_fraction_max  0.997
_diffrn_reflns_theta_full          25.242
_diffrn_reflns_theta_max           25.999
_diffrn_reflns_theta_min           1.919
_diffrn_ambient_temperature        110
_diffrn_detector                   'EIGER2 1M CDTE'
_diffrn_detector_area_resol_mean   13.33
_diffrn_measured_fraction_theta_full  0.997
_diffrn_measured_fraction_theta_max  0.997
_diffrn_measurement_details
;
 923 frames, detector distance = 60 mm
;
_diffrn_measurement_device         'Eulerian 4-circle diffractometer'
_diffrn_measurement_device_type    'STOE STADIVARI'
_diffrn_measurement_method         'rotation method, \w scans'
_diffrn_radiation_collimation      '1.2 0.6 mm diameter'
_diffrn_radiation_monochromator    'Graded multilayer mirror'
_diffrn_radiation_polarisn_norm    270
_diffrn_radiation_probe            x-ray
_diffrn_radiation_type             'Mo K\a'
_diffrn_radiation_wavelength       0.71073
_diffrn_source                     Axo_Mo
_diffrn_source_current             0.830
_diffrn_source_power               0.050
_diffrn_source_voltage             60
_reflns_Friedel_coverage           0.000
_reflns_Friedel_fraction_full      .
_reflns_Friedel_fraction_max       .
_reflns_number_gt                  9826
_reflns_number_total               12146
_reflns_special_details
;
 Reflections were merged by SHELXL according to the crystal
 class for the calculation of statistics and refinement.
 
 _reflns_Friedel_fraction is defined as the number of unique
 Friedel pairs measured divided by the number that would be
 possible theoretically, ignoring centric projections and
 systematic absences.
;
_reflns_threshold_expression       'I > 2\s(I)'
_computing_cell_refinement
;
X-Area Recipe 1.33.0.0 (STOE, 2015)
;
_computing_data_collection
;
X-Area Pilatus3_SV 1.31.150.0 (STOE, 2018)
;
_computing_data_reduction
;
X-Area Integrate 2.5.15.0 (STOE, 2023)
X-Area LANA 2.7.12 (STOE, 2023)
;
_computing_molecular_graphics      'Olex2 1.5 (Dolomanov et al., 2009)'
_computing_publication_material
;
STOE & Cie GmbH, X-Area, software package for collecting single-crystal or
multi-domain crystal data on STOE area-detector diffractometers, for image 
processing, for the correction and scaling of reflection intensities and 
for outlier rejection, version 1.84, Darmstadt 2018
;
_computing_structure_refinement    'SHELXL 2019/2 (Sheldrick, 2015)'
_computing_structure_solution      'SHELXT  (Sheldrick, 2015)'
_refine_diff_density_max           1.688
_refine_diff_density_min           -2.404
_refine_diff_density_rms           0.219
_refine_ls_extinction_coef         .
_refine_ls_extinction_method       none
_refine_ls_goodness_of_fit_ref     1.012
_refine_ls_hydrogen_treatment      constr
_refine_ls_matrix_type             full
_refine_ls_number_parameters       749
_refine_ls_number_reflns           12146
_refine_ls_number_restraints       364
_refine_ls_R_factor_all            0.0714
_refine_ls_R_factor_gt             0.0627
_refine_ls_restrained_S_all        1.007
_refine_ls_shift/su_max            0.001
_refine_ls_shift/su_mean           0.000
_refine_ls_structure_factor_coef   Fsqd
_refine_ls_weighting_details      
 'w=1/[\s^2^(Fo^2^)+(0.1141P)^2^] where P=(Fo^2^+2Fc^2^)/3'
_refine_ls_weighting_scheme        calc
_refine_ls_wR_factor_gt            0.1537
_refine_ls_wR_factor_ref           0.1581
_refine_special_details            ?
_olex2_refinement_description
;
1. Fixed Uiso
 At 1.2 times of:
  All C(H) groups, All C(H,H) groups
 At 1.5 times of:
  All C(H,H,H) groups
2. Restrained distances
 O6-C60 = O6-C57
 1.44 with sigma of 0.02
 C60-C59 = C58-C57
 1.53 with sigma of 0.02
 C59-C58
 1.54 with sigma of 0.02
 O5-C56 = O5-C53
 1.44 with sigma of 0.02
 C56-C55 = C54-C53
 1.53 with sigma of 0.02
 C55-C54
 1.54 with sigma of 0.02
 O6-C59 = O6-C58 = C60-C58 = C59-C57
 2.38 with sigma of 0.04
 O5-C55 = O5-C54 = C56-C54 = C55-C53
 2.38 with sigma of 0.04
 C60-C59 \\sim C59-C58 \\sim C58-C57
 with sigma of 0.02
 O6-C60 \\sim O6-C57
 with sigma of 0.02
 O6-C59 \\sim O6-C58
 with sigma of 0.04
 C59-C57 \\sim C60-C58
 with sigma of 0.04
 C56-C55 \\sim C55-C54 \\sim C54-C53
 with sigma of 0.02
 O5-C56 \\sim O5-C53
 with sigma of 0.02
 O5-C55 \\sim O5-C54
 with sigma of 0.04
 C55-C53 \\sim C56-C54
 with sigma of 0.04
 O6-C60 \\sim O6A-C60A
 with sigma of 0.02
 O6-C57 \\sim O6A-C57A
 with sigma of 0.02
 C60-C59 \\sim C60A-C59A
 with sigma of 0.02
 C59-C58 \\sim C59A-C58A
 with sigma of 0.02
 C58-C57 \\sim C58A-C57A
 with sigma of 0.02
 O6-C59 \\sim O6A-C59A
 with sigma of 0.04
 O6-C58 \\sim O6A-C58A
 with sigma of 0.04
 C60-C58 \\sim C60A-C58A
 with sigma of 0.04
 C60-C57 \\sim C60A-C57A
 with sigma of 0.04
 C59-C57 \\sim C59A-C57A
 with sigma of 0.04
3. Uiso/Uaniso restraints and constraints
C42 \\sim C43 \\sim C44 \\sim C45 \\sim C46: within 2A with sigma of 0.005 and
sigma for terminal atoms of 0.01 within 2A
O6 \\sim C57 \\sim C58 \\sim C59 \\sim C60: within 2A with sigma of 0.04 and
sigma for terminal atoms of 0.08 within 2A
O5 \\sim C53 \\sim C54 \\sim C55 \\sim C56: within 2A with sigma of 0.01 and
sigma for terminal atoms of 0.02 within 2A
O6 \\sim C57 \\sim C58 \\sim C59 \\sim C60 \\sim O6A \\sim C57A \\sim C58A
\\sim C59A \\sim C60A: within 2A with sigma of 0.01 and sigma for terminal
atoms of 0.02 within 2A
C33 \\sim C35 \\sim C36 \\sim C37: within 2A with sigma of 0.005 and sigma for
terminal atoms of 0.01 within 2A
4. Rigid body (RIGU) restrains
 O6, C57, C58, C59, C60
 with sigma for 1-2 distances of 0.004 and sigma for 1-3 distances of 0.004
 O5, C53, C54, C55, C56
 with sigma for 1-2 distances of 0.004 and sigma for 1-3 distances of 0.004
5. Others
 Sof(O6A)=Sof(C57A)=Sof(H57C)=Sof(H57D)=Sof(C58A)=Sof(H58C)=Sof(H58D)=
 Sof(C59A)=Sof(H59C)=Sof(H59D)=Sof(C60A)=Sof(H60C)=Sof(H60D)=1-FVAR(1)
 Sof(O6)=Sof(C57)=Sof(H57A)=Sof(H57B)=Sof(C58)=Sof(H58A)=Sof(H58B)=Sof(C59)=
 Sof(H59A)=Sof(H59B)=Sof(C60)=Sof(H60A)=Sof(H60B)=FVAR(1)
 Fixed Sof: O5(0.5) C53(0.5) H53A(0.5) H53B(0.5) C54(0.5) H54A(0.5) H54B(0.5)
 C55(0.5) H55A(0.5) H55B(0.5) C56(0.5) H56A(0.5) H56B(0.5)
6.a Secondary CH2 refined with riding coordinates:
 C57(H57A,H57B), C58(H58A,H58B), C59(H59A,H59B), C60(H60A,H60B), C53(H53A,
 H53B), C54(H54A,H54B), C55(H55A,H55B), C56(H56A,H56B), C57A(H57C,H57D),
 C58A(H58C,H58D), C59A(H59C,H59D), C60A(H60C,H60D)
6.b Aromatic/amide H refined with riding coordinates:
 C7(H7), C8(H8), C9(H9), C10(H10), C11(H11), C24(H24), C25(H25), C26(H26),
 C27(H27), C28(H28), C33(H33), C34(H34), C36(H36), C37(H37), C42(H42), C43(H43),
  C44(H44), C45(H45)
6.c Idealised Me refined as rotating group:
 C2(H2A,H2B,H2C), C3(H3A,H3B,H3C), C4(H4A,H4B,H4C), C13(H13A,H13B,H13C),
 C14(H14A,H14B,H14C), C15(H15A,H15B,H15C), C19(H19A,H19B,H19C), C20(H20A,H20B,
 H20C), C21(H21A,H21B,H21C), C30(H30A,H30B,H30C), C31(H31A,H31B,H31C), C32(H32A,
 H32B,H32C), C39(H39A,H39B,H39C), C40(H40A,H40B,H40C), C41(H41A,H41B,H41C),
 C48(H48A,H48B,H48C), C49(H49A,H49B,H49C), C50(H50A,H50B,H50C)
;
_atom_sites_solution_hydrogens     geom
_atom_sites_solution_primary       dual
_atom_sites_solution_secondary     ?
loop_
  _atom_site_label
  _atom_site_type_symbol
  _atom_site_fract_x
  _atom_site_fract_y
  _atom_site_fract_z
  _atom_site_U_iso_or_equiv
  _atom_site_adp_type
  _atom_site_occupancy
  _atom_site_site_symmetry_order
  _atom_site_calc_flag
  _atom_site_refinement_flags_posn
  _atom_site_refinement_flags_adp
  _atom_site_refinement_flags_occupancy
  _atom_site_disorder_assembly
  _atom_site_disorder_group
 Sb1 Sb 0.73189(3) 0.66368(2) 0.72526(2) 0.02760(12) Uani 1 1 d . . . . .
 Sb2 Sb 0.52631(3) 0.64547(2) 0.83190(2) 0.02675(12) Uani 1 1 d . . . . .
 Mo1 Mo 0.64563(4) 0.49694(3) 0.81953(3) 0.02495(13) Uani 1 1 d . . . . .
 Mo2 Mo 0.47324(3) 0.73153(3) 0.53354(3) 0.02094(13) Uani 1 1 d . . . . .
 Ge1 Ge 0.66725(4) 0.72622(4) 0.57915(3) 0.02145(14) Uani 1 1 d . . . . .
 Ge2 Ge 0.41680(4) 0.68874(4) 0.70221(3) 0.02245(14) Uani 1 1 d . . . . .
 O1 O 0.2358(3) 0.7982(3) 0.5877(3) 0.0336(9) Uani 1 1 d . . . . .
 O2 O 0.5288(3) 0.9266(3) 0.4613(3) 0.0338(9) Uani 1 1 d . . . . .
 O3 O 0.4002(3) 0.4277(3) 0.9095(3) 0.0399(10) Uani 1 1 d . . . . .
 O4 O 0.5766(3) 0.4558(3) 0.6651(2) 0.0330(9) Uani 1 1 d . . . . .
 N1 N 0.8078(3) 0.7094(3) 0.4968(3) 0.0241(9) Uani 1 1 d . . . . .
 N2 N 0.7756(3) 0.8275(3) 0.5297(3) 0.0237(9) Uani 1 1 d . . . . .
 N3 N 0.2667(4) 0.6311(3) 0.7574(3) 0.0257(10) Uani 1 1 d . . . . .
 N4 N 0.3040(4) 0.7597(3) 0.7579(3) 0.0246(9) Uani 1 1 d . . . . .
 C1 C 0.8692(4) 0.6345(4) 0.4795(4) 0.0291(12) Uani 1 1 d . . . . .
 C2 C 0.7926(4) 0.5558(4) 0.5252(4) 0.0333(13) Uani 1 1 d . . . . .
 H2A H 0.777682 0.547074 0.587556 0.050 Uiso 1 1 calc R U . . .
 H2B H 0.828944 0.506039 0.511739 0.050 Uiso 1 1 calc R U . . .
 H2C H 0.721518 0.563281 0.505767 0.050 Uiso 1 1 calc R U . . .
 C3 C 0.9749(5) 0.6223(4) 0.5182(5) 0.0379(15) Uani 1 1 d . . . . .
 H3A H 1.032493 0.666450 0.483041 0.057 Uiso 1 1 calc R U . . .
 H3B H 1.003806 0.566032 0.518942 0.057 Uiso 1 1 calc R U . . .
 H3C H 0.955443 0.626763 0.577178 0.057 Uiso 1 1 calc R U . . .
 C4 C 0.9028(5) 0.6447(4) 0.3816(4) 0.0365(14) Uani 1 1 d . . . . .
 H4A H 0.835147 0.650954 0.357681 0.055 Uiso 1 1 calc R U . . .
 H4B H 0.941406 0.594176 0.372204 0.055 Uiso 1 1 calc R U . . .
 H4C H 0.953051 0.695317 0.353022 0.055 Uiso 1 1 calc R U . . .
 C5 C 0.8499(4) 0.7873(3) 0.4853(3) 0.0242(11) Uani 1 1 d . . . . .
 C6 C 0.9588(4) 0.8258(3) 0.4259(3) 0.0234(11) Uani 1 1 d . . . . .
 C7 C 1.0595(4) 0.8242(4) 0.4529(4) 0.0277(12) Uani 1 1 d . . . . .
 H7 H 1.061574 0.796760 0.511332 0.033 Uiso 1 1 calc R U . . .
 C8 C 1.1569(5) 0.8625(4) 0.3952(4) 0.0299(12) Uani 1 1 d . . . . .
 H8 H 1.225551 0.860279 0.414078 0.036 Uiso 1 1 calc R U . . .
 C9 C 1.1548(5) 0.9039(4) 0.3103(4) 0.0321(13) Uani 1 1 d . . . . .
 H9 H 1.221803 0.929703 0.270880 0.038 Uiso 1 1 calc R U . . .
 C10 C 1.0549(5) 0.9075(4) 0.2831(4) 0.0342(13) Uani 1 1 d . . . . .
 H10 H 1.052796 0.937232 0.225221 0.041 Uiso 1 1 calc R U . . .
 C11 C 0.9573(5) 0.8677(4) 0.3404(4) 0.0315(13) Uani 1 1 d . . . . .
 H11 H 0.889170 0.869063 0.320974 0.038 Uiso 1 1 calc R U . . .
 C12 C 0.7900(4) 0.9094(3) 0.5482(3) 0.0246(11) Uani 1 1 d . . . . .
 C13 C 0.8903(4) 0.9085(4) 0.5914(4) 0.0315(13) Uani 1 1 d . . . . .
 H13A H 0.886428 0.956310 0.616167 0.047 Uiso 1 1 calc R U . . .
 H13B H 0.960707 0.913917 0.548346 0.047 Uiso 1 1 calc R U . . .
 H13C H 0.887562 0.854833 0.637186 0.047 Uiso 1 1 calc R U . . .
 C14 C 0.8022(5) 0.9843(4) 0.4666(4) 0.0297(12) Uani 1 1 d . . . . .
 H14A H 0.740772 0.980666 0.437861 0.045 Uiso 1 1 calc R U . . .
 H14B H 0.874328 0.982361 0.427627 0.045 Uiso 1 1 calc R U . . .
 H14C H 0.799339 1.037802 0.481884 0.045 Uiso 1 1 calc R U . . .
 C15 C 0.6839(4) 0.9187(4) 0.6127(4) 0.0291(12) Uani 1 1 d . . . . .
 H15A H 0.693637 0.968733 0.631936 0.044 Uiso 1 1 calc R U . . .
 H15B H 0.670743 0.867622 0.662463 0.044 Uiso 1 1 calc R U . . .
 H15C H 0.619445 0.925592 0.585088 0.044 Uiso 1 1 calc R U . . .
 C16 C 0.5131(4) 0.8544(4) 0.4913(4) 0.0266(12) Uani 1 1 d . . . . .
 C17 C 0.3249(4) 0.7733(3) 0.5723(3) 0.0252(11) Uani 1 1 d . . . . .
 C18 C 0.3053(4) 0.8418(3) 0.7790(4) 0.0265(12) Uani 1 1 d . . . . .
 C19 C 0.4112(5) 0.8905(4) 0.7214(4) 0.0357(14) Uani 1 1 d . . . . .
 H19A H 0.476546 0.856626 0.731808 0.054 Uiso 1 1 calc R U . . .
 H19B H 0.418821 0.944576 0.734246 0.054 Uiso 1 1 calc R U . . .
 H19C H 0.406643 0.901896 0.660921 0.054 Uiso 1 1 calc R U . . .
 C20 C 0.3096(5) 0.8264(4) 0.8739(4) 0.0336(13) Uani 1 1 d . . . . .
 H20A H 0.319344 0.881191 0.884832 0.050 Uiso 1 1 calc R U . . .
 H20B H 0.372789 0.790960 0.886801 0.050 Uiso 1 1 calc R U . . .
 H20C H 0.239244 0.797405 0.910690 0.050 Uiso 1 1 calc R U . . .
 C21 C 0.2035(5) 0.8934(4) 0.7596(4) 0.0358(14) Uani 1 1 d . . . . .
 H21A H 0.190533 0.891615 0.703857 0.054 Uiso 1 1 calc R U . . .
 H21B H 0.217667 0.952631 0.757726 0.054 Uiso 1 1 calc R U . . .
 H21C H 0.137110 0.869165 0.804918 0.054 Uiso 1 1 calc R U . . .
 C22 C 0.2249(4) 0.6967(3) 0.7846(3) 0.0248(11) Uani 1 1 d . . . . .
 C23 C 0.1117(4) 0.6983(3) 0.8397(3) 0.0256(11) Uani 1 1 d . . . . .
 C24 C 0.0208(4) 0.7295(4) 0.8051(4) 0.0322(13) Uani 1 1 d . . . . .
 H24 H 0.028825 0.750900 0.744436 0.039 Uiso 1 1 calc R U . . .
 C25 C -0.0832(5) 0.7294(5) 0.8603(5) 0.0487(19) Uani 1 1 d . . . . .
 H25 H -0.145727 0.752536 0.837073 0.058 Uiso 1 1 calc R U . . .
 C26 C -0.0958(5) 0.6959(5) 0.9486(5) 0.056(2) Uani 1 1 d . . . . .
 H26 H -0.167516 0.693762 0.985594 0.067 Uiso 1 1 calc R U . . .
 C27 C -0.0054(6) 0.6660(5) 0.9821(4) 0.0531(19) Uani 1 1 d . . . . .
 H27 H -0.014150 0.644660 1.042839 0.064 Uiso 1 1 calc R U . . .
 C28 C 0.0986(5) 0.6662(4) 0.9295(4) 0.0367(14) Uani 1 1 d . . . . .
 H28 H 0.161030 0.644810 0.953728 0.044 Uiso 1 1 calc R U . . .
 C29 C 0.2071(5) 0.5541(4) 0.7543(4) 0.0288(12) Uani 1 1 d . . . . .
 C30 C 0.2986(5) 0.4998(4) 0.7211(4) 0.0338(13) Uani 1 1 d . . . . .
 H30A H 0.264037 0.448312 0.716476 0.051 Uiso 1 1 calc R U . . .
 H30B H 0.349101 0.483604 0.761315 0.051 Uiso 1 1 calc R U . . .
 H30C H 0.341479 0.532426 0.664307 0.051 Uiso 1 1 calc R U . . .
 C31 C 0.1413(5) 0.5034(4) 0.8426(4) 0.0377(14) Uani 1 1 d . . . . .
 H31A H 0.117623 0.447480 0.840246 0.057 Uiso 1 1 calc R U . . .
 H31B H 0.074798 0.534089 0.859827 0.057 Uiso 1 1 calc R U . . .
 H31C H 0.188901 0.495804 0.884706 0.057 Uiso 1 1 calc R U . . .
 C32 C 0.1273(5) 0.5802(4) 0.6915(4) 0.0340(13) Uani 1 1 d . . . . .
 H32A H 0.169442 0.614751 0.635287 0.051 Uiso 1 1 calc R U . . .
 H32B H 0.067233 0.613384 0.714313 0.051 Uiso 1 1 calc R U . . .
 H32C H 0.094359 0.528967 0.685109 0.051 Uiso 1 1 calc R U . . .
 C33 C 0.4996(4) 0.6013(3) 0.5035(3) 0.0254(11) Uani 1 1 d . U . . .
 H33 H 0.520283 0.553031 0.544072 0.030 Uiso 1 1 calc R U . . .
 C34 C 0.5743(5) 0.6627(4) 0.4367(3) 0.0280(12) Uani 1 1 d . . . . .
 H34 H 0.654011 0.662399 0.425934 0.034 Uiso 1 1 calc R U . . .
 C35 C 0.5113(4) 0.7240(3) 0.3889(3) 0.0249(11) Uani 1 1 d . U . . .
 C36 C 0.3975(4) 0.7014(3) 0.4274(3) 0.0247(10) Uani 1 1 d . U . . .
 H36 H 0.336037 0.732110 0.409098 0.030 Uiso 1 1 calc R U . . .
 C37 C 0.3876(4) 0.6261(3) 0.4978(3) 0.0269(10) Uani 1 1 d . U . . .
 H37 H 0.319783 0.597789 0.533925 0.032 Uiso 1 1 calc R U . . .
 C38 C 0.5586(4) 0.7907(4) 0.3036(3) 0.0275(12) Uani 1 1 d . . . . .
 C39 C 0.6709(5) 0.8325(4) 0.3037(4) 0.0335(13) Uani 1 1 d . . . . .
 H39A H 0.658044 0.864780 0.346018 0.050 Uiso 1 1 calc R U . . .
 H39B H 0.701763 0.871023 0.246299 0.050 Uiso 1 1 calc R U . . .
 H39C H 0.724171 0.788178 0.318981 0.050 Uiso 1 1 calc R U . . .
 C40 C 0.5812(5) 0.7423(4) 0.2349(4) 0.0368(14) Uani 1 1 d . . . . .
 H40A H 0.639985 0.701704 0.246440 0.055 Uiso 1 1 calc R U . . .
 H40B H 0.605736 0.782917 0.177631 0.055 Uiso 1 1 calc R U . . .
 H40C H 0.512048 0.711389 0.237030 0.055 Uiso 1 1 calc R U . . .
 C41 C 0.4765(5) 0.8600(4) 0.2811(4) 0.0360(14) Uani 1 1 d . . . . .
 H41A H 0.405338 0.834189 0.279735 0.054 Uiso 1 1 calc R U . . .
 H41B H 0.508026 0.899739 0.224477 0.054 Uiso 1 1 calc R U . . .
 H41C H 0.463121 0.890838 0.324680 0.054 Uiso 1 1 calc R U . . .
 C42 C 0.8296(5) 0.4544(4) 0.8222(4) 0.0352(12) Uani 1 1 d . U . . .
 H42 H 0.884989 0.468795 0.770009 0.042 Uiso 1 1 calc R U . . .
 C43 C 0.8024(5) 0.5049(4) 0.8797(4) 0.0413(12) Uani 1 1 d . U . . .
 H43 H 0.837476 0.558273 0.873296 0.050 Uiso 1 1 calc R U . . .
 C44 C 0.7155(6) 0.4626(4) 0.9469(4) 0.0418(12) Uani 1 1 d . U . . .
 H44 H 0.681023 0.481593 0.994858 0.050 Uiso 1 1 calc R U . . .
 C45 C 0.6882(5) 0.3880(4) 0.9315(4) 0.0354(12) Uani 1 1 d . U . . .
 H45 H 0.629381 0.348284 0.966733 0.043 Uiso 1 1 calc R U . . .
 C46 C 0.7603(4) 0.3792(4) 0.8558(3) 0.0277(11) Uani 1 1 d . U . . .
 C47 C 0.7754(5) 0.3010(4) 0.8255(4) 0.0345(14) Uani 1 1 d . . . . .
 C48 C 0.7866(7) 0.3204(5) 0.7285(5) 0.053(2) Uani 1 1 d . . . . .
 H48A H 0.712430 0.331018 0.714605 0.080 Uiso 1 1 calc R U . . .
 H48B H 0.817852 0.271596 0.709818 0.080 Uiso 1 1 calc R U . . .
 H48C H 0.836763 0.370854 0.698590 0.080 Uiso 1 1 calc R U . . .
 C49 C 0.8879(7) 0.2628(5) 0.8475(5) 0.057(2) Uani 1 1 d . . . . .
 H49A H 0.947883 0.307540 0.825426 0.085 Uiso 1 1 calc R U . . .
 H49B H 0.907850 0.216964 0.820775 0.085 Uiso 1 1 calc R U . . .
 H49C H 0.878193 0.239973 0.910184 0.085 Uiso 1 1 calc R U . . .
 C50 C 0.6775(7) 0.2351(5) 0.8727(5) 0.065(2) Uani 1 1 d . . . . .
 H50A H 0.671039 0.221584 0.935035 0.097 Uiso 1 1 calc R U . . .
 H50B H 0.691667 0.183203 0.854855 0.097 Uiso 1 1 calc R U . . .
 H50C H 0.607350 0.258748 0.858071 0.097 Uiso 1 1 calc R U . . .
 C51 C 0.4878(5) 0.4575(4) 0.8734(4) 0.0323(13) Uani 1 1 d . . . . .
 C52 C 0.6048(4) 0.4752(4) 0.7203(4) 0.0275(12) Uani 1 1 d . . . . .
 O6 O 0.6400(17) 0.8389(9) 0.9424(13) 0.188(5) Uani 0.685(11) 1 d D U P A 1
 C57 C 0.704(2) 0.8942(12) 0.8622(15) 0.182(5) Uani 0.685(11) 1 d D U P A 1
 H57A H 0.672645 0.889772 0.813331 0.218 Uiso 0.685(11) 1 calc R U P A 1
 H57B H 0.783416 0.877112 0.852688 0.218 Uiso 0.685(11) 1 calc R U P A 1
 C58 C 0.700(2) 0.9822(11) 0.8675(15) 0.179(5) Uani 0.685(11) 1 d D U P A 1
 H58A H 0.774617 1.002511 0.869934 0.214 Uiso 0.685(11) 1 calc R U P A 1
 H58B H 0.677478 1.020198 0.815921 0.214 Uiso 0.685(11) 1 calc R U P A 1
 C59 C 0.617(2) 0.9839(11) 0.9454(17) 0.182(5) Uani 0.685(11) 1 d D U P A 1
 H59A H 0.654476 0.998175 0.987529 0.218 Uiso 0.685(11) 1 calc R U P A 1
 H59B H 0.560065 1.026199 0.931292 0.218 Uiso 0.685(11) 1 calc R U P A 1
 C60 C 0.566(2) 0.8975(12) 0.9795(17) 0.187(5) Uani 0.685(11) 1 d D U P A 1
 H60A H 0.491878 0.896697 0.964753 0.225 Uiso 0.685(11) 1 calc R U P A 1
 H60B H 0.555384 0.878706 1.043066 0.225 Uiso 0.685(11) 1 calc R U P A 1
 O5 O 0.8923(17) 0.8827(11) 1.0654(13) 0.158(6) Uani 0.5 1 d D U P B -1
 C53 C 0.981(2) 0.9098(14) 0.9900(17) 0.157(7) Uani 0.5 1 d D U P B -1
 H53A H 0.961625 0.889778 0.943543 0.188 Uiso 0.5 1 calc R U P B -1
 H53B H 1.050911 0.882981 1.003032 0.188 Uiso 0.5 1 calc R U P B -1
 C54 C 1.001(3) 1.0059(14) 0.9582(15) 0.163(7) Uani 0.5 1 d D U P B -1
 H54A H 1.080424 1.021795 0.954649 0.195 Uiso 0.5 1 calc R U P B -1
 H54B H 0.983427 1.029350 0.900656 0.195 Uiso 0.5 1 calc R U P B -1
 C55 C 0.923(3) 1.0379(13) 1.0250(18) 0.164(7) Uani 0.5 1 d D U P B -1
 H55A H 0.962578 1.076931 1.045958 0.196 Uiso 0.5 1 calc R U P B -1
 H55B H 0.859155 1.067276 1.002080 0.196 Uiso 0.5 1 calc R U P B -1
 C56 C 0.883(3) 0.9562(15) 1.0949(15) 0.160(7) Uani 0.5 1 d D U P B -1
 H56A H 0.927608 0.948936 1.139710 0.192 Uiso 0.5 1 calc R U P B -1
 H56B H 0.803539 0.960720 1.122054 0.192 Uiso 0.5 1 calc R U P B -1
 O6A O 0.603(3) 0.923(2) 0.875(3) 0.183(5) Uani 0.315(11) 1 d D U P A 2
 C57A C 0.650(4) 1.001(2) 0.880(3) 0.179(6) Uani 0.315(11) 1 d D U P A 2
 H57C H 0.593754 1.028599 0.914987 0.215 Uiso 0.315(11) 1 calc R U P A 2
 H57D H 0.674861 1.041478 0.821602 0.215 Uiso 0.315(11) 1 calc R U P A 2
 C58A C 0.746(4) 0.976(3) 0.921(3) 0.181(6) Uani 0.315(11) 1 d D U P A 2
 H58C H 0.768314 1.020771 0.944116 0.218 Uiso 0.315(11) 1 calc R U P A 2
 H58D H 0.811422 0.964344 0.879295 0.218 Uiso 0.315(11) 1 calc R U P A 2
 C59A C 0.702(5) 0.898(3) 0.990(3) 0.186(6) Uani 0.315(11) 1 d D U P A 2
 H59C H 0.674465 0.910636 1.045814 0.223 Uiso 0.315(11) 1 calc R U P A 2
 H59D H 0.761132 0.855449 0.997482 0.223 Uiso 0.315(11) 1 calc R U P A 2
 C60A C 0.609(4) 0.866(2) 0.961(3) 0.186(5) Uani 0.315(11) 1 d D U P A 2
 H60C H 0.622605 0.807411 0.957964 0.223 Uiso 0.315(11) 1 calc R U P A 2
 H60D H 0.537442 0.865615 1.002420 0.223 Uiso 0.315(11) 1 calc R U P A 2

loop_
  _atom_site_aniso_label
  _atom_site_aniso_U_11
  _atom_site_aniso_U_22
  _atom_site_aniso_U_33
  _atom_site_aniso_U_23
  _atom_site_aniso_U_13
  _atom_site_aniso_U_12
 Sb1 0.0232(2) 0.0363(2) 0.0303(2) -0.01184(16) -0.01740(15) -0.00341(16)
 Sb2 0.0277(2) 0.0338(2) 0.0269(2) -0.01534(16) -0.01446(15) 0.00262(16)
 Mo1 0.0240(3) 0.0320(3) 0.0271(3) -0.0139(2) -0.01578(19) 0.0013(2)
 Mo2 0.0173(2) 0.0278(3) 0.0252(2) -0.01351(19) -0.01246(18) -0.00108(18)
 Ge1 0.0169(3) 0.0282(3) 0.0262(3) -0.0132(2) -0.0118(2) -0.0019(2)
 Ge2 0.0184(3) 0.0288(3) 0.0259(3) -0.0123(2) -0.0107(2) -0.0025(2)
 O1 0.024(2) 0.048(3) 0.039(2) -0.022(2) -0.0162(17) 0.0073(18)
 O2 0.040(2) 0.031(2) 0.037(2) -0.0136(18) -0.0176(18) -0.0024(18)
 O3 0.027(2) 0.055(3) 0.040(2) -0.016(2) -0.0092(19) -0.008(2)
 O4 0.036(2) 0.038(2) 0.035(2) -0.0151(18) -0.0232(18) -0.0029(18)
 N1 0.019(2) 0.031(2) 0.031(2) -0.0163(19) -0.0124(18) 0.0004(18)
 N2 0.018(2) 0.032(3) 0.026(2) -0.0123(19) -0.0106(18) -0.0034(18)
 N3 0.023(2) 0.029(2) 0.030(2) -0.0098(19) -0.0124(19) -0.0026(19)
 N4 0.022(2) 0.030(2) 0.025(2) -0.0099(19) -0.0102(18) 0.0000(19)
 C1 0.021(3) 0.033(3) 0.043(3) -0.020(3) -0.016(2) 0.002(2)
 C2 0.021(3) 0.035(3) 0.050(4) -0.017(3) -0.014(3) -0.003(2)
 C3 0.024(3) 0.035(3) 0.065(4) -0.020(3) -0.023(3) 0.003(2)
 C4 0.038(3) 0.035(3) 0.042(3) -0.021(3) -0.007(3) -0.003(3)
 C5 0.019(3) 0.037(3) 0.023(3) -0.012(2) -0.014(2) -0.003(2)
 C6 0.018(2) 0.028(3) 0.031(3) -0.016(2) -0.007(2) 0.002(2)
 C7 0.019(3) 0.035(3) 0.037(3) -0.018(2) -0.012(2) 0.001(2)
 C8 0.023(3) 0.035(3) 0.039(3) -0.020(3) -0.010(2) -0.003(2)
 C9 0.022(3) 0.039(3) 0.041(3) -0.022(3) -0.004(2) -0.005(2)
 C10 0.031(3) 0.042(4) 0.034(3) -0.019(3) -0.007(2) 0.000(3)
 C11 0.027(3) 0.043(3) 0.033(3) -0.020(3) -0.010(2) -0.003(2)
 C12 0.018(2) 0.027(3) 0.033(3) -0.013(2) -0.010(2) -0.003(2)
 C13 0.024(3) 0.043(3) 0.041(3) -0.027(3) -0.015(2) 0.000(2)
 C14 0.027(3) 0.032(3) 0.033(3) -0.013(2) -0.007(2) -0.004(2)
 C15 0.025(3) 0.036(3) 0.035(3) -0.019(3) -0.014(2) -0.002(2)
 C16 0.020(3) 0.033(3) 0.034(3) -0.019(2) -0.010(2) 0.001(2)
 C17 0.026(3) 0.032(3) 0.026(3) -0.015(2) -0.014(2) 0.002(2)
 C18 0.024(3) 0.029(3) 0.032(3) -0.016(2) -0.007(2) -0.001(2)
 C19 0.035(3) 0.029(3) 0.043(4) -0.019(3) 0.002(3) -0.006(3)
 C20 0.033(3) 0.043(4) 0.033(3) -0.020(3) -0.011(2) 0.001(3)
 C21 0.034(3) 0.031(3) 0.043(4) -0.013(3) -0.005(3) 0.000(3)
 C22 0.023(3) 0.028(3) 0.027(3) -0.007(2) -0.014(2) -0.002(2)
 C23 0.022(3) 0.032(3) 0.026(3) -0.009(2) -0.009(2) -0.007(2)
 C24 0.021(3) 0.049(4) 0.036(3) -0.021(3) -0.014(2) 0.002(3)
 C25 0.023(3) 0.085(5) 0.064(5) -0.056(4) -0.017(3) 0.002(3)
 C26 0.028(3) 0.090(6) 0.064(5) -0.056(5) 0.006(3) -0.021(3)
 C27 0.052(4) 0.070(5) 0.034(4) -0.016(3) -0.001(3) -0.027(4)
 C28 0.030(3) 0.055(4) 0.027(3) -0.012(3) -0.010(2) -0.008(3)
 C29 0.026(3) 0.035(3) 0.031(3) -0.011(2) -0.015(2) -0.007(2)
 C30 0.032(3) 0.032(3) 0.045(3) -0.014(3) -0.021(3) -0.005(2)
 C31 0.035(3) 0.038(3) 0.039(3) -0.007(3) -0.011(3) -0.012(3)
 C32 0.027(3) 0.039(3) 0.047(4) -0.020(3) -0.019(3) -0.001(2)
 C33 0.030(3) 0.027(3) 0.028(2) -0.015(2) -0.017(2) 0.001(2)
 C34 0.027(3) 0.042(3) 0.028(3) -0.022(2) -0.017(2) 0.003(2)
 C35 0.024(2) 0.034(3) 0.028(2) -0.019(2) -0.017(2) 0.002(2)
 C36 0.022(2) 0.036(2) 0.028(2) -0.0187(19) -0.0185(18) 0.0023(19)
 C37 0.027(2) 0.034(2) 0.031(2) -0.0204(19) -0.0146(19) -0.003(2)
 C38 0.023(3) 0.037(3) 0.027(3) -0.012(2) -0.013(2) -0.003(2)
 C39 0.026(3) 0.041(3) 0.036(3) -0.013(3) -0.012(2) -0.004(3)
 C40 0.039(3) 0.048(4) 0.030(3) -0.016(3) -0.014(3) 0.005(3)
 C41 0.033(3) 0.043(4) 0.037(3) -0.010(3) -0.017(3) 0.000(3)
 C42 0.026(2) 0.041(3) 0.044(3) -0.009(2) -0.023(2) 0.002(2)
 C43 0.046(3) 0.043(3) 0.054(3) -0.020(2) -0.043(2) 0.007(2)
 C44 0.055(3) 0.052(3) 0.036(3) -0.025(2) -0.030(2) 0.020(2)
 C45 0.034(2) 0.049(3) 0.029(2) -0.013(2) -0.018(2) 0.012(2)
 C46 0.025(2) 0.040(3) 0.026(2) -0.012(2) -0.0190(19) 0.003(2)
 C47 0.044(3) 0.037(3) 0.036(3) -0.019(3) -0.028(3) 0.007(3)
 C48 0.070(5) 0.065(5) 0.051(4) -0.039(4) -0.041(4) 0.031(4)
 C49 0.077(5) 0.057(5) 0.067(5) -0.042(4) -0.052(4) 0.036(4)
 C50 0.101(6) 0.040(4) 0.068(5) -0.012(4) -0.052(5) -0.015(4)
 C51 0.040(4) 0.031(3) 0.034(3) -0.013(3) -0.023(3) 0.006(3)
 C52 0.022(3) 0.032(3) 0.032(3) -0.011(2) -0.012(2) 0.001(2)
 O6 0.244(12) 0.098(7) 0.186(10) -0.028(7) 0.010(9) 0.002(7)
 C57 0.243(13) 0.091(7) 0.173(11) -0.021(7) 0.012(9) 0.006(8)
 C58 0.240(13) 0.086(7) 0.169(11) -0.018(7) 0.017(9) 0.005(8)
 C59 0.240(13) 0.091(7) 0.176(11) -0.023(7) 0.015(9) 0.004(8)
 C60 0.242(13) 0.098(7) 0.183(11) -0.024(7) 0.014(9) 0.002(8)
 O5 0.173(14) 0.159(14) 0.125(11) -0.033(10) -0.011(10) 0.060(12)
 C53 0.174(15) 0.158(14) 0.122(12) -0.034(11) -0.012(11) 0.061(12)
 C54 0.181(16) 0.161(15) 0.127(12) -0.033(11) -0.009(11) 0.057(12)
 C55 0.183(16) 0.158(15) 0.128(12) -0.032(11) -0.004(12) 0.059(12)
 C56 0.181(15) 0.159(14) 0.121(12) -0.035(10) -0.001(11) 0.054(12)
 O6A 0.241(13) 0.094(7) 0.176(11) -0.021(7) 0.009(9) 0.001(8)
 C57A 0.240(13) 0.088(8) 0.172(11) -0.019(8) 0.012(10) 0.003(8)
 C58A 0.241(13) 0.089(8) 0.175(11) -0.020(8) 0.014(10) 0.003(8)
 C59A 0.243(13) 0.096(8) 0.181(11) -0.024(8) 0.012(10) 0.000(8)
 C60A 0.243(13) 0.097(8) 0.181(11) -0.024(7) 0.012(9) 0.002(8)

_geom_special_details
;
 All esds (except the esd in the dihedral angle between two l.s. planes)
 are estimated using the full covariance matrix.  The cell esds are taken
 into account individually in the estimation of esds in distances, angles
 and torsion angles; correlations between esds in cell parameters are only
 used when they are defined by crystal symmetry.  An approximate (isotropic)
 treatment of cell esds is used for estimating esds involving l.s. planes.
;
loop_
  _geom_bond_atom_site_label_1
  _geom_bond_atom_site_label_2
  _geom_bond_distance
  _geom_bond_site_symmetry_2
  _geom_bond_publ_flag
 Sb1 Sb2 2.7090(6) . ?
 Sb1 Mo1 2.8265(6) . ?
 Sb1 Ge1 2.6271(6) . ?
 Sb2 Mo1 2.8495(6) . ?
 Sb2 Ge2 2.6875(6) . ?
 Mo1 C42 2.341(5) . ?
 Mo1 C43 2.358(5) . ?
 Mo1 C44 2.360(6) . ?
 Mo1 C45 2.320(6) . ?
 Mo1 C46 2.374(5) . ?
 Mo1 C51 1.975(6) . ?
 Mo1 C52 1.943(5) . ?
 Mo2 Ge1 2.6242(6) . ?
 Mo2 Ge2 2.6208(7) . ?
 Mo2 C16 1.968(6) . ?
 Mo2 C17 1.965(6) . ?
 Mo2 C33 2.331(5) . ?
 Mo2 C34 2.350(5) . ?
 Mo2 C35 2.384(5) . ?
 Mo2 C36 2.324(5) . ?
 Mo2 C37 2.314(5) . ?
 Ge1 N1 2.020(4) . ?
 Ge1 N2 2.004(4) . ?
 Ge1 C5 2.470(5) . ?
 Ge2 N3 1.983(4) . ?
 Ge2 N4 2.028(4) . ?
 Ge2 C22 2.467(5) . ?
 O1 C17 1.157(6) . ?
 O2 C16 1.147(7) . ?
 O3 C51 1.148(7) . ?
 O4 C52 1.168(6) . ?
 N1 C1 1.493(7) . ?
 N1 C5 1.332(7) . ?
 N2 C5 1.330(7) . ?
 N2 C12 1.482(7) . ?
 N3 C22 1.334(7) . ?
 N3 C29 1.489(7) . ?
 N4 C18 1.486(7) . ?
 N4 C22 1.337(7) . ?
 C1 C2 1.516(8) . ?
 C1 C3 1.542(7) . ?
 C1 C4 1.548(8) . ?
 C2 H2A 0.9800 . ?
 C2 H2B 0.9800 . ?
 C2 H2C 0.9800 . ?
 C3 H3A 0.9800 . ?
 C3 H3B 0.9800 . ?
 C3 H3C 0.9800 . ?
 C4 H4A 0.9800 . ?
 C4 H4B 0.9800 . ?
 C4 H4C 0.9800 . ?
 C5 C6 1.500(7) . ?
 C6 C7 1.390(7) . ?
 C6 C11 1.392(8) . ?
 C7 H7 0.9500 . ?
 C7 C8 1.386(8) . ?
 C8 H8 0.9500 . ?
 C8 C9 1.382(8) . ?
 C9 H9 0.9500 . ?
 C9 C10 1.380(8) . ?
 C10 H10 0.9500 . ?
 C10 C11 1.393(8) . ?
 C11 H11 0.9500 . ?
 C12 C13 1.542(7) . ?
 C12 C14 1.526(7) . ?
 C12 C15 1.529(8) . ?
 C13 H13A 0.9800 . ?
 C13 H13B 0.9800 . ?
 C13 H13C 0.9800 . ?
 C14 H14A 0.9800 . ?
 C14 H14B 0.9800 . ?
 C14 H14C 0.9800 . ?
 C15 H15A 0.9800 . ?
 C15 H15B 0.9800 . ?
 C15 H15C 0.9800 . ?
 C18 C19 1.514(7) . ?
 C18 C20 1.534(8) . ?
 C18 C21 1.527(8) . ?
 C19 H19A 0.9800 . ?
 C19 H19B 0.9800 . ?
 C19 H19C 0.9800 . ?
 C20 H20A 0.9800 . ?
 C20 H20B 0.9800 . ?
 C20 H20C 0.9800 . ?
 C21 H21A 0.9800 . ?
 C21 H21B 0.9800 . ?
 C21 H21C 0.9800 . ?
 C22 C23 1.488(7) . ?
 C23 C24 1.378(7) . ?
 C23 C28 1.405(8) . ?
 C24 H24 0.9500 . ?
 C24 C25 1.397(8) . ?
 C25 H25 0.9500 . ?
 C25 C26 1.384(11) . ?
 C26 H26 0.9500 . ?
 C26 C27 1.359(10) . ?
 C27 H27 0.9500 . ?
 C27 C28 1.378(9) . ?
 C28 H28 0.9500 . ?
 C29 C30 1.525(8) . ?
 C29 C31 1.520(8) . ?
 C29 C32 1.540(7) . ?
 C30 H30A 0.9800 . ?
 C30 H30B 0.9800 . ?
 C30 H30C 0.9800 . ?
 C31 H31A 0.9800 . ?
 C31 H31B 0.9800 . ?
 C31 H31C 0.9800 . ?
 C32 H32A 0.9800 . ?
 C32 H32B 0.9800 . ?
 C32 H32C 0.9800 . ?
 C33 H33 0.9500 . ?
 C33 C34 1.427(8) . ?
 C33 C37 1.432(7) . ?
 C34 H34 0.9500 . ?
 C34 C35 1.414(7) . ?
 C35 C36 1.406(7) . ?
 C35 C38 1.524(8) . ?
 C36 H36 0.9500 . ?
 C36 C37 1.421(8) . ?
 C37 H37 0.9500 . ?
 C38 C39 1.543(7) . ?
 C38 C40 1.545(8) . ?
 C38 C41 1.518(8) . ?
 C39 H39A 0.9800 . ?
 C39 H39B 0.9800 . ?
 C39 H39C 0.9800 . ?
 C40 H40A 0.9800 . ?
 C40 H40B 0.9800 . ?
 C40 H40C 0.9800 . ?
 C41 H41A 0.9800 . ?
 C41 H41B 0.9800 . ?
 C41 H41C 0.9800 . ?
 C42 H42 0.9500 . ?
 C42 C43 1.418(9) . ?
 C42 C46 1.412(8) . ?
 C43 H43 0.9500 . ?
 C43 C44 1.389(10) . ?
 C44 H44 0.9500 . ?
 C44 C45 1.379(9) . ?
 C45 H45 0.9500 . ?
 C45 C46 1.414(8) . ?
 C46 C47 1.500(8) . ?
 C47 C48 1.526(9) . ?
 C47 C49 1.566(8) . ?
 C47 C50 1.540(10) . ?
 C48 H48A 0.9800 . ?
 C48 H48B 0.9800 . ?
 C48 H48C 0.9800 . ?
 C49 H49A 0.9800 . ?
 C49 H49B 0.9800 . ?
 C49 H49C 0.9800 . ?
 C50 H50A 0.9800 . ?
 C50 H50B 0.9800 . ?
 C50 H50C 0.9800 . ?
 O6 C57 1.449(13) . ?
 O6 C60 1.477(13) . ?
 C57 H57A 0.9900 . ?
 C57 H57B 0.9900 . ?
 C57 C58 1.472(12) . ?
 C58 H58A 0.9900 . ?
 C58 H58B 0.9900 . ?
 C58 C59 1.466(12) . ?
 C59 H59A 0.9900 . ?
 C59 H59B 0.9900 . ?
 C59 C60 1.463(12) . ?
 C60 H60A 0.9900 . ?
 C60 H60B 0.9900 . ?
 O5 C53 1.432(15) . ?
 O5 C56 1.420(15) . ?
 C53 H53A 0.9900 . ?
 C53 H53B 0.9900 . ?
 C53 C54 1.519(13) . ?
 C54 H54A 0.9900 . ?
 C54 H54B 0.9900 . ?
 C54 C55 1.513(13) . ?
 C55 H55A 0.9900 . ?
 C55 H55B 0.9900 . ?
 C55 C56 1.506(13) . ?
 C56 H56A 0.9900 . ?
 C56 H56B 0.9900 . ?
 O6A C57A 1.452(19) . ?
 O6A C60A 1.480(19) . ?
 C57A H57C 0.9900 . ?
 C57A H57D 0.9900 . ?
 C57A C58A 1.469(18) . ?
 C58A H58C 0.9900 . ?
 C58A H58D 0.9900 . ?
 C58A C59A 1.477(17) . ?
 C59A H59C 0.9900 . ?
 C59A H59D 0.9900 . ?
 C59A C60A 1.481(17) . ?
 C60A H60C 0.9900 . ?
 C60A H60D 0.9900 . ?

loop_
  _geom_angle_atom_site_label_1
  _geom_angle_atom_site_label_2
  _geom_angle_atom_site_label_3
  _geom_angle
  _geom_angle_site_symmetry_1
  _geom_angle_site_symmetry_3
  _geom_angle_publ_flag
 Sb2 Sb1 Mo1 61.922(15) . . ?
 Ge1 Sb1 Sb2 97.604(18) . . ?
 Ge1 Sb1 Mo1 114.728(19) . . ?
 Sb1 Sb2 Mo1 61.065(15) . . ?
 Ge2 Sb2 Sb1 93.847(18) . . ?
 Ge2 Sb2 Mo1 107.419(19) . . ?
 Sb1 Mo1 Sb2 57.013(15) . . ?
 C42 Mo1 Sb1 89.18(15) . . ?
 C42 Mo1 Sb2 135.45(15) . . ?
 C42 Mo1 C43 35.1(2) . . ?
 C42 Mo1 C44 57.8(2) . . ?
 C42 Mo1 C46 34.8(2) . . ?
 C43 Mo1 Sb1 79.45(17) . . ?
 C43 Mo1 Sb2 104.58(16) . . ?
 C43 Mo1 C44 34.2(2) . . ?
 C43 Mo1 C46 58.0(2) . . ?
 C44 Mo1 Sb1 105.81(17) . . ?
 C44 Mo1 Sb2 101.11(16) . . ?
 C44 Mo1 C46 57.9(2) . . ?
 C45 Mo1 Sb1 136.45(16) . . ?
 C45 Mo1 Sb2 127.36(15) . . ?
 C45 Mo1 C42 57.6(2) . . ?
 C45 Mo1 C43 57.1(2) . . ?
 C45 Mo1 C44 34.3(2) . . ?
 C45 Mo1 C46 35.04(19) . . ?
 C46 Mo1 Sb1 123.61(14) . . ?
 C46 Mo1 Sb2 159.02(13) . . ?
 C51 Mo1 Sb1 128.46(16) . . ?
 C51 Mo1 Sb2 73.92(17) . . ?
 C51 Mo1 C42 141.2(2) . . ?
 C51 Mo1 C43 131.6(2) . . ?
 C51 Mo1 C44 97.6(2) . . ?
 C51 Mo1 C45 84.8(2) . . ?
 C51 Mo1 C46 107.8(2) . . ?
 C52 Mo1 Sb1 93.04(17) . . ?
 C52 Mo1 Sb2 102.31(16) . . ?
 C52 Mo1 C42 108.1(2) . . ?
 C52 Mo1 C43 141.6(2) . . ?
 C52 Mo1 C44 155.5(2) . . ?
 C52 Mo1 C45 122.0(2) . . ?
 C52 Mo1 C46 98.6(2) . . ?
 C52 Mo1 C51 82.1(2) . . ?
 Ge2 Mo2 Ge1 76.59(2) . . ?
 C16 Mo2 Ge1 82.07(15) . . ?
 C16 Mo2 Ge2 107.98(16) . . ?
 C16 Mo2 C33 145.2(2) . . ?
 C16 Mo2 C34 109.8(2) . . ?
 C16 Mo2 C35 90.1(2) . . ?
 C16 Mo2 C36 105.4(2) . . ?
 C16 Mo2 C37 140.9(2) . . ?
 C17 Mo2 Ge1 135.06(15) . . ?
 C17 Mo2 Ge2 69.22(15) . . ?
 C17 Mo2 C16 81.7(2) . . ?
 C17 Mo2 C33 123.7(2) . . ?
 C17 Mo2 C34 143.58(19) . . ?
 C17 Mo2 C35 114.80(19) . . ?
 C17 Mo2 C36 86.00(19) . . ?
 C17 Mo2 C37 89.8(2) . . ?
 C33 Mo2 Ge1 91.67(12) . . ?
 C33 Mo2 Ge2 103.67(13) . . ?
 C33 Mo2 C34 35.5(2) . . ?
 C33 Mo2 C35 58.94(19) . . ?
 C34 Mo2 Ge1 81.35(12) . . ?
 C34 Mo2 Ge2 132.59(14) . . ?
 C34 Mo2 C35 34.75(18) . . ?
 C35 Mo2 Ge1 106.83(12) . . ?
 C35 Mo2 Ge2 161.94(14) . . ?
 C36 Mo2 Ge1 138.80(13) . . ?
 C36 Mo2 Ge2 134.35(14) . . ?
 C36 Mo2 C33 58.89(18) . . ?
 C36 Mo2 C34 57.80(18) . . ?
 C36 Mo2 C35 34.73(18) . . ?
 C37 Mo2 Ge1 127.20(13) . . ?
 C37 Mo2 Ge2 104.27(14) . . ?
 C37 Mo2 C33 35.92(18) . . ?
 C37 Mo2 C34 59.09(19) . . ?
 C37 Mo2 C35 59.17(19) . . ?
 C37 Mo2 C36 35.68(19) . . ?
 Mo2 Ge1 Sb1 134.13(3) . . ?
 N1 Ge1 Sb1 99.25(12) . . ?
 N1 Ge1 Mo2 119.22(12) . . ?
 N1 Ge1 C5 32.60(18) . . ?
 N2 Ge1 Sb1 97.78(12) . . ?
 N2 Ge1 Mo2 119.77(12) . . ?
 N2 Ge1 N1 65.11(18) . . ?
 N2 Ge1 C5 32.53(18) . . ?
 C5 Ge1 Sb1 99.19(11) . . ?
 C5 Ge1 Mo2 126.67(11) . . ?
 Mo2 Ge2 Sb2 136.01(2) . . ?
 N3 Ge2 Sb2 102.42(13) . . ?
 N3 Ge2 Mo2 116.94(13) . . ?
 N3 Ge2 N4 65.44(18) . . ?
 N3 Ge2 C22 32.65(18) . . ?
 N4 Ge2 Sb2 94.87(12) . . ?
 N4 Ge2 Mo2 118.19(12) . . ?
 N4 Ge2 C22 32.79(18) . . ?
 C22 Ge2 Sb2 99.72(12) . . ?
 C22 Ge2 Mo2 123.93(12) . . ?
 C1 N1 Ge1 135.5(4) . . ?
 C5 N1 Ge1 92.6(3) . . ?
 C5 N1 C1 128.0(4) . . ?
 C5 N2 Ge1 93.4(3) . . ?
 C5 N2 C12 129.1(4) . . ?
 C12 N2 Ge1 136.0(3) . . ?
 C22 N3 Ge2 94.0(3) . . ?
 C22 N3 C29 129.3(4) . . ?
 C29 N3 Ge2 135.2(4) . . ?
 C18 N4 Ge2 137.1(3) . . ?
 C22 N4 Ge2 92.0(3) . . ?
 C22 N4 C18 130.1(4) . . ?
 N1 C1 C2 107.8(4) . . ?
 N1 C1 C3 110.5(4) . . ?
 N1 C1 C4 111.2(5) . . ?
 C2 C1 C3 107.1(5) . . ?
 C2 C1 C4 110.3(5) . . ?
 C3 C1 C4 109.8(5) . . ?
 C1 C2 H2A 109.5 . . ?
 C1 C2 H2B 109.5 . . ?
 C1 C2 H2C 109.5 . . ?
 H2A C2 H2B 109.5 . . ?
 H2A C2 H2C 109.5 . . ?
 H2B C2 H2C 109.5 . . ?
 C1 C3 H3A 109.5 . . ?
 C1 C3 H3B 109.5 . . ?
 C1 C3 H3C 109.5 . . ?
 H3A C3 H3B 109.5 . . ?
 H3A C3 H3C 109.5 . . ?
 H3B C3 H3C 109.5 . . ?
 C1 C4 H4A 109.5 . . ?
 C1 C4 H4B 109.5 . . ?
 C1 C4 H4C 109.5 . . ?
 H4A C4 H4B 109.5 . . ?
 H4A C4 H4C 109.5 . . ?
 H4B C4 H4C 109.5 . . ?
 N1 C5 Ge1 54.8(3) . . ?
 N1 C5 C6 125.4(5) . . ?
 N2 C5 Ge1 54.1(3) . . ?
 N2 C5 N1 108.9(4) . . ?
 N2 C5 C6 125.5(5) . . ?
 C6 C5 Ge1 178.1(4) . . ?
 C7 C6 C5 123.3(5) . . ?
 C7 C6 C11 118.8(5) . . ?
 C11 C6 C5 117.8(5) . . ?
 C6 C7 H7 119.8 . . ?
 C8 C7 C6 120.5(5) . . ?
 C8 C7 H7 119.8 . . ?
 C7 C8 H8 119.8 . . ?
 C9 C8 C7 120.3(5) . . ?
 C9 C8 H8 119.8 . . ?
 C8 C9 H9 120.1 . . ?
 C10 C9 C8 119.8(5) . . ?
 C10 C9 H9 120.1 . . ?
 C9 C10 H10 120.0 . . ?
 C9 C10 C11 120.1(6) . . ?
 C11 C10 H10 120.0 . . ?
 C6 C11 C10 120.4(5) . . ?
 C6 C11 H11 119.8 . . ?
 C10 C11 H11 119.8 . . ?
 N2 C12 C13 111.2(4) . . ?
 N2 C12 C14 111.1(4) . . ?
 N2 C12 C15 106.8(4) . . ?
 C14 C12 C13 111.1(4) . . ?
 C14 C12 C15 109.0(4) . . ?
 C15 C12 C13 107.3(4) . . ?
 C12 C13 H13A 109.5 . . ?
 C12 C13 H13B 109.5 . . ?
 C12 C13 H13C 109.5 . . ?
 H13A C13 H13B 109.5 . . ?
 H13A C13 H13C 109.5 . . ?
 H13B C13 H13C 109.5 . . ?
 C12 C14 H14A 109.5 . . ?
 C12 C14 H14B 109.5 . . ?
 C12 C14 H14C 109.5 . . ?
 H14A C14 H14B 109.5 . . ?
 H14A C14 H14C 109.5 . . ?
 H14B C14 H14C 109.5 . . ?
 C12 C15 H15A 109.5 . . ?
 C12 C15 H15B 109.5 . . ?
 C12 C15 H15C 109.5 . . ?
 H15A C15 H15B 109.5 . . ?
 H15A C15 H15C 109.5 . . ?
 H15B C15 H15C 109.5 . . ?
 O2 C16 Mo2 173.0(5) . . ?
 O1 C17 Mo2 173.7(4) . . ?
 N4 C18 C19 105.5(4) . . ?
 N4 C18 C20 110.7(4) . . ?
 N4 C18 C21 111.9(4) . . ?
 C19 C18 C20 109.9(5) . . ?
 C19 C18 C21 109.1(5) . . ?
 C21 C18 C20 109.7(5) . . ?
 C18 C19 H19A 109.5 . . ?
 C18 C19 H19B 109.5 . . ?
 C18 C19 H19C 109.5 . . ?
 H19A C19 H19B 109.5 . . ?
 H19A C19 H19C 109.5 . . ?
 H19B C19 H19C 109.5 . . ?
 C18 C20 H20A 109.5 . . ?
 C18 C20 H20B 109.5 . . ?
 C18 C20 H20C 109.5 . . ?
 H20A C20 H20B 109.5 . . ?
 H20A C20 H20C 109.5 . . ?
 H20B C20 H20C 109.5 . . ?
 C18 C21 H21A 109.5 . . ?
 C18 C21 H21B 109.5 . . ?
 C18 C21 H21C 109.5 . . ?
 H21A C21 H21B 109.5 . . ?
 H21A C21 H21C 109.5 . . ?
 H21B C21 H21C 109.5 . . ?
 N3 C22 Ge2 53.3(3) . . ?
 N3 C22 N4 108.5(5) . . ?
 N3 C22 C23 126.1(5) . . ?
 N4 C22 Ge2 55.2(3) . . ?
 N4 C22 C23 125.3(5) . . ?
 C23 C22 Ge2 176.1(4) . . ?
 C24 C23 C22 122.0(5) . . ?
 C24 C23 C28 119.8(5) . . ?
 C28 C23 C22 118.2(5) . . ?
 C23 C24 H24 120.4 . . ?
 C23 C24 C25 119.3(6) . . ?
 C25 C24 H24 120.4 . . ?
 C24 C25 H25 119.8 . . ?
 C26 C25 C24 120.5(6) . . ?
 C26 C25 H25 119.8 . . ?
 C25 C26 H26 120.1 . . ?
 C27 C26 C25 119.8(6) . . ?
 C27 C26 H26 120.1 . . ?
 C26 C27 H27 119.5 . . ?
 C26 C27 C28 121.1(6) . . ?
 C28 C27 H27 119.5 . . ?
 C23 C28 H28 120.3 . . ?
 C27 C28 C23 119.5(6) . . ?
 C27 C28 H28 120.3 . . ?
 N3 C29 C30 105.7(4) . . ?
 N3 C29 C31 112.2(5) . . ?
 N3 C29 C32 109.9(4) . . ?
 C30 C29 C32 110.0(5) . . ?
 C31 C29 C30 109.3(5) . . ?
 C31 C29 C32 109.7(4) . . ?
 C29 C30 H30A 109.5 . . ?
 C29 C30 H30B 109.5 . . ?
 C29 C30 H30C 109.5 . . ?
 H30A C30 H30B 109.5 . . ?
 H30A C30 H30C 109.5 . . ?
 H30B C30 H30C 109.5 . . ?
 C29 C31 H31A 109.5 . . ?
 C29 C31 H31B 109.5 . . ?
 C29 C31 H31C 109.5 . . ?
 H31A C31 H31B 109.5 . . ?
 H31A C31 H31C 109.5 . . ?
 H31B C31 H31C 109.5 . . ?
 C29 C32 H32A 109.5 . . ?
 C29 C32 H32B 109.5 . . ?
 C29 C32 H32C 109.5 . . ?
 H32A C32 H32B 109.5 . . ?
 H32A C32 H32C 109.5 . . ?
 H32B C32 H32C 109.5 . . ?
 Mo2 C33 H33 121.0 . . ?
 C34 C33 Mo2 73.0(3) . . ?
 C34 C33 H33 126.5 . . ?
 C34 C33 C37 107.1(5) . . ?
 C37 C33 Mo2 71.4(3) . . ?
 C37 C33 H33 126.5 . . ?
 Mo2 C34 H34 120.9 . . ?
 C33 C34 Mo2 71.5(3) . . ?
 C33 C34 H34 125.3 . . ?
 C35 C34 Mo2 73.9(3) . . ?
 C35 C34 C33 109.5(5) . . ?
 C35 C34 H34 125.3 . . ?
 C34 C35 Mo2 71.3(3) . . ?
 C34 C35 C38 125.5(5) . . ?
 C36 C35 Mo2 70.3(3) . . ?
 C36 C35 C34 106.5(5) . . ?
 C36 C35 C38 127.2(4) . . ?
 C38 C35 Mo2 131.3(4) . . ?
 Mo2 C36 H36 120.0 . . ?
 C35 C36 Mo2 75.0(3) . . ?
 C35 C36 H36 124.8 . . ?
 C35 C36 C37 110.3(4) . . ?
 C37 C36 Mo2 71.8(3) . . ?
 C37 C36 H36 124.8 . . ?
 Mo2 C37 H37 120.0 . . ?
 C33 C37 Mo2 72.7(3) . . ?
 C33 C37 H37 126.7 . . ?
 C36 C37 Mo2 72.5(3) . . ?
 C36 C37 C33 106.7(5) . . ?
 C36 C37 H37 126.7 . . ?
 C35 C38 C39 112.1(4) . . ?
 C35 C38 C40 105.8(5) . . ?
 C39 C38 C40 108.2(5) . . ?
 C41 C38 C35 111.9(5) . . ?
 C41 C38 C39 108.8(5) . . ?
 C41 C38 C40 109.9(5) . . ?
 C38 C39 H39A 109.5 . . ?
 C38 C39 H39B 109.5 . . ?
 C38 C39 H39C 109.5 . . ?
 H39A C39 H39B 109.5 . . ?
 H39A C39 H39C 109.5 . . ?
 H39B C39 H39C 109.5 . . ?
 C38 C40 H40A 109.5 . . ?
 C38 C40 H40B 109.5 . . ?
 C38 C40 H40C 109.5 . . ?
 H40A C40 H40B 109.5 . . ?
 H40A C40 H40C 109.5 . . ?
 H40B C40 H40C 109.5 . . ?
 C38 C41 H41A 109.5 . . ?
 C38 C41 H41B 109.5 . . ?
 C38 C41 H41C 109.5 . . ?
 H41A C41 H41B 109.5 . . ?
 H41A C41 H41C 109.5 . . ?
 H41B C41 H41C 109.5 . . ?
 Mo1 C42 H42 119.1 . . ?
 C43 C42 Mo1 73.1(3) . . ?
 C43 C42 H42 125.8 . . ?
 C46 C42 Mo1 73.9(3) . . ?
 C46 C42 H42 125.8 . . ?
 C46 C42 C43 108.4(6) . . ?
 Mo1 C43 H43 121.0 . . ?
 C42 C43 Mo1 71.8(3) . . ?
 C42 C43 H43 126.0 . . ?
 C44 C43 Mo1 73.0(3) . . ?
 C44 C43 C42 108.0(6) . . ?
 C44 C43 H43 126.0 . . ?
 Mo1 C44 H44 121.5 . . ?
 C43 C44 Mo1 72.8(3) . . ?
 C43 C44 H44 126.1 . . ?
 C45 C44 Mo1 71.3(3) . . ?
 C45 C44 C43 107.7(6) . . ?
 C45 C44 H44 126.1 . . ?
 Mo1 C45 H45 117.9 . . ?
 C44 C45 Mo1 74.5(4) . . ?
 C44 C45 H45 124.8 . . ?
 C44 C45 C46 110.4(6) . . ?
 C46 C45 Mo1 74.6(3) . . ?
 C46 C45 H45 124.8 . . ?
 C42 C46 Mo1 71.3(3) . . ?
 C42 C46 C45 105.4(5) . . ?
 C42 C46 C47 126.1(5) . . ?
 C45 C46 Mo1 70.4(3) . . ?
 C45 C46 C47 127.7(6) . . ?
 C47 C46 Mo1 130.7(3) . . ?
 C46 C47 C48 113.0(5) . . ?
 C46 C47 C49 106.4(5) . . ?
 C46 C47 C50 110.9(6) . . ?
 C48 C47 C49 107.8(6) . . ?
 C48 C47 C50 109.2(5) . . ?
 C50 C47 C49 109.5(6) . . ?
 C47 C48 H48A 109.5 . . ?
 C47 C48 H48B 109.5 . . ?
 C47 C48 H48C 109.5 . . ?
 H48A C48 H48B 109.5 . . ?
 H48A C48 H48C 109.5 . . ?
 H48B C48 H48C 109.5 . . ?
 C47 C49 H49A 109.5 . . ?
 C47 C49 H49B 109.5 . . ?
 C47 C49 H49C 109.5 . . ?
 H49A C49 H49B 109.5 . . ?
 H49A C49 H49C 109.5 . . ?
 H49B C49 H49C 109.5 . . ?
 C47 C50 H50A 109.5 . . ?
 C47 C50 H50B 109.5 . . ?
 C47 C50 H50C 109.5 . . ?
 H50A C50 H50B 109.5 . . ?
 H50A C50 H50C 109.5 . . ?
 H50B C50 H50C 109.5 . . ?
 O3 C51 Mo1 173.3(5) . . ?
 O4 C52 Mo1 174.5(5) . . ?
 C57 O6 C60 103.6(14) . . ?
 O6 C57 H57A 110.0 . . ?
 O6 C57 H57B 110.0 . . ?
 O6 C57 C58 108.3(13) . . ?
 H57A C57 H57B 108.4 . . ?
 C58 C57 H57A 110.0 . . ?
 C58 C57 H57B 110.0 . . ?
 C57 C58 H58A 110.0 . . ?
 C57 C58 H58B 110.0 . . ?
 H58A C58 H58B 108.4 . . ?
 C59 C58 C57 108.6(11) . . ?
 C59 C58 H58A 110.0 . . ?
 C59 C58 H58B 110.0 . . ?
 C58 C59 H59A 110.9 . . ?
 C58 C59 H59B 110.9 . . ?
 H59A C59 H59B 108.9 . . ?
 C60 C59 C58 104.3(11) . . ?
 C60 C59 H59A 110.9 . . ?
 C60 C59 H59B 110.9 . . ?
 O6 C60 H60A 109.7 . . ?
 O6 C60 H60B 109.7 . . ?
 C59 C60 O6 109.7(13) . . ?
 C59 C60 H60A 109.7 . . ?
 C59 C60 H60B 109.7 . . ?
 H60A C60 H60B 108.2 . . ?
 C56 O5 C53 101.4(18) . . ?
 O5 C53 H53A 109.0 . . ?
 O5 C53 H53B 109.0 . . ?
 O5 C53 C54 112.8(15) . . ?
 H53A C53 H53B 107.8 . . ?
 C54 C53 H53A 109.0 . . ?
 C54 C53 H53B 109.0 . . ?
 C53 C54 H54A 110.9 . . ?
 C53 C54 H54B 110.9 . . ?
 H54A C54 H54B 108.9 . . ?
 C55 C54 C53 104.3(11) . . ?
 C55 C54 H54A 110.9 . . ?
 C55 C54 H54B 110.9 . . ?
 C54 C55 H55A 111.4 . . ?
 C54 C55 H55B 111.4 . . ?
 H55A C55 H55B 109.3 . . ?
 C56 C55 C54 101.6(11) . . ?
 C56 C55 H55A 111.4 . . ?
 C56 C55 H55B 111.4 . . ?
 O5 C56 C55 114.0(17) . . ?
 O5 C56 H56A 108.8 . . ?
 O5 C56 H56B 108.8 . . ?
 C55 C56 H56A 108.8 . . ?
 C55 C56 H56B 108.8 . . ?
 H56A C56 H56B 107.7 . . ?
 C57A O6A C60A 99(2) . . ?
 O6A C57A H57C 110.7 . . ?
 O6A C57A H57D 110.7 . . ?
 O6A C57A C58A 105(2) . . ?
 H57C C57A H57D 108.8 . . ?
 C58A C57A H57C 110.7 . . ?
 C58A C57A H57D 110.7 . . ?
 C57A C58A H58C 111.2 . . ?
 C57A C58A H58D 111.2 . . ?
 C57A C58A C59A 103.0(18) . . ?
 H58C C58A H58D 109.1 . . ?
 C59A C58A H58C 111.2 . . ?
 C59A C58A H58D 111.2 . . ?
 C58A C59A H59C 111.0 . . ?
 C58A C59A H59D 111.0 . . ?
 C58A C59A C60A 103.7(15) . . ?
 H59C C59A H59D 109.0 . . ?
 C60A C59A H59C 111.0 . . ?
 C60A C59A H59D 111.0 . . ?
 O6A C60A C59A 109(2) . . ?
 O6A C60A H60C 109.8 . . ?
 O6A C60A H60D 109.8 . . ?
 C59A C60A H60C 109.8 . . ?
 C59A C60A H60D 109.8 . . ?
 H60C C60A H60D 108.2 . . ?

loop_
  _geom_torsion_atom_site_label_1
  _geom_torsion_atom_site_label_2
  _geom_torsion_atom_site_label_3
  _geom_torsion_atom_site_label_4
  _geom_torsion
  _geom_torsion_site_symmetry_1
  _geom_torsion_site_symmetry_2
  _geom_torsion_site_symmetry_3
  _geom_torsion_site_symmetry_4
  _geom_torsion_publ_flag
 Mo1 C42 C43 C44 64.5(4) . . . . ?
 Mo1 C42 C46 C45 -62.6(4) . . . . ?
 Mo1 C42 C46 C47 127.3(5) . . . . ?
 Mo1 C43 C44 C45 63.1(4) . . . . ?
 Mo1 C44 C45 C46 66.6(4) . . . . ?
 Mo1 C45 C46 C42 63.2(4) . . . . ?
 Mo1 C45 C46 C47 -126.8(5) . . . . ?
 Mo1 C46 C47 C48 43.8(8) . . . . ?
 Mo1 C46 C47 C49 161.8(5) . . . . ?
 Mo1 C46 C47 C50 -79.2(6) . . . . ?
 Mo2 C33 C34 C35 -64.7(4) . . . . ?
 Mo2 C33 C37 C36 65.1(3) . . . . ?
 Mo2 C34 C35 C36 -61.9(4) . . . . ?
 Mo2 C34 C35 C38 127.9(5) . . . . ?
 Mo2 C35 C36 C37 -63.6(4) . . . . ?
 Mo2 C35 C38 C39 53.2(6) . . . . ?
 Mo2 C35 C38 C40 170.9(4) . . . . ?
 Mo2 C35 C38 C41 -69.4(6) . . . . ?
 Mo2 C36 C37 C33 -65.2(3) . . . . ?
 Ge1 N1 C1 C2 13.2(7) . . . . ?
 Ge1 N1 C1 C3 -103.5(5) . . . . ?
 Ge1 N1 C1 C4 134.2(4) . . . . ?
 Ge1 N1 C5 N2 -2.5(4) . . . . ?
 Ge1 N1 C5 C6 -177.7(4) . . . . ?
 Ge1 N2 C5 N1 2.5(4) . . . . ?
 Ge1 N2 C5 C6 177.7(4) . . . . ?
 Ge1 N2 C12 C13 106.5(5) . . . . ?
 Ge1 N2 C12 C14 -129.1(4) . . . . ?
 Ge1 N2 C12 C15 -10.3(6) . . . . ?
 Ge2 N3 C22 N4 1.5(4) . . . . ?
 Ge2 N3 C22 C23 -175.2(4) . . . . ?
 Ge2 N3 C29 C30 20.2(7) . . . . ?
 Ge2 N3 C29 C31 139.2(4) . . . . ?
 Ge2 N3 C29 C32 -98.4(5) . . . . ?
 Ge2 N4 C18 C19 20.1(7) . . . . ?
 Ge2 N4 C18 C20 -98.7(5) . . . . ?
 Ge2 N4 C18 C21 138.6(4) . . . . ?
 Ge2 N4 C22 N3 -1.5(4) . . . . ?
 Ge2 N4 C22 C23 175.3(4) . . . . ?
 N1 C5 C6 C7 -95.3(7) . . . . ?
 N1 C5 C6 C11 87.1(7) . . . . ?
 N2 C5 C6 C7 90.3(7) . . . . ?
 N2 C5 C6 C11 -87.3(7) . . . . ?
 N3 C22 C23 C24 -94.6(7) . . . . ?
 N3 C22 C23 C28 84.9(7) . . . . ?
 N4 C22 C23 C24 89.2(7) . . . . ?
 N4 C22 C23 C28 -91.2(7) . . . . ?
 C1 N1 C5 Ge1 -160.3(6) . . . . ?
 C1 N1 C5 N2 -162.8(5) . . . . ?
 C1 N1 C5 C6 22.0(8) . . . . ?
 C5 N1 C1 C2 164.5(5) . . . . ?
 C5 N1 C1 C3 47.7(7) . . . . ?
 C5 N1 C1 C4 -74.5(6) . . . . ?
 C5 N2 C12 C13 -54.9(7) . . . . ?
 C5 N2 C12 C14 69.5(6) . . . . ?
 C5 N2 C12 C15 -171.7(5) . . . . ?
 C5 C6 C7 C8 -178.7(5) . . . . ?
 C5 C6 C11 C10 177.5(5) . . . . ?
 C6 C7 C8 C9 1.0(9) . . . . ?
 C7 C6 C11 C10 -0.2(8) . . . . ?
 C7 C8 C9 C10 0.4(9) . . . . ?
 C8 C9 C10 C11 -1.7(9) . . . . ?
 C9 C10 C11 C6 1.6(9) . . . . ?
 C11 C6 C7 C8 -1.1(8) . . . . ?
 C12 N2 C5 Ge1 167.2(6) . . . . ?
 C12 N2 C5 N1 169.7(5) . . . . ?
 C12 N2 C5 C6 -15.1(8) . . . . ?
 C18 N4 C22 Ge2 -170.7(6) . . . . ?
 C18 N4 C22 N3 -172.2(5) . . . . ?
 C18 N4 C22 C23 4.6(8) . . . . ?
 C22 N3 C29 C30 -177.5(5) . . . . ?
 C22 N3 C29 C31 -58.5(7) . . . . ?
 C22 N3 C29 C32 63.8(7) . . . . ?
 C22 N4 C18 C19 -173.6(5) . . . . ?
 C22 N4 C18 C20 67.5(7) . . . . ?
 C22 N4 C18 C21 -55.1(7) . . . . ?
 C22 C23 C24 C25 -179.9(6) . . . . ?
 C22 C23 C28 C27 -179.3(6) . . . . ?
 C23 C24 C25 C26 -2.0(10) . . . . ?
 C24 C23 C28 C27 0.3(9) . . . . ?
 C24 C25 C26 C27 2.7(11) . . . . ?
 C25 C26 C27 C28 -1.9(11) . . . . ?
 C26 C27 C28 C23 0.4(11) . . . . ?
 C28 C23 C24 C25 0.6(9) . . . . ?
 C29 N3 C22 Ge2 -167.6(6) . . . . ?
 C29 N3 C22 N4 -166.1(5) . . . . ?
 C29 N3 C22 C23 17.2(8) . . . . ?
 C33 C34 C35 Mo2 63.1(4) . . . . ?
 C33 C34 C35 C36 1.2(6) . . . . ?
 C33 C34 C35 C38 -168.9(5) . . . . ?
 C34 C33 C37 Mo2 -64.7(3) . . . . ?
 C34 C33 C37 C36 0.4(5) . . . . ?
 C34 C35 C36 Mo2 62.6(4) . . . . ?
 C34 C35 C36 C37 -1.0(6) . . . . ?
 C34 C35 C38 C39 -42.7(7) . . . . ?
 C34 C35 C38 C40 75.0(6) . . . . ?
 C34 C35 C38 C41 -165.4(5) . . . . ?
 C35 C36 C37 Mo2 65.6(4) . . . . ?
 C35 C36 C37 C33 0.4(6) . . . . ?
 C36 C35 C38 C39 149.2(5) . . . . ?
 C36 C35 C38 C40 -93.1(6) . . . . ?
 C36 C35 C38 C41 26.5(8) . . . . ?
 C37 C33 C34 Mo2 63.7(3) . . . . ?
 C37 C33 C34 C35 -1.0(6) . . . . ?
 C38 C35 C36 Mo2 -127.5(5) . . . . ?
 C38 C35 C36 C37 168.9(5) . . . . ?
 C42 C43 C44 Mo1 -63.7(4) . . . . ?
 C42 C43 C44 C45 -0.6(6) . . . . ?
 C42 C46 C47 C48 -52.2(8) . . . . ?
 C42 C46 C47 C49 65.8(7) . . . . ?
 C42 C46 C47 C50 -175.2(5) . . . . ?
 C43 C42 C46 Mo1 65.4(4) . . . . ?
 C43 C42 C46 C45 2.8(6) . . . . ?
 C43 C42 C46 C47 -167.3(5) . . . . ?
 C43 C44 C45 Mo1 -64.1(4) . . . . ?
 C43 C44 C45 C46 2.4(7) . . . . ?
 C44 C45 C46 Mo1 -66.5(4) . . . . ?
 C44 C45 C46 C42 -3.3(6) . . . . ?
 C44 C45 C46 C47 166.7(5) . . . . ?
 C45 C46 C47 C48 139.8(6) . . . . ?
 C45 C46 C47 C49 -102.1(7) . . . . ?
 C45 C46 C47 C50 16.9(8) . . . . ?
 C46 C42 C43 Mo1 -65.9(4) . . . . ?
 C46 C42 C43 C44 -1.5(6) . . . . ?
 O6 C57 C58 C59 -9(4) . . . . ?
 C57 O6 C60 C59 -24(3) . . . . ?
 C57 C58 C59 C60 -6(4) . . . . ?
 C58 C59 C60 O6 19(4) . . . . ?
 C60 O6 C57 C58 20(3) . . . . ?
 O5 C53 C54 C55 4(4) . . . . ?
 C53 O5 C56 C55 25(3) . . . . ?
 C53 C54 C55 C56 10(4) . . . . ?
 C54 C55 C56 O5 -23(4) . . . . ?
 C56 O5 C53 C54 -17(4) . . . . ?
 O6A C57A C58A C59A -42(5) . . . . ?
 C57A O6A C60A C59A -27(6) . . . . ?
 C57A C58A C59A C60A 23(6) . . . . ?
 C58A C59A C60A O6A 2(6) . . . . ?
 C60A O6A C57A C58A 42(5) . . . . ?

_shelx_res_file
;
TITL sm101c_a.res in P-1
    sm101c.res
    created by SHELXL-2019/2 at 19:39:14 on 02-Sep-2024
REM Old TITL SM101C
REM SHELXT solution in P-1: R1 0.146, Rweak 0.004, Alpha 0.060
REM <I/s> 0.000 for 0 systematic absences, Orientation as input
REM Formula found by SHELXT: C52 Ge2 Mo2 N4 O4 Sb2
CELL 0.71073 12.1886 16.4043 16.5887 73.331 77.73 88.912
ZERR 2 0.0006 0.0009 0.0009 0.004 0.004 0.004
LATT 1
SFAC C H Ge Mo N O Sb
UNIT 116 168 4 4 8 11 4
DFIX 1.44 O6 C60 O6 C57
SIMU 0.005 0.01 2 C42 > C46
DANG 2.38 O6 C59 O6 C58 C60 C58 C59 C57
DFIX 1.53 C60 C59 C58 C57
DFIX 1.54 C59 C58
SADI C60 C59 C59 C58 C58 C57
SADI O6 C60 O6 C57
SADI 0.04 O6 C59 O6 C58
SADI 0.04 C59 C57 C60 C58
SIMU O6 > C60
RIGU O6 > C60
DFIX 1.44 O5 C56 O5 C53
DANG 2.38 O5 C55 O5 C54 C56 C54 C55 C53
DFIX 1.53 C56 C55 C54 C53
DFIX 1.54 C55 C54
SADI C56 C55 C55 C54 C54 C53
SADI O5 C56 O5 C53
SADI 0.04 O5 C55 O5 C54
SADI 0.04 C55 C53 C56 C54
RIGU O5 > C56
SIMU 0.01 0.02 2 O5 > C56
SADI O6 C60 O6A C60A
SADI O6 C57 O6A C57A
SADI C60 C59 C60A C59A
SADI C59 C58 C59A C58A
SADI C58 C57 C58A C57A
SADI 0.04 O6 C59 O6A C59A
SADI 0.04 O6 C58 O6A C58A
SADI 0.04 C60 C58 C60A C58A
SADI 0.04 C60 C57 C60A C57A
SADI 0.04 C59 C57 C59A C57A
SIMU 0.01 0.02 2 O6 > C60 O6A > C60A
SIMU 0.005 0.01 2 C33 C35 > C37

L.S. 4 0 0
PLAN  20
SIZE 0.103 0.104 0.278
TEMP -163.15
CONF
BOND
list 4
MORE -1
BOND $H
fmap 2 53
acta
OMIT -3 52
REM <olex2.extras>
REM <HklSrc "%.\\SM101cLANA.hkl">
REM </olex2.extras>

WGHT    0.114100
FVAR       0.27630   0.68530
SB1   7    0.731888    0.663677    0.725256    11.00000    0.02323    0.03629 =
         0.03030   -0.01184   -0.01740   -0.00341
SB2   7    0.526312    0.645473    0.831905    11.00000    0.02772    0.03380 =
         0.02687   -0.01534   -0.01446    0.00262
MO1   4    0.645632    0.496938    0.819529    11.00000    0.02398    0.03201 =
         0.02708   -0.01392   -0.01578    0.00130
MO2   4    0.473244    0.731530    0.533538    11.00000    0.01734    0.02780 =
         0.02517   -0.01351   -0.01246   -0.00108
GE1   3    0.667245    0.726217    0.579155    11.00000    0.01690    0.02817 =
         0.02618   -0.01323   -0.01182   -0.00192
GE2   3    0.416802    0.688742    0.702214    11.00000    0.01843    0.02879 =
         0.02586   -0.01228   -0.01074   -0.00249
O1    6    0.235772    0.798153    0.587693    11.00000    0.02446    0.04781 =
         0.03897   -0.02240   -0.01618    0.00730
O2    6    0.528759    0.926565    0.461307    11.00000    0.03959    0.03140 =
         0.03724   -0.01356   -0.01759   -0.00238
O3    6    0.400186    0.427657    0.909486    11.00000    0.02688    0.05518 =
         0.04004   -0.01561   -0.00921   -0.00762
O4    6    0.576598    0.455805    0.665057    11.00000    0.03632    0.03823 =
         0.03481   -0.01515   -0.02321   -0.00290
N1    5    0.807761    0.709412    0.496779    11.00000    0.01866    0.03089 =
         0.03075   -0.01627   -0.01239    0.00044
N2    5    0.775616    0.827474    0.529706    11.00000    0.01848    0.03249 =
         0.02559   -0.01228   -0.01060   -0.00340
N3    5    0.266739    0.631133    0.757391    11.00000    0.02276    0.02875 =
         0.02983   -0.00980   -0.01239   -0.00263
N4    5    0.304027    0.759716    0.757878    11.00000    0.02242    0.03023 =
         0.02466   -0.00987   -0.01018   -0.00002
C1    1    0.869187    0.634511    0.479525    11.00000    0.02143    0.03281 =
         0.04320   -0.02035   -0.01614    0.00190
C2    1    0.792559    0.555765    0.525183    11.00000    0.02140    0.03473 =
         0.05008   -0.01724   -0.01392   -0.00256
AFIX 137
H2A   2    0.777682    0.547074    0.587556    11.00000   -1.50000
H2B   2    0.828944    0.506039    0.511739    11.00000   -1.50000
H2C   2    0.721518    0.563281    0.505767    11.00000   -1.50000
AFIX   0
C3    1    0.974863    0.622329    0.518196    11.00000    0.02406    0.03517 =
         0.06454   -0.02023   -0.02318    0.00333
AFIX 137
H3A   2    1.032493    0.666450    0.483041    11.00000   -1.50000
H3B   2    1.003806    0.566032    0.518942    11.00000   -1.50000
H3C   2    0.955443    0.626763    0.577178    11.00000   -1.50000
AFIX   0
C4    1    0.902781    0.644672    0.381623    11.00000    0.03771    0.03528 =
         0.04209   -0.02089   -0.00675   -0.00316
AFIX 137
H4A   2    0.835147    0.650954    0.357681    11.00000   -1.50000
H4B   2    0.941406    0.594176    0.372204    11.00000   -1.50000
H4C   2    0.953051    0.695317    0.353022    11.00000   -1.50000
AFIX   0
C5    1    0.849871    0.787267    0.485280    11.00000    0.01947    0.03651 =
         0.02334   -0.01217   -0.01365   -0.00272
C6    1    0.958825    0.825777    0.425926    11.00000    0.01762    0.02779 =
         0.03082   -0.01616   -0.00740    0.00185
C7    1    1.059531    0.824242    0.452902    11.00000    0.01883    0.03476 =
         0.03728   -0.01840   -0.01162    0.00087
AFIX  43
H7    2    1.061574    0.796760    0.511332    11.00000   -1.20000
AFIX   0
C8    1    1.156931    0.862497    0.395204    11.00000    0.02279    0.03510 =
         0.03901   -0.01953   -0.00986   -0.00276
AFIX  43
H8    2    1.225551    0.860279    0.414078    11.00000   -1.20000
AFIX   0
C9    1    1.154765    0.903860    0.310343    11.00000    0.02206    0.03879 =
         0.04071   -0.02177   -0.00355   -0.00495
AFIX  43
H9    2    1.221803    0.929703    0.270880    11.00000   -1.20000
AFIX   0
C10   1    1.054930    0.907500    0.283122    11.00000    0.03146    0.04238 =
         0.03368   -0.01880   -0.00662   -0.00035
AFIX  43
H10   2    1.052796    0.937232    0.225221    11.00000   -1.20000
AFIX   0
C11   1    0.957286    0.867652    0.340406    11.00000    0.02666    0.04272 =
         0.03281   -0.02006   -0.01028   -0.00301
AFIX  43
H11   2    0.889170    0.869063    0.320974    11.00000   -1.20000
AFIX   0
C12   1    0.789995    0.909366    0.548154    11.00000    0.01806    0.02739 =
         0.03339   -0.01286   -0.01029   -0.00346
C13   1    0.890309    0.908530    0.591402    11.00000    0.02419    0.04341 =
         0.04060   -0.02722   -0.01543   -0.00032
AFIX 137
H13A  2    0.886428    0.956310    0.616167    11.00000   -1.50000
H13B  2    0.960707    0.913917    0.548346    11.00000   -1.50000
H13C  2    0.887562    0.854833    0.637186    11.00000   -1.50000
AFIX   0
C14   1    0.802201    0.984250    0.466581    11.00000    0.02667    0.03174 =
         0.03331   -0.01273   -0.00683   -0.00428
AFIX 137
H14A  2    0.740772    0.980666    0.437861    11.00000   -1.50000
H14B  2    0.874328    0.982361    0.427627    11.00000   -1.50000
H14C  2    0.799339    1.037802    0.481884    11.00000   -1.50000
AFIX   0
C15   1    0.683929    0.918663    0.612708    11.00000    0.02519    0.03605 =
         0.03539   -0.01938   -0.01406   -0.00208
AFIX 137
H15A  2    0.693637    0.968733    0.631936    11.00000   -1.50000
H15B  2    0.670743    0.867622    0.662463    11.00000   -1.50000
H15C  2    0.619445    0.925592    0.585088    11.00000   -1.50000
AFIX   0
C16   1    0.513073    0.854401    0.491301    11.00000    0.02006    0.03340 =
         0.03397   -0.01862   -0.00995    0.00117
C17   1    0.324926    0.773257    0.572268    11.00000    0.02596    0.03189 =
         0.02627   -0.01546   -0.01401    0.00205
C18   1    0.305315    0.841769    0.778969    11.00000    0.02355    0.02878 =
         0.03223   -0.01593   -0.00696   -0.00079
C19   1    0.411170    0.890517    0.721408    11.00000    0.03543    0.02875 =
         0.04346   -0.01874    0.00221   -0.00639
AFIX 137
H19A  2    0.476546    0.856626    0.731808    11.00000   -1.50000
H19B  2    0.418821    0.944576    0.734246    11.00000   -1.50000
H19C  2    0.406643    0.901896    0.660921    11.00000   -1.50000
AFIX   0
C20   1    0.309556    0.826448    0.873891    11.00000    0.03284    0.04265 =
         0.03313   -0.02021   -0.01081    0.00075
AFIX 137
H20A  2    0.319344    0.881191    0.884832    11.00000   -1.50000
H20B  2    0.372789    0.790960    0.886801    11.00000   -1.50000
H20C  2    0.239244    0.797405    0.910690    11.00000   -1.50000
AFIX   0
C21   1    0.203537    0.893423    0.759635    11.00000    0.03351    0.03125 =
         0.04286   -0.01327   -0.00537    0.00012
AFIX 137
H21A  2    0.190533    0.891615    0.703857    11.00000   -1.50000
H21B  2    0.217667    0.952631    0.757726    11.00000   -1.50000
H21C  2    0.137110    0.869165    0.804918    11.00000   -1.50000
AFIX   0
C22   1    0.224909    0.696721    0.784574    11.00000    0.02256    0.02830 =
         0.02674   -0.00696   -0.01354   -0.00221
C23   1    0.111740    0.698316    0.839676    11.00000    0.02164    0.03194 =
         0.02608   -0.00921   -0.00916   -0.00691
C24   1    0.020837    0.729541    0.805105    11.00000    0.02146    0.04871 =
         0.03580   -0.02103   -0.01425    0.00154
AFIX  43
H24   2    0.028825    0.750900    0.744436    11.00000   -1.20000
AFIX   0
C25   1   -0.083220    0.729432    0.860294    11.00000    0.02278    0.08454 =
         0.06416   -0.05551   -0.01723    0.00219
AFIX  43
H25   2   -0.145727    0.752536    0.837073    11.00000   -1.20000
AFIX   0
C26   1   -0.095849    0.695899    0.948553    11.00000    0.02840    0.08996 =
         0.06425   -0.05596    0.00618   -0.02095
AFIX  43
H26   2   -0.167516    0.693762    0.985594    11.00000   -1.20000
AFIX   0
C27   1   -0.005443    0.666023    0.982107    11.00000    0.05237    0.07048 =
         0.03396   -0.01565   -0.00087   -0.02693
AFIX  43
H27   2   -0.014150    0.644660    1.042839    11.00000   -1.20000
AFIX   0
C28   1    0.098631    0.666217    0.929475    11.00000    0.03044    0.05504 =
         0.02672   -0.01170   -0.00994   -0.00824
AFIX  43
H28   2    0.161030    0.644810    0.953728    11.00000   -1.20000
AFIX   0
C29   1    0.207054    0.554121    0.754274    11.00000    0.02635    0.03452 =
         0.03086   -0.01122   -0.01479   -0.00670
C30   1    0.298595    0.499760    0.721133    11.00000    0.03242    0.03161 =
         0.04511   -0.01360   -0.02121   -0.00532
AFIX 137
H30A  2    0.264037    0.448312    0.716476    11.00000   -1.50000
H30B  2    0.349101    0.483604    0.761315    11.00000   -1.50000
H30C  2    0.341479    0.532426    0.664307    11.00000   -1.50000
AFIX   0
C31   1    0.141252    0.503367    0.842606    11.00000    0.03539    0.03793 =
         0.03901   -0.00661   -0.01127   -0.01243
AFIX 137
H31A  2    0.117623    0.447480    0.840246    11.00000   -1.50000
H31B  2    0.074798    0.534089    0.859827    11.00000   -1.50000
H31C  2    0.188901    0.495804    0.884706    11.00000   -1.50000
AFIX   0
C32   1    0.127273    0.580173    0.691546    11.00000    0.02667    0.03938 =
         0.04653   -0.02047   -0.01938   -0.00081
AFIX 137
H32A  2    0.169442    0.614751    0.635287    11.00000   -1.50000
H32B  2    0.067233    0.613384    0.714313    11.00000   -1.50000
H32C  2    0.094359    0.528967    0.685109    11.00000   -1.50000
AFIX   0
C33   1    0.499596    0.601280    0.503467    11.00000    0.02980    0.02707 =
         0.02840   -0.01491   -0.01659    0.00138
AFIX  43
H33   2    0.520283    0.553031    0.544072    11.00000   -1.20000
AFIX   0
C34   1    0.574297    0.662671    0.436663    11.00000    0.02678    0.04248 =
         0.02785   -0.02247   -0.01700    0.00266
AFIX  43
H34   2    0.654011    0.662399    0.425934    11.00000   -1.20000
AFIX   0
C35   1    0.511339    0.723955    0.388916    11.00000    0.02390    0.03445 =
         0.02833   -0.01913   -0.01731    0.00191
C36   1    0.397512    0.701402    0.427448    11.00000    0.02214    0.03590 =
         0.02801   -0.01866   -0.01850    0.00227
AFIX  43
H36   2    0.336037    0.732110    0.409098    11.00000   -1.20000
AFIX   0
C37   1    0.387561    0.626126    0.497750    11.00000    0.02717    0.03415 =
         0.03053   -0.02043   -0.01464   -0.00300
AFIX  43
H37   2    0.319783    0.597789    0.533925    11.00000   -1.20000
AFIX   0
C38   1    0.558616    0.790713    0.303632    11.00000    0.02299    0.03746 =
         0.02722   -0.01191   -0.01279   -0.00330
C39   1    0.670884    0.832482    0.303743    11.00000    0.02642    0.04142 =
         0.03645   -0.01321   -0.01201   -0.00407
AFIX 137
H39A  2    0.658044    0.864780    0.346018    11.00000   -1.50000
H39B  2    0.701763    0.871023    0.246299    11.00000   -1.50000
H39C  2    0.724171    0.788178    0.318981    11.00000   -1.50000
AFIX   0
C40   1    0.581156    0.742252    0.234902    11.00000    0.03868    0.04822 =
         0.02976   -0.01608   -0.01448    0.00516
AFIX 137
H40A  2    0.639985    0.701704    0.246440    11.00000   -1.50000
H40B  2    0.605736    0.782917    0.177631    11.00000   -1.50000
H40C  2    0.512048    0.711389    0.237030    11.00000   -1.50000
AFIX   0
C41   1    0.476495    0.860013    0.281137    11.00000    0.03270    0.04255 =
         0.03657   -0.01022   -0.01734   -0.00002
AFIX 137
H41A  2    0.405338    0.834189    0.279735    11.00000   -1.50000
H41B  2    0.508026    0.899739    0.224477    11.00000   -1.50000
H41C  2    0.463121    0.890838    0.324680    11.00000   -1.50000
AFIX   0
C42   1    0.829568    0.454408    0.822231    11.00000    0.02578    0.04125 =
         0.04368   -0.00910   -0.02270    0.00197
AFIX  43
H42   2    0.884989    0.468795    0.770009    11.00000   -1.20000
AFIX   0
C43   1    0.802397    0.504897    0.879675    11.00000    0.04633    0.04257 =
         0.05405   -0.02047   -0.04344    0.00667
AFIX  43
H43   2    0.837476    0.558273    0.873296    11.00000   -1.20000
AFIX   0
C44   1    0.715504    0.462587    0.946880    11.00000    0.05482    0.05152 =
         0.03567   -0.02476   -0.03014    0.01956
AFIX  43
H44   2    0.681023    0.481593    0.994858    11.00000   -1.20000
AFIX   0
C45   1    0.688235    0.388041    0.931491    11.00000    0.03432    0.04917 =
         0.02875   -0.01321   -0.01769    0.01153
AFIX  43
H45   2    0.629381    0.348284    0.966733    11.00000   -1.20000
AFIX   0
C46   1    0.760280    0.379162    0.855831    11.00000    0.02482    0.03974 =
         0.02641   -0.01228   -0.01903    0.00280
C47   1    0.775442    0.301015    0.825546    11.00000    0.04450    0.03725 =
         0.03593   -0.01909   -0.02808    0.00687
C48   1    0.786622    0.320350    0.728456    11.00000    0.07024    0.06499 =
         0.05072   -0.03877   -0.04105    0.03150
AFIX 137
H48A  2    0.712430    0.331018    0.714605    11.00000   -1.50000
H48B  2    0.817852    0.271596    0.709818    11.00000   -1.50000
H48C  2    0.836763    0.370854    0.698590    11.00000   -1.50000
AFIX   0
C49   1    0.887858    0.262798    0.847540    11.00000    0.07704    0.05677 =
         0.06697   -0.04224   -0.05153    0.03574
AFIX 137
H49A  2    0.947883    0.307540    0.825426    11.00000   -1.50000
H49B  2    0.907850    0.216964    0.820775    11.00000   -1.50000
H49C  2    0.878193    0.239973    0.910184    11.00000   -1.50000
AFIX   0
C50   1    0.677465    0.235148    0.872661    11.00000    0.10071    0.03989 =
         0.06818   -0.01207   -0.05235   -0.01528
AFIX 137
H50A  2    0.671039    0.221584    0.935035    11.00000   -1.50000
H50B  2    0.691667    0.183203    0.854855    11.00000   -1.50000
H50C  2    0.607350    0.258748    0.858071    11.00000   -1.50000
AFIX   0
C51   1    0.487815    0.457484    0.873415    11.00000    0.04034    0.03132 =
         0.03406   -0.01309   -0.02254    0.00625
C52   1    0.604779    0.475193    0.720296    11.00000    0.02237    0.03184 =
         0.03237   -0.01102   -0.01205    0.00129

PART 1
O6    6    0.640025    0.838885    0.942356    21.00000    0.24425    0.09829 =
         0.18557   -0.02774    0.01040    0.00172
C57   1    0.704449    0.894168    0.862176    21.00000    0.24339    0.09120 =
         0.17309   -0.02074    0.01218    0.00608
AFIX  23
H57A  2    0.672645    0.889772    0.813331    21.00000   -1.20000
H57B  2    0.783416    0.877112    0.852688    21.00000   -1.20000
AFIX   0
C58   1    0.699733    0.982241    0.867505    21.00000    0.23987    0.08626 =
         0.16911   -0.01812    0.01668    0.00459
AFIX  23
H58A  2    0.774617    1.002511    0.869934    21.00000   -1.20000
H58B  2    0.677478    1.020198    0.815921    21.00000   -1.20000
AFIX   0
C59   1    0.617306    0.983942    0.945410    21.00000    0.24018    0.09083 =
         0.17641   -0.02314    0.01487    0.00366
AFIX  23
H59A  2    0.654476    0.998175    0.987529    21.00000   -1.20000
H59B  2    0.560065    1.026199    0.931292    21.00000   -1.20000
AFIX   0
C60   1    0.566330    0.897486    0.979497    21.00000    0.24212    0.09849 =
         0.18320   -0.02435    0.01430    0.00198
AFIX  23
H60A  2    0.491878    0.896697    0.964753    21.00000   -1.20000
H60B  2    0.555384    0.878706    1.043066    21.00000   -1.20000
AFIX   0

PART -1
O5    6    0.892320    0.882672    1.065352    10.50000    0.17316    0.15893 =
         0.12469   -0.03327   -0.01144    0.05980
C53   1    0.980786    0.909759    0.989997    10.50000    0.17365    0.15830 =
         0.12228   -0.03415   -0.01220    0.06087
AFIX  23
H53A  2    0.961625    0.889778    0.943543    10.50000   -1.20000
H53B  2    1.050911    0.882981    1.003032    10.50000   -1.20000
AFIX   0
C54   1    1.001241    1.005851    0.958176    10.50000    0.18139    0.16078 =
         0.12677   -0.03310   -0.00894    0.05731
AFIX  23
H54A  2    1.080424    1.021795    0.954649    10.50000   -1.20000
H54B  2    0.983427    1.029350    0.900656    10.50000   -1.20000
AFIX   0
C55   1    0.922565    1.037893    1.025017    10.50000    0.18329    0.15816 =
         0.12756   -0.03216   -0.00388    0.05924
AFIX  23
H55A  2    0.962578    1.076931    1.045958    10.50000   -1.20000
H55B  2    0.859155    1.067276    1.002080    10.50000   -1.20000
AFIX   0
C56   1    0.883104    0.956172    1.094867    10.50000    0.18090    0.15904 =
         0.12076   -0.03520   -0.00073    0.05414
AFIX  23
H56A  2    0.927608    0.948936    1.139710    10.50000   -1.20000
H56B  2    0.803539    0.960720    1.122054    10.50000   -1.20000
AFIX   0

PART 2
O6A   6    0.602644    0.922622    0.874859   -21.00000    0.24119    0.09395 =
         0.17630   -0.02103    0.00934    0.00132
C57A  1    0.649936    1.001158    0.879870   -21.00000    0.23988    0.08847 =
         0.17183   -0.01934    0.01217    0.00274
AFIX  23
H57C  2    0.593754    1.028599    0.914987   -21.00000   -1.20000
H57D  2    0.674861    1.041478    0.821602   -21.00000   -1.20000
AFIX   0
C58A  1    0.746038    0.976016    0.920677   -21.00000    0.24075    0.08919 =
         0.17514   -0.02018    0.01367    0.00332
AFIX  23
H58C  2    0.768314    1.020771    0.944116   -21.00000   -1.20000
H58D  2    0.811422    0.964344    0.879295   -21.00000   -1.20000
AFIX   0
C59A  1    0.702335    0.897800    0.990409   -21.00000    0.24303    0.09650 =
         0.18119   -0.02377    0.01170   -0.00040
AFIX  23
H59C  2    0.674465    0.910636    1.045814   -21.00000   -1.20000
H59D  2    0.761132    0.855449    0.997482   -21.00000   -1.20000
AFIX   0
C60A  1    0.609297    0.866297    0.960962   -21.00000    0.24279    0.09682 =
         0.18119   -0.02417    0.01214    0.00201
AFIX  23
H60C  2    0.622605    0.807411    0.957964   -21.00000   -1.20000
H60D  2    0.537442    0.865615    1.002420   -21.00000   -1.20000
AFIX   0
HKLF 4


REM  sm101c_a.res in P-1
REM wR2 = 0.1581, GooF = S = 1.012, Restrained GooF = 1.007 for all data
REM R1 = 0.0627 for 9826 Fo > 4sig(Fo) and 0.0714 for all 12146 data
REM 749 parameters refined using 364 restraints

END

WGHT      0.1141      0.0000

REM Highest difference peak  1.688,  deepest hole -2.404,  1-sigma level  0.219
Q1    1   0.6395  0.6603  0.7805  11.00000  0.05    1.69
Q2    1   0.4793  0.6396  0.8963  11.00000  0.05    1.68
Q3    1   0.7837  0.6627  0.6647  11.00000  0.05    1.65
Q4    1   0.4946  0.5871  0.8579  11.00000  0.05    1.54
Q5    1   0.7067  0.6021  0.7493  11.00000  0.05    1.52
Q6    1   0.5581  0.7024  0.8039  11.00000  0.05    1.43
Q7    1   0.6745  0.5580  0.7970  11.00000  0.05    1.43
Q8    1   0.4311  0.7180  0.6044  11.00000  0.05    1.33
Q9    1   0.4592  0.7005  0.6364  11.00000  0.05    1.31
Q10   1   0.5935  0.5987  0.7982  11.00000  0.05    1.30
Q11   1   0.7599  0.7188  0.6983  11.00000  0.05    1.20
Q12   1   0.5674  0.6552  0.7742  11.00000  0.05    1.14
Q13   1   0.6944  0.7860  0.5558  11.00000  0.05    1.12
Q14   1   0.6955  0.6443  0.7832  11.00000  0.05    1.11
Q15   1   0.5137  0.7990  0.4992  11.00000  0.05    1.10
Q16   1   0.5842  0.5449  0.8610  11.00000  0.05    1.08
Q17   1   0.4452  0.6751  0.5638  11.00000  0.05    1.07
Q18   1   0.7212  0.5005  0.7600  11.00000  0.05    1.07
Q19   1   0.3677  0.6947  0.7590  11.00000  0.05    1.06
Q20   1   0.7374  0.9808  0.8838  11.00000  0.05    1.06
;
_shelx_res_checksum                39736
_shelx_hkl_file
;
 -13   5  -9    5.31   12.97   0
 -12   6  -7   50.27   11.79   0
 -12   7  -5  157.82   12.30   0
 -11   3 -11  180.70   13.33   0
 -10   6  -6  604.19   15.20   0
 -10   7  -4  107.10    8.32   0
  -9  -2 -15   -2.42    9.46   0
  -9   2 -11    1.31    7.49   0
  -9   7  -3  136.22    8.34   0
  -8   3  -9  399.68   12.39   0
  -8   5  -6  539.35   13.08   0
  -8   7  -2  650.59   11.78   0
  -8   8   1    2.78    3.89   0
  -7  -9 -18  113.58   12.28   0
  -7  -7 -17   40.88   10.63   0
  -7  -4 -15   37.16    9.45   0
  -7   6  -3   -0.20    4.01   0
  -6  -5 -15  681.27   15.71   0
  -6   3  -7   19.06    4.76   0
  -5  -5 -14   55.52    7.19   0
  -5   4  -4  250.53    7.04   0
  -4   6   4  181.78    2.25   0
  -3  -9 -14    1.17    5.29   0
  -3  -7 -13  283.07    8.38   0
  -3  -3 -10    8.48    3.75   0
  -3  -2  -9  203.43    6.47   0
  -3  -1  -8  316.95    7.37   0
  -3   4   0    1.09    1.47   0
  -1   3   9   34.89    3.46   0
   2  -3   3   80.35    3.23   0
   3 -10  -2    2.13    2.38   0
   3  -7   1  294.43    6.10   0
 -13   6  -7  127.46   14.30   0
 -13   7  -5  109.47   13.24   0
 -11   2 -12   26.47   10.48   0
 -10   4  -9  330.01   13.21   0
 -10   8  -1  327.94   10.78   0
  -9  -5 -17  312.10   15.87   0
  -9  -1 -14    1.94    8.79   0
  -9   1 -12  123.99   10.55   0
  -9   6  -5   14.91    6.17   0
  -8 -10 -19  161.23   14.54   0
  -8  -6 -17    2.78    9.46   0
  -8  -3 -15  113.55   10.66   0
  -8  -2 -14    3.00    8.78   0
  -8   6  -4  446.26   10.90   0
  -7   3  -8  101.02    7.16   0
  -7   8   4   -0.44    2.74   0
  -6  -9 -17  270.30   12.92   0
  -6  -7 -16  502.33   14.38   0
  -6  -4 -14   17.95    7.17   0
  -5  -7 -15    1.18    7.05   0
  -5  -4 -13  719.19   14.39   0
  -5   2  -7   50.51    4.80   0
  -4  -9 -15  471.97   12.35   0
  -4  -7 -14  412.46   10.93   0
  -2  -8 -12  262.61    7.43   0
  -2  -5 -10  963.65   11.96   0
  -2   0  -5  297.52    5.49   0
   1   0   7 1001.36   10.70   0
   2  -9  -5  377.03    3.08   0
 -14   6  -7   10.19   12.03   0
 -13   4 -10  437.55   18.64   0
 -12   2 -12   15.69   11.63   0
 -12   5  -8  117.22   11.85   0
 -11   4  -9    6.21   10.06   0
 -11   6  -6    4.68    8.00   0
 -11   7  -4  245.98   11.34   0
 -10  -3 -16   -0.48   11.00   0
 -10  -2 -15   80.27   12.89   0
 -10   3 -10    7.83    8.58   0
 -10   5  -7  141.33    9.99   0
  -9  -7 -18   29.93   11.87   0
  -9  -4 -16  107.89   12.56   0
  -9   4  -8  259.65   11.21   0
  -8  -8 -18   29.41   10.57   0
  -8  -1 -13  146.64   10.27   0
  -8   0 -12  139.76   10.06   0
  -8   1 -11  115.17    9.01   0
  -8   4  -7 1551.39   21.13   0
  -7  -6 -16   73.59    9.58   0
  -7  -3 -14   60.88    8.38   0
  -7  -2 -13   23.72    7.36   0
  -7   1 -10    7.82    6.84   0
  -7   2  -9    0.03    5.38   0
  -7   7   0   38.45    4.42   0
  -6   2  -8  745.69   13.44   0
  -6   4  -5    5.66    4.11   0
  -6   7   2   81.85    3.54   0
  -5  -9 -16   27.56    7.09   0
  -5  -3 -12 1846.19   21.48   0
  -5   1  -8   56.91    5.29   0
  -5   6   1    2.68    2.28   0
  -4  -3 -11 1435.30   17.29   0
  -4  -2 -10  223.36    7.71   0
  -4   0  -8  406.79    8.90   0
  -3  -6 -12   12.87    4.35   0
   0  -7  -8  230.20    4.32   0
   1   0   5  335.75    5.58   0
   3 -11  -3  118.21    4.06   0
 -13   5  -8    3.44   11.04   0
 -12   6  -6   27.58   11.05   0
 -12   7  -4   60.42   10.56   0
 -10  -1 -14  158.34   12.94   0
 -10   0 -13   35.00   10.03   0
 -10   1 -12  148.89   11.89   0
 -10   2 -11   43.29    9.50   0
 -10   6  -5   74.37    8.24   0
 -10   7  -3  198.91    9.52   0
  -9  -3 -15  341.74   15.42   0
  -9   5  -6  616.33   15.06   0
  -9   7  -2  108.55    7.52   0
  -8   7  -1    1.63    4.96   0
  -7 -10 -18    1.79    9.41   0
  -7  -8 -17   13.11    8.71   0
  -7  -1 -12 1131.83   19.46   0
  -7   0 -11  162.43    9.18   0
  -7   4  -6   52.32    5.86   0
  -6  -6 -15   26.20    7.57   0
  -6  -2 -12 2073.53   24.04   0
  -6  -1 -11 1154.83   17.95   0
  -6   0 -10    4.98    5.29   0
  -6   5  -3   29.49    4.14   0
  -5  -6 -14  259.11   10.77   0
  -5  -2 -11 2311.64   23.37   0
  -5   0  -9    6.98    4.57   0
  -5   3  -5 1849.31   17.42   0
  -4  -6 -13   30.36    6.28   0
  -3 -10 -14   35.29    5.95   0
  -3  -8 -13   52.08    6.01   0
  -1   1  -1  716.51    4.45   0
   0   2   7   13.48    2.38   0
   0   2   8  964.71   10.28   0
   2  -3   2  573.98    6.60   0
 -14   6  -6  118.18   15.51   0
 -13   4  -9  144.89   15.65   0
 -13   6  -6  269.95   15.02   0
 -11   2 -11   30.01   10.87   0
 -11   3 -10   12.90    9.63   0
 -11   5  -7   37.03    9.20   0
 -10   4  -8   27.49    8.39   0
  -9  -8 -18   60.54   13.37   0
  -9  -6 -17   89.55   12.44   0
  -9  -2 -14   70.19   10.44   0
  -9   2 -10   45.22    8.59   0
  -9   6  -4  205.76    9.07   0
  -9   8   1    7.48    5.14   0
  -8  -9 -18  249.20   14.68   0
  -8  -7 -17  339.20   15.15   0
  -8  -4 -15  559.14   16.77   0
  -8   3  -8 1156.79   18.89   0
  -8   5  -5    5.22    5.36   0
  -8   6  -3  422.18   10.91   0
  -7  -5 -15   16.85    8.09   0
  -7   5  -4  140.25    6.81   0
  -7   6  -2  221.75    7.19   0
  -6 -10 -17    9.33    7.87   0
  -6   3  -6   17.41    5.32   0
  -5 -10 -16   24.96    8.47   0
  -5  -8 -15    7.66    7.55   0
  -4 -10 -15    8.13    6.71   0
  -4  -8 -14  250.41    9.85   0
  -3  -5 -11   26.92    4.50   0
  -2  -7 -11  269.18    7.32   0
  -1  -1  -4 3121.47   13.38   0
   0   2   6  106.04    3.46   0
   2  -2   4  484.68    7.17   0
   3  -9  -2  200.42    4.45   0
   3  -7   0  586.16    7.45   0
   3  -5   3 1874.71   14.97   0
 -12   3 -10   12.92   11.10   0
 -12   5  -7   21.07   11.55   0
 -11  -1 -14  671.29   20.92   0
 -11   0 -13   45.99   11.14   0
 -11   1 -12   21.37   10.35   0
 -11   6  -5  197.25   11.31   0
 -10  -4 -16   64.55   12.45   0
 -10  -3 -15    0.24   11.75   0
  -9  -5 -16  849.58   21.80   0
  -9  -1 -13   45.98    9.45   0
  -9   0 -12   52.48    8.98   0
  -9   1 -11   19.38    8.02   0
  -9   4  -7 1702.26   23.72   0
  -8  -6 -16  328.79   15.26   0
  -8  -3 -14   34.58    9.06   0
  -8   2  -9   12.78    6.95   0
  -7  -9 -17   30.22   10.10   0
  -7  -7 -16   55.99    9.53   0
  -7  -4 -14  752.08   17.33   0
  -6  -5 -14 1729.01   23.48   0
  -5  -5 -13  570.59   13.30   0
  -5   4  -3  176.95    5.82   0
  -4  -5 -12  307.37    9.36   0
  -2   1  -3 2359.27   12.84   0
  -1  -5  -8  236.76    5.36   0
  -1   3   4  498.05    3.96   0
   1   0   4   96.07    3.05   0
 -14   5  -7   97.42   15.56   0
 -13   3 -10    4.27   12.08   0
 -13   5  -7   90.08   12.64   0
 -12   1 -12   15.47   11.46   0
 -12   2 -11   16.29   11.46   0
 -12   6  -5   74.81   10.33   0
 -12   7  -3   45.42    9.10   0
 -11   4  -8    1.82    9.02   0
 -10  -2 -14   18.45   10.70   0
 -10   2 -10   41.03    9.47   0
 -10   5  -6  133.98    9.57   0
 -10   7  -2   15.17    7.17   0
  -9  -7 -17  351.01   17.29   0
  -9  -4 -15  372.20   16.67   0
  -8 -10 -18   -7.30   10.20   0
  -8  -8 -17  194.21   13.38   0
  -8  -2 -13   -3.26    7.60   0
  -8  -1 -12   27.52    7.82   0
  -8   0 -11    5.25    7.15   0
  -8   1 -10  295.78   11.66   0
  -8   4  -6   80.57    7.27   0
  -7   2  -8  435.63   11.69   0
  -6 -11 -17  349.72   13.72   0
  -6  -9 -16  325.22   13.65   0
  -6  -7 -15  793.55   17.16   0
  -6   2  -7   84.50    6.09   0
  -6   7   3  109.81    3.75   0
  -5   2  -6   57.12    4.82   0
  -4   5   1   -1.04    1.75   0
  -3  -7 -12  111.67    6.79   0
  -3  -3  -9  355.29    8.17   0
  -1  -4  -7   18.51    2.62   0
  -1  -2  -5  296.10    4.70   0
   0  -6  -7  617.46    6.18   0
   3 -10  -3  551.85    6.68   0
 -13   6  -5   -0.64   10.15   0
 -12   4  -8   37.73   10.56   0
 -11   3  -9   16.75    9.54   0
 -11   5  -6  130.85   10.49   0
 -10  -5 -16  275.05   17.13   0
 -10   0 -12   59.90   10.40   0
 -10   4  -7  244.22   12.59   0
  -9  -9 -18  220.49   15.21   0
  -9  -3 -14    5.28   10.16   0
  -9   5  -5    4.78    6.05   0
  -9   6  -3 1304.95   18.74   0
  -9   7  -1   -0.90    4.81   0
  -8  -5 -15  290.61   13.71   0
  -8   7   0  287.74    7.94   0
  -7  -6 -15  300.97   13.03   0
  -7  -1 -11    5.09    6.53   0
  -7   4  -5  164.94    7.49   0
  -6  -3 -12 1575.28   21.47   0
  -6   1  -8    3.40    4.82   0
  -5 -11 -16   41.47    7.93   0
  -5  -9 -15  162.49   10.14   0
  -5  -7 -14  138.57    8.47   0
  -5  -4 -12  542.91   12.70   0
  -5   1  -7    4.31    4.06   0
  -5   6   2  267.21    4.91   0
  -4 -11 -15    8.16    7.06   0
  -4  -7 -13    0.12    5.00   0
  -4   0  -7   62.22    4.67   0
  -3 -11 -14   93.75    6.47   0
  -3  -9 -13    3.11    5.45   0
  -3  -2  -8  240.00    6.69   0
  -3   2  -3 2421.01   14.93   0
  -2  -6 -10 1154.69   13.11   0
  -1  -3  -6 1530.48   10.91   0
   0   1   2 2281.34    7.63   0
   1   1   8    2.98    2.53   0
   3  -4   4 1467.26   13.74   0
 -14   4  -8   77.55   14.29   0
 -13   4  -8   22.51   11.71   0
 -12   3  -9    2.76   10.66   0
 -12   5  -6  564.24   18.50   0
 -11  -2 -14   65.01   12.29   0
 -11   0 -12   14.17   11.86   0
 -11   6  -4   49.26    8.59   0
 -11   7  -2  277.09   11.39   0
  -9  -6 -16  311.14   15.69   0
  -9  -2 -13   67.66   10.18   0
  -9   2  -9  408.15   13.69   0
  -8 -11 -18  313.60   15.89   0
  -8  -7 -16   18.22    9.56   0
  -8  -4 -14  204.06   12.17   0
  -8   3  -7  309.15   10.88   0
  -8   5  -4   10.26    5.30   0
  -8   6  -2   13.18    5.56   0
  -7 -10 -17    4.22    9.05   0
  -7  -8 -16   13.57    8.86   0
  -7   5  -3   79.55    5.67   0
  -6  -6 -14 1738.82   23.75   0
  -6  -2 -11   49.72    6.75   0
  -6  -1 -10   20.16    5.70   0
  -5  -3 -11  143.32    7.72   0
  -5  -2 -10  754.42   13.72   0
  -5  -1  -9 1128.12   15.79   0
  -5   0  -8  475.62   10.52   0
  -4  -9 -14   44.02    6.28   0
  -4  -2  -9 1253.07   15.54   0
  -4  -1  -8    9.51    3.94   0
  -2   5  10    3.36    3.25   0
   0  -5  -6    5.72    1.80   0
   1   1   7 1461.12   12.77   0
   2  -2   3 1607.30   11.55   0
   2  -1   6  311.02    6.58   0
 -14   5  -6   -3.92   11.93   0
 -13   3  -9   10.74   11.84   0
 -13   5  -6  347.64   16.42   0
 -13   6  -4   25.79   11.67   0
 -12   1 -11  224.22   16.26   0
 -12   6  -4   31.61    9.30   0
 -11   4  -7   36.98    9.16   0
 -10   3  -8  186.99   11.47   0
 -10   5  -5  218.96   10.74   0
 -10   7  -1    1.14    6.73   0
  -9 -10 -18    1.05   11.71   0
  -9  -8 -17  182.54   14.22   0
  -9  -1 -12   28.27    8.70   0
  -9   0 -11   30.71    8.31   0
  -9   4  -6  126.79    8.76   0
  -8  -9 -17  116.27   12.13   0
  -8  -3 -13  269.27   12.44   0
  -8   2  -8 1997.71   24.36   0
  -6 -10 -16   -0.83    9.01   0
  -6  -8 -15  350.00   12.78   0
  -6   3  -5  173.02    6.97   0
  -5  -6 -13   20.84    6.16   0
  -4  -6 -12   23.87    6.12   0
  -3  -6 -11   12.71    4.25   0
  -3   3  -1  201.94    4.13   0
  -2   0  -4 1756.25   12.00   0
  -2   2  -1 1119.73    7.42   0
  -2   3   1  188.14    2.34   0
  -1   4   9 2404.67   15.77   0
  -1   4  10  118.50    4.93   0
   0  -3  -4  332.81    3.51   0
   1 -11  -8    1.67    1.62   0
   1   1   6   48.03    3.39   0
   2  -1   5 3248.07   18.51   0
 -13   2 -10  141.00   14.75   0
 -12   0 -12   63.96   12.63   0
 -12   4  -7  201.75   13.38   0
 -11  -4 -15   64.26   13.44   0
 -11   3  -8   54.94   10.88   0
 -11   5  -5  486.37   15.82   0
 -10  -6 -16  369.86   17.65   0
 -10  -2 -13   50.07   10.62   0
 -10   6  -3 1083.83   18.39   0
  -9  -5 -15   14.50   10.05   0
  -9   7   0  853.31   14.30   0
  -8  -6 -15  320.31   14.36   0
  -8  -2 -12   20.39    8.18   0
  -8  -1 -11  580.98   15.95   0
  -8   0 -10    9.51    8.14   0
  -8   7   1   61.81    5.36   0
  -7 -11 -17    3.14    9.25   0
  -7  -9 -16   77.91   11.38   0
  -7  -7 -15  957.57   19.93   0
  -7  -4 -13  543.22   15.08   0
  -6  -5 -13  266.38   11.05   0
  -5 -10 -15  838.35   17.18   0
  -5  -8 -14  407.02   12.81   0
  -3  -8 -12    9.35    5.13   0
  -3   1  -4 4440.29   21.38   0
  -2 -10 -12   73.54    5.39   0
  -1  -7  -9  475.91    7.52   0
  -1   4   8  290.76    5.53   0
   3  -8  -2 1228.08    9.47   0
   3  -7  -1    9.44    2.20   0
   3  -6   0 2116.27   13.31   0
   3  -4   3  839.93    9.91   0
 -14   4  -7  244.63   16.72   0
 -13   4  -7  855.74   22.77   0
 -12   3  -8   80.19   12.62   0
 -12   5  -5    0.31   10.18   0
 -11  -3 -14   -0.05   11.44   0
 -11   6  -3 1107.38   20.57   0
 -11   7  -1   -0.67    6.71   0
 -10  -5 -15   27.63   13.37   0
 -10   4  -6   20.79    7.79   0
  -9  -9 -17   53.38   12.28   0
  -9  -7 -16   23.60   11.05   0
  -9  -4 -14   17.68    9.83   0
  -9   5  -4   71.40    7.22   0
  -8 -10 -17  215.54   13.82   0
  -8  -8 -16   46.51   10.18   0
  -7   1  -8  126.55    8.39   0
  -7   4  -4   15.35    4.85   0
  -6 -11 -16  945.23   20.04   0
  -6  -7 -14    0.51    8.19   0
  -6  -4 -12   89.06    7.95   0
  -6   2  -6   48.81    5.34   0
  -6   7   4   14.30    2.51   0
  -5  -5 -12   14.37    5.84   0
  -5   2  -5  161.89    6.20   0
  -4 -10 -14   78.93    7.02   0
  -4  -8 -13  104.71    7.20   0
  -4  -5 -11  231.05    8.29   0
  -3 -10 -13    4.44    5.44   0
  -3  -5 -10  377.13    8.78   0
  -2  -1  -5 4986.75   21.35   0
   0   3   9 1280.91   12.58   0
   3  -5   1    0.19    2.57   0
   4 -11  -1  139.48    5.20   0
 -14   3  -8  224.18   16.93   0
 -14   5  -5  416.12   18.50   0
 -13   3  -8   86.26   12.88   0
 -13   5  -5  219.50   14.20   0
 -12   2  -9  559.92   19.21   0
 -12   6  -3  753.82   18.46   0
 -11   1 -10  142.67   12.53   0
  -9  -6 -15   -3.77   11.20   0
  -9  -3 -13   49.23   10.23   0
  -9  -2 -12  120.97   11.45   0
  -8  -5 -14  843.59   19.47   0
  -8   3  -6  298.24   10.44   0
  -8   5  -3  205.16    8.28   0
  -7  -6 -14 1063.61   20.36   0
  -7  -2 -11  668.70   15.37   0
  -7  -1 -10   12.47    6.12   0
  -7   6   0   90.77    5.55   0
  -6  -9 -15  802.21   17.65   0
  -6  -3 -11  198.72    9.26   0
  -6   1  -7   21.83    5.64   0
  -5  -4 -11  489.00   11.85   0
  -3  -4  -9  540.93   10.14   0
  -3   6   8   64.15    2.71   0
  -2  -2  -6  406.17    6.78   0
  -2   5   7   58.58    2.54   0
   1   1   5  352.01    5.78   0
   4  -9   0   36.57    3.94   0
   4  -8   1  937.55   11.49   0
 -13   1 -10   80.53   14.98   0
 -13   2  -9  172.33   15.10   0
 -12   1 -10   10.21   11.57   0
 -12   4  -6  499.65   18.05   0
 -11  -5 -15   92.16   14.13   0
 -10  -7 -16   63.79   12.98   0
 -10   6  -2   51.42    8.15   0
  -9 -10 -17  333.55   17.54   0
  -9  -8 -16   64.76   12.50   0
  -9  -1 -11   -6.93    7.80   0
  -9   4  -5   46.20    7.10   0
  -8 -11 -17   76.73   11.82   0
  -8  -9 -16   14.38   11.33   0
  -8  -7 -15  187.65   12.50   0
  -8  -4 -13   22.82    8.81   0
  -7 -10 -16   87.37   10.60   0
  -7  -8 -15  401.87   14.53   0
  -7  -5 -13    8.80    8.92   0
  -7   5  -2  185.25    6.93   0
  -6  -6 -13  349.27   12.76   0
  -6  -2 -10  733.20   14.53   0
  -6   0  -8  530.96   11.89   0
  -5 -11 -15  212.27   10.26   0
  -5  -9 -14  675.85   15.59   0
  -5  -7 -13  131.30    8.29   0
  -5  -3 -10 2726.15   24.95   0
  -4  -7 -12  357.51   10.51   0
  -4  -4 -10  116.08    6.37   0
  -4   3  -2  561.87    8.03   0
  -3  -7 -11  569.88   11.12   0
  -3  -3  -8 7179.06   32.56   0
  -2  -7 -10  107.02    5.07   0
  -1  -6  -8  629.36    8.18   0
   2  -2   2 1081.54    8.84   0
   2  -1   4 2667.30   15.74   0
   3  -9  -3  649.86    6.69   0
   3  -3   4 1552.04   13.78   0
   4 -10  -1  775.40   10.17   0
 -14   4  -6  572.82   21.04   0
 -14   5  -4   95.99   15.53   0
 -13   4  -6    9.81   11.35   0
 -12   5  -4  531.57   17.59   0
 -11  -4 -14   18.16   11.66   0
 -11   3  -7   37.95    9.43   0
 -11   5  -4  240.45   11.85   0
 -10  -6 -15   31.58   13.00   0
 -10  -3 -13   -4.01   10.03   0
 -10   2  -8   55.19    9.22   0
  -9  -5 -14   41.02   10.33   0
  -7   3  -5   30.97    5.45   0
  -7   7   3   92.72    4.69   0
  -6 -12 -16  890.17   19.30   0
  -6   3  -4  224.93    7.81   0
  -5  -2  -9 1532.53   18.44   0
  -5   0  -7    4.36    4.09   0
  -5   6   3  325.90    4.94   0
  -4  -2  -8  958.11   13.55   0
  -4   5   2  138.55    3.15   0
  -4   6   5    3.13    0.87   0
  -3 -11 -13  134.89    7.64   0
   2  -5  -2  333.01    3.56   0
   3  -4   2  548.79    7.58   0
 -14   3  -7    9.10   12.82   0
 -13   3  -7  544.13   19.66   0
 -13   5  -4   41.98   10.94   0
 -12   3  -7  897.45   21.88   0
 -12   6  -2   27.10    8.82   0
 -11   2  -8   93.24   10.68   0
 -10  -8 -16   66.79   13.11   0
 -10   4  -5  149.56    9.79   0
  -9 -11 -17   92.45   14.75   0
  -9  -7 -15   27.40   12.40   0
  -9   6  -1  806.59   14.30   0
  -8 -12 -17   97.83   12.61   0
  -8  -6 -14   60.66    9.81   0
  -8  -2 -11   96.45    9.05   0
  -8   0  -9 3536.24   32.99   0
  -8   4  -4  195.93    8.52   0
  -7 -11 -16 1629.83   26.86   0
  -7  -7 -14   26.39    8.38   0
  -7  -4 -12  848.99   17.65   0
  -7   2  -6   33.62    5.75   0
  -6 -10 -15 1492.57   23.22   0
  -6  -8 -14 1033.97   19.13   0
  -6  -5 -12  280.09   11.48   0
  -5 -12 -15    1.29    8.46   0
  -5  -6 -12  200.91    8.98   0
  -4   4   0   33.06    2.63   0
  -3  -9 -12   30.19    4.94   0
   1   2   8    7.63    3.02   0
   2  -6  -3  125.97    2.08   0
   2   0   6 7669.18   29.79   0
 -15   4  -5  247.83   18.38   0
 -14   2  -8  276.85   17.89   0
 -14   4  -5   15.12   14.32   0
 -13   2  -8  613.01   20.82   0
 -12  -2 -12  644.82   22.11   0
 -11   0 -10   95.08   11.60   0
 -11   4  -5    3.47    8.17   0
 -10  -5 -14   32.59   11.50   0
  -9  -9 -16   20.92   11.30   0
  -9  -3 -12   61.81    9.73   0
  -8 -10 -16   55.92   11.05   0
  -8  -8 -15   22.79    9.93   0
  -8  -5 -13 1005.52   21.08   0
  -8   5  -2  166.72    8.04   0
  -8   6   0  178.15    7.62   0
  -7  -9 -15  455.97   15.42   0
  -5  -8 -13  125.93    9.06   0
  -4 -12 -14    6.51    7.11   0
  -4  -6 -11    4.67    4.81   0
  -3  -6 -10    2.93    4.73   0
  -2   1  -2 1582.09    9.77   0
  -1  -5  -7  271.94    5.40   0
   2  -4  -1  694.92    5.47   0
   3  -2   5 3502.99   21.33   0
   4  -7   1    3.39    3.26   0
 -13  -1 -11   54.84   13.88   0
 -13   1  -9    4.14   12.19   0
 -13   4  -5  286.76   15.51   0
 -12  -1 -11    2.83   11.50   0
 -12   4  -5  134.42   12.08   0
 -11  -5 -14   10.07   11.93   0
 -10  -7 -15   25.13   11.82   0
 -10  -4 -13   -6.87    9.76   0
 -10   3  -6    9.02    7.59   0
  -9 -12 -17   -5.45   13.02   0
  -9  -6 -14   31.69   10.26   0
  -9   4  -4   71.77    7.38   0
  -7 -12 -16  789.63   20.47   0
  -7  -6 -13 1064.38   20.03   0
  -7  -2 -10    4.30    6.11   0
  -7   5  -1  212.21    7.41   0
  -6 -11 -15  432.65   15.05   0
  -6  -7 -13  511.19   13.91   0
  -6  -4 -11 1787.69   22.43   0
  -6   2  -5 1241.71   15.79   0
  -6   4  -2  196.28    6.51   0
  -6   6   2  107.92    4.29   0
  -6   7   5  143.45    3.69   0
  -5  -5 -11  844.69   15.03   0
  -5   2  -4  545.12    9.91   0
  -5   5   1  144.31    4.58   0
  -4  -8 -12   -0.11    5.85   0
   0  -7  -7    6.94    2.10   0
   1   2   7   42.41    3.28   0
 -14   3  -6  639.92   22.25   0
 -13   3  -6  787.21   22.90   0
 -13   5  -3   62.06   11.18   0
 -12   3  -6    7.40    9.95   0
 -12   6  -1  317.83   14.15   0
 -11   6  -1    1.00    7.10   0
 -10  -9 -16    2.82   11.83   0
  -9 -10 -16    5.91   11.13   0
  -9  -8 -15   17.72   10.81   0
  -8 -11 -16   81.50   12.94   0
  -8  -9 -15   32.12   11.65   0
  -8  -7 -14  457.41   15.82   0
  -7  -8 -14  796.56   18.89   0
  -6  -9 -14  398.64   13.30   0
  -6   1  -6   18.68    4.76   0
  -5  -4 -10  951.93   15.71   0
  -4 -10 -13    1.94    5.44   0
  -4  -5 -10   10.39    4.62   0
  -3  -8 -11   67.53    6.09   0
  -2  -8 -10    2.84    4.24   0
  -1  -4  -6   23.93    2.47   0
   1   1   4 3748.29   16.14   0
   2  -1   3 2530.60   14.28   0
   2   0   5  322.10    6.21   0
   4  -9  -1  355.67    6.82   0
 -14   2  -7  904.73   26.49   0
 -14   4  -4   -0.49   13.84   0
 -13   2  -7   19.33   13.70   0
 -12  -4 -13  100.20   13.90   0
 -10  -6 -14    2.34   11.08   0
 -10  -1 -10  394.92   15.12   0
 -10   0  -9  116.70   10.86   0
 -10   4  -4  250.83   10.92   0
  -9 -13 -17   86.97   15.67   0
  -9  -5 -13  205.89   12.87   0
  -9   3  -5   66.91    7.62   0
  -9   6   0   -1.28    6.01   0
  -8  -3 -11  274.89   12.06   0
  -8   1  -7  975.24   17.33   0
  -8   4  -3  402.07   11.30   0
  -7   7   4   -0.58    3.15   0
  -6  -6 -12  656.24   15.43   0
  -6  -2  -9  608.27   13.06   0
  -6   0  -7 1406.87   17.86   0
  -5 -11 -14    4.30    8.06   0
  -5  -7 -12  406.08   11.56   0
  -3  -5  -9 1815.37   17.28   0
  -3   1  -3  989.15    9.76   0
  -3   3   0  113.99    3.01   0
  -3   6   7  507.58    4.16   0
  -2 -10 -11    3.70    4.41   0
  -1  -3  -5 1785.67   11.16   0
  -1  -2  -4 3624.72   14.57   0
  -1   5  10  576.01    8.66   0
   3 -10  -4  297.91    4.38   0
   3  -6  -1  411.61    5.63   0
   3  -5   0   61.72    2.97   0
 -15   3  -5  152.89   18.52   0
 -14   1  -8   16.69   13.49   0
 -13   1  -8  322.38   18.64   0
 -13   4  -4  156.54   13.26   0
 -12  -3 -12   54.78   12.91   0
 -12   0  -9   75.69   13.74   0
 -12   1  -8  642.54   19.72   0
 -12   4  -4 1117.68   22.71   0
 -11   1  -8   14.90    9.17   0
 -11   4  -4 1155.35   21.37   0
 -10  -5 -13   -0.32   10.29   0
 -10   6   0  424.04   12.45   0
  -9 -11 -16  106.33   14.79   0
  -9  -7 -14    3.74    9.94   0
  -9  -4 -12  156.56   11.62   0
  -8 -12 -16   -1.04   11.94   0
  -8  -6 -13  457.79   15.23   0
  -8  -1  -9  139.29    9.31   0
  -8   0  -8 1197.12   19.47   0
  -7  -7 -13   97.50   10.46   0
  -6 -12 -15  109.82   10.13   0
  -5  -9 -13   28.25    6.54   0
  -5  -3  -9   90.84    6.32   0
  -4  -7 -11  228.93    8.89   0
  -4  -4  -9  536.78   10.76   0
  -3  -4  -8 3447.19   22.93   0
  -2   5   6 1821.10    8.10   0
  -2   6  11    1.13    3.77   0
   1   0   2   41.98    1.76   0
   2   1   7 2981.39   19.66   0
   3  -7  -2   92.15    3.01   0
   3  -4   1  149.75    4.20   0
   3  -2   4   92.17    4.18   0
 -14   3  -5  146.69   16.67   0
 -13  -2 -11  379.78   18.88   0
 -13  -1 -10   10.25   12.77   0
 -13   5  -2  368.69   15.86   0
 -11   5  -2   27.40    8.00   0
 -10   3  -5   29.08    7.82   0
  -9  -9 -15   15.64   10.76   0
  -8 -10 -15   97.80   11.58   0
  -8  -8 -14   42.83    9.83   0
  -8  -5 -12    3.31    9.25   0
  -8   5  -1  547.15   11.30   0
  -8   6   1  491.45   10.47   0
  -7 -11 -15   30.19    9.57   0
  -7  -9 -14   40.82    8.89   0
  -7   4  -2   23.64    5.54   0
  -6 -10 -14  169.00   10.47   0
  -6  -8 -13   22.19    7.28   0
  -6  -5 -11 1112.53   18.22   0
  -5  -6 -11  176.78    9.10   0
  -5  -1  -7   12.99    4.35   0
  -4 -11 -13  142.83    8.87   0
  -4  -9 -12  426.54   11.51   0
  -4  -3  -8 2286.50   20.25   0
  -3   0  -4 1229.43   11.49   0
  -2  -3  -6  475.26    7.49   0
  -1  -7  -8  200.28    5.20   0
  -1   5   9 1058.71   10.47   0
   4 -10  -2   43.73    3.45   0
 -14   2  -6    6.84   14.75   0
 -14   4  -3   21.14   14.17   0
 -13   3  -5   90.65   12.93   0
 -12   3  -5  752.83   19.84   0
 -10  -9 -15   36.11   12.40   0
 -10  -7 -14   25.42   11.57   0
  -9 -12 -16  204.47   15.86   0
  -9  -6 -13    0.37    9.38   0
  -9  -2 -10  971.53   19.99   0
  -8 -13 -16  227.80   16.02   0
  -8   3  -4    3.33    5.29   0
  -7  -1  -8   69.80    7.57   0
  -7   0  -7   73.94    6.75   0
  -7   1  -6  764.58   14.18   0
  -5 -12 -14   -2.29    7.75   0
  -4  -2  -7  698.85   11.20   0
  -4  -1  -6 2670.00   20.23   0
  -3 -11 -12  184.81    8.09   0
  -3  -7 -10   13.36    4.18   0
  -2  -2  -5 2287.08   14.60   0
  -2  -1  -4 2468.16   14.22   0
   3  -3   2   46.67    2.91   0
   4  -7   0   38.48    3.47   0
 -15   3  -4  359.97   21.68   0
 -14   1  -7  262.30   19.40   0
 -13   2  -6  351.76   16.88   0
 -11  -3 -11  261.44   15.04   0
 -11   2  -6    5.39    8.52   0
 -10  -6 -13   79.47   11.94   0
 -10  -2 -10   -1.64    8.78   0
 -10   1  -7  274.56   12.57   0
 -10   4  -3    7.69    6.96   0
  -9 -10 -15  102.50   12.63   0
  -9  -8 -14   27.57   10.51   0
  -9  -5 -12  202.51   13.07   0
  -9   6   1 1799.66   20.24   0
  -8 -11 -15  712.33   20.33   0
  -8  -7 -13   41.04    9.13   0
  -8  -4 -11   13.81    7.83   0
  -7  -6 -12   -1.52    7.14   0
  -7   5   0   16.69    4.70   0
  -6 -11 -14  764.63   17.97   0
  -6  -7 -12   19.86    6.74   0
  -6   2  -4 1605.56   17.33   0
  -5 -10 -13  273.29   10.50   0
  -5  -8 -12   22.27    6.17   0
  -5  -5 -10   -1.28    5.93   0
  -4  -6 -10   21.42    4.95   0
  -3  -9 -11   41.73    5.02   0
   0  -6  -6    1.51    1.57   0
   0   4   8 2013.01   14.48   0
   1  -8  -6  403.86    3.64   0
   2   0   4 1793.23   12.84   0
   4  -5   2   38.95    3.53   0
 -15   2  -5  167.33   19.21   0
 -14   0  -8  452.06   20.74   0
 -14   3  -4   76.94   15.42   0
 -13  -3 -11   73.19   14.31   0
 -13  -2 -10  213.19   16.35   0
 -13  -1  -9   35.40   14.17   0
 -13   1  -7  478.77   19.16   0
 -12  -3 -11  409.14   18.10   0
 -12  -2 -10   37.79   11.72   0
 -12  -1  -9   81.06   13.37   0
 -12   0  -8    9.37   12.15   0
 -12   4  -3  164.33   11.94   0
 -12   5  -1  152.92   12.24   0
 -11  -2 -10   93.80   11.67   0
 -11  -1  -9  203.48   13.28   0
 -11   0  -8  119.10   11.32   0
 -11   1  -7   22.91    9.13   0
 -10 -10 -15   18.12   13.42   0
 -10   5  -1   56.69    8.41   0
 -10   6   1  406.20   12.13   0
  -9   3  -4   30.35    6.74   0
  -8  -9 -14  404.90   15.48   0
  -8  -3 -10  108.70    9.13   0
  -7 -10 -14 1119.50   21.60   0
  -7  -8 -13  425.97   14.15   0
  -7  -5 -11  325.66   12.05   0
  -6  -9 -13  520.37   14.34   0
  -6  -3  -9    6.03    5.36   0
  -6   1  -5 2273.29   21.19   0
  -6   6   3   77.49    3.94   0
  -5   6   4   39.77    2.45   0
  -4 -12 -13   94.34    8.15   0
  -2   2   0  486.09    4.43   0
  -1  -9  -9   10.60    3.31   0
   1   3   8    7.87    2.94   0
   3  -8  -3   47.38    2.34   0
   4  -8  -1   56.33    3.55   0
   4  -4   3    1.95    3.07   0
 -13   3  -4   63.12   12.03   0
 -12  -6 -13  415.20   19.58   0
 -11   5  -1  273.54   11.79   0
 -10  -5 -12   19.15   10.13   0
 -10   3  -4   62.15    8.14   0
  -9 -11 -15   72.37   12.49   0
  -9  -9 -14   14.02   11.98   0
  -9  -7 -13   -2.14    9.46   0
  -9  -4 -11   -0.11    8.25   0
  -9   2  -5   -2.59    6.26   0
  -8 -12 -15  397.96   17.49   0
  -8  -6 -12   80.44    9.56   0
  -8   0  -7  355.78   11.56   0
  -7 -13 -15  248.58   14.32   0
  -7   7   5  159.57    5.07   0
  -6  -6 -11    0.52    7.26   0
  -6  -2  -8 1440.41   18.71   0
  -6   0  -6 2136.55   21.27   0
  -5  -7 -11  666.51   14.21   0
  -5  -4  -9    4.95    4.80   0
  -4 -10 -12   45.45    7.03   0
  -4  -8 -11  163.53    7.61   0
  -4  -5  -9 1110.08   15.28   0
  -4   4   1  291.12    4.95   0
  -3  -6  -9  199.29    6.78   0
  -2   6   9   25.00    3.02   0
  -1  -6  -7  454.98    6.80   0
   3  -2   3 2496.22   16.12   0
 -14   1  -6   87.25   16.37   0
 -14   2  -5   23.42   13.08   0
 -12  -5 -12   17.98   12.01   0
 -10 -11 -15   19.58   14.14   0
 -10   2  -5   -0.20    7.38   0
  -9 -14 -16    0.34   12.51   0
  -9   1  -6   68.12    8.01   0
  -8 -10 -14  615.76   19.01   0
  -8  -8 -13  142.88   11.07   0
  -8   5   0   56.35    5.99   0
  -8   6   2  269.16    8.23   0
  -7 -11 -14  894.10   20.57   0
  -7  -7 -12    5.70    7.47   0
  -7  -4 -10  489.98   13.41   0
  -7   2  -4  193.88    7.90   0
  -6   7   6 1710.67   10.06   0
  -5 -11 -13  527.18   14.20   0
  -5  -9 -12 1588.54   21.42   0
  -5  -3  -8    4.52    4.50   0
  -5   1  -4 1716.37   16.55   0
  -4   2  -2  202.96    5.16   0
  -3 -12 -12   28.18    6.20   0
  -3   2  -1  669.11    7.15   0
   0   2   3  930.39    5.94   0
   1   2   5  282.02    5.10   0
   4  -3   4  111.42    5.04   0
 -15   2  -4  158.21   19.07   0
 -14  -1  -8    3.67   15.19   0
 -14   0  -7  205.72   16.92   0
 -14   3  -3  763.02   24.25   0
 -13  -4 -11   84.12   14.68   0
 -13  -3 -10   10.37   13.92   0
 -13   1  -6   -0.98   11.31   0
 -12  -4 -11  307.55   16.65   0
 -12   4  -2  272.80   13.48   0
 -11  -4 -11   23.44   11.02   0
 -11  -3 -10   13.08   11.16   0
 -10   1  -6   -0.43    7.74   0
  -9 -12 -15   29.81   13.37   0
  -9  -6 -12  289.12   13.68   0
  -9   0  -7   41.61    7.91   0
  -8 -13 -15    1.62   11.98   0
  -8  -5 -11  887.99   18.81   0
  -8   3  -3  816.56   14.57   0
  -7  -9 -13  169.37   10.80   0
  -7  -3  -9   30.71    6.52   0
  -7   1  -5 1602.83   19.58   0
  -6 -10 -13  715.83   16.40   0
  -6  -8 -12  225.63   10.49   0
  -6  -5 -10    6.25    5.90   0
  -6   3  -2 4432.12   26.58   0
  -5   0  -5   -0.98    3.62   0
  -4 -13 -13    9.84    7.15   0
  -4  -4  -8   32.66    4.65   0
  -3 -10 -11  138.09    7.48   0
  -3  -8 -10  223.81    7.44   0
  -2 -12 -11  134.22    7.06   0
   1 -10  -7    8.46    1.80   0
   3   0   6 8562.16   34.06   0
   4  -9  -2  128.18    4.32   0
 -13  -2  -9  576.08   21.31   0
 -13  -1  -8  477.38   19.76   0
 -13   0  -7   13.28   12.27   0
 -12  -3 -10  102.05   13.29   0
 -12  -2  -9  121.11   13.34   0
 -12  -1  -8  297.65   15.74   0
 -12   5   0   33.31    9.21   0
 -11  -1  -8    7.05    9.15   0
 -11   0  -7   10.85    9.02   0
 -11   1  -6   36.33    9.41   0
 -10 -12 -15    1.16   14.21   0
 -10  -6 -12   97.03   11.81   0
 -10   0  -7   27.87    8.65   0
 -10   5   0  930.60   17.48   0
 -10   6   2   28.15    7.34   0
  -9 -10 -14   72.03   11.55   0
  -9  -8 -13  362.04   15.63   0
  -9  -5 -11  996.03   20.98   0
  -8  -7 -12 1039.30   21.47   0
  -7  -6 -11   84.96    8.64   0
  -7  -1  -7   45.96    6.26   0
  -6 -13 -14   72.58   10.52   0
  -5  -6 -10  273.71    9.38   0
   0   4   7  253.49    5.25   0
   2   1   5 5180.21   22.98   0
   3  -1   4 4660.78   22.98   0
   5  -9   0  465.42    8.83   0
 -14   2  -4   36.92   13.31   0
 -13   4  -1  114.94   13.65   0
 -12   3  -3  477.86   16.52   0
 -11   3  -3   60.01   10.53   0
 -10 -10 -14   98.54   13.41   0
 -10  -5 -11  219.95   13.54   0
 -10   3  -3   70.28    9.32   0
  -9 -13 -15    6.29   11.60   0
  -8 -11 -14   42.71   10.54   0
  -8  -9 -13  163.10   11.71   0
  -7 -12 -14   94.32   10.61   0
  -7  -8 -12   24.91    9.09   0
  -6  -7 -11  518.18   13.99   0
  -6  -4  -9  411.36   11.35   0
  -6   2  -3  389.49    8.99   0
  -5 -12 -13  127.94    9.01   0
  -4 -11 -12   16.92    5.81   0
  -4  -9 -11    8.74    5.98   0
  -4  -3  -7 2608.90   20.96   0
  -2 -10 -10  439.62    9.25   0
  -1  -5  -6    8.43    2.29   0
   2   2   7 4354.20   23.52   0
   4  -5   1   19.52    3.42   0
 -15   2  -3  286.66   20.69   0
 -14   0  -6  109.00   16.44   0
 -14   1  -5  304.80   18.14   0
 -14   3  -2   58.34   15.12   0
 -10  -4 -10  134.18   12.42   0
  -9 -11 -14  108.88   14.16   0
  -9  -7 -12 1639.23   27.14   0
  -9   2  -4 1551.59   21.59   0
  -8  -6 -11 1505.88   24.44   0
  -8  -2  -8   38.46    6.98   0
  -8  -1  -7  437.50   12.52   0
  -8   0  -6  867.12   16.24   0
  -8   4  -1  220.07    8.17   0
  -7 -10 -13  139.50   10.60   0
  -7  -5 -10    6.83    6.52   0
  -6  -9 -12  957.98   18.07   0
  -5  -8 -11  648.52   13.86   0
  -5  -5  -9  149.59    8.08   0
  -4  -2  -6 5764.70   29.78   0
  -3   1  -2    3.30    1.91   0
  -1  -8  -8  150.52    4.85   0
   3  -4   0    0.48    1.88   0
   4  -4   2 1041.28   11.30   0
 -15   1  -4  753.88   27.37   0
 -14  -2  -8  532.22   22.45   0
 -14  -1  -7  217.86   17.56   0
 -13  -4 -10  696.72   23.19   0
 -13  -3  -9  517.06   20.79   0
 -13   0  -6    4.09   13.13   0
 -13   1  -5   32.21   11.81   0
 -12   4  -1  102.97   10.66   0
 -11  -4 -10    5.79   10.19   0
 -11   2  -4  112.07   10.30   0
 -10 -11 -14   17.97   12.10   0
 -10  -7 -12   58.12   11.38   0
 -10  -3  -9    4.51    9.64   0
  -9 -14 -15   17.33   12.26   0
  -9  -2  -8    5.59    7.40   0
  -9   0  -6   -0.04    7.88   0
  -9   4  -1    4.58    5.62   0
  -8 -12 -14   -2.03    9.74   0
  -8  -8 -12 1002.91   21.39   0
  -8   5   1  254.34    8.64   0
  -7 -13 -14   17.17    9.30   0
  -6  -2  -7    3.56    4.79   0
  -6   0  -5  657.24   12.05   0
  -6   1  -4 2031.61   19.65   0
  -5 -13 -13   22.99    8.37   0
  -4  -6  -9   11.41    4.55   0
  -3 -11 -11  786.41   13.62   0
  -3  -7  -9  828.74   12.32   0
  -2  -4  -6  318.51    6.39   0
  -1   3   3  939.66    3.96   0
   1  -2  -1  840.67    3.71   0
   1   4   9    8.61    3.27   0
   2   0   3    0.71    1.80   0
   3  -5  -1   15.19    2.18   0
   3   0   5 3677.00   21.42   0
   4  -3   3  251.87    6.31   0
   5  -7   1  154.22    6.01   0
 -14   2  -3  283.68   17.62   0
 -13  -2  -8    1.85   12.57   0
 -13   3  -2    8.66   10.80   0
 -12  -1  -7    5.55   10.67   0
 -12   0  -6   -0.22   10.16   0
 -11  -1  -7    8.61   10.39   0
 -11   1  -5    0.03    8.48   0
 -11   5   1  352.17   13.52   0
 -10  -2  -8    6.06    8.29   0
 -10  -1  -7    5.85    8.11   0
  -9 -12 -14   14.65   13.10   0
  -9  -6 -11  860.01   19.95   0
  -9  -1  -7    7.81    7.18   0
  -8 -10 -13  197.39   12.56   0
  -8  -5 -10    5.56    7.56   0
  -7 -11 -13  378.04   15.11   0
  -7  -7 -11   -5.76    6.95   0
  -7  -4  -9  524.16   13.43   0
  -6 -12 -13   51.62   10.02   0
  -6  -6 -10  141.88    8.40   0
  -6  -1  -6  820.60   13.67   0
  -6   5   2   -1.82    3.56   0
  -6   6   4  380.68    6.49   0
  -5  -4  -8  468.99   10.79   0
  -4 -12 -12  225.04    9.92   0
  -3   0  -3 1549.86   12.28   0
  -1   5   7   -0.26    2.11   0
   0   5   9  191.95    5.60   0
   4 -10  -3  218.31    4.92   0
   4  -7  -1   24.47    2.86   0
   4  -2   4  114.84    5.38   0
   5  -8   0 2608.44   18.70   0
 -15   2  -2    2.30   17.49   0
 -14   1  -4  458.77   20.41   0
 -13   2  -3  337.53   17.97   0
 -12   3  -2  142.87   12.06   0
 -11   3  -2   51.99    9.95   0
 -10 -12 -14   28.27   12.48   0
 -10  -6 -11    6.24    9.89   0
 -10   5   1   25.28    6.59   0
  -9  -8 -12  393.68   15.89   0
  -9  -5 -10   34.01    9.08   0
  -8 -13 -14  181.74   13.30   0
  -7 -14 -14   -0.28    9.50   0
  -7  -9 -12   71.56    9.04   0
  -7  -3  -8  467.09   12.42   0
  -7   4   0  111.24    6.19   0
  -6  -8 -11  310.89   11.30   0
  -5 -11 -12   -0.66    7.15   0
  -5  -7 -10  100.71    7.23   0
  -4  -8 -10  123.96    6.94   0
  -4  -5  -8 2600.18   22.15   0
  -3  -1  -4  406.59    6.93   0
   1   3   6 2095.12   14.19   0
   3  -9  -4  132.39    2.80   0
   3  -2   2 1634.38   12.37   0
 -15   1  -3   59.83   18.28   0
 -14  -2  -7   14.99   14.26   0
 -14   0  -5    3.53   13.31   0
 -13  -5 -10  820.85   24.81   0
 -13  -4  -9   58.23   15.19   0
 -13   1  -4  685.55   22.04   0
 -12  -8 -12   -4.67   13.22   0
 -11 -10 -13   22.41   13.04   0
 -11  -5 -10    6.44   10.35   0
 -10 -10 -13  139.84   14.05   0
 -10  -8 -12   98.48   12.65   0
  -9 -13 -14  460.99   19.77   0
  -8 -11 -13   -5.48    9.33   0
  -8  -9 -12   -3.24    9.72   0
  -8  -7 -11   34.30    8.73   0
  -8   2  -3   13.64    5.51   0
  -7  -6 -10  175.57    9.74   0
  -7  -1  -6  351.46   10.45   0
  -7   0  -5   17.87    5.30   0
  -6  -5  -9  259.10    9.70   0
  -5  -3  -7  760.70   12.80   0
  -3  -6  -8 3541.58   23.71   0
  -2 -11 -10   49.00    5.32   0
  -2  -3  -5  922.72    9.54   0
   2   3   8 2230.04   17.93   0
   3  -6  -2  147.68    3.37   0
 -14   2  -2   12.51   13.05   0
 -13   3  -1   11.64   12.29   0
 -11  -4  -9    6.63   10.01   0
 -11   4   0    0.14    9.26   0
 -10 -13 -14   23.81   13.55   0
  -9 -11 -13  158.08   14.57   0
  -9   2  -3  545.81   13.65   0
  -8   1  -4 1818.34   21.93   0
  -8   4   0  263.62    9.18   0
  -7  -8 -11  287.21   12.87   0
  -6 -13 -13  131.22   10.24   0
  -5  -6  -9    4.64    5.91   0
  -5  -2  -6  973.79   13.84   0
  -5  -1  -5  234.61    7.31   0
  -5   0  -4  259.52    7.32   0
  -4 -13 -12   40.03    7.56   0
  -3 -12 -11  212.64    8.80   0
  -2  -2  -4  495.57    6.71   0
  -1  -7  -7   41.14    3.28   0
   3  -1   3 1016.58   10.44   0
   3   1   6  526.59    9.02   0
   4  -8  -2  468.76    6.67   0
   5  -9  -1 1114.12   12.26   0
 -14   1  -3   18.96   15.62   0
 -12  -3  -8   94.09   12.71   0
 -12   3  -1    5.13   10.76   0
 -11  -9 -12   50.46   14.30   0
 -11  -7 -11   90.22   13.03   0
 -11   5   2   79.04   10.02   0
 -10 -11 -13  173.88   14.59   0
 -10  -9 -12  541.67   19.26   0
 -10  -3  -8   39.17    9.08   0
  -9 -14 -14   47.68   12.87   0
  -9  -9 -12  430.83   16.48   0
  -9  -2  -7    3.74    7.16   0
  -8 -15 -14    6.01   13.37   0
  -8 -12 -13  154.07   13.87   0
  -8  -1  -6    1.91    5.98   0
  -7 -10 -12   76.00    9.43   0
  -7  -5  -9   95.89    8.10   0
  -7   6   4    6.93    4.06   0
  -6 -11 -12   99.34   10.17   0
  -6  -7 -10   17.94    6.35   0
  -6  -4  -8  368.59   10.64   0
  -5 -12 -12   49.88    8.43   0
  -5   6   5   31.11    2.44   0
  -4  -7  -9  866.04   14.12   0
  -4  -4  -7 5570.37   30.83   0
  -4   2  -1    0.77    2.12   0
  -3 -10 -10 1017.46   14.83   0
  -3  -8  -9 1659.30   17.59   0
  -1  -3  -4   15.21    1.92   0
   2   1   4 2695.95   15.81   0
 -15   1  -2   15.18   17.79   0
 -14  -1  -5  177.36   18.81   0
 -14   0  -4    5.88   13.63   0
 -13   2  -2   21.11   11.56   0
 -12  -6 -10   39.25   12.31   0
 -11  -2  -7   13.09    9.30   0
 -11   3  -1  516.65   16.25   0
 -10  -2  -7    1.93    8.21   0
 -10   5   2   29.48    7.95   0
  -9 -15 -14  122.06   16.40   0
  -9 -12 -13  124.83   14.21   0
  -9   5   2   15.18    6.46   0
  -8 -10 -12   46.69    9.71   0
  -8   5   2   36.79    5.80   0
  -7 -13 -13   37.08    9.69   0
  -7   3  -1  246.21    7.93   0
  -6 -14 -13  109.54   10.40   0
  -6  -9 -11   17.70    6.91   0
  -6  -3  -7   35.39    5.55   0
  -5 -10 -11    6.54    7.10   0
  -5  -8 -10    9.54    5.68   0
  -5   5   3  603.60    7.22   0
  -4 -11 -11  453.34   11.63   0
  -4  -9 -10  711.15   13.81   0
  -1  -9  -8    5.17    3.42   0
   1   5  10    5.89    4.23   0
   5  -6   1 3069.20   20.54   0
 -15   0  -3    5.97   17.24   0
 -14  -2  -6   11.82   14.44   0
 -14   2  -1   -8.42   14.88   0
 -13   1  -3  126.14   13.77   0
 -13   3   0   -2.42   12.32   0
 -12  -8 -11    6.50   12.79   0
 -12   2  -2   27.01    9.98   0
 -12   4   1   20.80    9.31   0
 -10 -12 -13    1.69   12.38   0
  -8 -13 -13   85.13   12.63   0
  -7  -7 -10   20.46    7.16   0
  -7  -4  -8   36.51    6.51   0
  -6  -6  -9   72.63    8.00   0
  -5  -5  -8  249.09    8.62   0
  -5   3   0  185.61    5.51   0
  -3 -13 -11  252.53    9.45   0
  -2 -12 -10   79.11    5.91   0
  -1  -2  -3  839.56    6.66   0
   0   5   8 2178.40   15.02   0
   3   0   4 1226.90   12.03   0
   4  -3   2  390.29    7.25   0
 -14   1  -2  182.83   18.40   0
 -13  -1  -5   82.54   13.68   0
 -13   0  -4   21.78   12.41   0
 -12   1  -3   15.83   11.52   0
 -11 -10 -12   19.51   12.78   0
 -11   4   1   66.22   10.38   0
 -10 -10 -12  267.91   16.05   0
  -9 -13 -13  428.33   18.30   0
  -7 -14 -13  127.69   11.73   0
  -7  -9 -11   30.18    8.18   0
  -7  -3  -7  268.42   10.03   0
  -7   2  -2 1921.05   19.95   0
  -6  -1  -5  426.54   10.21   0
  -6   0  -4    4.23    4.28   0
  -5 -13 -12    7.92    7.04   0
  -4  -6  -8 1821.39   19.14   0
  -1  -1  -2  858.04    5.90   0
   0   3   4  342.31    4.38   0
   1  -7  -5   20.42    1.38   0
   2   3   7  295.82    6.84   0
   3   2   7 5783.82   29.52   0
   4  -2   3 1592.95   14.46   0
 -15   1  -1  751.13   28.80   0
 -14   0  -3    8.05   15.19   0
 -13   2  -1   32.89   13.52   0
 -12  -7 -10   61.03   13.46   0
 -12   0  -4   19.25   10.67   0
 -12   3   0   15.42   11.02   0
 -11 -11 -12   30.09   14.74   0
 -11  -7 -10    0.77   11.29   0
 -11  -4  -8   91.07   11.28   0
 -11   1  -3   18.29   10.33   0
 -10  -4  -8    3.02    8.84   0
 -10   2  -2  604.65   15.47   0
 -10   4   1   59.45    8.71   0
  -9   2  -2    0.28    7.25   0
  -8 -14 -13  524.91   18.48   0
  -8 -11 -12   42.88   10.17   0
  -8  -9 -11  119.48   10.71   0
  -8   2  -2   49.51    6.21   0
  -7 -15 -13  149.80   14.70   0
  -7  -6  -9  167.85    9.51   0
  -7  -2  -6   48.12    6.27   0
  -7   1  -3 2868.77   24.98   0
  -6 -10 -11  908.77   17.94   0
  -6  -8 -10  508.32   13.51   0
  -5 -11 -11   41.37    8.19   0
  -5  -7  -9    4.67    5.22   0
  -5  -4  -7  564.40   11.52   0
  -4 -12 -11  101.68    8.47   0
  -4   0  -3 1027.78   11.53   0
  -3  -7  -8    4.76    4.79   0
   4  -1   4  144.44    5.80   0
   5 -10  -2  101.17    4.87   0
 -15   0  -2  136.80   20.75   0
 -14  -3  -6   44.33   15.54   0
 -14  -1  -4  287.72   18.74   0
 -14   2   0  685.44   25.27   0
 -13  -5  -8   71.81   14.68   0
 -13   1  -2   40.58   13.54   0
 -12  -6  -9   39.62   12.74   0
 -11  -9 -11  112.34   14.27   0
 -11   0  -4   16.94    9.23   0
 -10 -11 -12   12.60   12.00   0
 -10   5   3  655.44   15.20   0
  -9 -14 -13  641.32   21.29   0
  -9  -9 -11  220.85   13.66   0
  -9  -3  -7   73.78    8.87   0
  -9   4   1   25.46    7.09   0
  -8 -15 -13   17.19   13.33   0
  -8   1  -3   -0.31    5.43   0
  -8   4   1    2.37    5.55   0
  -6 -13 -12   76.50    9.38   0
  -6  -5  -8   27.09    5.97   0
  -6   5   3    3.95    3.16   0
  -5 -14 -12   12.71    7.53   0
  -5  -9 -10   60.07    6.94   0
  -4 -10 -10   -2.42    6.40   0
  -4  -8  -9  149.55    7.94   0
  -3 -11 -10  251.26    8.56   0
  -3  -9  -9  124.42    7.04   0
  -3   2   0  630.15    6.62   0
  -2  -5  -6  152.07    5.06   0
   2  -2   0  469.76    5.00   0
   2   2   5 1839.78   14.05   0
   3   1   5 7958.37   31.83   0
   4  -6  -1    8.21    2.79   0
 -14   1  -1  188.57   19.22   0
 -13  -3  -6    0.51   14.63   0
 -13   0  -3  152.38   15.11   0
 -13   3   1  152.07   14.24   0
 -12  -8 -10    2.72   12.77   0
 -12   2  -1   77.42   11.52   0
 -11   3   0  756.78   18.26   0
 -10  -6  -9   26.69   10.15   0
  -8 -12 -12  841.42   21.02   0
  -7  -5  -8    3.51    6.17   0
  -6  -4  -7    5.68    6.04   0
  -6   6   5  610.56    8.00   0
  -5  -3  -6    2.91    4.18   0
  -4  -5  -7  191.36    7.52   0
  -2 -13 -10    5.62    5.22   0
   2  -3  -1  228.10    3.23   0
   4  -9  -3  169.75    4.28   0
   5  -8  -1   16.45    3.46   0
 -14   0  -2   58.72   17.59   0
 -13   2   0   75.14   14.63   0
 -12   1  -2   72.45   11.32   0
 -11  -8 -10   17.99   11.58   0
 -11   4   2  133.55   11.71   0
 -10  -8 -10   49.46   11.41   0
  -9 -16 -13   10.76   15.15   0
  -9 -10 -11  325.79   15.53   0
  -9  -8 -10    4.08    9.01   0
  -9   5   3 1870.20   21.62   0
  -8 -10 -11  183.88   12.06   0
  -8  -8 -10  193.65   11.64   0
  -8   5   3  226.82    8.43   0
  -7 -13 -12  149.25   11.87   0
  -7   3   0  621.09   11.70   0
  -6 -14 -12  149.21   10.97   0
  -6  -9 -10 1280.86   20.89   0
  -6  -7  -9  167.95    8.93   0
  -5 -12 -11   17.47    7.84   0
  -5  -6  -8  290.23    9.44   0
  -4 -13 -11  526.81   13.28   0
  -4   5   4  336.08    4.28   0
 -15   0  -1  173.65   19.95   0
 -14  -1  -3   70.77   15.29   0
 -13  -6  -8   13.35   13.94   0
 -12  -7  -9   61.97   13.40   0
 -12   3   1    1.84   10.10   0
  -9  -5  -8    9.64    8.12   0
  -9   3   0   36.87    6.67   0
  -8 -13 -12  341.28   15.89   0
  -8   3   0    7.06    5.10   0
  -7  -7  -9   79.03    8.39   0
  -7   6   5 1019.96   11.97   0
  -5  -8  -9   11.17    6.75   0
  -5  -1  -4   41.30    4.54   0
  -3 -12 -10  841.07   14.70   0
  -3  -2  -4   36.14    3.21   0
  -1 -10  -8  158.13    5.81   0
  -1  -8  -7   13.26    3.17   0
   1  -9  -6   82.72    2.57   0
   2   4   8 1617.20   15.85   0
   5  -5   1    3.50    3.70   0
 -14   1   0  169.32   19.76   0
 -13  -5  -7    1.16   13.58   0
 -13   1  -1   17.84   12.44   0
 -12  -6  -8   22.22   12.54   0
 -11  -2  -5   44.44   10.33   0
 -11  -1  -4   45.40   11.36   0
 -11   0  -3    4.86    9.15   0
 -10 -14 -12   49.19   16.14   0
 -10 -11 -11  311.90   17.14   0
 -10  -4  -7   25.95    9.08   0
 -10   2  -1   -0.60    7.21   0
 -10   4   2  125.83   10.03   0
  -9  -7  -9   58.61    9.93   0
  -8 -14 -12    3.38   12.56   0
  -8 -11 -11  457.45   16.28   0
  -8  -9 -10    2.73   10.02   0
  -8  -7  -9   36.59    8.33   0
  -7  -9 -10  507.39   15.10   0
  -6 -12 -11   41.03    9.59   0
  -6  -6  -8  300.96   10.44   0
  -4 -14 -11  118.05    9.63   0
  -4  -7  -8  412.40   10.16   0
  -4  -4  -6   91.52    5.47   0
  -4   3   1  726.27    7.92   0
  -3  -1  -3  206.54    5.15   0
  -3   0  -2 2248.92   14.40   0
  -1   6   8  787.39    8.42   0
   2   3   6  509.34    8.48   0
   3  -3   0  129.21    3.66   0
   3  -2   1  578.90    7.18   0
   3  -1   2    4.94    2.29   0
 -13  -7  -8    2.48   14.10   0
 -13  -1  -3   60.09   13.95   0
 -13   0  -2  296.10   17.59   0
 -12   2   0  127.89   12.47   0
 -11   3   1   63.91    9.26   0
 -10  -3  -6   14.67    8.74   0
 -10  -2  -5    5.09    8.47   0
 -10  -1  -4   14.23    9.58   0
  -9 -14 -12   30.00   12.77   0
  -9   4   2  468.71   12.92   0
  -8   2  -1    1.45    5.38   0
  -7 -15 -12  102.14   11.87   0
  -7 -12 -11   23.31   10.46   0
  -7   2  -1 1190.44   15.96   0
  -6 -10 -10   20.00    8.58   0
  -6  -8  -9   60.51    8.48   0
  -5  -5  -7  122.73    6.88   0
  -4  -9  -9 1368.09   18.15   0
  -3 -10  -9 2524.53   22.87   0
  -3  -8  -8 4058.48   27.11   0
  -1   5   6  217.73    3.82   0
   0   5   7  507.70    7.17   0
 -15   0   0  255.10   22.88   0
 -14  -3  -4  105.77   19.73   0
 -14  -2  -3  150.54   20.43   0
 -14  -1  -2   31.38   17.73   0
 -14   0  -1  301.72   20.24   0
 -13   2   1  240.96   16.46   0
 -12   1  -1    6.84   10.80   0
 -12   3   2  883.13   23.04   0
 -11  -8  -9   31.25   12.33   0
 -11  -5  -7   13.24   10.68   0
 -11   4   3   86.71   11.41   0
 -10   3   1   67.91    9.63   0
  -9 -15 -12   40.19   13.36   0
  -9  -6  -8   26.41    8.97   0
  -9   0  -3  515.28   14.22   0
  -8 -15 -12   -2.29   11.56   0
  -8 -12 -11   11.25   10.07   0
  -8  -2  -5    9.20    6.35   0
  -8   1  -2    8.69    5.77   0
  -8   4   2   40.89    6.54   0
  -7  -6  -8 1446.21   21.65   0
  -7  -1  -4 1555.12   19.85   0
  -7   0  -3 1585.41   19.55   0
  -7   1  -2    8.47    5.03   0
  -6   4   2  398.43    8.22   0
  -3 -13 -10   41.71    6.98   0
   0   6   9 1526.31   13.83   0
   1   1   2  991.56    7.18   0
   1   5   8  241.29    6.50   0
   2   1   3  415.94    6.29   0
   3   0   3 1679.85   13.61   0
   4  -7  -2   41.96    3.03   0
   5  -9  -2   54.20    4.20   0
   6  -8   0 5277.32   29.00   0
 -14   1   1   39.96   18.43   0
 -13   1   0  248.46   18.59   0
 -12   0  -2    5.40   10.64   0
 -11  -4  -6   33.09   11.85   0
  -9 -16 -12   -5.82   13.20   0
  -9 -10 -10   -4.52   10.05   0
  -9  -8  -9   25.80    9.68   0
  -8 -16 -12  160.14   15.05   0
  -7 -13 -11  403.15   16.41   0
  -7 -10 -10   97.54    9.89   0
  -7  -8  -9  591.35   15.47   0
  -6  -5  -7  609.41   13.39   0
  -5 -14 -11    3.25    7.60   0
  -5  -9  -9 1897.09   23.35   0
  -5  -7  -8  239.33    9.19   0
  -5  -4  -6   71.32    5.81   0
  -4 -12 -10 1396.32   20.27   0
  -4  -6  -7 2167.72   20.94   0
  -4   2   0 1243.24   11.27   0
  -2  -3  -4  354.79    6.23   0
   1   6  10  228.56    7.34   0
   4  -2   2  212.58    5.80   0
   4  -1   3  190.87    5.87   0
 -13   0  -1   -1.82   13.13   0
 -11 -11 -10    0.42   13.37   0
 -11   1  -1  234.84   13.29   0
  -9 -13 -11   70.55   13.21   0
  -8 -13 -11    3.44   10.56   0
  -8  -5  -7    5.30    7.04   0
   3   1   4  452.00    7.94   0
   4   0   4 2148.39   17.98   0
  -7  -1   0   24.50    4.39   0
  -3   6  10  154.87    7.74   0
  -2  -4  -4   44.56    3.65   0
   0   8  18   -2.09   11.06   0
   1   8  18   35.00   11.99   0
   1   8  19  239.76   18.12   0
   1   8  20  110.23   15.18   0
   1   8  21   38.45   15.46   0
   2   4   6  320.47    7.84   0
   2   6  10 1184.56   17.95   0
   2   8  19  190.86   15.81   0
   2   8  20   47.86   13.89   0
   2   8  21   16.79   14.52   0
   4  -8  -5   42.48    3.80   0
   4  -5  -3 1087.90    5.61   0
   4   7  15   10.69   10.73   0
   5   5  10   -6.56    5.81   0
   5   7  16  226.27   13.76   0
   6  -2   1  271.72    5.44   0
   6  -1   2  444.23    7.64   0
   6   4   9  411.07   11.78   0
   6   5  11 1109.51   19.68   0
   6   6  14 1546.22   25.81   0
   6   7  19   -0.50   12.56   0
   7   6  16   77.67   11.51   0
   8  -4   1  213.32    5.63   0
   8   2   8   31.81    7.42   0
   9   4  14   16.61   10.76   0
   9   5  18  406.51   19.09   0
  10   2  11  451.72   15.00   0
  10   4  17   23.44   12.55   0
  11  -1   8   10.49    7.03   0
  11   3  17  482.29   20.26   0
  12  -1  10    6.02    8.63   0
  12   0  12   59.46   12.10   0
  12   1  14  169.76   13.92   0
  13  -2  11  193.13   14.16   0
  13   0  15   25.06   12.60   0
  -5  -2  -2   49.26    4.03   0
  -5  -1  -1    1.70    3.07   0
  -5   5   9   13.47    4.76   0
  -4   4   6  421.74    6.17   0
  -3   7  14    9.66    8.77   0
  -2   7  13   17.37    7.14   0
  -1  -4  -4 1053.85   10.90   0
  -1   7  13  154.55   10.43   0
   3   6  11   14.39    6.28   0
   3   7  14 1487.95   24.63   0
   4   6  12   32.81    8.23   0
   4   7  16  247.27   15.26   0
   5   6  13   20.41    8.06   0
   5   7  17  512.23   18.67   0
   5   7  18   34.66   12.42   0
   5   7  20  452.81   21.67   0
   6   6  15   27.54   10.72   0
   7  -3   1  231.97    5.53   0
   7  -2   2 1958.99   15.51   0
   7  -1   3 2530.82   19.27   0
   7   2   7  406.20   11.35   0
   7   5  13    4.39    8.15   0
   7   6  17   77.09   12.17   0
   7   6  18  136.07   15.25   0
   8  -3   2  348.24    7.48   0
   8  -2   3   12.53    4.45   0
   8   3  10  120.06    9.01   0
   8   4  12  113.01   10.18   0
   8   5  15  291.10   14.90   0
   9   1   8 1520.76   21.27   0
   9   3  12   55.86   10.55   0
  10   0   8 2733.91   28.65   0
  10   3  14   59.26   10.95   0
  11  -3   6  272.81   10.63   0
  11  -2   7  172.14    9.30   0
  11   0  10   85.94    9.52   0
  11   1  12  618.68   18.52   0
  11   2  14   72.31   11.93   0
  12  -2   9  572.81   16.52   0
  12   1  15  844.73   24.58   0
  13  -1  13   30.33   11.36   0
  -2   7  14   14.02    9.21   0
   0  -3  -3  844.27    7.65   0
   0   7  13  372.09   12.73   0
   2  -5  -4 1628.89   10.98   0
   2   7  14  589.56   16.45   0
   3   7  15  581.40   17.51   0
   4   1   3 1142.12   11.55   0
   4   7  17  122.27   12.88   0
   4   7  21  186.16   19.34   0
   6   6  16   30.37   11.37   0
   7   4  11  346.52   12.47   0
   7   5  14 1576.94   26.26   0
   7   6  19  250.26   16.79   0
   8   4  13   30.22   10.09   0
   8   5  16  318.70   15.98   0
   9   2  10  980.00   19.11   0
   9   4  15  368.70   16.14   0
  10  -1   7  261.23   10.83   0
  10   1  10  393.77   13.61   0
  10   2  12  231.85   12.58   0
  10   3  15    4.30   10.76   0
  11  -4   5    1.61    6.27   0
  11   2  15  779.79   22.09   0
  12  -3   8   78.81    9.70   0
  12  -1  11  203.84   13.61   0
  12   0  13   80.36   11.83   0
  12   1  16  326.64   17.86   0
  13  -2  12   -2.50   11.80   0
  13  -1  14   76.81   13.00   0
  -2   7  15   21.37   10.26   0
  -1   7  14   16.40    9.10   0
   0   3   4  420.47    6.38   0
   0   7  14   55.96    9.79   0
   1   4   6   27.28    3.63   0
   1   7  14    2.91    7.72   0
   2   6  11   -1.94    5.96   0
   2   7  15 2130.56   29.91   0
   3  -7  -5  878.56    9.44   0
   3   5   9 2736.00   25.53   0
   3   6  12   16.17    8.06   0
   3   7  16 1185.76   24.33   0
   3   7  17  122.92   14.11   0
   3   7  21    3.76   16.26   0
   4   5  10   10.52    5.78   0
   4   6  13   23.63    8.06   0
   4   7  18   59.07   12.32   0
   5   5  11  880.87   17.30   0
   6   3   8  953.34   15.87   0
   6   4  10  629.98   14.58   0
   6   6  17   24.45   10.94   0
   6   6  18   10.92   12.66   0
   8   1   7  414.55   11.22   0
   8   3  11  276.02   12.65   0
   8   5  19   96.51   14.13   0
   9   0   7   36.95    6.37   0
   9   3  13   53.37    9.65   0
   9   4  17  643.39   21.15   0
  10  -2   6   81.72    7.64   0
  10   2  13   52.71   10.90   0
  10   3  16    7.51   11.35   0
  11  -1   9  369.31   13.02   0
  11   0  11 1052.80   21.95   0
  11   1  13   -3.58    9.56   0
  11   2  16  167.75   14.89   0
  11   2  17  112.33   15.99   0
  12   0  14 1026.14   25.43   0
  13  -1  15   65.74   13.45   0
  -3   3   4  425.86    4.72   0
  -3   5   8   59.45    4.78   0
  -2   7  16   55.10   11.45   0
  -1   7  15    4.67    9.71   0
   0   7  15    9.77    9.70   0
   1   7  15  985.05   21.02   0
   1   7  21   42.42   17.08   0
   2   1   2 6148.63   20.59   0
   2   7  16   91.58   11.31   0
   2   7  17  202.32   15.02   0
   2   7  20   56.06   15.48   0
   2   7  21    1.77   14.13   0
   3   7  19   12.39   12.12   0
   3   7  20   -3.15   13.08   0
   4   4   8   30.16    5.39   0
   5   1   4   43.17    4.08   0
   5   3   7  762.61   13.24   0
   5   4   9    0.03    5.23   0
   5   6  15  162.21   11.95   0
   6   5  13  273.04   12.50   0
   6   6  19    3.23   12.52   0
   7   1   6  349.49    9.59   0
   7   4  12  833.84   18.31   0
   7   5  16    1.04    9.57   0
   8   2   9  844.96   16.57   0
   8   4  14  214.52   12.72   0
   9   1   9  284.87   11.45   0
   9   2  11  429.38   14.27   0
   9   4  18   51.26   12.93   0
  10  -3   5   22.77    6.16   0
  10   0   9  113.56    8.93   0
  10   1  11  286.19   12.75   0
  10   3  17    1.21   11.87   0
  11  -2   8  100.49    9.84   0
  11   1  14  651.84   20.58   0
  12  -2  10  172.23   11.52   0
  12  -1  12    7.24    9.60   0
  13  -2  13   37.53   11.64   0
  -2   5   8  370.15    8.66   0
  -1   3   4  611.01    7.01   0
  -1   5   8 3278.36   23.60   0
  -1   7  16   63.14   10.46   0
  -1   7  17   30.83   12.02   0
  -1   7  18  133.49   13.42   0
   0   4   6  336.73    7.19   0
   0   7  16   47.34    9.97   0
   0   7  17   22.56   12.06   0
   0   7  18  508.30   19.55   0
   0   7  19    0.45   13.96   0
   0   7  20  109.04   15.22   0
   1   7  16  129.22   11.65   0
   1   7  17   -1.34    9.92   0
   1   7  18  500.66   20.09   0
   1   7  19    3.12   12.32   0
   1   7  20   18.43   13.40   0
   2   5   9  195.06    8.08   0
   2   6  12  306.15   11.41   0
   2   7  18  214.23   14.84   0
   2   7  19   28.11   12.97   0
   3   2   4   33.43    3.23   0
   3   6  13  388.53   13.29   0
   4   0   2  563.33    7.45   0
   4   6  14  216.90   11.96   0
   5   5  12   17.47    7.07   0
   5   6  16   19.58    9.65   0
   5   6  17  142.89   13.05   0
   5   6  18   33.40   12.97   0
   5   6  19   91.17   15.02   0
   5   6  20   18.78   13.73   0
   6   5  14 1768.02   27.05   0
   7   2   8  684.12   14.00   0
   7   3  10  325.32   11.53   0
   7   5  17  839.95   22.33   0
   7   5  18   48.63   12.57   0
   7   5  19   27.27   13.75   0
   8   3  12  857.21   19.39   0
   9  -1   6   60.08    6.25   0
   9   3  14   -3.48    9.20   0
  10   2  14   19.10   10.01   0
  11  -1  10  134.06   11.36   0
  11   0  12   18.69   10.74   0
  11   1  15  109.50   14.16   0
  12  -3   9    1.36    8.97   0
  12  -1  13  108.34   13.80   0
  12   0  16    4.12   12.45   0
  13  -3  12   16.47   12.48   0
  13  -2  14   43.95   12.29   0
  -4   5   9    3.73    4.59   0
  -3   6  12  249.97   10.46   0
  -2   3   4  301.97    4.59   0
  -1   6  11  115.18    7.53   0
   2  -6  -5 3812.45   19.25   0
   4   6  16   54.52   11.54   0
   4   6  21   98.32   16.19   0
   6   2   7    2.87    5.51   0
   6   4  11 1741.09   23.74   0
   6   5  15  656.05   18.39   0
   7   4  13  523.75   15.82   0
   8   1   8  870.27   16.36   0
   8   2  10 1004.25   19.01   0
   8   4  16   18.74   10.55   0
   8   4  18   72.48   14.20   0
   8   4  19   89.84   15.36   0
   9  -2   5    3.14    5.74   0
   9   0   8 3642.91   32.06   0
   9   2  12  111.28   10.23   0
   9   3  15  332.93   15.76   0
   9   3  16  202.30   15.19   0
  10   0  10  323.33   13.39   0
  10   1  12   96.70   10.28   0
  10   2  15   69.05   11.89   0
  10   2  16   25.54   12.81   0
  11  -3   7   27.87    6.79   0
  11   1  16  446.90   18.88   0
  12  -2  11   21.50    9.24   0
  13  -2  15   65.36   13.84   0
  -5   4   7  464.10    6.86   0
  -5   5  10    1.16    4.67   0
  -2   4   6  206.08    5.50   0
  -2   6  12  346.65   11.78   0
  -1   4   6  113.11    4.48   0
   0  -5  -5  946.61   10.77   0
   0   6  12   92.25    8.98   0
   1   6  12  258.30   10.67   0
   3   3   6 3272.86   23.13   0
   3   6  14  289.56   12.97   0
   3   6  15 1815.59   28.00   0
   3   6  21   34.34   16.60   0
   4   2   5    2.94    3.38   0
   4   4   9  573.08   12.60   0
   4   6  17    6.04   10.35   0
   4   6  19   39.01   12.64   0
   4   6  20   20.31   13.37   0
   5   5  13  561.56   15.63   0
   6   0   4    9.60    4.33   0
   6   3   9    9.80    5.64   0
   6   4  12   78.37    9.65   0
   6   5  17   92.51   12.18   0
   6   5  18  112.63   14.28   0
   6   5  19   20.80   13.70   0
   6   5  20  213.82   17.02   0
   7   3  11  313.29   12.49   0
   7   4  14  701.42   18.52   0
   8   3  13  278.11   13.16   0
   9   1  10 2478.30   28.63   0
   9   3  17   57.01   12.40   0
   9   3  18   25.12   12.27   0
  10   1  13  121.85   12.55   0
  10   2  17   27.72   12.39   0
  11  -4   6  373.78   11.76   0
  11  -2   9   90.06   10.26   0
  11  -1  11  376.83   15.19   0
  11   0  13   42.64   10.63   0
  11   1  17   19.03   13.06   0
  12  -3  10   12.81    9.93   0
  12  -2  12    9.35   11.08   0
  13  -3  13    8.77   11.29   0
  -7   1   2  122.33    4.06   0
  -6   0   0  181.21    5.30   0
  -3   6  13  737.46   16.17   0
  -1   6  12   47.01    7.01   0
   1   6  13    9.74    7.11   0
   1   6  21  331.95   20.80   0
   2   5  10  844.66   15.12   0
   2   6  14   38.88    8.69   0
   2   6  21  263.13   18.90   0
   3  -8  -6 1630.57   14.24   0
   3   5  11   32.39    6.49   0
   3   6  16   -2.33    9.15   0
   3   6  17   29.44   12.22   0
   3   6  18   71.90   13.28   0
   3   6  19   12.45   12.35   0
   3   6  20   10.58   12.96   0
   4  -1   1   56.23    2.82   0
   4   5  12  333.72   11.87   0
   5  -7  -4  258.95    3.78   0
   5   5  14   62.11    9.26   0
   7   1   7   43.36    6.57   0
   7   2   9  327.14   11.38   0
   7   4  15   27.38    9.73   0
   8   3  14   34.89    9.29   0
  10  -2   7  647.20   14.18   0
  10   0  11  361.47   14.43   0
  11   0  14  678.74   20.15   0
  12  -1  16   94.48   14.42   0
  13  -3  14  298.80   17.31   0
  -8   0   1  113.62    5.72   0
  -3   5   9  517.44   10.24   0
  -3   6  14   14.92    8.59   0
  -2   6  13  374.36   12.35   0
  -1   6  13 1065.10   19.38   0
   0   6  13  755.98   16.56   0
   0   6  20   42.23   15.66   0
   1   3   5 2058.29   15.72   0
   1   4   7   18.28    3.95   0
   1   6  14  355.00   13.33   0
   1   6  20    0.66   12.89   0
   2   6  15 1649.76   26.35   0
   2   6  16  399.10   16.59   0
   2   6  17   11.46   11.54   0
   2   6  18  187.62   15.20   0
   2   6  19  119.19   14.31   0
   2   6  20   93.23   14.84   0
   5   5  15  965.53   21.20   0
   5   5  16  228.40   13.36   0
   5   5  17   14.24   11.17   0
   7   3  12  203.32   10.98   0
   7   4  19    1.39   11.60   0
   8   1   9  129.44    9.39   0
   8   2  11   82.50    8.83   0
   8   3  15  111.77   11.52   0
   9  -5   2   78.27    4.99   0
   9  -1   7 1564.37   20.30   0
   9   0   9 1712.25   23.54   0
   9   1  11   -0.22    7.80   0
   9   2  14   54.46   10.28   0
   9   2  15    4.26   11.11   0
  10  -3   6   12.54    6.76   0
  10   1  15   20.74   11.87   0
  11  -3   8   39.67    8.59   0
  11  -1  12   22.63   10.77   0
  11   0  15   98.23   12.93   0
  11   0  16   43.40   14.00   0
  12  -4   9   99.76   11.02   0
  12  -3  11  208.94   13.72   0
  12  -2  13  158.04   13.31   0
  -4  -2  -3  921.77   11.00   0
  -4   5  10   43.88    6.32   0
  -3  -3  -4 1380.70   13.66   0
  -3  -2  -3 1491.79   12.72   0
  -2   5   9 1705.00   17.75   0
  -2   6  14   23.30    7.83   0
  -2   6  15  393.02   15.41   0
  -2   6  16  319.59   15.25   0
  -1   6  14  183.30   11.65   0
  -1   6  18   14.62   13.00   0
   0   6  14    5.66    7.43   0
   0   6  15    8.25    9.81   0
   0   6  18  466.28   19.52   0
   0   6  19  466.02   19.31   0
   1  -4  -4  148.45    3.87   0
   1   5  10    3.43    5.21   0
   1   6  15  380.96   14.55   0
   1   6  16  152.57   13.11   0
   1   6  17    9.80   11.54   0
   1   6  18  487.27   18.80   0
   1   6  19  171.82   15.26   0
   2  -7  -6  840.07   10.60   0
   3   1   3  194.14    4.89   0
   3   5  12   89.55    8.13   0
   4   4  10  134.82    7.91   0
   4   5  21   16.61   14.75   0
   5   5  18   -0.25   11.09   0
   6  -1   3 4536.99   24.27   0
   6   4  14   22.70    8.58   0
   8  -3   3  861.05   11.94   0
   8   2  12   15.66    7.98   0
   8   3  17    6.32   11.20   0
   8   3  18  213.54   15.26   0
   9   2  16  213.50   14.60   0
   9   2  17   67.87   12.65   0
   9   2  18  126.84   15.38   0
  10   1  16   79.96   12.46   0
  10   1  17   -1.57   11.83   0
  11  -1  13  237.57   14.86   0
  11   0  17    2.22   12.07   0
  -5   1   1 1466.05    8.89   0
  -1   6  15   47.65    9.07   0
  -1   6  16   70.68   10.31   0
  -1   6  17  241.37   14.34   0
   0   2   3 1265.45    9.18   0
   0   4   7  383.92    8.58   0
   0   5  10 1331.43   18.10   0
   0   6  16    1.77    8.88   0
   0   6  17  181.83   13.56   0
   2   2   4  567.32    8.11   0
   3   4   9  569.07   12.19   0
   3   5  13  647.50   15.88   0
   3   5  21   82.08   15.32   0
   4   1   4  384.40    7.44   0
   4   5  15    9.34    8.55   0
   4   5  16   10.04    9.26   0
   4   5  17   13.05   11.22   0
   4   5  18    6.74   12.52   0
   4   5  19   -2.53   12.03   0
   4   5  20   88.86   14.60   0
   5   1   5  229.69    6.97   0
   5   3   9   95.97    6.97   0
   6  -8  -4  111.00    2.46   0
   6   4  15  323.52   14.05   0
   6   4  17   40.94   12.04   0
   7  -2   3 2113.80   17.44   0
   7   0   6 1582.45   18.52   0
   7   2  10   -1.27    6.07   0
   7   3  13 1280.98   22.61   0
   8   2  13   -2.61    9.45   0
   9  -2   6  189.75    8.74   0
   9   1  12   30.72    8.57   0
  10  -2   8   52.71    7.23   0
  10   0  13   43.13   10.54   0
  11  -4   7   30.58    6.84   0
  11  -2  11   24.54   10.13   0
  11  -1  14    8.12   11.58   0
  12  -4  10  255.58   13.86   0
  12  -3  12   47.90   10.64   0
  12  -2  15   -0.49   11.53   0
  13  -4  14  111.12   14.49   0
  -4  -1  -2   13.52    2.53   0
  -4   4   7  139.46    4.91   0
  -3  -1  -2  657.27    7.60   0
  -2  -2  -3 2547.38   15.07   0
   1  -5  -5 1621.57   12.92   0
   1   5  11 2019.93   23.49   0
   1   5  21   65.10   17.17   0
   2   3   6  516.63    9.29   0
   2   5  12   81.46    7.90   0
   2   5  21  282.75   19.20   0
   3   2   5 1071.00   12.57   0
   3   5  14  779.79   18.19   0
   3   5  19    9.92   13.18   0
   3   5  20   -8.30   12.48   0
   5   2   7  247.42    8.20   0
   5   4  13  696.53   16.70   0
   7   1   8   66.33    6.61   0
   7   3  14   63.77    9.45   0
   7   3  15  202.86   12.42   0
   7   3  19   87.94   14.64   0
   8  -6   0  170.22    4.69   0
   8  -4   2   32.49    4.04   0
   8  -1   6  738.88   13.30   0
   8   0   8 1061.27   17.65   0
   8   2  14   -4.21    9.50   0
   9  -1   8  173.96    9.12   0
   9   0  10  488.98   14.20   0
   9   1  13   44.22    9.29   0
  10  -5   4  117.36    7.18   0
  10   0  14  327.20   15.36   0
  11  -5   6  127.96    9.09   0
  11  -3   9    8.30    7.38   0
  11  -1  15  132.93   13.38   0
  11  -1  16   91.42   14.41   0
  12  -3  13   26.57   10.92   0
  -7   0   0   88.26    4.93   0
  -6   2   3    4.75    1.33   0
   0   3   5   77.01    3.60   0
   0   5  21   27.15   14.94   0
   1   5  20   96.60   16.52   0
   2   5  13  405.18   13.82   0
   2   5  19    7.33   13.91   0
   2   5  20    3.21   12.99   0
   3   4  10  408.19   11.19   0
   3   5  15    8.85    8.63   0
   3   5  16  160.91   12.03   0
   3   5  17    6.76   10.04   0
   3   5  18    7.85   10.78   0
   4  -2   0 1140.05    7.37   0
   5   3  10 2446.66   25.78   0
   5   4  14  401.17   14.22   0
   5   4  19  118.62   14.31   0
   5   4  20  136.20   15.61   0
   6  -2   2 5795.24   24.97   0
   6   2   9  574.29   13.05   0
   6   3  12 1476.03   22.66   0
   7  -3   2  794.50   10.12   0
   7   3  16  911.10   21.88   0
   7   3  17   20.81   11.05   0
   7   3  18    9.16   10.72   0
   8  -5   1  555.56    8.31   0
   8   2  15   15.92    9.58   0
   8   2  16  435.16   17.92   0
   8   2  17  358.76   17.62   0
   8   2  18    2.41   12.61   0
   8   2  19   29.87   12.95   0
   9  -3   5   72.83    6.75   0
   9   0  11   35.35    9.34   0
   9   1  14    0.74    9.10   0
   9   1  15  121.24   12.47   0
  10  -3   7   40.76    7.60   0
  10  -2   9  109.15    9.92   0
  10  -1  11   79.56    9.36   0
  10   0  15   15.83   10.62   0
  10   0  16   51.68   12.18   0
  10   0  17  152.85   15.84   0
  11  -2  12   16.86    9.29   0
  12  -4  11  146.80   11.80   0
  12  -3  14  467.01   19.33   0
  12  -3  15  234.92   16.95   0
  -3   4   7    6.73    3.29   0
  -2   4   7 1091.42   12.26   0
  -1  -4  -5   87.11    4.27   0
  -1  -3  -4   15.75    2.51   0
   0   5  11  678.32   14.02   0
   0   5  20   49.15   13.95   0
   1  -6  -6   49.47    4.32   0
   1   1   2  956.30    7.33   0
   1   5  12    8.19    6.26   0
   1   5  19   26.92   14.32   0
   2   5  14 1653.24   24.83   0
   2   5  15  246.10   13.87   0
   2   5  17   30.95   11.72   0
   2   5  18   15.41   11.03   0
   4   4  20   -4.60   14.64   0
   5  -2   1  134.18    3.85   0
   5   4  16    8.28    9.15   0
   5   4  17    1.21   10.04   0
   5   4  18    8.13   11.16   0
   6   1   7  203.38    7.89   0
   6   3  13  802.55   18.14   0
   6   3  20   10.39   13.49   0
   7  -7  -2  252.05    3.43   0
   9   1  16   37.62   11.08   0
   9   1  17  312.07   16.71   0
   9   1  18    2.69   11.83   0
  11  -4   8    0.34    6.82   0
  11  -3  10    1.30    8.09   0
  11  -2  13   73.65   11.08   0
  12  -4  12   38.12   11.94   0
  -6  -1  -2 2265.92   18.09   0
  -5   4   8   26.10    3.91   0
  -1   5  11   65.18    6.63   0
  -1   5  19  243.10   16.32   0
   0   5  12  569.27   14.32   0
   0   5  18   16.50   13.31   0
   0   5  19  361.13   17.94   0
   1   5  13   -1.10    6.83   0
   1   5  14 1345.37   23.00   0
   1   5  17  519.07   18.78   0
   1   5  18   -6.29   11.02   0
   2   5  16   53.66   10.13   0
   3   4  21    7.68   14.30   0
   4   3   9  311.35    9.67   0
   4   4  13   24.32    7.33   0
   4   4  18   66.75   12.96   0
   4   4  19   50.98   12.90   0
   5  -8  -5   62.98    3.07   0
   5   2   8   22.48    5.09   0
   6   3  16  595.89   18.74   0
   6   3  17   22.70   11.42   0
   6   3  18    6.42   10.75   0
   6   3  19  617.60   21.13   0
   7  -4   1 1167.65   10.99   0
   7   0   7   77.77    6.98   0
   7   2  13   24.49    8.33   0
   8   0   9 3130.45   29.74   0
   8   1  12   24.17    7.84   0
   9  -2   7 1951.02   22.47   0
   9   0  12   56.30    9.20   0
  10  -4   6   16.59    6.88   0
  10  -2  10   31.33    9.02   0
  10  -1  13   30.35    9.57   0
  11  -5   7   28.85    8.16   0
  11  -2  14  270.69   15.37   0
  11  -2  15   62.10   12.36   0
  12  -5  10  399.62   15.20   0
  12  -4  13  622.33   21.18   0
  -3   5  12  723.89   15.05   0
  -3   5  13   42.54    8.48   0
  -3   5  15  175.92   12.08   0
  -2   5  17    0.37   11.43   0
  -1   3   5  299.99    5.83   0
  -1   5  12  622.70   14.13   0
  -1   5  17  393.72   17.38   0
  -1   5  18  302.78   16.04   0
   0   5  13   72.98    8.10   0
   0   5  17 1018.23   23.83   0
   1   3   6 2079.95   16.96   0
   1   4  21   72.16   16.94   0
   1   5  15  110.06   10.50   0
   1   5  16   21.36    9.23   0
   2   4  10  186.87    8.26   0
   2   4  21   -2.46   13.79   0
   3   0   2 2647.41   14.22   0
   3   4  12    9.40    7.13   0
   3   4  19   62.84   14.90   0
   3   4  20    6.51   12.82   0
   4   0   3 1033.51   10.74   0
   4   4  15  268.89   12.97   0
   4   4  16   67.14   10.56   0
   4   4  17   -1.00    9.88   0
   5   3  12 1812.59   24.61   0
   5   3  20  213.55   16.97   0
   6  -3   1  858.50    9.01   0
   7   2  14    6.49    8.49   0
   7   2  15   36.19   10.32   0
   7   2  18   -1.04   10.83   0
   7   2  19  112.47   13.91   0
   8   1  13  145.35   10.90   0
   9   0  13    3.99    8.37   0
   9   0  14  316.51   15.13   0
  10  -3   8  182.75    9.61   0
  10  -1  14  153.41   12.64   0
  10  -1  15   37.59   11.39   0
  10  -1  16   24.09   13.38   0
  10  -1  17  250.33   16.72   0
  11  -4   9   -0.43    7.37   0
  11  -3  12    6.28   10.65   0
  12  -5  11    9.15   11.28   0
  12  -4  14   -2.92   11.17   0
  12  -4  15  168.24   15.85   0
  -8   1   2  705.52    8.72   0
  -3   5  14   19.97    7.83   0
  -2   5  13  155.80   10.14   0
  -2   5  14   75.82   10.09   0
  -2   5  15   69.16   11.12   0
  -2   5  16  271.20   13.85   0
  -1   5  13   61.56    7.80   0
  -1   5  14    4.35    8.70   0
  -1   5  15    9.74    9.58   0
  -1   5  16  233.64   13.06   0
   0   4  21  184.24   17.41   0
   0   5  14  115.84    9.42   0
   0   5  15   -0.67    8.11   0
   0   5  16    4.19    9.07   0
   1   2   4 3931.19   19.28   0
   1   4  20  335.41   20.25   0
   2   4  20  272.57   17.71   0
   3  -6  -5 1991.88   12.42   0
   3   4  13   35.74    8.71   0
   3   4  18   84.30   12.51   0
   4   3  10  599.69   13.23   0
   5   3  13  174.29   10.44   0
   5   3  18   63.47   13.03   0
   5   3  19  822.83   23.69   0
   6  -1   4 1936.65   17.22   0
   6   1   8  311.55    9.65   0
   6   2  11   48.74    7.18   0
   7  -6  -1   15.44    2.38   0
   7  -5   0   12.88    2.76   0
   7   1  10   10.62    6.28   0
   8   0  10    4.61    6.56   0
   8   1  14   -1.51    8.24   0
   8   1  15  264.05   13.82   0
   8   1  16  383.20   16.40   0
   8   1  17  154.08   13.43   0
   8   1  18  147.83   14.32   0
   9  -2   8 1819.30   23.10   0
   9  -1  10   17.41    7.34   0
   9   0  15   11.21   10.02   0
   9   0  16  588.42   19.37   0
   9   0  17  143.86   14.23   0
   9   0  18  388.39   18.84   0
  10  -5   5  221.20    9.05   0
  10  -2  11   32.78    8.49   0
  12  -5  12  121.57   13.70   0
  -8   0   0   54.46    5.18   0
  -5   0  -1    9.47    2.78   0
  -4   4   8   41.52    4.54   0
  -3   0  -1 2639.84   12.33   0
  -1   2   3  291.38    4.12   0
  -1   4   8  340.30    8.31   0
   0   4  20   51.46   13.73   0
   2   1   3  423.78    6.39   0
   2   2   5 2598.13   18.15   0
   2   4  11    5.21    5.59   0
   2   4  18   53.88   13.31   0
   2   4  19  145.22   14.57   0
   3   3  21    1.93   12.63   0
   3   4  14  899.42   19.06   0
   3   4  15  947.53   20.39   0
   3   4  16   30.42    9.94   0
   3   4  17   21.90   10.28   0
   4   1   5  245.43    6.74   0
   4   3  20  304.24   18.02   0
   5  -3   0  202.60    3.91   0
   5   2   9 1426.15   18.94   0
   5   3  14 1079.79   20.86   0
   5   3  15   19.18    8.61   0
   5   3  16  400.94   15.51   0
   5   3  17   55.39   10.85   0
   7   0   8  177.21    8.34   0
   7   1  11    5.32    6.61   0
   8  -1   8  154.95    9.11   0
   8   0  11    7.62    8.08   0
   9  -1  11   12.68    7.71   0
  10  -6   4   64.41    6.59   0
  10  -4   7  208.74   10.31   0
  10  -2  12   -7.18    8.30   0
  11  -5   8   41.39    8.82   0
  11  -4  10  292.93   12.93   0
  11  -3  14  126.18   13.23   0
  11  -3  15  557.36   20.43   0
  11  -3  16  140.21   15.12   0
  12  -5  13  240.41   15.37   0
  12  -5  14  188.22   16.24   0
  -5   4   9  120.35    6.11   0
  -3   4   8  384.92    8.30   0
  -2   3   5 1758.24   12.14   0
  -2   4   8   64.37    5.18   0
  -1   4  19   -2.46   13.56   0
   0  -5  -6    5.15    3.18   0
   0  -4  -5  191.44    5.09   0
   0   4  19   -1.73   13.75   0
   1   4  19    6.88   11.89   0
   2   3  21   88.65   17.90   0
   2   4  12  147.59    8.80   0
   2   4  17   26.45   10.23   0
   3  -7  -6   34.43    3.62   0
   3   1   4  437.60    7.47   0
   3   3   9  380.01   10.15   0
   3   3  20    3.75   13.84   0
   4  -8  -6   89.50    4.13   0
   4   3  18  206.60   15.40   0
   4   3  19   17.55   12.17   0
   5   2  20 1038.22   27.77   0
   6  -4   0   12.67    2.54   0
   6   2  13  933.78   19.00   0
   6   2  17    3.65   10.09   0
   7   1  12 1110.39   20.23   0
   7   1  19   38.78   12.29   0
   8  -2   6  234.43    8.42   0
   8   0  12  145.33   11.05   0
   9  -1  12  132.75   10.47   0
  10  -2  14    2.29    9.96   0
  10  -2  15    3.56   12.36   0
  10  -2  16  174.12   14.73   0
  10  -2  17    0.43   12.22   0
  11  -4  11   69.20   10.08   0
  -6   0  -1    0.35    3.14   0
  -4   3   5 1786.77   10.36   0
   0   3   6  642.68    9.29   0
   0   3  21  117.84   18.27   0
   0   4  18  705.77   21.72   0
   1   3  21  256.38   18.49   0
   1   4  11   66.01    6.84   0
   1   4  17  467.03   17.88   0
   1   4  18   59.24   11.99   0
   2   4  13  129.24    9.19   0
   2   4  14  402.38   13.86   0
   2   4  15 1039.04   21.03   0
   2   4  16   50.44    9.97   0
   3   3  19   79.10   14.47   0
   4  -3  -1  929.59    5.10   0
   4   2   8  893.72   14.13   0
   4   3  12   14.07    6.44   0
   4   3  13   93.44    8.78   0
   4   3  16  155.42   12.64   0
   4   3  17  115.06   12.10   0
   5  -1   3   91.54    4.44   0
   5   1   7   15.19    4.57   0
   5   2  19   94.59   15.25   0
   6   1   9  854.19   15.31   0
   6   2  16  109.63   10.75   0
   7   0   9 1052.09   17.71   0
   7   1  13  634.88   16.86   0
   7   1  14  135.51   10.79   0
   7   1  15  276.07   14.23   0
   7   1  16  205.65   13.27   0
   7   1  17   99.27   12.35   0
   8  -4   3  278.80    7.58   0
   8  -1   9 1467.82   21.18   0
   8   0  14   74.80   11.04   0
   8   0  16 1194.67   25.73   0
   8   0  17   49.74   11.86   0
   8   0  18  155.60   14.51   0
   9  -4   5   47.25    5.50   0
   9  -3   7   70.62    7.99   0
   9  -1  13   35.26    9.08   0
   9  -1  14  337.60   14.90   0
   9  -1  15  178.63   13.49   0
   9  -1  16  337.41   16.64   0
   9  -1  17   26.08   12.11   0
  10  -3  10    7.22    7.43   0
  11  -6   7   42.27    7.52   0
  11  -5   9  171.03   10.99   0
  11  -4  12   60.49   10.66   0
  11  -4  13  529.87   19.70   0
  11  -4  14  180.67   15.81   0
  12  -6  12  449.99   18.15   0
  12  -6  13   61.28   14.13   0
  -7   1   1   21.30    3.22   0
  -6   3   6   18.11    2.58   0
  -5   4  10   49.30    6.23   0
  -4   4   9   45.32    5.56   0
  -3   3   5 1362.71   10.02   0
  -1   4  18  867.08   22.83   0
   0   4  10  484.75   11.33   0
   0   4  17  504.99   18.74   0
   1   3  20   80.70   15.86   0
   1   4  12    0.55    5.98   0
   1   4  15  191.39   12.65   0
   1   4  16   18.84    9.23   0
   2  -5  -5 1437.82   10.99   0
   2   3  20  173.05   16.23   0
   3   3  10   12.11    5.33   0
   3   3  18    1.84   10.65   0
   4   2  20  244.88   17.30   0
   4   3  14  180.92   10.95   0
   4   3  15  143.84   10.91   0
   5   0   5    2.82    3.56   0
   5   2  11 2221.84   25.44   0
   5   2  18  466.13   18.28   0
   6   1  10   28.00    6.29   0
   6   1  19   -5.35   12.86   0
   7  -3   3  107.04    5.46   0
   8   0  15    3.39    9.29   0
   9  -2  10   40.61    7.80   0
  10  -4   8   25.94    6.74   0
  10  -3  11    9.41    8.26   0
  11  -5  10  494.61   16.57   0
  11  -4  15   84.42   13.20   0
  12  -6  14   83.96   13.77   0
  -7   0  -1   27.68    4.54   0
  -3  -2  -4   33.47    3.41   0
  -3   4   9    5.11    4.76   0
  -2  -3  -5 1160.90   12.49   0
  -2   4   9 1000.68   13.82   0
  -2   4  17  102.72   11.73   0
  -1   3  20    1.71   15.33   0
  -1   4  17   26.45   10.53   0
   0   3  20    1.55   12.96   0
   0   4  16  137.34   11.48   0
   1   4  14  107.12    9.50   0
   2  -6  -6  409.05    7.15   0
   2  -4  -4 3019.66   13.21   0
   2   3   9  713.26   12.88   0
   2   3  19   14.42   12.14   0
   3  -8  -7   83.70    4.77   0
   3   3  11 1253.29   18.80   0
   3   3  17  214.37   13.73   0
   4  -9  -7  381.50    7.74   0
   4   2  19   83.27   15.49   0
   5   2  13  160.56   10.83   0
   5   2  17   84.23   11.73   0
   6  -2   3  431.55    7.89   0
   6   0   7 1298.32   16.79   0
   6   1  11 1103.17   19.09   0
   6   1  18  447.44   18.08   0
   7  -1   7   86.68    6.41   0
   7   0  10    1.73    5.99   0
   7   0  19   12.81   12.18   0
   8  -5   2  140.93    5.92   0
   8  -3   5  379.68    9.49   0
   8  -2   7  501.90   11.87   0
   8  -1  10  280.28   11.07   0
   9  -2  11   -2.18    7.40   0
  10  -6   5   74.65    7.29   0
  10  -3  12   56.36    9.66   0
  10  -3  13    1.91    9.14   0
  10  -3  14    3.51   11.63   0
  10  -3  15   -1.45   10.76   0
  10  -3  16  126.27   14.02   0
  11  -6   8    4.88    8.39   0
  11  -5  11   -4.98   10.10   0
  -5  -1  -3   48.90    4.54   0
  -4   4  10  291.53    9.12   0
  -3   4  15  313.42   14.41   0
  -2   4  16  109.26   11.45   0
  -1   3   6   80.53    4.27   0
  -1   4  11   14.84    6.48   0
  -1   4  15  132.22   12.09   0
  -1   4  16  524.22   16.93   0
   0   3  19    2.07   13.73   0
   0   4  12  174.85    9.06   0
   0   4  13   -0.87    6.61   0
   0   4  14  133.51    9.92   0
   0   4  15    6.79    8.19   0
   1   2  21   -6.14   15.66   0
   1   3  19    9.62   12.41   0
   2   3  18   52.91   12.11   0
   3   2  20   22.23   13.08   0
   3   3  12  282.32   10.71   0
   3   3  13  820.72   17.24   0
   3   3  14  328.38   12.97   0
   3   3  16   42.08    9.79   0
   4  -1   2   40.44    2.58   0
   4   2  18  114.06   13.19   0
   5   1   8   33.87    5.23   0
   5   2  14   61.94    8.82   0
   5   2  15   79.90    9.72   0
   6  -5  -1  399.33    4.76   0
   6   1  12    4.08    6.91   0
   6   1  16   -3.65    9.02   0
   6   1  17   63.68   11.08   0
   7   0  11  149.19    9.21   0
   7   0  17  210.71   14.14   0
   7   0  18    0.76   10.88   0
   8  -1  11  124.73    9.39   0
   8  -1  17  309.76   16.58   0
   8  -1  18   52.44   12.54   0
   9  -4   6  109.06    7.90   0
   9  -2  12   43.87    8.81   0
   9  -2  14   46.40   11.67   0
   9  -2  15  418.41   17.80   0
   9  -2  16   65.97   12.36   0
   9  -2  17  250.13   16.38   0
  10  -5   7  150.34    9.53   0
  11  -6   9  381.15   14.90   0
  11  -5  12  360.63   15.86   0
  11  -5  13   85.98   12.26   0
  11  -5  14  352.23   18.77   0
  11  -5  15   13.78   11.85   0
  12  -7  13  169.01   15.23   0
  -2   0  -1  105.41    2.29   0
  -2   4  11   17.39    6.74   0
  -2   4  14   52.01    9.77   0
  -2   4  15  451.36   15.11   0
  -1   3  19   71.12   13.12   0
  -1   4  12  416.16   11.98   0
  -1   4  13   63.98    8.80   0
  -1   4  14  268.57   11.74   0
   0  -2  -3 1296.80    8.73   0
   0   2  21   12.13   14.55   0
   0   3   7 1659.27   15.81   0
   1   3  18   -8.74   10.40   0
   2   2   6  469.93    8.74   0
   2   2  20    4.21   13.13   0
   2   3  10   28.88    5.55   0
   2   3  16  472.27   17.14   0
   2   3  17  102.19   11.70   0
   3   2  19   72.10   13.25   0
   4   0   4 1996.14   15.82   0
   4   1  20   18.20   14.58   0
   4   2  10  244.36    9.24   0
   4   2  17  336.27   15.53   0
   5   1  19  499.88   19.90   0
   6   0  19  145.08   15.71   0
   6   1  13  489.61   14.65   0
   6   1  14  129.80   10.29   0
   7   0  12  250.22   11.54   0
   7   0  13   88.52    9.49   0
   7   0  14    1.14    8.02   0
   7   0  15   28.60    9.55   0
   7   0  16  216.72   13.62   0
   8  -1  12  149.21   10.33   0
   8  -1  13  147.46   10.80   0
   8  -1  14  192.71   12.43   0
   8  -1  15 1169.36   24.10   0
   8  -1  16   82.40   12.31   0
  10  -4  10   15.98    7.93   0
  10  -4  11  123.16   11.47   0
  -3   4  12 1753.27   22.25   0
  -3   4  13  202.12   10.06   0
  -2  -2  -4  528.82    7.80   0
  -2   3  18  134.71   14.81   0
  -2   4  12 1433.61   20.09   0
  -2   4  13   21.58    6.90   0
  -1   3  18  183.84   15.86   0
   0   3  18  102.94   12.86   0
   1   2  20  119.36   15.28   0
   1   3  17    5.04    9.84   0
   2   2  19   53.00   14.73   0
   2   3  14 1441.20   23.64   0
   2   3  15  132.80   10.85   0
   3  -1   1 1680.26    9.69   0
   3   1   5 7750.49   31.90   0
   3   2  18   14.08   10.94   0
   4   2  11  730.09   14.96   0
   4   2  15  226.54   12.26   0
   4   2  16    8.85    8.86   0
   5  -4  -1   68.45    2.20   0
   5   1   9 1037.27   16.21   0
   5   1  17   66.39   12.41   0
   5   1  18  758.73   21.79   0
   6   0  18  150.43   14.86   0
   7  -4   2   17.72    3.59   0
   9  -3  17   76.72   14.11   0
  10  -5   8  404.07   13.39   0
  10  -4  12   85.21   10.55   0
  10  -4  13   13.74    9.94   0
  10  -4  14   74.07   11.47   0
  10  -4  15   -1.83   10.67   0
  10  -4  16    1.55   11.88   0
  11  -6  10  103.26   10.51   0
  11  -6  11  193.26   13.81   0
  -3  -1  -3  200.22    4.93   0
  -2   2   3 2192.05    9.38   0
  -2   3   6   12.29    3.14   0
   0   2  20  103.30   14.96   0
   0   3  17   22.00   10.52   0
   1  -5  -6  202.47    5.43   0
   1   3  16   18.54    9.24   0
   2  -1   0    8.82    0.99   0
   2   3  13 1213.06   20.27   0
   3   1  20   52.46   13.88   0
   3   2  17  226.52   13.87   0
   4   1  19  534.06   20.34   0
   4   2  13   10.90    7.00   0
   4   2  14  407.80   13.92   0
   5  -2   2 5747.93   23.48   0
   5   1  10  267.11    9.80   0
   6   0  17    2.20   10.22   0
   7  -2   6   34.48    5.78   0
   7  -1   9  572.88   13.33   0
   7  -1  17   67.83   12.71   0
   7  -1  18   11.47   11.18   0
   8  -7   0  279.93    6.21   0
   8  -2   9   15.49    6.37   0
   8  -2  17  155.87   14.44   0
   9  -5   5    1.44    5.72   0
   9  -3  11   33.75    8.25   0
   9  -3  15  102.89   13.51   0
   9  -3  16    2.69   10.83   0
  11  -7   8   76.44    9.16   0
  11  -6  12  229.77   14.39   0
  11  -6  13  144.02   13.58   0
  11  -6  14   36.91   11.92   0
  -8   1   1    2.74    3.73   0
  -7   2   3    3.04    1.60   0
  -5   3   6  376.83    5.90   0
  -2   3  17  202.66   13.70   0
  -1   3   7 3778.68   22.89   0
  -1   3  17  305.14   15.26   0
   0   2  19   24.92   14.23   0
   0   3   8  159.18    6.43   0
   0   3  16  323.50   15.29   0
   1  -4  -5  239.18    5.23   0
   1   2  19  111.82   14.23   0
   1   3  10   30.12    5.45   0
   1   3  14  679.88   17.20   0
   1   3  15  162.95   11.19   0
   2   1  20  165.96   17.25   0
   2   2  18  411.83   17.60   0
   3   0   3 1500.44   11.92   0
   3   1  19   16.83   13.24   0
   3   2   9  206.57    7.95   0
   3   2  16  116.41   11.06   0
   4   1  18    7.92   11.23   0
   5  -1   4 1679.99   15.19   0
   5   0  19  663.16   21.90   0
   5   1  11 1324.35   19.88   0
   5   1  13  295.31   11.96   0
   5   1  14   72.84    8.95   0
   5   1  15  451.40   15.23   0
   6  -2   4 1550.52   15.48   0
   6  -1  19    4.09   11.75   0
   6   0  10   -2.91    5.50   0
   7  -1  10   -0.48    6.06   0
   7  -1  16  112.90   12.31   0
   8  -2  10   20.47    6.93   0
   8  -2  11   -3.94    7.98   0
   8  -2  15 1109.78   24.18   0
   8  -2  16  406.59   17.37   0
   9  -3  12    0.46    7.86   0
   9  -3  14   69.23   10.89   0
  10  -5  10   31.80    9.58   0
  10  -5  15    0.95   12.75   0
  -6   3   7  611.67    8.09   0
  -5   1   0    3.64    2.09   0
  -3   3  16  327.83   15.76   0
  -2   3  16   32.40   11.16   0
  -1   2  19    6.07   11.84   0
  -1   3  16  103.51   11.15   0
   0   1   2 2371.73   10.00   0
   0   3  15   -3.95    8.04   0
   1   1   3  858.46    7.99   0
   1   1  20  104.86   16.99   0
   1   2  18  164.16   13.80   0
   1   3  11  258.29    9.60   0
   1   3  12    2.38    5.99   0
   2   2  17  105.11   11.81   0
   3   2  10  487.63   11.72   0
   3   2  11  333.34   11.19   0
   4   1   8    8.99    4.46   0
   4   1  17  359.57   15.74   0
   5   0   7    7.12    4.37   0
   5   0  18   25.07   11.58   0
   6  -1  18   72.84   13.54   0
   6   0  11  528.81   13.70   0
   6   0  12 1046.09   19.18   0
   6   0  13   20.94    7.64   0
   6   0  14  317.68   13.27   0
   6   0  15   21.13    8.60   0
   7  -2  18   12.18   11.66   0
   7  -1  11   60.35    7.95   0
   7  -1  12 1841.22   25.48   0
   7  -1  13   28.79    8.37   0
   7  -1  14   12.18    8.35   0
   7  -1  15 1170.60   23.46   0
   8  -3   7  251.87    9.24   0
   8  -2  12  368.05   13.53   0
   8  -2  13   51.09    9.17   0
   8  -2  14   19.73    9.42   0
   9  -4  16   29.75   13.50   0
  10  -7   5   30.88    6.74   0
  10  -6   7   10.38    6.61   0
  10  -5  13   -4.12    9.84   0
  10  -5  14  119.48   12.64   0
  11  -7  10   46.70    9.64   0
  11  -7  11  234.87   14.91   0
  11  -7  12   -5.82   11.43   0
  11  -7  13  228.37   16.77   0
  11  -7  14   38.54   12.60   0
  -4   3   6  102.73    3.98   0
  -1   3  15  744.22   18.96   0
   0   1  20   -0.75   15.02   0
   0   2  18   77.96   12.58   0
   0   3  14    9.22    7.67   0
   1   2   6 1249.41   13.08   0
   1   2  17   52.69   11.77   0
   2   0   2 5044.36   17.84   0
   2   1  19   18.10   12.28   0
   2   2  16  112.96   10.92   0
   3   0  20   16.81   13.62   0
   3   1   6  531.59    9.52   0
   3   1  18  198.69   14.34   0
   4   0   5 3526.04   22.40   0
   4   0  19  231.02   16.47   0
   4   1   9  504.77   11.53   0
   4   1  16  165.65   11.92   0
   5   0  17  249.20   14.32   0
   6  -1   7   22.29    4.86   0
   6  -1  17   48.80   12.02   0
   7  -5   1  214.40    5.59   0
   7  -2   7  120.53    7.01   0
   7  -2  17   51.27   13.30   0
   8  -4   5   20.19    4.72   0
   8  -3  17   24.23   11.91   0
   9  -6   4  215.75    8.24   0
   9  -4   9  322.00   11.74   0
   9  -4  15    8.67   10.75   0
  10  -6   8  568.17   15.46   0
  -4   0  -2  477.79    7.00   0
  -3   3  15   54.49    9.44   0
  -2  -1  -3  392.12    5.93   0
  -2   2  18   16.34   11.37   0
  -2   3   7  531.45    8.96   0
  -2   3  15  599.62   16.78   0
  -1   1  20    7.58   13.07   0
  -1   2  18   56.76   12.34   0
  -1   3   8 3289.09   23.10   0
  -1   3  14  101.54   10.43   0
   0   3  10    7.02    4.97   0
   0   3  12   11.24    6.20   0
   0   3  13    6.36    6.73   0
   1   1  19    6.78   12.14   0
   2   0  20    8.85   14.90   0
   2   1  18   90.49   13.98   0
   2   2  15  435.31   15.06   0
   3   1  17  142.38   12.59   0
   4   0  18   42.30   12.06   0
   4   1  10  858.96   15.26   0
   4   1  14  161.50   10.46   0
   5  -1  19    3.61   11.85   0
   5   0  16    5.10    8.91   0
   7  -2   8  392.20   11.41   0
   7  -2  16  469.56   17.79   0
   8  -3   9  361.76   12.35   0
   8  -3  15    6.95   11.87   0
   8  -3  16  222.45   15.05   0
   9  -4  12   16.71    8.67   0
   9  -4  13   76.49   10.58   0
   9  -4  14  168.02   13.34   0
  10  -7   6  540.90   13.85   0
  10  -6   9  115.28   10.63   0
  10  -6  14   37.17   12.46   0
  10  -6  15   22.13   11.77   0
  11  -8  10   86.13   12.17   0
  11  -8  13   -3.68   12.27   0
  -7   1   0   93.95    4.35   0
  -6   3   8  422.24    8.21   0
  -3   3  14  290.28   13.05   0
  -2   3  14  104.15    9.25   0
  -1  -2  -4 3717.19   18.25   0
  -1   2   4  415.07    5.63   0
  -1   2  17  478.99   18.28   0
  -1   3  12   -0.40    6.95   0
  -1   3  13  124.39    8.89   0
   0  -4  -6  345.75    7.00   0
   0   1  19    6.02   12.19   0
   0   2  17  237.81   14.19   0
   1   2  16    9.29    9.02   0
   2   2   9    7.35    4.50   0
   2   2  13    0.82    6.72   0
   2   2  14 2172.80   27.87   0
   3   0  19   60.64   13.25   0
   3   1  16  288.39   13.85   0
   4  -2   1    2.13    2.14   0
   4  -1   3  185.96    5.08   0
   4   0  17   67.22   12.00   0
   4   1  11   18.39    5.92   0
   4   1  12  130.45    8.59   0
   4   1  13  145.80    9.51   0
   5  -1   5   76.42    4.84   0
   5  -1  18  286.11   16.10   0
   5   0   9    5.31    4.98   0
   5   0  14    4.64    7.53   0
   6  -2  18  269.02   16.27   0
   6  -1   8    5.91    4.92   0
   6  -1  15   59.55    9.82   0
   7  -4   3  363.22    8.13   0
   7  -3  18    7.19   10.70   0
   7  -2   9   -2.83    6.56   0
   7  -2  15  597.00   18.30   0
   8  -4   6   68.51    7.04   0
   8  -4  17    7.99   11.84   0
   8  -3  10  477.17   13.74   0
   8  -3  11  506.70   15.44   0
   8  -3  12   31.47    9.56   0
   8  -3  14 1103.64   23.05   0
   9  -5   7   73.67    7.36   0
   9  -5  16    4.52   11.86   0
  10  -6  10   10.27    8.04   0
  10  -6  11  220.79   12.96   0
  10  -6  12   50.00   10.65   0
  10  -6  13   32.44   10.99   0
  11  -8  11   60.66   11.07   0
  11  -8  12  132.70   13.27   0
  -5   3   7   69.09    4.12   0
  -4   3  13  562.49   14.87   0
  -3   3   7    3.32    3.32   0
  -3   3  13  200.62   11.26   0
  -2   1  19   21.07   13.05   0
  -2   2  17  132.34   12.56   0
  -2   3   8 1986.57   17.88   0
  -2   3  13   44.95    7.42   0
  -1   1  19   20.61   12.37   0
  -1   3  11  144.62    7.86   0
   0   0  20  208.28   18.12   0
   0   2  16   15.98    9.17   0
   1   0   1  318.60    3.34   0
   1   0  20   38.03   13.94   0
   1   1  18   65.47   12.13   0
   1   2   7   54.41    4.39   0
   1   2  15  268.21   12.83   0
   2   0  19  154.61   14.99   0
   2   1   5 5032.37   24.62   0
   2   1  17   31.77   10.52   0
   2   2  11  272.60    9.76   0
   2   2  12  393.23   11.91   0
   3   0  18   23.67   11.55   0
   3   1  15  169.35   11.26   0
   4  -1  19   15.64   12.35   0
   5  -1  17  112.12   12.14   0
   5   0  10 1492.86   20.06   0
   5   0  11   10.21    6.02   0
   5   0  12  209.48   10.17   0
   6  -4   1 4096.75   19.38   0
   6  -1   9  805.27   14.90   0
   6  -1  10  118.16    8.01   0
   6  -1  13 1026.85   20.14   0
   6  -1  14   17.11    8.05   0
   7  -3  17   24.22   11.38   0
   7  -2  10  185.23    9.45   0
   7  -2  12  175.77   11.54   0
   7  -2  13    7.42    7.99   0
   7  -2  14  145.99   11.11   0
   8  -6   2   12.09    4.09   0
   8  -4  16   -3.11   10.90   0
   9  -6   5   14.14    6.14   0
   9  -5  14    6.81   11.34   0
   9  -5  15   71.34   12.33   0
  10  -7   7  265.23   11.16   0
  11  -9  13   83.12   15.41   0
  -5   3   8  465.86    8.97   0
  -4  -1  -4  403.39    7.90   0
  -4   3   7   29.89    3.54   0
  -4   3  12   15.07    7.84   0
  -3   2  16    4.36   10.68   0
  -3   3  12  113.74    9.29   0
  -2   2  16  147.46   13.15   0
  -2   3  11  289.12   10.42   0
  -2   3  12  221.88    9.67   0
  -1   0  20   52.01   14.55   0
  -1   2  16   35.98    9.72   0
   0   1  18  104.57   12.93   0
   0   2  15   62.13   10.66   0
   1   0  19  147.08   16.55   0
   1   1  17   30.39   12.00   0
   1   2  14  179.81   10.63   0
   2   1  16   78.14   10.43   0
   3  -7  -7  404.73    7.28   0
   3   0   4 1218.60   11.82   0
   3   1  14  582.83   15.92   0
   4  -1  18  152.78   14.15   0
   5  -3   1 3651.84   16.94   0
   5  -2   3 2331.89   16.47   0
   5  -1  16   13.24    9.21   0
   6  -3   3  308.89    6.89   0
   6  -2  16   61.91   11.56   0
   6  -1  11  791.52   16.29   0
   6  -1  12  535.79   14.66   0
   7  -6   0   79.19    4.00   0
   7  -3  16  183.82   13.58   0
   8  -4  15  423.64   17.58   0
   9  -5   9  123.34    9.24   0
   9  -5  10   80.35    9.95   0
   9  -5  11  119.48   11.27   0
   9  -5  12   36.19    9.32   0
   9  -5  13   26.54    9.85   0
  10  -7   8  231.91   11.49   0
  10  -7   9   71.60   10.23   0
  10  -7  13   78.79   13.63   0
  10  -7  14    3.45   11.09   0
  11  -9  11   16.67   11.02   0
  11  -9  12   12.44   11.46   0
  -8   1   0  502.39    8.76   0
  -5   3   9   11.39    5.25   0
  -5   3  10  163.26    7.78   0
  -4   3   8   29.53    4.71   0
  -3   3   8  290.49    7.60   0
  -3   3   9   -0.70    4.83   0
  -3   3  11 1839.31   21.51   0
  -2   1  18   39.98   11.79   0
  -1   1  18  100.87   13.24   0
  -1   2  15  359.77   15.02   0
   0  -3  -5   82.29    3.51   0
   0   0  19   -7.17   13.97   0
   1   2  12    5.57    6.07   0
   1   2  13  273.31   11.28   0
   2  -6  -7  390.27    7.56   0
   2   0  18   15.12   11.27   0
   3  -6  -6 1788.46   12.46   0
   3  -1  19   73.18   13.67   0
   3   0  17   39.80   11.02   0
   3   1   9   65.14    5.81   0
   3   1  10  419.91   11.32   0
   3   1  11   20.50    6.57   0
   3   1  12  635.50   14.58   0
   4  -8  -7  210.03    5.48   0
   4  -2  19  151.44   16.70   0
   4   0  15   76.77    9.66   0
   5  -2  18  163.57   14.59   0
   5  -1  15   18.22    9.59   0
   7  -4  17   77.30   13.90   0
   7  -3  15  167.21   12.72   0
   8  -4  13    3.72   10.14   0
   8  -4  14  572.21   18.24   0
   9  -6   6 1645.06   21.00   0
   9  -6  15    4.82   11.24   0
  10  -8   6    1.85    7.47   0
  10  -7  10  208.50   12.35   0
  10  -7  11   73.26   10.57   0
  10  -7  12   -1.04    9.78   0
  -4   3   9  214.07    7.57   0
  -3   2   3  842.35    5.17   0
  -3   2  15  208.04   13.09   0
  -2  -2  -5 2521.74   17.73   0
  -2   0  19  124.69   16.57   0
  -2   2  15   90.95   11.40   0
  -1   0  19   84.72   15.61   0
   0   1  17    8.59   10.13   0
   0   2  14   39.35    8.10   0
   1   0  18  -11.48   12.09   0
   1   1  16   87.72   10.70   0
   1   2  10  963.50   15.27   0
   1   2  11    8.54    5.60   0
   2  -5  -6 2045.26   14.16   0
   2  -1  19  255.22   16.91   0
   2   1   6 1503.52   14.75   0
   3  -1  18   -0.73   10.85   0
   3   0  16  365.10   15.24   0
   4  -1  17    3.18    9.83   0
   4   0   8  415.27   10.35   0
   4   0  14    2.09    7.34   0
   5  -2  17   32.51   10.88   0
   6  -3  17  228.70   15.01   0
   6  -2  14    6.50    9.17   0
   7  -3  14 1181.36   23.16   0
   8  -7   1    4.90    4.01   0
   8  -5   5    0.74    5.40   0
   8  -5  16   69.16   12.68   0
   8  -4   9    9.72    6.40   0
   8  -4  10  139.10    9.49   0
   8  -4  11  206.38   11.20   0
   8  -4  12   25.00    8.36   0
   9  -7   4  136.93    7.67   0
   9  -6  13   27.61   11.87   0
   9  -6  14  175.31   13.94   0
  10  -8   7  110.93   10.00   0
  10  -8  13   -0.68   11.69   0
  10  -8  14    5.54   11.74   0
  -3  -1  -4  424.41    7.49   0
  -3   1  17  147.45   14.95   0
  -2   1  17   -9.64   11.55   0
  -1  -1  20   -2.69   12.33   0
  -1   1  17   -4.90   10.20   0
  -1   2   5  115.28    4.03   0
  -1   2  14   97.13    9.17   0
   0  -1  -2 2064.61    8.56   0
   0   0  18    9.78   13.01   0
   0   1  16   82.59   11.94   0
   0   2   7   15.75    4.27   0
   0   2  13    2.58    6.69   0
   1   1   4 3930.69   18.88   0
   1   1  15   96.57   11.36   0
   2   0  17  194.12   13.54   0
   3  -2  19    5.36   14.28   0
   3   0  15   75.34    9.67   0
   4  -6  -5    6.10    1.88   0
   4  -2  18    4.78   11.32   0
   4  -1  16    6.59    9.19   0
   4   0   9   17.42    5.03   0
   4   0  11    9.58    5.82   0
   4   0  12   66.92    7.40   0
   5  -3  18  133.55   14.22   0
   5  -2  16    0.78   10.44   0
   5  -1  13  341.24   12.68   0
   6  -3  16    1.21   10.86   0
   6  -2   7   86.18    6.11   0
   6  -2  13  451.10   14.57   0
   7  -5   2  155.20    5.61   0
   7  -4  16    2.15   10.58   0
   7  -3   8  103.50    7.28   0
   7  -3   9   34.02    7.34   0
   7  -3  11 1679.51   24.31   0
   7  -3  12   79.13    9.03   0
   7  -3  13   19.96    8.30   0
   8  -5  15  132.22   13.27   0
   9  -7  15   34.70   12.67   0
   9  -6   8  367.90   13.10   0
   9  -6   9   36.67    9.01   0
   9  -6  11   16.79    9.80   0
   9  -6  12   -5.00    8.96   0
  10  -8   8   67.30   10.00   0
  10  -8  11   -1.63   10.72   0
  10  -8  12   63.75   11.46   0
  -5   0  -3 2943.57   19.51   0
  -4   2  14   61.06   10.17   0
  -3   2  14  352.28   14.04   0
  -2   2  14  546.28   15.24   0
  -1   0  18    4.32   13.26   0
  -1   2  13  673.14   16.29   0
   0   2  11   80.57    7.73   0
   0   2  12  150.90    8.68   0
   1  -1  19   97.05   14.31   0
   1   0  17  156.37   12.98   0
   2  -1  18    2.49   11.42   0
   2   0  16   98.84   10.92   0
   2   1  12  481.37   13.38   0
   2   1  13 2322.74   27.29   0
   3  -1   2    2.81    2.07   0
   3  -1  17   53.82   11.16   0
   3   0   5 3646.48   21.81   0
   3   0  14  200.60   12.00   0
   4  -1  15   18.63    9.87   0
   5  -8  -6   79.88    3.16   0
   5  -2   4  520.11    9.08   0
   5  -1   9  777.95   14.24   0
   5  -1  10   69.12    6.77   0
   5  -1  12   18.21    6.95   0
   6  -4  17  204.50   16.62   0
   6  -2   8  744.03   13.80   0
   6  -2   9  459.79   11.90   0
   6  -2  10    3.53    5.92   0
   6  -2  11 1780.33   23.70   0
   6  -2  12  182.71   10.42   0
   7  -5  17    4.84   11.79   0
   7  -4  15  402.71   16.81   0
   7  -3  10   43.14    7.18   0
   8  -6  16   62.38   13.31   0
   8  -5  13  297.30   15.01   0
   8  -5  14   82.03   11.71   0
   9  -7   5  929.30   15.87   0
   9  -7  14   85.78   12.70   0
   9  -6  10  214.88   11.69   0
  10  -9  13   29.88   12.79   0
  10  -8   9    3.76    7.98   0
  10  -8  10  120.96   11.22   0
  -6   1  -1  714.10    8.85   0
  -6   2   2  742.91    4.88   0
  -3   1  16   28.96   11.26   0
  -2   0  18    3.82   11.27   0
  -2   1  16    2.01   10.82   0
  -2   2   4 1919.14   10.97   0
  -2   2  13  304.39   12.38   0
  -1  -1  19  149.73   16.30   0
  -1   1  16  212.05   12.94   0
  -1   2  12  203.27   10.26   0
   0  -1  19    7.77   12.70   0
   0   1  15   11.57    8.49   0
   0   2  10  725.79   13.36   0
   1   1  14  329.44   12.94   0
   2  -2  19   15.09   12.80   0
   2   0   3    2.48    1.89   0
   2   1  11  109.05    7.40   0
   3  -2  18   -1.79   11.41   0
   4  -2  17   39.14   10.77   0
   5  -3  17  230.88   14.96   0
   5  -2  15    6.67    8.94   0
   6  -3  15   42.64    9.86   0
   7  -5  16    3.38   11.09   0
   7  -4   5  154.37    6.71   0
   7  -4  14  185.17   12.65   0
   8  -6  15   97.13   13.04   0
   8  -5   7   29.45    6.96   0
   8  -5  12  116.99   10.64   0
   9  -8   3   75.73    6.44   0
   9  -7   6    3.41    6.92   0
   9  -7  13  114.40   12.51   0
  10  -9  12    5.63   10.59   0
  -5   1  -1  147.34    4.16   0
  -4   0  -3 1042.80   11.04   0
  -4   2  13  275.74   12.29   0
  -3   2  13   30.99    8.68   0
  -2  -1  19   13.89   13.06   0
  -1   1  15    4.59    9.81   0
  -1   2   6  962.22   10.83   0
   0   0  17  505.38   18.16   0
   1  -4  -6  130.87    4.74   0
   1  -2  19   40.99   14.73   0
   1  -1  18   19.76   11.81   0
   1   0  16   13.59    9.21   0
   1   1  13  714.94   16.14   0
   2  -1  17    0.80   10.10   0
   2   0  15  158.71   11.16   0
   3  -1  16    1.99    9.17   0
   3   0   6 8468.69   35.51   0
   3   0  13 2954.42   30.95   0
   4  -3  18  202.51   15.33   0
   4  -2  16   53.95   10.39   0
   4  -1   5  653.48   10.03   0
   4  -1  14   21.34    7.75   0
   5  -5  -2   31.36    1.60   0
   5  -4  18  669.10   23.00   0
   5  -3  16   10.19   10.68   0
   5  -2  14  107.03   10.06   0
   6  -7  -3  115.54    2.29   0
   6  -4   2  242.97    6.06   0
   6  -4  16   17.57   10.59   0
   6  -3  14   61.58    9.48   0
   7  -7  -1   31.19    2.94   0
   7  -5  15    3.62   11.05   0
   7  -4  13  390.85   14.53   0
   8  -6   4  375.18    9.91   0
   8  -6  14  472.61   18.45   0
   8  -5   8  780.11   15.77   0
   8  -5   9  465.22   13.46   0
   8  -5  10   -0.29    6.97   0
   8  -5  11    2.86    7.51   0
   9  -8  14    4.25   11.19   0
   9  -7   7 1818.08   24.23   0
   9  -7  11   18.07   10.12   0
   9  -7  12   29.47    9.68   0
  10  -9   7    2.54    7.05   0
  10  -9   9   76.33   11.10   0
  10  -9  10    9.89    9.22   0
  10  -9  11    9.20    9.86   0
  -3   0  17    0.86   11.93   0
  -2   0  17   45.58   12.70   0
  -2   1  15  134.10   12.17   0
  -2   2  12  139.90    8.52   0
  -1   0  17  453.88   17.74   0
  -1   2  11    7.71    5.54   0
   0  -2  -4  211.14    4.29   0
   0  -2  19  232.96   17.94   0
   0  -1  18   -1.16   11.05   0
   0   1   3 2037.78   11.17   0
   0   1  14   47.45    8.52   0
   1   1   5  352.31    6.67   0
   1   1  12  220.32    9.82   0
   2  -4  -5  469.46    6.07   0
   2  -2  18  154.90   14.54   0
   2   0  14  782.26   18.10   0
   3  -2  17   15.30   10.72   0
   3  -1  15  138.68   10.94   0
   3   0  11  317.33   10.49   0
   4  -3  17    2.53   11.42   0
   4  -2   2  198.87    4.69   0
   4  -1  13    5.79    6.92   0
   5  -4  17   22.46   12.40   0
   5  -3   2  187.55    5.02   0
   5  -2  13  507.58   14.93   0
   6  -5  17   -2.85   11.63   0
   6  -4  15   75.61   11.90   0
   6  -3  13   14.32    7.87   0
   7  -6  16   10.97   11.46   0
   7  -5   3   99.88    5.64   0
   7  -4  11   15.03    7.40   0
   7  -4  12   23.55    8.01   0
   8  -7  15  243.01   16.11   0
   8  -6  13   53.10   10.57   0
   9  -8   4   16.58    6.19   0
   9  -8  13  264.15   15.65   0
   9  -7   8   19.45    7.18   0
   9  -7   9   -2.51    7.37   0
   9  -7  10  230.94   12.16   0
  10 -10  12   67.84   12.70   0
  -4   1  15    1.35    9.12   0
  -4   2  12 1019.48   18.09   0
  -3   1  15  143.71   11.45   0
  -3   2  12    5.58    6.25   0
  -2  -1  -4 2703.14   16.57   0
  -2  -1  18  145.31   15.85   0
  -2   2  11  315.69   10.88   0
  -1  -2  -5  314.54    6.34   0
  -1  -2  19   96.33   16.16   0
  -1  -1  18   47.28   12.63   0
  -1   1  14  226.19   12.41   0
  -1   2   7    0.28    3.07   0
  -1   2   8 2180.95   19.19   0
   0   0  16  109.26   11.25   0
   0   1  13   14.04    8.20   0
   1  -1  17   66.93   11.53   0
   1   0  15   53.79    9.37   0
   1   1  11    3.60    5.35   0
   2  -1  16    6.12    9.41   0
   2   0  13 2186.46   27.13   0
   3  -3  18    2.66   11.60   0
   3  -2   0  643.87    5.05   0
   3   0   8   73.06    5.56   0
   3   0   9  127.33    6.82   0
   3   0  10   40.83    5.77   0
   4  -4  18  381.28   18.69   0
   4  -2  15   58.06    9.34   0
   4  -1  12   -0.51    6.31   0
   5  -7  -5  157.58    2.62   0
   5  -2  12  803.44   16.89   0
   6  -5  16  126.58   14.08   0
   6  -3   6   17.29    4.57   0
   6  -3  12  583.05   15.53   0
   7  -6   1  265.04    6.38   0
   7  -5  14  177.80   12.91   0
   7  -4   8    0.13    5.51   0
   7  -4   9  169.35    9.03   0
   7  -4  10 1427.19   21.60   0
   8  -7  14    7.54   12.46   0
   8  -6   5   78.07    6.73   0
   8  -6  12    9.11    8.55   0
   9  -8  12   -3.20    9.95   0
  10 -11  12   58.08   14.97   0
  10 -10  10   57.57   12.09   0
  10 -10  11    2.43   10.40   0
  -3   2  11 1183.89   17.89   0
  -2  -2  19    2.76   12.92   0
  -2   1  14  140.81   11.30   0
  -2   2   5   19.29    2.59   0
  -1   0  16   48.28   10.51   0
   0  -1  17  179.59   13.78   0
   0   0  15   38.82   10.47   0
   1  -2  18  316.45   17.31   0
   1   0  14 1111.31   21.34   0
   1   1   6   48.63    3.74   0
   1   1  10 1136.64   16.51   0
   2  -2  17   86.74   11.95   0
   3  -2  16  119.69   11.62   0
   4  -3  16   83.76   11.21   0
   4  -2  14   62.79    8.93   0
   4  -1   8  726.99   12.76   0
   4  -1   9  292.89    9.31   0
   4  -1  10   87.69    6.89   0
   5  -3  14    9.83    7.89   0
   5  -2   7   51.43    5.86   0
   5  -2  10 2505.86   26.01   0
   5  -2  11  874.76   16.74   0
   6  -4  14   24.01    9.14   0
   6  -3   7   15.72    4.93   0
   6  -3   8  445.68   11.27   0
   6  -3   9  264.57    9.86   0
   6  -3  10 1116.55   18.46   0
   7  -6  15  141.20   13.61   0
   7  -5  13  352.65   14.56   0
   8  -7  13  372.92   17.66   0
   8  -6   6  552.97   12.95   0
   8  -6  10    1.65    8.43   0
   8  -6  11    1.00    7.67   0
   9  -9  13   41.34   11.94   0
   9  -8   5  629.35   13.86   0
   9  -8  10   67.13   11.01   0
   9  -8  11   -1.84    8.79   0
  10 -11  11   22.11   13.00   0
  10 -10   8    1.83    8.27   0
  10 -10   9    3.61    8.72   0
  -5   2  11   79.02    7.90   0
  -4   1  14   38.73   10.05   0
  -4   2  11 1261.50   18.48   0
  -3   0  -3 1586.88   12.39   0
  -3   0  16   24.65   10.04   0
  -3   1  14   21.19    9.47   0
  -2   0  16    6.68    9.71   0
  -1  -1  17  287.77   15.87   0
  -1   1  13  241.17   10.88   0
   0  -2  18   23.35   12.03   0
   0   1  12  345.71   11.40   0
   1  -1  16   13.40    9.56   0
   1   1   9   25.19    4.83   0
   2  -3  18  188.82   15.64   0
   2  -1  15   53.35    9.50   0
   2   0   4 1817.43   13.60   0
   2   0  12  250.30   10.28   0
   3  -4  18   10.75   11.92   0
   3  -3  17  142.12   13.69   0
   3  -1   3  998.19    9.74   0
   3  -1  13  203.24   10.52   0
   4  -4  17   32.72   11.26   0
   5  -2   8  725.23   13.24   0
   5  -2   9 1070.67   16.68   0
   6  -6  16  111.71   14.23   0
   6  -5  15   -0.52    9.48   0
   6  -4   3  477.36    8.66   0
   6  -4  13   24.77    8.54   0
   7  -6  14  185.85   13.59   0
   7  -5  12   -4.42    7.64   0
   8  -8  14  218.19   16.62   0
   8  -6   7 1581.67   21.35   0
   8  -6   8   -1.47    6.02   0
   8  -6   9  226.79   10.83   0
   9  -9  12  155.22   13.72   0
   9  -8   6  795.81   16.33   0
   9  -8   7   92.13    9.39   0
   9  -8   8    3.41    8.17   0
   9  -8   9   44.94    8.81   0
  10 -11  10   49.37   12.76   0
  -7   1  -2    7.71    3.89   0
  -3  -1  17   50.42   13.08   0
  -2  -2  18  198.18   16.40   0
  -2  -1  17   47.00   11.59   0
  -2   1  13   57.99    9.08   0
  -2   2   6  945.46   10.44   0
  -2   2   7  550.83    9.22   0
  -2   2   8   71.54    5.52   0
  -1  -2  18   91.85   13.69   0
  -1   0  15  152.68   11.26   0
   0  -3  -6  650.93    9.06   0
   0  -1  16  118.03   13.23   0
   0   0  14   25.53    9.45   0
   0   1  11  410.97   11.39   0
   1  -3  -5  289.68    5.34   0
   1  -3  18  109.28   14.12   0
   1  -2  17   21.16   11.14   0
   1   0  13   87.18    8.60   0
   2  -2  16   33.21   10.08   0
   2  -1  14  459.25   14.76   0
   2   0  11  314.95   10.37   0
   3  -7  -8   -2.33    3.36   0
   3  -2  15   10.08    8.41   0
   3  -1  12  966.46   17.74   0
   4  -3   0  710.94    6.16   0
   4  -3  15   55.85    9.81   0
   4  -2  13  131.54    9.44   0
   5  -5  16  149.00   14.25   0
   5  -4  15   22.73    9.38   0
   5  -3  13   42.38    8.25   0
   6  -5  14   15.00   10.01   0
   6  -4  12  199.31   11.05   0
   7  -7  15  137.93   13.93   0
   7  -6  13   -7.85    9.69   0
   7  -5   5  109.59    6.90   0
   7  -5  10  301.85   12.77   0
   7  -5  11   17.94    7.71   0
   8  -8   1   53.17    5.16   0
   8  -7  11   11.50    9.71   0
   8  -7  12   66.10   10.39   0
   9 -10  13    8.87   11.85   0
   9  -9  11   35.75   10.28   0
  -3  -2  18  108.69   14.47   0
  -3   0  15   51.06   10.99   0
  -3   1  13   56.60    9.10   0
  -3   2   4 1867.67   10.21   0
  -2   0  15   78.20   10.02   0
  -1  -1  16  311.45   16.11   0
  -1   1  12    1.68    6.20   0
   0  -3  18   11.46   13.97   0
   0  -2  17    5.65   10.68   0
   0   1   4  526.41    6.74   0
   0   1  10  345.22   10.43   0
   1  -1  15   54.04    9.47   0
   2  -4  18    7.08   12.12   0
   2  -3  17  103.29   12.97   0
   2   0  10  195.95    8.17   0
   3  -4  17   49.19   11.94   0
   3  -3  16   81.42   11.60   0
   3  -2  14   14.79    7.97   0
   4  -5  -4  353.67    3.01   0
   4  -5  17  360.92   17.55   0
   4  -4  16   95.85   11.91   0
   4  -2   3 1511.51   12.71   0
   5  -4  14   27.75    8.90   0
   5  -3   3  808.91   10.06   0
   6  -7  16    6.99   12.90   0
   6  -6  15   20.73   10.61   0
   7  -8  -2   30.66    2.80   0
   7  -7  14   47.89   11.44   0
   7  -5   6    5.87    4.78   0
   7  -5   7    0.58    6.37   0
   7  -5   8   48.40    7.55   0
   7  -5   9  118.25    8.45   0
   8  -9  14  333.41   18.07   0
   8  -8  13  525.80   19.30   0
   8  -7   4  366.42   10.14   0
   8  -7  10  147.97   11.51   0
   9 -10  12  113.53   13.51   0
   9  -9   4   75.20    7.58   0
   9  -9   9   31.43   10.13   0
   9  -9  10   -2.10    8.50   0
  -5   1  -2 2381.52   15.80   0
  -4   0  -4 2103.21   16.71   0
  -4   0  15  211.45   12.42   0
  -4   1  13  136.24    9.49   0
  -2  -1  16  108.94   13.25   0
  -2   1  12    6.23    7.29   0
  -1  -3  18   64.52   15.06   0
  -1  -2  17   14.66   12.87   0
  -1   0  14   51.10    8.68   0
   0  -1  15  342.01   15.26   0
   0   0  13   13.24    8.01   0
   1  -2  16   72.65   11.05   0
   1   0  12  964.54   17.42   0
   2  -5  -7   68.22    4.12   0
   2  -2  15   59.76    9.59   0
   2  -1  13    0.07    7.09   0
   2   0   6 7854.75   33.11   0
   2   0   9   69.66    5.70   0
   3  -6  -7  477.95    7.34   0
   3  -1   4 4376.84   22.06   0
   3  -1  10   17.48    6.08   0
   4  -8  -8    8.16    3.64   0
   4  -2  11  146.36    8.51   0
   5  -6  16   -1.97   11.71   0
   5  -3  11    9.14    6.52   0
   6  -5   1  554.78    7.84   0
   6  -5  13   63.58    9.57   0
   6  -4  10 1230.42   19.61   0
   7  -8  15    4.76   11.47   0
   7  -6  12    6.41    8.40   0
   8  -9  13    3.31   11.90   0
   8  -8  12    7.86    9.57   0
   8  -7   8  283.39   12.05   0
   8  -7   9    8.61    7.08   0
   9 -11  12    5.52   12.34   0
   9 -10  11    1.21    9.95   0
   9  -9   5   27.21    7.28   0
   9  -9   6  553.73   15.25   0
   9  -9   7  143.44   10.86   0
   9  -9   8   17.40    7.84   0
  -5   2   9  297.29    8.73   0
  -4   2   9  337.58    9.12   0
  -3  -3  18    7.07   14.76   0
  -3  -2  17    1.78   12.65   0
  -3  -1  16   35.29   10.46   0
  -3   2   8    2.43    3.57   0
  -2  -3  18    0.25   12.16   0
  -2  -2  17   23.04   11.55   0
  -2   0  14   10.47    9.55   0
  -1   1   2  552.01    4.23   0
  -1   1  11  653.34   13.76   0
   0   1   5  983.30   10.17   0
   1  -4  18   87.89   13.94   0
   1  -3  17    6.24   11.14   0
   1  -1  14  243.48   12.01   0
   1   0  11   54.01    6.55   0
   2  -4  17   35.48   12.07   0
   2  -3  16    0.02    9.72   0
   3  -4  16   54.80   12.16   0
   3  -3  15   41.98    9.74   0
   3  -2  13  180.66   10.15   0
   3  -1   9    9.67    4.73   0
   4  -5  16    3.19    9.94   0
   4  -4  15  212.20   12.98   0
   4  -3  13   73.91    8.68   0
   4  -2   4  117.73    4.97   0
   4  -2  10  723.05   14.42   0
   5  -4  13   17.15    7.85   0
   5  -3   4  306.58    7.17   0
   5  -3  10 2341.22   25.52   0
   6  -7  15   17.56   11.13   0
   6  -6  14   17.35    9.91   0
   6  -5  12    0.25    7.51   0
   6  -4   6  233.28    8.42   0
   6  -4   8  463.39   11.69   0
   6  -4   9  244.93    9.77   0
   7  -8  14  526.97   19.67   0
   7  -7   0   27.54    3.57   0
   7  -7  13  300.65   15.21   0
   7  -6  11    2.90    7.57   0
   8  -8  11    5.08    8.67   0
   8  -7   6  510.65   12.80   0
   8  -7   7  600.97   14.44   0
   9 -10  10    4.47    9.15   0
  -6   2   8   41.68    5.48   0
  -5   1  12  250.66   11.26   0
  -4   0  14  108.86   11.17   0
  -4   1  12  240.12   11.26   0
  -4   2   8  157.49    6.79   0
  -3   0  14  280.27   13.52   0
  -3   1  12   69.25    7.47   0
  -3   2   5    0.29    2.23   0
  -3   2   6   -0.86    2.85   0
  -3   2   7   98.46    4.93   0
  -1  -1  -4 3862.72   18.42   0
  -1  -1  15  140.81   11.31   0
  -1   0  13   17.16    8.40   0
  -1   1  10    5.11    5.82   0
   0  -4  18  114.64   14.55   0
   0  -3  17    4.34   11.01   0
   0  -2  16  458.43   17.02   0
   0   0  12   83.03    8.67   0
   0   1   6    2.48    2.71   0
   1  -4  -7 1509.73   14.07   0
   1  -2  15   30.81    9.23   0
   2  -2  14   80.34    9.61   0
   2  -1   1 2966.96   11.44   0
   2  -1  12 2469.11   27.09   0
   3  -1   5 1574.17   14.55   0
   4  -2   9    2.30    4.84   0
   5  -7  16  198.41   16.31   0
   5  -6  15   65.18   12.11   0
   5  -5  14   10.56    8.94   0
   5  -4  12  274.60   11.95   0
   5  -3   8 2912.73   25.74   0
   5  -3   9 1021.14   16.54   0
   6  -6  -1  345.67    5.20   0
   6  -6  13   27.58    9.90   0
   6  -5  11  208.79   11.83   0
   7  -7  12   12.42    8.90   0
   7  -6  10   57.52    8.29   0
   8 -10  13  248.13   16.22   0
   8  -9  12  554.38   19.42   0
   8  -8  10   50.55    9.13   0
   9 -11  11   -1.55   10.46   0
   9 -10   8    9.93    9.35   0
   9 -10   9    6.81    8.50   0
  -7   2   1   52.75    2.90   0
  -5   2   8  273.79    7.89   0
  -2  -4  18   13.77   14.71   0
  -2  -1  15   42.64    9.54   0
  -1  -4  18   14.26   12.71   0
  -1  -3  17   41.18   12.11   0
  -1  -2  16  795.68   20.97   0
   0  -1  14   11.41    7.98   0
   1  -4  17  249.52   15.71   0
   1  -3  16    8.71    9.87   0
   1  -1  13  579.82   15.32   0
   2  -5  17  106.73   14.50   0
   2  -3  15    7.15    8.93   0
   3  -6  17   33.53   13.20   0
   3  -4  15  267.00   14.71   0
   3  -3  14   32.13    8.42   0
   3  -2  12  822.87   16.81   0
   4  -6  16  173.91   13.99   0
   4  -5  15  181.57   12.82   0
   4  -4  -2  747.62    3.72   0
   4  -4  14    6.01    8.05   0
   4  -2   5  401.12    8.16   0
   4  -2   7  142.43    6.44   0
   4  -2   8   39.04    5.13   0
   5  -3   7   23.11    4.83   0
   6  -8  15   29.11   11.81   0
   6  -7  14   99.75   12.10   0
   7  -9  14  170.32   14.79   0
   7  -8  13  107.38   12.56   0
   7  -7  11   81.39   10.33   0
   7  -6   8   87.09    8.48   0
   7  -6   9   28.54    7.11   0
   8 -10  12  385.79   18.71   0
   8  -9  11   49.50   10.17   0
   8  -8   9   24.14    7.99   0
   9 -12  11    2.00   11.34   0
   9 -11  10   19.47   10.22   0
   9 -10   5  247.18   11.43   0
   9 -10   6   62.03    9.37   0
   9 -10   7   16.26    7.61   0
  -4  -2  16   11.30   12.28   0
  -4  -1  15   15.36    9.59   0
  -4   1  -2   41.12    3.02   0
  -4   2   7   15.37    3.64   0
  -3  -4  18    3.07   13.34   0
  -3  -3  17  162.20   15.86   0
  -3  -2  16   33.59   12.07   0
  -3  -1  15  227.85   13.08   0
  -3   1  11  200.83    9.61   0
  -2  -3  17  255.79   15.84   0
  -2  -2  16  256.10   14.37   0
  -2   0  -3    1.89    2.25   0
  -2   0  13   80.68    8.44   0
  -1  -1  14   60.63   10.26   0
   0  -4  17   16.46   13.28   0
   0  -2  -5  225.08    5.07   0
   0  -2  15   30.37    9.46   0
   0   0  11  432.50   11.78   0
   1   0   9  695.48   12.52   0
   2  -4  16  271.86   15.33   0
   2  -2  13 1160.02   20.60   0
   3  -5  16  164.61   13.49   0
   3  -3  13  231.94   12.07   0
   3  -2  11   42.02    6.56   0
   4  -3  11   -0.96    5.77   0
   5  -7  15  103.40   13.59   0
   5  -6  14   13.64   10.89   0
   5  -5  13    7.46    7.99   0
   5  -4   1 3368.61   16.98   0
   5  -4  11  870.11   17.46   0
   6  -6  12   33.63    8.79   0
   6  -5   2 1088.97   11.86   0
   7  -9  13  146.44   15.12   0
   7  -8  12   75.17   11.97   0
   7  -6   5   15.83    4.75   0
   7  -6   6    4.90    4.99   0
   8  -9  10   -7.95    9.59   0
   8  -8   4  401.06   10.95   0
   8  -8   5  117.83    8.31   0
   8  -8   6 1768.84   23.29   0
   8  -8   7    6.06    7.57   0
   8  -8   8   77.54    8.55   0
   9 -12  10   45.82   12.77   0
   9 -11   9   21.68    9.34   0
  -8   2   1  191.85    4.72   0
  -5   0  13   14.32    8.93   0
  -5   1  11   24.56    7.28   0
  -5   2   7  455.88    8.27   0
  -4   0  13    0.64    8.53   0
  -4   1  11   31.73    7.34   0
  -4   2   6   89.44    4.22   0
  -3   0  13  145.81    9.57   0
  -2   1  10   89.30    6.53   0
  -1   0  12  416.70   12.52   0
   0  -3  16  104.11   12.05   0
   0  -1  13  141.93    9.77   0
   1  -5  17   43.23   12.43   0
   1  -3  15    5.04   10.51   0
   1   0   3  296.71    4.85   0
   2  -6  17   39.24   13.49   0
   2  -3  14   99.64   11.14   0
   2  -1  10    2.01    4.90   0
   3  -5  -6 3010.57   15.05   0
   4  -7  16  245.39   15.50   0
   5  -5  12    2.41    8.70   0
   5  -4  10  339.97   11.26   0
   6  -8  14  133.77   13.23   0
   6  -7  13   29.31    9.80   0
   6  -6  11    7.91    8.73   0
   6  -5   9  948.44   17.06   0
   7  -7   1 1093.24   12.14   0
   7  -7  10  182.00   10.91   0
   8 -11  12    0.74   11.17   0
   8 -10  11   38.40   10.43   0
   8  -9   9  224.17   12.94   0
   9 -13  10    9.60   12.94   0
   9 -12   9   30.83   11.02   0
   9 -11   7   30.82   10.08   0
   9 -11   8   10.01    8.43   0
  -7   2   6 1319.87   10.92   0
  -4   2   5    5.02    2.64   0
  -3   1  10 1315.26   17.89   0
  -2  -4  17   51.56   14.27   0
  -2  -1  14  280.69   12.71   0
  -2   0  12  279.89   11.75   0
  -1  -4  17   44.92   12.25   0
  -1  -3  16  184.89   13.58   0
  -1  -2  15   65.16   10.28   0
   0  -2  14  263.74   13.54   0
   1  -4  16  195.03   14.03   0
   2  -5  16  154.47   13.45   0
   2  -4  15   49.66   10.05   0
   2  -2  12  938.71   17.79   0
   2  -1   9  201.66    7.79   0
   3  -6  16   43.82   11.52   0
   3  -5  15   28.08    9.98   0
   3  -4  14   61.30    9.24   0
   3  -2   1  657.29    6.27   0
   3  -2  10  320.43   10.18   0
   4  -4  12  344.88   12.62   0
   4  -3   1  435.86    5.82   0
   4  -3  10  186.80    8.77   0
   5  -8  15   10.85   10.89   0
   5  -7  14    7.66   10.50   0
   5  -6  13   62.87    9.79   0
   5  -4   9 2151.52   23.89   0
   6  -9  14    3.28   12.09   0
   6  -7  12    8.46    9.36   0
   6  -5   3   27.25    3.73   0
   6  -5   7  587.24   12.95   0
   6  -5   8   11.05    5.64   0
   7 -10  13  522.88   20.03   0
   7  -9  12  418.85   17.38   0
   7  -8  11   79.91   10.10   0
   7  -7   9   53.17    7.97   0
   8 -11  11  269.54   16.26   0
   8 -10  10   56.37   11.62   0
   8  -9   8  131.61   10.83   0
   9 -12   8   10.39   10.52   0
   9 -11   6  483.03   14.70   0
  -7   2   0  459.62    6.83   0
  -5   2   6   60.92    3.98   0
  -4  -1  14   59.83   10.73   0
  -4   2   4 2176.67   10.44   0
  -3  -4  17   99.37   13.68   0
  -3  -3  16   48.03   12.92   0
  -3  -2  15   17.07   11.12   0
  -3  -1  14    8.00    8.41   0
  -2  -3  16   47.08   11.27   0
  -2  -2  15  165.18   12.26   0
  -2   1   0    6.15    0.72   0
  -1  -1  13    5.24    7.09   0
  -1   0  11  642.66   13.92   0
  -1   1   7  998.07   12.24   0
   0  -5  17    6.20   11.42   0
   0  -4  16    5.25   10.61   0
   0  -3  15  120.81   11.40   0
   0  -1  12  120.35    9.58   0
   1  -6  17   58.42   12.96   0
   1  -2  13  962.05   19.05   0
   1  -1  11  217.29    9.26   0
   1   0   5  285.98    6.11   0
   1   0   6  104.02    4.72   0
   2  -1   8   77.12    5.94   0
   3  -7  16   12.51   12.17   0
   4  -7  15   18.38   10.58   0
   4  -5  13    4.89    7.62   0
   4  -3   9 1796.48   21.04   0
   5  -5  11  576.13   15.09   0
   5  -4   2  879.64   10.00   0
   5  -4   8  185.28    8.22   0
   6  -8  13   11.46    9.97   0
   6  -6  10  297.30   11.71   0
   6  -5   5   63.74    5.32   0
   6  -5   6   62.02    5.68   0
   7  -8  10   13.51    8.00   0
   7  -7   8  355.95   11.92   0
   8 -10   9   17.52    9.99   0
   8  -9   2    1.70    5.10   0
   8  -9   7  400.22   13.94   0
   9 -13   9   22.15   11.06   0
   9 -12   7   46.37   11.03   0
  -8   2   0   93.25    4.62   0
  -6   2   0  727.19    7.48   0
  -5   0  12    0.21    7.65   0
  -4  -3  16  173.45   13.88   0
  -4  -2  15  194.00   12.94   0
  -4   0  12   44.81    8.40   0
  -4   1  10 1201.64   16.91   0
  -3   0  12   27.60    6.92   0
  -2  -1  13   -0.75    8.44   0
  -1  -5  17   -0.49   11.78   0
  -1  -4  16   11.31   12.42   0
  -1  -2  14  279.30   14.04   0
  -1   1   6  395.50    7.27   0
   0   0   9 1919.02   19.94   0
   1  -5  16   17.25   10.99   0
   1  -4  15    1.59    9.44   0
   1  -3  14   -3.56    7.91   0
   2  -6  16   50.50   11.57   0
   2  -5  15   26.74   11.15   0
   2  -4  14    5.48    8.12   0
   2  -3  13  104.34    9.52   0
   2  -2  11  149.40    8.36   0
   2  -1   2 1562.03   10.01   0
   3  -6  15   98.03   11.90   0
   3  -5  14  163.44   11.65   0
   3  -4  13   37.77    8.30   0
   3  -2   8   96.31    6.03   0
   4  -6  14  172.02   12.44   0
   4  -4  11  123.32    8.49   0
   4  -3   8  821.73   13.92   0
   5  -8  14   13.94   10.45   0
   5  -7  13   15.19    9.89   0
   5  -6  12   15.58    7.91   0
   5  -4   7  773.90   13.39   0
   6 -10  14    2.86   11.53   0
   6  -9  13  215.82   15.34   0
   6  -8  12   12.61   10.50   0
   6  -7  11  406.37   14.55   0
   6  -6   0 1300.24   11.04   0
   7 -10  12   92.85   12.54   0
   7  -9  11    8.92    9.03   0
   7  -7   7  156.73    8.68   0
   8 -12  11   41.83   11.91   0
   8 -11  10   72.61   11.11   0
   8  -9   4  195.65    9.39   0
   8  -9   5  292.05   11.38   0
   8  -9   6  453.60   13.12   0
  -3  -5  17   -4.56   14.13   0
  -2  -5  17   26.20   12.38   0
  -2  -4  16   79.63   14.09   0
  -2   0  11  607.38   13.63   0
  -2   1   8  828.91   12.22   0
  -1  -3  15  447.36   16.47   0
  -1   0  10  410.94   10.79   0
  -1   1   5   26.31    2.61   0
   0  -6  17   13.83   12.43   0
   0  -5  16   26.08   12.84   0
   0  -2  13   77.56    8.77   0
   1  -2  12   51.24    7.56   0
   1  -1  10   45.51    5.85   0
   3  -6  -8   67.30    4.45   0
   4  -8  15   92.06   12.16   0
   4  -5  12  159.10   10.21   0
   4  -3   2  520.21    7.21   0
   4  -3   7   -2.57    4.74   0
   5  -5  10   25.91    6.90   0
   5  -4   6    2.82    4.16   0
   6  -6   8  181.55    9.65   0
   7 -11  12   88.39   12.95   0
   7 -10  11  102.61   13.15   0
   7  -9  10   91.05   10.86   0
   7  -8   9   95.60    9.22   0
   7  -7   4  565.85   11.48   0
   7  -7   5   13.41    4.97   0
   8 -13  11   64.19   13.18   0
   8 -12  10   -1.96   11.74   0
   8 -11   9   -7.58   10.12   0
   8 -10   8   19.80    8.05   0
  -7   2   5   34.30    2.94   0
  -5  -1  13    3.38    8.84   0
  -5   2   5  239.00    4.76   0
  -4  -4  16    2.34   13.00   0
  -4  -1  13  195.46   12.06   0
  -4   1  -3  168.72    4.96   0
  -3  -4  16  104.58   14.39   0
  -3  -2  14  276.05   14.13   0
  -3  -1  13   68.12    8.75   0
  -3   0  11  475.14   12.91   0
  -3   1  -2    3.12    2.10   0
  -2  -3  15  217.79   13.27   0
  -2  -2  14   41.31    9.12   0
  -1  -6  17   31.69   13.04   0
  -1  -1  -5  346.83    6.60   0
   0  -3  14  258.02   12.74   0
   0  -1  11  374.10   11.32   0
   1  -6  16   67.19   12.26   0
   1  -5  15   94.02   12.74   0
   1  -3  13   10.31    7.69   0
   2  -6  15  282.73   15.84   0
   2  -3  12  339.70   12.18   0
   2  -2  10  157.01    7.86   0
   2  -1   3 2387.26   14.10   0
   3  -7  15  180.69   13.31   0
   3  -6  14  225.47   13.89   0
   3  -4  12  912.68   18.24   0
   3  -2   2 1534.92   10.95   0
   4  -9  15    5.95   11.99   0
   4  -7  14  152.92   12.38   0
   4  -6  13    8.55    8.25   0
   5  -9  14   -3.96   10.43   0
   5  -8  13   18.50    9.52   0
   5  -7  12   29.54    9.62   0
   5  -6  11    8.58    7.54   0
   5  -5  -1  146.03    3.35   0
   5  -5   9  638.73   14.38   0
   6 -10  13   94.41   12.95   0
   6  -9  12   60.99   12.23   0
   6  -8  11  247.09   13.88   0
   6  -7  10  332.31   12.94   0
   7 -12  12  215.41   15.99   0
   7  -8   8    0.97    6.58   0
   8 -13  10   48.77   13.45   0
   8 -10   7    2.93    7.11   0
  -8   2  -1    1.99    4.09   0
  -7   2  -1  847.99   10.02   0
  -5  -2  14   48.88   11.10   0
  -4  -3  15   92.00   11.43   0
  -4  -2  14  486.03   16.85   0
  -3  -3  15   -0.70    9.48   0
  -2  -1  12   30.58    8.14   0
  -2   0  -4 1803.16   13.65   0
  -2   1   7  967.56   11.96   0
  -1  -5  16   44.08   11.57   0
  -1  -4  15  485.40   18.38   0
  -1  -2  13   94.93    9.27   0
   0  -6  16   -6.60   11.87   0
   0  -2  -6  101.13    4.32   0
   1  -4  14   38.79    9.05   0
   2  -4  13 1025.40   20.24   0
   2  -1   4 2594.76   16.36   0
   3  -2   3 2386.95   15.22   0
   4  -8  14   13.50   10.09   0
   4  -5  11   87.55    8.43   0
   4  -4   9 1417.74   19.57   0
   4  -3   3  244.85    5.67   0
   4  -3   4  107.53    4.69   0
   5 -10  14   10.15   11.97   0
   6 -11  13   14.23   12.01   0
   6  -7   9   65.96    9.04   0
   7 -11  11  196.49   13.86   0
   7 -10  10   28.53    9.37   0
   7  -9   9  277.31   12.87   0
   7  -8   0  500.30    8.48   0
   7  -8   7  120.32    8.58   0
   8 -14  10    2.60   13.67   0
   8 -12   9   19.88    9.96   0
   8 -11   8   11.18    8.53   0
   8 -10   5  471.22   13.83   0
   8 -10   6  244.15   11.08   0
  -6   0  11  114.48    9.01   0
  -6   2  -1  303.66    6.08   0
  -6   2   5  775.42    7.56   0
  -5   0  11  133.75    9.30   0
  -5   2   0   64.90    2.69   0
  -4   0  11  724.93   14.77   0
  -3   1   8   23.91    4.15   0
  -2  -5  16  134.69   13.57   0
  -2   0  10   16.56    5.40   0
  -1  -3  14   65.07    9.68   0
  -1  -1  11   14.93    6.05   0
   0  -5  15   -6.31   10.97   0
   0  -2  12    0.57    6.58   0
   0   0   7 2845.28   20.84   0
   1  -7  16   34.69   11.80   0
   2  -7  15   60.66   11.50   0
   2  -3  11  822.28   16.17   0
   2  -2   9    1.87    4.51   0
   3  -8  15   25.20   10.88   0
   3  -7  14   25.64   10.79   0
   3  -4  11    5.18    6.12   0
   3  -3   9  567.37   12.33   0
   4  -7  -8  109.48    4.44   0
   4  -7  13    9.36    8.78   0
   4  -6  12   -1.14    7.41   0
   5  -9  13    7.98    9.91   0
   5  -8  12   83.62   11.16   0
   5  -7  11  440.10   15.34   0
   5  -5   8  910.77   15.72   0
   6 -10  12    5.89   10.34   0
   6  -9  11   65.26   10.09   0
   6  -8  10   52.35    8.85   0
   6  -6   2  125.41    5.38   0
   7 -12  11   17.04   11.05   0
   7  -9   8   22.23    8.62   0
   7  -8   6  616.61   14.11   0
   8 -13   9   83.20   11.92   0
   8 -12   8    0.00    9.99   0
   8 -11   7  270.46   12.75   0
   8 -10   3   28.35    6.52   0
   8 -10   4    1.74    6.44   0
  -5   2   4   88.99    2.74   0
  -4  -5  16  194.77   15.40   0
  -3  -4  15   63.29   12.73   0
  -3  -1  12  105.65    8.50   0
  -2  -4  15  268.95   14.56   0
  -2  -3  14  190.32   11.96   0
  -2  -2  13  382.93   13.58   0
  -2   1   6   16.16    3.29   0
  -1  -6  16    7.59   11.13   0
   0  -7  16    8.41   11.44   0
   0  -3  13   59.89    8.65   0
   0   0   6  220.99    6.21   0
   1  -6  15  258.04   14.82   0
   1  -4  13  403.76   14.05   0
   1  -3  12  684.47   15.95   0
   2  -6  14   18.83    9.43   0
   2  -5  13  703.24   18.78   0
   2  -4  -7 1000.11   10.75   0
   2  -4  12  931.17   18.69   0
   3  -9  15   21.89   11.68   0
   3  -6  13   39.69    9.02   0
   3  -5  12  147.32   10.17   0
   4  -9  14   57.13   11.59   0
   4  -5  10    7.30    6.22   0
   4  -4   8  131.06    7.21   0
   5 -10  13   18.54   11.03   0
   5  -5   7 1807.60   20.40   0
   6 -11  12   72.89   12.26   0
   6  -7  -2   76.42    3.03   0
   6  -7   8   28.17    6.59   0
   7 -13  11   86.81   13.63   0
   7 -11  10    2.51    9.63   0
   7 -10   9   24.21    8.70   0
   7  -8   1  298.40    7.64   0
   7  -8   4   64.26    6.54   0
   7  -8   5   32.96    5.75   0
   8 -15   9    2.04   12.93   0
   8 -14   9   11.50   11.35   0
   8 -13   8    7.50   10.97   0
   8 -11   6  529.40   15.25   0
  -5  -3  14    1.14   10.56   0
  -5  -1  12   12.86    8.09   0
  -4  -4  15   44.54   11.03   0
  -4  -3  14  101.12   12.19   0
  -4  -2  13   28.77    9.58   0
  -4  -1  12   72.59    8.23   0
  -4   1  -4  153.76    5.40   0
  -4   1   8  276.63    8.09   0
  -3  -6  16   28.59   13.29   0
  -3  -2  13  429.18   14.23   0
  -3   0  10  653.79   13.22   0
  -2  -6  16    2.88   11.40   0
  -2  -1  11   18.55    7.34   0
  -1  -7  16   37.19   13.31   0
  -1  -5  15    7.95    9.98   0
  -1  -4  14    7.91   10.12   0
  -1  -2  12  156.90    9.50   0
   0  -6  15  115.05   13.31   0
   0  -2  11   58.55    7.03   0
   1  -7  15   18.25   11.89   0
   1  -3  -7 3803.05   21.82   0
   1  -2  10  257.48    9.28   0
   2  -8  15    5.36   10.59   0
   2  -3  10  161.94    8.23   0
   2  -2   8   52.03    5.15   0
   3  -8  14   39.16   10.66   0
   3  -5  -7    1.46    2.81   0
   3  -4  10   23.61    6.01   0
   3  -3   8  274.17    8.62   0
   4 -10  14   15.10   11.26   0
   4  -8  13   18.36    9.82   0
   4  -7  12   43.14    8.73   0
   4  -6  11  106.04    9.25   0
   5 -11  13   25.01   13.00   0
   5  -9  12   50.04   10.59   0
   5  -7  10   10.45    8.15   0
   5  -6   9   14.27    6.22   0
   5  -5   6    8.10    5.24   0
   6 -12  12   57.10   12.48   0
   6 -10  11   30.12   10.04   0
   6  -9  10  506.56   16.39   0
   6  -8   9  539.92   15.58   0
   6  -7   7   66.40    7.76   0
   7 -12  10   17.50   10.49   0
   7 -11   9    9.36   10.52   0
   7 -10   8   77.42   10.12   0
   7  -9  -2    6.56    3.14   0
   7  -9   7  137.17    9.28   0
   8 -14   8   -1.51   11.62   0
   8 -12   7   61.08    9.60   0
   8 -11   5    5.61    7.70   0
  -6   1   8  448.16    9.94   0
  -6   2  -2 6103.82   26.78   0
  -5  -2  13    6.47    8.10   0
  -5   1   8    3.10    4.61   0
  -4  -6  16  125.65   14.57   0
  -4   0  10  449.81   11.97   0
  -3   1  -3 1041.41   10.22   0
  -3   1   7    7.95    3.27   0
  -2  -7  16  116.44   15.34   0
  -2  -5  15   26.65   10.75   0
  -1  -1  10  914.96   15.49   0
  -1   0  -3  287.48    4.71   0
   0  -5  14    3.79    8.95   0
   0  -3  12   -4.50    7.64   0
   1  -6  14   -1.86    9.81   0
   2  -9  15   34.54   11.75   0
   2  -7  14   87.64   11.34   0
   3  -7  13   77.14   10.25   0
   4  -9  13   13.29    9.67   0
   4  -5   9   69.60    6.88   0
   4  -4   7  622.15   11.91   0
   5  -8  11  241.40   12.53   0
   5  -6   8 1199.79   18.91   0
   5  -5   0 1616.94   11.21   0
   6 -11  11   26.52   10.63   0
   7 -13  10   42.00   11.74   0
   7  -9   6  299.50   11.22   0
   8 -15   8   24.06   13.49   0
   8 -13   7   -1.40    8.58   0
   8 -12   6    6.23    7.90   0
   8 -11   3    3.60    6.28   0
   8 -11   4  251.35   10.36   0
  -6   0  10   13.52    6.40   0
  -5   0  10    0.94    6.16   0
  -4  -5  15   94.20   14.00   0
  -3  -5  15    5.16   10.65   0
  -3  -1  11  143.87    8.57   0
  -2  -4  14  179.69   12.16   0
  -2  -3  13  661.10   16.97   0
  -2  -2  12  101.24    8.60   0
  -2   0  -5  329.44    6.94   0
  -2   1  -1 3028.31   11.03   0
  -2   1   5  274.37    5.37   0
  -1  -6  15  120.41   12.44   0
   0  -7  15  109.17   12.71   0
   0  -4  13   24.59    8.17   0
   1  -8  15   23.50   11.17   0
   1  -5  13  288.41   12.90   0
   1  -4  12  213.72   10.84   0
   1  -2  -5  110.08    3.51   0
   2  -6  13  169.18   11.34   0
   2  -5  12    4.71    7.73   0
   2  -4  11    0.94    6.23   0
   3  -3   7  115.00    6.02   0
   4 -10  13   29.32   11.88   0
   4  -8  12   78.10   10.11   0
   4  -7  11   12.55    8.52   0
   4  -6  10   -2.85    6.38   0
   4  -4   6 1265.38   15.72   0
   5 -10  12    1.87    9.51   0
   5  -9  11    5.50    9.72   0
   5  -7  -6  314.62    3.56   0
   5  -7   9  185.43   10.69   0
   6 -12  11    0.32   10.52   0
   6 -10  10  285.61   13.92   0
   6  -9   9  348.27   13.65   0
   6  -8   8  106.95    8.74   0
   6  -7   6    4.41    5.15   0
   7 -14  10   11.81   11.74   0
   7 -12   9    0.33    9.19   0
   7 -11   8   73.05   10.93   0
   7 -10   7   -2.17    6.83   0
   8 -14   7   17.80   10.09   0
   8 -13   6  316.69   14.68   0
   8 -12   5  474.18   15.26   0
  -7   2   4  312.49    4.11   0
  -6   2   4  497.39    5.04   0
  -4  -4  14   38.72   11.48   0
  -4  -1  11    4.98    7.46   0
  -4   1   7    0.24    4.14   0
  -3  -4  14   18.54    9.43   0
  -3  -3  13   34.57    9.98   0
  -3  -2  12    7.34    8.13   0
  -2  -6  15   84.38   12.15   0
  -1  -5  14   64.38   10.18   0
  -1  -2  11  176.34    9.12   0
  -1   0   7  228.30    6.73   0
   0  -6  14    7.67   10.14   0
   0   0   4  950.32    9.09   0
   1  -9  15   -4.03   10.62   0
   1  -7  14   93.87   11.51   0
   1  -1   6 1219.36   13.24   0
   2  -8  14  109.19   12.17   0
   2  -3   9  111.88    6.84   0
   3 -10  14    8.15   11.00   0
   3  -7  12  116.28   10.99   0
   4 -11  13  161.17   15.05   0
   4  -5   8 1755.30   21.00   0
   5 -11  12    2.25   10.59   0
   5  -8  10  264.55   12.34   0
   5  -6   7  253.60    9.22   0
   5  -5   1    1.67    2.67   0
   5  -5   2 2018.84   15.57   0
   5  -5   3  255.18    6.87   0
   6 -13  11   23.34   11.71   0
   6 -11  10    7.62    9.32   0
   6  -8   7  188.47   10.16   0
   6  -7   5  124.22    6.91   0
   7 -13   9   40.12   10.69   0
   7  -9  -1   71.73    4.60   0
   7  -9   4   -1.45    5.86   0
   8 -14   6   90.65   12.12   0
   8 -12   4   36.87    8.55   0
  -6  -1  11  272.02   11.31   0
  -5  -3  13   98.63   11.61   0
  -5  -2  12   15.20    8.60   0
  -5  -1  11  129.24    8.54   0
  -4  -6  15   24.39   13.47   0
  -4  -3  13  106.41   10.19   0
  -3  -6  15   11.05   11.09   0
  -3   1   6  105.75    4.66   0
  -2  -5  14   49.93   11.71   0
  -2  -1  10  880.36   15.37   0
  -1  -4  13  224.61   12.06   0
  -1  -3  12   59.69    8.25   0
   0  -8  15    2.69   10.90   0
   0  -5  13    9.08    8.03   0
   0  -3  11    3.05    7.02   0
   2  -9  14    4.36    9.90   0
   2  -7  13   63.31   10.08   0
   2  -6  12 1099.98   21.57   0
   2  -4  10   80.45    7.10   0
   3  -9  13   -0.80    9.52   0
   3  -6  11  798.87   17.64   0
   3  -5  10  103.75    7.91   0
   4  -9  12   35.11    9.66   0
   4  -8  11   37.04    9.44   0
   4  -6   9   85.95    8.41   0
   5 -12  12   11.66   11.31   0
   5 -10  11   38.74    9.97   0
   5  -7   8   15.26    7.17   0
   6 -12  10   -1.41   10.79   0
   6 -10   9   30.94    8.83   0
   6  -9   8  341.37   12.85   0
   6  -8  -4  113.57    2.48   0
   6  -7  -1   51.40    3.24   0
   6  -7   4   10.42    4.40   0
   7 -15   9   -4.94   11.56   0
   7 -14   9    8.50   10.95   0
   7 -12   8   15.24    9.08   0
   7 -11   7   18.13    7.76   0
   7 -10   6   63.94    7.59   0
   7  -9   0  571.42   10.09   0
   7  -9   3  294.79    9.67   0
   8 -12   3   76.77    8.55   0
  -5   1   7  270.53    7.44   0
  -5   2   3  149.98    2.34   0
  -3  -7  15   20.97   13.49   0
  -3  -5  14    6.25   11.18   0
  -2  -7  15   41.84   11.80   0
  -2  -4  13    7.13    8.27   0
  -2  -3  12   12.62    8.59   0
  -2   1   4  746.16    7.36   0
  -1  -8  15   -1.92   11.26   0
  -1  -6  14    8.45    9.71   0
   0  -4  12    1.89    6.95   0
   0   0   3 3802.44   15.54   0
   1  -8  14   96.28   11.69   0
   1  -5  12  127.98   10.10   0
   1  -1   5   17.37    2.86   0
   2 -10  14  141.08   13.48   0
   2  -8  13    2.00    9.92   0
   2  -3   8    5.28    4.32   0
   3 -10  13   43.85   11.08   0
   3  -8  12    1.00    8.20   0
   3  -4   8  572.38   12.02   0
   4 -10  12   -0.18    9.26   0
   4  -7  10   20.90    7.28   0
   4  -5  -5  330.53    3.59   0
   4  -5   7  481.32   11.50   0
   4  -4  -1  338.86    3.97   0
   4  -4   4 2446.41   18.68   0
   5 -11  11   18.05   10.24   0
   5  -9  10  519.57   16.20   0
   5  -8   9   59.14    8.18   0
   6 -13  10    1.69   10.60   0
   6 -11   9  282.66   14.35   0
   6  -8   6    2.51    5.35   0
   6  -7   0  182.24    5.60   0
   7 -13   8    6.00    9.65   0
   7 -12   7   -5.21    9.27   0
   7 -10   5  286.39   10.81   0
   7  -9   2  192.85    7.32   0
  -7   1   7   -1.04    4.19   0
  -6   1   7  326.21    7.88   0
  -5  -7  15  260.27   17.06   0
  -5  -5  14   -0.70   10.00   0
  -4  -7  15  183.79   15.51   0
  -4  -5  14   13.17    9.91   0
  -3  -4  13  341.20   14.89   0
  -3  -1  10  299.31    9.99   0
  -2  -8  15   40.86   12.30   0
  -2  -6  14   10.42   10.53   0
  -1  -5  13   18.72    8.53   0
  -1  -2  10  417.86   11.43   0
  -1   0  -4  106.20    3.73   0
  -1   0   6  452.01    7.91   0
   0  -6  13    1.72    9.25   0
   1  -9  14   -0.66   10.14   0
   1  -7  13   -1.37    8.51   0
   2  -2   5  609.43    9.26   0
   3 -11  13   14.09   11.03   0
   3  -7  11   54.87    8.47   0
   3  -6  10   -0.32    7.18   0
   4 -11  12    0.30   10.37   0
   4  -9  11   14.73    8.58   0
   4  -4   3    1.30    3.09   0
   5 -12  11    5.96   10.57   0
   5 -10  10  115.63   10.94   0
   5  -7   7  331.24   11.13   0
   6 -14  10   -0.18   11.11   0
   6 -12   9   48.62   11.75   0
   6 -10   8  556.78   16.20   0
   6  -9   7   43.95    7.60   0
   6  -7   1 1818.80   15.51   0
   7 -16   8   43.16   14.30   0
   7 -15   8  103.51   12.98   0
   7 -14   8   -3.46   10.00   0
   7 -11   6   37.07    7.79   0
   7 -10   4   21.61    6.78   0
  -5  -4  13  100.76   11.90   0
  -5   2  -3 2317.06   17.33   0
  -4  -4  13  297.08   13.61   0
  -4  -1  10  655.36   14.17   0
  -4   2   0 1023.33    6.72   0
  -3  -8  15   23.63   12.36   0
  -3  -6  14    6.60   11.60   0
  -3  -3  12  322.95   12.33   0
  -3  -2  11  409.46   12.32   0
  -2  -1   9   39.79    5.46   0
  -2   0   7  280.46    7.62   0
  -2   1  -2 1503.34    9.68   0
  -1  -7  14  145.83   12.73   0
  -1  -3  11   64.83    7.51   0
   0  -8  14  192.93   13.74   0
   0  -5  12   22.60    8.79   0
   0  -3  10   28.46    6.91   0
   1 -10  14   35.17   11.44   0
   1  -6  12  921.28   19.46   0
   1  -3   9   64.16    6.01   0
   1  -1   4  140.69    4.24   0
   2  -9  13   13.08    9.68   0
   2  -7  12  312.35   13.37   0
   2  -6  11 1184.95   20.83   0
   2  -5  10  253.97   10.66   0
   2  -4   9   32.49    5.62   0
   2  -3  -6    9.30    2.60   0
   3  -9  12    9.55    8.82   0
   3  -4   7  121.86    6.34   0
   3  -3  -2 2690.75    4.66   0
   3  -3   4 1481.08   13.70   0
   4 -10  11  138.00   13.18   0
   4  -8  10    5.12    7.50   0
   4  -5   6  141.74    7.11   0
   5 -13  11    8.71   11.26   0
   5 -11  10    5.21    9.96   0
   5  -9   9    5.57    7.85   0
   5  -8   8  655.32   15.70   0
   6 -13   9   60.22   12.19   0
   6 -11   8   99.82   11.07   0
   6  -8   5   -0.92    4.86   0
   7 -14   7   -3.58   10.82   0
   7 -13   7    7.94    8.82   0
   7 -12   6   74.68   10.12   0
   7 -11   5    5.44    7.58   0
   7 -10   3   27.94    6.37   0
  -6  -3  12    2.62    9.08   0
  -6  -2  11   -1.27    7.75   0
  -6  -1  10  152.18    9.21   0
  -5  -6  14  107.61   12.83   0
  -5  -3  12   -0.04    8.82   0
  -5  -2  11  112.87    9.51   0
  -5  -1  10   19.84    6.78   0
  -4  -6  14   78.41   11.54   0
  -4  -3  12   30.76    8.01   0
  -4  -2  11  398.14   12.26   0
  -4   1   6   11.61    3.24   0
  -4   2  -1    1.39    1.86   0
  -3   1   5 1152.03   10.44   0
  -2  -7  14   91.76   12.01   0
  -2  -5  13  171.43   11.50   0
  -2   1   3   10.78    1.64   0
  -1  -8  14  245.27   14.77   0
  -1  -6  13    5.14    9.96   0
   0  -9  14   68.46   12.13   0
   0  -7  13    6.71   10.30   0
   0  -4  11   -0.09    6.06   0
   1  -8  13   13.88    9.12   0
   1  -5  11  447.43   13.46   0
   1  -4  10   30.47    6.04   0
   2 -10  13   -0.82    9.84   0
   2  -8  12   13.50    8.43   0
   2  -2   4  469.20    7.45   0
   3 -10  12    5.75    9.32   0
   3  -8  11   99.01    9.60   0
   3  -4  -6  287.44    4.97   0
   4  -4   0   38.70    2.28   0
   4  -4   1 1915.68   12.50   0
   5 -12  10    5.79   11.05   0
   6 -15   9    1.87   12.74   0
   6 -14   9   67.98   12.11   0
   6 -10   7  288.18   12.08   0
   6  -9   6  316.63   11.30   0
   6  -8   4   88.73    6.84   0
   7 -16   7    7.02   13.07   0
   7 -15   7   38.49   10.95   0
   7 -13   6   88.49   11.15   0
  -4  -7  14  100.76   14.40   0
  -4  -5  13   49.86   11.34   0
  -3  -7  14    2.05   10.48   0
  -3  -5  13  309.20   13.84   0
  -2  -8  14   90.35   13.47   0
  -2  -4  12  662.57   16.69   0
  -2  -3  11   14.16    6.77   0
  -2  -2  10  914.01   16.05   0
  -1  -9  14  131.02   14.61   0
  -1  -5  12  339.54   13.93   0
   0 -10  14   10.05   11.79   0
   0  -1   6 2650.77   19.08   0
   1  -9  13    7.98    9.75   0
   1  -7  12  244.85   12.28   0
   2  -7  11  118.16   10.69   0
   3 -11  12   20.95   10.49   0
   3  -7  10  512.18   14.37   0
   3  -6   9   39.72    6.44   0
   3  -5   8  961.99   15.63   0
   3  -4   6  671.36   11.69   0
   4 -12  11    5.94   11.51   0
   4 -11  11   60.83   11.05   0
   4  -9  10  228.19   12.08   0
   4  -8   9   67.60    9.16   0
   4  -6   7    3.09    4.92   0
   5 -13  10   -4.78   10.26   0
   5 -10   9  294.42   13.11   0
   5  -9   8  348.14   12.82   0
   5  -8   7  361.17   12.16   0
   5  -6  -3  368.71    3.49   0
   6 -12   8   14.77    8.80   0
   7 -14   6   34.10   10.69   0
   7 -12   5  252.11   11.55   0
   7 -11   4   42.27    6.65   0
   7 -10   2  167.32    7.41   0
  -6  -5  13   54.13   11.03   0
  -5  -7  14   20.18   12.02   0
  -5  -5  13    2.81    9.40   0
  -3  -8  14   -3.52   12.00   0
  -3  -4  12  482.64   14.73   0
  -2  -6  13   24.73    9.19   0
  -2   1  -3 2401.09   14.23   0
  -1  -7  13   11.45    9.12   0
  -1  -4  11  226.86   10.48   0
  -1  -3  10   28.59    7.15   0
   0  -8  13   12.51    9.68   0
   0  -6  12  114.68    9.90   0
   1 -10  13   -6.57    9.87   0
   1  -6  11  180.37   11.37   0
   1  -3   8  536.39   11.21   0
   2  -9  12    1.48    8.61   0
   2  -6  10  255.94   10.82   0
   2  -5   9   29.13    6.76   0
   2  -2   3 1503.05   11.67   0
   3 -12  12  141.21   13.60   0
   3  -9  11   16.78    8.61   0
   4 -13  11   14.84   11.31   0
   4 -10  10  136.92   11.29   0
   4  -7   8  147.38    8.41   0
   5 -14  10   43.05   12.15   0
   5 -11   9  214.00   12.64   0
   6 -14   8   -2.80   11.64   0
   6 -13   8   29.18   10.05   0
   6 -11   7  186.44   11.05   0
   6 -10   6  182.21    9.93   0
   6  -9   5    3.74    5.32   0
   7 -16   6   17.72   12.34   0
   7 -15   6    3.17    9.51   0
   7 -13   5    1.83    8.69   0
   7 -11   3    7.82    6.72   0
   7 -10  -1  126.54    5.96   0
  -6  -4  12   26.11   10.50   0
  -5  -8  14   39.91   12.75   0
  -5  -4  12   63.97   10.63   0
  -5   1   6   92.43    4.43   0
  -4  -8  14    6.25   11.89   0
  -4  -1   9  833.18   14.65   0
  -4   2  -3 1625.14   13.78   0
  -3  -9  14    3.12   13.08   0
  -3  -6  13    0.30    8.92   0
  -3  -3  11  116.24    8.75   0
  -3  -2  10 1168.97   18.02   0
  -3   0   7  148.66    6.16   0
  -2  -9  14   67.27   12.67   0
  -2  -5  12  499.64   16.27   0
  -2   0   6  452.14    8.17   0
   0  -9  13   44.45   10.92   0
   0  -5  11   69.26    8.11   0
   0  -4  10  160.51    8.58   0
   0  -3   9  335.99    9.93   0
   1 -11  13   30.41   11.09   0
   1  -8  12    3.60    8.43   0
   1  -5  10   -4.72    5.53   0
   1  -4   9   12.74    5.19   0
   2  -8  11  680.43   17.40   0
   3 -10  11  148.95   11.89   0
   3  -8  10  529.72   15.31   0
   3  -5   7   27.55    4.94   0
   3  -3   2   48.59    2.73   0
   4 -11  10   -1.44    9.18   0
   5 -12   9    9.21    9.26   0
   5 -10   8   85.06    9.38   0
   5  -7   5  190.73    7.70   0
   5  -6   2  419.76    8.16   0
   6 -16   8  180.33   15.69   0
   6 -15   8  224.70   15.12   0
   6 -12   7   31.47    8.65   0
   6  -9   4  170.49    8.58   0
   6  -8  -3  458.30    5.76   0
   7 -14   5   79.09   10.98   0
   7 -12   4    8.97    6.51   0
  -7   1   6  446.97    8.13   0
  -6  -6  13    8.25   10.61   0
  -6  -3  11   20.03    8.73   0
  -6   1   6  609.38    9.02   0
  -5  -6  13   22.06   10.12   0
  -5  -3  11  461.28   14.32   0
  -5  -1   9   56.44    6.86   0
  -4  -6  13   51.05   10.69   0
  -4  -3  11  757.75   16.34   0
  -4  -2  10  431.88   12.50   0
  -2  -7  13   18.57    9.60   0
  -2  -4  11   72.22    8.95   0
  -2  -2   9   -1.38    5.68   0
  -2   1  -4 2669.37   16.93   0
  -1  -8  13   37.84   10.42   0
  -1  -6  12   86.13    9.51   0
   0 -10  13   70.50   11.79   0
   0  -7  12   66.24    9.33   0
   1  -9  12   14.19    9.18   0
   1  -7  11  421.20   14.77   0
   1  -1  -3  156.71    2.86   0
   1  -1   2  984.69    7.50   0
   2 -12  12    1.36   10.41   0
   2 -11  12   -1.17    9.84   0
   2  -3  -7  513.34    8.06   0
   3 -12  11    3.83   11.15   0
   3 -11  11  107.88   11.58   0
   3  -9  10    1.45    8.57   0
   3  -7   9  339.24   11.63   0
   4 -12  10   81.21   11.42   0
   4  -8   8  768.57   16.39   0
   4  -7   7  724.59   14.39   0
   4  -6  -8   79.53    4.02   0
   4  -6   6  297.78    8.95   0
   5 -15   9   23.44   13.53   0
   5 -14   9  115.71   13.02   0
   5 -13   9   61.41   11.26   0
   5 -11   8   37.93    9.83   0
   5  -9   7  209.74   10.32   0
   5  -8   6   -1.18    5.16   0
   5  -6   1 2867.75   17.98   0
   6 -14   7   10.05   11.20   0
   6 -13   7   18.98    8.92   0
   6 -11   6    8.74    7.02   0
   6 -10   5  113.35    8.16   0
   7 -16   5   35.37   12.23   0
   7 -15   5  151.78   11.82   0
   7 -13   4  205.22   11.76   0
   7 -12   3    0.22    6.94   0
   7 -11   2   11.71    5.28   0
  -6  -7  13   -3.33   12.72   0
  -6  -2  10    2.29    7.40   0
  -6  -1   9   61.24    7.15   0
  -5  -2  10  115.79    8.71   0
  -4  -7  13   11.97   11.98   0
  -4  -5  12   46.63   10.34   0
  -3  -7  13   92.29   11.56   0
  -2  -8  13  137.08   12.72   0
  -2  -6  12    3.19    9.01   0
  -2  -3  10    8.91    6.00   0
  -1  -9  13  193.09   13.87   0
  -1  -5  11  288.76   11.67   0
  -1  -2   8   69.94    6.21   0
  -1   0   4  535.09    6.88   0
   0 -11  13    5.69   11.33   0
   0  -8  12    9.57    8.44   0
   0  -1   5 1042.42   11.10   0
   1 -10  12    2.10    9.32   0
   1  -3   7  217.27    7.31   0
   2  -4   7  508.84   10.69   0
   2  -2   2  941.15    8.20   0
   3 -13  11  103.33   13.08   0
   3  -3   1  169.80    3.61   0
   4 -14  10  108.95   13.33   0
   4 -13  10   12.18   10.60   0
   4 -10   9  157.36   10.76   0
   5 -12   8  124.87   12.14   0
   5 -10   7  936.17   19.38   0
   5  -7   4    3.64    4.11   0
   5  -6  -2  267.75    4.19   0
   5  -6   0  855.18    9.17   0
   6 -16   7   18.61   11.28   0
   6 -15   7    7.15   10.15   0
   6 -12   6   11.97    7.54   0
   6  -9   3    5.45    5.43   0
   6  -8  -2   39.53    3.29   0
   6  -8   0 5182.51   25.46   0
   7 -14   4  296.22   13.84   0
   7 -11   1    9.26    5.52   0
  -8   3  -2  300.66    7.90   0
  -6  -5  12   84.45   10.48   0
  -5  -7  13   45.06   11.39   0
  -5  -5  12   99.16   10.38   0
  -4   0   7   63.93    5.21   0
  -4   1   5  488.26    7.03   0
  -3  -8  13   10.30   10.45   0
  -3  -4  11   29.28    7.49   0
  -2  -9  13   80.18   12.06   0
  -1 -10  13  164.56   13.98   0
  -1  -7  12   62.60    9.64   0
  -1  -4  10  477.80   12.71   0
  -1  -3   9  185.93    8.21   0
   0  -9  12   -6.19    9.86   0
   1 -11  12    2.41    9.77   0
   1  -8  11  604.71   16.55   0
   1  -6  10  503.44   13.57   0
   1  -5   9   17.91    5.59   0
   1  -4   8   11.50    4.63   0
   1  -2   5   79.49    4.17   0
   2 -10  11  129.89   11.23   0
   2  -8  10  444.60   14.31   0
   2  -3   5 1146.85   12.92   0
   3 -10  10  218.09   12.45   0
   3  -8   9   55.05    7.79   0
   3  -5   6   17.03    4.36   0
   3  -4  -7    6.34    2.87   0
   4 -11   9  130.34   11.11   0
   4  -9   8   15.39    7.13   0
   4  -6   5  185.35    7.12   0
   4  -5   3  940.55   11.45   0
   5 -14   8   -0.79   11.44   0
   5 -13   8   22.20    9.64   0
   5  -9   6  329.55   11.36   0
   5  -8   5    2.03    4.85   0
   5  -6  -1    3.28    2.24   0
   6 -13   6    2.17    8.20   0
   6 -11   5  244.93   10.88   0
   6 -10   4    4.03    6.22   0
   6  -8  -1  255.08    5.90   0
   7 -15   4   10.88    8.59   0
   7 -13   3    3.31    7.58   0
   7 -12   2   78.50    7.78   0
   7 -11   0   -0.49    4.86   0
  -6  -8  13    5.49   12.23   0
  -4  -8  13   68.39   12.18   0
  -4  -4  11   98.83    9.05   0
  -3  -9  13    4.07   10.76   0
  -3  -6  12  249.51   12.70   0
  -3  -3  10   83.99    7.65   0
  -3  -2   9   99.97    6.87   0
  -2 -10  13   98.73   13.08   0
  -2  -7  12  134.56   11.03   0
  -2  -5  11   17.16    7.44   0
  -1  -8  12  145.87   11.57   0
  -1  -1   6 1725.07   15.52   0
   0 -10  12   -2.75   10.92   0
   0  -7  11  143.09   10.05   0
   0  -4   9   60.35    6.27   0
   1 -12  12   31.47   11.22   0
   2 -12  11   34.27   10.74   0
   2 -11  11  257.17   14.04   0
   2  -2  -4 1866.84    9.63   0
   3 -12  10  256.98   15.31   0
   3 -11  10    2.76    8.77   0
   3  -9   9   74.81    9.53   0
   3  -7   8  230.94    9.50   0
   3  -6   7   20.38    5.07   0
   3  -4   4 1395.14   13.96   0
   3  -3  -1 1447.88    6.33   0
   4 -13   9   -3.48   10.70   0
   4 -12   9  113.04   11.32   0
   4  -8   7   37.83    6.45   0
   4  -7   6  310.90    9.62   0
   5 -16   8  133.59   14.33   0
   5 -15   8  187.68   14.51   0
   5 -11   7  825.62   18.82   0
   5  -7  -7   33.71    2.19   0
   6 -17   6    4.46   12.20   0
   6 -16   6   39.40   12.04   0
   6 -14   6   28.09    9.41   0
   6 -12   5    9.48    8.17   0
   6  -9   2  143.08    7.28   0
   7 -14   3   50.66    9.23   0
   7 -12   1    3.00    5.81   0
  -6  -9  13    2.43   12.96   0
  -6  -4  11    5.84    7.71   0
  -5  -9  13   79.43   13.58   0
  -5  -6  12   33.45    9.74   0
  -5  -4  11   29.03    7.98   0
  -5   0   7  190.72    6.88   0
  -4  -9  13   91.58   13.04   0
  -4  -6  12  199.01   12.35   0
  -4  -3  10   14.27    7.34   0
  -3 -10  13    3.85   11.73   0
  -3  -7  12   90.18   11.85   0
  -3   0   6   31.23    3.96   0
  -2   1   2 1127.33    5.43   0
  -1  -9  12    9.43    9.67   0
   0 -12  12    1.73   11.95   0
   0 -11  12    3.40   10.00   0
   0   0  -3 3845.93   15.01   0
   1 -10  11  109.99   11.63   0
   1  -7  10  762.05   16.96   0
   1  -1  -4   80.98    2.68   0
   2 -13  11   10.70   10.73   0
   2  -9  10   86.48    9.28   0
   2  -7   9   81.25    7.83   0
   2  -2   1 1147.01    7.66   0
   3 -14  10    4.74   10.98   0
   3 -13  10   78.25   12.06   0
   4 -15   9   38.00   11.96   0
   4 -14   9   26.57   11.05   0
   4 -10   8  218.18   11.43   0
   4  -5   2   33.32    3.47   0
   5 -12   7   -3.51    7.92   0
   5 -10   6  108.29    8.48   0
   5  -9   5   61.82    7.36   0
   5  -8   4  141.39    7.71   0
   6 -13   5    1.08    8.64   0
   6 -11   4    5.69    6.73   0
   6 -10   3   71.26    7.16   0
   7 -13   2   44.48    7.04   0
  -8   3   0    2.72    3.03   0
  -7  -3  10  444.96   14.14   0
  -7   0   7  123.82    6.64   0
  -6  -3  10    9.14    7.99   0
  -6   0   7   45.61    5.05   0
  -5  -3  10   82.87    8.87   0
  -4  -7  12    5.84   10.57   0
  -4  -2   9   59.09    6.27   0
  -3  -5  11  339.73   12.74   0
  -3   2  -2 1530.72   11.03   0
  -2  -8  12    2.30    9.09   0
  -2  -6  11  157.47   10.24   0
  -2  -3   9  599.67   12.88   0
  -2  -2   8  211.94    7.73   0
  -1 -10  12   44.75   10.96   0
  -1  -7  11   32.47    8.08   0
  -1  -5  10    5.34    6.10   0
   0  -8  11  187.46   11.27   0
   0  -6  10    9.28    6.59   0
   0  -1   4  683.24    8.17   0
   1 -11  11   82.12   10.79   0
   1  -8  10    1.67    8.17   0
   1  -6   9   21.86    5.93   0
   1  -1   1  808.61    5.47   0
   2 -10  10  347.95   14.20   0
   2  -6   8   10.89    5.25   0
   2  -5   7   24.08    4.78   0
   2  -3   4 1318.78   12.72   0
   3 -10   9   23.75    7.92   0
   3  -8   8   -4.43    6.03   0
   4 -11   8  250.73   12.38   0
   4  -9   7 1250.39   20.15   0
   4  -6  -9   39.73    4.15   0
   5 -16   7   66.44   13.28   0
   5 -15   7    4.21   11.65   0
   5 -14   7   17.54    9.75   0
   5 -13   7  130.07   11.27   0
   5 -11   6  156.25   10.89   0
   6 -18   5   18.91   13.88   0
   6 -15   5   34.45   11.07   0
   6 -14   5    1.45    9.60   0
   7 -14   2    3.50    7.79   0
   7 -13   1  106.18    8.40   0
   7 -12   0   -3.40    5.45   0
  -7  -2   9  268.29   10.60   0
  -7  -1   8  269.16    9.73   0
  -6  -7  12   41.17   10.75   0
  -6  -5  11   30.11    9.85   0
  -6   2   3    4.40    1.51   0
  -6   3  -1  965.87    9.85   0
  -5  -7  12    7.24    9.91   0
  -5  -2   9  186.02    8.34   0
  -4  -5  11    6.11    7.47   0
  -3  -8  12  141.07   12.18   0
  -3  -4  10  183.08    9.53   0
  -3   2  -3 2416.89   15.69   0
  -3   2  -1  623.98    5.99   0
  -2 -10  12  137.75   14.41   0
  -2  -9  12  181.19   13.25   0
  -1 -11  12   49.41   11.60   0
  -1  -4   9  143.80    7.81   0
  -1  -3   8  109.55    6.48   0
   0  -9  11   36.27    8.94   0
   0  -5   9  263.43    9.69   0
   0  -4   8  155.48    7.73   0
   0  -3   7  177.55    6.83   0
   0   0  -4 1163.32    9.78   0
   1 -13  11   39.68   11.29   0
   1  -4   7    0.49    4.01   0
   2 -12  10  506.40   18.52   0
   2 -11  10   -4.71    8.72   0
   2  -8   9  215.83   10.55   0
   3 -12   9  383.11   16.79   0
   3 -11   9   65.26    9.67   0
   3  -9   8  436.52   14.13   0
   3  -7   7  293.76    9.80   0
   3  -4   3  790.11    9.80   0
   4 -16   8    3.63   12.82   0
   4 -15   8   52.40   13.22   0
   4 -14   8    7.29   11.05   0
   4 -13   8    7.14    9.06   0
   4 -12   8   28.97    9.07   0
   4 -10   7 1252.45   21.82   0
   4  -8   6   13.15    5.38   0
   4  -7   5  126.77    6.70   0
   5 -12   6  644.07   17.73   0
   6 -17   5   64.50   11.96   0
   6 -16   5   85.68   11.56   0
   6 -12   4    1.25    6.29   0
   6 -11   3   40.11    7.11   0
   6 -10   2   60.52    6.57   0
  -6  -8  12   34.76   13.03   0
  -5  -8  12   -2.50   10.41   0
  -4  -8  12  168.34   13.18   0
  -4  -4  10  258.19   11.45   0
  -3  -9  12  336.85   15.81   0
  -3  -6  11  164.38   10.65   0
  -3  -3   9 1259.72   18.33   0
  -3   2  -4   89.03    4.44   0
  -2 -11  12   22.22   11.36   0
  -2  -7  11  128.15   10.07   0
  -2  -5  10   -2.31    6.32   0
  -1  -6  10  576.32   14.70   0
  -1   0   3 2704.58   12.76   0
   0 -11  11   -1.59    9.99   0
   0 -10  11    4.51    8.99   0
   0  -7  10    7.52    6.92   0
   1  -7   9  115.60    8.34   0
   2 -14  10   36.57   11.44   0
   2 -13  10  267.03   15.27   0
   2  -9   9  694.53   16.97   0
   2  -7   8   14.89    5.64   0
   2  -2  -5   16.74    1.91   0
   3 -15   9    5.38   11.56   0
   3 -14   9  100.94   12.73   0
   3 -13   9   14.07    9.84   0
   3  -4  -8  354.67    6.99   0
   5 -10   5  181.53    9.30   0
   5  -9   4  338.15   10.65   0
   5  -8   3    7.87    4.13   0
   5  -7   1  121.50    5.25   0
   6 -14   4   17.44    9.16   0
   6 -13   4   17.45    7.41   0
  -7  -6  11   80.64   12.61   0
  -7  -4  10   -0.39    8.54   0
  -6  -9  12    7.87   13.30   0
  -6   1   5  339.25    6.43   0
  -5  -9  12    8.62   11.27   0
  -5  -6  11   86.31   11.13   0
  -5  -4  10  978.14   19.03   0
  -4 -10  12    8.09   12.53   0
  -4  -9  12   88.33   12.38   0
  -4  -6  11    3.57    7.72   0
  -4   0   6  373.08    7.72   0
  -3 -11  12   -1.23   11.31   0
  -3 -10  12   57.57   11.88   0
  -3  -7  11    0.17    9.07   0
  -3  -2   8    6.57    4.52   0
  -2  -8  11   51.54   10.11   0
  -2  -4   9  662.13   14.18   0
  -2  -1   6  531.02    9.31   0
  -1  -9  11  258.15   13.19   0
  -1  -1   5   71.08    3.72   0
   0 -13  11   36.16   11.46   0
   0 -12  11   25.17   10.58   0
   0  -8  10   19.07    7.56   0
   0  -6   9  768.54   15.41   0
   0   0  -5  695.41    8.72   0
   1 -10  10  331.08   13.84   0
   2 -10   9   18.77    7.71   0
   2  -5   6  673.62   11.88   0
   3 -10   8  133.48    9.82   0
   3  -8   7   40.98    6.36   0
   4 -12   7  161.06   12.03   0
   4 -11   7   75.89    8.98   0
   5 -17   6   54.38   12.23   0
   5 -16   6   -1.31   10.50   0
   5 -15   6  104.30   11.91   0
   5 -14   6  212.07   13.06   0
   5 -11   5  462.26   13.66   0
   6 -17   4   30.57   10.75   0
   6 -16   4    6.69    9.16   0
   6 -15   4   18.53    8.73   0
   6 -12   3    2.68    6.98   0
   6 -10   1  553.99   11.64   0
   6  -9  -1  678.72   10.30   0
  -6 -10  12   12.19   12.74   0
  -6   3   0 1535.11   10.15   0
  -5 -10  12   75.39   13.48   0
  -5   3  -2  189.04    5.38   0
  -4  -7  11   47.12   10.55   0
  -4  -3   9  795.25   14.89   0
  -3  -5  10  140.88    9.12   0
  -2  -9  11  327.29   15.68   0
  -2  -6  10  338.96   12.11   0
  -2  -3   8   67.54    6.51   0
  -1 -11  11    0.05    9.47   0
  -1 -10  11  127.94   11.79   0
  -1  -7  10  199.38   10.50   0
  -1  -5   9  107.41    7.51   0
  -1   1  -3  876.64    8.21   0
  -1   1  -2 1020.40    7.42   0
   0  -9  10   81.16    9.91   0
   0  -2   5    7.10    2.89   0
   1 -14  10   -3.22   10.78   0
   1 -13  10  160.43   13.17   0
   1 -12  10  511.23   17.83   0
   1  -8   9  580.60   14.91   0
   1  -6   8   29.00    5.70   0
   1  -3   5  116.25    4.97   0
   2 -11   9  235.35   12.64   0
   2  -8   8   55.94    6.97   0
   2  -3   3   86.49    3.63   0
   3 -12   8   -0.54    9.10   0
   3 -11   8    2.38    7.50   0
   3  -7   6   43.13    5.50   0
   3  -6   5   58.29    5.12   0
   3  -4   2  504.73    7.38   0
   4 -16   7   34.42   11.57   0
   4 -15   7   43.80   11.88   0
   4 -14   7   28.94   11.18   0
   4 -13   7   35.80    9.25   0
   4 -10   6   58.15    8.31   0
   4  -8   5   -0.09    4.70   0
   4  -7   4  584.65   11.10   0
   5 -12   5   48.74    9.02   0
   5 -10   4    4.42    6.25   0
   6 -13   3   54.10    8.68   0
   6 -11   2   17.70    5.27   0
  -8   3   1    7.36    2.21   0
  -7  -7  11   62.13   11.24   0
  -7  -3   9  147.02    9.54   0
  -6  -7  11    5.86   10.80   0
  -6  -3   9  118.88    8.86   0
  -5  -7  11   29.19    9.38   0
  -5  -3   9  320.74   11.17   0
  -4  -5  10  304.77   11.76   0
  -3  -8  11  147.10   11.43   0
  -3   0   5    5.08    2.86   0
  -1 -12  11   14.73   10.53   0
  -1  -8  10    5.66    8.49   0
  -1  -4   8  125.25    6.93   0
  -1   1  -5   19.12    3.07   0
   0 -10  10   43.65    9.02   0
   0  -7   9  365.92   12.84   0
   0  -5   8   43.65    5.68   0
   1  -5   7   66.25    5.61   0
   2 -15   9  105.92   13.79   0
   2 -14   9  340.45   16.63   0
   2 -13   9   37.77   10.45   0
   2 -12   9  168.60   12.28   0
   2  -9   8  176.34   10.60   0
   2  -7   7   42.15    6.65   0
   3 -15   8   18.12   11.03   0
   3 -14   8  215.46   14.15   0
   3 -13   8  183.33   12.70   0
   3  -9   7  381.82   12.12   0
   4  -5   0  509.31    6.51   0
   5 -18   5    4.26   11.79   0
   5 -17   5  101.44   14.17   0
   5 -16   5  339.83   17.00   0
   5 -14   5  183.82   12.92   0
   5 -13   5  244.95   12.07   0
   5  -9   3    4.34    4.50   0
   5  -7   0  718.42    9.29   0
   6 -17   3   37.83   11.88   0
   6 -16   3    6.14    9.95   0
   6 -15   3   -3.59    9.48   0
   6 -14   3   77.41    8.84   0
   6 -12   2   16.26    6.66   0
   6  -9  -2  108.16    4.72   0
  -7  -8  11   60.65   13.42   0
  -7  -5  10  153.48   11.77   0
  -6  -8  11   -3.71   11.60   0
  -6  -5  10  175.25   11.45   0
  -5  -8  11   24.61   11.31   0
  -5  -5  10  335.19   12.45   0
  -5  -2   8    0.86    5.70   0
  -5   0   6   16.38    3.86   0
  -5   3  -1 3774.73   17.53   0
  -4  -8  11    2.09    9.23   0
  -3 -10  11  228.60   15.75   0
  -3  -9  11    6.09    9.42   0
  -3  -6  10    6.00    7.04   0
  -3  -4   9 1117.58   17.80   0
  -3   1   3  374.11    4.44   0
  -2 -12  11   77.61   12.46   0
  -2 -11  11  136.27   13.09   0
  -2  -7  10  213.55   10.89   0
  -2  -5   9    5.71    6.70   0
  -1  -6   9  634.28   14.39   0
  -1  -3   7 1133.20   14.84   0
   0 -13  10    9.52   11.14   0
   0 -12  10   74.67   10.66   0
   0 -11  10   11.24    8.63   0
   0  -4   7  110.03    6.09   0
   0  -1   3 1184.59    9.35   0
   1  -7   8   22.41    5.92   0
   1  -2   3  151.73    4.07   0
   2  -2  -7  480.51    8.03   0
   4 -12   6  738.37   18.51   0
   4  -6   2   15.74    3.66   0
   5 -15   5   59.22   10.61   0
   5 -11   4   28.55    6.31   0
   6 -11   1   -1.92    5.55   0
  -7  -9  11   74.12   14.62   0
  -6  -9  11   20.13   12.13   0
  -6  -2   8  317.92   10.25   0
  -6   0   6   47.88    4.88   0
  -5  -9  11   49.48   13.00   0
  -4 -10  11  259.03   15.99   0
  -4  -9  11  100.46   11.62   0
  -4  -6  10   26.60    7.73   0
  -4  -4   9  705.36   15.21   0
  -3 -12  11   30.00   12.09   0
  -3 -11  11  314.43   16.25   0
  -2  -8  10    6.64    8.58   0
  -1 -10  10   20.29    9.54   0
  -1  -9  10   12.50    7.71   0
  -1   1  -1  711.68    4.81   0
   0  -8   9   26.60    6.84   0
   0  -6   8    3.39    5.15   0
   1 -12   9   51.20   10.85   0
   1 -11   9  221.48   12.26   0
   2 -11   8   11.80    8.90   0
   2 -10   8   16.61    7.31   0
   2  -8   7   22.22    6.72   0
   2  -6   6  122.15    6.48   0
   3 -11   7  168.51   10.73   0
   3  -7   5  417.67   10.53   0
   3  -5   3 1842.67   15.77   0
   4 -17   6  199.13   14.86   0
   4 -16   6  162.56   13.54   0
   4 -15   6    7.12    9.49   0
   4 -14   6  269.46   13.71   0
   4 -13   6    4.81    7.90   0
   4  -8   4   96.63    6.25   0
   4  -5  -8   90.28    4.11   0
   5 -19   4   24.16   12.25   0
   5 -18   4  236.13   16.29   0
   5 -12   4  239.10   10.87   0
   5 -10   3  184.15    8.78   0
   6 -14   2   58.48    9.23   0
   6 -13   2    8.54    6.19   0
   6  -9  -3  123.14    4.20   0
  -7 -10  11  -11.62   12.17   0
  -7  -6  10   17.77   10.26   0
  -7   0   6   10.24    4.03   0
  -7   2   3    2.39    1.61   0
  -6 -10  11    1.43   11.50   0
  -6  -6  10   -1.86    9.27   0
  -5 -11  11    0.08   13.36   0
  -5 -10  11   28.81   11.70   0
  -5  -6  10    1.41    7.55   0
  -4 -11  11   72.89   12.74   0
  -4   3  -3  255.84    6.52   0
  -3  -7  10    3.29    7.25   0
  -3  -5   9   14.19    7.35   0
  -3  -1   6   -0.49    3.14   0
  -2  -9  10    6.99    9.02   0
  -2  -4   8    2.96    4.88   0
  -1 -13  10   10.08   10.45   0
  -1 -12  10    9.50    9.88   0
  -1 -11  10  170.44   12.27   0
  -1  -7   9    2.31    6.49   0
  -1  -5   8   13.81    5.16   0
   0  -9   9   -2.01    6.74   0
   1 -14   9  444.97   17.96   0
   1 -13   9  173.48   13.02   0
   2 -14   8  262.67   14.89   0
   2 -13   8  380.10   15.84   0
   2 -12   8   25.29    8.68   0
   3 -16   7    6.98   10.89   0
   3 -15   7    0.80    9.82   0
   3 -14   7   20.37    9.75   0
   3 -13   7    1.81    8.41   0
   3  -9   6   -2.19    5.30   0
   3  -3  -6   55.91    2.82   0
   4 -10   5   36.53    6.54   0
   5 -17   4  159.97   13.30   0
   5 -16   4   20.82   11.14   0
   5 -15   4  151.72   12.70   0
   5 -14   4   17.95    9.21   0
   5 -13   4  386.80   13.53   0
   5  -9   2    0.88    4.05   0
   6 -16   2   92.54   10.19   0
   6 -15   2  230.10   11.65   0
   6 -12   1   18.06    6.28   0
   6 -11   0  339.69    9.69   0
   6  -9  -4  174.05    4.21   0
  -7  -4   9   49.90    7.67   0
  -6  -4   9   23.49    6.53   0
  -5  -7  10  107.52   11.21   0
  -4  -7  10    8.61    7.66   0
  -4  -3   8   24.44    5.33   0
  -2 -10  10  236.01   13.10   0
  -2  -6   9   47.39    7.09   0
  -2  -3   7    1.92    4.91   0
  -2  -1   5  374.69    7.17   0
  -2   2  -4  486.45    7.88   0
  -2   2  -3 1569.77   12.11   0
  -1  -8   9  447.38   14.09   0
   0 -11   9   10.19    9.44   0
   0 -10   9    5.62    7.53   0
   0  -7   8  447.53   12.61   0
   0  -5   7  611.83   12.13   0
   1  -9   8   74.94    7.78   0
   2  -9   7    0.48    5.99   0
   2  -7   6   -0.54    4.51   0
   2  -3   2  539.90    6.81   0
   3 -10   6  122.81    9.43   0
   3  -4   1  126.86    3.53   0
   4 -18   5  158.80   14.81   0
   4 -17   5    4.40   11.81   0
   4 -12   5   10.47    8.34   0
   4 -11   5   69.35    7.92   0
   4  -9   4  786.97   14.44   0
   4  -5  -1    1.36    1.85   0
   5 -19   3   62.22   14.66   0
   5 -11   3   86.76    7.12   0
   6 -13   1   50.11    7.56   0
  -7  -7  10   47.34   10.04   0
  -6  -7  10    2.72    8.80   0
  -5  -3   8  395.60   11.21   0
  -4  -8  10   31.76    8.96   0
  -4  -5   9    8.97    6.38   0
  -4   0   5  281.67    6.18   0
  -4   3  -2  509.38    7.29   0
  -3 -10  10  181.25   13.54   0
  -3  -9  10   82.67   10.18   0
  -3  -6   9  532.20   14.47   0
  -2 -13  10   94.72   12.93   0
  -2 -12  10   -5.84   10.27   0
  -2 -11  10  406.19   16.62   0
  -2  -7   9   71.57    8.00   0
  -1  -6   8  231.15    9.68   0
  -1  -4   7  310.65    8.80   0
   0 -14   9   94.14   12.29   0
   0 -12   9    6.68    8.80   0
   0  -4   6  491.89    9.95   0
   0  -2   4  630.44    8.38   0
   1 -11   8    3.68    8.42   0
   1 -10   8  118.18    9.45   0
   2 -10   7   72.85    8.12   0
   3 -17   6   24.79   11.58   0
   3 -11   6  478.57   14.15   0
   3  -3  -7   -0.50    2.59   0
   4 -16   5  266.18   14.78   0
   4 -15   5  236.76   13.70   0
   4 -14   5   52.83    9.39   0
   4  -8   3  137.96    7.10   0
   4  -6   1 1268.41   12.06   0
   4  -5  -9   -0.11    3.52   0
   5 -18   3    5.88   10.57   0
   5 -17   3   70.23   12.23   0
   5 -12   3    6.86    6.15   0
   5 -10   2    6.00    5.57   0
   6 -15   1    7.63    8.19   0
   6 -14   1   -2.52    6.27   0
   6 -12   0    5.23    5.51   0
   6 -10  -2    8.97    4.05   0
  -7  -9  10   17.65   12.51   0
  -7  -8  10   45.00   10.59   0
  -7  -3   8   26.75    7.36   0
  -6  -8  10    7.58    9.39   0
  -6  -5   9    9.37    8.37   0
  -6  -3   8   42.52    7.40   0
  -5  -9  10   69.23   12.33   0
  -5  -8  10   46.26    9.69   0
  -5  -5   9  258.51   10.81   0
  -5   3   0  182.48    3.58   0
  -4 -10  10    3.10   10.95   0
  -4  -9  10   23.90    9.46   0
  -4  -1   6   93.18    5.30   0
  -3 -13  10   61.84   13.27   0
  -3 -12  10  120.41   13.25   0
  -3 -11  10   33.06   10.95   0
  -3  -4   8   39.82    5.80   0
  -2  -5   8   50.54    6.12   0
  -2   2  -2  964.59    8.28   0
  -1 -10   9   54.41    8.66   0
  -1  -9   9   68.54    8.62   0
  -1  -2   5 1323.31   13.13   0
   0  -8   8  419.94   12.47   0
   0  -3   5 1530.71   14.76   0
   1 -15   8  122.03   13.03   0
   1 -14   8   -2.68    9.68   0
   1 -13   8   71.40   10.64   0
   1 -12   8  164.82   11.50   0
   2 -16   7   33.76   11.62   0
   2 -15   7  253.59   15.05   0
   2 -14   7   50.33   11.26   0
   2 -13   7   17.51    9.40   0
   2 -12   7    4.88    7.47   0
   2 -11   7   89.08    8.92   0
   2  -8   6   45.00    5.92   0
   2  -6   5  120.92    6.07   0
   2  -4   3 3129.75   18.98   0
   3 -16   6  107.20   12.54   0
   3 -15   6   17.82    9.95   0
   3 -14   6   75.81   10.27   0
   3 -13   6   53.15    8.90   0
   3 -12   6   32.51    7.96   0
   3  -7   4 1576.11   17.58   0
   4 -18   4  254.66   17.11   0
   4 -10   4  102.41    7.42   0
   5 -16   3    2.36    8.60   0
   5 -15   3  190.39   11.87   0
   5 -14   3   31.56    7.81   0
   5 -13   3   63.55    8.01   0
   5  -8   0 2687.80   19.42   0
   5  -7  -2   -0.03    2.21   0
  -7 -11  10   -1.28   13.54   0
  -7 -10  10    8.27   11.56   0
  -7   4  -2   20.02    4.19   0
  -6 -11  10   10.48   13.59   0
  -6 -10  10   73.76   13.89   0
  -5 -12  10    5.23   13.11   0
  -5 -11  10  136.18   15.36   0
  -5 -10  10  173.65   13.65   0
  -4 -12  10  152.38   14.22   0
  -4 -11  10  110.26   12.83   0
  -4  -6   9  262.61   11.17   0
  -4  -4   8  280.31   10.28   0
  -3  -3   7  340.37    9.34   0
  -2  -9   9  147.49   11.31   0
  -1 -14   9    0.29   10.12   0
  -1 -13   9   19.97   10.25   0
  -1 -12   9    4.74    9.39   0
  -1 -11   9  204.81   12.37   0
  -1   0   2 1199.06    6.96   0
   0  -9   8   64.78    7.73   0
   0  -6   7  240.76    8.63   0
   1  -8   7   77.40    7.04   0
   1  -2   2  233.17    4.20   0
   3 -18   5  188.00   16.43   0
   3  -9   5   52.81    6.30   0
   3  -5   2  539.63    8.08   0
   4 -17   4  452.37   19.01   0
   4 -11   4    4.56    6.03   0
   5 -18   2   16.88   11.88   0
   5 -11   2   21.57    5.45   0
   6 -14   0  358.86   12.34   0
   6 -13   0  136.10    8.07   0
  -8  -2   7   20.98    6.37   0
  -7  -6   9  134.81   11.44   0
  -6  -6   9  160.97   11.38   0
  -6  -2   7  214.39    8.51   0
  -5  -6   9  385.01   13.07   0
  -3  -8   9  149.13   10.03   0
  -2 -14   9   38.06   11.63   0
  -2 -13   9  179.47   14.52   0
  -2 -11   9   45.75   10.51   0
  -2 -10   9   85.15    9.81   0
  -2  -4   7  142.43    6.79   0
   0 -15   8   80.00   12.11   0
   0 -14   8   80.04   11.38   0
   0 -13   8   34.44   10.75   0
   0 -11   8   35.54    8.12   0
   0 -10   8   19.60    7.17   0
   1  -9   7   -2.93    5.82   0
   2 -17   6   68.51   12.69   0
   2  -9   6   13.43    5.61   0
   2  -7   5  375.18    9.96   0
   3 -17   5   98.21   12.64   0
   3 -10   5   70.32    7.12   0
   4 -19   3  263.24   17.07   0
   4 -16   4   -0.17    9.41   0
   4 -15   4  118.11   11.04   0
   4 -14   4   -6.04    8.61   0
   4 -13   4  124.66    9.60   0
   4 -12   4  136.85    9.23   0
   5 -17   2   18.80   10.66   0
   5 -12   2    0.37    5.38   0
   5 -10   1  108.00    6.78   0
   6 -15   0   56.21    7.99   0
   6 -12  -1  259.17    9.04   0
   6 -10  -3   25.51    3.84   0
  -8  -7   9  179.91   12.43   0
  -8   4  -1  210.95    6.18   0
  -7  -4   8  548.47   14.47   0
  -6  -7   9   81.02   10.72   0
  -6  -4   8    3.84    7.17   0
  -5  -7   9   83.44   10.22   0
  -5  -4   8  463.67   12.02   0
  -5  -1   6   21.14    3.75   0
  -4  -8   9   70.84   10.14   0
  -2 -12   9  181.08   13.02   0
   0  -7   7  283.79    9.63   0
   0  -5   6    2.08    3.96   0
   0  -1   2 1930.70   10.15   0
   1 -15   7  134.07   12.62   0
   1 -14   7  129.63   11.57   0
   1 -13   7   81.97   10.99   0
   1 -12   7    1.20    8.41   0
   1 -11   7   19.78    7.35   0
   1 -10   7    5.70    6.37   0
   1  -7   6  113.66    6.77   0
   2 -16   6   11.19   10.63   0
   2 -15   6   22.00   10.83   0
   2 -11   6   -0.39    7.45   0
   2 -10   6    5.68    6.16   0
   3 -16   5   88.28   11.76   0
   3 -15   5  222.35   13.55   0
   3 -14   5    9.80    9.01   0
   3  -8   4  305.62    9.00   0
   4 -18   3   49.58   13.08   0
   4 -10   3  525.50   12.84   0
   5 -16   2   28.51    8.84   0
   5 -15   2  323.39   13.44   0
   5 -14   2  192.56   10.54   0
   5 -13   2    1.03    6.07   0
   6 -13  -1  307.74   10.46   0
  -8  -8   9    6.98   10.31   0
  -7  -8   9    8.03   10.83   0
  -6  -1   6   30.84    4.75   0
  -6   1   4 2351.65   13.45   0
  -5  -8   9  104.64   11.24   0
  -4  -9   9  144.73   11.04   0
  -4  -5   8 1064.13   17.52   0
  -4  -3   7   39.23    5.12   0
  -3 -13   9   17.58   11.19   0
  -3 -12   9  131.48   12.55   0
  -3 -11   9   14.82    9.78   0
  -3 -10   9   33.47    9.22   0
  -3  -1   5  159.32    4.98   0
  -2  -7   8  343.75   11.31   0
  -2   2  -1 1094.51    7.32   0
  -1 -15   8    0.54   10.36   0
  -1 -14   8   27.19   10.31   0
  -1 -10   8  233.15   11.32   0
  -1  -4   6 3957.23   26.48   0
   0  -8   7    2.18    5.43   0
   0   1  -5 1155.91   11.63   0
   0   1  -4  640.30    7.79   0
   2 -14   6   16.42    9.20   0
   2 -13   6   29.22    8.58   0
   2 -12   6   36.00    7.87   0
   2  -8   5   30.03    5.89   0
   2  -3   1   44.59    2.38   0
   3 -18   4   27.53   13.11   0
   3  -4   0    1.34    1.66   0
   4 -20   2    1.57   11.94   0
   4 -17   3   48.43   10.96   0
   4 -11   3  842.91   16.48   0
   4  -7   1    7.38    3.03   0
   4  -5  -2  170.55    3.00   0
   5 -18   1    4.83   11.03   0
   5 -11   1   56.08    6.49   0
   5  -7  -3  532.91    5.79   0
   6 -14  -1   18.33    7.02   0
  -8 -11   9   -1.24   14.18   0
  -8  -9   9  112.56   12.92   0
  -8  -5   8   32.13    8.83   0
  -8   1   4    3.20    3.18   0
  -7 -10   9   12.95   12.64   0
  -7  -9   9   25.28   12.06   0
  -6  -9   9   62.50   12.17   0
  -6  -8   9    7.27    8.73   0
  -6   0   5 1614.11   14.01   0
  -5 -13   9   60.65   11.95   0
  -5 -12   9  172.82   15.42   0
  -5 -10   9   -7.85   10.25   0
  -5  -9   9  159.65   11.82   0
  -5  -5   8   74.10    7.34   0
  -5  -3   7    4.01    5.43   0
  -4 -13   9   62.85   12.70   0
  -4 -12   9   12.53   10.90   0
  -4 -11   9   14.80   10.00   0
  -4 -10   9   76.04   10.51   0
  -3  -4   7  100.30    6.35   0
  -2  -8   8  154.08    9.40   0
  -2  -5   7   -0.16    4.47   0
  -1 -13   8  159.72   12.25   0
  -1 -12   8  135.33   11.12   0
   0 -16   7   41.58   11.79   0
   0 -15   7   22.71   11.45   0
   0  -9   7  218.54    9.92   0
   0  -6   6 1260.31   16.79   0
   1 -17   6   11.06   11.79   0
   1  -8   6   15.95    5.22   0
   2 -17   5   62.92   12.83   0
   2  -1  -6   17.15    3.11   0
   3 -17   4  172.43   13.70   0
   4 -19   2   39.71   11.74   0
   4 -16   3    3.72    8.78   0
   4 -15   3   87.33   10.89   0
   4 -13   3    2.36    7.65   0
   4 -12   3   31.88    6.85   0
   5 -17   1  166.56   11.99   0
   5 -16   1   97.71   10.97   0
   5 -12   1   16.12    6.27   0
  -7 -11   9   18.07   11.84   0
  -7   0   5 1554.51   14.17   0
  -6 -12   9   58.21   12.90   0
  -6 -11   9  175.75   14.36   0
  -6 -10   9    1.90   10.37   0
  -6  -5   8   40.84    6.95   0
  -4  -6   8  146.52    8.82   0
  -3  -7   8  120.44    8.66   0
  -3   3  -2   54.11    3.14   0
  -2 -13   8   65.44   10.86   0
  -2 -12   8  366.63   16.31   0
  -2 -11   8   -5.48    9.24   0
  -2  -9   8   21.66    7.36   0
  -2  -2   5  385.87    7.54   0
  -2  -1   4  678.52    8.28   0
  -1  -7   7   20.68    5.50   0
  -1  -3   5 2086.23   17.25   0
  -1   2  -4  115.57    4.25   0
   0 -14   7    8.36    9.52   0
   0 -13   7  137.46   11.11   0
   0 -12   7  235.98   12.10   0
   0 -10   7   50.50    7.48   0
   0  -3   4  638.20    9.02   0
   0  -2   3 1480.52   11.33   0
   1 -16   6   63.31   11.79   0
   1  -9   6   39.62    6.23   0
   1  -6   5   -1.53    3.73   0
   2 -16   5   20.97   10.43   0
   2  -9   5  187.59    8.33   0
   2  -5   3  917.89   11.21   0
   2  -4   2   10.86    2.23   0
   2  -2  -1    9.18    0.70   0
   3 -19   3  130.31   14.05   0
   3 -16   4   26.61    9.71   0
   3 -15   4   30.39    9.76   0
   3 -11   4  196.22   10.16   0
   3 -10   4   51.94    6.44   0
   3  -6   2 1285.08   13.13   0
   3  -5   1    1.57    2.48   0
   4 -18   2   12.61   11.67   0
   5 -15   1    7.04    7.37   0
   5 -14   1   27.63    7.02   0
   5 -13   1   92.84    7.82   0
   6 -13  -2   53.10    6.56   0
   6 -11  -3  150.17    5.97   0
  -8  -6   8  126.09   10.12   0
  -7  -6   8   40.44    9.20   0
  -6  -6   8   11.61    8.22   0
  -5  -6   8    2.65    6.33   0
  -4  -7   8  196.90   10.13   0
  -3 -14   8   62.07   12.22   0
  -3  -9   8   32.29    9.08   0
  -3  -8   8  176.61   10.06   0
  -2  -6   7   79.23    6.47   0
  -1 -16   7    0.17   10.31   0
  -1 -15   7  227.07   15.42   0
  -1  -8   7  146.01    8.37   0
  -1  -5   6   77.27    5.53   0
  -1  -2   4   42.67    2.99   0
  -1  -1   3  202.15    4.12   0
   0  -7   6  460.81   11.15   0
   0   1  -3 1169.11    9.06   0
   1 -14   6   23.43    8.99   0
   1 -13   6    0.52    7.72   0
   1 -12   6   -0.59    7.05   0
   1 -11   6   41.59    7.42   0
   1 -10   6   34.02    6.65   0
   1   0  -3 2714.75   11.99   0
   2 -15   5    8.71    8.89   0
   2 -14   5   14.49    8.48   0
   2 -13   5    5.32    8.38   0
   2 -12   5   22.46    8.41   0
   2 -11   5  155.74    9.27   0
   2 -10   5  149.99    8.62   0
   2  -7   4  524.23   10.48   0
   3 -18   3   59.20   13.30   0
   3 -14   4    8.05    7.68   0
   3 -13   4    4.88    7.12   0
   3 -12   4   58.72    7.70   0
   3  -8   3 1498.36   17.06   0
   4 -20   1   20.22   12.01   0
   4 -17   2   12.58    9.52   0
   4 -10   2  132.67    7.11   0
   4  -4  -8   25.70    3.42   0
   5 -17   0    0.34    9.33   0
   5  -9  -1 1079.70   12.82   0
   5  -8  -2    8.29    2.95   0
   5  -6  -7  107.94    2.70   0
  -8  -7   8    3.90    9.86   0
  -5  -4   7  374.79   11.00   0
  -4 -14   8   21.03   12.02   0
  -4  -8   8  260.27   11.61   0
  -4  -1   5  418.23    7.80   0
  -3 -13   8    2.40    9.92   0
  -3 -12   8   38.41    9.97   0
  -3 -11   8   61.72    9.91   0
  -3 -10   8  186.11   11.52   0
  -3  -5   7   98.75    6.63   0
  -2  -4   6  624.84   11.19   0
  -1 -13   7    0.80    9.44   0
  -1 -10   7  134.88   10.03   0
  -1  -9   7  701.01   15.61   0
  -1   2  -3  142.45    3.94   0
   0 -16   6   -2.29   10.30   0
   1 -17   5    5.63   10.85   0
   1  -7   5   10.22    4.34   0
   2 -18   4   45.23   11.83   0
   3 -17   3   14.14   11.45   0
   4 -19   1   11.83   10.70   0
   4 -16   2    6.54    8.48   0
   4 -15   2  227.60   12.92   0
   4 -11   2   17.97    5.52   0
   4  -4  -5 1437.30    6.62   0
   5 -16   0   22.15    9.25   0
   5 -12   0   78.68    7.15   0
  -8 -12   8   -2.82   14.27   0
  -8  -9   8  181.49   14.69   0
  -8  -8   8  238.31   13.32   0
  -8  -4   7   41.83    7.78   0
  -7  -8   8   96.41   11.89   0
  -7  -7   8   47.36    8.82   0
  -7  -4   7  374.44   11.87   0
  -6  -8   8  103.77   11.09   0
  -6  -7   8   10.59    7.50   0
  -5 -13   8   90.26   13.16   0
  -5  -8   8   93.69    9.30   0
  -4 -13   8   13.10   11.01   0
  -4 -12   8   25.34   10.57   0
  -4 -11   8  292.78   14.29   0
  -4 -10   8  306.41   13.77   0
  -4  -9   8   -5.29    7.54   0
  -4  -5   7   19.82    6.48   0
  -3  -6   7    6.21    6.01   0
  -1 -12   7  231.73   12.37   0
  -1 -11   7  168.06   10.37   0
  -1  -6   6 1560.35   18.55   0
   0 -15   6   81.94   11.17   0
   0  -8   6  154.39    7.85   0
   1 -16   5    7.20    9.99   0
   2 -19   3    3.52   13.45   0
   2 -17   4   -1.54   10.07   0
   2 -16   4    6.23   10.50   0
   2  -8   4  603.59   11.81   0
   3 -19   2   -1.12   10.89   0
   3 -16   3   28.14    9.30   0
   3  -9   3   33.80    5.20   0
   3  -2  -7   70.12    3.88   0
   4 -18   1   18.93    9.90   0
   4 -14   2   75.34    8.41   0
   4 -12   2  271.98   10.32   0
   4  -6  -1   10.34    2.27   0
   5 -15   0   25.30    7.53   0
   5 -14   0  119.98    9.37   0
   5 -13   0  438.70   12.62   0
  -8 -11   8   76.32   13.14   0
  -8 -10   8   -1.31   10.76   0
  -7 -12   8   14.81   12.32   0
  -7 -11   8    7.64   11.18   0
  -7 -10   8    5.91   10.42   0
  -7  -9   8  245.92   13.75   0
  -6 -13   8  128.31   14.88   0
  -6 -12   8   13.79   11.40   0
  -6 -11   8  148.76   13.20   0
  -6 -10   8  101.83   11.50   0
  -6  -9   8   32.56    9.37   0
  -5 -12   8    1.94   10.77   0
  -5 -11   8  195.91   13.63   0
  -5 -10   8  171.47   12.23   0
  -5  -9   8   17.18    8.30   0
  -4   3   0  706.68    5.91   0
  -3 -15   7   12.02   12.54   0
  -3  -2   5  254.81    6.79   0
  -2 -14   7  394.10   16.78   0
  -2  -8   7  376.18   11.72   0
  -1 -16   6  182.94   14.13   0
   0 -14   6  353.29   15.11   0
   0 -13   6   49.94    9.01   0
   0 -12   6   30.25    7.67   0
   0 -11   6    5.05    6.52   0
   0 -10   6   -2.86    5.90   0
   1 -18   4   36.61   12.87   0
   1 -15   5    2.07    8.89   0
   1 -14   5   -0.06    9.07   0
   1  -9   5    2.79    4.92   0
   1  -4   3  104.13    4.12   0
   2 -15   4   21.54    8.90   0
   2  -9   4  937.47   15.24   0
   3 -18   2   54.45   12.78   0
   3 -15   3   53.87    9.10   0
   3 -14   3   16.38    8.64   0
   3 -11   3 1434.34   20.83   0
   3 -10   3 1663.76   20.11   0
   3  -2  -6   -0.87    2.21   0
   4 -17   1  214.83   12.92   0
   5  -7  -4  265.45    3.70   0
  -8  -5   7  182.11   10.84   0
  -7  -5   7   78.40    8.75   0
  -3 -14   7   90.81   12.14   0
  -3  -7   7   86.21    7.39   0
  -2 -12   7  107.81   10.54   0
  -2 -11   7   -1.37    7.40   0
  -2   3  -3   80.06    3.74   0
  -1 -15   6    2.36    9.44   0
  -1  -7   6  788.45   14.10   0
  -1   1   0 2013.42    4.87   0
   0 -17   5   48.81   11.80   0
   0  -4   4    8.47    3.07   0
   1 -13   5   21.57    7.90   0
   1 -12   5   25.09    7.24   0
   1 -11   5   61.24    7.50   0
   1 -10   5   16.96    5.78   0
   1  -3   2   10.14    1.96   0
   1  -2   1  328.43    4.15   0
   2 -18   3    4.48   10.53   0
   2 -14   4    2.35    7.45   0
   2 -13   4   89.60    8.87   0
   2 -12   4  344.24   12.92   0
   2 -11   4  427.30   12.33   0
   2 -10   4  106.85    7.30   0
   3 -20   1    3.06   11.33   0
   3 -17   2   49.84   11.21   0
   3 -13   3   70.71    8.26   0
   3 -12   3   15.80    6.36   0
   3  -6   1  343.28    6.82   0
   4 -19   0   17.10   10.42   0
   4 -16   1  118.90   10.58   0
   4 -10   1   60.02    6.04   0
   5 -16  -1  123.47   10.81   0
   5 -11  -1   -2.69    4.95   0
   5  -9  -2   46.02    4.32   0
  -8  -6   7  479.24   15.05   0
  -7   4   0   83.59    3.44   0
  -5  -6   7  121.46    9.20   0
  -5  -3   6   21.43    5.36   0
  -4 -14   7    4.88   11.08   0
  -4  -7   7  908.83   17.36   0
  -3 -13   7    5.07    9.27   0
  -3 -12   7   65.45   10.24   0
  -3 -11   7   22.13    9.83   0
  -3 -10   7  210.17   12.24   0
  -3  -9   7  236.23   10.99   0
  -3  -8   7    6.55    6.38   0
  -3   3  -1  168.15    3.59   0
  -2 -16   6  228.15   14.91   0
  -1  -8   6   32.69    5.84   0
   0 -16   5   92.31   12.15   0
   0   1  -2 2070.44   10.05   0
   1 -17   4   50.56   11.39   0
   2 -17   3   18.32    9.96   0
   2  -5   2 2560.36   17.04   0
   3 -19   1   42.86   11.50   0
   3 -16   2   14.54    9.34   0
   3  -2  -5    1.66    1.86   0
   4 -18   0   53.27   10.12   0
   4 -15   1    2.13    7.11   0
   4 -14   1   16.97    6.90   0
   4 -13   1  154.23    9.64   0
   4 -12   1  139.91    8.72   0
   4 -11   1    0.78    4.64   0
   4  -8   0  200.29    6.39   0
   5 -14  -1  259.15   11.06   0
   5 -13  -1  179.16    9.19   0
   5 -12  -1 1044.83   16.36   0
   5  -8  -3  860.58    8.88   0
  -9 -12   7   23.67   15.45   0
  -9 -11   7    4.86   13.67   0
  -9  -8   7   30.64   11.87   0
  -8  -7   7   16.66    9.48   0
  -8  -3   6   36.43    6.63   0
  -8  -1   5   -0.14    4.27   0
  -7  -1   5   69.01    5.41   0
  -6  -6   7   30.85    6.93   0
  -5 -14   7   15.93   11.84   0
  -5 -13   7  164.28   15.12   0
  -5  -7   7    0.79    7.57   0
  -4 -13   7   81.70   11.97   0
  -4 -12   7  315.87   15.00   0
  -4  -9   7  249.66   12.44   0
  -4   4  -2  952.14   10.42   0
  -2 -15   6  128.39   12.69   0
  -1 -17   5   -2.36   10.66   0
  -1 -11   6   64.89    8.25   0
  -1 -10   6   68.86    7.61   0
  -1  -5   5 2064.91   18.98   0
  -1  -3   4  496.28    8.10   0
  -1   2  -2  227.61    4.09   0
   0 -18   4   34.33   12.41   0
   0 -15   5   91.57   10.92   0
   0 -14   5   25.93    8.72   0
   1 -16   4   67.68   10.89   0
   1 -15   4   17.74    9.87   0
   1  -7   4    2.09    3.81   0
   2 -19   2   48.12   12.07   0
   2 -16   3  139.41   11.76   0
   2  -1  -3   10.32    1.16   0
   3 -20   0    2.08   13.02   0
   3 -18   1   10.07   10.97   0
   3 -15   2  237.81   12.00   0
   3  -9   2  118.74    6.26   0
   3  -5   0   58.83    2.94   0
   3  -4  -1  661.91    5.53   0
   4 -19  -1  -11.36   11.31   0
   4 -17   0   -0.00    9.53   0
  -9 -10   7   53.54   11.97   0
  -9  -9   7   26.70   10.65   0
  -8 -12   7   17.00   12.24   0
  -8 -11   7  105.21   14.12   0
  -8 -10   7  156.58   14.58   0
  -8  -9   7   -0.03   10.79   0
  -8  -8   7   60.64   11.11   0
  -7 -13   7   35.60   12.63   0
  -7 -12   7   12.69   12.31   0
  -7  -7   7   69.25    8.79   0
  -6 -13   7   89.16   13.21   0
  -6 -12   7  145.62   14.42   0
  -6  -7   7   77.39    8.42   0
  -5 -12   7  338.52   16.08   0
  -5 -11   7   60.65   11.71   0
  -5 -10   7    8.08    9.78   0
  -5  -9   7   35.64    9.23   0
  -5  -8   7   31.69    7.70   0
  -4 -11   7   78.01   10.29   0
  -4 -10   7  190.96   11.46   0
  -4  -2   5 1119.00   12.77   0
  -2 -14   6   62.59   10.72   0
  -2 -13   6   16.53    8.63   0
  -2  -7   6   26.06    5.43   0
  -2  -2   4  982.55   10.48   0
   0 -17   4   -0.41   10.44   0
   0 -13   5   22.36    8.06   0
   0 -12   5    1.73    6.77   0
   0  -9   5  255.57    9.48   0
   1 -18   3   30.28   11.29   0
   1 -14   4    6.09    7.63   0
   1  -8   4   17.57    4.55   0
   1  -5   3  239.82    6.22   0
   2 -20   1   85.86   13.72   0
   2 -18   2  263.78   15.11   0
   2 -15   3  153.39   11.18   0
   2 -14   3   99.72   10.41   0
   2  -8   3  917.04   13.56   0
   2  -4   1    0.98    1.72   0
   3 -14   2    8.77    6.98   0
   3 -13   2  718.11   16.81   0
   3 -12   2 1533.01   21.40   0
   3 -11   2   55.82    7.20   0
   3 -10   2  515.65   11.48   0
   4 -16   0   -9.47    8.46   0
   5 -16  -2  547.81   16.06   0
   5 -10  -2   98.18    5.44   0
  -7 -11   7  109.75   12.74   0
  -7  -9   7  131.37   11.36   0
  -7  -8   7  115.16   10.26   0
  -6 -11   7    9.23    9.78   0
  -6 -10   7    3.02    8.84   0
  -6  -9   7   18.27    8.55   0
  -6  -8   7    6.40    7.47   0
  -5  -4   6  247.65    8.42   0
  -4 -15   6    9.85   11.33   0
  -3 -14   6    8.92    9.90   0
  -3  -6   6   22.00    5.21   0
  -2 -12   6   37.38    8.18   0
  -2 -11   6    9.94    7.15   0
  -2  -9   6  122.63    8.42   0
  -2  -8   6  281.91    9.90   0
  -1 -15   5  327.88   15.28   0
  -1  -6   5  772.24   12.59   0
   0 -16   4    5.12    9.41   0
   0 -11   5   24.80    6.67   0
   1 -17   3   -6.19    9.85   0
   1 -13   4   94.48    9.07   0
   1 -12   4  300.92   11.63   0
   1  -9   4   82.26    6.23   0
   1   0  -2 1000.06    5.77   0
   2 -17   2  234.68   13.83   0
   2 -13   3  363.35   12.88   0
   2  -9   3   25.26    4.88   0
   3 -21  -1   11.62   12.24   0
   3 -19   0  141.06   13.13   0
   3 -17   1  298.06   14.41   0
   3  -7   1  293.83    6.84   0
   4 -18  -1   -1.76    8.68   0
   4 -15   0   54.17    8.05   0
  -3 -10  13   -0.19    9.61   0
  -2 -13  11    1.60   12.20   0
  -2  -3  12    8.62    5.78   0
  -2   4   1  711.63    7.11   0
  -2   4   2   90.67    2.70   0
  -2   4   3  128.60    2.62   0
  -1 -14   9    6.44   11.06   0
  -1 -12  10    3.53   10.93   0
  -1  -7  11   37.02    8.29   0
  -1  -1   9   22.84    3.92   0
  -1   0  -6   92.34    3.28   0
   0 -17   5   42.29   13.19   0
   0 -14   7    1.23    9.68   0
   0 -12   8    2.43    8.58   0
   0  -9   9    0.15    7.82   0
   0  -8   9   19.53    6.87   0
   0  -7   9  401.34   12.07   0
   1 -18  -7   16.25    8.42   0
   1 -18  -1  290.66   14.55   0
   1 -17   1    0.01    9.29   0
   1 -15   3   25.27    8.98   0
   1 -14   4    5.64    7.89   0
   1 -11   6   51.74    8.67   0
   1 -10   6   30.80    6.79   0
   1  -7   6  109.31    6.71   0
   1  -4   4   29.00    3.32   0
   1  -3   2    8.66    2.06   0
   2 -12  -2   59.51    6.74   0
   2 -11  -2  266.59    8.42   0
   2 -10  -2  318.81    8.71   0
   2 -10  -1   -0.12    4.02   0
   2 -10   0  121.83    7.20   0
  -3 -11  13    3.07   10.71   0
  -2 -11  12   14.26   10.39   0
  -1 -10  11  131.29   12.46   0
  -1  -9  11  236.01   12.37   0
  -1  -8  11    3.87    7.09   0
  -1  -6  11    5.70    5.88   0
   0 -16   6   -2.99   10.73   0
   0 -15   7   20.81   11.12   0
   0 -13   8   34.50   10.03   0
   0 -11   9    4.72    9.77   0
   0 -10   9    5.96    7.87   0
   0  -6   9  766.35   14.93   0
   0  -5   9  214.00    8.90   0
   0  -2   7 2370.79   17.23   0
   0   0   3 3776.55   11.95   0
   1 -19  -4   -1.90    8.78   0
   1 -19  -3  169.77   12.75   0
   1 -19  -2  199.94   14.93   0
   1 -18   0   14.10   10.34   0
   1 -17   2  189.31   13.47   0
   1 -16   3  137.37   12.26   0
   1 -15   4   13.81    9.18   0
   1 -14   5   -1.56    8.69   0
   1 -12   6    1.61    7.24   0
   1  -6   6  321.20    8.96   0
   2 -14  -2    2.38    6.86   0
   2 -13  -3   19.52    5.34   0
   2 -13  -2   34.14    6.11   0
   2 -13  -1  624.67   14.43   0
   2 -13   0    1.75    6.14   0
   2 -12  -3   25.94    5.07   0
   2 -12   0  724.06   14.89   0
   2 -12   1   29.37    6.34   0
   2 -11  -3  212.24    7.56   0
   2 -10   1  471.10   11.16   0
   2  -9   1  122.29    6.40   0
  -5   7   6  314.95    6.27   0
  -4   6   6  211.73    4.22   0
  -3   5   5   23.56    1.99   0
  -2 -12  12  -10.97   10.31   0
  -2  -7  13   31.77    9.14   0
  -2  -6  13   17.93    8.09   0
  -2   3  -3   94.30    3.91   0
  -1 -14  10    4.22   12.04   0
  -1 -11  11   -2.68    9.49   0
  -1  -4  11  203.20    8.47   0
   0 -14   8   81.79   12.14   0
   0 -12   9    3.05    9.06   0
   0  -1   6 2663.12   15.62   0
   1 -19  -1  228.78   14.55   0
   1 -19   0    5.57   11.92   0
   1 -18   1   54.91   11.75   0
   1 -18   2  241.53   16.82   0
   1 -17   3    0.25   10.07   0
   1 -16   4   69.03   11.44   0
   1 -15   5    6.18   10.52   0
   1 -13   6    3.99    8.11   0
   1 -11   7   21.00    8.63   0
   1 -10  -9  374.14    5.86   0
   1 -10   7    6.14    6.68   0
   1  -9   7    1.78    6.11   0
   1  -8   7   83.14    7.23   0
   1  -5   6   10.81    3.93   0
   1  -3  -1 2769.65   11.45   0
   1  -3   3 1767.91   13.06   0
   2 -15  -2  198.58   11.36   0
   2 -15  -1    7.39    8.18   0
   2 -14  -4    4.23    6.17   0
   2 -14  -3   51.86    6.77   0
   2 -14  -1  485.26   13.85   0
   2 -14   0  240.82   11.18   0
   2 -12   2 1581.38   22.97   0
   2 -11  -4  238.58    7.49   0
   2 -11   2  722.64   14.92   0
   2 -10   2    8.63    5.03   0
   2  -8  -2   40.48    4.22   0
   2  -8   1  713.80   11.61   0
   2  -8   2  222.49    7.91   0
  -3 -10  14   77.32   12.88   0
  -3  -9  14   -5.83    9.53   0
  -2 -10  13   91.85   12.73   0
  -2  -9  13   70.98   10.43   0
  -2  -8  13  132.99   10.61   0
  -2  -5  13  125.32    8.65   0
  -2   2   9    1.06    2.14   0
  -1 -12  11   12.40   10.43   0
  -1  -3  11   60.06    6.18   0
   0 -13   9  135.57   12.84   0
   0 -10  10   39.38    9.61   0
   0  -8  10   23.12    7.27   0
   0  -7  10   11.28    6.53   0
   1 -20  -5   -0.05    9.48   0
   1 -20  -4  121.28   12.04   0
   1 -20  -3   -4.85   10.29   0
   1 -20  -2  392.76   17.41   0
   1 -20  -1   -0.30   12.18   0
   1 -19   1  261.40   15.98   0
   1 -14   6   20.50    9.43   0
   1 -12   7    6.71    7.83   0
   1  -8  -8  215.80    3.72   0
   1  -6   7  159.63    7.37   0
   2 -16  -3   18.55    8.23   0
   2 -16  -2   30.03    8.86   0
   2 -16  -1  107.27   10.70   0
   2 -15  -4    9.84    6.11   0
   2 -15   0   44.44    8.45   0
   2 -15   1   -1.05    8.74   0
   2 -14  -5   45.19    6.69   0
   2 -14   1  298.04   12.35   0
   2 -14   2   52.84    9.35   0
   2 -13  -5   38.35    5.16   0
   2 -13   2  296.49   12.03   0
   2 -12  -5  484.72   10.05   0
   2 -12   3  113.72    8.94   0
   2 -11   3  389.32   12.12   0
   2 -10   3 1761.98   21.65   0
   2  -9   3   23.55    5.11   0
   2  -8   3  739.68   13.30   0
  -2 -11  13    2.43   12.03   0
  -2  -4  13    4.50    5.81   0
  -1 -13  11    2.40   11.22   0
  -1 -10  12   47.98   11.12   0
  -1  -9  12    3.67    8.36   0
  -1  -8  12  145.22   10.63   0
  -1  -6  12   81.81    8.05   0
   0 -14   9  136.27   13.74   0
   0 -11  10    8.30    8.91   0
   0  -6  10    7.37    5.69   0
   0  -5  10  117.04    8.04   0
   0  -3   9  343.44    8.91   0
   0   0   4  914.16    6.79   0
   1 -21  -5   56.02   13.43   0
   1 -21  -4  251.72   16.56   0
   1 -21  -3  148.58   15.31   0
   1 -20   0   52.58   13.30   0
   1 -19   2    3.54   12.45   0
   1 -18   3   42.86   12.42   0
   1 -16   5    4.53   10.60   0
   1 -15   6   16.72   10.13   0
   1 -11   8    3.49    8.57   0
   1 -10   8  111.95    9.50   0
   1  -9   8   71.70    7.92   0
   1  -8   8   20.31    6.21   0
   1  -7   8   16.65    6.54   0
   1  -5   7   69.26    5.33   0
   2 -17  -2   67.65   10.42   0
   2 -16   0   26.00    8.63   0
   2 -15  -5    9.92    5.56   0
   2 -15   2  148.14   10.89   0
   2 -14  -6   15.10    5.76   0
   2 -14   3   97.34   10.60   0
   2 -13  -6  255.35    8.45   0
   2 -13   3  383.12   13.74   0
   2 -12   4  303.76   12.27   0
   2 -11   4  371.20   12.30   0
   2 -10  -5    3.71    3.72   0
   2 -10   4   76.89    7.14   0
   2  -9  -4  128.02    4.90   0
   2  -9   4  727.66   14.48   0
   2  -8  -3   36.87    3.41   0
  -3   5   4 1994.36   11.05   0
  -2  -3  13  561.28   13.00   0
  -2  -1  12   24.61    4.80   0
  -1 -11  12   50.66   10.92   0
   0 -13  10   12.10   11.89   0
   0 -12  10   69.23   11.46   0
   1 -21  -2   32.20   11.96   0
   1 -18   4   37.69   12.90   0
   1 -17   5    2.02   11.22   0
   1 -14   7  125.81   12.21   0
   1 -12   8  145.00   11.65   0
   1  -6   8   30.97    5.48   0
   2 -17  -5   33.25    8.68   0
   2 -17  -3   36.67    8.25   0
   2 -17  -1   28.20    9.02   0
   2 -17   0  168.72   12.19   0
   2 -16   1  208.01   12.57   0
   2 -16   2    2.68   10.41   0
   2 -14   4   -0.16    8.84   0
   2 -13   4   73.74    8.94   0
   2 -10   5  150.76    8.78   0
   2  -7  -2   45.66    3.33   0
   2  -7   3 1254.26   15.44   0
  -3   5   2  666.54    7.78   0
  -2  -9  14   54.03   11.75   0
  -2  -8  14   97.04   10.46   0
  -2  -7  14   70.67   10.28   0
  -2  -6  14    2.16    8.71   0
  -1 -12  12   14.55   10.81   0
  -1  -4  12  102.61    7.13   0
  -1  -2  -8    5.40    2.21   0
  -1   0  -5  310.82    4.98   0
  -1   2   5  108.06    1.71   0
   0 -14  10   33.01   13.58   0
   0 -11  11    4.19   10.40   0
   0 -10  11    7.36    8.53   0
   0  -9  11   40.78    8.65   0
   0  -8  11  172.05   10.56   0
   0   0   5  680.77    6.67   0
   1 -15   7  139.19   13.32   0
   1 -14   8   -3.28   11.37   0
   1 -13   8   78.51   11.06   0
   1 -10   9    3.35    7.55   0
   1  -9   9  280.87   12.16   0
   1  -8   9  561.28   15.50   0
   2 -18  -4   -2.65    9.13   0
   2 -18  -1   81.10   11.21   0
   2 -18   0  293.84   15.95   0
   2 -17   1  141.55   12.25   0
   2 -17   2  287.02   15.96   0
   2 -16  -6   57.54    7.16   0
   2 -16   3  173.13   13.05   0
   2 -15   4   26.77    9.38   0
   2 -13   5    0.86    7.49   0
   2 -12   5   17.50    7.44   0
   2  -8  -4   75.64    4.08   0
   2  -8   5   29.11    5.35   0
   2  -7   4  466.67   10.40   0
  -2 -10  14   57.88   11.27   0
  -2  -5  14   52.06    7.53   0
  -2  -2  13  334.35    9.89   0
  -1 -10  13  148.44   13.79   0
  -1  -9  13  191.22   12.54   0
  -1  -8  13   31.59    8.80   0
  -1  -7  13   15.06    7.77   0
  -1  -6  13   -0.47    7.75   0
  -1  -3  -9   11.85    2.20   0
  -1  -3  12   49.28    6.65   0
  -1   1   8  306.33    5.17   0
  -1   2   1  805.72    4.66   0
   0 -12  11   31.02   10.94   0
   0  -6  11   37.12    6.75   0
   1 -16   7   -0.06   11.42   0
   1 -15   8  133.69   14.82   0
   1 -12   9   56.65   10.49   0
   1 -11   9  210.92   12.66   0
   1  -4  -4  142.39    2.25   0
   1  -3   6   32.87    3.66   0
   2 -19  -4   15.56   10.27   0
   2 -19  -2   -3.08    9.90   0
   2 -19  -1  295.94   16.44   0
   2 -18   1    9.99   10.36   0
   2 -17  -6  140.18    9.14   0
   2 -16  -7   45.25    7.19   0
   2 -16   4    6.34    9.60   0
   2 -15  -7  374.84   10.88   0
   2 -14  -7  113.15    7.03   0
   2 -14   5   23.57    8.89   0
   2 -13  -7  721.46   12.11   0
   2 -13   6   29.22    9.76   0
   2 -12   6   26.86    8.21   0
   2 -11   6    1.59    6.65   0
   2 -10   6    4.81    6.19   0
   2  -9   6   11.06    5.73   0
   2  -8   6   43.21    5.90   0
   2  -7   5  371.80    9.86   0
   2  -6  -1  333.62    6.38   0
   2  -6   4 3526.61   24.90   0
  -2   1  11   38.75    3.88   0
  -1 -11  13   41.82   11.32   0
  -1  -5  13   21.16    7.86   0
   0 -13  11   26.19   11.56   0
   0  -9  12   -1.26    9.51   0
   1 -14   9  451.03   19.62   0
   1 -13   9  187.20   14.14   0
   1 -10  10  277.21   14.10   0
   1  -9  10  319.21   13.87   0
   1  -6   9   19.39    5.59   0
   2 -19   0   99.12   12.72   0
   2 -19   1  221.05   15.30   0
   2 -18  -6  304.74   12.41   0
   2 -18   2  317.96   16.75   0
   2 -18   3    4.05   12.56   0
   2 -17   4   -5.43   11.85   0
   2 -15   5    8.50    9.48   0
   2 -11   7   71.40    8.97   0
   2 -10  -6 2349.35   17.05   0
   2 -10   7   71.70    8.23   0
   2  -9   7    0.31    7.01   0
   2  -7   6   -1.53    4.45   0
   2  -6   5  121.83    6.18   0
  -2   3  -1   47.70    2.66   0
  -1   0  10  396.74    7.62   0
   0 -12  12    2.74   12.27   0
   0 -11  12    2.96    9.89   0
   0 -10  12   -2.63    9.13   0
   0  -8  12    6.40    7.70   0
   0  -7  12   69.79    8.56   0
   0  -4  11    0.83    4.77   0
   0   0   6  197.91    4.28   0
   1 -12  10  486.19   18.24   0
   1 -11  10   21.87    9.49   0
   1  -8  10    2.90    7.07   0
   1  -5   9   17.51    5.03   0
   1  -4   8    7.08    4.10   0
   1  -2   4  114.83    3.79   0
   2 -20  -4   34.66   10.30   0
   2 -20  -3  109.20   12.37   0
   2 -20  -2   78.36   12.33   0
   2 -20  -1  158.42   14.12   0
   2 -20   0   16.40   11.83   0
   2 -19   2   62.93   13.50   0
   2 -18   4   40.88   14.27   0
   2 -17   5   66.60   13.59   0
   2 -15   6   24.98   10.62   0
   2 -13   7   12.87    8.89   0
   2 -12   7    4.54    7.43   0
   2 -11  -7  671.57   10.04   0
   2  -8   7   23.57    5.86   0
   2  -6  -2  416.73    6.57   0
   2  -5   1    3.21    2.51   0
   2  -5   2 2805.77   18.94   0
   3 -14  -1  105.30    9.38   0
   3 -14   0    6.01    7.94   0
   3 -13  -1   26.59    7.16   0
   3 -13   0  239.29   10.26   0
   3 -13   1   32.29    8.29   0
   3 -12   0  318.04   10.65   0
   3 -12   1  179.76   10.02   0
  -2  -1  13    2.58    4.89   0
  -1 -10  14   -6.28   11.05   0
  -1  -9  14  137.42   12.02   0
   1 -14  10   -4.29   12.49   0
   1 -13  10  152.94   14.08   0
   1  -6  10  336.09   11.40   0
   1  -2   5   88.04    3.66   0
   2 -21  -4  122.52   14.41   0
   2 -21  -3    4.25   11.39   0
   2 -21  -2   77.59   13.32   0
   2 -16   6   16.92   11.04   0
   2 -15   7  246.16   15.19   0
   2 -14  -8 1244.14   15.74   0
   2 -14   7   50.71   10.72   0
   2 -12   8   31.50    9.27   0
   2 -11   8   20.15    8.40   0
   2 -10   8   10.57    7.61   0
   2  -9   8  177.42   10.20   0
   2  -8  -5  750.94    8.74   0
   2  -7   7   42.22    5.83   0
   2  -6   6   98.01    6.12   0
   2  -5   0    0.37    2.10   0
   3 -16  -1   65.51   10.02   0
   3 -16   0   12.94    9.60   0
   3 -15  -2   57.07    8.76   0
   3 -15  -1    6.57    7.26   0
   3 -15   0   -0.32    7.40   0
   3 -15   1   44.66    8.57   0
   3 -15   2  247.21   13.89   0
   3 -14  -2   38.97    6.70   0
   3 -14   1   95.77    9.15   0
   3 -14   2    3.85    7.39   0
   3 -13  -2    1.76    5.29   0
   3 -13   3   66.19    8.56   0
   3 -12  -2   86.29    7.35   0
   3 -12  -1   66.55    6.71   0
   3 -12   2 1796.18   23.57   0
   3 -12   3   16.19    6.98   0
   3 -11  -1   51.56    5.73   0
   3 -11   0  345.75   10.16   0
   3 -11   1  591.19   13.09   0
   3 -11   2   65.85    7.16   0
   3 -11   3 1325.10   20.81   0
   3 -10   0   62.64    6.46   0
   3 -10   1   53.61    5.82   0
  -2   0  -7    3.86    2.80   0
  -1 -11  14   95.03   13.01   0
  -1  -6  14   12.52    7.52   0
  -1  -3  13  368.62   11.30   0
  -1  -1  -6   35.93    2.47   0
   0 -10  13   68.68   12.00   0
   0  -9  13   38.30   10.87   0
   0  -8  13    9.35    9.50   0
   0  -5  12   30.01    6.44   0
   0  -3  11    8.37    5.27   0
   1 -12  11    4.39   12.14   0
   1 -11  11   84.14   11.30   0
   1 -10  11  114.25   10.98   0
   1  -9  11   27.89    8.34   0
   1  -8  11  549.30   16.00   0
   1  -5  10   -0.35    5.99   0
   1  -4   9   16.35    4.57   0
   1  -2   6  456.27    7.90   0
   2 -16   7   49.01   12.21   0
   2 -14   8  250.88   15.04   0
   2 -13   8  342.72   16.18   0
   2  -8   8   54.00    7.02   0
   2  -7  -4    5.01    2.53   0
   2  -6   7   66.63    5.88   0
   3 -17  -2   73.00   10.84   0
   3 -17  -1    6.21    9.81   0
   3 -17   0    1.22   10.63   0
   3 -16  -3   32.66    8.81   0
   3 -16  -2   16.25    7.49   0
   3 -16   1  190.69   12.39   0
   3 -16   2   13.67    9.32   0
   3 -15  -3  104.74    8.25   0
   3 -15   3   63.74    9.95   0
   3 -14  -3   51.95    6.78   0
   3 -14   3   19.57    8.18   0
   3 -14   4   13.52    9.29   0
   3 -13  -3    7.42    5.14   0
   3 -13   4   10.05    7.62   0
   3 -12  -3    0.60    5.57   0
   3 -12   4   50.69    7.72   0
   3 -11  -2    4.04    4.49   0
   3 -10  -1    9.71    4.38   0
   3 -10   3 1471.11   20.37   0
   3 -10   4   44.76    7.35   0
   3  -9   2  113.83    6.68   0
  -2   3   0  151.46    3.57   0
  -1  -5  14   62.91    8.09   0
  -1   1  -2 1101.26    7.36   0
  -1   1   9  265.57    5.30   0
   0 -12  13   52.50   12.15   0
   0 -11  13    8.05   10.54   0
   0  -7  13    9.09    7.67   0
   0  -4  12   -0.24    6.03   0
   1 -13  11   41.46   12.06   0
   1  -7  11  377.12   13.14   0
   1  -2   0  559.90    5.03   0
   2 -15   8   20.71   11.71   0
   2 -13   9   29.01   12.48   0
   2 -12  -8  128.95    5.94   0
   2 -12   9  173.55   12.78   0
   2 -11   9  208.43   12.99   0
   2 -10  -7  442.29    7.51   0
   2  -9   9  649.85   17.02   0
   2  -7   8   13.99    5.66   0
   3 -18  -2   25.79   10.73   0
   3 -18  -1  -11.94    9.25   0
   3 -18   0  283.62   14.68   0
   3 -18   1   10.06   12.19   0
   3 -17  -3   33.63    8.56   0
   3 -17   1  321.08   15.36   0
   3 -17   2   45.11   11.11   0
   3 -16  -4   -4.07    7.63   0
   3 -16   3   25.70   10.18   0
   3 -15  -4   60.07    6.99   0
   3 -15   4   35.05    9.69   0
   3 -14  -4  131.40    7.73   0
   3 -14   5    9.63   10.01   0
   3 -13  -4    1.52    5.64   0
   3 -13   5  216.86   12.28   0
   3 -12   5  202.42   11.29   0
   3 -11   5   38.82    7.13   0
   3 -10  -2    4.72    4.74   0
   3 -10   5   59.90    7.40   0
   3  -9   0   27.07    4.61   0
   3  -9   4  878.18   16.11   0
  -5   6   7  116.05    4.08   0
  -2  -1  -8  110.12    4.73   0
  -2   1  -5 3381.92   18.63   0
  -2   2  -3 1593.03   12.06   0
  -1 -10  15  118.99   14.57   0
  -1  -8  15    3.28   10.69   0
  -1  -4  14    3.22    7.44   0
   0  -6  13    4.67    6.81   0
   1 -11  12    6.12   11.68   0
   1 -10  12    2.57    9.29   0
   1  -9  12    8.34    9.81   0
   1  -6  11  176.38    9.44   0
   1  -2   7   12.44    3.66   0
   2 -14   9  311.68   16.87   0
   2  -8   9  191.73   10.41   0
   2  -7   9   68.64    8.30   0
   2  -6  -3  113.93    3.55   0
   2  -6   8   14.20    5.16   0
   2  -5   7   21.00    4.54   0
   2  -4   2   13.46    2.55   0
   2  -4   4   47.24    3.94   0
   3 -19  -2    7.49   11.44   0
   3 -19  -1   22.07   10.79   0
   3 -19   0  172.61   15.43   0
   3 -18  -4   15.07    9.51   0
   3 -18  -3   97.48   10.45   0
   3 -18   2   67.86   12.30   0
   3 -17  -4   49.30    8.24   0
   3 -17   3   14.53   10.81   0
   3 -17   4  170.91   15.44   0
   3 -16   4   30.43   10.92   0
   3 -15   5  231.65   14.12   0
   3 -14  -5   40.51    6.77   0
   3 -14   6   84.18   11.68   0
   3 -13   6   45.44    9.73   0
   3 -12  -4  374.70   10.29   0
   3 -11   6  390.85   13.77   0
   3 -10   6  104.68    8.65   0
   3  -8   1    9.46    4.03   0
   3  -8   2  323.67    8.88   0
   3  -8   4  242.42    9.26   0
  -3   4   0    1.67    2.36   0
  -2   1  12    0.83    3.64   0
  -2   3   8 1628.61    6.94   0
  -1  -7  15   64.00    9.63   0
  -1  -2  13   95.04    6.86   0
  -1   0  -4   81.40    2.53   0
   0 -11  14   -4.73   12.09   0
   0 -10  14   12.45   11.98   0
   0  -9  14   58.13   11.99   0
   0  -8  14  178.22   13.21   0
   0  -5  13   12.80    6.44   0
   0  -3  12   -3.88    5.63   0
   0  -2  11   48.91    5.55   0
   1 -12  12   46.01   11.81   0
   1  -8  12    7.93    7.66   0
   2 -13  10  290.37   16.45   0
   2 -12  10  444.31   17.92   0
   2 -11  10    3.85    9.22   0
   2 -10  10  293.01   14.02   0
   2  -4   1    1.67    2.16   0
   3 -20  -2    5.80   12.45   0
   3 -20  -1  118.52   14.86   0
   3 -20   0    3.57   12.90   0
   3 -19  -4   -2.70   10.04   0
   3 -19  -3   24.54    9.86   0
   3 -19   1   48.10   12.13   0
   3 -19   2    2.64   12.18   0
   3 -18  -5    8.56    9.00   0
   3 -18   3   57.51   12.60   0
   3 -18   4   23.40   12.94   0
   3 -17   5   94.16   14.43   0
   3 -16   5   71.96   12.11   0
   3 -15   6   15.05   10.53   0
   3 -13  -5  414.41   10.97   0
   3 -13   7    2.00   10.07   0
   3 -12   7   88.46    9.96   0
   3 -11  -4  800.64   12.83   0
   3 -11   7  136.27   10.36   0
   3  -9   6   -3.47    5.52   0
   3  -8   5  151.70    7.99   0
  -5   6   6  284.21    5.96   0
  -2  -2  -9    4.30    3.27   0
  -1  -2  -7   45.79    2.58   0
   0  -7  14   55.21    9.08   0
   0  -4  13   26.49    7.15   0
   0   0   8  690.78    8.70   0
   1  -6  12  852.65   18.40   0
   2 -14  10   24.97   12.09   0
   2 -11  -8  493.94    8.14   0
   2  -8  10  453.38   14.60   0
   2  -7  10 1469.06   23.32   0
   2  -6   9   71.87    6.86   0
   2  -5   8  229.97    8.38   0
   3 -20  -4   -3.54   11.43   0
   3 -20  -3    3.19   10.13   0
   3 -16  -6  186.58   10.17   0
   3 -16   6  108.15   13.27   0
   3 -15  -6    8.71    6.64   0
   3 -14   7   11.87    9.89   0
   3 -12  -5   33.14    5.60   0
   3 -10   7   63.70    8.39   0
   3  -9   7  273.98   11.39   0
   3  -8   6   84.43    7.03   0
   3  -7   2 1487.86   16.53   0
   3  -7   3  249.42    7.95   0
  -2  -4 -11    6.24    3.19   0
  -2  -3 -10   24.03    3.51   0
  -2   3   1  209.35    3.65   0
  -1   1  10    3.69    3.08   0
   0  -6  14    9.00    7.50   0
   1 -12  13  109.49   13.96   0
   1 -11  13   28.31   11.10   0
   1 -10  13   -0.94    9.80   0
   1  -9  13   13.82    8.97   0
   1  -8  13    6.62    9.57   0
   1  -4  11    5.33    5.18   0
   1  -3  10    3.54    5.07   0
   2 -13  11   16.93   11.68   0
   2 -12  11   25.10   11.08   0
   2 -11  11  244.68   14.60   0
   2 -10  11  135.73   11.65   0
   2  -9  11   46.05    8.95   0
   2  -5  -2  309.82    5.19   0
   2  -4   7  556.59   10.58   0
   3 -21  -3    5.31   11.52   0
   3 -21  -2    1.28   12.09   0
   3 -16   7   -0.29   11.33   0
   3 -14  -6  151.40    8.14   0
   3 -14   8  174.67   13.83   0
   3 -13   8  169.07   13.34   0
   3 -12   8   -5.13    8.73   0
   3 -11   8    2.05    7.79   0
   3 -10   8  139.71   10.44   0
   3  -8   7   33.30    6.35   0
   3  -7   5  379.06   10.27   0
  -5   6   5   31.62    3.57   0
  -2   0  -6 8670.60   29.83   0
  -1  -3  -8    9.30    2.23   0
  -1  -1  13    9.85    5.07   0
  -1   2   7    0.42    1.60   0
   0 -10  15   11.11   10.83   0
   0  -9  15    2.59    9.95   0
   0  -8  15    2.63   10.55   0
   0  -5  14   15.37    6.98   0
   0  -2  12    0.99    5.37   0
   1  -7  13   -1.32    7.57   0
   1  -5  12  115.25    8.20   0
   1  -1   5   19.91    2.64   0
   2  -8  -6 1652.13   11.69   0
   2  -8  11  589.47   16.79   0
   2  -7  -5  575.15    6.90   0
   2  -6  10  250.73   10.38   0
   2  -5   9   25.59    5.44   0
   3 -15   8   24.56   11.47   0
   3 -13  -6   11.92    5.32   0
   3 -13   9    7.76   10.65   0
   3 -12   9  341.92   15.85   0
   3 -11   9   81.49   10.31   0
   3  -9   8  381.37   13.51   0
   3  -8   8   -0.14    7.14   0
   3  -7   6   33.00    5.56   0
   4 -16  -1    9.94    9.32   0
   4 -16   0   -1.30    8.26   0
   4 -16   1  125.70   11.20   0
   4 -16   2    9.83    9.36   0
   4 -15  -1  191.91   11.47   0
   4 -15   0   60.03    8.71   0
   4 -15   1    8.46    7.93   0
   4 -15   2  230.29   12.93   0
   4 -15   3   71.64   10.45   0
   4 -14  -1  332.37   13.01   0
   4 -14   0   58.67    8.19   0
   4 -14   1   17.30    7.59   0
   4 -14   2   68.50    9.10   0
   4 -14   3   16.53    8.29   0
   4 -14   4   -2.31    9.26   0
   4 -13   0   33.24    7.12   0
   4 -13   1  159.30    9.83   0
   4 -13   2  134.84    9.79   0
   4 -13   3    4.94    7.41   0
   4 -13   4  111.67   11.00   0
   4 -12   1  128.88    9.43   0
   4 -12   2  265.05   11.34   0
  -4   5   2  155.18    4.87   0
  -4   5   7    6.36    1.78   0
  -2   2  -2 1091.72    9.45   0
  -1  -2  14  213.08    8.97   0
   1 -11  14   -6.12   12.91   0
   1 -10  14   36.91   12.66   0
   1  -9  14    0.31   11.21   0
   1  -6  -7  214.90    2.31   0
   1  -6  13    1.02    6.98   0
   1  -1   3  943.50    7.94   0
   1  -1   6 1204.51   11.21   0
   2 -12  12    5.06   11.17   0
   2 -11  12    6.02   10.40   0
   2 -10  12   22.20    9.74   0
   2  -9  -7  605.80    7.61   0
   2  -9  12    0.43    8.41   0
   2  -7  11  111.24    9.52   0
   2  -3   4 1504.63   13.63   0
   2  -3   5 1307.96   13.42   0
   3 -15  -7  326.33   10.57   0
   3  -9   9   76.22    8.96   0
   4 -18  -1   -0.29   11.17   0
   4 -18   0   56.07   12.78   0
   4 -18   1   13.52   12.27   0
   4 -18   2   14.82   12.28   0
   4 -17  -1   26.44    9.14   0
   4 -17   0   -0.60    9.27   0
   4 -17   1  229.42   14.17   0
   4 -17   2    8.00   10.49   0
   4 -17   3   45.83   11.79   0
   4 -16  -2  519.78   16.38   0
   4 -16   3    0.93    9.86   0
   4 -16   4   -0.38   10.42   0
   4 -15   4  114.94   12.19   0
   4 -15   5  251.70   15.52   0
   4 -14  -2  187.69   10.66   0
   4 -14   5   48.11   10.03   0
   4 -13  -1    2.18    5.97   0
   4 -13   5  295.46   13.79   0
   4 -12   0    6.15    5.90   0
   4 -12   4  124.43    9.85   0
   4 -12   5   14.84    7.86   0
   4 -11   2   30.42    6.49   0
   4 -11   3  822.83   17.28   0
  -4   5   3 1117.05   10.86   0
  -3   3  -2   49.13    2.96   0
  -1  -4  -9    7.52    1.93   0
   0  -6  -9 1468.99    5.85   0
   0  -6  15  108.89    9.92   0
   0  -4  14   47.24    7.13   0
   1  -8  14  103.63   10.87   0
   1  -7  -8   28.86    1.43   0
   1  -4  12  190.00    8.85   0
   2  -8  12    8.79    7.90   0
   2  -6  11 1053.36   19.71   0
   2  -3   3   91.58    3.90   0
   3 -14  10    0.88   12.03   0
   3 -13  10   65.42   12.53   0
   3 -12  10  258.94   15.19   0
   3 -11  10    6.75    9.47   0
   3 -10  10  208.41   12.80   0
   3  -8   9   55.13    7.84   0
   3  -7  -1    8.38    3.32   0
   3  -6   6   47.12    5.49   0
   3  -6   7   20.96    5.85   0
   4 -19  -1   -0.79   11.96   0
   4 -19   0   24.10   11.37   0
   4 -19   1   -4.52   11.18   0
   4 -18  -2   10.25    9.15   0
   4 -18   3   53.73   12.76   0
   4 -17  -3  159.13   12.12   0
   4 -17   4  462.18   19.40   0
   4 -17   5   18.73   13.33   0
   4 -16  -3   26.52    9.03   0
   4 -16   5  250.47   16.07   0
   4 -15  -3  177.39   10.68   0
   4 -15   6   13.17   10.64   0
   4 -14   6  232.83   14.33   0
   4 -13  -2   56.58    6.77   0
   4 -13   6    4.14    8.61   0
   4 -12  -1  694.01   14.79   0
   4 -12   6  626.38   18.01   0
   4 -11   5   68.87    8.47   0
   4 -11   6  639.72   18.10   0
   4 -10   1   54.67    7.13   0
   4 -10   3  507.21   13.28   0
   4 -10   4  101.01    7.96   0
   4 -10   5   36.12    7.96   0
  -4   5   4  353.63    6.09   0
  -2   3   2  403.82    4.46   0
   0  -5  -8 2194.05    7.39   0
   0  -5  15    0.46    8.61   0
   1  -3  -3  843.94    4.60   0
   1  -2  -1  756.48    5.08   0
   2 -12  13  249.95   16.95   0
   2 -11  13   47.95   11.71   0
   2 -10  -8   37.88    3.30   0
   2 -10  13    5.58   10.15   0
   2  -9  13   14.89   10.75   0
   2  -7  12  279.53   12.50   0
   3 -13  11   99.56   15.24   0
   3 -12  11    9.65   12.03   0
   3 -11  11   98.37   12.82   0
   3 -10  -5  873.55   11.82   0
   3  -9  -4  120.25    5.12   0
   3  -9  10    1.93    7.79   0
   3  -8  -3   53.96    4.55   0
   3  -8  10  398.53   15.00   0
   4 -20  -2    5.71   12.48   0
   4 -20  -1   -5.63   11.09   0
   4 -20   0   -2.71   12.26   0
   4 -19  -3   32.25   11.47   0
   4 -19  -2    9.02   10.02   0
   4 -18  -3  449.68   15.78   0
   4 -17  -4   92.42   10.60   0
   4 -16  -4   99.18    9.75   0
   4 -16   6  141.37   14.18   0
   4 -15   7   43.30   11.66   0
   4 -14  -3   32.24    6.46   0
   4 -14   7   20.52   10.21   0
   4 -13  -3   10.77    6.46   0
   4 -12  -2  108.08    7.28   0
   4 -12   7  148.38   11.76   0
   4 -11  -1  144.51    7.76   0
   4  -9   4  692.66   15.02   0
  -4   5   5  320.97    5.35   0
  -1   1  -1  730.96    5.29   0
  -1   2   8 1472.70    9.18   0
   0  -2  13   70.28    6.10   0
   0   0  10    5.07    3.54   0
   1 -10  15  177.69   14.66   0
   1  -9  15    5.25   10.32   0
   1  -6  14   -1.69    7.28   0
   1  -4  13  366.26   12.42   0
   1  -1   2 1182.24    8.03   0
   1  -1   8  162.06    5.40   0
   2  -8  13    0.32    8.41   0
   2  -5  11 1262.39   19.83   0
   2  -4  10   77.01    6.51   0
   2  -3   8    2.90    3.98   0
   3 -10  11  132.59   11.91   0
   3  -9  11    9.05    9.44   0
   3  -6   0 2289.46   17.63   0
   3  -6   8  179.89    8.57   0
   3  -5   5 5687.77   32.16   0
   3  -5   6   14.95    4.44   0
   4 -18  -4   47.35    9.47   0
   4 -16   7   30.68   12.71   0
   4 -15  -4    4.49    6.14   0
   4 -15   8   36.85   13.26   0
   4 -14  -4  134.53    8.83   0
   4 -14   8    3.35   10.51   0
   4 -13   8    1.28    9.57   0
   4 -12   8   46.79    9.80   0
   4 -11  -2  259.97    9.64   0
   4 -11   8  217.51   13.30   0
   4 -10   7 1105.74   21.77   0
   4  -9   1  415.01   10.58   0
   4  -9   2    7.59    4.99   0
   4  -9   5    3.22    5.71   0
   4  -9   6   47.31    7.37   0
   0  -4  15  129.34    9.92   0
   0   1   5 1022.65    7.10   0
   0   1   6    3.10    1.87   0
   1  -8  15   18.18    9.81   0
   1  -7  15   24.11   10.52   0
   1  -5  14   -2.66    7.87   0
   1  -2  11  557.82   11.56   0
   2 -11  14  105.43   13.42   0
   2 -10  14  123.44   14.00   0
   2  -5  -3   20.29    2.20   0
   3 -12  12  135.82   14.26   0
   3 -11  12   34.79   12.85   0
   3  -8  11   80.99    9.52   0
   3  -6   9   44.07    6.50   0
   3  -5   7   28.69    5.08   0
   4 -17  -5  183.09   11.41   0
   4 -14   9   17.04   11.69   0
   4 -13  -4   14.20    6.12   0
   4 -13   9   -6.10    9.99   0
   4 -12  -3   26.13    5.45   0
   4 -10  -1  821.19   13.94   0
   4 -10   8  219.05   12.26   0
   4  -9   0   46.28    6.25   0
   4  -8   3  171.71    7.79   0
   4  -8   4   80.87    6.65   0
  -2  -2  -8  141.00    4.89   0
  -1   0  -3  298.69    4.07   0
   0   1   7  732.87    7.57   0
   1  -6  15  227.72   13.20   0
   2 -11  -9  132.92    4.69   0
   2  -9  14    2.79   10.05   0
   2  -8  14  108.31   12.79   0
   2  -6  13  169.32   11.39   0
   2  -5  12    4.66    6.51   0
   2  -4  11    3.06    5.52   0
   3 -10  12    5.42    9.90   0
   3  -9  12   -0.46    8.74   0
   3  -7  11   62.68    9.75   0
   3  -6  10    0.96    7.16   0
   4 -15  -5  158.88    8.74   0
   4 -11   9  121.46   11.55   0
   4  -9   8   13.88    7.48   0
   4  -8   2  157.95    7.23   0
   4  -8   6    8.42    5.74   0
   4  -8   7   25.42    6.51   0
   5 -16   1  107.51   12.81   0
   5 -16   2   28.73   11.10   0
   5 -16   3    2.13   11.24   0
   5 -15   2  346.46   15.87   0
   5 -15   3  199.79   14.43   0
   5 -14   2  213.26   13.12   0
   5 -14   3   28.62   10.02   0
  -2   0  -5  352.16    6.36   0
  -2   2  12  109.75    4.48   0
  -1   2   9  136.20    3.83   0
   0  -2  14  182.74    8.99   0
   1  -9  16   78.61   12.76   0
   1  -8  -9   62.19    1.66   0
   1  -5  -6  231.58    2.11   0
   1  -4  14   40.35    7.83   0
   1  -3  13    7.99    6.55   0
   2  -7  14   86.95   11.47   0
   2  -3  10  163.56    8.07   0
   2  -2   6 1472.30   14.32   0
   3 -11  13   13.11   11.37   0
   3  -9  -5 1808.83   15.27   0
   3  -8  -4  950.45   11.05   0
   3  -8  12    0.69    8.21   0
   3  -5   1    0.82    2.91   0
   3  -5   9  232.78    9.20   0
   4 -14  -5   17.78    5.64   0
   4 -14  10   90.77   13.63   0
   4 -13  10   10.30   11.28   0
   4 -12  10   85.15   12.26   0
   4 -11  -3  274.89    8.67   0
   4 -11  10   -5.97    9.22   0
   4 -10  10  125.48   12.30   0
   4  -9  -1  359.19    9.24   0
   4  -9   9   92.36    9.61   0
   4  -8   1  976.76   14.45   0
   4  -7   4  520.73   11.78   0
   5 -18   0   33.25   12.05   0
   5 -18   1   -1.42   10.66   0
   5 -18   2   26.58   11.77   0
   5 -18   3   -4.25   11.84   0
   5 -17   0   -4.29    9.54   0
   5 -17   1  207.16   14.03   0
   5 -17   2   17.67   10.97   0
   5 -17   3   70.24   12.55   0
   5 -17   4  192.74   15.46   0
   5 -17   5   88.99   15.40   0
   5 -16   0   28.05    9.32   0
   5 -16   4   17.32   11.27   0
   5 -16   5  324.94   17.50   0
   5 -15   0   20.62    8.27   0
   5 -15   1   -0.01    8.44   0
   5 -15   4  155.21   13.04   0
   5 -15   5   68.21   11.65   0
   5 -14   0  157.59   11.41   0
   5 -14   1   22.90    8.15   0
   5 -14   4   12.71    9.58   0
   5 -14   5  187.92   13.29   0
   5 -14   6  173.59   14.45   0
   5 -13   1   98.84    9.97   0
   5 -13   2    6.13    7.47   0
   5 -13   3   61.79    9.16   0
   5 -13   4  362.83   14.91   0
   5 -13   5  235.14   13.34   0
   5 -12   3    9.34    8.40   0
   5 -12   4  245.33   12.97   0
  -3   4   7    5.56    1.24   0
  -2  -5 -11   99.29    4.76   0
  -2  -3  -9  694.67    9.11   0
  -1   1  12   -1.94    3.50   0
   0   1   8   68.99    3.37   0
   1  -5  15   86.04   10.16   0
   2 -10  15   53.13   12.36   0
   2  -9  15   35.53   12.76   0
   2  -5  13  657.50   16.30   0
   2  -4  12  846.16   17.11   0
   2  -2   5  621.40    8.95   0
   3 -10  13   39.42   11.27   0
   3  -9  13    3.26    9.46   0
   3  -7  -3  167.16    5.31   0
   3  -7  12  106.76   10.87   0
   3  -4   6  754.19   12.21   0
   3  -4   7  125.80    6.95   0
   4 -13  -5  142.15    8.14   0
   4 -13  11    8.44   12.05   0
   4 -12  11   -2.87   10.98   0
   4 -11  11   60.14   12.43   0
   4  -9  10  215.59   12.49   0
   4  -8   0  185.97    7.82   0
   4  -7   6  234.69    9.47   0
   4  -7   7  599.43   14.36   0
   5 -19  -1    2.05   12.39   0
   5 -19   0   -1.09   11.24   0
   5 -19   1   17.36   12.07   0
   5 -18  -1    8.72    9.94   0
   5 -17  -2  618.00   18.88   0
   5 -17  -1   15.14    9.70   0
   5 -16   6   -3.62   11.59   0
   5 -15  -1  940.26   20.01   0
   5 -15   6  108.17   13.22   0
   5 -15   7    3.32   11.17   0
   5 -14  -1  280.54   12.89   0
   5 -14   7   14.21   10.81   0
   5 -13   6   12.54    9.45   0
   5 -13   7  119.91   13.17   0
   5 -12   1   15.12    8.04   0
   5 -12   2    3.06    6.85   0
   5 -12   5   44.08    9.01   0
   5 -12   6  627.62   18.51   0
   5 -11   3   90.06    9.28   0
   5 -11   4   31.40    7.67   0
  -1  -2  -6 1190.60    8.72   0
   1  -6  16   69.23   11.12   0
   2  -6  14   13.71    7.95   0
   2  -3  11  795.94   14.47   0
   3 -11  14  215.84   17.74   0
   3  -8  13  165.17   12.34   0
   3  -4   8  639.72   12.36   0
   4 -11  -4   93.09    6.48   0
   4 -10  -3  206.56    8.09   0
   4 -10  11  136.41   12.25   0
   4  -8  10   10.61    8.76   0
   4  -7   2  303.72    8.65   0
   5 -20  -2   15.61   13.32   0
   5 -20  -1    6.25   11.90   0
   5 -19  -2  165.01   13.36   0
   5 -18  -2    9.22    9.72   0
   5 -15  -2   83.94    9.10   0
   5 -15   8  152.37   15.00   0
   5 -13  -1  206.85   11.15   0
   5 -13   8   23.92   10.77   0
   5 -12   7   -4.60    9.14   0
   5 -11   6  131.02   10.60   0
  -4   4   1  329.23    7.11   0
  -3   4   6  262.17    3.38   0
   0   1   9  994.45   10.18   0
   1  -4  15   -1.72    7.85   0
   1  -3  14   -1.48    5.58   0
   2  -7  15   57.73   10.21   0
   2  -5  14   91.83   10.12   0
   2  -4  -2   86.14    2.81   0
   2  -2   3 1672.36   12.80   0
   3 -10  14   15.78   11.33   0
   3  -9  14   46.19   11.23   0
   3  -7  13   70.15    9.54   0
   3  -6  12  126.76    9.84   0
   3  -5  11  662.85   15.26   0
   3  -4   9   40.03    5.77   0
   4 -14  -6   33.48    6.51   0
   4 -12  -5  111.01    7.18   0
   4 -12  12   91.09   13.81   0
   4 -11  12    2.71   10.99   0
   4 -10  12    2.00   11.06   0
   4  -9  11   11.08    8.97   0
   4  -7   1    3.06    4.07   0
   4  -7   9   18.63    6.98   0
   4  -6   4  273.00    8.60   0
   4  -6   5  207.05    8.13   0
   4  -6   6  282.74    9.47   0
   4  -6   7   -3.79    5.88   0
   5 -18  -3  479.04   16.49   0
   5 -17  -3    4.43    8.57   0
   5 -16  -3  514.04   15.31   0
   5 -15  -3  297.20   12.67   0
   5 -14  -2 1320.03   21.31   0
   5 -14   9  106.26   13.72   0
   5 -13   9   55.05   11.93   0
   5 -12   8  116.63   12.02   0
   5 -12   9    6.33   11.27   0
   5 -11   1   62.27    7.39   0
   5 -11   8   41.50    9.97   0
   5 -10   3  180.00    9.55   0
   5 -10   4    5.51    6.67   0
   5 -10   5  183.51   10.53   0
   5 -10   6   96.48    9.33   0
   5 -10   7  894.21   19.81   0
  -1   2  10  117.13    3.94   0
   0  -1  14    4.66    5.74   0
   1   0   6   93.12    3.41   0
   1   0   7  832.21    9.56   0
   2  -9  16  122.18   13.64   0
   2  -8  16   42.82   12.71   0
   2  -6  15  255.87   14.18   0
   3  -8  14   34.64   10.06   0
   3  -6  -2  145.28    4.69   0
   3  -4  10   24.76    6.64   0
   4  -9  12   23.20    9.68   0
   4  -8  11   39.61    8.86   0
   4  -7  10   22.65    7.48   0
   4  -6   3 1444.00   17.02   0
   4  -6   8 1458.63   20.63   0
   5 -14  -3   53.57    8.67   0
   5 -13  -2  157.76    9.00   0
   5 -13  10   21.85   12.81   0
   5 -12  -1 1203.31   19.63   0
   5 -11   0 1035.43   18.11   0
   5 -10   1  121.87    8.82   0
   5 -10   8   87.88   10.36   0
   5  -9   4  331.66   11.54   0
   5  -9   5   58.07    7.61   0
   5  -9   6  293.90   12.24   0
  -5   5   4  811.81   10.74   0
  -2   3  10  262.88    4.07   0
  -1   1  13  216.30    6.78   0
   1  -1  12 1173.31   15.78   0
   1   0   8  175.76    5.16   0
   2  -7  16   33.34   11.66   0
   3 -10  15   23.02   12.06   0
   3  -9  15   24.96   12.38   0
   3  -7  14   18.79   10.71   0
   3  -6  13   39.51    8.34   0
   3  -5  12  139.74    9.64   0
   4 -11  13  143.23   14.55   0
   4 -10  13   31.51   11.61   0
   4  -8  12   76.74   11.56   0
   4  -7  11   10.09    7.67   0
   4  -6   9   73.35    7.53   0
   5 -16  -4   59.25    8.83   0
   5 -15  -4   -1.05    7.76   0
   5 -12  10    8.27   10.91   0
   5 -11  -1   -0.68    6.80   0
   5 -11  10    0.96   10.03   0
   5 -10   9  264.51   13.99   0
   5  -9   2    2.21    6.39   0
   5  -9   3    3.95    5.64   0
   5  -9   8  315.72   13.51   0
   6 -17   2    3.15   12.49   0
   6 -17   3   38.80   13.21   0
   6 -17   4   27.41   13.73   0
   6 -16   2  103.97   13.87   0
   6 -16   3   14.12   12.63   0
   6 -16   4    0.51   12.29   0
   6 -15   3    0.72   10.56   0
   6 -15   4   18.75   11.70   0
   1  -3  15    6.79    6.47   0
   1  -2  14    2.32    6.52   0
   2  -5  15   25.51    8.28   0
   2  -4  14   -1.46    6.61   0
   2  -2   2 1102.66    9.87   0
   3  -8  15   15.81   12.13   0
   3  -4  11    4.36    5.81   0
   3  -3   8  285.78    8.50   0
   4  -9  13    5.18    9.98   0
   4  -6  10    0.94    6.33   0
   4  -5   6  142.72    7.10   0
   4  -5   7  452.33   11.77   0
   5 -13  -3  111.89    7.88   0
   5 -13  11    0.07   11.55   0
   5 -12  11    0.70   11.49   0
   5 -11  11    4.12   12.68   0
   5 -10   0 1493.76   20.36   0
   5 -10  10  122.75   11.86   0
   5  -9   9    5.86    8.59   0
   5  -8   4  139.38    8.14   0
   5  -8   5    3.46    5.68   0
   5  -8   7  281.80   11.94   0
   6 -18   0    4.86   12.53   0
   6 -18   1   11.24   11.64   0
   6 -18   2    6.51   11.84   0
   6 -17   0   20.95   12.15   0
   6 -17   1  135.88   13.02   0
   6 -16   1   28.24   10.14   0
   6 -16   5   97.03   13.86   0
   6 -16   6   43.41   13.70   0
   6 -15   1   -0.00   10.40   0
   6 -15   2  241.49   14.27   0
   6 -15   5   35.84   11.91   0
   6 -15   6   45.52   12.37   0
   6 -15   7    9.67   13.07   0
   6 -14   2   66.81    9.96   0
   6 -14   3   77.69   10.78   0
   6 -14   4   20.83   10.20   0
   6 -14   5    4.53   10.21   0
   6 -14   6   35.92   11.35   0
   6 -13   3   66.48   10.88   0
   6 -13   4   11.44    9.09   0
   6 -13   5    6.58    9.19   0
  -5   5   5  104.39    4.66   0
  -4   4   2  727.76    9.42   0
  -1   2  11   10.45    3.05   0
   1   0  10  372.55    8.32   0
   2  -6  16   49.63    9.90   0
   3  -8  -5   76.42    4.14   0
   3  -7  -4  641.11    8.73   0
   3  -6  14  204.40   12.18   0
   3  -5  -1   14.12    2.71   0
   3  -5  13  216.23   11.15   0
   4 -10  14   13.61   11.76   0
   4  -8  13   22.25    9.74   0
   4  -7  12   36.29    8.75   0
   4  -6  11   89.69    9.06   0
   4  -5   5 2590.11   23.25   0
   4  -5   8 1947.29   22.69   0
   4  -5   9   78.72    8.11   0
   5 -16  -5   15.78    8.56   0
   5 -14  -4   -3.68    5.80   0
   5 -12  12    1.38   12.36   0
   5 -11  -2  703.07   14.39   0
   5  -9  10  471.05   16.86   0
   5  -8   3    5.59    5.26   0
   5  -8   8  578.73   16.15   0
   6 -19  -1   15.22   13.22   0
   6 -19   0    6.10   12.05   0
   6 -18  -1   -4.09   11.81   0
   6 -17  -1   -2.83   11.09   0
   6 -16   0    4.95    9.29   0
   6 -15   0   58.44    9.86   0
   6 -14   7   16.92   11.35   0
   6 -14   8    8.39   11.36   0
   6 -13   2    5.39    8.05   0
   6 -13   6    6.45    9.68   0
   6 -13   7    9.30   10.24   0
   6 -12   3   -2.43    8.97   0
   6 -12   4    4.69    8.06   0
   6 -12   5   11.49    8.52   0
   6 -12   6   12.00    9.11   0
   0   1  11  361.30    7.55   0
   2 -10  -9  157.52    4.15   0
   2  -5  -4 1606.69    9.74   0
   2  -4  15   50.04    9.32   0
   2  -3  14   80.55    8.79   0
   2  -1   7  444.37    8.22   0
   2  -1   8   74.27    4.71   0
   3  -9  16    1.03   11.36   0
   3  -8  16    2.92   12.35   0
   3  -3  10  627.61   12.78   0
   4  -7  13   16.44    9.66   0
   4  -5  10    7.67    6.96   0
   5 -15  -5   23.10    8.05   0
   5 -13  -4   17.20    6.84   0
   5 -12  -3    3.99    5.38   0
   5 -11  12    9.73   11.56   0
   5 -10  -1 1770.20   21.06   0
   5 -10  12    3.55   11.65   0
   5  -9  11    0.45    9.29   0
   5  -8   2  277.65    9.49   0
   5  -8  10  243.99   12.83   0
   5  -7   5  167.05    9.15   0
   5  -7   6  443.32   12.78   0
   5  -7   7  299.00   11.28   0
   6 -20  -1   -1.50   12.26   0
   6 -19  -2   86.58   14.16   0
   6 -16  -1  260.89   13.74   0
   6 -15  -1  657.24   18.85   0
   6 -14   9   48.45   13.58   0
   6 -13   1   45.60    8.57   0
   6 -13   8   36.09   11.22   0
   6 -13   9   65.48   12.46   0
   6 -12   2   10.01    7.49   0
   6 -12   7   23.65    9.81   0
   6 -11   4    3.02    7.54   0
   6 -11   5  252.35   12.81   0
   6 -11   6   11.08    8.41   0
   6 -11   7  151.82   12.80   0
  -3   3   1 1291.20   10.58   0
  -2  -2  -7 4587.10   21.55   0
   0   0  14   26.46    5.64   0
   0   1   3 1898.94    6.94   0
   1  -2  15   26.95    7.31   0
   2  -1   5 3460.41   19.52   0
   3  -6  -3  309.74    6.20   0
   3  -6  15   90.54   10.81   0
   3  -5  14  142.47   10.37   0
   3  -4  13   33.47    8.45   0
   3  -3   3   17.71    3.28   0
   3  -3  11  403.63   11.70   0
   4 -13  -7   10.75    5.95   0
   4 -10  15   57.34   13.67   0
   4  -8  14   21.69   10.48   0
   4  -6  12    1.34    7.54   0
   4  -5  11   91.89    9.45   0
   5 -11  13   29.58   12.71   0
   5  -9  12   44.00   12.14   0
   5  -8  11  216.97   13.84   0
   5  -7   4   -3.62    4.93   0
   5  -7   8    4.72    6.81   0
   5  -7   9  177.33   10.63   0
   6 -17  -2  532.38   17.42   0
   6 -16  -2  134.43   11.18   0
   6 -14  -1   21.43    9.26   0
   6 -13   0  173.42   10.61   0
   6 -13  10    5.63   11.89   0
   6 -12   1   18.36    7.52   0
   6 -12   9   37.47   11.09   0
   6 -11   3   46.62    8.25   0
   6 -11   8   86.54   11.27   0
   6 -11   9  257.55   15.93   0
   6 -10   5  118.53   10.77   0
   6 -10   6  168.90   12.22   0
  -1  -4  -8  143.27    3.71   0
  -1  -1  -4 2356.44   11.09   0
  -1   1   0 2498.35    8.48   0
   2  -3  -1  224.77    4.12   0
   3 -11  -8  846.53   10.64   0
   3  -7  16    9.37   10.23   0
   4  -9  15    4.47   11.36   0
   4  -7  14  150.80   12.56   0
   4  -6  13   12.02    8.11   0
   4  -4   8  143.50    7.60   0
   5 -14  -5  146.06    8.37   0
   5 -10  -2  102.45    7.73   0
   5 -10  13    8.09   11.50   0
   5  -7   3   11.30    5.08   0
   5  -7  10   -1.21    7.52   0
   6 -17  -3  156.69   13.08   0
   6 -13  -1  377.34   14.01   0
   6 -12   0    8.01    8.09   0
   6 -12  10   -3.15   11.19   0
   6 -11   2   21.61    7.40   0
   6 -11  10   15.99   10.54   0
   6 -10   3   58.03    8.89   0
   6 -10   4    5.66    7.11   0
   6 -10   7  284.57   13.78   0
   6 -10   8  491.11   17.34   0
   6 -10   9   28.11   11.08   0
   2  -3  15    0.72    6.75   0
   2  -1  11  329.00    9.39   0
   3  -8  17    4.63   11.80   0
   3  -5  15   33.72    8.89   0
   3  -4   0    1.64    2.41   0
   3  -4  14   58.71    9.41   0
   3  -3  12   17.85    6.05   0
   4  -8  -3   97.86    5.15   0
   4  -8  15   86.57   12.58   0
   4  -4  10   29.38    7.32   0
   5 -12  -4    1.69    5.14   0
   5 -10  14   20.21   13.33   0
   5  -9  -1 1087.81   15.99   0
   5  -9  13    4.76   10.78   0
   5  -8  12   83.37   11.01   0
   5  -7   2 1858.66   20.77   0
   5  -7  11  391.06   14.96   0
   5  -6   6  448.43   12.23   0
   5  -6   7  209.58    9.64   0
   5  -6   8 1178.22   19.72   0
   6 -16  -3  435.09   15.10   0
   6 -14  -2  572.70   15.46   0
   6 -12  11   -3.48   11.80   0
   6 -11   1    2.89    6.57   0
   6 -11  11   17.58   11.67   0
   6 -10   2   60.90    8.61   0
   6 -10  10  294.46   15.73   0
   6  -9   5    7.79    7.03   0
   6  -9   6  327.47   13.24   0
   6  -9   8  300.73   13.82   0
   7 -18   2    1.16   13.03   0
   7 -17   2   89.81   14.34   0
   7 -17   3    2.64   12.12   0
   7 -16   3  127.01   13.80   0
   7 -16   4   54.23   12.95   0
   7 -16   5   18.53   12.89   0
   7 -15   4    3.48   11.23   0
   7 -15   5  132.09   14.46   0
   7 -15   6    0.04   13.79   0
  -2  -3  -8 1641.75   13.32   0
   3  -2   9  490.97   10.65   0
   3  -2  10  340.80   10.09   0
   4  -9  16   70.74   13.66   0
   4  -7  -2   42.44    4.20   0
   4  -7  15   14.49   10.55   0
   4  -6  14  166.70   11.94   0
   4  -5  13   -2.48    8.64   0
   5 -13  -5   26.61    6.72   0
   5  -9  14   -3.31   12.75   0
   5  -8   0 2880.49   25.22   0
   5  -8  13   10.50    9.87   0
   5  -7  12   31.78    8.98   0
   5  -6   9   12.21    7.05   0
   5  -6  10  314.26   12.58   0
   6 -15  -3  129.83   10.34   0
   6 -12  -1  265.94   12.08   0
   6 -11   0  351.07   12.85   0
   6 -11  12   75.91   14.69   0
   6 -10  11   31.16   11.04   0
   6  -9   4  213.38   10.62   0
   6  -9   9  326.84   14.77   0
   7 -18   1   38.02   12.63   0
   7 -17   1   14.49   11.52   0
   7 -16   1   46.28   12.48   0
   7 -16   2  146.21   13.93   0
   7 -15   2   15.77   10.58   0
   7 -15   3  299.31   16.44   0
   7 -14   3   51.29   10.78   0
   7 -14   4  278.40   15.74   0
   7 -14   5   84.70   12.72   0
   7 -14   6   34.01   12.08   0
   7 -14   7    1.40   11.21   0
   7 -14   8    0.49   13.72   0
   7 -13   5    5.53   11.59   0
   7 -13   6   88.77   12.04   0
   7 -13   7   14.56   12.16   0
  -4   3   0  625.83    9.34   0
  -2  -6 -11    2.35    3.57   0
  -2  -5 -10  721.89    9.49   0
  -1   0  -2   41.97    1.62   0
   1  -1  15   50.37    7.48   0
   1   0  13   66.79    6.56   0
   2  -3  16    0.57    8.39   0
   3  -6  17   38.60   12.30   0
   3  -5  -2  571.83    7.80   0
   3  -5  16  165.28   12.00   0
   3  -4  15  233.83   12.80   0
   3  -2  11   35.26    6.62   0
   4  -8  16    1.37   11.33   0
   5 -14  -6   18.95    6.87   0
   5  -8  14   20.14   11.91   0
   5  -7  13    7.26   10.57   0
   5  -6  11    3.75    7.53   0
   6 -16  -4    3.04    9.28   0
   6 -14  -3    6.91    8.27   0
   6 -10   1  653.07   15.19   0
   6 -10  12    7.92   11.58   0
   6  -9   3    4.49    6.20   0
   6  -9  11   67.74   12.69   0
   6  -8   5   -3.03    7.04   0
   6  -8   6   -2.24    6.70   0
   6  -8   7  169.64   10.52   0
   6  -8   8  100.41    9.77   0
   6  -8   9  528.08   17.60   0
   7 -19   0    1.72   13.10   0
   7 -18   0    5.10   11.49   0
   7 -17   0  133.68   13.37   0
   7 -16   0  110.84   13.15   0
   7 -15   1  161.81   12.69   0
   7 -13   3    5.66    9.12   0
   7 -13   4  210.25   13.83   0
   7 -13   8    5.83   11.51   0
   7 -12   5  242.03   14.01   0
   7 -12   6   72.93   11.14   0
   7 -12   7    5.19   10.38   0
   7 -12   8   19.72   12.46   0
  -4   4   4  300.80    5.85   0
   2  -4  -3  131.96    3.13   0
   2  -2  15   46.24    8.11   0
   4  -6  -1    7.58    3.42   0
   4  -6  15   74.38   11.01   0
   4  -5  14   15.91    8.51   0
   5 -11  -4    2.50    5.57   0
   5 -10  -3   15.70    4.83   0
   5  -9  -2   51.45    5.51   0
   5  -9  15   49.74   12.88   0
   5  -6  12   20.66    8.37   0
   5  -5   7 1816.89   22.38   0
   5  -5   9  703.67   16.23   0
   6 -15  -4    8.99    8.85   0
   6 -12  -2  379.84   12.74   0
   6 -11  -1  245.21   11.30   0
   6 -11  13    4.07   12.25   0
   6 -10  13   88.30   14.94   0
   6  -8   4  105.35    8.11   0
   6  -8  10   51.37    9.72   0
   7 -19  -1   10.13   12.53   0
   7 -18  -1   16.62   11.40   0
   7 -17  -1   -1.04   11.81   0
   7 -15   0   95.23   11.26   0
   7 -14   1  299.31   14.36   0
   7 -13   2   37.63    9.60   0
   7 -12   3   -4.69    9.53   0
   7 -12   4    8.69    8.82   0
   7 -12   9    0.70   11.06   0
   7 -11   6   33.08    9.75   0
   7 -11   7   24.47    9.84   0
   7 -11   8   77.16   12.85   0
  -2   2   1    8.41    1.58   0
   1   1   9   18.42    3.51   0
   3  -5  17    2.86   10.91   0
   3  -4  16   43.64   10.44   0
   3  -2   4   92.97    4.49   0
   4  -8  17   76.99   13.58   0
   4  -4  13   -0.31    7.02   0
   4  -3   6 4656.09   30.06   0
   4  -3   8  952.77   15.05   0
   4  -3   9 1994.15   21.99   0
   5  -8  -1   13.10    4.85   0
   5  -8  15    7.45   11.18   0
   5  -7  14   -0.09    9.57   0
   5  -5   6    6.58    5.17   0
   5  -5  10   31.78    7.31   0
   6 -13  -3   85.64    7.84   0
   6 -10   0  111.70    8.28   0
   6  -9  13  194.28   16.70   0
   6  -8   3  159.76    8.78   0
   6  -7   7   77.40    8.35   0
   6  -7   8   24.78    7.61   0
   7 -18  -2    7.21   12.66   0
   7 -16  -1    6.25    9.54   0
   7 -14   0   33.50    9.26   0
   7 -13   1  115.61   10.49   0
   7 -12   2   91.02    9.78   0
   7 -12  10   17.90   11.94   0
   7 -12  11   28.11   13.99   0
   7 -11   4   33.67    8.94   0
   7 -11   5    5.57    8.50   0
   7 -11   9   13.41   10.85   0
   7 -11  10   16.26   12.54   0
  -4   4   5 1399.00   11.16   0
   1  -1   0 2348.21    9.09   0
   1   1   7 1378.66   11.54   0
   1   1   8    4.32    2.45   0
   1   1  10 1034.25   12.18   0
   2  -1  14  389.74   11.93   0
   2   0   8    4.48    3.82   0
   2   0   9   63.39    5.21   0
   3  -7  -5 1064.18   10.31   0
   3  -3   1  184.21    5.09   0
   3  -3  15   54.22    9.26   0
   4  -9  -5  140.05    5.98   0
   4  -8  -4  707.34   10.66   0
   4  -7  17    0.38   11.21   0
   4  -6  16  185.30   13.50   0
   4  -5  15  158.65   11.87   0
   4  -4  14    5.87    8.71   0
   4  -3  11   -1.13    5.88   0
   5 -13  -6   -0.32    6.06   0
   5  -7  15  100.58   14.21   0
   5  -6   2  490.28   10.95   0
   6 -14  -4    5.65    7.95   0
   6 -10  14    6.01   13.02   0
   6  -8  12   17.95   10.07   0
   6  -7   5  140.56    8.68   0
   6  -7  10  310.60   14.15   0
   7 -17  -2   19.78   10.10   0
   7 -16  -2   17.30   10.72   0
   7 -15  -1   14.73    9.26   0
   7 -13   0   -0.44    9.06   0
   7 -11   3   16.41    8.14   0
   7 -11  11  187.98   15.84   0
   7 -10   5  301.59   13.70   0
   7 -10   6   61.77    9.85   0
   7 -10   7   -1.64    8.40   0
   7 -10   9   23.07   10.33   0
   0   2   8  890.55    8.38   0
   0   2   9   26.67    3.13   0
   1   1  11    1.27    4.06   0
   2   0   7    5.61    2.80   0
   3  -9  -7  605.33    8.12   0
   4 -10  -6   42.55    4.78   0
   4  -5   0  475.82    8.91   0
   4  -3  12  376.58   12.19   0
   5  -8  16   69.03   13.54   0
   5  -6  14   24.33    9.52   0
   5  -5   4  213.25    8.11   0
   5  -5  12    8.77    7.65   0
   6 -12  -3   91.87    8.73   0
   6 -11  -2  250.53    9.89   0
   6 -10  -1 1707.33   23.00   0
   6  -9  14    2.66   11.76   0
   6  -8  13    8.70   10.49   0
   6  -7  11  338.69   14.94   0
   6  -7  12   -0.10   10.61   0
   7 -15  -2  159.48   12.64   0
   7 -14  -1    1.81    8.40   0
   7 -12   1    4.12    7.71   0
   7 -11   2    8.51    7.78   0
   7 -11  12   76.56   14.81   0
   7 -10   4   20.17    8.20   0
   7 -10  10   28.00   11.07   0
   7 -10  11   91.68   13.30   0
   7  -9   7  128.25   10.98   0
   7  -9   8   12.88    8.87   0
   8 -17   2    7.82   13.59   0
   8 -16   3  405.76   19.14   0
   8 -16   4  101.65   14.76   0
   8 -15   4  307.57   17.75   0
   8 -15   5  368.64   19.13   0
   8 -15   6    8.40   13.21   0
   8 -14   5   10.84   12.99   0
   8 -14   6  108.39   14.48   0
   8 -14   7   10.18   12.63   0
  -4   3   1  884.55   10.66   0
   1  -4  -5  249.79    1.77   0
   1  -2  -2 1265.54    5.57   0
   2   0   6 8860.21   31.75   0
   3  -6  -4  252.03    5.41   0
   3  -2   3 2586.50   17.90   0
   3  -2  14   13.10    6.22   0
   3  -1  10   20.53    4.84   0
   4 -11  -7   76.36    5.68   0
   4  -6  17  229.97   14.95   0
   4  -5  16    2.70    9.28   0
   4  -4  15  179.69   12.67   0
   5  -7  16  167.01   16.16   0
   5  -6  15   65.23   12.53   0
   5  -5  13    7.87    8.12   0
   5  -4   7  805.57   14.81   0
   5  -4   9 2322.11   25.82   0
   5  -4  10  346.67   11.84   0
   6 -13  -4    6.06    7.26   0
   6  -9   0 1257.02   18.75   0
   6  -9  15   13.11   14.90   0
   6  -8  14  129.41   13.90   0
   6  -7  13   31.07   11.78   0
   6  -6   7   31.32    6.87   0
   6  -6   8  169.39    9.88   0
   6  -6   9  229.92   11.30   0
   7 -13  -1  103.97   10.74   0
   7 -12   0   -2.17    8.54   0
   7 -11   1    8.76    8.60   0
   7 -10   3   27.81    8.05   0
   7 -10  12   97.83   14.44   0
   7  -9   5  209.22   11.71   0
   7  -9   6  282.34   13.48   0
   7  -9   9  259.10   14.44   0
   7  -9  10   80.19   11.67   0
   8 -18   1   -1.22   13.09   0
   8 -17   1    7.61   11.89   0
   8 -16   2   -0.42   11.57   0
   8 -15   2   28.26   12.63   0
   8 -15   3   76.91   13.16   0
   8 -14   3   -2.00   11.74   0
   8 -14   4  533.45   20.53   0
   8 -13   5  509.79   19.73   0
   8 -13   6  336.11   17.94   0
   8 -13   7   -0.28   11.33   0
   8 -13   8    1.67   12.02   0
   0   2   7    9.08    2.11   0
   2  -2   0  439.05    5.67   0
   3  -1  12 1311.98   18.32   0
   4  -6  -2  116.73    5.46   0
   5  -5   3  290.57    8.80   0
   5  -4   6    3.79    4.83   0
   5  -4  11  693.13   16.41   0
   5  -4  12  235.38   12.54   0
   6 -14  -5  181.39   10.12   0
   6  -8   1  128.65    7.92   0
   6  -8  15   20.41   13.99   0
   6  -6  11    1.94    8.17   0
   7 -14  -2  255.78   12.33   0
   7 -10   2  172.40   10.42   0
   7 -10  13  483.56   21.64   0
   7  -9   4    5.47    7.44   0
   7  -9  11   11.04   10.43   0
   7  -9  12  427.53   20.64   0
   7  -8   7  119.74   11.35   0
   7  -8   8    2.87    8.02   0
   7  -8   9   84.06   10.42   0
   8 -18   0   28.27   12.99   0
   8 -17   0   41.55   13.83   0
   8 -16   1   81.98   12.83   0
   8 -15   1  166.09   15.26   0
   8 -14   2  127.06   13.47   0
   8 -13   3   94.84   13.25   0
   8 -13   4   96.80   12.53   0
   8 -12   5  493.58   19.48   0
   8 -12   6    1.05   10.88   0
   8 -12   7   56.26   12.30   0
   8 -12   8    3.19   11.14   0
   8 -12   9   16.99   12.11   0
  -3   3   3 1428.07   10.15   0
   2   0  13 1662.88   19.62   0
   3  -2  15    9.08    6.62   0
   3  -1   6 1213.45   13.67   0
   4  -5  17  347.31   15.72   0
   4  -3  14   -0.31    7.02   0
   4  -2   8   43.38    5.34   0
   4  -2   9    6.20    5.01   0
   5 -12  -6  113.34    7.33   0
   5  -7  17   -0.86   13.96   0
   5  -6  16    3.81   10.71   0
   5  -5  15   60.58   11.92   0
   5  -4  13   11.49    9.01   0
   6 -11  -3  182.80    9.51   0
   6 -10  -2   12.00    6.66   0
   6  -7  14   88.26   12.47   0
   6  -6  12   27.41    9.04   0
   7 -15  -3   21.46    8.51   0
   7 -12  -1  103.96   10.37   0
   7 -11   0   -3.30    7.91   0
   7  -9   3  294.21   12.19   0
   7  -9  13  131.18   15.05   0
   7  -8   6  859.73   19.11   0
   7  -8  10   -0.39    9.32   0
   7  -8  11   74.28   11.41   0
   8 -18  -1    4.50   13.83   0
   8 -16   0   76.62   12.29   0
   8 -12   4   42.81   10.59   0
   8 -12  10    1.06   12.76   0
   8 -11   6  521.66   19.91   0
   8 -11   7  267.28   15.59   0
   8 -11   8   22.14   10.94   0
   0   2  12  115.76    5.53   0
   2  -7  -7  667.34    5.69   0
   2   0   5  347.61    6.55   0
   3  -5  -3   19.42    2.88   0
   3  -1  13  158.58    8.40   0
   4  -2  12    6.16    6.00   0
   6 -12  -4   22.61    7.12   0
   6  -9  -1  815.54   15.01   0
   6  -8  16   65.79   14.05   0
   6  -7  15   20.74   11.48   0
   6  -5  10  422.16   14.11   0
   6  -5  11  184.81   12.38   0
   7 -14  -3    5.96    8.97   0
   7 -13  -2    9.38    7.54   0
   7 -10   1   13.80    7.16   0
   7  -9  14  158.17   16.91   0
   7  -8   5   44.14    8.16   0
   7  -8  12   75.04   12.39   0
   7  -7   9   46.93   10.53   0
   8 -17  -1   43.09   11.93   0
   8 -16  -1  154.16   14.48   0
   8 -15   0   -5.06    9.69   0
   8 -14   1  201.68   13.73   0
   8 -13   2  135.70   12.35   0
   8 -12   3   85.43   11.12   0
   8 -11   5   -1.53    9.53   0
   8 -11  10   82.88   13.56   0
   8 -11  11  243.79   17.80   0
   8 -10   8   14.41   11.24   0
   8 -10   9    4.17   12.55   0
  -5   4   5   13.32    4.24   0
  -3   1  -2    5.52    2.46   0
   2  -3  -2  445.53    5.29   0
   2   0  14  682.97   14.09   0
   3  -3   0  126.20    4.17   0
   3  -1  14  181.14   10.02   0
   4  -5  -1   -0.21    3.07   0
   4  -4  17   30.90   11.33   0
   5  -6  17  384.04   17.99   0
   5  -4   4  252.77    8.41   0
   5  -4  14   25.39    8.49   0
   5  -3   9 1083.12   17.62   0
   5  -3  10 2572.64   27.11   0
   5  -3  11   13.13    7.84   0
   6  -6  14   24.39   10.16   0
   6  -5   6   62.31    6.94   0
   7 -15  -4   13.57    9.33   0
   7  -9   2  288.15   11.48   0
   7  -8  13   90.00   13.71   0
   7  -7   6  111.78   10.35   0
   7  -7   8  266.26   13.05   0
   7  -7  10  160.43   12.14   0
   7  -7  11   69.88   10.97   0
   8 -17  -2   -8.67   12.79   0
   8 -14   0   38.76   10.13   0
   8 -13   1   21.36    9.50   0
   8 -12   2   23.67    9.14   0
   8 -11   4  249.94   13.92   0
   8 -10   6  225.76   14.07   0
   8 -10   7   11.48    9.86   0
   8 -10  10   39.99   11.73   0
   8 -10  11   20.20   12.35   0
  -4   4   8   26.32    2.78   0
   0   2  13    4.87    4.50   0
   2  -8  -8   46.46    2.33   0
   2  -6  -6  384.20    4.45   0
   4  -2  14   56.66    9.19   0
   5  -4  15   27.69    9.29   0
   5  -3  12 1104.13   19.81   0
   6  -7   1 1714.87   20.80   0
   6  -7  16   12.04   12.08   0
   6  -6   3  617.22   13.30   0
   6  -6  15   15.29   10.95   0
   6  -5  13   56.06    9.76   0
   7 -13  -3   10.93    8.42   0
   7 -12  -2   18.47    7.22   0
   7 -11  -1   95.27    8.42   0
   7 -10   0  182.60    9.95   0
   7  -8  14  474.39   20.64   0
   7  -7  12    7.32    9.97   0
   7  -7  13  275.33   17.43   0
   8 -16  -2    1.76   11.22   0
   8 -15  -1   39.00   10.23   0
   8 -11   3    5.22    8.68   0
   8 -10   4    7.84   10.07   0
   8 -10  12  364.55   19.79   0
   8  -9   7  375.05   16.71   0
   8  -9   8  112.73   12.12   0
   8  -9   9  197.34   14.53   0
   8  -9  10    2.29   10.19   0
   9 -16   3  143.63   16.13   0
   9 -15   4  271.75   17.95   0
   9 -14   5  102.03   14.67   0
   9 -14   6   96.31   14.99   0
   9 -13   7   28.68   15.15   0
  -4   4   9   34.89    2.70   0
  -1  -3  -6 1385.87    9.43   0
   0   2   6   85.30    2.65   0
   2   0  15   97.77    8.37   0
   4  -9  -6   34.52    4.57   0
   4  -8  -5   36.18    4.20   0
   4  -7  -4   17.23    3.71   0
   5  -6  18   41.19   13.12   0
   5  -5  17  224.82   14.94   0
   5  -3   6  105.21    6.65   0
   5  -3  13   35.66    8.06   0
   6 -11  -4    8.39    6.36   0
   6 -10  -3   29.13    6.60   0
   6  -9  -2  124.00    8.12   0
   6  -7  17   -2.11   14.01   0
   6  -6  16  101.42   14.27   0
   6  -5   5   66.83    6.81   0
   6  -5  14    7.36    9.34   0
   6  -4   9  249.37   11.39   0
   6  -4  10 1266.89   21.61   0
   7  -9   1    6.73    6.62   0
   7  -8  15   -1.99   12.35   0
   7  -7  14   29.18   13.18   0
   7  -6   8   94.81    9.29   0
   7  -6  10   65.29    9.63   0
   7  -6  11   -6.82    9.71   0
   8 -14  -1   15.97    9.31   0
   8 -13   0    1.48    8.49   0
   8 -12   1   -9.95    8.11   0
   8 -11   2   35.26    9.04   0
   8  -9   6  484.46   17.28   0
   8  -9  11   52.20   12.23   0
   8  -9  12  522.95   21.81   0
   9 -17   1    1.88   14.28   0
   9 -16   2   55.91   13.55   0
   9 -15   3   -3.64   12.00   0
   9 -14   3  144.01   16.05   0
   9 -14   4  233.58   16.69   0
   9 -13   5  472.77   20.48   0
   9 -13   6    6.06   12.49   0
   9 -12   7   43.77   14.19   0
   9 -12   8   12.30   12.24   0
   9 -12   9   36.21   13.53   0
  -5   4   6  413.54    8.09   0
  -2  -7 -11  181.30    6.00   0
  -1   3   9   45.02    2.58   0
  -1   3  10   25.49    2.70   0
   2   1  10  833.58   12.15   0
   3  -4  -2   28.50    2.94   0
   3   0  12   34.10    6.48   0
   4 -10  -7  353.18    7.83   0
   4  -4   0   31.73    3.60   0
   4  -3   2  563.02    9.64   0
   4  -3  17   18.47    9.10   0
   4  -2  15   48.99    8.35   0
   4  -1  10   93.24    7.39   0
   4  -1  11   83.14    7.64   0
   5  -4  16   93.03   11.15   0
   5  -3  14    7.04    7.65   0
   6 -12  -5   23.11    6.95   0
   6  -8  -1  253.11    9.18   0
   6  -6   2  145.49    7.69   0
   6  -5   4  226.95    9.05   0
   6  -5  15   -5.45    9.48   0
   6  -4  11   14.71    7.80   0
   6  -4  12  242.79   12.14   0
   7  -8   2   41.52    7.22   0
   7  -6   7  370.90   13.23   0
   7  -6  12    2.30    9.43   0
   8 -15  -2   -0.93    9.27   0
   8 -10   3   25.36    8.75   0
   8  -9   5  502.17   16.23   0
   8  -9  13   -2.71   12.95   0
   8  -8   9   25.12    9.90   0
   8  -8  10   48.12   11.18   0
   8  -8  11   11.31   11.97   0
   9 -18   0   63.94   14.48   0
   9 -17   0    8.53   14.27   0
   9 -16   1    5.91   11.94   0
   9 -15   2   29.01   12.25   0
   9 -13   4   -3.36   11.57   0
   9 -12   5  297.85   18.14   0
   9 -12   6   66.84   13.11   0
   9 -11   8    9.28   12.95   0
   9 -11   9   33.24   13.78   0
  -2   2   2  177.02    3.12   0
   2   1   9   47.97    4.14   0
   3  -1  16    3.83    8.13   0
   3   0  13 2809.83   26.32   0
   4  -6  -3   30.87    4.03   0
   4  -2  16   47.26    9.89   0
   4  -1   9  246.56    8.55   0
   4  -1  12   -3.56    5.56   0
   5  -5  18  163.32   14.89   0
   5  -4  17   32.41   12.14   0
   5  -3   5 1836.87   19.92   0
   5  -3  15    0.88    8.00   0
   6  -7   0  186.40    8.23   0
   6  -5  16  133.19   14.80   0
   6  -4   7  159.85    8.70   0
   6  -4  13   14.12    8.47   0
   7 -11  -2   96.76    8.17   0
   7 -10  -1  149.22    9.00   0
   7  -7  15  137.04   14.57   0
   7  -6   6    7.80    6.66   0
   7  -6  13    1.39    9.94   0
   7  -6  14  175.77   15.20   0
   8 -14  -2  274.15   14.42   0
   8 -13  -1   18.41    8.85   0
   8 -12   0   -1.51    7.97   0
   8 -11   1   24.80    8.46   0
   8 -10   2  153.49   12.03   0
   8  -8   6 1944.76   29.48   0
   8  -8   7    1.90    8.61   0
   8  -8  12    8.84   11.82   0
   8  -8  13  517.89   22.36   0
   9 -16   0    6.59   12.65   0
   9 -15   1  110.00   13.23   0
   9 -14   2   32.34   11.78   0
   9 -13   3   85.09   12.79   0
   9 -12   4  291.86   15.92   0
   9 -11   6  423.84   18.59   0
   9 -11   7   19.96   11.60   0
   9 -11  10   22.16   12.91   0
  -4   2   0 1172.83   12.68   0
  -2  -1  -4 2243.73   13.94   0
  -1  -1  -3  823.73    6.31   0
  -1   3  12    0.87    3.47   0
   2  -5  -5 1352.42    7.90   0
   3   0   7  169.26    6.54   0
   4  -1  13    3.63    6.01   0
   5  -3  16   10.26   10.38   0
   5  -2  10 2339.78   25.42   0
   5  -2  12  822.07   16.86   0
   6  -5   3   30.14    5.60   0
   6  -4  14   26.25    9.10   0
   7 -13  -4   20.11    8.33   0
   7  -7  16    5.09   12.22   0
   7  -6   5   11.99    6.50   0
   7  -6  15  132.12   15.58   0
   7  -5   9  150.20   10.46   0
   7  -5  11   25.33    8.95   0
   7  -5  12    1.42    9.88   0
   8  -9   3  409.53   14.47   0
   8  -8   5  162.39   11.35   0
   8  -8  14  210.39   18.72   0
   8  -7   9    1.73    8.56   0
   8  -7  10  137.59   12.51   0
   8  -7  11   14.04   11.48   0
   9 -17  -1   14.25   14.40   0
   9 -15   0   39.31   13.34   0
   9 -14   1   72.35   11.97   0
   9 -13   2   39.16   11.29   0
   9 -12   3    1.01   11.78   0
   9 -11   5   75.48   12.14   0
   9 -10   7    5.11   10.56   0
   9 -10   8   10.15   11.01   0
   9 -10   9   -3.05   11.32   0
   9 -10  10   -0.49   11.39   0
   9 -10  11    3.60   12.56   0
  -4   3   3   64.35    4.03   0
  -3   2   1   26.94    2.44   0
   1   2  11    5.41    3.89   0
   2  -9  -9  365.14    3.90   0
   4  -5  -2  151.89    5.51   0
   4  -2  17   31.74   10.96   0
   4  -1  14   15.94    6.55   0
   6  -6  18   -2.47   12.23   0
   6  -5  17    0.48   11.19   0
   6  -4  15   66.56   10.60   0
   6  -3  10 1197.00   20.16   0
   6  -3  11  266.04   11.65   0
   7  -6   4 1173.37   19.66   0
   7  -5   7    3.51    6.57   0
   7  -5   8   50.86    8.16   0
   7  -5  13  293.38   14.93   0
   8 -12  -1  146.39   10.67   0
   8 -11   0   27.38    8.26   0
   8 -10   1  230.92   12.95   0
   8  -7   7  665.42   18.54   0
   8  -7   8  300.60   14.27   0
   8  -7  12   61.42   12.41   0
   8  -7  13  356.23   19.69   0
   9 -16  -1  138.62   15.38   0
   9 -11   4    7.12    9.97   0
   9 -10   6   65.35   11.59   0
   9  -9  10    2.59   12.44   0
  -3  -2  -6 4699.82   25.06   0
  -1   3   8 3093.16   10.99   0
   1   2   9    3.04    3.10   0
   1   2  12    5.92    4.27   0
   2   1  14   19.03    6.43   0
   3   0  15   75.56    8.71   0
   4  -1  15   10.46    8.31   0
   5  -8  -4   39.95    5.17   0
   5  -3  17  220.54   14.61   0
   5  -2   7   53.76    5.81   0
   6 -11  -5   23.53    6.26   0
   6 -10  -4  281.92    9.24   0
   6  -4  16   15.33   10.54   0
   6  -3   9  257.01   10.60   0
   6  -3  13    6.50    7.91   0
   7 -11  -3   20.63    7.44   0
   7 -10  -2   85.50    8.61   0
   7  -9  -1  101.05    8.77   0
   7  -6  16   20.07   11.94   0
   7  -5  14  151.96   13.53   0
   8  -9   2   -0.95    7.68   0
   8  -7   6  753.82   18.36   0
   8  -7  14    2.91   12.25   0
   9 -15  -1   41.48   12.63   0
   9 -14   0  190.78   13.66   0
   9 -13   1    8.00   10.08   0
   9 -12   2  117.71   12.17   0
   9 -11   3   17.66    9.86   0
   9 -10   5  334.32   15.88   0
   9  -9   7  133.29   12.90   0
   9  -9   8   19.36   10.80   0
   9  -9  11   52.94   13.15   0
   9  -9  12  167.50   16.44   0
  10 -15   3   12.82   14.31   0
  10 -14   4   25.93   14.37   0
  10 -14   5   59.59   15.03   0
  10 -13   6   23.61   13.66   0
  10 -12   8   15.02   14.65   0
  -3   1  -1 1554.82   12.72   0
   1   1   4 2558.25   12.76   0
   2   1  15  391.27   11.63   0
   3  -8  -7   81.90    3.63   0
   3  -3  -1 1324.15   11.41   0
   4  -1  16    4.05    8.76   0
   5  -9  -5  259.98    7.97   0
   5  -7  -3  485.16   10.04   0
   5  -2   6   54.25    5.61   0
   5  -2  15   -1.09    7.76   0
   6  -7  -1   50.62    5.85   0
   6  -5  18  168.49   15.23   0
   6  -4  17  163.48   15.44   0
   6  -3   7   20.15    5.95   0
   6  -3  14   61.60    9.57   0
   7 -12  -4  213.46   10.85   0
   7  -8   0  396.37   11.90   0
   7  -6   3    2.83    6.80   0
   7  -6  17   -0.84   12.26   0
   7  -5  15    4.37   10.76   0
   7  -4  10 1529.55   24.42   0
   7  -4  11   20.21    8.53   0
   7  -4  12   24.09    9.94   0
   8  -8   3  590.55   16.20   0
   8  -7   5  751.78   18.03   0
   8  -7  15  233.15   17.51   0
   8  -6   8    2.18    8.01   0
   8  -6   9  236.09   12.97   0
   8  -6  10    6.62    9.06   0
   8  -6  11   -4.01    9.40   0
   8  -6  12    4.19   10.10   0
   8  -6  13   48.77   12.84   0
   9 -12   1   50.69   11.76   0
   9 -10   4   81.15   11.40   0
   9  -9   6  543.08   18.91   0
   9  -8   9   37.92   12.11   0
   9  -8  10   63.21   12.03   0
   9  -8  11    9.78   12.46   0
  10 -16   2   -8.59   13.37   0
  10 -15   2   18.99   14.63   0
  10 -14   3   32.91   14.05   0
  10 -13   5  220.79   17.30   0
  10 -12   6  149.77   15.62   0
  10 -12   7   11.78   13.15   0
  -5   3   3  745.74   11.46   0
  -2   0  -2 5086.32   19.40   0
  -2   3   6    7.85    1.00   0
   1   2   8    7.14    2.90   0
   4   0  11   14.79    6.26   0
   5  -2  16   -1.75    8.16   0
   6  -3  15   27.65    9.52   0
   7 -13  -5  158.04   10.10   0
   7  -5   5  122.37    8.42   0
   7  -5  16   -0.37   10.99   0
   7  -4   8    0.19    6.49   0
   7  -4   9  166.32   10.45   0
   7  -4  13  308.97   14.50   0
   7  -4  14  139.89   13.73   0
   8 -12  -2   59.07    8.84   0
   8 -11  -1  235.55   11.66   0
   8 -10   0   16.34    7.36   0
   8  -9   1  718.38   17.40   0
   8  -6   7 1803.51   27.41   0
   8  -6  14  491.29   20.36   0
   9 -14  -1   44.12   10.54   0
   9 -13   0   17.53   10.00   0
   9 -11   2   -1.71    8.81   0
   9 -10   3    6.27   10.39   0
   9  -9   5   33.62   10.23   0
   9  -8   7   93.88   12.61   0
   9  -8   8    4.61    9.73   0
   9  -8  12   -7.62   12.03   0
   9  -8  13  256.13   18.31   0
  10 -16   1   91.82   14.38   0
  10 -13   4   51.56   13.24   0
  10 -12   5   28.35   12.70   0
  10 -11   7   -4.49   12.11   0
  10 -11   8   52.06   13.61   0
  10 -11   9  108.52   15.72   0
  -2   1   0    5.88    1.51   0
   2  -2  -1    6.40    1.55   0
   2   0   3    4.21    2.05   0
   2   1   6 1384.62   12.66   0
   3  -9  -8    2.80    2.96   0
   4  -4  -1  321.09    7.00   0
   4   0  10  185.17    7.94   0
   4   0  13  173.63    9.56   0
   5 -11  -7   47.05    6.05   0
   5  -6  -2  256.77    7.50   0
   5  -2  17   28.37   10.90   0
   5  -1  10   72.28    7.03   0
   5  -1  11  795.26   15.75   0
   5  -1  12    8.94    6.45   0
   5  -1  13  353.63   12.14   0
   6  -4  18  353.86   18.97   0
   6  -3   6   16.85    5.64   0
   6  -3  16   -1.68    9.49   0
   6  -2  11 2013.18   26.14   0
   6  -2  12  192.41   11.66   0
   7  -5  17    7.07   11.91   0
   7  -4   7  247.05   10.68   0
   7  -4  15  342.25   17.48   0
   8 -13  -3    4.29    7.90   0
   8  -8   2  555.44   15.84   0
   8  -7   4  420.77   13.99   0
   8  -6   6  629.42   16.77   0
   8  -6  15   79.58   14.07   0
   8  -5  10    0.71   10.04   0
   8  -5  11    0.85   10.16   0
   8  -5  12  126.63   13.75   0
   9 -15  -2   31.62   10.66   0
   9  -9   4   69.88   10.29   0
   9  -8   6  956.80   22.38   0
   9  -8  14   -8.56   12.05   0
   9  -7  10  206.99   15.67   0
   9  -7  11    3.14   11.76   0
  10 -17   0   -0.39   14.03   0
  10 -15   1   13.60   12.29   0
  10 -14   2    0.25   11.91   0
  10 -13   3   -6.55   11.56   0
  10 -12   4  111.40   13.96   0
  10 -11   6  165.05   15.48   0
  10 -10   8    9.01   12.02   0
  10 -10   9   -7.37   12.29   0
  -4   2   1 1560.58   14.40   0
   0  -7  -9 1340.21    7.95   0
   3  -5  -4 2271.71   13.78   0
   3   0   5 3842.11   22.67   0
   3   1  12  562.18   11.82   0
   3   1  13  692.16   14.05   0
   4   0  14    8.58    6.21   0
   5  -1  14   24.14    7.58   0
   6  -4   3  520.30   11.83   0
   6  -3  17  187.46   15.13   0
   6  -2  10   11.09    6.67   0
   6  -2  13  471.12   14.77   0
   6  -2  14    5.14    9.29   0
   7  -9  -2    6.27    7.01   0
   7  -4  16    7.64   11.98   0
   8  -6  16   93.12   14.77   0
   8  -5   8  925.21   20.64   0
   8  -5   9  558.94   17.04   0
   8  -5  13  313.37   16.17   0
   8  -5  14   94.91   14.05   0
   9 -13  -1    0.21    9.23   0
   9 -12   0   40.66    9.78   0
   9 -11   1   -2.05    8.49   0
   9 -10   2   10.16    8.69   0
   9  -8   5  928.87   22.09   0
   9  -7   8   27.02    9.84   0
   9  -7   9   10.85   10.15   0
   9  -7  12   32.65   12.47   0
   9  -7  13   94.05   14.55   0
   9  -7  14   96.70   16.84   0
  10 -16   0   59.76   13.74   0
  10 -14   1  143.43   15.99   0
  10 -13   2  117.52   15.37   0
  10 -12   3  -11.27   11.98   0
  10 -11   5   67.75   13.01   0
  10 -10   7   11.32   11.77   0
  10  -9  10    7.37   13.47   0
  10  -9  11    5.45   14.01   0
   1   2   7   42.17    3.17   0
   4  -8  -6  103.74    4.88   0
   4  -7  -5    7.02    3.61   0
   5  -1  15   18.64    7.83   0
   6  -2  15   32.64   10.40   0
   7 -11  -4   49.74    7.83   0
   7  -8  -1   -0.77    5.69   0
   7  -5  18   -2.94   12.17   0
   7  -4  17   80.75   14.57   0
   7  -3  10   46.58    8.37   0
   7  -3  11 1739.06   25.91   0
   7  -3  12   80.32    9.71   0
   7  -3  13   25.31    9.05   0
   8 -12  -3  132.82   10.75   0
   8 -11  -2    6.30    7.27   0
   8  -9   0    1.27    6.78   0
   8  -7   3  141.44    9.90   0
   8  -6   5   80.52    8.99   0
   8  -5  15  105.73   13.81   0
   9 -14  -2  151.06   12.18   0
   9  -9   3   77.84   10.48   0
   9  -7   7 2134.89   31.84   0
   9  -7  15   15.81   13.19   0
  10 -15   0    2.96   11.81   0
  10 -11   4    0.50   10.80   0
  10 -10   6    3.02   11.41   0
  10  -9   8   21.70   11.98   0
  10  -9   9   63.69   13.19   0
  -5   3   4  151.10    6.29   0
  -3  -1  -4  407.58    7.55   0
   0  -5  -7  467.25    4.33   0
   0   3  11  278.95    6.34   0
   4  -9  -7  342.89    7.20   0
   4  -6  -4  211.93    5.89   0
   4   0  16  215.57   12.10   0
   5  -1  16   12.50    8.24   0
   6  -3  18    6.39   11.21   0
   6  -2  16   62.94   11.82   0
   7 -12  -5   13.70    7.48   0
   7  -7   0   40.88    6.46   0
   7  -4   5  164.17    8.89   0
   7  -3  14  796.75   20.58   0
   7  -3  15  143.44   14.00   0
   8 -13  -4  424.65   14.66   0
   8  -6   4  447.40   14.46   0
   8  -5  16   44.95   12.82   0
   8  -4  11  231.47   13.92   0
   8  -4  12   21.03   10.69   0
   9 -12  -1  500.83   17.95   0
   9 -11   0    0.05   10.03   0
   9 -10   1  110.91   11.52   0
   9  -8   4   13.73    8.88   0
   9  -7   6    0.62    9.02   0
   9  -6   9   30.12   11.01   0
   9  -6  10  267.29   14.97   0
   9  -6  11   12.63   10.49   0
   9  -6  13   27.70   12.34   0
  10 -14   0  146.21   15.40   0
  10 -13   1    7.32   11.13   0
  10 -12   2  285.59   15.96   0
  10 -11   3  238.65   16.44   0
  10 -10   5   16.97   11.04   0
  10  -9   7    2.68   10.78   0
  10  -8  10  121.20   15.48   0
  10  -8  11   -1.80   12.21   0
  10  -8  12   60.30   15.28   0
  11 -13   5   -0.94   13.76   0
  -3   2   2 2692.94   15.07   0
   0   3  10    5.77    3.11   0
   0   3  12   10.42    3.68   0
   0   3  13    6.47    4.56   0
   1  -8  -9   51.16    1.43   0
   2   2  10  101.18    5.77   0
   4  -3   0  823.34   10.75   0
   6  -4   2  250.10    8.73   0
   6  -3   4  213.69    8.50   0
   6  -2   7   82.69    7.03   0
   6  -2  17   -3.41   10.89   0
   7  -4  18   45.32   12.87   0
   7  -3  16  167.56   15.16   0
   8  -5   6  522.55   15.07   0
   8  -5  17    5.90   12.52   0
   8  -4   9    7.48    8.08   0
   8  -4  13   -1.90    9.83   0
   8  -4  14  630.60   20.04   0
   9 -13  -2  433.46   15.89   0
   9  -9   2  179.67   11.69   0
   9  -7   5  995.46   21.87   0
   9  -6  14  164.62   15.82   0
   9  -6  15    5.13   12.73   0
  10 -15  -1   48.35   14.11   0
  10 -10   4    9.06   10.40   0
  10  -9   6  106.35   12.97   0
  10  -8   8   59.10   12.38   0
  10  -8   9   -1.00   11.38   0
  11 -15   2   82.19   16.94   0
  11 -14   3   -0.58   15.09   0
  11 -13   4    1.29   14.90   0
  11 -12   6   -1.88   13.33   0
  11 -11   7   -0.25   14.37   0
  -2  -8 -11  108.21    5.74   0
   3  -2   0  622.72    8.06   0
   4  -5  -3 1125.85   11.98   0
   5   0  11   11.54    6.96   0
   5   0  12  215.13    9.70   0
   5   0  13   13.99    7.88   0
   6  -2   6   51.51    6.84   0
   6  -1  11  815.48   16.85   0
   7  -3  17   28.74   12.32   0
   8 -10  -2   16.81    8.03   0
   8  -9  -1    9.73    7.92   0
   8  -5   5   -0.02    7.65   0
   8  -4   8  459.02   14.77   0
   8  -4  15  352.96   17.66   0
   9  -8   3   96.47   10.23   0
   9  -6   7 1806.05   28.44   0
   9  -5  11  127.16   13.59   0
   9  -5  12   35.69   12.24   0
  10 -13   0  154.20   14.95   0
  10 -12   1  215.07   14.31   0
  10 -11   2   34.42   10.71   0
  10  -9   5  166.96   13.65   0
  10  -8   7  113.70   12.88   0
  10  -7  11   73.14   14.65   0
  10  -7  12   -0.95   13.58   0
  11 -12   5   35.82   13.66   0
  11 -11   6   32.79   13.40   0
  11 -10   8   30.96   14.79   0
  11 -10   9   46.37   14.89   0
  -3   0  -2 2770.72   17.52   0
   2   2   9    5.64    3.33   0
   3   0   4 1177.58   12.37   0
   3   1   7 5760.76   29.44   0
   4 -10  -8  112.77    5.06   0
   4   1  11   20.14    6.24   0
   4   1  12  137.16    8.50   0
   5  -9  -6   74.54    5.58   0
   5  -8  -5   61.72    5.08   0
   5  -7  -4  252.56    7.46   0
   5   0  10 1523.82   20.02   0
   5   0  14    7.81    6.78   0
   5   0  15  408.48   14.25   0
   6  -2  18  249.37   15.01   0
   6  -1  10  137.42    8.79   0
   6  -1  15   57.76   10.47   0
   7  -9  -3   60.43    7.46   0
   7  -8  -2   28.05    6.92   0
   7  -5   2  175.20    8.62   0
   7  -4   4   19.35    6.04   0
   7  -3   6   24.99    6.38   0
   7  -2  11  695.80   17.08   0
   7  -2  12  176.81   11.26   0
   7  -2  13    9.17    8.37   0
   7  -2  14  174.43   11.91   0
   8 -11  -3  393.25   12.79   0
   8  -8   0  114.10    8.75   0
   8  -6   3  396.83   12.81   0
   8  -4   7 1464.45   23.36   0
   8  -4  16    7.27   11.21   0
   9 -11  -1  796.44   18.98   0
   9 -10   0  408.62   14.56   0
   9  -9   1    3.82    9.36   0
   9  -6   6 1668.00   26.89   0
   9  -5   9  126.73   11.44   0
   9  -5  10   93.77   11.20   0
   9  -5  13   27.78   11.87   0
   9  -5  14   -1.99   11.49   0
   9  -5  15   64.35   14.76   0
  10 -14  -1   16.83   10.68   0
  10 -10   3  150.88   13.02   0
  10  -9   4    1.86   11.42   0
  10  -8   6    4.97   10.05   0
  10  -7  10  193.84   15.27   0
  10  -7  13   82.63   14.99   0
  11 -15   1   64.20   14.33   0
  11 -14   2   10.86   12.84   0
  11 -13   3    1.95   12.56   0
  11 -12   4   -2.85   12.28   0
  11 -11   5    9.99   13.67   0
  11 -10   7   13.80   12.86   0
  11  -9  10   -1.87   14.27   0
  -5   3   5 2093.88   17.93   0
  -3  -2  -5 1012.58   11.74   0
  -2  -7 -10  102.57    5.03   0
  -2  -4  -7  489.16    7.77   0
   0   3   9 1249.53   10.09   0
   1   0   1  339.63    3.85   0
   4   1  10 1006.31   15.69   0
   4   1  14  138.15    8.54   0
   5  -6  -3  358.63    8.20   0
   5   0   9    5.37    5.27   0
   5   0  16   -5.23    8.93   0
   6  -3   3  350.76    9.91   0
   6  -1   9  822.38   15.95   0
   6  -1  16  217.86   12.41   0
   7 -11  -5    3.14    6.82   0
   7  -7  -1   31.26    6.04   0
   7  -3  18    8.87   11.47   0
   7  -2   9    3.83    6.61   0
   7  -2  15  428.68   16.47   0
   7  -2  16  632.19   20.17   0
   8 -12  -4  619.69   15.51   0
   8  -7   1    3.19    6.62   0
   8  -5   4   15.87    8.00   0
   8  -4  17  -11.38   11.77   0
   8  -3  10  514.33   16.58   0
   8  -3  11  617.30   17.69   0
   8  -3  12   43.42    9.73   0
   8  -3  13  123.27   11.64   0
   8  -3  14 1219.21   25.15   0
   9 -13  -3  207.01   13.54   0
   9  -8   2  295.80   13.08   0
   9  -5   8 2169.03   30.80   0
   9  -5  16    5.58   12.70   0
  10 -12   0   -3.70   10.76   0
  10 -11   1   33.32   11.87   0
  10  -8   5  357.91   17.05   0
  10  -7   8  209.92   14.65   0
  11 -14   1  197.54   17.91   0
  11 -13   2  306.54   19.34   0
  11 -12   3  120.91   16.20   0
  11 -10   6   49.92   13.40   0
  11  -9   8   26.88   14.03   0
  11  -9   9   39.99   13.69   0
  -2  -5  -8  153.41    5.21   0
  -2  -1  -3  412.50    6.05   0
   4  -4  -2  765.96   10.11   0
   4  -2   1    1.74    3.60   0
   4   1  15  153.98    9.30   0
   5 -10  -7   -1.07    4.52   0
   5  -5  -2   36.74    5.01   0
   6  -2   5 1257.12   17.74   0
   6  -1   8    3.73    5.57   0
   6  -1  17   37.39   11.38   0
   7  -6   0   79.32    6.98   0
   7  -3   5   30.99    7.20   0
   7  -2  17   49.76   12.75   0
   8  -6   2   11.91    6.75   0
   8  -4   6   74.23    8.39   0
   8  -4  18    5.92   12.41   0
   8  -3  15   11.27   10.99   0
   8  -3  16  234.01   16.48   0
   9  -7   3   95.11    9.88   0
   9  -6   5    8.99    8.43   0
   9  -5   7   78.62   10.04   0
   9  -4  11   70.61   11.88   0
   9  -4  12   10.46   10.36   0
   9  -4  13   91.40   13.86   0
  10 -13  -1   17.07   10.16   0
  10 -10   2  152.30   12.76   0
  10  -9   3    6.86    9.38   0
  10  -7   7  356.62   16.28   0
  10  -6  10   18.52   11.02   0
  10  -6  11  234.62   15.83   0
  10  -6  12   52.25   13.24   0
  10  -6  13   28.91   13.36   0
  10  -6  14   25.90   13.71   0
  11 -15   0   15.63   13.27   0
  11 -11   4   27.66   12.63   0
  11 -10   5    2.01   11.76   0
  11  -9   7   12.27   12.41   0
  11  -8  11   49.01   13.99   0
   1   3  12   -0.11    4.50   0
   2   0   2 5230.67   20.34   0
   3   2  13  173.99    8.79   0
   3   2  14 1824.17   21.75   0
   4   1  16  118.00    9.09   0
   5   0  17  196.99   11.72   0
   8  -9  -2   17.17    7.71   0
   8  -3   8 1107.59   20.71   0
   8  -3  17   27.84   13.87   0
   9 -10  -1    1.64    9.30   0
   9  -4  10  328.83   14.94   0
   9  -4  14  150.48   14.59   0
   9  -4  15   15.98   12.12   0
  10  -8   4   39.93   10.12   0
  10  -7   6  600.31   18.68   0
  10  -6   8  500.33   19.01   0
  10  -6   9  131.13   13.13   0
  11 -13   1   28.79   14.28   0
  11 -12   2  117.18   14.27   0
  11 -11   3  286.27   18.56   0
  11  -9   6   16.73   11.99   0
  11  -8   8   61.25   14.41   0
  11  -8   9    9.01   12.58   0
  -4   1   0  538.14    9.07   0
   0   1   2 2235.85    6.16   0
   1   1   3  680.67    6.24   0
   1   3  13  138.21    6.44   0
   2  -3  -3 2348.13   10.76   0
   3   2  15    2.63    7.15   0
   4   0   5 3669.76   24.64   0
   6  -1   7   25.91    5.77   0
   6   0  12 1103.08   19.45   0
   6   0  14  350.63   13.92   0
   7  -2  18    4.08   10.83   0
   7  -1  14   18.58    8.64   0
   7  -1  15 1268.86   24.64   0
   8 -11  -4    1.11    7.66   0
   8 -10  -3    2.90    6.37   0
   8  -8  -1    0.73    6.29   0
   8  -4   5   22.90    7.03   0
   8  -3  18    4.49   13.20   0
   8  -2  13   54.81   11.02   0
   8  -2  14   14.20   11.46   0
   9 -12  -3  428.17   15.71   0
   9  -8   1  117.43    9.99   0
   9  -5   6  564.03   16.56   0
   9  -4   9  354.37   14.71   0
   9  -4  16   33.38   12.92   0
   9  -4  17    3.49   13.94   0
  10 -12  -1  326.40   16.51   0
  10 -11   0   60.28   10.67   0
  10 -10   1   35.57   10.04   0
  10  -9   2    2.28   10.47   0
  10  -7   5   41.28   10.03   0
  10  -6   7   16.16   11.00   0
  10  -5  11  356.46   17.19   0
  10  -5  12  107.92   13.87   0
  10  -5  13    2.22   12.15   0
  10  -5  14  102.60   14.86   0
  11 -14   0  283.55   17.17   0
  11 -10   4  130.81   14.45   0
  11  -9   5    8.61   13.16   0
  11  -8   7   33.20   13.24   0
  11  -7  10   36.81   14.26   0
  11  -7  11  235.76   17.55   0
  11  -7  12    5.68   13.21   0
  -3   3   6   60.38    2.94   0
   2  -1   0    8.73    1.72   0
   5  -4  -1   68.16    4.89   0
   5   1  12    5.06    7.10   0
   5   1  13  328.59   11.39   0
   5   1  14   76.38    9.19   0
   6  -2   4 1621.58   19.54   0
   6   0  10    4.45    7.19   0
   6   0  15   17.64    8.35   0
   6   0  16   46.36   10.49   0
   7  -8  -3  257.54    9.94   0
   7  -1  10    2.31    6.80   0
   7  -1  16  140.90   12.20   0
   8  -3   7  277.19   11.69   0
   8  -2  10   20.75    9.62   0
   8  -2  11    2.44    8.28   0
   8  -2  16  383.58   18.54   0
   9  -7   2  105.40    9.79   0
   9  -5   5   -3.65    9.19   0
   9  -4   8  247.86   12.83   0
   9  -3  12   10.89   11.48   0
   9  -3  13  184.58   14.39   0
  10 -13  -2   98.63   11.62   0
  10  -8   3   79.43   10.61   0
  10  -5   9  230.45   15.01   0
  10  -5  15   -8.06   12.81   0
  11 -13   0  288.91   17.89   0
  11 -12   1  411.75   20.11   0
  11 -11   2  133.47   13.43   0
  11 -10   3   89.04   14.60   0
  11  -7   9  214.30   15.85   0
  12 -13   3   10.52   16.09   0
  12 -12   4   30.17   15.16   0
  12 -11   6    6.48   13.50   0
  12 -10   7   12.62   15.71   0
  -4   3   6  100.09    4.46   0
   0   3   8  146.30    3.73   0
   3   0   3 1609.96   13.91   0
   4  -3  -1  868.32   10.69   0
   5   1  16    3.86    8.99   0
   6  -1   6   14.62    5.34   0
   6   0  17    5.79   11.12   0
   7 -10  -5  180.01    8.82   0
   7  -9  -4   44.91    6.09   0
   7  -7  -2  244.26    9.15   0
   7  -4   2   19.78    5.75   0
   7  -2   6   32.95    6.43   0
   7  -1   9  617.33   15.05   0
   7  -1  17   79.02   11.48   0
   8  -4   4  200.54    9.97   0
   8  -3  19    2.62   13.33   0
   9  -6   3 1189.96   21.58   0
   9  -3  10  238.93   14.00   0
   9  -3  11   27.95    9.67   0
   9  -3  16    2.00   13.00   0
  10  -7   4  127.79   11.41   0
  10  -6   6  619.74   18.52   0
  10  -5   8  390.60   16.98   0
  11  -9   4  232.39   15.15   0
  11  -8   6   11.18   11.28   0
  11  -7   8  113.61   13.80   0
  11  -6  11  180.17   17.26   0
  11  -6  12  236.42   17.75   0
  11  -6  13  165.40   17.47   0
  12 -11   5    1.44   13.20   0
  12 -10   6  135.56   17.14   0
  12  -9   8    7.29   14.88   0
  -3  -1  -3  209.50    5.57   0
   4   2  13   10.76    6.77   0
   4   2  14  419.67   12.57   0
   6   0   9   54.26    6.82   0
   7  -6  -1   13.18    5.50   0
   7  -1  18   14.87   12.25   0
   8  -5   2  160.65    9.22   0
   8  -2  18    8.77   13.46   0
   9 -11  -3  198.98   12.21   0
   9 -10  -2  522.88   15.23   0
   9  -9  -1  367.04   13.32   0
   9  -8   0  260.41   11.91   0
   9  -3   9  454.22   15.63   0
  10 -12  -2  206.48   14.16   0
  10 -11  -1  103.05   11.27   0
  10 -10   0  507.73   16.65   0
  10  -9   1    2.66    8.96   0
  10  -8   2  410.89   16.15   0
  10  -4  11  126.78   13.05   0
  10  -4  14   74.06   13.69   0
  10  -4  15    2.96   12.45   0
  11 -11   1  167.26   15.79   0
  11  -8   5   19.20   10.97   0
  11  -7   7   60.35   12.10   0
  11  -6  10  101.46   14.00   0
  12 -14   1   15.70   15.82   0
  12 -13   2   70.00   14.38   0
  12 -12   3  150.49   16.10   0
  12 -11   4  318.02   18.68   0
  12  -9   7   53.45   14.20   0
   1  -1  -1  136.10    2.12   0
   1   3   9    8.67    3.41   0
   2   3  12  141.79    6.72   0
   3   1   5 8030.15   32.52   0
   4   0   4 2132.83   18.42   0
   4   2  11  791.13   14.42   0
   4   2  12   71.25    6.60   0
   4   2  15  235.86   11.01   0
   5   1   9 1111.81   16.72   0
   6   0   8  520.86   12.63   0
   7  -5   0   12.12    5.45   0
   7  -1   8  125.56    8.61   0
   7   0  13   97.56   10.87   0
   8  -9  -3  234.05   10.85   0
   8  -8  -2  348.87   12.07   0
   8  -2   8 1922.24   26.02   0
   8  -1  13  160.62   12.86   0
   8  -1  14  186.31   13.72   0
   8  -1  15 1155.93   25.10   0
   9  -7   1    2.91    7.58   0
   9  -5   4   71.39    9.04   0
   9  -4   6  129.03   10.25   0
   9  -3  18    6.82   12.79   0
  10  -7   3  161.78   13.11   0
  10  -5   7  143.56   11.80   0
  10  -4  10   12.32   10.23   0
  10  -4  16    6.13   13.10   0
  11 -13  -1   -1.05   12.81   0
  11 -12   0   27.56   11.46   0
  11 -10   2  537.28   19.93   0
  11  -9   3  211.60   14.66   0
  11  -7   6   12.86   10.63   0
  11  -6   8   -3.81   12.19   0
  11  -6   9  431.69   18.99   0
  11  -5  13   98.27   16.53   0
  11  -5  14  335.61   22.15   0
  12 -10   5  100.37   15.12   0
  12  -9   6   21.04   14.33   0
  12  -8   8   55.99   15.35   0
  12  -8   9    3.06   13.04   0
  -2   1   1  769.65    6.73   0
   2   3  11  209.00    7.28   0
   4   2  16    2.48    7.98   0
   5  -7  -5  152.64    6.32   0
   5  -6  -4   45.03    4.60   0
   6  -1   5 2250.42   23.05   0
   6   1  13  532.44   15.21   0
   6   1  14  121.45   10.58   0
   7  -1   7   86.20    7.39   0
   7   0  11  145.44   10.47   0
   7   0  12  243.81   11.77   0
   7   0  15   23.34    9.10   0
   7   0  16  232.25   14.29   0
   8 -10  -4  213.27   10.62   0
   8  -4   3  418.46   12.58   0
   8  -2   7  517.79   14.41   0
   8  -1  11  122.02   10.38   0
   8  -1  12  146.07   11.05   0
   8  -1  16  103.83   12.34   0
   9  -6   2  272.79   12.03   0
   9  -3   8  960.03   20.58   0
   9  -2  12   36.21   10.00   0
   9  -2  13  165.27   12.93   0
   9  -2  14   40.59   11.38   0
   9  -2  16   47.55   13.56   0
  10  -5   6  121.07   11.22   0
  10  -4   9  330.64   15.05   0
  11  -8   4   14.90   10.60   0
  11  -5  11   -2.17   11.89   0
  11  -5  12  416.42   19.90   0
  12 -13   1   67.68   15.95   0
  12 -12   2    4.09   13.10   0
  12 -11   3   70.14   14.18   0
  12 -10   4  263.27   19.13   0
  12  -8   7  279.06   19.14   0
  12  -7  10    4.02   12.82   0
   1   2   5  261.27    4.71   0
   4  -7  -6   11.59    3.19   0
   4  -6  -5    6.50    2.86   0
   4  -2   0 1111.67   12.20   0
   4   1   6 2881.79   22.38   0
   5  -8  -6   80.67    5.33   0
   5   1   8   38.00    5.60   0
   6   1  12    6.71    6.83   0
   6   1  15   43.88    8.64   0
   6   1  16   -3.24    9.37   0
   7   0  10    2.74    6.96   0
   8 -11  -5  133.34    9.67   0
   8  -1  10  299.59   12.70   0
   8  -1  17  267.59   15.74   0
   8  -1  18   52.54   13.97   0
   9  -5   3   96.80    9.07   0
   9  -4   5   49.38    8.57   0
   9  -2  10   42.99    9.40   0
   9  -2  11   -1.45    8.84   0
  10 -11  -2  931.62   21.50   0
  10 -10  -1  243.72   13.11   0
  10  -9   0  109.24   10.82   0
  10  -8   1  382.80   15.44   0
  10  -6   4   74.67   10.22   0
  10  -3  11   14.80   11.20   0
  10  -3  12   55.79   11.77   0
  10  -3  13    6.30   11.31   0
  10  -3  14   -4.69   11.70   0
  10  -3  15   10.06   12.61   0
  10  -3  16  137.84   17.05   0
  11 -12  -1    7.10   11.72   0
  11 -11   0    5.70   11.88   0
  11 -10   1   -4.36    9.93   0
  11  -9   2   27.69   12.37   0
  11  -7   5    5.06   10.35   0
  11  -6   7   43.32   11.32   0
  11  -5  10  543.20   20.12   0
  12  -9   5  362.36   18.76   0
  12  -7   9  227.24   17.09   0
  -4   3   7   30.91    3.77   0
  -3  -2  -4   33.62    4.00   0
   4  -8  -7  194.64    5.21   0
   5  -5  -3  639.22   10.16   0
   5  -2   1  130.82    5.91   0
   6   1  17   66.07   11.20   0
   7  -7  -3   99.17    7.39   0
   7   0  18   -2.47   10.22   0
   8  -3   4    7.27    6.23   0
   8  -2   6  264.39   11.69   0
   9 -10  -3    7.78    8.93   0
   9  -9  -2    0.51    6.86   0
   9  -8  -1   13.31    7.48   0
   9  -2  18   62.18   14.09   0
  10  -7   2   12.44    8.95   0
  10  -4   7  244.69   13.10   0
  10  -3  10   10.69    9.50   0
  10  -3  17  122.84   15.69   0
  11  -8   3  422.07   16.86   0
  11  -6   6    2.90   10.00   0
  11  -5   8   45.40   12.20   0
  11  -4  12   63.36   14.71   0
  11  -4  13  695.74   23.43   0
  11  -4  14  242.50   17.78   0
  11  -4  15   82.35   15.52   0
  12 -13   0   92.38   15.91   0
  12 -12   1  448.83   19.50   0
  12 -11   2  114.46   14.51   0
  12 -10   3    4.83   12.21   0
  12  -8   6  103.03   14.25   0
  12  -7   8   32.50   13.05   0
  12  -6  11    0.84   12.69   0
  -5   2   4   77.94    5.93   0
  -3   1   1 1308.95   11.19   0
  -2  -8 -10    2.61    4.41   0
   3   2   7 6035.07   30.06   0
   3   3  14  325.03   10.91   0
   3   3  15  492.12   12.92   0
   5  -9  -7  724.77   10.44   0
   5  -4  -2 1156.24   13.72   0
   5   2  12  520.29   13.56   0
   5   2  13  105.69    8.21   0
   5   2  16  168.93   11.69   0
   6   1  10   24.10    6.51   0
   7  -9  -5    3.28    5.82   0
   7  -8  -4    1.30    4.90   0
   7  -6  -2  250.36    8.89   0
   7  -3   2  833.37   14.99   0
   7  -1   6  770.15   15.37   0
   7   0   9 1057.02   18.71   0
   8   0  15    4.18   10.94   0
   9 -11  -4    1.88    8.72   0
   9  -6   1  830.50   17.75   0
   9  -4   4   87.54    8.88   0
   9  -3   6  613.29   16.35   0
   9  -2  19    4.96   13.51   0
   9  -1  13   33.13   11.45   0
  10  -6   3 1039.18   21.48   0
  10  -3   9  134.73   11.63   0
  11  -7   4  258.86   14.60   0
  11  -4  10  308.11   17.37   0
  11  -4  11   68.51   12.69   0
  12  -9   4   24.87   12.62   0
  12  -8   5   82.95   15.36   0
  12  -7   7  173.71   15.19   0
  12  -6   9  307.29   18.12   0
  -2  -3  -5  853.35    9.25   0
  -1  -1  -2  799.92    5.82   0
   1   3   8   10.85    2.83   0
   3  -6  -6 1802.62   10.66   0
   5   2  11 2146.44   23.72   0
   6   0   6 2232.40   23.22   0
   7   0   8  190.95   10.23   0
   8  -7  -2  586.68   14.28   0
   8  -1   8  175.02   10.10   0
   8   0  12  153.58   11.07   0
   8   0  13   85.49   10.13   0
   8   0  16 1284.98   25.37   0
   8   0  17   45.06   12.76   0
   9  -5   2   74.73    8.62   0
   9  -2   8 1920.54   27.47   0
   9  -1  16  351.62   17.31   0
   9  -1  17   39.42   14.12   0
  10  -9  -1  469.56   16.15   0
  10  -8   0  228.66   13.03   0
  10  -5   4  110.66   10.51   0
  10  -4   6   17.17    9.14   0
  10  -3   8  158.78   12.78   0
  10  -2  12   -3.89   11.09   0
  10  -2  13   55.99   11.77   0
  10  -2  14   -1.58   11.04   0
  10  -2  15    7.47   11.41   0
  10  -2  16  192.67   15.71   0
  11 -11  -1   37.95   11.90   0
  11 -10   0   -2.52    9.80   0
  11  -9   1   32.78   10.25   0
  11  -8   2  206.79   14.67   0
  11  -6   5  207.03   13.60   0
  11  -5   7   31.92   11.05   0
  11  -4   9    2.70   11.44   0
  12 -11   1  272.32   18.15   0
  12 -10   2  428.94   20.58   0
  12  -7   6  184.00   16.76   0
  12  -6   8  369.78   19.44   0
  12  -5  11   14.98   14.21   0
  12  -5  12  133.99   15.88   0
  13 -10   5  271.40   20.01   0
  13  -9   6   25.77   16.34   0
  -3   3   7    1.03    2.48   0
  -2  -7  -9  167.92    6.11   0
   0   3   7 1693.57    9.68   0
   2  -2  -2  207.47    3.61   0
   3  -5  -5   26.44    2.67   0
   3   0   2 2704.63   17.29   0
   4   0   3 1062.07   12.78   0
   5   2  10  780.72   15.09   0
   7 -10  -6  279.00    9.64   0
   7  -1   5 1559.95   20.96   0
   7   1  12 1185.27   20.95   0
   7   1  16  208.22   12.51   0
   7   1  17  102.06   13.14   0
   8  -9  -4   50.77    7.77   0
   8  -2   5  575.85   14.38   0
   8   0  11    3.40    7.86   0
   8   0  18  201.15   15.71   0
   9  -3   5   79.89    8.63   0
   9  -2   7 2080.35   28.33   0
   9  -1  11   11.67    8.98   0
   9  -1  18  429.71   18.98   0
  10 -11  -3   14.37    9.81   0
  10 -10  -2  123.99   10.72   0
  10  -7   1    1.58    8.09   0
  10  -2  11   40.68   10.48   0
  10  -2  17    5.08   12.80   0
  11 -12  -2  221.87   14.09   0
  11  -7   3   47.63   10.24   0
  11  -5   6  129.87   13.18   0
  11  -3  12   -0.52   11.27   0
  11  -3  13  101.48   13.94   0
  11  -3  14  138.69   15.47   0
  12 -12   0    7.75   11.67   0
  12  -9   3  269.04   16.21   0
  12  -8   4   33.52   12.22   0
  12  -5  10  410.69   19.53   0
  13 -12   2   -4.08   15.49   0
  13 -11   3   55.29   15.68   0
  13 -10   4   -5.07   14.98   0
  13  -8   7   43.00   15.68   0
  -4   2   4 2081.18   16.07   0
  -3  -3  -5    4.23    3.12   0
  -2  -4  -6  223.16    5.59   0
   2   1   3  414.69    6.28   0
   3  -7  -7  379.97    4.94   0
   3   3  10    8.89    4.83   0
   4  -9  -8    3.70    3.19   0
   4  -1   1   55.41    3.96   0
   4   1   5  257.33    7.34   0
   4   3  14  151.21    9.58   0
   4   3  15  133.49    9.43   0
   5  -1   2 2450.66   20.67   0
   6   2  14   31.74    8.78   0
   6   2  15    0.19    8.87   0
   7   1  11    2.92    6.93   0
   8 -10  -5  100.36    8.66   0
   8  -5   0   42.28    6.74   0
   8  -1   7  984.53   18.59   0
   8   0  10    3.21    7.31   0
   9  -9  -3   28.99    8.49   0
   9  -8  -2  624.83   15.93   0
   9  -7  -1  593.24   15.83   0
   9  -4   3  641.84   15.96   0
   9  -1  19   -1.01   12.93   0
  10  -6   2   45.75    9.09   0
  10  -4   5  130.22   10.84   0
  10  -3   7   43.09    9.30   0
  10  -2  10   26.83   10.10   0
  11  -6   4   50.55   10.44   0
  11  -4   8   -4.49    9.78   0
  11  -3  11  170.36   14.09   0
  12  -7   5  111.98   13.55   0
  12  -6   7   31.50   12.23   0
  12  -5   9   -1.17   11.66   0
  12  -4  13  810.77   26.09   0
  13 -13   1   -1.04   13.37   0
  13  -9   5  211.47   17.39   0
  13  -7   8   26.27   16.11   0
  -4   3   8   26.17    3.99   0
  -3  -4  -6    2.51    4.08   0
  -2  -6  -8  949.83   11.16   0
  -2  -5  -7   41.77    3.80   0
   0   2   4  206.22    2.73   0
   3  -4  -4  731.00    7.51   0
   4   3  12   15.30    6.59   0
   6   2  12 2083.07   25.35   0
   6   2  17   16.87   10.13   0
   7   0   7   75.11    7.30   0
   7   1  10   10.50    6.75   0
   8   0   9 3368.76   33.73   0
   9 -10  -4  114.80    9.98   0
   9  -6   0   -0.43    6.79   0
   9  -1   9 2719.39   32.42   0
   9   0  15    6.52   11.87   0
   9   0  16  598.29   20.64   0
  10  -5   3  179.30   11.49   0
  10  -2   9  116.27   10.98   0
  10  -1  14  159.94   15.68   0
  10  -1  15   38.04   12.17   0
  10  -1  16   30.23   13.48   0
  11 -10  -1  109.75   12.93   0
  11  -9   0   15.36    9.73   0
  11  -8   1    1.51    8.94   0
  11  -5   5  407.43   17.07   0
  11  -4   7   35.25   10.12   0
  11  -3  10    1.67   10.39   0
  12 -11   0   26.58   11.51   0
  12 -10   1    4.01   11.01   0
  12  -9   2   95.68   12.62   0
  12  -8   3  341.99   17.84   0
  12  -6   6   19.77   11.43   0
  12  -5   8  104.00   13.36   0
  12  -4  11  198.90   16.04   0
  12  -4  12   39.11   13.56   0
  13 -11   2   40.90   15.40   0
  13 -10   3   42.01   15.48   0
  13  -8   6  223.61   17.34   0
  -5   2   5  243.00    7.81   0
  -2  -1  -2 6055.83   21.37   0
   3   2   6 4411.00   24.85   0
   6   2  11   56.25    7.36   0
   8  -2   4 1521.97   21.54   0
   8  -1   6  811.74   16.72   0
   8   1  13  151.53   12.11   0
   8   1  14    7.34    8.63   0
   8   1  15  269.46   13.78   0
   8   1  16  413.23   16.23   0
   8   1  17  160.94   14.18   0
   9  -5   1 1363.91   21.50   0
   9  -3   4   23.37    7.40   0
   9  -2   6  203.41   11.09   0
   9  -1   8  188.46   12.12   0
   9   0  12   52.02    9.77   0
   9   0  13    7.66    9.15   0
   9   0  17  157.38   13.98   0
   9   0  18  391.29   19.39   0
  10  -9  -2  117.43   11.08   0
  10  -8  -1   75.55   10.52   0
  10  -7   0  104.90   10.91   0
  10  -3   6    6.85    8.24   0
  10  -1  12  142.96   12.71   0
  10  -1  13   29.11   10.83   0
  10  -1  18  192.88   17.26   0
  11 -11  -2  102.14   11.41   0
  11  -7   2  295.14   14.18   0
  11  -6   3  937.63   22.29   0
  11  -3   9   14.72   10.17   0
  11  -2  13   72.10   13.22   0
  11  -2  15   62.85   13.83   0
  11  -2  16   23.23   13.65   0
  12 -12  -1   66.55   12.98   0
  12  -7   4   51.08   12.02   0
  12  -4  10  253.77   16.45   0
  13 -12   1   63.88   14.34   0
  13  -9   4   76.26   14.30   0
  13  -8   5    8.39   13.88   0
  13  -7   7   -0.86   12.93   0
  13  -6   9  247.65   17.45   0
  -3   2   4 1652.38   11.60   0
   0   4  12  169.26    5.43   0
   1   4  13  186.41    6.78   0
   2   2   5 1698.74   13.18   0
   2   3   8 1718.24   14.90   0
   5  -2   0   71.79    4.81   0
   5   3  15   20.34    8.68   0
   6   2  10  756.52   15.76   0
   7  -1   4  882.95   15.62   0
   7   0   6 1634.46   21.31   0
   7   1   9    5.05    6.29   0
   7   2  15   35.11   10.13   0
   8  -3   2  372.03   11.50   0
   8   0   8 1122.69   19.82   0
   8   1  12   23.32    8.57   0
   9   0  11   26.99    9.01   0
  10 -10  -3   -1.57    9.11   0
  10  -6   1  410.15   14.28   0
  10  -1  11   81.00   11.21   0
  11  -4   6  444.12   16.61   0
  11  -3   8   52.42   10.42   0
  11  -2  11   22.83   10.86   0
  11  -2  12   19.49   11.37   0
  12  -6   5   68.99   12.12   0
  12  -5   7    9.73   11.36   0
  12  -4   9   99.65   13.44   0
  12  -3  12   55.28   14.55   0
  12  -3  13   37.85   13.76   0
  12  -3  14  584.21   23.59   0
  13  -7   6    1.42   12.64   0
  13  -6   8  282.10   17.95   0
   1  -6  -7  153.86    1.88   0
   1   3   7   39.08    3.30   0
   1   4  12    3.26    4.46   0
   6  -7  -5  145.96    6.61   0
   6  -6  -4  416.58    9.53   0
   7   2  13   20.59    7.96   0
   7   2  14    9.67    7.95   0
   7   2  16  117.43   10.87   0
   8   1  11  562.80   15.77   0
   9  -2   5    5.37    6.85   0
   9  -1   7 1616.25   24.48   0
   9   0  10  498.54   15.78   0
  10  -5   2  236.13   12.07   0
  10  -3   5   22.75    8.47   0
  10  -1  10  198.50   12.91   0
  11  -9  -1   39.09   10.93   0
  11  -8   0   57.83   11.33   0
  11  -5   4  272.19   13.94   0
  11  -2  10  352.26   16.35   0
  12 -11  -1   74.75   13.58   0
  12 -10   0   47.08   11.37   0
  12  -9   1  138.25   13.44   0
  12  -8   2  180.26   13.73   0
  12  -7   3   40.69   12.20   0
  12  -5   6  394.76   17.21   0
  12  -4   8   27.48   11.43   0
  12  -3  11  222.11   16.03   0
  13 -11   1   40.42   13.21   0
  13 -10   2   92.87   14.20   0
  13  -9   3   20.45   12.90   0
  13  -8   4   27.70   14.52   0
  13  -6   7  104.24   15.75   0
  13  -5   9   -8.63   14.46   0
  13  -5  10  159.41   16.22   0
  -4   3   9  178.09    5.60   0
   0   4  11   44.26    3.84   0
   2   4  13  113.40    7.11   0
   3  -8  -8   11.71    2.14   0
   3  -3  -3 1488.54   10.73   0
   4  -2  -1 1381.77   12.97   0
   4   1   4  417.40    8.56   0
   6  -8  -6  520.27   10.25   0
   6   2   9  645.69   14.42   0
   7   1   8   60.95    7.13   0
   7   2  12  715.93   16.72   0
   8  -9  -5  229.52    9.72   0
   8  -5  -1  261.32    9.84   0
   8  -2   3   11.07    6.04   0
   8  -1   5    3.88    6.20   0
   8   1  10 1542.38   23.59   0
   9  -8  -3  107.08    9.60   0
   9  -3   3  678.14   15.90   0
   9   1  15  134.45   13.07   0
   9   1  16   40.29   12.88   0
  10  -4   3   13.91    8.06   0
  10  -1   9  668.21   18.36   0
  10   0  13   36.64   11.59   0
  10   0  14  346.49   16.42   0
  10   0  15   10.43   10.94   0
  10   0  16   54.45   12.17   0
  11 -10  -2   -0.08   10.34   0
  11  -7   1    2.44    8.69   0
  11  -6   2    3.93   10.31   0
  11  -4   5   12.81    9.13   0
  11  -3   7   37.89    9.77   0
  11  -2   9   94.89   12.45   0
  11  -1  13  230.23   16.29   0
  11  -1  14    2.57   11.88   0
  11  -1  15  130.09   14.96   0
  11  -1  16  107.77   14.42   0
  11  -1  17  260.47   19.34   0
  12  -6   4   13.14   10.59   0
  12  -3  10   11.05   11.19   0
  13  -7   5   94.43   14.03   0
  13  -4  11    6.50   14.64   0
  -1  -9 -10    9.63    3.24   0
   1   4  11   71.47    4.97   0
   2   4  12  140.69    6.98   0
   3   3   8 7635.92   34.56   0
   5   3  11  123.28    7.78   0
   6   1   6  824.42   14.48   0
   6   3  14  799.76   17.71   0
   6   3  15    9.70    9.14   0
   7   0   5   18.96    5.74   0
   7   2  11  652.13   15.65   0
   8  -4   0  263.55    9.89   0
   9  -9  -4   63.86    8.81   0
   9   0   9 1708.00   25.87   0
   9   1  13   52.88    9.87   0
   9   1  14    0.67    9.28   0
   9   1  17  297.82   15.83   0
   9   1  18    5.84   13.00   0
  10  -8  -2  131.87   10.92   0
  10  -7  -1 1056.65   20.53   0
  10  -2   6   84.34    9.59   0
  10   0  12   54.30   10.53   0
  10   0  18    7.93   12.37   0
  10   0  19  148.54   17.71   0
  11  -5   3  750.74   19.32   0
  11  -1  12   17.30   11.07   0
  12  -5   5    4.66   10.36   0
  12  -4   7  183.30   14.02   0
  12  -2  13  167.40   15.82   0
  12  -2  14  368.94   19.34   0
  13 -10   1    5.41   12.88   0
  13  -9   2   26.39   14.09   0
  13  -8   3   44.26   14.32   0
  13  -6   6  224.20   16.28   0
  13  -5   8  -12.35   12.01   0
  -4   2   5    3.25    3.42   0
  -3   1   2  560.31    7.46   0
  -1   4  11   20.96    2.32   0
   1   1   2 1029.81    7.07   0
   3   1   3  208.04    5.52   0
   5  -7  -6  334.43    7.20   0
   5  -4  -3   70.07    4.82   0
   6   3  13  773.68   16.51   0
   6   3  17   26.86    9.21   0
   7   1   7   43.90    6.46   0
   8   2  13   -2.18    9.34   0
   8   2  14   -1.72    8.29   0
   8   2  15   19.72    9.11   0
   8   2  18    9.31   11.94   0
   9  -4   1   -0.45    6.47   0
   9   0   8 3689.07   36.20   0
   9   1  12   32.51    9.19   0
  10  -9  -3   22.93    9.04   0
  10  -5   1   54.65    9.94   0
  10  -3   4   64.66    9.03   0
  10  -1   8  829.85   19.63   0
  10   0  11  367.56   15.47   0
  11  -4   4 1089.87   23.06   0
  11  -3   6  259.91   13.63   0
  11  -1  11  380.86   16.63   0
  12 -10  -1   39.73   11.98   0
  12  -9   0   12.01   10.18   0
  12  -8   1   19.54   10.28   0
  12  -7   2  233.69   14.19   0
  12  -2  11   19.82   12.99   0
  12  -2  12    5.54   12.08   0
  13 -11   0   23.85   12.42   0
  13  -7   4    0.30   11.78   0
  13  -5   7   67.14   13.61   0
  13  -4   9  104.47   15.46   0
  13  -3  12   17.58   14.81   0
  -2  -2  -3 2690.88   14.98   0
  -1  -2  -3  830.96    6.46   0
   2   3   7  288.82    6.50   0
   2   4  11    5.14    4.80   0
   4   4  15  280.34   11.72   0
   6  -9  -7 1257.91   14.29   0
   6   2   8 1432.47   19.34   0
   6   3  12 1364.11   20.62   0
   8   0   6  872.70   17.00   0
   8   2  12   19.69    9.51   0
   9  -3   2 1597.77   22.99   0
   9   1  11    4.44    8.37   0
  10   0  10  326.39   14.30   0
  11  -9  -2   23.30   10.12   0
  11  -8  -1  122.62   11.84   0
  11  -7   0   57.37    9.55   0
  11  -6   1    1.84    9.82   0
  11  -1  10  134.24   12.48   0
  11   0  16   30.18   13.66   0
  11   0  17    6.93   14.54   0
  12  -5   4  442.91   18.23   0
  12  -4   6  415.60   17.36   0
  12  -3   8   71.33   11.94   0
  12  -2  10  175.41   15.25   0
  12  -1  15  355.13   20.46   0
  13  -6   5   -4.65   11.63   0
  13  -3  11  132.26   15.16   0
  14  -7   6    8.06   14.25   0
  -2   0   0    2.16    1.47   0
  -1  -8  -9  524.60    7.95   0
   4   4  13   29.77    6.97   0
   4   4  14   87.60    8.22   0
   5  -8  -7  879.40   10.40   0
   5  -3  -2 2047.58   17.17   0
   6   3  11  189.46    9.42   0
   7   2   9  334.80   11.46   0
   7   3  14   57.34   10.23   0
   7   3  15  214.23   12.78   0
   7   3  17   28.80   10.70   0
   8   1   8  862.13   17.44   0
   8   2  11   89.93   10.09   0
   9  -1   5  470.73   13.81   0
   9   1  10 2570.63   31.29   0
  10  -2   5    5.36    7.84   0
  10   1  14  158.36   13.03   0
  10   1  15    9.18   10.98   0
  10   1  16   75.27   12.82   0
  10   1  17    5.79   11.34   0
  10   1  18  172.55   16.59   0
  11 -10  -3   22.91   10.50   0
  11  -3   5  132.50   11.51   0
  11  -2   7  190.74   12.40   0
  11  -1   9  359.32   16.27   0
  11   0  13   50.31   11.95   0
  11   0  14  700.92   21.79   0
  12  -3   7  759.62   21.38   0
  12  -1  14  125.40   15.20   0
  13 -10   0  122.83   15.52   0
  13  -9   1   78.76   12.84   0
  13  -8   2   10.27   11.16   0
  13  -7   3   -8.52   12.13   0
  13  -5   6  305.31   16.80   0
  13  -4   8   12.55   12.10   0
  13  -3  10  -11.19   11.78   0
  14 -11   1   37.67   14.91   0
  14 -10   2   58.21   14.44   0
  14  -9   3   -1.74   13.13   0
  14  -8   4    2.95   14.75   0
  14  -6   7    8.92   14.03   0
  -5   2   7  495.81   10.18   0
   1   4  10  595.87    8.65   0
   3   4  11  106.09    6.71   0
   5   3   9   90.47    6.69   0
   7   0   4 1005.23   16.26   0
   7   1   6  352.65   10.85   0
   7   3  13 1282.56   21.49   0
   8  -6  -3  146.06    8.57   0
   8  -5  -2   43.17    7.12   0
   9  -7  -3    7.96    7.20   0
   9  -2   3  615.19   15.00   0
   9   2  15   -4.05    9.33   0
   9   2  16  214.10   13.84   0
   9   2  18  140.90   14.83   0
  10  -3   3   70.93    8.99   0
  10   0   9  105.79   10.65   0
  10   1  12  100.09   12.21   0
  10   1  13  110.97   11.87   0
  10   1  19   94.23   14.65   0
  11  -4   3   12.90    8.76   0
  11   0  12   12.44   10.74   0
  12  -9  -1    1.33   10.85   0
  12  -8   0    5.80    9.69   0
  12  -7   1   44.27   10.37   0
  12  -6   2   24.17   11.01   0
  12  -4   5  104.08   12.18   0
  12  -2   9  538.69   19.30   0
  12  -1  12   15.67   11.75   0
  13  -6   4   17.62   11.68   0
  13  -4   7  606.71   20.69   0
  13  -3   9   10.21   13.02   0
  13  -2  12    8.06   13.94   0
  14  -7   5   90.57   14.56   0
  -4   1   3  868.74   10.98   0
   0   4  10  453.86    6.15   0
   2   4  10  149.34    5.96   0
   3   3   7  216.40    6.43   0
   4  -5  -5  328.38    6.01   0
   4   1   3 1117.60   12.87   0
   4   2   5   -1.46    3.44   0
   5   0   2  696.70   11.25   0
   5   4  14  332.10   12.14   0
   5   4  15   70.71    8.06   0
   5   4  16    9.87    7.36   0
   6   2   7    7.52    5.16   0
   6   3  10 2021.21   23.59   0
   7  -1   2    4.31    4.94   0
   7   2   8  716.65   15.48   0
   7   3  12  206.02   10.55   0
   8  -7  -4  466.90   11.49   0
   8  -4  -1    0.55    5.31   0
   8   1   7  429.67   12.73   0
   8   2  10 1012.69   19.31   0
   9  -8  -4  399.37   12.61   0
   9   1   9  299.98   12.90   0
  10  -8  -3    8.30    8.36   0
  10  -7  -2    4.29    8.43   0
  10  -1   6    7.58    7.45   0
  10   1  11  287.53   14.69   0
  11  -2   6    5.75    8.82   0
  11  -1   8   11.51    9.37   0
  11   0  11 1025.51   23.45   0
  12 -10  -2    9.08    9.94   0
  12  -5   3  273.21   14.47   0
  12  -3   6    7.69   10.00   0
  12  -2   8  193.02   13.63   0
  12  -1  11  216.17   14.93   0
  13  -5   5  193.15   14.63   0
  13  -2  11  178.13   15.51   0
  14  -9   2  180.36   17.52   0
  14  -8   3  105.96   16.09   0
  14  -6   6  112.35   15.16   0
  -4   2   6   93.72    5.06   0
  -3  -4  -5   84.86    4.61   0
  -2  -7  -8  111.93    5.10   0
  -2  -3  -4  339.66    6.02   0
  -1  -7  -8  212.01    5.19   0
   2   1   2 6202.67   21.81   0
   2   2   4  406.36    6.39   0
   4  -4  -4  270.20    5.68   0
   7   3  11  307.64   11.61   0
   8  -8  -5  105.01    7.65   0
   8  -3   0    3.30    5.39   0
   8  -1   3    6.94    5.73   0
   8   3  14   35.79   10.18   0
   8   3  15  122.52   11.07   0
   8   3  16  806.74   19.87   0
   8   3  17   12.32    9.74   0
   9  -1   4  837.42   17.04   0
   9   0   6   -3.76    6.61   0
   9   2  12  116.05   10.63   0
  10  -9  -4  152.49   10.49   0
  10  -2   4  356.80   13.31   0
  11  -8  -2   15.82    9.48   0
  11  -3   4  389.89   14.82   0
  11   0  10   79.97   11.17   0
  11   1  14  650.52   21.36   0
  11   1  15  115.11   13.67   0
  11   1  16  456.64   19.31   0
  11   1  17   23.46   12.63   0
  11   1  18  272.57   18.95   0
  12  -1  10    5.30   10.66   0
  12   0  14 1036.55   26.14   0
  12   0  15   60.54   13.88   0
  12   0  16    2.82   12.88   0
  13  -9   0    1.63   12.20   0
  13  -8   1   24.53   11.36   0
  13  -7   2   47.03   11.37   0
  13  -6   3   71.53   13.92   0
  13  -4   6    2.67   11.51   0
  13  -3   8   59.25   12.68   0
  13  -2  10  114.25   14.95   0
  14 -10   1    2.65   12.58   0
  14  -7   4  106.95   14.64   0
  14  -6   5  195.87   17.58   0
  14  -5   7   56.20   13.98   0
  -5   2   8  284.89    8.78   0
  -3   2   5    2.44    2.52   0
   1   3   6 1718.11   11.51   0
   4   0   1 1709.51   15.03   0
   4   3   7 2825.49   22.47   0
   5   4  12  508.68   12.54   0
   6  -5  -4  491.88    9.66   0
   6   3   9    7.49    5.66   0
   6   4  14   19.27    8.56   0
   6   4  16   57.44    8.64   0
   7  -3  -1   33.07    5.28   0
   7   1   5  110.34    7.27   0
   8   2   9  810.33   17.10   0
   8   3  13  271.82   12.55   0
   9   1   8 1433.96   23.01   0
   9   2  11  427.66   14.80   0
  10  -3   2  121.48    9.60   0
  10   0   7   11.68    9.09   0
  10   1  10  377.95   14.73   0
  10   2  14   17.62   11.60   0
  10   2  15   68.42   11.46   0
  10   2  16   26.97   11.51   0
  10   2  17   18.37   11.40   0
  10   2  18  142.70   15.69   0
  11  -9  -3  186.75   12.14   0
  11  -4   2    3.78    9.63   0
  11  -2   5  209.98   12.21   0
  11  -1   7   19.96    9.17   0
  11   0   9  165.96   13.03   0
  11   1  13   -3.44   10.32   0
  12  -7   0   51.26   11.58   0
  12  -3   5  679.13   20.00   0
  12  -2   7  306.26   15.21   0
  12  -1   9  435.81   17.21   0
  12   0  12   67.34   13.65   0
  13 -10  -1   -3.52   11.32   0
  13  -5   4   36.58   11.78   0
  13  -3   7  549.18   20.85   0
  13  -1  13   27.05   13.58   0
  14  -5   6   -1.25   13.76   0
  14  -4   8   71.66   13.97   0
  -2  -6  -7  602.43    8.91   0
  -2  -4  -5   80.38    3.82   0
  -1  -3  -4   14.57    1.75   0
   0   3   6  606.09    5.24   0
   2   3   6  494.33    7.67   0
   3   2   4   30.47    3.70   0
   5  -1   0    7.66    3.43   0
   5   4  11  485.34   12.57   0
   6  -6  -5  604.67   10.24   0
   6   2   6   46.83    5.68   0
   6   4  13 3538.84   32.49   0
   7   2   7  424.80   11.70   0
   8  -2   1    3.66    5.51   0
   8   0   4  338.45   10.98   0
   8   1   6    1.64    5.87   0
   8   3  12  863.97   18.76   0
   9  -2   2    1.04    6.21   0
   9   3  16  201.19   14.53   0
   9   3  17   49.07   12.40   0
  10   2  13   42.30   10.24   0
  11   1  12  617.98   19.30   0
  12  -9  -2    0.21   10.52   0
  12  -8  -1    1.99    9.06   0
  12  -6   1  253.14   13.55   0
  12  -5   2  367.62   15.26   0
  12   0  11  624.31   20.74   0
  13  -4   5  222.88   14.98   0
  13  -2   9  134.47   13.71   0
  13  -1  12   18.70   12.65   0
  14  -9   1  113.57   15.69   0
  14  -8   2   -2.99   11.84   0
  14  -7   3  156.06   16.53   0
  14  -3   9  189.62   17.57   0
  -3   3   9   -1.53    2.72   0
  -1  -6  -7  331.00    5.66   0
   1   4   9    6.90    3.11   0
   2   4   9  105.71    5.12   0
   3  -1  -1 1103.91    9.79   0
   4  -7  -7    1.82    2.51   0
   6  -7  -6 1740.97   16.06   0
   7   4  15   31.94    8.54   0
   7   4  16  118.42   10.75   0
   7   4  17  334.74   15.02   0
   8   2   8   35.63    7.04   0
   8   3  11  269.37   11.65   0
   9   0   5 2062.20   25.80   0
   9   1   7    7.58    6.81   0
   9   3  14    3.44    8.68   0
   9   3  18   18.39   10.87   0
  10  -2   3 1069.71   19.97   0
  11  -1   6   29.78    8.98   0
  11   1  11  118.96   11.95   0
  12  -4   3  140.19   11.92   0
  12  -2   6  161.40   12.57   0
  12   1  16  331.16   18.05   0
  13  -9  -1   17.14   12.16   0
  13  -8   0    5.22   11.85   0
  13  -7   1   11.12   10.41   0
  13  -6   2    7.82   11.95   0
  13  -3   6  614.31   20.75   0
  13  -2   8  543.30   19.43   0
  13  -1  11   40.75   12.66   0
  14  -6   4   17.91   12.12   0
  14  -5   5  389.39   19.31   0
  14  -4   7  176.17   15.77   0
  -1  -5  -6    5.85    2.09   0
   3   1   2  688.35    8.79   0
   3   3   6 3517.66   21.75   0
   5   4  10  980.70   15.95   0
   6   3   8  934.39   15.67   0
   7  -1   1 1368.70   17.82   0
   7   3   9   25.15    6.61   0
   8  -1   2    7.82    5.44   0
   9  -5  -2   13.75    6.05   0
   9  -4  -1   26.81    7.42   0
   9  -1   3 1142.06   19.00   0
   9   2   9 2378.39   28.98   0
   9   3  13   54.22    9.48   0
  10  -6  -2   28.99    7.08   0
  10  -5  -1   24.96    7.14   0
  10  -1   4  164.52   11.28   0
  10   0   6  108.19    9.52   0
  10   1   8  302.52   12.96   0
  11  -7  -2  481.87   15.38   0
  11  -6  -1    6.24    9.10   0
  11  -5   0  638.07   17.25   0
  11   1  10  211.67   12.85   0
  11   2  14   55.72   12.73   0
  11   2  15  810.37   22.10   0
  11   2  16  159.80   14.46   0
  11   2  17  121.61   14.05   0
  11   2  18    4.65   12.55   0
  12  -3   4  322.54   14.78   0
  12   0  10  770.99   21.31   0
  12   1  13  244.07   17.12   0
  12   1  14  179.30   15.17   0
  13  -5   3   69.71   11.83   0
  13  -1  10   63.61   12.57   0
  13   0  13  158.27   15.27   0
  14  -4   6  416.02   19.83   0
  14  -3   8  169.18   15.38   0
  -3   0   1    5.19    2.29   0
   4   5  15   20.19    7.07   0
   7   2   6   49.18    6.19   0
   7   4  12  822.03   17.56   0
   8  -6  -4  292.02    9.80   0
   8  -5  -3  200.41    8.17   0
   8   1   5  984.37   17.12   0
   8   2   7  141.25    9.40   0
   8   3  10  116.15    9.24   0
   8   4  15  559.56   17.28   0
   8   4  16   16.38    9.22   0
   8   4  17 1084.22   22.64   0
   9  -3   0   31.54    6.61   0
   9   3  12   57.03    9.33   0
  10  -8  -4   85.71    9.18   0
  10   2  10    2.75    9.89   0
  10   3  15    4.33   11.40   0
  10   3  16    2.46   10.51   0
  10   3  17   -0.88   10.71   0
  10   3  18  142.36   15.14   0
  11  -8  -3    2.68    9.04   0
  11  -4   1  743.57   17.74   0
  11   2  13   57.73   11.13   0
  12  -7  -1   39.66   11.25   0
  12  -6   0   19.61   10.45   0
  12  -5   1  165.00   12.86   0
  12  -2   5  559.09   18.39   0
  12  -1   7    7.91    9.42   0
  12   1  12  473.10   18.34   0
  13  -4   4  172.67   13.69   0
  13  -2   7   25.12   11.23   0
  13   0  12    6.35   12.02   0
  14  -9   0   27.52   13.77   0
  14  -8   1  187.10   15.20   0
  14  -7   2  133.67   14.08   0
  14  -6   3   12.76   11.57   0
  -4   1   4  202.88    6.15   0
  -4   2   7   17.43    4.10   0
  -2  -1  -1    4.82    1.65   0
   0   4   9 1194.29    8.52   0
   2   0   0   -0.08    1.43   0
   4   3   6 2049.31   18.38   0
   5   0   1   13.22    3.60   0
   5   5  15  983.85   18.11   0
   6  -8  -7  566.36    9.28   0
   6   2   5   99.71    6.37   0
   7   3   8  470.15   12.86   0
   8  -3  -1   12.11    5.33   0
   8   0   3  206.86    8.89   0
   8   4  14  196.22   11.49   0
   9  -8  -5   74.04    7.77   0
   9  -2   1  173.81    9.73   0
   9   0   4  469.34   13.07   0
   9   1   6  441.14   13.25   0
   9   2   8    9.69    7.40   0
   9   3  11  832.01   18.62   0
  10   1   7    3.32    8.50   0
  10   3  14   48.39   10.42   0
  11  -3   2   43.83    8.82   0
  11  -1   5    1.03    8.07   0
  11   1   9  192.27   12.21   0
  11   2  12  783.15   20.57   0
  12  -8  -2  149.93   11.46   0
  12   1  11    5.70   10.29   0
  13  -7   0   10.92   11.23   0
  13  -6   1   82.51   12.78   0
  13  -3   5   90.30   12.40   0
  13   0  11  138.42   14.05   0
  14  -5   4   86.57   13.12   0
  14  -4   5   17.08   13.65   0
  14  -3   7    0.97   12.04   0
  14  -2   9   49.59   13.07   0
   5  -3  -3  729.90   10.02   0
   5   4   9   -0.59    4.85   0
   5   5  14   43.69    7.98   0
   6   3   7   41.68    5.65   0
   6   5  16   11.76    8.67   0
   7   0   2 1822.00   20.12   0
   8   3   9   41.47    7.36   0
   8   4  13   27.52    8.25   0
   9   4  16  118.37   13.02   0
   9   4  17  673.43   20.09   0
   9   4  18   57.53   13.06   0
  10   0   5 1016.49   19.55   0
  10   2   9 1606.05   25.17   0
  10   3  13    0.29    9.05   0
  11   2  11  136.65   11.91   0
  12  -1   6  366.16   15.20   0
  12   2  14   66.53   13.71   0
  12   2  15 1161.05   26.60   0
  12   2  16    5.39   12.24   0
  13  -8  -1   43.93   10.36   0
  13  -4   3  151.42   13.93   0
  13  -2   6  283.11   15.12   0
  13  -1   8  229.96   14.81   0
  13   0  10  393.74   17.49   0
  13   1  14   48.16   13.82   0
  14  -2   8  241.82   16.00   0
  14  -1  10   71.26   14.31   0
   2   4   8 1418.40   13.23   0
   3   4   8 2636.02   19.84   0
   3   5  12   87.83    6.41   0
   5  -6  -6  266.84    5.93   0
   6   5  14 1945.28   25.05   0
   8   2   6  487.03   12.72   0
   8   4  12  105.52    9.42   0
   9  -1   2 1023.62   17.57   0
   9   3  10  721.16   17.27   0
   9   4  14   13.74    8.64   0
  10  -1   3  220.18   10.71   0
  10   3  12  248.55   13.00   0
  11  -1   4  143.57   11.55   0
  11   0   6    4.87    8.04   0
  11   3  15  128.33   13.00   0
  11   3  16  191.79   14.63   0
  11   3  18  110.90   14.22   0
  11   3  19   48.13   13.92   0
  12  -2   4  210.05   12.48   0
  12   1  10  367.95   16.22   0
  12   2  13  259.16   15.49   0
  13  -3   4   55.05   10.97   0
  13   1  12  120.31   15.41   0
  13   1  13   47.93   12.95   0
  14  -8   0    7.45   12.49   0
  14  -7   1   18.43   11.65   0
  14  -6   2   71.76   12.59   0
  14  -5   3   31.84   13.21   0
  14  -3   6  680.87   21.68   0
  -3  -3  -3  443.99    7.74   0
   2   5  12   87.00    5.67   0
   5  -2  -2  128.17    4.93   0
   5   1   2  538.36    9.90   0
   6   4   9  387.08   10.84   0
   6   5  13  280.07   11.64   0
   7   2   5  340.42   10.13   0
   7   3   7  247.68    9.37   0
   7   4  10  422.78   12.30   0
   7   5  15   17.21    8.83   0
   7   5  16    7.16    8.05   0
   8   3   8  300.51   11.03   0
   8   4  11    5.50    7.10   0
   9   1   5  339.76   11.68   0
   9   2   7    0.22    6.36   0
   9   4  13  297.93   13.06   0
  10  -6  -3  191.93   10.42   0
  10  -5  -2   27.11    6.70   0
  10  -4  -1   53.20    7.53   0
  10  -3   0   17.56    8.02   0
  10   2   8   -5.96    7.40   0
  10   3  11  152.63   11.44   0
  10   4  16   69.43   12.75   0
  10   4  17    7.62   12.11   0
  10   4  18  153.44   14.91   0
  11  -7  -3  242.03   11.85   0
  11  -6  -2   73.74    8.67   0
  11  -5  -1  350.59   12.79   0
  11  -4   0   -5.64    7.22   0
  11  -3   1  540.66   15.88   0
  11   2  10   89.54   10.44   0
  11   3  13  366.51   16.32   0
  11   3  14    6.37   10.29   0
  12  -6  -1  222.23   12.87   0
  12  -5   0   23.57    8.50   0
  12  -4   1   99.70   11.23   0
  12  -1   5   11.70    9.92   0
  12   0   7  157.16   11.90   0
  12   1   9   81.52   11.11   0
  13  -2   5  128.16   13.40   0
  13  -1   7  379.05   16.56   0
  13   0   9  244.23   14.98   0
  14  -4   4   11.52   11.60   0
  14  -2   7  659.34   21.23   0
  14  -1   9   71.33   12.67   0
  14   0  11  136.61   15.82   0
  -4   2   8  142.03    5.69   0
  -3  -4  -4 1215.63   12.78   0
  -3   2   6   -0.81    2.43   0
   1   4   8  149.18    4.20   0
   3   5  11   27.56    5.03   0
   6   3   6   12.12    4.73   0
   7   1   3  510.21   11.45   0
   7   5  14 1531.37   22.86   0
   8   0   2  339.43   10.62   0
   8   5  17 1014.03   22.13   0
   9   3   9   53.45    8.30   0
   9   4  12  145.70   10.53   0
  10  -7  -4  441.50   12.96   0
  10  -2   1    3.41    7.62   0
  10   0   4  425.53   13.39   0
  10   3  10  618.32   17.43   0
  10   4  15   60.13   10.57   0
  11  -2   2  282.18   12.80   0
  11   0   5  391.71   14.05   0
  11   1   7    3.33    8.27   0
  11   2   9   52.15   10.49   0
  11   3  12  102.88   12.09   0
  12  -3   2  127.75   10.66   0
  12   2  11  901.11   23.02   0
  12   3  16  749.45   22.99   0
  12   3  17  597.64   22.26   0
  13  -7  -1   27.03   10.80   0
  13  -6   0   84.53   10.80   0
  13  -5   1   11.94    9.31   0
  13  -4   2  309.91   15.60   0
  13   0   8  145.36   13.89   0
  13   1  11   45.16   12.00   0
  13   2  14  301.24   17.93   0
  14  -3   5  105.92   13.20   0
  14  -1   8   22.41   12.77   0
  15  -6   3   33.04   13.04   0
   2   3   5  923.02    9.45   0
   3   2   3 1503.34   12.91   0
   3   3   5    3.64    2.62   0
   4   0   0  589.06    8.43   0
   4   3   5   73.35    5.08   0
   5   5  11  872.64   15.15   0
   7   5  13    3.51    6.85   0
   8   4  10  906.63   17.58   0
   8   5  15  240.25   12.10   0
   9  -2   0  469.89   12.14   0
   9   2   6  605.03   14.56   0
  10   4  14   34.16    9.76   0
  12  -2   3  149.64   11.08   0
  12   0   6    3.72    8.49   0
  12   1   8  270.06   13.66   0
  12   3  14  132.69   14.26   0
  12   3  15  116.55   13.43   0
  13  -3   3  693.78   19.08   0
  13  -1   6    6.76    9.96   0
  13   1  10    8.81   10.74   0
  13   2  13   40.64   12.27   0
  14  -7   0   56.32   12.85   0
  14  -6   1   -3.90   10.18   0
  14  -5   2  136.35   12.92   0
  14  -4   3   13.43   12.38   0
  14  -2   6    6.78   11.03   0
  14   0  10    0.69   11.21   0
  -4   1   5  508.50    8.71   0
  -2  -2  -2 2411.68   13.46   0
   2   5  11   99.29    5.11   0
   4   2   3  857.84   10.94   0
   6  -5  -5 1962.88   16.24   0
   6  -3  -3  837.13   11.43   0
   6   5  11 1062.26   17.64   0
   7   0   1   24.17    4.79   0
   7   5  12  623.69   14.74   0
   8  -5  -4   81.78    6.66   0
   8   2   5    0.77    5.30   0
   9  -7  -5    4.54    5.95   0
   9  -1   1  567.96   13.21   0
   9   1   4  157.13    8.67   0
   9   3   8  288.94   11.63   0
   9   4  11   -2.61    7.42   0
   9   5  16  814.37   20.60   0
  10   1   5  248.66   11.11   0
  10   2   7   -1.91    6.98   0
  10   3   9   -3.15    7.53   0
  11  -1   3   18.65    7.87   0
  11   1   6  277.00   12.36   0
  11   2   8    7.65    7.98   0
  11   4  16  233.47   14.73   0
  11   4  17   75.76   12.48   0
  11   4  18   14.27   11.67   0
  12  -1   4  570.45   16.60   0
  12   2  10   44.13   10.71   0
  12   3  13  432.16   17.37   0
  13  -2   4  184.31   12.80   0
  13   0   7    8.75   10.76   0
  13   1   9   34.95   11.85   0
  13   2  12  119.80   13.46   0
  14  -3   4   34.10   11.23   0
  14  -1   7  147.95   13.66   0
  14   0   9   66.59   12.32   0
  15  -7   1    8.12   13.04   0
  15  -6   2   91.24   14.17   0
  15  -5   3  312.65   17.98   0
   3   4   7 3655.92   22.21   0
   4   4   7 5626.42   30.16   0
   7   2   4   29.48    5.31   0
   7   3   6  761.70   14.18   0
   8  -2  -1  245.25    8.59   0
   8   1   3  315.68    9.99   0
   8   4   9  857.80   16.72   0
   9   4  10 1342.70   21.84   0
   9   5  15   13.90    9.17   0
  10   0   3  697.50   15.68   0
  10   4  12  144.41   11.04   0
  11   0   4   11.53    7.60   0
  11   3  10    6.00    8.37   0
  11   4  14   14.62   10.13   0
  12   1   7    8.00    9.04   0
  12   3  12   45.78   11.08   0
  13  -1   5   29.59    9.91   0
  14  -2   5   17.26   10.57   0
  14   1  11   -0.75   11.30   0
  15  -4   4  101.68   13.31   0
  -4  10  -4  114.07    5.39   0
  -2   4  -3 2779.22   13.47   0
  -2   5  -4 2181.61   14.15   0
  -1   9  -7    1.79    4.81   0
   0   1  -2 1575.17    8.47   0
   0   5  -6    4.91    3.89   0
   0   7  -7  247.81    7.87   0
   0  10  -8   12.92    5.14   0
   0  11  -8   36.34    6.65   0
   0  15  -8   44.47    9.01   0
   1   8  -8  689.38   12.73   0
   2   3  -6 3069.51   21.05   0
   2  11  -9   48.75    7.22   0
   2  13  -9  120.98    9.71   0
   3   6  -8  579.27   12.21   0
   3   9  -9  102.76    7.85   0
   3  10  -9   38.16    8.02   0
   4   0  -4  978.77   10.84   0
   4   2  -6   30.80    3.99   0
   4   8  -9   55.88    6.97   0
   5   3  -7   -0.58    4.09   0
   6   3  -7  207.30    7.99   0
   7   5  -8  278.10   10.60   0
   7   8  -9    4.23    7.51   0
   8   2  -6   69.33    7.00   0
   9   0  -4   75.26    6.34   0
   9   1  -5   28.61    5.92   0
   9   6  -8   -4.44    7.58   0
  10   7  -8    2.07    8.67   0
  11   2  -5  130.06    8.64   0
  12   3  -5   81.22    9.61   0
  13   4  -5  103.92   11.29   0
  -4   8  -3  154.40    4.20   0
  -2   1   3   12.33    1.95   0
  -2   9  -6   16.12    4.52   0
  -1   0   3 2767.40   13.75   0
  -1   5  -5  133.49    4.75   0
  -1  10  -7   -1.28    4.96   0
   0  -1   4  785.19    8.42   0
   0  12  -8   -1.44    5.69   0
   0  13  -8   22.52    6.51   0
   0  14  -8   56.58    7.80   0
   1   4  -6 4006.04   23.78   0
   1   6  -7   29.50    4.80   0
   1   9  -8   32.61    6.44   0
   1  17  -8   13.75    8.92   0
   2   1  -4  590.58    7.88   0
   2   5  -7    1.95    4.19   0
   2   7  -8  340.22    9.55   0
   3   4  -7  103.70    5.59   0
   3  11  -9   14.61    7.01   0
   3  13  -9   12.69    7.91   0
   3  14  -9   48.96    9.32   0
   4   6  -8  141.85    8.05   0
   5   2  -6  331.96    8.33   0
   6  -4   6  222.16    5.24   0
   6  -1  -3   78.71    4.43   0
   6   2  -6    3.59    4.88   0
   6  10  -9   -0.71    9.09   0
   7   2  -6   52.66    5.48   0
   7   9  -9   11.78    8.15   0
   8   1  -5    3.53    5.15   0
   8   4  -7   38.31    7.57   0
   9  -3   1  471.13    6.42   0
   9   7  -8   32.93    8.90   0
  11   0  -3  126.39    7.01   0
  11   1  -4   31.38    6.02   0
  11   6  -7    8.17    8.67   0
  12   2  -4    1.38    7.32   0
  12   5  -6   -1.63    8.47   0
  -6   8   2   40.01    2.42   0
  -5   5   4  993.74   10.72   0
  -3   4  -1  135.46    1.89   0
  -2  10  -6    5.59    4.67   0
  -1  11  -7   16.75    5.81   0
  -1  15  -7  100.07    9.26   0
   0   8  -7    2.52    4.81   0
   1   1  -3  217.02    4.29   0
   1  10  -8  224.54    8.89   0
   1  15  -8    1.54    8.46   0
   1  16  -8   -1.02    7.79   0
   2   8  -8  158.45    7.70   0
   3  -3   5    6.05    2.61   0
   3   7  -8  123.95    7.22   0
   4   4  -7   72.76    5.44   0
   4  11  -9   13.63    7.63   0
   4  12  -9    3.90    7.93   0
   4  13  -9   61.60    9.61   0
   5  -2  -1 2246.88   12.07   0
   5   1  -5   16.13    3.58   0
   5   6  -8    2.08    5.57   0
   5  10  -9   -1.45    7.43   0
   5  12  -9  115.03   10.78   0
   6  -3   1 1030.00    5.96   0
   6   1  -5   61.11    5.42   0
   7  -4   4   13.77    1.24   0
   7   1  -5   89.46    5.68   0
   7   4  -7  386.22   11.10   0
   7   6  -8   26.54    6.92   0
   8   0  -4  342.39    8.51   0
   8   7  -8    2.71    7.35   0
   9  -2  -1  234.97    6.25   0
   9   5  -7   -7.86    7.69   0
  10  -1  -2  687.36   11.42   0
  10   2  -5    2.82    5.52   0
  10   6  -7    5.45    8.82   0
  11   7  -7   98.29   11.24   0
  12   1  -3    2.42    6.75   0
  12   6  -6   28.85   10.55   0
  13   3  -4  208.69   11.38   0
  13   5  -5    3.84    9.69   0
  -6   7   4   11.89    3.65   0
  -5  10  -2    6.91    2.79   0
  -3   6  -3  880.24    8.30   0
  -2  11  -6   -2.69    4.79   0
  -1   4  -4   24.82    2.42   0
  -1  12  -7   -0.87    4.99   0
  -1  13  -7   56.19    6.74   0
  -1  14  -7   90.74    7.91   0
   0  -1   3 1152.50    8.78   0
   1  -2   5   89.48    4.29   0
   1   2  -4   38.65    2.91   0
   1   7  -7   21.49    5.11   0
   1  11  -8    5.90    5.54   0
   1  12  -8  104.14    8.08   0
   1  14  -8   20.75    7.53   0
   2   9  -8   14.07    5.53   0
   2  16  -8   48.27    9.60   0
   3  -3   4 1458.99   10.11   0
   3   0  -3 1741.41   12.52   0
   3   5  -7   80.81    5.43   0
   4   7  -8  237.51    9.23   0
   6   4  -7  807.64   14.33   0
   6   7  -8   11.98    7.11   0
   8  -3   1  207.65    4.09   0
   8  -2  -1  219.07    5.69   0
   9   9  -8    2.85    9.22   0
  10   0  -3 1020.86   14.76   0
  10   1  -4   -0.21    4.92   0
  10   4  -6   65.17    8.00   0
  11   5  -6    0.05    7.75   0
  12   4  -5   71.88    9.01   0
  -4   7  -2  269.43    4.35   0
  -3   2   3  812.16    8.11   0
  -3   8  -4  251.44    6.11   0
  -3  11  -5   33.42    5.04   0
  -3  12  -5  166.36    7.54   0
  -2  12  -6   38.22    6.01   0
  -2  13  -6   20.49    6.48   0
  -2  14  -6   21.70    6.60   0
  -1   8  -6   23.08    4.01   0
   0   2  -3 1551.34   10.48   0
   0   3  -4  627.88    7.88   0
   0   6  -6 1153.34   13.42   0
   0   9  -7  250.16    8.18   0
   0  16  -7   15.79    7.76   0
   2   4  -6  623.43   10.19   0
   2   6  -7   93.10    5.66   0
   2  10  -8  303.36   10.27   0
   2  11  -8   -0.50    5.96   0
   2  12  -8  307.76   12.04   0
   2  13  -8   60.46    8.92   0
   2  14  -8   34.25    8.27   0
   2  15  -8   23.81    8.46   0
   3   1  -4 1466.52   12.98   0
   3  15  -8   -0.67    9.60   0
   4  -1  -2   49.33    2.83   0
   4   3  -6    3.36    3.57   0
   6  -2  -1 1026.85    9.12   0
   7  -3   1  274.68    4.03   0
   7  -2  -1   61.10    3.63   0
   7   3  -6  140.95    7.93   0
   8  10  -8    2.97    9.81   0
   9   2  -5    2.84    5.05   0
   9   6  -7   74.12    8.76   0
  11  -1  -1   29.96    5.14   0
  11   2  -4  127.68    8.91   0
  11   6  -6   65.22   10.57   0
  12   3  -4  251.72   11.89   0
  12   7  -6    3.19    9.07   0
  13   4  -4   70.19   10.37   0
  13   6  -5   47.50   10.20   0
  -4   9  -3  150.11    4.86   0
  -3   5  -2  520.31    5.20   0
  -3  13  -5  237.23    8.85   0
  -2   1   2 1304.01    8.32   0
  -2   6  -4 3134.79   17.91   0
   0  10  -7   60.67    5.87   0
   0  11  -7    4.77    5.85   0
   0  12  -7  292.36   10.43   0
   0  13  -7  126.68    8.94   0
   0  14  -7    4.61    7.32   0
   0  15  -7   13.96    6.92   0
   1  -2   4  114.70    3.61   0
   1   8  -7  186.88    7.41   0
   1  17  -7    6.18    8.46   0
   3   6  -7    1.84    4.18   0
   3  10  -8  136.30    8.81   0
   3  11  -8   54.42    8.50   0
   3  12  -8   28.77    8.06   0
   3  13  -8    0.60    8.26   0
   3  14  -8   43.87    8.81   0
   4   9  -8    1.28    5.93   0
   5  -4   6    0.61    2.81   0
   5   3  -6   23.22    4.38   0
   5   5  -7  482.58   11.35   0
   5   9  -8    7.00    6.64   0
   6   3  -6  176.11    7.26   0
   6   5  -7  354.13   10.64   0
   7  11  -8    0.63    9.24   0
   8   2  -5  159.97    7.45   0
   9   0  -3  860.12   13.07   0
   9   1  -4    3.95    4.40   0
   9   7  -7   62.28    9.09   0
  10  -2   0  364.34    7.44   0
  10   3  -5   63.70    7.36   0
  10   5  -6    2.16    7.07   0
  10   8  -7  116.59   11.37   0
  11   0  -2    1.78    5.35   0
  11   1  -3   -0.30    5.89   0
  11   4  -5    7.47    8.18   0
  12   5  -5   16.93    8.43   0
  -5   6   1    6.37    1.24   0
  -1   0   2 1027.01    7.06   0
  -1   9  -6   52.13    4.80   0
   0   7  -6  538.34    9.81   0
   1   9  -7  694.15   12.77   0
   1  16  -7    0.86    7.66   0
   2   7  -7   62.27    5.43   0
   3   4  -6   91.57    5.18   0
   4  11  -8  227.95   11.23   0
   4  12  -8   10.38    7.91   0
   4  13  -8   -3.58    7.99   0
   4  14  -8   15.18    8.80   0
   5   2  -5  494.07    9.69   0
   5  10  -8  154.36   10.04   0
   5  12  -8    0.09    8.23   0
   5  13  -8   66.48   10.10   0
   6   2  -5  206.95    7.51   0
   6   6  -7   28.40    7.00   0
   6  10  -8   70.68    9.15   0
   6  12  -8    3.27    8.70   0
   7   6  -7  613.84   14.38   0
   8   1  -4  944.52   14.04   0
   8   4  -6    5.85    5.90   0
   8   7  -7   18.05    8.57   0
   9   5  -6    6.48    7.47   0
   9   8  -7   21.26    8.82   0
  11   7  -6    2.44    8.62   0
  12   1  -2   57.55    7.23   0
  12   2  -3    1.33    6.19   0
  12   6  -5   24.67   10.21   0
  13   3  -3    9.27    7.32   0
  13   5  -4   40.56    9.13   0
  -6   7   3  103.63    3.89   0
  -4   6  -1 1379.26    6.52   0
  -2   9  -5  165.85    6.40   0
  -1  10  -6   32.70    4.72   0
  -1  11  -6   53.66    6.07   0
  -1  14  -6   12.51    6.80   0
  -1  15  -6   12.23    7.29   0
   1   6  -6 1980.46   17.97   0
   1  10  -7  194.00    8.21   0
   1  11  -7  139.46    8.56   0
   1  13  -7   -4.59    7.11   0
   1  14  -7  148.52   10.27   0
   1  15  -7  172.62   10.67   0
   2   0  -2  134.74    3.17   0
   2   5  -6  152.77    6.00   0
   2   8  -7  335.36    9.40   0
   2  16  -7   20.16    9.81   0
   3   7  -7   93.84    6.26   0
   4   0  -3   69.94    3.40   0
   4   4  -6   43.53    4.64   0
   5  -4   5   93.18    3.31   0
   5  -1  -2  131.45    4.14   0
   6  -4   4  125.01    2.50   0
   6   4  -6   44.71    6.30   0
   7  -1  -2  132.68    5.07   0
   7   1  -4 1667.46   17.25   0
   7   4  -6   42.78    6.13   0
   7   7  -7   69.54    8.06   0
   9   3  -5   -0.45    5.41   0
   9   9  -7   16.09    9.12   0
  10  -1  -1   14.00    4.33   0
  10   4  -5  119.31    9.42   0
  11   3  -4    1.26    6.31   0
  11   5  -5   -5.48    7.09   0
  12   4  -4  279.97   12.15   0
  12   7  -5    9.82   10.37   0
  13   6  -4   57.24   11.19   0
  -4   4   1  403.19    3.71   0
  -3   2   2 3557.51   14.22   0
  -2  10  -5  214.16    7.26   0
  -1   5  -4  658.17    8.55   0
  -1  12  -6    2.98    4.80   0
  -1  13  -6   -2.16    5.32   0
   0   8  -6  147.01    6.23   0
   1  12  -7  288.20   10.24   0
   2  -3   5 1245.75   11.70   0
   2   1  -3  210.70    4.57   0
   2   9  -7  544.03   12.06   0
   2  14  -7  312.15   13.44   0
   2  15  -7   48.66    8.85   0
   3  -3   3   17.25    1.68   0
   3   3  -5  524.22    9.11   0
   3   5  -6   66.64    5.38   0
   3   8  -7    2.16    5.06   0
   3  16  -7   14.02    9.26   0
   4   7  -7  710.71   13.72   0
   5   7  -7   -0.35    5.56   0
   6   1  -4  583.75    9.95   0
   7   8  -7  108.60    9.21   0
   8   3  -5    9.97    5.31   0
   8   5  -6  133.10    8.80   0
   8   9  -7    4.53    7.86   0
   9  -2   0  499.31    8.02   0
   9   2  -4   83.68    7.06   0
   9   6  -6   15.59    7.20   0
  10   0  -2   38.77    5.80   0
  10   7  -6    1.36    8.24   0
  10   8  -6   82.79   11.72   0
  13   4  -3  108.05   10.73   0
  14   6  -3   12.68   10.87   0
  -2   5  -3  917.42    8.54   0
  -2   7  -4  495.83    7.99   0
  -2  11  -5  191.36    7.54   0
  -2  14  -5   20.78    6.36   0
   0  -1   2 1961.23    9.37   0
   0   9  -6   53.10    5.09   0
   0  15  -6   75.54    8.88   0
   0  16  -6    2.69    7.04   0
   1  -2   3  134.44    3.19   0
   1   3  -4  396.17    6.79   0
   1   7  -6  734.60   11.74   0
   1  17  -6   28.30    9.85   0
   2  10  -7  218.19    8.95   0
   2  11  -7    3.32    5.76   0
   2  13  -7   43.51    7.63   0
   3   9  -7  284.55    9.81   0
   3  14  -7   91.09   10.16   0
   3  15  -7    8.00    8.26   0
   4  -4   6 1389.53   12.89   0
   4   8  -7    6.99    5.46   0
   4  15  -7   46.72    9.99   0
   6   5  -6  302.60   10.49   0
   6   8  -7    0.38    6.15   0
   6   9  -7   24.69    8.15   0
   7   3  -5   83.36    6.07   0
   7   5  -6  811.59   15.22   0
   7  12  -7   13.26   10.46   0
   8   6  -6   30.23    7.84   0
   9   4  -5    4.67    5.89   0
   9   7  -6    5.84    8.67   0
  10   3  -4  174.45    9.54   0
  10   5  -5   10.77    6.93   0
  10   9  -6  221.29   13.54   0
  11  -1   0  206.88    7.70   0
  11   2  -3    8.94    5.63   0
  11   6  -5   -0.66    7.86   0
  12   3  -3   46.31    7.50   0
  12   5  -4    1.57    7.80   0
  13   7  -4   15.46    9.76   0
  -6   6   4  509.78    8.44   0
  -5   5   2   33.04    2.35   0
  -5   9  -1 2343.95   11.36   0
  -3  11  -4  214.17    7.10   0
  -2   0   4  376.48    6.76   0
  -2  12  -5   18.53    4.63   0
  -2  13  -5    6.91    4.73   0
  -1   8  -5  114.57    5.72   0
   0   4  -4    4.72    2.32   0
   0  10  -6    1.58    4.30   0
   0  11  -6    5.51    5.61   0
   0  13  -6   38.90    7.19   0
   0  14  -6  318.04   11.91   0
   1   8  -6   33.82    5.41   0
   1  16  -6  156.15   11.41   0
   2   4  -5  115.08    5.01   0
   3  10  -7  264.14   10.05   0
   3  11  -7   22.77    6.86   0
   3  12  -7   54.50    7.83   0
   3  13  -7    8.22    7.29   0
   4   9  -7  201.19    9.31   0
   4  10  -7  159.67    9.20   0
   4  11  -7   69.67    8.80   0
   4  12  -7  292.13   12.81   0
   4  13  -7   56.52    9.11   0
   4  14  -7   -4.25    8.12   0
   5   3  -5   17.47    4.02   0
   5   5  -6   17.25    4.84   0
   5   9  -7   37.73    6.85   0
   5  10  -7    1.50    6.90   0
   5  11  -7   56.07    9.09   0
   5  12  -7  273.69   13.44   0
   5  13  -7  115.43   11.09   0
   5  14  -7    8.78    9.03   0
   6   3  -5   38.49    4.86   0
   6  10  -7    0.99    7.15   0
   6  11  -7   13.18    8.15   0
   6  13  -7   76.84   10.57   0
   7   6  -6  282.80   11.41   0
   8   2  -4  250.23    8.31   0
   9   0  -2  741.63   11.78   0
   9   1  -3  334.23    9.11   0
   9   8  -6   44.96    9.07   0
  11   0  -1   33.00    5.68   0
  11   1  -2  253.30    8.93   0
  11   7  -5    2.53    8.36   0
  12   2  -2  251.20   10.90   0
  12   6  -4   84.44   10.80   0
  13   3  -2   76.58    8.49   0
  13   5  -3  166.37   11.31   0
  -4   8  -2  125.42    3.72   0
  -3  12  -4   53.76    5.43   0
  -3  13  -4   10.53    5.26   0
   0  12  -6   34.55    5.78   0
   1   2  -3  182.97    4.42   0
   1  15  -6   -0.31    8.23   0
   2  -3   4 1340.35   10.62   0
   2   7  -6   32.23    4.63   0
   2  17  -6    1.64    8.38   0
   3   6  -6   16.88    4.26   0
   4  -4   5  424.14    6.69   0
   5   6  -6  139.89    8.20   0
   6   6  -6 1622.78   20.53   0
   7   2  -4 1056.53   14.59   0
   8  -2   0   90.57    3.80   0
   8   7  -6  114.10    9.10   0
   9   3  -4   14.89    6.21   0
   9   5  -5   14.56    6.51   0
   9  10  -6    0.33    8.94   0
  10  -2   1    2.95    3.50   0
  10   6  -5    7.56    7.28   0
  11   3  -3   66.25    8.06   0
  11   8  -5   -2.21    8.83   0
  12   1  -1  104.23    7.90   0
  12   4  -3    1.42    8.11   0
  12   7  -4    4.20   10.08   0
  -2   4  -2   11.36    1.75   0
  -1   4  -3   88.54    3.10   0
  -1   6  -4  483.46    7.87   0
  -1   9  -5    2.63    3.58   0
  -1  15  -5    8.64    6.88   0
   0   7  -5  320.03    7.84   0
   0  17  -5   34.45    9.33   0
   1  10  -6   99.46    7.14   0
   1  13  -6  262.15   11.03   0
   1  14  -6  138.42    9.22   0
   2   8  -6  224.63    7.89   0
   2  15  -6  120.00   10.99   0
   2  16  -6  220.33   12.15   0
   3   0  -2   52.34    2.78   0
   3   1  -3  138.47    4.20   0
   3   4  -5  334.91    7.79   0
   3   7  -6  245.50    8.14   0
   3  16  -6   87.85   11.16   0
   5   2  -4   38.45    4.47   0
   6   2  -4  667.12   11.01   0
   6   7  -6  124.06    8.97   0
   7   4  -5   36.17    5.53   0
   7   7  -6   63.90    7.61   0
   8   8  -6   88.54    8.89   0
   8   9  -6    3.87    7.96   0
   9   6  -5   20.73    7.97   0
  10   7  -5   28.44    8.37   0
  12   8  -4   68.28   11.36   0
  13   4  -2    0.29    8.33   0
  13   6  -3    2.99    8.59   0
  14   6  -2   18.26   10.92   0
  -1  10  -5   20.71    4.28   0
  -1  11  -5   69.22    6.22   0
  -1  12  -5   15.43    5.53   0
  -1  13  -5   15.93    6.32   0
  -1  14  -5   -0.21    5.38   0
   0   3  -3  333.28    5.35   0
   0  16  -5  102.65    9.60   0
   1  11  -6   81.58    6.64   0
   1  12  -6   -0.97    5.36   0
   1  18  -5   58.91    9.93   0
   2   5  -5  905.86   12.01   0
   2   9  -6  157.07    7.47   0
   2  14  -6   60.67    9.14   0
   3  15  -6   43.81   10.04   0
   4   4  -5    7.62    3.69   0
   4   7  -6   32.73    5.53   0
   4  15  -6    0.49    9.78   0
   4  16  -6   96.34   11.48   0
   5  -2   0   89.38    2.65   0
   5   4  -5   17.98    4.24   0
   5  15  -6   14.19   11.02   0
   6   4  -5   13.07    4.58   0
   6   8  -6   76.15    8.37   0
   7  -2   0  480.74    6.47   0
   7   1  -3 2093.51   18.51   0
   7   8  -6  123.25    8.90   0
   7   9  -6    1.74    7.03   0
   7  13  -6    2.70   10.47   0
   8  -1  -1    0.83    3.27   0
   8   3  -4  112.34    6.84   0
   8   5  -5  212.99    9.41   0
   8  11  -6   36.84    9.48   0
   9   2  -3   14.47    5.63   0
  10   0  -1  625.03   11.27   0
  10   1  -2  590.95   11.72   0
  10   8  -5   12.50    8.75   0
  10   9  -5   -4.39    9.74   0
  11   2  -2  364.57   11.42   0
  11   6  -4    6.50    7.49   0
  12   3  -2   72.97    8.63   0
  12   5  -3  112.32    9.82   0
  13   7  -3   88.12   10.75   0
  -4   3   2 9828.33   24.57   0
  -2   0   3 1558.48   11.54   0
  -2   6  -3   92.82    3.69   0
   0  -2   4  543.16    7.62   0
   0   5  -4  789.88    9.69   0
   0   8  -5  776.73   11.60   0
   0  15  -5   87.12    8.91   0
   1   4  -4  995.24   10.87   0
   1  17  -5    0.68    8.76   0
   2  11  -6   11.77    5.71   0
   2  12  -6   30.92    6.51   0
   2  13  -6   27.33    7.01   0
   2  18  -5   21.04    9.52   0
   3   5  -5   90.88    5.17   0
   3   9  -6    0.74    5.13   0
   3  13  -6    4.71    8.00   0
   3  14  -6    7.26    7.73   0
   4   8  -6   34.35    5.88   0
   4  14  -6   41.76   10.32   0
   5   8  -6   -0.49    5.42   0
   5   9  -6   12.93    7.15   0
   5  14  -6  118.16   11.27   0
   6  -2   0  797.68    7.34   0
   6   9  -6  271.60   11.06   0
   6  10  -6   14.64    8.03   0
   6  12  -6   42.46   10.29   0
   6  13  -6   17.79    9.17   0
   7   5  -5   51.76    6.28   0
   7  11  -6  192.11   11.84   0
   7  12  -6   14.93    8.97   0
   8   6  -5  441.34   12.64   0
   9   4  -4    1.37    5.60   0
   9   7  -5   45.57    8.08   0
   9   8  -5   22.53    9.31   0
  10   3  -3   19.98    6.74   0
  10   5  -4   36.10    7.13   0
  10  10  -5  116.33   11.64   0
  12   6  -3   90.06   11.04   0
  13   5  -2   37.66    9.72   0
  13   8  -3   29.37   10.41   0
  14   7  -2   23.57    9.99   0
  -6   6   3  101.74    4.03   0
  -3   1   3  402.25    6.31   0
  -3   6  -2 1331.41    9.18   0
  -2  14  -4    1.25    5.93   0
  -1  -1   3  248.58    4.79   0
   0   9  -5  283.67    7.95   0
   0  14  -5   27.18    7.30   0
   1   7  -5 1913.85   17.74   0
   1  16  -5   99.83   10.23   0
   2   6  -5    9.40    3.68   0
   3  10  -6    9.44    5.70   0
   3  11  -6  391.25   11.81   0
   3  12  -6  109.35    8.52   0
   4  -1  -1 3257.00   14.17   0
   4   0  -2  485.58    6.71   0
   4   5  -5    8.09    3.97   0
   4  10  -6   87.73    7.82   0
   4  11  -6  239.07   10.75   0
   4  12  -6   33.22    7.80   0
   4  13  -6   40.46    8.52   0
   5   5  -5   26.09    4.71   0
   5  10  -6  100.97    8.60   0
   5  12  -6    6.91    7.49   0
   5  13  -6  111.16   10.29   0
   6   0  -2  554.96    8.54   0
   6   3  -4  378.57    9.36   0
   6  11  -6  217.47   11.61   0
   7  -1  -1   21.34    2.83   0
   8  -3   2  311.06    4.40   0
   9   1  -2   24.02    5.45   0
   9   9  -5   -1.93    8.33   0
   9  10  -5    4.47    9.56   0
  10   6  -4    1.53    6.96   0
  11   1  -1   60.24    5.86   0
  11   8  -4   17.71    9.17   0
  11   9  -4   -3.69   10.06   0
  12   2  -1    4.06    5.67   0
  12   4  -2    1.32    7.91   0
  -3   9  -3   41.80    3.72   0
  -2   1   1  918.09    5.52   0
  -1   3  -2    6.48    1.31   0
  -1  16  -4   47.61    8.10   0
   0   2  -2    0.55    1.33   0
   0  10  -5    0.45    4.14   0
   0  11  -5   28.20    5.72   0
   0  12  -5    5.32    5.76   0
   0  13  -5   18.90    5.50   0
   1   8  -5 3326.18   24.33   0
   1  15  -5  302.82   12.62   0
   2  16  -5   67.11   10.43   0
   3  -4   5 5860.06   24.62   0
   3   6  -5    4.44    4.53   0
   3  17  -5   11.79    9.14   0
   4  -4   4 2267.54   12.09   0
   4   3  -4  793.57   11.11   0
   5  -1  -1 1887.19   12.10   0
   5   3  -4  374.13    8.46   0
   6  -1  -1  156.88    4.51   0
   6   6  -5  155.75    7.99   0
   7   7  -5  509.94   14.26   0
   8   4  -4  332.77   10.10   0
[truncated: 755,593 more chars]
