# Supplementary material for: Pure Molecular Inorganic Rings: Mixed Group 14/15 Metallacycles
Source: Angew Chem Int Ed Engl. 2025 Nov 22;65(4):e20366. doi: 10.1002/anie.202520366 (PMC12828447; doi:10.1002/anie.202520366)
Supplement: Supplementary file 2 — Supporting information [file ANIE-65-e20366-s002.zip › 8.cif]

data_sm102-reduced
_audit_creation_date               2024-09-03
_audit_creation_method
;
Olex2 1.5
(compiled 2024.02.16 svn.r378c4104 for OlexSys, GUI svn.r6928)
;
_shelx_SHELXL_version_number       '2019/2'
_audit_contact_author_address      ?
_audit_contact_author_email        ?
_audit_contact_author_name         ''
_audit_contact_author_phone        ?
_publ_contact_author_id_orcid      ?
_publ_section_references
;
D. Kratzert, I. Krossing, (2018), J. Appl. Cryst. 51, 928-934.

Dolomanov, O.V., Bourhis, L.J., Gildea, R.J, Howard, J.A.K. & Puschmann, H.
 (2009), J. Appl. Cryst. 42, 339-341.

Kratzert, D., Holstein, J.J. & Krossing, I. (2015). J. Appl. Cryst. 48, 933-938.

Sheldrick, G.M. (2015). Acta Cryst. A71, 3-8.

Sheldrick, G.M. (2015). Acta Cryst. C71, 3-8.
;
_chemical_name_common              ?
_chemical_name_systematic          ?
_chemical_formula_moiety          
 'C82 H118 Ge4 Mo2 N8 O4 Sb4, 4(C4 H8 O), 1[C4H8O]'
_chemical_formula_sum              'C102 H158 Ge4 Mo2 N8 O9 Sb4'
_chemical_formula_weight           2609.59
_chemical_melting_point            ?
loop_
  _atom_type_symbol
  _atom_type_description
  _atom_type_scat_dispersion_real
  _atom_type_scat_dispersion_imag
  _atom_type_scat_source
 'C' 'C' 0.0033 0.0016 'International Tables Vol C Tables 4.2.6.8 and 6.1.1.4'
 'H' 'H' 0.0000 0.0000 'International Tables Vol C Tables 4.2.6.8 and 6.1.1.4'
 'Ge' 'Ge' 0.1547 1.8001 'International Tables Vol C Tables 4.2.6.8 and 6.1.1.4'
 'Mo' 'Mo' -1.6832 0.6857
 'International Tables Vol C Tables 4.2.6.8 and 6.1.1.4'
 'N' 'N' 0.0061 0.0033 'International Tables Vol C Tables 4.2.6.8 and 6.1.1.4'
 'O' 'O' 0.0106 0.0060 'International Tables Vol C Tables 4.2.6.8 and 6.1.1.4'
 'Sb' 'Sb' -0.5866 1.5461
 'International Tables Vol C Tables 4.2.6.8 and 6.1.1.4'

_shelx_space_group_comment
;
The symmetry employed for this shelxl refinement is uniquely defined
by the following loop, which should always be used as a source of
symmetry information in preference to the above space-group names.
They are only intended as comments.
;
_space_group_crystal_system        'triclinic'
_space_group_IT_number             2
_space_group_name_H-M_alt          'P -1'
_space_group_name_Hall             '-P 1'
loop_
  _space_group_symop_operation_xyz
 'x, y, z'
 '-x, -y, -z'

_cell_length_a                     13.000(3)
_cell_length_b                     15.880(3)
_cell_length_c                     15.960(3)
_cell_angle_alpha                  110.70(3)
_cell_angle_beta                   112.40(3)
_cell_angle_gamma                  94.10(3)
_cell_volume                       2767.4(12)
_cell_formula_units_Z              1
_cell_measurement_reflns_used      39192
_cell_measurement_temperature      110
_cell_measurement_theta_max        28.88
_cell_measurement_theta_min        1.74
_shelx_estimated_absorpt_T_max     0.846
_shelx_estimated_absorpt_T_min     0.500
_exptl_absorpt_coefficient_mu      2.303
_exptl_absorpt_correction_T_max    1.0000
_exptl_absorpt_correction_T_min    0.4492
_exptl_absorpt_correction_type     multi-scan
_exptl_absorpt_process_details
;
STOE LANA, absorption correction by scaling of reflection intensities.
J. Koziskova, F. Hahn, J. Richter, J. Kozisek, "Comparison of different
absorption corrections on the model structure of tetrakis(\m~2~-acetato)-
diaqua-di-copper(II)", Acta Chimica Slovaca, vol. 9, no. 2, 2016, pp. 136 - 140.
;
_exptl_absorpt_special_details     ?
_exptl_crystal_colour              red
_exptl_crystal_colour_primary      red
_exptl_crystal_density_diffrn      1.566
_exptl_crystal_density_meas        ?
_exptl_crystal_density_method      'not measured'
_exptl_crystal_description         fragment
_exptl_crystal_F_000               1314
_exptl_crystal_size_max            0.35
_exptl_crystal_size_mid            0.206
_exptl_crystal_size_min            0.075
_exptl_transmission_factor_max     ?
_exptl_transmission_factor_min     ?
_diffrn_reflns_av_R_equivalents    0.0219
_diffrn_reflns_av_unetI/netI       0.0360
_diffrn_reflns_Laue_measured_fraction_full  0.993
_diffrn_reflns_Laue_measured_fraction_max  0.862
_diffrn_reflns_limit_h_max         17
_diffrn_reflns_limit_h_min         -16
_diffrn_reflns_limit_k_max         20
_diffrn_reflns_limit_k_min         -21
_diffrn_reflns_limit_l_max         13
_diffrn_reflns_limit_l_min         -21
_diffrn_reflns_number              30918
_diffrn_reflns_point_group_measured_fraction_full  0.993
_diffrn_reflns_point_group_measured_fraction_max  0.862
_diffrn_reflns_theta_full          25.242
_diffrn_reflns_theta_max           28.969
_diffrn_reflns_theta_min           1.743
_diffrn_ambient_temperature        110
_diffrn_detector                   'EIGER2 1M CDTE'
_diffrn_detector_area_resol_mean   13.33
_diffrn_measured_fraction_theta_full  0.993
_diffrn_measured_fraction_theta_max  0.862
_diffrn_measurement_details
;
 735 frames, detector distance = 60 mm
;
_diffrn_measurement_device         'Eulerian 4-circle diffractometer'
_diffrn_measurement_device_type    'STOE STADIVARI'
_diffrn_measurement_method         'rotation method, \w scans'
_diffrn_radiation_collimation      '1.2 0.6 mm diameter'
_diffrn_radiation_monochromator    'Graded multilayer mirror'
_diffrn_radiation_polarisn_norm    270
_diffrn_radiation_probe            x-ray
_diffrn_radiation_type             'Mo K\a'
_diffrn_radiation_wavelength       0.71073
_diffrn_source                     Axo_Mo
_diffrn_source_current             0.830
_diffrn_source_power               0.050
_diffrn_source_voltage             60
_reflns_Friedel_coverage           0.000
_reflns_Friedel_fraction_full      .
_reflns_Friedel_fraction_max       .
_reflns_number_gt                  9993
_reflns_number_total               12643
_reflns_special_details
;
 Reflections were merged by SHELXL according to the crystal
 class for the calculation of statistics and refinement.
 
 Structure factors included contributions from the .fab file.
 
 _reflns_Friedel_fraction is defined as the number of unique
 Friedel pairs measured divided by the number that would be
 possible theoretically, ignoring centric projections and
 systematic absences.
;
_reflns_threshold_expression       'I > 2\s(I)'
_computing_cell_refinement         'X-Area Recipe 1.33.0.0 (STOE, 2015)'
_computing_data_collection         'X-Area Pilatus3_SV 1.31.150.0 (STOE, 2018)'
_computing_data_reduction
;
X-Area Integrate 1.73.1.0 (STOE, 2018)
X-Area LANA 1.73.2.0 (STOE, 2018)
;
_computing_molecular_graphics      'Olex2 1.5 (Dolomanov et al., 2009)'
_computing_publication_material    'Olex2 1.5 (Dolomanov et al., 2009)'
_computing_structure_refinement    'SHELXL 2019/2 (Sheldrick, 2015)'
_computing_structure_solution      'SHELXT 2018/2 (Sheldrick, 2018)'
_refine_diff_density_max           0.666
_refine_diff_density_min           -0.731
_refine_diff_density_rms           0.079
_refine_ls_extinction_coef         .
_refine_ls_extinction_method       none
_refine_ls_goodness_of_fit_ref     0.965
_refine_ls_hydrogen_treatment      constr
_refine_ls_matrix_type             full
_refine_ls_number_parameters       574
_refine_ls_number_reflns           12643
_refine_ls_number_restraints       0
_refine_ls_R_factor_all            0.0337
_refine_ls_R_factor_gt             0.0234
_refine_ls_restrained_S_all        0.965
_refine_ls_shift/su_max            0.002
_refine_ls_shift/su_mean           0.000
_refine_ls_structure_factor_coef   Fsqd
_refine_ls_weighting_details      
 'w=1/[\s^2^(Fo^2^)+(0.0277P)^2^] where P=(Fo^2^+2Fc^2^)/3'
_refine_ls_weighting_scheme        calc
_refine_ls_wR_factor_gt            0.0508
_refine_ls_wR_factor_ref           0.0521
_refine_special_details            ?
_olex2_refinement_description
;
1. Fixed Uiso
 At 1.2 times of:
  All C(H) groups, All C(H,H) groups
 At 1.5 times of:
  All C(H,H,H) groups
2.a Secondary CH2 refined with riding coordinates:
 C016(H6,H), C01A(H7,HA), C01J(H8,HH), C01M(H9,HM), C01N(H10,HN), C01O(H11,HO),
  C01P(H12,HP), C01Q(H13,HQ)
2.b Aromatic/amide H refined with riding coordinates:
 C00D(H00D), C00E(H00E), C00G(H00G), C00H(H00H), C00U(H00U), C00W(H00W),
 C00Y(H00Y), C00Z(H00Z), C012(H012), C014(H014), C019(H019), C01B(H01S),
 C01H(H2), C01I(H3)
2.c Idealised Me refined as rotating group:
 C00S(H00A,H00B,H00C), C00V(H00F,H00I,H00J), C010(H01A,H01B,H01C), C011(H01D,
 H01E,H01F), C013(H01G,H01H,H01I), C015(H01J,H01K,H01L), C017(H01M,H01N,H01O),
 C018(H01P,H01Q,H01R), C01C(H01T,H01U,H01V), C01D(H01W,H01X,H01Y), C01E(H01Z,HB,
 HC), C01F(H01,HD,HE), C01G(H1,HF,HG), C01K(H4,HI,HJ), C01L(H5,HK,HL)
;
_atom_sites_solution_hydrogens     geom
_atom_sites_solution_primary       dual
_atom_sites_solution_secondary     ?
loop_
  _atom_site_label
  _atom_site_type_symbol
  _atom_site_fract_x
  _atom_site_fract_y
  _atom_site_fract_z
  _atom_site_U_iso_or_equiv
  _atom_site_adp_type
  _atom_site_occupancy
  _atom_site_site_symmetry_order
  _atom_site_calc_flag
  _atom_site_refinement_flags_posn
  _atom_site_refinement_flags_adp
  _atom_site_refinement_flags_occupancy
  _atom_site_disorder_assembly
  _atom_site_disorder_group
 Sb01 Sb 0.52954(2) 0.07229(2) 0.59371(2) 0.01802(4) Uani 1 1 d . . . . .
 Sb02 Sb 0.63338(2) 0.19072(2) 0.53652(2) 0.01755(4) Uani 1 1 d . . . . .
 Mo03 Mo 0.27952(2) -0.01911(2) 0.28840(2) 0.01636(5) Uani 1 1 d . . . . .
 Ge04 Ge 0.45600(2) 0.11289(2) 0.35721(2) 0.01609(5) Uani 1 1 d . . . . .
 Ge05 Ge 0.58693(2) 0.35929(2) 0.61099(2) 0.02066(6) Uani 1 1 d . . . . .
 O006 O 0.27355(14) 0.01547(12) 0.10651(12) 0.0296(4) Uani 1 1 d . . . . .
 O007 O 0.29647(15) -0.20613(12) 0.14718(13) 0.0356(4) Uani 1 1 d . . . . .
 N008 N 0.53203(15) 0.11142(13) 0.26897(13) 0.0187(4) Uani 1 1 d . . . . .
 N009 N 0.43421(15) 0.21245(13) 0.30547(13) 0.0186(4) Uani 1 1 d . . . . .
 N00A N 0.55157(16) 0.36049(14) 0.72357(14) 0.0219(4) Uani 1 1 d . . . . .
 N00B N 0.72041(16) 0.41752(13) 0.74521(14) 0.0223(4) Uani 1 1 d . . . . .
 O00C O 0.10355(19) 0.22336(16) 0.67072(15) 0.0530(6) Uani 1 1 d . . . . .
 C00D C 0.20886(19) -0.01092(17) 0.40742(17) 0.0222(5) Uani 1 1 d . . . . .
 H00D H 0.252902 -0.016080 0.467693 0.027 Uiso 1 1 calc R U . . .
 C00E C 0.20539(19) 0.07229(16) 0.39398(16) 0.0218(5) Uani 1 1 d . . . . .
 H00E H 0.247153 0.132811 0.443238 0.026 Uiso 1 1 calc R U . . .
 C00F C 0.08305(18) -0.04894(16) 0.24403(16) 0.0192(5) Uani 1 1 d . . . . .
 C00G C 0.13547(18) -0.08519(16) 0.31569(16) 0.0211(5) Uani 1 1 d . . . . .
 H00G H 0.123117 -0.148889 0.303748 0.025 Uiso 1 1 calc R U . . .
 C00H C 0.12815(19) 0.04911(17) 0.29350(17) 0.0225(5) Uani 1 1 d . . . . .
 H00H H 0.109562 0.091840 0.264032 0.027 Uiso 1 1 calc R U . . .
 C00I C 0.49406(18) 0.18304(15) 0.25375(15) 0.0183(5) Uani 1 1 d . . . . .
 C00J C 0.27834(19) 0.00485(16) 0.17636(17) 0.0218(5) Uani 1 1 d . . . . .
 O00K O -0.09701(19) 0.34647(16) 0.19056(17) 0.0578(6) Uani 1 1 d . . . . .
 C00L C 0.69035(19) 0.46941(16) 0.90011(16) 0.0212(5) Uani 1 1 d . . . . .
 C00M C 0.44282(19) 0.35014(17) 0.73280(17) 0.0235(5) Uani 1 1 d . . . . .
 C00N C 0.5165(2) 0.22387(16) 0.18958(17) 0.0225(5) Uani 1 1 d . . . . .
 C00O C 0.65500(19) 0.41401(16) 0.79184(16) 0.0207(5) Uani 1 1 d . . . . .
 C00P C 0.61581(19) 0.06473(16) 0.24120(16) 0.0218(5) Uani 1 1 d . . . . .
 C00Q C 0.29296(19) -0.13660(17) 0.20227(17) 0.0231(5) Uani 1 1 d . . . . .
 C00R C 0.8455(2) 0.44746(17) 0.78460(18) 0.0260(5) Uani 1 1 d . . . . .
 C00S C 0.7357(2) 0.13014(19) 0.30213(19) 0.0331(6) Uani 1 1 d . . . . .
 H00A H 0.753635 0.154729 0.373021 0.050 Uiso 1 1 calc R U . . .
 H00B H 0.737651 0.181484 0.281832 0.050 Uiso 1 1 calc R U . . .
 H00C H 0.792279 0.096009 0.290458 0.050 Uiso 1 1 calc R U . . .
 C00T C 0.3604(2) 0.27912(16) 0.30009(17) 0.0226(5) Uani 1 1 d . . . . .
 C00U C 0.6818(2) 0.56137(17) 0.93137(17) 0.0250(5) Uani 1 1 d . . . . .
 H00U H 0.649754 0.586429 0.883888 0.030 Uiso 1 1 calc R U . . .
 C00V C 0.3548(2) 0.27931(18) 0.63181(18) 0.0316(6) Uani 1 1 d . . . . .
 H00F H 0.380902 0.221908 0.614353 0.047 Uiso 1 1 calc R U . . .
 H00I H 0.345245 0.303788 0.581590 0.047 Uiso 1 1 calc R U . . .
 H00J H 0.281363 0.266461 0.634247 0.047 Uiso 1 1 calc R U . . .
 C00W C 0.73676(19) 0.43266(17) 0.96937(17) 0.0237(5) Uani 1 1 d . . . . .
 H00W H 0.742354 0.369944 0.948310 0.028 Uiso 1 1 calc R U . . .
 C00X C -0.01751(19) -0.10049(17) 0.14163(17) 0.0246(5) Uani 1 1 d . . . . .
 C00Y C 0.6097(2) 0.29736(17) 0.23016(19) 0.0274(5) Uani 1 1 d . . . . .
 H00Y H 0.658472 0.322856 0.299505 0.033 Uiso 1 1 calc R U . . .
 C00Z C 0.7203(2) 0.61626(17) 1.03217(18) 0.0286(6) Uani 1 1 d . . . . .
 H00Z H 0.714112 0.678813 1.053613 0.034 Uiso 1 1 calc R U . . .
 C010 C 0.6175(2) -0.01858(18) 0.2674(2) 0.0324(6) Uani 1 1 d . . . . .
 H01A H 0.674284 -0.050281 0.252210 0.049 Uiso 1 1 calc R U . . .
 H01B H 0.541583 -0.061387 0.228406 0.049 Uiso 1 1 calc R U . . .
 H01C H 0.637739 0.002263 0.338488 0.049 Uiso 1 1 calc R U . . .
 C011 C 0.3122(2) 0.28566(17) 0.37516(17) 0.0256(5) Uani 1 1 d . . . . .
 H01D H 0.375351 0.307806 0.441916 0.038 Uiso 1 1 calc R U . . .
 H01E H 0.267970 0.224318 0.357475 0.038 Uiso 1 1 calc R U . . .
 H01F H 0.262200 0.329039 0.374264 0.038 Uiso 1 1 calc R U . . .
 C012 C 0.7677(2) 0.57988(18) 1.10140(18) 0.0292(6) Uani 1 1 d . . . . .
 H012 H 0.795065 0.617775 1.170351 0.035 Uiso 1 1 calc R U . . .
 C013 C 0.4527(2) 0.3122(2) 0.81073(19) 0.0343(6) Uani 1 1 d . . . . .
 H01G H 0.376505 0.294645 0.806603 0.051 Uiso 1 1 calc R U . . .
 H01H H 0.502747 0.360019 0.877277 0.051 Uiso 1 1 calc R U . . .
 H01I H 0.485076 0.257718 0.798193 0.051 Uiso 1 1 calc R U . . .
 C014 C 0.4453(2) 0.18720(18) 0.08774(18) 0.0272(5) Uani 1 1 d . . . . .
 H014 H 0.381232 0.136535 0.058884 0.033 Uiso 1 1 calc R U . . .
 C015 C 0.8998(2) 0.37445(19) 0.8152(2) 0.0356(6) Uani 1 1 d . . . . .
 H01J H 0.982030 0.389567 0.833745 0.053 Uiso 1 1 calc R U . . .
 H01K H 0.863922 0.313372 0.759261 0.053 Uiso 1 1 calc R U . . .
 H01L H 0.888162 0.373565 0.872039 0.053 Uiso 1 1 calc R U . . .
 C016 C -0.0026(2) 0.1230(2) 0.4998(2) 0.0467(8) Uani 1 1 d . . . . .
 H6 H 0.014479 0.083350 0.445434 0.056 Uiso 1 1 calc R U . . .
 H H -0.082142 0.097803 0.485897 0.056 Uiso 1 1 calc R U . . .
 C017 C 0.8987(2) 0.54304(17) 0.87237(19) 0.0325(6) Uani 1 1 d . . . . .
 H01M H 0.895487 0.539046 0.931256 0.049 Uiso 1 1 calc R U . . .
 H01N H 0.855846 0.587642 0.855585 0.049 Uiso 1 1 calc R U . . .
 H01O H 0.978672 0.563483 0.886348 0.049 Uiso 1 1 calc R U . . .
 C018 C 0.4058(2) 0.44198(18) 0.7568(2) 0.0353(6) Uani 1 1 d . . . . .
 H01P H 0.409189 0.468485 0.710780 0.053 Uiso 1 1 calc R U . . .
 H01Q H 0.457298 0.485346 0.825273 0.053 Uiso 1 1 calc R U . . .
 H01R H 0.327214 0.430807 0.749839 0.053 Uiso 1 1 calc R U . . .
 C019 C 0.7752(2) 0.48889(18) 1.07042(17) 0.0269(5) Uani 1 1 d . . . . .
 H019 H 0.806804 0.464062 1.118199 0.032 Uiso 1 1 calc R U . . .
 C01A C 0.0824(3) 0.1297(2) 0.6000(2) 0.0458(7) Uani 1 1 d . . . . .
 H7 H 0.050135 0.084946 0.619116 0.055 Uiso 1 1 calc R U . . .
 HA H 0.154417 0.115953 0.597314 0.055 Uiso 1 1 calc R U . . .
 C01B C 0.4682(2) 0.22490(19) 0.02881(19) 0.0326(6) Uani 1 1 d . . . . .
 H01S H 0.419443 0.200072 -0.040498 0.039 Uiso 1 1 calc R U . . .
 C01C C 0.8671(2) 0.4526(2) 0.69898(19) 0.0365(6) Uani 1 1 d . . . . .
 H01T H 0.949633 0.472089 0.720867 0.055 Uiso 1 1 calc R U . . .
 H01U H 0.828965 0.497577 0.678027 0.055 Uiso 1 1 calc R U . . .
 H01V H 0.836458 0.391452 0.642975 0.055 Uiso 1 1 calc R U . . .
 C01D C 0.4297(2) 0.37590(17) 0.3299(2) 0.0350(6) Uani 1 1 d . . . . .
 H01W H 0.381749 0.420493 0.336387 0.053 Uiso 1 1 calc R U . . .
 H01X H 0.454472 0.374448 0.278741 0.053 Uiso 1 1 calc R U . . .
 H01Y H 0.496983 0.394534 0.393687 0.053 Uiso 1 1 calc R U . . .
 C01E C 0.5833(2) 0.02949(19) 0.12955(17) 0.0318(6) Uani 1 1 d . . . . .
 H01Z H 0.587510 0.082391 0.111916 0.048 Uiso 1 1 calc R U . . .
 HB H 0.505020 -0.009552 0.091484 0.048 Uiso 1 1 calc R U . . .
 HC H 0.636430 -0.006889 0.113927 0.048 Uiso 1 1 calc R U . . .
 C01F C -0.0188(2) -0.20303(18) 0.0988(2) 0.0379(7) Uani 1 1 d . . . . .
 H01 H -0.025864 -0.230402 0.143193 0.057 Uiso 1 1 calc R U . . .
 HD H 0.052578 -0.210009 0.092621 0.057 Uiso 1 1 calc R U . . .
 HE H -0.084017 -0.234671 0.033067 0.057 Uiso 1 1 calc R U . . .
 C01G C -0.1276(2) -0.0913(2) 0.1555(2) 0.0428(7) Uani 1 1 d . . . . .
 H1 H -0.194432 -0.122820 0.090802 0.064 Uiso 1 1 calc R U . . .
 HF H -0.127325 -0.025619 0.184491 0.064 Uiso 1 1 calc R U . . .
 HG H -0.131128 -0.119773 0.200056 0.064 Uiso 1 1 calc R U . . .
 C01H C 0.6325(2) 0.33403(19) 0.1704(2) 0.0349(6) Uani 1 1 d . . . . .
 H2 H 0.697227 0.383937 0.198579 0.042 Uiso 1 1 calc R U . . .
 C01I C 0.5610(2) 0.2980(2) 0.0698(2) 0.0371(7) Uani 1 1 d . . . . .
 H3 H 0.575949 0.323617 0.028862 0.045 Uiso 1 1 calc R U . . .
 C01J C 0.0151(3) 0.2225(2) 0.5122(2) 0.0503(8) Uani 1 1 d . . . . .
 H8 H 0.080244 0.240157 0.499205 0.060 Uiso 1 1 calc R U . . .
 HH H -0.054708 0.233803 0.467842 0.060 Uiso 1 1 calc R U . . .
 C01K C -0.0153(2) -0.0596(2) 0.0698(2) 0.0408(7) Uani 1 1 d . . . . .
 H4 H 0.050863 -0.070222 0.055730 0.061 Uiso 1 1 calc R U . . .
 HI H -0.009484 0.007200 0.099368 0.061 Uiso 1 1 calc R U . . .
 HJ H -0.085906 -0.089189 0.007754 0.061 Uiso 1 1 calc R U . . .
 C01L C 0.2606(2) 0.2445(2) 0.19631(18) 0.0354(6) Uani 1 1 d . . . . .
 H5 H 0.221226 0.180763 0.176271 0.053 Uiso 1 1 calc R U . . .
 HK H 0.289987 0.246052 0.148601 0.053 Uiso 1 1 calc R U . . .
 HL H 0.206662 0.284470 0.197635 0.053 Uiso 1 1 calc R U . . .
 C01M C 0.0403(3) 0.2733(2) 0.6194(2) 0.0555(9) Uani 1 1 d . . . . .
 H9 H 0.085697 0.337411 0.646313 0.067 Uiso 1 1 calc R U . . .
 HM H -0.031798 0.276086 0.626639 0.067 Uiso 1 1 calc R U . . .
 C01N C -0.1433(3) 0.2686(2) 0.0967(2) 0.0541(9) Uani 1 1 d . . . . .
 H10 H -0.091886 0.267070 0.063959 0.065 Uiso 1 1 calc R U . . .
 HN H -0.219235 0.272279 0.052664 0.065 Uiso 1 1 calc R U . . .
 C01O C -0.0496(3) 0.2118(3) 0.2150(3) 0.0644(10) Uani 1 1 d . . . . .
 H11 H -0.061702 0.178995 0.254163 0.077 Uiso 1 1 calc R U . . .
 HO H 0.020045 0.200746 0.205615 0.077 Uiso 1 1 calc R U . . .
 C01P C -0.1544(3) 0.1835(2) 0.1158(2) 0.0579(9) Uani 1 1 d . . . . .
 H12 H -0.151185 0.128896 0.062973 0.069 Uiso 1 1 calc R U . . .
 HP H -0.226354 0.169883 0.121522 0.069 Uiso 1 1 calc R U . . .
 C01Q C -0.0431(3) 0.3134(3) 0.2626(3) 0.0778(12) Uani 1 1 d . . . . .
 H13 H -0.080509 0.323999 0.307852 0.093 Uiso 1 1 calc R U . . .
 HQ H 0.038125 0.347898 0.302577 0.093 Uiso 1 1 calc R U . . .

loop_
  _atom_site_aniso_label
  _atom_site_aniso_U_11
  _atom_site_aniso_U_22
  _atom_site_aniso_U_33
  _atom_site_aniso_U_23
  _atom_site_aniso_U_13
  _atom_site_aniso_U_12
 Sb01 0.01871(8) 0.01715(8) 0.01790(8) 0.00964(7) 0.00542(6) 0.00453(6)
 Sb02 0.01935(8) 0.01504(8) 0.01546(8) 0.00633(6) 0.00496(6) 0.00304(6)
 Mo03 0.01704(10) 0.01458(10) 0.01507(10) 0.00665(8) 0.00418(8) 0.00351(8)
 Ge04 0.01824(12) 0.01443(12) 0.01446(12) 0.00691(10) 0.00511(10) 0.00401(10)
 Ge05 0.02433(13) 0.01659(13) 0.01905(13) 0.00709(11) 0.00763(11) 0.00537(10)
 O006 0.0316(10) 0.0316(10) 0.0202(9) 0.0126(8) 0.0053(8) 0.0008(8)
 O007 0.0399(11) 0.0231(10) 0.0301(10) 0.0022(9) 0.0094(9) 0.0089(9)
 N008 0.0204(10) 0.0179(10) 0.0175(10) 0.0077(8) 0.0076(8) 0.0047(8)
 N009 0.0207(10) 0.0156(10) 0.0177(10) 0.0079(8) 0.0057(8) 0.0041(8)
 N00A 0.0195(10) 0.0239(11) 0.0206(10) 0.0075(9) 0.0087(8) 0.0043(9)
 N00B 0.0217(10) 0.0203(11) 0.0207(10) 0.0060(9) 0.0078(9) 0.0022(9)
 O00C 0.0605(14) 0.0488(14) 0.0384(12) 0.0087(11) 0.0187(11) 0.0135(12)
 C00D 0.0226(12) 0.0272(13) 0.0215(13) 0.0125(11) 0.0117(10) 0.0075(11)
 C00E 0.0207(12) 0.0204(12) 0.0199(12) 0.0041(10) 0.0087(10) 0.0042(10)
 C00F 0.0144(11) 0.0200(12) 0.0210(12) 0.0080(10) 0.0059(9) 0.0049(9)
 C00G 0.0206(12) 0.0197(12) 0.0223(12) 0.0100(10) 0.0079(10) 0.0029(10)
 C00H 0.0205(12) 0.0242(13) 0.0249(13) 0.0121(11) 0.0094(10) 0.0094(10)
 C00I 0.0191(11) 0.0163(12) 0.0124(11) 0.0047(9) 0.0020(9) -0.0002(9)
 C00J 0.0205(12) 0.0196(12) 0.0213(13) 0.0078(10) 0.0061(10) 0.0038(10)
 O00K 0.0631(15) 0.0426(14) 0.0610(15) 0.0200(12) 0.0223(12) 0.0086(12)
 C00L 0.0202(12) 0.0197(12) 0.0199(12) 0.0044(10) 0.0087(10) 0.0035(10)
 C00M 0.0210(12) 0.0223(13) 0.0258(13) 0.0091(11) 0.0099(10) 0.0042(10)
 C00N 0.0286(13) 0.0206(13) 0.0238(13) 0.0126(11) 0.0130(11) 0.0096(11)
 C00O 0.0234(12) 0.0177(12) 0.0194(12) 0.0075(10) 0.0072(10) 0.0077(10)
 C00P 0.0235(12) 0.0233(13) 0.0199(12) 0.0095(10) 0.0096(10) 0.0083(10)
 C00Q 0.0222(12) 0.0220(13) 0.0201(12) 0.0080(11) 0.0054(10) 0.0033(10)
 C00R 0.0212(12) 0.0200(13) 0.0277(14) 0.0033(11) 0.0085(11) -0.0003(10)
 C00S 0.0268(14) 0.0368(16) 0.0339(15) 0.0116(13) 0.0138(12) 0.0094(12)
 C00T 0.0300(13) 0.0195(12) 0.0212(12) 0.0112(10) 0.0106(11) 0.0114(11)
 C00U 0.0290(13) 0.0223(13) 0.0232(13) 0.0081(11) 0.0116(11) 0.0086(11)
 C00V 0.0213(13) 0.0334(15) 0.0327(15) 0.0075(13) 0.0105(11) 0.0034(12)
 C00W 0.0225(12) 0.0201(13) 0.0254(13) 0.0077(11) 0.0094(10) 0.0033(10)
 C00X 0.0177(12) 0.0263(14) 0.0242(13) 0.0100(11) 0.0040(10) 0.0046(10)
 C00Y 0.0315(14) 0.0245(14) 0.0270(14) 0.0106(11) 0.0137(11) 0.0057(11)
 C00Z 0.0281(13) 0.0211(13) 0.0315(14) 0.0042(11) 0.0142(12) 0.0046(11)
 C010 0.0435(16) 0.0349(16) 0.0412(16) 0.0250(14) 0.0297(14) 0.0229(13)
 C011 0.0279(13) 0.0229(13) 0.0261(13) 0.0113(11) 0.0104(11) 0.0090(11)
 C012 0.0258(13) 0.0335(15) 0.0192(13) 0.0026(12) 0.0093(11) 0.0021(12)
 C013 0.0294(14) 0.0431(17) 0.0360(16) 0.0197(14) 0.0168(12) 0.0081(13)
 C014 0.0309(14) 0.0259(14) 0.0274(14) 0.0138(12) 0.0124(11) 0.0087(11)
 C015 0.0289(14) 0.0300(15) 0.0439(17) 0.0124(13) 0.0140(13) 0.0097(12)
 C016 0.0385(17) 0.049(2) 0.0391(17) 0.0084(15) 0.0135(14) 0.0048(15)
 C017 0.0262(14) 0.0234(14) 0.0354(15) 0.0032(12) 0.0105(12) -0.0019(11)
 C018 0.0305(14) 0.0294(15) 0.0470(17) 0.0113(13) 0.0215(13) 0.0102(12)
 C019 0.0269(13) 0.0313(15) 0.0210(13) 0.0106(11) 0.0092(11) 0.0057(11)
 C01A 0.0469(18) 0.046(2) 0.0435(18) 0.0161(16) 0.0214(15) 0.0083(16)
 C01B 0.0432(16) 0.0394(16) 0.0278(14) 0.0230(13) 0.0179(13) 0.0189(14)
 C01C 0.0313(15) 0.0345(16) 0.0387(16) 0.0067(13) 0.0197(13) -0.0015(13)
 C01D 0.0421(16) 0.0211(14) 0.0508(17) 0.0174(13) 0.0262(14) 0.0106(12)
 C01E 0.0403(15) 0.0347(16) 0.0236(14) 0.0120(12) 0.0161(12) 0.0142(13)
 C01F 0.0291(14) 0.0282(15) 0.0331(15) 0.0030(13) 0.0002(12) 0.0018(12)
 C01G 0.0208(14) 0.059(2) 0.0348(16) 0.0122(15) 0.0055(12) 0.0072(14)
 C01H 0.0415(16) 0.0285(15) 0.0502(18) 0.0256(14) 0.0265(15) 0.0103(13)
 C01I 0.0519(18) 0.0402(17) 0.0484(18) 0.0347(15) 0.0339(16) 0.0219(15)
 C01J 0.0319(16) 0.057(2) 0.0453(19) 0.0187(17) 0.0031(14) 0.0034(16)
 C01K 0.0348(15) 0.0488(19) 0.0266(15) 0.0201(14) -0.0005(12) -0.0031(14)
 C01L 0.0359(15) 0.0440(17) 0.0266(14) 0.0182(13) 0.0086(12) 0.0209(14)
 C01M 0.060(2) 0.051(2) 0.047(2) 0.0125(17) 0.0207(17) 0.0195(18)
 C01N 0.058(2) 0.060(2) 0.0404(19) 0.0163(18) 0.0244(17) 0.0046(18)
 C01O 0.050(2) 0.084(3) 0.091(3) 0.060(3) 0.037(2) 0.033(2)
 C01P 0.070(2) 0.040(2) 0.053(2) 0.0052(17) 0.0315(19) 0.0014(18)
 C01Q 0.075(3) 0.058(3) 0.059(2) 0.019(2) -0.005(2) 0.005(2)

_geom_special_details
;
 All esds (except the esd in the dihedral angle between two l.s. planes)
 are estimated using the full covariance matrix.  The cell esds are taken
 into account individually in the estimation of esds in distances, angles
 and torsion angles; correlations between esds in cell parameters are only
 used when they are defined by crystal symmetry.  An approximate (isotropic)
 treatment of cell esds is used for estimating esds involving l.s. planes.
;
loop_
  _geom_bond_atom_site_label_1
  _geom_bond_atom_site_label_2
  _geom_bond_distance
  _geom_bond_site_symmetry_2
  _geom_bond_publ_flag
 Sb01 Sb01 2.8196(14) 2_656 ?
 Sb01 Sb02 2.8252(7) . ?
 Sb01 Mo03 2.8773(10) 2_656 ?
 Sb02 Ge04 2.6641(16) . ?
 Sb02 Ge05 2.7335(8) . ?
 Mo03 Ge04 2.5746(13) . ?
 Mo03 C00D 2.375(2) . ?
 Mo03 C00E 2.363(2) . ?
 Mo03 C00F 2.337(2) . ?
 Mo03 C00G 2.337(2) . ?
 Mo03 C00H 2.327(2) . ?
 Mo03 C00J 1.950(2) . ?
 Mo03 C00Q 1.954(2) . ?
 Ge04 N008 2.0003(18) . ?
 Ge04 N009 2.0175(18) . ?
 Ge04 C00I 2.461(2) . ?
 Ge05 N00A 2.0116(19) . ?
 Ge05 N00B 1.998(2) . ?
 Ge05 C00O 2.458(2) . ?
 O006 C00J 1.165(3) . ?
 O007 C00Q 1.160(3) . ?
 N008 C00I 1.334(3) . ?
 N008 C00P 1.478(3) . ?
 N009 C00I 1.332(3) . ?
 N009 C00T 1.482(3) . ?
 N00A C00M 1.480(3) . ?
 N00A C00O 1.335(3) . ?
 N00B C00O 1.336(3) . ?
 N00B C00R 1.471(3) . ?
 O00C C01A 1.442(4) . ?
 O00C C01M 1.420(4) . ?
 C00D H00D 0.9500 . ?
 C00D C00E 1.413(3) . ?
 C00D C00G 1.414(3) . ?
 C00E H00E 0.9500 . ?
 C00E C00H 1.421(3) . ?
 C00F C00G 1.425(3) . ?
 C00F C00H 1.428(3) . ?
 C00F C00X 1.524(3) . ?
 C00G H00G 0.9500 . ?
 C00H H00H 0.9500 . ?
 C00I C00N 1.491(3) . ?
 O00K C01N 1.426(4) . ?
 O00K C01Q 1.398(4) . ?
 C00L C00O 1.495(3) . ?
 C00L C00U 1.394(3) . ?
 C00L C00W 1.387(3) . ?
 C00M C00V 1.517(3) . ?
 C00M C013 1.531(3) . ?
 C00M C018 1.534(3) . ?
 C00N C00Y 1.384(3) . ?
 C00N C014 1.395(3) . ?
 C00P C00S 1.534(3) . ?
 C00P C010 1.521(3) . ?
 C00P C01E 1.534(3) . ?
 C00R C015 1.528(3) . ?
 C00R C017 1.534(3) . ?
 C00R C01C 1.523(3) . ?
 C00S H00A 0.9800 . ?
 C00S H00B 0.9800 . ?
 C00S H00C 0.9800 . ?
 C00T C011 1.527(3) . ?
 C00T C01D 1.536(3) . ?
 C00T C01L 1.531(3) . ?
 C00U H00U 0.9500 . ?
 C00U C00Z 1.390(3) . ?
 C00V H00F 0.9800 . ?
 C00V H00I 0.9800 . ?
 C00V H00J 0.9800 . ?
 C00W H00W 0.9500 . ?
 C00W C019 1.397(3) . ?
 C00X C01F 1.523(3) . ?
 C00X C01G 1.538(3) . ?
 C00X C01K 1.512(3) . ?
 C00Y H00Y 0.9500 . ?
 C00Y C01H 1.386(3) . ?
 C00Z H00Z 0.9500 . ?
 C00Z C012 1.385(3) . ?
 C010 H01A 0.9800 . ?
 C010 H01B 0.9800 . ?
 C010 H01C 0.9800 . ?
 C011 H01D 0.9800 . ?
 C011 H01E 0.9800 . ?
 C011 H01F 0.9800 . ?
 C012 H012 0.9500 . ?
 C012 C019 1.376(4) . ?
 C013 H01G 0.9800 . ?
 C013 H01H 0.9800 . ?
 C013 H01I 0.9800 . ?
 C014 H014 0.9500 . ?
 C014 C01B 1.385(3) . ?
 C015 H01J 0.9800 . ?
 C015 H01K 0.9800 . ?
 C015 H01L 0.9800 . ?
 C016 H6 0.9900 . ?
 C016 H 0.9900 . ?
 C016 C01A 1.518(4) . ?
 C016 C01J 1.511(4) . ?
 C017 H01M 0.9800 . ?
 C017 H01N 0.9800 . ?
 C017 H01O 0.9800 . ?
 C018 H01P 0.9800 . ?
 C018 H01Q 0.9800 . ?
 C018 H01R 0.9800 . ?
 C019 H019 0.9500 . ?
 C01A H7 0.9900 . ?
 C01A HA 0.9900 . ?
 C01B H01S 0.9500 . ?
 C01B C01I 1.376(4) . ?
 C01C H01T 0.9800 . ?
 C01C H01U 0.9800 . ?
 C01C H01V 0.9800 . ?
 C01D H01W 0.9800 . ?
 C01D H01X 0.9800 . ?
 C01D H01Y 0.9800 . ?
 C01E H01Z 0.9800 . ?
 C01E HB 0.9800 . ?
 C01E HC 0.9800 . ?
 C01F H01 0.9800 . ?
 C01F HD 0.9800 . ?
 C01F HE 0.9800 . ?
 C01G H1 0.9800 . ?
 C01G HF 0.9800 . ?
 C01G HG 0.9800 . ?
 C01H H2 0.9500 . ?
 C01H C01I 1.381(4) . ?
 C01I H3 0.9500 . ?
 C01J H8 0.9900 . ?
 C01J HH 0.9900 . ?
 C01J C01M 1.497(4) . ?
 C01K H4 0.9800 . ?
 C01K HI 0.9800 . ?
 C01K HJ 0.9800 . ?
 C01L H5 0.9800 . ?
 C01L HK 0.9800 . ?
 C01L HL 0.9800 . ?
 C01M H9 0.9900 . ?
 C01M HM 0.9900 . ?
 C01N H10 0.9900 . ?
 C01N HN 0.9900 . ?
 C01N C01P 1.496(5) . ?
 C01O H11 0.9900 . ?
 C01O HO 0.9900 . ?
 C01O C01P 1.526(5) . ?
 C01O C01Q 1.500(5) . ?
 C01P H12 0.9900 . ?
 C01P HP 0.9900 . ?
 C01Q H13 0.9900 . ?
 C01Q HQ 0.9900 . ?

loop_
  _geom_angle_atom_site_label_1
  _geom_angle_atom_site_label_2
  _geom_angle_atom_site_label_3
  _geom_angle
  _geom_angle_site_symmetry_1
  _geom_angle_site_symmetry_3
  _geom_angle_publ_flag
 Sb01 Sb01 Sb02 88.42(3) 2_656 . ?
 Sb01 Sb01 Mo03 98.65(4) 2_656 2_656 ?
 Sb02 Sb01 Mo03 103.05(2) . 2_656 ?
 Ge04 Sb02 Sb01 88.31(3) . . ?
 Ge04 Sb02 Ge05 100.41(4) . . ?
 Ge05 Sb02 Sb01 106.62(2) . . ?
 Ge04 Mo03 Sb01 74.28(3) . 2_656 ?
 C00D Mo03 Sb01 86.24(6) . 2_656 ?
 C00D Mo03 Ge04 112.77(7) . . ?
 C00E Mo03 Sb01 108.24(6) . 2_656 ?
 C00E Mo03 Ge04 92.77(7) . . ?
 C00E Mo03 C00D 34.69(8) . . ?
 C00F Mo03 Sb01 134.80(6) . 2_656 ?
 C00F Mo03 Ge04 142.50(6) . . ?
 C00F Mo03 C00D 58.70(8) . . ?
 C00F Mo03 C00E 59.06(8) . . ?
 C00F Mo03 C00G 35.51(7) . . ?
 C00G Mo03 Sb01 99.51(6) . 2_656 ?
 C00G Mo03 Ge04 147.55(6) . . ?
 C00G Mo03 C00D 34.90(8) . . ?
 C00G Mo03 C00E 58.30(8) . . ?
 C00H Mo03 Sb01 142.59(6) . 2_656 ?
 C00H Mo03 Ge04 107.14(6) . . ?
 C00H Mo03 C00D 58.18(8) . . ?
 C00H Mo03 C00E 35.25(8) . . ?
 C00H Mo03 C00F 35.65(8) . . ?
 C00H Mo03 C00G 58.66(8) . . ?
 C00J Mo03 Sb01 120.84(7) . 2_656 ?
 C00J Mo03 Ge04 72.79(8) . . ?
 C00J Mo03 C00D 152.16(8) . . ?
 C00J Mo03 C00E 121.01(9) . . ?
 C00J Mo03 C00F 99.53(9) . . ?
 C00J Mo03 C00G 132.77(9) . . ?
 C00J Mo03 C00H 93.98(9) . . ?
 C00J Mo03 C00Q 77.03(10) . . ?
 C00Q Mo03 Sb01 71.65(8) . 2_656 ?
 C00Q Mo03 Ge04 111.81(8) . . ?
 C00Q Mo03 C00D 121.58(9) . . ?
 C00Q Mo03 C00E 153.72(9) . . ?
 C00Q Mo03 C00F 101.52(10) . . ?
 C00Q Mo03 C00G 95.49(10) . . ?
 C00Q Mo03 C00H 134.88(9) . . ?
 Mo03 Ge04 Sb02 130.00(3) . . ?
 N008 Ge04 Sb02 101.53(6) . . ?
 N008 Ge04 Mo03 117.74(6) . . ?
 N008 Ge04 N009 65.51(7) . . ?
 N008 Ge04 C00I 32.78(7) . . ?
 N009 Ge04 Sb02 106.23(6) . . ?
 N009 Ge04 Mo03 117.26(6) . . ?
 N009 Ge04 C00I 32.74(7) . . ?
 C00I Ge04 Sb02 107.11(6) . . ?
 C00I Ge04 Mo03 122.75(6) . . ?
 N00A Ge05 Sb02 105.47(6) . . ?
 N00A Ge05 C00O 32.88(8) . . ?
 N00B Ge05 Sb02 100.26(7) . . ?
 N00B Ge05 N00A 65.25(8) . . ?
 N00B Ge05 C00O 32.89(8) . . ?
 C00O Ge05 Sb02 109.64(6) . . ?
 C00I N008 Ge04 92.95(13) . . ?
 C00I N008 C00P 129.56(19) . . ?
 C00P N008 Ge04 136.69(14) . . ?
 C00I N009 Ge04 92.26(13) . . ?
 C00I N009 C00T 129.04(18) . . ?
 C00T N009 Ge04 137.15(14) . . ?
 C00M N00A Ge05 132.34(15) . . ?
 C00O N00A Ge05 92.24(14) . . ?
 C00O N00A C00M 129.16(19) . . ?
 C00O N00B Ge05 92.82(14) . . ?
 C00O N00B C00R 130.49(19) . . ?
 C00R N00B Ge05 136.51(15) . . ?
 C01M O00C C01A 108.7(2) . . ?
 Mo03 C00D H00D 122.5 . . ?
 C00E C00D Mo03 72.18(13) . . ?
 C00E C00D H00D 125.9 . . ?
 C00E C00D C00G 108.2(2) . . ?
 C00G C00D Mo03 71.07(12) . . ?
 C00G C00D H00D 125.9 . . ?
 Mo03 C00E H00E 121.4 . . ?
 C00D C00E Mo03 73.13(13) . . ?
 C00D C00E H00E 126.2 . . ?
 C00D C00E C00H 107.6(2) . . ?
 C00H C00E Mo03 71.01(12) . . ?
 C00H C00E H00E 126.2 . . ?
 C00G C00F Mo03 72.25(12) . . ?
 C00G C00F C00H 106.4(2) . . ?
 C00G C00F C00X 127.1(2) . . ?
 C00H C00F Mo03 71.81(13) . . ?
 C00H C00F C00X 125.5(2) . . ?
 C00X C00F Mo03 129.55(15) . . ?
 Mo03 C00G H00G 119.9 . . ?
 C00D C00G Mo03 74.03(13) . . ?
 C00D C00G C00F 108.9(2) . . ?
 C00D C00G H00G 125.6 . . ?
 C00F C00G Mo03 72.24(13) . . ?
 C00F C00G H00G 125.6 . . ?
 Mo03 C00H H00H 119.9 . . ?
 C00E C00H Mo03 73.74(12) . . ?
 C00E C00H C00F 108.8(2) . . ?
 C00E C00H H00H 125.6 . . ?
 C00F C00H Mo03 72.54(12) . . ?
 C00F C00H H00H 125.6 . . ?
 N008 C00I Ge04 54.27(11) . . ?
 N008 C00I C00N 125.07(19) . . ?
 N009 C00I Ge04 55.00(11) . . ?
 N009 C00I N008 109.25(19) . . ?
 N009 C00I C00N 125.68(19) . . ?
 C00N C00I Ge04 178.98(16) . . ?
 O006 C00J Mo03 176.8(2) . . ?
 C01Q O00K C01N 106.5(3) . . ?
 C00U C00L C00O 118.5(2) . . ?
 C00W C00L C00O 121.3(2) . . ?
 C00W C00L C00U 120.1(2) . . ?
 N00A C00M C00V 105.48(18) . . ?
 N00A C00M C013 110.89(19) . . ?
 N00A C00M C018 111.2(2) . . ?
 C00V C00M C013 108.6(2) . . ?
 C00V C00M C018 109.4(2) . . ?
 C013 C00M C018 111.1(2) . . ?
 C00Y C00N C00I 120.3(2) . . ?
 C00Y C00N C014 119.3(2) . . ?
 C014 C00N C00I 120.4(2) . . ?
 N00A C00O Ge05 54.88(12) . . ?
 N00A C00O N00B 108.07(19) . . ?
 N00A C00O C00L 127.0(2) . . ?
 N00B C00O Ge05 54.30(11) . . ?
 N00B C00O C00L 124.6(2) . . ?
 C00L C00O Ge05 165.65(16) . . ?
 N008 C00P C00S 109.99(19) . . ?
 N008 C00P C010 106.97(18) . . ?
 N008 C00P C01E 112.80(18) . . ?
 C00S C00P C01E 110.3(2) . . ?
 C010 C00P C00S 108.6(2) . . ?
 C010 C00P C01E 108.0(2) . . ?
 O007 C00Q Mo03 176.6(2) . . ?
 N00B C00R C015 108.6(2) . . ?
 N00B C00R C017 114.07(19) . . ?
 N00B C00R C01C 105.7(2) . . ?
 C015 C00R C017 110.0(2) . . ?
 C01C C00R C015 110.2(2) . . ?
 C01C C00R C017 108.2(2) . . ?
 C00P C00S H00A 109.5 . . ?
 C00P C00S H00B 109.5 . . ?
 C00P C00S H00C 109.5 . . ?
 H00A C00S H00B 109.5 . . ?
 H00A C00S H00C 109.5 . . ?
 H00B C00S H00C 109.5 . . ?
 N009 C00T C011 106.31(17) . . ?
 N009 C00T C01D 111.42(19) . . ?
 N009 C00T C01L 111.20(19) . . ?
 C011 C00T C01D 108.3(2) . . ?
 C011 C00T C01L 108.8(2) . . ?
 C01L C00T C01D 110.6(2) . . ?
 C00L C00U H00U 120.1 . . ?
 C00Z C00U C00L 119.8(2) . . ?
 C00Z C00U H00U 120.1 . . ?
 C00M C00V H00F 109.5 . . ?
 C00M C00V H00I 109.5 . . ?
 C00M C00V H00J 109.5 . . ?
 H00F C00V H00I 109.5 . . ?
 H00F C00V H00J 109.5 . . ?
 H00I C00V H00J 109.5 . . ?
 C00L C00W H00W 120.4 . . ?
 C00L C00W C019 119.3(2) . . ?
 C019 C00W H00W 120.4 . . ?
 C00F C00X C01G 107.03(19) . . ?
 C01F C00X C00F 110.94(19) . . ?
 C01F C00X C01G 108.4(2) . . ?
 C01K C00X C00F 111.8(2) . . ?
 C01K C00X C01F 109.6(2) . . ?
 C01K C00X C01G 108.9(2) . . ?
 C00N C00Y H00Y 119.8 . . ?
 C00N C00Y C01H 120.5(2) . . ?
 C01H C00Y H00Y 119.8 . . ?
 C00U C00Z H00Z 120.0 . . ?
 C012 C00Z C00U 120.1(2) . . ?
 C012 C00Z H00Z 120.0 . . ?
 C00P C010 H01A 109.5 . . ?
 C00P C010 H01B 109.5 . . ?
 C00P C010 H01C 109.5 . . ?
 H01A C010 H01B 109.5 . . ?
 H01A C010 H01C 109.5 . . ?
 H01B C010 H01C 109.5 . . ?
 C00T C011 H01D 109.5 . . ?
 C00T C011 H01E 109.5 . . ?
 C00T C011 H01F 109.5 . . ?
 H01D C011 H01E 109.5 . . ?
 H01D C011 H01F 109.5 . . ?
 H01E C011 H01F 109.5 . . ?
 C00Z C012 H012 120.0 . . ?
 C019 C012 C00Z 120.1(2) . . ?
 C019 C012 H012 120.0 . . ?
 C00M C013 H01G 109.5 . . ?
 C00M C013 H01H 109.5 . . ?
 C00M C013 H01I 109.5 . . ?
 H01G C013 H01H 109.5 . . ?
 H01G C013 H01I 109.5 . . ?
 H01H C013 H01I 109.5 . . ?
 C00N C014 H014 120.1 . . ?
 C01B C014 C00N 119.8(2) . . ?
 C01B C014 H014 120.1 . . ?
 C00R C015 H01J 109.5 . . ?
 C00R C015 H01K 109.5 . . ?
 C00R C015 H01L 109.5 . . ?
 H01J C015 H01K 109.5 . . ?
 H01J C015 H01L 109.5 . . ?
 H01K C015 H01L 109.5 . . ?
 H6 C016 H 109.1 . . ?
 C01A C016 H6 111.2 . . ?
 C01A C016 H 111.2 . . ?
 C01J C016 H6 111.2 . . ?
 C01J C016 H 111.2 . . ?
 C01J C016 C01A 102.9(3) . . ?
 C00R C017 H01M 109.5 . . ?
 C00R C017 H01N 109.5 . . ?
 C00R C017 H01O 109.5 . . ?
 H01M C017 H01N 109.5 . . ?
 H01M C017 H01O 109.5 . . ?
 H01N C017 H01O 109.5 . . ?
 C00M C018 H01P 109.5 . . ?
 C00M C018 H01Q 109.5 . . ?
 C00M C018 H01R 109.5 . . ?
 H01P C018 H01Q 109.5 . . ?
 H01P C018 H01R 109.5 . . ?
 H01Q C018 H01R 109.5 . . ?
 C00W C019 H019 119.7 . . ?
 C012 C019 C00W 120.6(2) . . ?
 C012 C019 H019 119.7 . . ?
 O00C C01A C016 106.5(3) . . ?
 O00C C01A H7 110.4 . . ?
 O00C C01A HA 110.4 . . ?
 C016 C01A H7 110.4 . . ?
 C016 C01A HA 110.4 . . ?
 H7 C01A HA 108.6 . . ?
 C014 C01B H01S 119.7 . . ?
 C01I C01B C014 120.6(2) . . ?
 C01I C01B H01S 119.7 . . ?
 C00R C01C H01T 109.5 . . ?
 C00R C01C H01U 109.5 . . ?
 C00R C01C H01V 109.5 . . ?
 H01T C01C H01U 109.5 . . ?
 H01T C01C H01V 109.5 . . ?
 H01U C01C H01V 109.5 . . ?
 C00T C01D H01W 109.5 . . ?
 C00T C01D H01X 109.5 . . ?
 C00T C01D H01Y 109.5 . . ?
 H01W C01D H01X 109.5 . . ?
 H01W C01D H01Y 109.5 . . ?
 H01X C01D H01Y 109.5 . . ?
 C00P C01E H01Z 109.5 . . ?
 C00P C01E HB 109.5 . . ?
 C00P C01E HC 109.5 . . ?
 H01Z C01E HB 109.5 . . ?
 H01Z C01E HC 109.5 . . ?
 HB C01E HC 109.5 . . ?
 C00X C01F H01 109.5 . . ?
 C00X C01F HD 109.5 . . ?
 C00X C01F HE 109.5 . . ?
 H01 C01F HD 109.5 . . ?
 H01 C01F HE 109.5 . . ?
 HD C01F HE 109.5 . . ?
 C00X C01G H1 109.5 . . ?
 C00X C01G HF 109.5 . . ?
 C00X C01G HG 109.5 . . ?
 H1 C01G HF 109.5 . . ?
 H1 C01G HG 109.5 . . ?
 HF C01G HG 109.5 . . ?
 C00Y C01H H2 120.0 . . ?
 C01I C01H C00Y 119.9(3) . . ?
 C01I C01H H2 120.0 . . ?
 C01B C01I C01H 119.9(2) . . ?
 C01B C01I H3 120.0 . . ?
 C01H C01I H3 120.0 . . ?
 C016 C01J H8 111.5 . . ?
 C016 C01J HH 111.5 . . ?
 H8 C01J HH 109.3 . . ?
 C01M C01J C016 101.5(3) . . ?
 C01M C01J H8 111.5 . . ?
 C01M C01J HH 111.5 . . ?
 C00X C01K H4 109.5 . . ?
 C00X C01K HI 109.5 . . ?
 C00X C01K HJ 109.5 . . ?
 H4 C01K HI 109.5 . . ?
 H4 C01K HJ 109.5 . . ?
 HI C01K HJ 109.5 . . ?
 C00T C01L H5 109.5 . . ?
 C00T C01L HK 109.5 . . ?
 C00T C01L HL 109.5 . . ?
 H5 C01L HK 109.5 . . ?
 H5 C01L HL 109.5 . . ?
 HK C01L HL 109.5 . . ?
 O00C C01M C01J 106.7(2) . . ?
 O00C C01M H9 110.4 . . ?
 O00C C01M HM 110.4 . . ?
 C01J C01M H9 110.4 . . ?
 C01J C01M HM 110.4 . . ?
 H9 C01M HM 108.6 . . ?
 O00K C01N H10 110.2 . . ?
 O00K C01N HN 110.2 . . ?
 O00K C01N C01P 107.3(2) . . ?
 H10 C01N HN 108.5 . . ?
 C01P C01N H10 110.2 . . ?
 C01P C01N HN 110.2 . . ?
 H11 C01O HO 109.5 . . ?
 C01P C01O H11 111.7 . . ?
 C01P C01O HO 111.7 . . ?
 C01Q C01O H11 111.7 . . ?
 C01Q C01O HO 111.7 . . ?
 C01Q C01O C01P 100.4(3) . . ?
 C01N C01P C01O 101.4(3) . . ?
 C01N C01P H12 111.5 . . ?
 C01N C01P HP 111.5 . . ?
 C01O C01P H12 111.5 . . ?
 C01O C01P HP 111.5 . . ?
 H12 C01P HP 109.3 . . ?
 O00K C01Q C01O 110.9(3) . . ?
 O00K C01Q H13 109.5 . . ?
 O00K C01Q HQ 109.5 . . ?
 C01O C01Q H13 109.5 . . ?
 C01O C01Q HQ 109.5 . . ?
 H13 C01Q HQ 108.0 . . ?

loop_
  _geom_torsion_atom_site_label_1
  _geom_torsion_atom_site_label_2
  _geom_torsion_atom_site_label_3
  _geom_torsion_atom_site_label_4
  _geom_torsion
  _geom_torsion_site_symmetry_1
  _geom_torsion_site_symmetry_2
  _geom_torsion_site_symmetry_3
  _geom_torsion_site_symmetry_4
  _geom_torsion_publ_flag
 Mo03 C00D C00E C00H 63.04(15) . . . . ?
 Mo03 C00D C00G C00F -64.33(15) . . . . ?
 Mo03 C00E C00H C00F 64.55(15) . . . . ?
 Mo03 C00F C00G C00D 65.48(16) . . . . ?
 Mo03 C00F C00H C00E -65.33(15) . . . . ?
 Mo03 C00F C00X C01F 67.0(3) . . . . ?
 Mo03 C00F C00X C01G -174.94(18) . . . . ?
 Mo03 C00F C00X C01K -55.7(3) . . . . ?
 Ge04 N008 C00I N009 1.50(18) . . . . ?
 Ge04 N008 C00I C00N -179.0(2) . . . . ?
 Ge04 N008 C00P C00S -98.9(2) . . . . ?
 Ge04 N008 C00P C010 18.8(3) . . . . ?
 Ge04 N008 C00P C01E 137.4(2) . . . . ?
 Ge04 N009 C00I N008 -1.49(18) . . . . ?
 Ge04 N009 C00I C00N 179.1(2) . . . . ?
 Ge04 N009 C00T C011 17.7(3) . . . . ?
 Ge04 N009 C00T C01D 135.5(2) . . . . ?
 Ge04 N009 C00T C01L -100.6(2) . . . . ?
 Ge05 N00A C00M C00V 36.4(3) . . . . ?
 Ge05 N00A C00M C013 153.80(18) . . . . ?
 Ge05 N00A C00M C018 -82.0(3) . . . . ?
 Ge05 N00A C00O N00B -11.49(18) . . . . ?
 Ge05 N00A C00O C00L 162.4(2) . . . . ?
 Ge05 N00B C00O N00A 11.57(18) . . . . ?
 Ge05 N00B C00O C00L -162.47(19) . . . . ?
 Ge05 N00B C00R C015 -101.8(2) . . . . ?
 Ge05 N00B C00R C017 135.2(2) . . . . ?
 Ge05 N00B C00R C01C 16.4(3) . . . . ?
 N008 C00I C00N C00Y -92.3(3) . . . . ?
 N008 C00I C00N C014 86.3(3) . . . . ?
 N009 C00I C00N C00Y 87.0(3) . . . . ?
 N009 C00I C00N C014 -94.3(3) . . . . ?
 C00D C00E C00H Mo03 -64.44(15) . . . . ?
 C00D C00E C00H C00F 0.1(2) . . . . ?
 C00E C00D C00G Mo03 63.04(15) . . . . ?
 C00E C00D C00G C00F -1.3(2) . . . . ?
 C00G C00D C00E Mo03 -62.33(15) . . . . ?
 C00G C00D C00E C00H 0.7(2) . . . . ?
 C00G C00F C00H Mo03 64.45(15) . . . . ?
 C00G C00F C00H C00E -0.9(2) . . . . ?
 C00G C00F C00X C01F -30.4(3) . . . . ?
 C00G C00F C00X C01G 87.7(3) . . . . ?
 C00G C00F C00X C01K -153.1(2) . . . . ?
 C00H C00F C00G Mo03 -64.15(15) . . . . ?
 C00H C00F C00G C00D 1.3(2) . . . . ?
 C00H C00F C00X C01F 162.3(2) . . . . ?
 C00H C00F C00X C01G -79.6(3) . . . . ?
 C00H C00F C00X C01K 39.6(3) . . . . ?
 C00I N008 C00P C00S 67.9(3) . . . . ?
 C00I N008 C00P C010 -174.3(2) . . . . ?
 C00I N008 C00P C01E -55.7(3) . . . . ?
 C00I N009 C00T C011 179.3(2) . . . . ?
 C00I N009 C00T C01D -62.9(3) . . . . ?
 C00I N009 C00T C01L 61.0(3) . . . . ?
 C00I C00N C00Y C01H 178.4(2) . . . . ?
 C00I C00N C014 C01B -179.0(2) . . . . ?
 O00K C01N C01P C01O -35.1(3) . . . . ?
 C00L C00U C00Z C012 0.4(4) . . . . ?
 C00L C00W C019 C012 -0.2(4) . . . . ?
 C00M N00A C00O Ge05 -154.3(3) . . . . ?
 C00M N00A C00O N00B -165.8(2) . . . . ?
 C00M N00A C00O C00L 8.0(4) . . . . ?
 C00N C00Y C01H C01I 0.8(4) . . . . ?
 C00N C014 C01B C01I 0.3(4) . . . . ?
 C00O N00A C00M C00V -179.4(2) . . . . ?
 C00O N00A C00M C013 -62.0(3) . . . . ?
 C00O N00A C00M C018 62.1(3) . . . . ?
 C00O N00B C00R C015 72.0(3) . . . . ?
 C00O N00B C00R C017 -51.1(3) . . . . ?
 C00O N00B C00R C01C -169.8(2) . . . . ?
 C00O C00L C00U C00Z -176.2(2) . . . . ?
 C00O C00L C00W C019 176.0(2) . . . . ?
 C00P N008 C00I Ge04 -171.0(3) . . . . ?
 C00P N008 C00I N009 -169.5(2) . . . . ?
 C00P N008 C00I C00N 9.9(4) . . . . ?
 C00R N00B C00O Ge05 -175.7(3) . . . . ?
 C00R N00B C00O N00A -164.1(2) . . . . ?
 C00R N00B C00O C00L 21.8(4) . . . . ?
 C00T N009 C00I Ge04 -167.6(3) . . . . ?
 C00T N009 C00I N008 -169.1(2) . . . . ?
 C00T N009 C00I C00N 11.5(4) . . . . ?
 C00U C00L C00O Ge05 0.4(8) . . . . ?
 C00U C00L C00O N00A -92.0(3) . . . . ?
 C00U C00L C00O N00B 80.9(3) . . . . ?
 C00U C00L C00W C019 -0.3(3) . . . . ?
 C00U C00Z C012 C019 -1.0(4) . . . . ?
 C00W C00L C00O Ge05 -176.0(5) . . . . ?
 C00W C00L C00O N00A 91.6(3) . . . . ?
 C00W C00L C00O N00B -95.5(3) . . . . ?
 C00W C00L C00U C00Z 0.2(4) . . . . ?
 C00X C00F C00G Mo03 126.6(2) . . . . ?
 C00X C00F C00G C00D -167.9(2) . . . . ?
 C00X C00F C00H Mo03 -126.1(2) . . . . ?
 C00X C00F C00H C00E 168.6(2) . . . . ?
 C00Y C00N C014 C01B -0.3(3) . . . . ?
 C00Y C01H C01I C01B -0.9(4) . . . . ?
 C00Z C012 C019 C00W 0.9(4) . . . . ?
 C014 C00N C00Y C01H -0.2(3) . . . . ?
 C014 C01B C01I C01H 0.3(4) . . . . ?
 C016 C01J C01M O00C 35.4(3) . . . . ?
 C01A O00C C01M C01J -21.3(3) . . . . ?
 C01A C016 C01J C01M -35.1(3) . . . . ?
 C01J C016 C01A O00C 23.6(3) . . . . ?
 C01M O00C C01A C016 -1.8(3) . . . . ?
 C01N O00K C01Q C01O 2.5(4) . . . . ?
 C01P C01O C01Q O00K -23.7(4) . . . . ?
 C01Q O00K C01N C01P 21.0(4) . . . . ?
 C01Q C01O C01P C01N 34.0(3) . . . . ?

_smtbx_masks_special_details       ?
loop_
  _smtbx_masks_void_nr
  _smtbx_masks_void_average_x
  _smtbx_masks_void_average_y
  _smtbx_masks_void_average_z
  _smtbx_masks_void_volume
  _smtbx_masks_void_count_electrons
  _smtbx_masks_void_content
 1 0.000 0.500 0.500 227.6 35.6 '1 C4H8O'
 2 0.500 0.500 1.000 11.5 0.0 ?

_smtbx_masks_void_probe_radius     1.2
_smtbx_masks_void_truncation_radius  1.2
_shelx_res_file
;
TITL sm102-reduced_a.res in P-1
    sm102-reduced.res
    created by SHELXL-2019/2 at 16:20:10 on 03-Sep-2024
REM Old TITL sm102-reduced in P-1
REM SHELXT solution in P-1: R1 0.065, Rweak 0.004, Alpha 0.048
REM <I/s> 0.000 for 0 systematic absences, Orientation as input
REM Formula found by SHELXT: C48 N5 O4 Ge2 Mo Sb2
CELL 0.71073 13 15.88 15.96 110.7 112.4 94.1
ZERR 1 0.0026 0.0032 0.0032 0.03 0.03 0.03
LATT 1
SFAC C H Ge Mo N O Sb
UNIT 102 158 4 2 8 9 4

L.S. 4 0 0
PLAN  20
SIZE 0.075 0.206 0.35
TEMP -163.15
CONF
BOND
list 4
MORE -1
BOND $H
ABIN
fmap 2 53
acta
OMIT -4 3 1
REM <olex2.extras>
REM <HklSrc "%.\\sm102-reduced.hkl">
REM </olex2.extras>

WGHT    0.027700
FVAR       0.28665
SB01  7    0.529540    0.072294    0.593706    11.00000    0.01871    0.01715 =
         0.01790    0.00964    0.00542    0.00453
SB02  7    0.633385    0.190721    0.536519    11.00000    0.01935    0.01504 =
         0.01546    0.00633    0.00496    0.00304
MO03  4    0.279521   -0.019113    0.288396    11.00000    0.01704    0.01458 =
         0.01507    0.00665    0.00418    0.00351
GE04  3    0.456004    0.112893    0.357211    11.00000    0.01824    0.01443 =
         0.01446    0.00691    0.00511    0.00401
GE05  3    0.586928    0.359287    0.610992    11.00000    0.02433    0.01659 =
         0.01905    0.00709    0.00763    0.00537
O006  6    0.273552    0.015466    0.106510    11.00000    0.03156    0.03161 =
         0.02021    0.01264    0.00533    0.00075
O007  6    0.296472   -0.206133    0.147179    11.00000    0.03986    0.02306 =
         0.03010    0.00215    0.00943    0.00891
N008  5    0.532029    0.111415    0.268973    11.00000    0.02041    0.01787 =
         0.01747    0.00767    0.00759    0.00471
N009  5    0.434214    0.212451    0.305472    11.00000    0.02069    0.01562 =
         0.01768    0.00786    0.00570    0.00407
N00A  5    0.551573    0.360494    0.723574    11.00000    0.01949    0.02387 =
         0.02065    0.00752    0.00873    0.00429
N00B  5    0.720408    0.417517    0.745214    11.00000    0.02167    0.02035 =
         0.02065    0.00598    0.00784    0.00223
O00C  6    0.103554    0.223358    0.670717    11.00000    0.06045    0.04885 =
         0.03843    0.00871    0.01865    0.01348
C00D  1    0.208860   -0.010922    0.407421    11.00000    0.02258    0.02718 =
         0.02152    0.01247    0.01170    0.00747
AFIX  43
H00D  2    0.252902   -0.016080    0.467693    11.00000   -1.20000
AFIX   0
C00E  1    0.205387    0.072286    0.393980    11.00000    0.02071    0.02041 =
         0.01995    0.00409    0.00866    0.00416
AFIX  43
H00E  2    0.247153    0.132811    0.443238    11.00000   -1.20000
AFIX   0
C00F  1    0.083046   -0.048937    0.244034    11.00000    0.01435    0.01998 =
         0.02102    0.00795    0.00594    0.00487
C00G  1    0.135474   -0.085190    0.315688    11.00000    0.02060    0.01966 =
         0.02235    0.00998    0.00794    0.00290
AFIX  43
H00G  2    0.123117   -0.148889    0.303748    11.00000   -1.20000
AFIX   0
C00H  1    0.128155    0.049106    0.293496    11.00000    0.02046    0.02420 =
         0.02491    0.01207    0.00942    0.00941
AFIX  43
H00H  2    0.109562    0.091840    0.264032    11.00000   -1.20000
AFIX   0
C00I  1    0.494064    0.183038    0.253747    11.00000    0.01914    0.01634 =
         0.01245    0.00469    0.00203   -0.00021
C00J  1    0.278343    0.004847    0.176362    11.00000    0.02052    0.01956 =
         0.02132    0.00778    0.00606    0.00376

O00K  6   -0.097012    0.346473    0.190555    11.00000    0.06311    0.04263 =
         0.06103    0.02004    0.02226    0.00862
C00L  1    0.690349    0.469410    0.900114    11.00000    0.02020    0.01971 =
         0.01995    0.00442    0.00872    0.00346
C00M  1    0.442816    0.350136    0.732801    11.00000    0.02096    0.02233 =
         0.02583    0.00909    0.00987    0.00419
C00N  1    0.516493    0.223866    0.189581    11.00000    0.02861    0.02063 =
         0.02382    0.01265    0.01296    0.00964
C00O  1    0.654996    0.414006    0.791840    11.00000    0.02336    0.01768 =
         0.01937    0.00753    0.00725    0.00771
C00P  1    0.615807    0.064730    0.241203    11.00000    0.02346    0.02331 =
         0.01990    0.00953    0.00962    0.00827
C00Q  1    0.292956   -0.136598    0.202272    11.00000    0.02219    0.02203 =
         0.02012    0.00796    0.00541    0.00325
C00R  1    0.845493    0.447462    0.784600    11.00000    0.02117    0.02005 =
         0.02774    0.00333    0.00849   -0.00030
C00S  1    0.735659    0.130141    0.302127    11.00000    0.02677    0.03681 =
         0.03389    0.01162    0.01378    0.00937
AFIX 137
H00A  2    0.753635    0.154729    0.373021    11.00000   -1.50000
H00B  2    0.737651    0.181484    0.281832    11.00000   -1.50000
H00C  2    0.792279    0.096009    0.290458    11.00000   -1.50000
AFIX   0
C00T  1    0.360373    0.279115    0.300089    11.00000    0.03003    0.01951 =
         0.02123    0.01117    0.01065    0.01141
C00U  1    0.681806    0.561370    0.931370    11.00000    0.02898    0.02230 =
         0.02318    0.00813    0.01157    0.00859
AFIX  43
H00U  2    0.649754    0.586429    0.883888    11.00000   -1.20000
AFIX   0
C00V  1    0.354792    0.279306    0.631811    11.00000    0.02131    0.03335 =
         0.03273    0.00752    0.01051    0.00338
AFIX 137
H00F  2    0.380902    0.221908    0.614353    11.00000   -1.50000
H00I  2    0.345245    0.303788    0.581590    11.00000   -1.50000
H00J  2    0.281363    0.266461    0.634247    11.00000   -1.50000
AFIX   0
C00W  1    0.736763    0.432662    0.969368    11.00000    0.02249    0.02015 =
         0.02539    0.00766    0.00940    0.00327
AFIX  43
H00W  2    0.742354    0.369944    0.948310    11.00000   -1.20000
AFIX   0
C00X  1   -0.017510   -0.100495    0.141629    11.00000    0.01773    0.02633 =
         0.02417    0.01002    0.00400    0.00456
C00Y  1    0.609724    0.297359    0.230156    11.00000    0.03148    0.02450 =
         0.02701    0.01062    0.01368    0.00572
AFIX  43
H00Y  2    0.658472    0.322856    0.299505    11.00000   -1.20000
AFIX   0
C00Z  1    0.720309    0.616259    1.032172    11.00000    0.02807    0.02109 =
         0.03154    0.00425    0.01423    0.00455
AFIX  43
H00Z  2    0.714112    0.678813    1.053613    11.00000   -1.20000
AFIX   0
C010  1    0.617504   -0.018578    0.267407    11.00000    0.04353    0.03487 =
         0.04116    0.02499    0.02972    0.02287
AFIX 137
H01A  2    0.674284   -0.050281    0.252210    11.00000   -1.50000
H01B  2    0.541583   -0.061387    0.228406    11.00000   -1.50000
H01C  2    0.637739    0.002263    0.338488    11.00000   -1.50000
AFIX   0
C011  1    0.312153    0.285656    0.375163    11.00000    0.02792    0.02293 =
         0.02611    0.01132    0.01042    0.00904
AFIX 137
H01D  2    0.375351    0.307806    0.441916    11.00000   -1.50000
H01E  2    0.267970    0.224318    0.357475    11.00000   -1.50000
H01F  2    0.262200    0.329039    0.374264    11.00000   -1.50000
AFIX   0
C012  1    0.767701    0.579880    1.101402    11.00000    0.02584    0.03350 =
         0.01924    0.00261    0.00932    0.00207
AFIX  43
H012  2    0.795065    0.617775    1.170351    11.00000   -1.20000
AFIX   0
C013  1    0.452673    0.312216    0.810733    11.00000    0.02941    0.04305 =
         0.03597    0.01971    0.01680    0.00806
AFIX 137
H01G  2    0.376505    0.294645    0.806603    11.00000   -1.50000
H01H  2    0.502747    0.360019    0.877277    11.00000   -1.50000
H01I  2    0.485076    0.257718    0.798193    11.00000   -1.50000
AFIX   0
C014  1    0.445271    0.187198    0.087739    11.00000    0.03086    0.02590 =
         0.02739    0.01380    0.01237    0.00875
AFIX  43
H014  2    0.381232    0.136535    0.058884    11.00000   -1.20000
AFIX   0
C015  1    0.899767    0.374445    0.815150    11.00000    0.02887    0.03000 =
         0.04390    0.01238    0.01404    0.00972
AFIX 137
H01J  2    0.982030    0.389567    0.833745    11.00000   -1.50000
H01K  2    0.863922    0.313372    0.759261    11.00000   -1.50000
H01L  2    0.888162    0.373565    0.872039    11.00000   -1.50000
AFIX   0

C016  1   -0.002642    0.122954    0.499832    11.00000    0.03847    0.04915 =
         0.03906    0.00843    0.01350    0.00476
AFIX  23
H6    2    0.014479    0.083350    0.445434    11.00000   -1.20000
H     2   -0.082142    0.097803    0.485897    11.00000   -1.20000
AFIX   0

C017  1    0.898675    0.543035    0.872370    11.00000    0.02620    0.02344 =
         0.03539    0.00318    0.01053   -0.00194
AFIX 137
H01M  2    0.895487    0.539046    0.931256    11.00000   -1.50000
H01N  2    0.855846    0.587642    0.855585    11.00000   -1.50000
H01O  2    0.978672    0.563483    0.886348    11.00000   -1.50000
AFIX   0
C018  1    0.405788    0.441981    0.756843    11.00000    0.03048    0.02943 =
         0.04704    0.01130    0.02152    0.01017
AFIX 137
H01P  2    0.409189    0.468485    0.710780    11.00000   -1.50000
H01Q  2    0.457298    0.485346    0.825273    11.00000   -1.50000
H01R  2    0.327214    0.430807    0.749839    11.00000   -1.50000
AFIX   0
C019  1    0.775197    0.488885    1.070423    11.00000    0.02688    0.03134 =
         0.02097    0.01058    0.00925    0.00572
AFIX  43
H019  2    0.806804    0.464062    1.118199    11.00000   -1.20000
AFIX   0

C01A  1    0.082361    0.129656    0.600026    11.00000    0.04690    0.04607 =
         0.04349    0.01609    0.02142    0.00831
AFIX  23
H7    2    0.050135    0.084946    0.619116    11.00000   -1.20000
HA    2    0.154417    0.115953    0.597314    11.00000   -1.20000
AFIX   0

C01B  1    0.468225    0.224900    0.028810    11.00000    0.04316    0.03943 =
         0.02779    0.02303    0.01787    0.01889
AFIX  43
H01S  2    0.419443    0.200072   -0.040498    11.00000   -1.20000
AFIX   0
C01C  1    0.867060    0.452604    0.698985    11.00000    0.03129    0.03449 =
         0.03869    0.00668    0.01973   -0.00153
AFIX 137
H01T  2    0.949633    0.472089    0.720867    11.00000   -1.50000
H01U  2    0.828965    0.497577    0.678027    11.00000   -1.50000
H01V  2    0.836458    0.391452    0.642975    11.00000   -1.50000
AFIX   0
C01D  1    0.429662    0.375902    0.329925    11.00000    0.04208    0.02112 =
         0.05079    0.01740    0.02622    0.01060
AFIX 137
H01W  2    0.381749    0.420493    0.336387    11.00000   -1.50000
H01X  2    0.454472    0.374448    0.278741    11.00000   -1.50000
H01Y  2    0.496983    0.394534    0.393687    11.00000   -1.50000
AFIX   0
C01E  1    0.583251    0.029487    0.129547    11.00000    0.04034    0.03472 =
         0.02355    0.01199    0.01614    0.01423
AFIX 137
H01Z  2    0.587510    0.082391    0.111916    11.00000   -1.50000
HB    2    0.505020   -0.009552    0.091484    11.00000   -1.50000
HC    2    0.636430   -0.006889    0.113927    11.00000   -1.50000
AFIX   0
C01F  1   -0.018820   -0.203032    0.098811    11.00000    0.02912    0.02820 =
         0.03306    0.00302    0.00016    0.00178
AFIX 137
H01   2   -0.025864   -0.230402    0.143193    11.00000   -1.50000
HD    2    0.052578   -0.210009    0.092621    11.00000   -1.50000
HE    2   -0.084017   -0.234671    0.033067    11.00000   -1.50000
AFIX   0
C01G  1   -0.127587   -0.091347    0.155504    11.00000    0.02084    0.05895 =
         0.03484    0.01222    0.00553    0.00720
AFIX 137
H1    2   -0.194432   -0.122820    0.090802    11.00000   -1.50000
HF    2   -0.127325   -0.025619    0.184491    11.00000   -1.50000
HG    2   -0.131128   -0.119773    0.200056    11.00000   -1.50000
AFIX   0
C01H  1    0.632496    0.334031    0.170360    11.00000    0.04150    0.02849 =
         0.05018    0.02559    0.02651    0.01028
AFIX  43
H2    2    0.697227    0.383937    0.198579    11.00000   -1.20000
AFIX   0
C01I  1    0.561039    0.297980    0.069765    11.00000    0.05191    0.04024 =
         0.04844    0.03473    0.03386    0.02189
AFIX  43
H3    2    0.575949    0.323617    0.028862    11.00000   -1.20000
AFIX   0

C01J  1    0.015090    0.222518    0.512208    11.00000    0.03187    0.05653 =
         0.04526    0.01873    0.00310    0.00336
AFIX  23
H8    2    0.080244    0.240157    0.499205    11.00000   -1.20000
HH    2   -0.054708    0.233803    0.467842    11.00000   -1.20000
AFIX   0

C01K  1   -0.015316   -0.059578    0.069803    11.00000    0.03482    0.04880 =
         0.02658    0.02006   -0.00045   -0.00308
AFIX 137
H4    2    0.050863   -0.070222    0.055730    11.00000   -1.50000
HI    2   -0.009484    0.007200    0.099368    11.00000   -1.50000
HJ    2   -0.085906   -0.089189    0.007754    11.00000   -1.50000
AFIX   0
C01L  1    0.260578    0.244482    0.196306    11.00000    0.03588    0.04399 =
         0.02657    0.01821    0.00858    0.02089
AFIX 137
H5    2    0.221226    0.180763    0.176271    11.00000   -1.50000
HK    2    0.289987    0.246052    0.148601    11.00000   -1.50000
HL    2    0.206662    0.284470    0.197635    11.00000   -1.50000
AFIX   0

C01M  1    0.040333    0.273315    0.619355    11.00000    0.06013    0.05120 =
         0.04662    0.01246    0.02070    0.01947
AFIX  23
H9    2    0.085697    0.337411    0.646313    11.00000   -1.20000
HM    2   -0.031798    0.276086    0.626639    11.00000   -1.20000
AFIX   0

C01N  1   -0.143320    0.268577    0.096686    11.00000    0.05834    0.06048 =
         0.04042    0.01631    0.02437    0.00464
AFIX  23
H10   2   -0.091886    0.267070    0.063959    11.00000   -1.20000
HN    2   -0.219235    0.272279    0.052664    11.00000   -1.20000
AFIX   0
C01O  1   -0.049572    0.211810    0.215022    11.00000    0.04970    0.08372 =
         0.09121    0.05990    0.03707    0.03278
AFIX  23
H11   2   -0.061702    0.178995    0.254163    11.00000   -1.20000
HO    2    0.020045    0.200746    0.205615    11.00000   -1.20000
AFIX   0
C01P  1   -0.154377    0.183499    0.115840    11.00000    0.07009    0.03977 =
         0.05340    0.00520    0.03151    0.00137
AFIX  23
H12   2   -0.151185    0.128896    0.062973    11.00000   -1.20000
HP    2   -0.226354    0.169883    0.121522    11.00000   -1.20000
AFIX   0
C01Q  1   -0.043149    0.313380    0.262554    11.00000    0.07531    0.05819 =
         0.05917    0.01938   -0.00475    0.00513
AFIX  23
H13   2   -0.080509    0.323999    0.307852    11.00000   -1.20000
HQ    2    0.038125    0.347898    0.302577    11.00000   -1.20000
AFIX   0
HKLF 4


REM  sm102-reduced_a.res in P-1
REM wR2 = 0.0521, GooF = S = 0.965, Restrained GooF = 0.965 for all data
REM R1 = 0.0234 for 9993 Fo > 4sig(Fo) and 0.0337 for all 12643 data
REM 574 parameters refined using 0 restraints

END

WGHT      0.0277      0.0000

REM Highest difference peak  0.666,  deepest hole -0.731,  1-sigma level  0.079
Q1    1   0.6511  0.1343  0.5037  11.00000  0.05    0.60
Q2    1   0.5071  0.1263  0.6261  11.00000  0.05    0.59
Q3    1  -0.0277  0.2580  0.2815  11.00000  0.05    0.55
Q4    1   0.2418 -0.0240  0.1965  11.00000  0.05    0.53
Q5    1   0.6196  0.2469  0.5818  11.00000  0.05    0.52
Q6    1   0.3925  0.0584  0.3601  11.00000  0.05    0.44
Q7    1   0.3034 -0.1110  0.2588  11.00000  0.05    0.44
Q8    1   0.4877  0.0425  0.4953  11.00000  0.05    0.42
Q9    1  -0.0215  0.3194  0.2172  11.00000  0.05    0.41
Q10   1   0.5239  0.1422  0.4585  11.00000  0.05    0.40
Q11   1   0.4177  0.0332  0.5229  11.00000  0.05    0.39
Q12   1   0.6167  0.1436  0.5604  11.00000  0.05    0.39
Q13   1   0.5946  0.1769  0.4393  11.00000  0.05    0.38
Q14   1   0.5548  0.4155  0.6464  11.00000  0.05    0.36
Q15   1   0.2176 -0.2021  0.2594  11.00000  0.05    0.35
Q16   1   0.5563  0.0843  0.2434  11.00000  0.05    0.35
Q17   1   0.4179  0.0471  0.5829  11.00000  0.05    0.34
Q18   1   0.7272  0.4598  0.9368  11.00000  0.05    0.34
Q19   1   0.3139 -0.0191  0.3850  11.00000  0.05    0.34
Q20   1   0.4824  0.3414  0.6009  11.00000  0.05    0.34
;
_shelx_res_checksum                34130
_shelx_hkl_file
;
   8 -15   3  298.97   17.10
   8 -14   2   33.70   11.00
   8 -13  -2    0.60   10.90
   8 -13  -3    7.60   10.90
   8 -13  -4  129.89   13.10
   8 -14  -5   18.60   12.00
   7 -16   7    0.00   12.60
   7 -12   3   55.49    8.00
   7 -11   2  211.08   12.20
   7 -10   0   12.10    7.90
   7 -10  -1  308.77   12.90
   7 -10  -5    2.80    8.10
   7 -10  -6   14.80    9.30
   7 -11  -7   63.99   10.00
   7 -13  -8   17.70   11.70
   6 -15   9  425.56   18.20
   6 -10   4 1783.62   25.60
   6  -8  -7 1105.29   19.40
   5 -15  11   96.09   12.80
   5  -8   4  700.03   15.00
   5  -6   0   96.19    6.70
   5  -6  -7    7.80    6.00
   4 -10   9   -1.50    7.90
   4  -5  -8   85.29    5.70
   2  -4   5  683.03    9.80
   2  -3   3 2421.86   16.10
   2  -2   0   84.59    3.30
   0  -5  10   69.79    4.00
  -1   1  -1  206.38    3.00
  -3   2   1 3859.71   20.80
  -3   2  -6    7.10    3.20
  -5   0   9   13.40    4.00
  -7   0  11  247.08    8.80
   8 -15   4  470.55   19.00
   8 -14   3  142.59   13.20
   8 -13   1   20.80   10.70
   8 -12  -1  339.27   15.10
   8 -12  -2   67.69   11.10
   8 -12  -3  253.37   14.30
   8 -12  -4   91.59   11.50
   8 -13  -5  127.49   12.80
   8 -13  -6   53.39   11.20
   8 -14  -6   65.69   13.10
   7 -15   7   33.90   12.40
   7 -14   6  358.06   16.80
   7 -13   5  791.32   21.00
   7 -12   4   72.59   10.70
   7  -9  -3  484.45   14.50
   7  -9  -4  109.29    9.30
   7 -12  -8  839.92   21.20
   6 -16  10  256.27   16.60
   6 -13   8   77.39   11.90
   6 -12   7   -0.20    8.10
   6  -9   3  109.39    8.90
   6  -8   1  545.35   13.90
   6  -7  -3 3371.76   30.30
   6  -7  -4  931.81   16.70
   6  -7  -5   74.29    7.30
   5 -13  10  285.47   14.10
   5 -12   9  311.07   13.60
   5 -11   8    3.30    7.70
   5  -9   6 1618.74   22.40
   4 -12  11   91.29    9.80
   4 -11  10   22.00    7.50
   4  -9   8  122.59    8.30
   3 -10  11   31.20    8.00
   3  -9  10   31.40    7.40
   3  -3  -7  484.55    8.20
  -4   2   3  865.71   11.40
  -5   1   7 1967.00   17.70
  -6   2   6   93.59    6.60
   8 -13   2   39.20   10.90
   8 -12   0  246.08   13.70
   8 -11  -3  493.95   16.30
   8 -12  -5    0.70   10.00
   8 -12  -6   17.80    9.40
   8 -13  -7    3.20   12.00
   7 -11   3 1094.09   21.80
   7  -9  -2  659.93   15.50
   7  -9  -5  307.27   12.50
   7  -9  -6  260.57   12.40
   7 -10  -7  122.19   10.50
   7 -11  -8  427.46   15.70
   6 -14   9   71.29   11.70
   6 -11   6  152.08   10.60
   6 -10   5  765.12   17.50
   6  -7  -1    7.20    5.70
   6  -7  -6  326.57   10.90
   6  -8  -8  511.45   13.70
   6  -9  -9   -0.10    7.30
   5 -14  11   86.39   11.60
   5  -7   3  847.32   15.20
   5  -6   1    7.70    4.90
   5  -5  -3 2106.89   20.90
   5  -5  -4  579.74   11.60
   5  -6  -8  133.29    8.10
   4  -8   7  312.97   10.40
   4  -6   4 1086.39   15.50
   3  -3   0    1.00    2.80
  -1   0  -8  218.28    3.80
  -2   1   2 2078.69   11.40
  -3   1   4   92.59    3.40
  -3   2  -5   15.60    3.30
   9 -14  -1  191.68   14.90
   9 -14  -2  181.08   15.00
   9 -14  -3   14.00   12.10
   9 -14  -4   -0.40   10.90
   8 -15   5  320.27   17.50
   8 -14   4  759.22   22.10
   8 -13   3  230.58   14.30
   8 -12   1   39.60    9.60
   8 -11  -1  263.37   13.60
   8 -11  -2   15.50    8.60
   8 -11  -4  348.27   14.50
   8 -11  -5  126.69   11.50
   8 -12  -7  150.68   13.60
   7 -15   8  271.67   16.20
   7 -14   7    7.50   10.60
   7 -13   6  526.05   17.60
   7 -12   5    6.90    9.00
   7 -11   4 1072.99   21.50
   7 -10   2    8.10    7.60
   7 -10  -8    6.90    8.10
   6 -15  10   20.90   11.60
   6  -9   4 1480.35   22.30
   6  -8   2  256.97   10.30
   6  -7   0    4.90    5.60
   6  -7  -7  595.44   13.70
   5  -5  -2 4132.59   28.90
   5  -5  -5   53.79    5.50
   5  -5  -6  137.89    7.40
   4  -7   6   10.70    5.30
   4  -5  -9   39.80    5.40
   3  -7   8  173.48    7.50
  -1   1  -2  131.09    2.50
  -3   2   0    2.00    1.80
  -5   2   4  239.48    7.50
  -5   3  -1   72.39    5.00
   9 -14   1    2.80   10.40
   9 -14   0    8.50   11.50
   9 -13  -2   30.60   11.20
   9 -13  -3   47.70   12.10
   9 -13  -4    5.70   10.40
   8 -13   4  507.05   17.60
   8 -11   0  199.08   12.00
   8 -10  -3 1264.37   22.90
   8 -10  -4  688.53   17.60
   8 -11  -6   93.39   11.00
   8 -13  -8   54.99   12.30
   7 -10   3  395.86   13.90
   7  -9   1 1146.09   20.30
   7  -8  -2   20.20    6.80
   7  -8  -3  520.75   14.00
   7  -8  -4  757.12   16.50
   6 -13   9  420.16   16.10
   6 -12   8  551.74   16.80
   6 -11   7    0.20    7.90
   6  -8  -9   84.99    8.10
   5 -13  11   -4.90   10.20
   5 -12  10  203.38   11.80
   5 -10   8   33.80    7.40
   5  -6   2  457.35   11.00
   5  -5  -1  773.92   13.10
   4 -10  10  370.76   12.80
   3  -3  -8   37.80    3.80
   2  -8  11  526.65   11.60
   2  -2   1 1867.31   12.60
  -3  -1   8    1.80    1.80
  -3   2  -1 1245.28   12.10
  -3   2  -4   84.49    4.40
  -4   1  -8  309.17    9.10
   9 -14   2   58.29   12.50
   9 -13   0    7.40   10.70
   9 -13  -1   38.10   10.90
   9 -13  -5   74.29   12.40
   9 -14  -6   -3.40   11.80
   8 -12   3  123.39   11.70
   8 -11   1   12.10    6.50
   8 -10  -1   15.90    8.10
   8 -10  -2  338.27   13.50
   8 -10  -5   29.40    8.80
   8 -10  -6   16.50    8.10
   8 -11  -7    5.70    9.40
   8 -12  -8  464.85   17.40
   7 -15   9   48.20   11.60
   7 -13   7   78.79   11.40
   7 -12   6   14.60    9.20
   7  -8  -1 1087.29   19.00
   7  -8  -6  661.83   15.60
   7  -9  -8   88.39    8.80
   7 -10  -9   14.50    8.60
   6 -15  11  159.48   14.90
   6 -14  10   14.90   10.40
   6  -9   5  739.53   16.10
   6  -8   3    4.60    4.40
   6  -7   1  118.79    7.80
   6  -6  -2  894.21   15.30
   6  -6  -3 1647.74   20.40
   6  -6  -4 1097.59   16.90
   6  -7  -8  328.17   10.80
   5  -9   7   58.29    7.50
   5  -5  -7   27.70    4.90
   5  -6  -9    5.90    5.10
   4  -9   9   29.30    6.40
   4  -6   5   44.50    5.40
   4  -5   3  767.72   12.40
   3  -3   1 2311.17   17.00
   2  -7  10 1431.96   16.70
   2  -2  -8   92.09    3.20
  -3   0   6  593.24    6.80
  -3   2  -2 2661.93   17.80
  -3   2  -3  986.40   11.20
  -4   1   5  567.24    8.60
   9 -14   3  316.27   16.70
   9 -13   1   16.70   10.40
   9 -12  -1  172.38   12.90
   9 -12  -2   13.80   10.00
   9 -12  -3  294.87   14.60
   9 -12  -4  790.02   21.10
   9 -12  -5  339.47   16.00
   9 -13  -6  207.68   14.20
   8 -14   6   12.70   11.40
   8 -13   5  502.75   17.90
   8 -12   4   11.80    8.90
   8 -10  -7  276.37   13.00
   8 -11  -8   24.10    9.60
   7 -10   4  387.06   13.80
   7  -8   0 1094.29   19.00
   7  -8  -7 1594.14   22.70
   6  -6  -1    9.40    5.30
   6  -6  -6  102.19    7.20
   5  -8   6  222.68    9.60
   4  -8   8  433.56   11.50
   3  -9  11   22.60    6.90
   3  -4 -10    1.80    3.80
   2  -3   4  207.68    5.30
  -2   1  -6  876.21    9.10
  -3   1  -7  286.67    7.00
  -4   2   1   32.20    3.70
  -4   2  -5   11.90    4.10
  -5  -1  10  323.67    7.10
  -5   1   6 1688.03   16.40
  -5   2   3   24.20    4.30
  -6   1   7 1574.74   17.80
   9 -13   2   12.30   10.90
   9 -11  -3   67.59   10.70
   9 -11  -4 1085.09   22.90
   9 -12  -6    0.70   10.00
   9 -13  -7   82.19   12.00
   8 -10   1   28.90    8.50
   8  -9  -2   -3.20    7.20
   8  -9  -3  762.72   17.70
   8  -9  -4  104.49    9.50
   8  -9  -5   64.09    8.80
   8  -9  -6  159.78   10.20
   7 -14   9    3.60    9.90
   7 -13   8 1132.69   23.70
   7 -12   7  500.85   16.60
   7 -11   6   23.90    8.20
   7  -8   1  357.56   11.90
   7  -7  -3 1709.33   22.40
   7  -7  -5  585.34   14.00
   7  -9  -9   35.60    8.10
   6 -13  10  160.68   12.20
   6 -12   9  706.23   18.30
   6 -11   8  161.38   10.80
   6 -10   7   -2.00    7.20
   6  -8   4  495.35   13.20
   6  -7   2  610.14   13.00
   6  -6  -7    0.90    5.10
   6  -7  -9  552.64   13.10
   5 -11  10  154.78   10.90
   5 -10   9  252.47   11.90
   5  -7   5   29.00    5.80
   5  -6   3   45.90    5.70
   5  -5  -8  166.38    7.10
   4  -7   7   31.90    5.50
   4  -5 -10   31.30    5.00
   3  -8  10 1970.20   21.40
   3  -2  -4  143.99    4.40
   2  -4   6 2868.51   18.60
   1  -3   6  670.83    7.60
  -4   0   7  805.92    9.50
  -4   2  -4  142.99    6.50
  -5   0   8 2185.68   17.70
  -6   2   4  982.30   15.10
   9 -14   4  466.25   18.40
   9 -13   3  283.87   15.50
   9 -12   1   23.20    7.40
   9 -11  -1  154.78   12.10
   9 -11  -2   41.40    7.70
   9 -11  -5  570.94   17.60
   9 -11  -6  169.78   12.40
   8 -15   8    8.40   11.70
   8 -14   7  133.49   13.60
   8 -13   6  149.59   13.20
   8 -12   5   59.69   10.50
   8 -10   2    0.20    7.90
   8  -9  -1 1038.10   19.90
   8 -10  -8  254.77   12.60
   8 -11  -9  400.46   15.70
   7 -15  10  199.78   14.80
   7 -10   5   18.10    8.00
   7  -7  -1    2.80    5.60
   7  -7  -2   41.60    6.60
   7  -7  -6   17.10    6.40
   6 -14  11  318.97   15.40
   6  -9   6  122.89    9.00
   6  -6   0  327.87    9.40
   6  -6  -8   30.50    6.50
   5 -12  11   11.60    8.10
   5  -9   8   31.20    6.80
   5  -4  -3  776.82   12.30
   5  -4  -4  727.53   11.90
   5  -4  -5    7.90    4.10
   4  -5   4   15.60    4.30
   3  -7   9 1368.16   17.10
   3  -3   2 1838.72   15.00
   3  -2  -5  745.73    8.70
   1  -2   4 2814.02   13.30
  -1  -3   9 2019.90    7.50
  -3   1   3 1233.58   10.60
  -4   2   0  400.76    8.20
  -4   2  -3    4.50    4.40
  -4   1  -7  493.55   10.50
  -5   2   2  133.89    6.20
  10 -13  -1   55.79   12.00
  10 -13  -2    0.80   11.00
  10 -13  -3   -2.00   10.30
  10 -13  -4   50.19   12.50
  10 -13  -5   17.60   11.80
   9 -14   5   35.30   12.00
   9 -13   4  124.99   12.50
   9 -12   2   97.09   11.00
   9 -11   0   40.10    9.90
   9 -10  -3  581.74   16.90
   9 -10  -4  852.91   19.80
   9 -10  -5  197.18   11.70
   9 -11  -7  137.99   11.90
   9 -12  -8  177.98   13.50
   8  -8  -3  309.17   11.80
   8  -8  -4  708.83   16.30
   8  -8  -5  611.84   15.20
   8  -9  -8  357.36   14.10
   8 -10  -9   -2.40    8.20
   7  -9   4  325.07   12.30
   7  -8   2   71.29    7.80
   7  -7  -7   77.79    7.60
   7  -8  -9  108.09    8.60
   6  -8   5  259.37   10.20
   6  -7   3   45.10    6.40
   6  -6   1  151.98    7.70
   6  -5  -4 1526.15   18.50
   6  -5  -5   -0.50    4.70
   6  -7 -10  282.37   10.60
   5  -4  -2  251.87    7.70
   5  -5  -9   16.50    5.50
   4 -10  11  408.26   12.30
   4  -9  10   -0.20    6.90
   4  -6   6   50.79    5.40
   4  -4   2 2984.50   22.00
   3  -2  -6  607.44    7.90
   3  -3  -9   74.59    4.10
  -4   2  -1  935.61   12.20
  -4   2  -2  148.59    5.80
  -5   2  -4   30.20    5.30
  -7  -1  11   29.20    6.40
  10 -13   1   46.80   10.90
  10 -12  -2    5.10   10.30
  10 -12  -3   -6.10   10.40
  10 -12  -4  538.05   18.80
  10 -12  -5  993.00   23.50
  10 -13  -6   15.50   10.90
  10 -13  -7  156.68   13.40
   9 -12   3    0.90    9.80
   9 -11   1  204.08   12.20
   9 -10  -6    2.40    8.40
   9 -11  -8   62.29   10.50
   8 -15   9   30.60   11.00
   8 -14   8   76.49   12.30
   8 -12   6  478.15   16.70
   8 -10   3   35.00    8.60
   8  -9   1  748.93   17.40
   8  -8  -2  123.09    9.30
   8  -8  -6    1.20    6.80
   7 -14  10   52.39   11.40
   7 -13   9  413.96   16.10
   7 -12   8 1229.98   23.40
   7 -11   7   82.79    9.90
   7  -7   0  155.08    8.50
   7  -7  -8  546.25   13.40
   6 -12  10   54.29    9.50
   6 -11   9  431.06   14.40
   6 -10   8  150.38   10.60
   6  -5  -2  750.12   13.40
   6  -5  -6  389.76   10.20
   6  -6  -9   84.29    7.50
   5  -6   4    5.50    4.90
   5  -5   2  877.51   13.70
   5  -4  -1  337.47    8.60
   5  -4  -7  321.77    8.70
   4  -8   9 2108.09   22.60
   3  -6   8    2.10    4.90
   2  -1  -3   36.70    2.00
   1  -4   8 1671.13   12.60
  -2   1  -5 1084.99    9.80
  -4   1   4  352.66    7.00
  -5   1   5  426.46    8.80
  -5   2  -3   51.59    5.60
  10 -13   2   45.30   10.90
  10 -12   0    6.40    9.20
  10 -12  -1   -1.20    9.90
  10 -12  -6  230.88   14.40
   9 -13   5   49.50   11.40
   9 -12   4  135.79   11.70
   9 -10  -7   -1.70    8.50
   9 -11  -9   16.80   11.20
   8 -11   5   27.10    9.10
   8  -8  -1 1240.08   20.70
   8  -8  -7  980.20   18.70
   7 -10   6    0.60    7.10
   7  -8   3  172.78    9.50
   7  -7   1   94.39    7.50
   7  -6  -3  643.04   13.70
   7  -6  -4  875.01   15.80
   7  -6  -5  363.16   10.90
   7  -6  -6   31.50    6.10
   7  -8 -10   -2.50    7.50
   6  -9   7    5.40    6.50
   6  -7   4   33.10    6.20
   6  -6   2   23.50    5.50
   6  -5  -7  189.08    7.80
   5 -11  11   29.00    8.90
   5 -10  10  132.19    9.70
   5  -7   6  131.89    7.60
   4  -7   8  998.80   15.50
   2  -1  -5  912.21    7.30
  -5  -2  11   53.39    4.40
  -5   2  -1    6.70    4.30
  -6  -1  10  611.94   10.90
  10 -12   1    0.60   10.30
  10 -11  -3    2.30    9.70
  10 -11  -4  479.65   17.20
  10 -11  -5  502.25   17.50
  10 -11  -6  452.25   16.30
  10 -12  -7   -4.80   10.40
   9 -11   3   85.59   10.70
   9 -10   1   34.70    8.80
   9  -9  -2  500.95   15.30
   9  -9  -4   59.39    8.90
   9  -9  -6   16.70    8.10
   9 -10  -8  268.87   13.40
   8 -13   8  864.91   21.30
   8 -10   4   74.99    9.20
   8  -8   0  771.72   16.70
   8  -8  -8  567.84   14.80
   7  -9   5   45.20    7.70
   7  -6  -2   50.19    6.20
   7  -6  -7   80.49    7.00
   7  -7  -9    4.00    6.10
   6  -8   6  131.69    8.20
   5  -9   9  118.89    8.20
   5  -4   0 3170.58   23.80
   5  -4  -8   97.79    6.10
   4  -5   5   38.40    4.70
   4  -4   3 1106.29   13.60
   3  -2  -7    5.40    2.50
   0  -2   6    2.50    1.40
  -1   0  -7  155.28    3.40
  -3   1   2 1401.36   11.40
  -3   0  -8   29.70    4.30
  -4   1  -6  198.48    6.90
  10 -13   3   99.39   13.00
  10 -12   2    9.90    9.40
  10 -11   0    0.70    8.60
  10 -11  -1   98.79   11.00
  10 -11  -7   56.39   10.60
  10 -12  -8  161.38   13.50
   9 -14   7  159.38   14.30
   9 -10   2  195.98   11.40
   9  -9  -1 1828.52   26.40
   9  -9  -7   -4.00    7.70
   9 -10  -9  186.68   11.90
   8 -14   9    1.10    9.90
   8 -12   7  877.81   20.60
   8 -11   6   29.00    9.30
   8  -9   3    7.20    7.60
   8  -8   1   31.30    7.50
   8  -7  -2   13.70    6.30
   8  -7  -3  372.16   12.00
   8  -7  -5 1323.37   20.40
   8  -7  -6  524.15   13.70
   8  -8  -9  144.19   10.50
   8  -9 -10   -2.10    7.50
   7 -13  10   71.19   11.00
   7 -11   8  171.88   11.10
   7 -10   7   35.70    8.10
   7  -7   2    9.40    6.10
   6  -5   0  305.57    9.20
   6  -5  -8  150.28    7.10
   6  -6 -10    5.20    6.20
   5  -8   8 1569.94   20.50
   5  -6   5    9.30    5.00
   5  -5   3  776.82   12.90
   5  -5 -10  103.99    6.50
   3  -8  11  244.08    8.90
   3  -2   0    0.70    2.30
   2  -3   5   16.20    3.00
  -1  -1  -9   60.79    2.90
  -3   1  -5 3406.36   20.50
  -5   0   7 2549.34   19.00
  11 -12  -3   37.10   11.60
  11 -12  -5 1079.89   24.50
  10 -13   4   12.20   11.10
  10 -11   1   31.30    9.40
  10 -10  -2  697.23   18.70
  10 -10  -3   -0.80    8.80
  10 -10  -4  308.87   14.20
  10 -10  -5  360.96   14.90
  10 -10  -6   93.19   11.10
  10 -12  -9   72.69   12.00
   9 -11   4    0.10    9.10
   9  -9   0 1151.68   21.50
   9  -8  -3   97.99    8.90
   9  -8  -4  380.16   13.30
   9  -9  -8   97.49    9.90
   8 -10   5   15.70    8.20
   8  -7  -7    5.30    6.40
   7  -9   6   11.30    7.20
   7  -6  -8  165.68    8.30
   7  -7 -10   44.40    7.70
   6 -11  10   12.10    7.80
   6 -10   9   54.99    8.20
   6  -7   5   70.59    6.90
   6  -6   3  580.04   12.60
   5  -7   7  343.27   10.70
   5  -4   1 2576.04   21.50
   4  -9  11   39.70    7.20
   4  -6   7   -0.80    4.30
   2  -1  -6   68.99    2.50
   2  -2  -9  119.29    3.10
  -2   1  -1  369.26    5.20
  -2   1  -3 1017.90    8.90
  -3   0   5 1715.33   11.40
  -4  -2  10  307.47    5.60
  -4   1   3  216.18    5.80
  -5   1   4   50.89    4.50
  11 -12  -1    2.40   10.40
  11 -12  -2   10.50   10.10
  11 -12  -6  962.90   23.70
  11 -12  -7  114.29   13.90
  10 -12   3    5.40   10.50
  10 -10  -1  484.95   16.40
  10 -10  -7   34.00    9.60
   9 -14   8   81.89   12.70
   9 -13   7  819.62   21.70
   9 -12   6  456.05   16.70
   9 -10   3  315.47   13.80
   9  -8  -2  465.25   14.10
   9  -8  -6  305.27   12.40
   9  -8  -7    4.60    7.40
   9  -9  -9  207.88   11.40
   8 -14  10    8.70   10.90
   8 -13   9  251.57   14.30
   8 -12   8  508.95   17.10
   8 -11   7   45.40   10.20
   8  -9   4   69.89    8.80
   8  -8   2   54.59    7.80
   8  -7   0    8.30    6.10
   8  -7  -8  254.27   10.50
   8  -8 -10   43.70    8.80
   7  -7   3    8.60    6.10
   7  -5  -4 1330.57   18.10
   7  -5  -5  158.68    7.80
   6  -9   8   73.69    8.00
   6  -5   1  822.32   13.90
   6  -4  -3  723.63   12.50
   6  -4  -4  344.77    9.20
   6  -4  -5   -2.60    4.20
   6  -4  -6  117.79    6.80
   6  -5  -9  220.08    8.10
   5  -3  -3  300.47    7.70
   5  -3  -4  996.80   12.80
   5  -3  -5  653.83   10.60
   5  -4  -9   22.60    4.90
   2  -1  -1 2037.60   11.40
  -2   1  -2 4892.11   18.60
  11 -12   0   10.30   10.70
  11 -11  -3  164.58   13.20
  11 -11  -5  139.29   12.90
  11 -11  -6  311.67   15.00
  11 -12  -8    7.70   10.30
  10 -12   4  201.68   14.00
  10 -11   2   43.30   10.30
  10  -9  -3  405.16   14.60
  10  -9  -4   13.30    8.50
  10  -9  -5   70.19    9.60
  10  -9  -6   75.29    9.30
  10 -10  -8    5.00    9.40
   9 -11   5   -2.40    9.20
   9  -9   2  132.49   10.00
   9  -8  -8  261.87   11.80
   8 -10   6   54.09    8.90
   8  -8   3   75.19    8.20
   8  -6  -4   92.79    7.60
   8  -6  -5  156.78    8.60
   8  -7  -9   16.40    7.50
   7 -12  10    6.60    8.80
   7 -11   9   92.69    9.90
   7 -10   8    0.20    8.60
   7  -8   5   21.70    7.00
   7  -5  -2    9.50    5.10
   7  -5  -6  636.44   13.00
   6  -8   7  581.24   13.80
   6  -4  -2  590.74   11.40
   6  -4  -7    9.50    5.10
   5  -9  10  118.19    9.00
   5  -5   4 1792.12   19.00
   5  -3  -2  450.65    9.10
   5  -3  -6   56.99    4.60
   4  -4   4    5.90    3.70
   3  -3 -10   43.60    3.40
  -3   1  -4 1388.16   12.80
  -4  -1   8  566.44    7.70
  -5   1   3  170.98    6.30
  -6  -2  11   81.59    5.60
  11 -12   1   14.60   11.00
  11 -11  -1    8.70    9.80
  11 -11  -2  122.49   11.70
  11 -11  -7  172.38   13.10
  10 -11   3    2.20    9.90
  10 -10   1  344.07   14.60
  10  -9  -2 1110.79   21.70
  10  -9  -7   22.50    8.80
  10 -10  -9   51.59    9.90
   9 -13   8  366.46   17.00
   9 -10   4   -3.80    8.50
   9  -8   0   28.00    7.80
   9  -7  -5  191.28   10.20
   9  -9 -10   -2.50    8.00
   8  -9   5   33.70    8.00
   8  -7   1  110.09    8.30
   8  -6  -2    5.70    5.80
   8  -6  -3   50.99    5.50
   8  -6  -6   -3.40    5.50
   8  -6  -7  248.28    9.90
   7  -9   7   32.10    7.60
   6  -7   6   -4.20    6.40
   6  -5   2 2840.02   24.90
   6  -4  -1 2292.67   21.40
   5  -8   9  684.13   14.40
   5  -6   6    9.90    4.90
   5  -4   2 1464.05   16.40
   4  -5   6  193.58    6.90
   4  -2  -5  112.09    4.40
   3  -2   1 1278.87   11.60
  -3   1   0  772.62    8.80
  -3   1  -3  400.86    7.20
  -3   0  -7    9.10    3.70
  -4   0  -7   54.99    5.20
  -5   1  -4  267.47    8.60
  -6   1   3   16.20    4.70
  11 -12   2    1.40   10.70
  11 -11   0   57.39   11.10
  11 -10  -3  101.09   11.50
  11 -10  -4    2.30    9.80
  11 -10  -5   39.00   10.30
  11 -10  -6   47.20   10.40
  11 -11  -8    3.80   10.20
  10 -12   5  189.58   13.70
  10 -10   2  161.58   11.90
  10  -9  -8   48.80    9.50
   9 -12   7  241.38   14.00
   9 -11   6    7.30    9.20
   9  -9   3    2.10    7.80
   9  -8   1   37.70    8.10
   9  -7  -2   72.69    8.10
   9  -7  -3   27.40    7.50
   9  -7  -6  362.26   12.50
   9  -8  -9  293.17   12.20
   8 -13  10   38.50   11.20
   8 -12   9   25.00    9.60
   8 -11   8    8.40    8.70
   8  -6  -8   46.90    6.70
   8  -7 -10   74.39    8.70
   7  -8   6  115.69    9.10
   7  -6   2  613.24   12.90
   7  -5  -8   23.40    5.40
   6 -10  10   26.30    7.60
   6  -9   9  315.67   12.10
   6  -5 -10   41.60    5.30
   4  -2  -6  238.08    6.00
   1  -3   7  287.07    5.00
  -1   0   2 1025.30    4.50
  -3  -1   7   29.30    2.20
  -3   1  -1 1328.77   11.70
  -4   1   1 1274.87   13.00
  -4   1  -3 2946.21   21.20
  -5   0   6  692.63   10.40
  -5   1   2  230.88    7.10
  -5   1  -3 2527.05   22.30
  11 -12   3    6.30   10.90
  11 -11   1  137.39   12.50
  11 -10  -1  318.27   14.20
  11 -10  -2  257.37   13.80
  11 -10  -7   23.40   10.00
  11 -11  -9    1.80   10.50
  10 -11   4   23.30   10.40
  10  -8  -3  340.07   13.20
  10  -8  -5  315.57   12.90
  10  -8  -6  166.58   10.90
  10  -9  -9   97.59   10.20
   9 -10   5   67.59   10.00
   9  -7  -1   33.90    7.30
   9  -7  -8   19.40    7.30
   9  -8 -10    4.00    8.50
   8 -10   7    1.90    7.90
   8  -8   4    4.70    7.10
   8  -6   0  174.08    8.70
   7  -5   0  555.74   12.30
   6  -8   8  431.76   12.60
   6  -4   0 1405.86   17.00
   5  -7   8  400.36   10.70
   5  -4 -10  274.57    7.70
  -4   0   5 1026.50   10.90
  -4   1   0 1368.76   13.70
  -4   1  -2  989.80   12.30
  -5   1   1 1624.34   16.80
  -5   1  -2 2420.26   21.40
  12 -11  -3   48.60   11.60
  12 -11  -4   37.90   11.50
  12 -11  -5   -7.90   10.70
  12 -11  -6   61.09   11.90
  11 -11   2   77.29   11.90
  11  -9  -4  220.48   12.40
  11  -9  -5   -0.40    8.80
  11 -10  -8  117.19   12.00
  10 -12   6   22.10   10.90
  10 -10   3  136.49   11.60
  10  -9   1   55.29    9.30
  10  -8  -2  113.19    9.80
  10  -8  -7   23.40    7.80
  10  -8  -8    2.30    7.80
   9 -13   9  198.48   13.80
   9  -9   4  190.58   11.20
   9  -8   2  348.67   12.90
   9  -7   0  530.85   14.30
   9  -7  -9  253.87   11.90
   8  -9   6   82.79    9.00
   8  -5  -4   46.50    6.10
   8  -6  -9   -1.70    5.90
   7 -10   9   93.89    9.20
   7  -7   5   11.70    6.20
   7  -6   3  607.14   13.50
   7  -4  -4    0.90    4.60
   7  -4  -5    2.30    4.70
   7  -5  -9  159.48    7.60
   6  -6   5  100.09    7.00
   6  -5   3 2737.93   24.20
   6  -4  -9   35.70    5.60
   5  -5   5  151.58    6.90
   5  -4   3  643.14   11.30
   5  -3   0  755.32   11.40
   4  -2  -7    4.20    3.10
   2  -1  -7 1650.53    8.60
   0   0  -5    6.70    0.70
  -2  -1   6   15.30    1.30
  -4   0  -6  384.76    9.30
  -5  -2  10   -0.90    3.40
  -5   1   0   31.40    4.50
  12 -11  -1  275.87   15.20
  12 -11  -2   83.89   12.40
  12 -11  -7  100.49   13.00
  11 -12   4   75.19   12.50
  11 -10   1  490.05   16.70
  11  -9  -2  218.98   12.70
  11  -9  -3  293.27   13.90
  11  -9  -6   42.60    9.30
  11  -9  -7    6.70    9.00
  11 -10  -9   27.60   10.30
  10 -11   5   -8.10    9.70
  10  -9   2    1.50    8.50
  10  -8  -1   30.40    6.40
  10  -8  -9  116.39   10.70
  10  -9 -10   14.50    8.60
   9 -11   7   31.80    9.40
   9 -10   6   39.00    9.30
   9  -6  -3   13.40    6.30
   9  -6  -4    5.30    6.30
   9  -6  -5  112.49    8.50
   9  -6  -6   99.39    8.40
   8  -8   5   16.30    7.30
   8  -7   3   -3.00    5.90
   8  -6   1 1184.78   18.70
   8  -5  -3    2.70    5.40
   8  -5  -6   10.70    5.80
   8  -5  -7 1128.79   17.40
   7  -5   1 2075.79   22.40
   7  -4  -3    6.40    4.70
   6  -7   7    4.30    5.60
   6  -4   1 1110.49   15.30
   6  -3  -4  161.48    6.60
   6  -3  -5  624.24   11.10
   5  -6   7    7.30    4.80
   4  -5   7  266.87    8.00
   4  -4   5    6.80    3.70
   3  -2   2 2682.43   16.70
   2  -3   6  222.28    5.30
  -2   0   3 3185.68   12.30
  -2   0  -6  395.96    6.40
  -3   0   4 1212.98    9.70
  -3   0  -6    2.80    3.50
  12 -11   0  254.67   15.20
  12 -10  -3    7.50    9.40
  12 -10  -4    7.00   10.00
  12 -10  -5    9.40   10.40
  12 -10  -6   59.19   11.30
  11 -11   3    9.30   10.60
  11  -9  -1  241.38   13.10
  11  -9  -8  144.89   11.70
  11 -10 -10   10.70   10.00
  10 -12   7   27.90   10.20
  10 -10   4  168.28   12.30
  10  -7  -3   82.99    8.90
  10  -7  -4   62.49    8.50
  10  -7  -5   -0.40    7.30
  10  -7  -6    3.80    7.40
  10  -7  -7   -0.80    6.80
   9  -9   5  425.06   14.40
   9  -8   3    8.40    7.30
   9  -7   1  293.57   11.80
   9  -6  -2  144.29    9.00
   9  -6  -7   64.59    7.60
   9  -7 -10   39.50    7.70
   8 -10   8   56.09    9.20
   8  -5  -2   -2.20    5.00
   8  -6 -10  364.86   11.30
   7  -8   7  159.08    9.40
   7  -6   4  329.57   10.40
   7  -4  -2 1182.28   16.50
   7  -4  -7  224.68    8.20
   6  -9  10  806.72   16.60
   6  -5   4 1375.06   17.80
   6  -3  -3  181.38    6.80
   6  -3  -6  311.37    8.20
   5  -8  10  693.03   13.90
   5  -3   1   71.29    4.90
   4  -7  10  275.47    8.60
   4  -3 -10  157.88    5.30
   3  -1  -3 1263.47   10.40
   3  -1  -5 1389.26   10.50
   3  -2  -9    2.40    2.50
   0  -4  10    1.00    1.80
  -4  -3  11  420.26    6.60
  -5   0   5  955.50   12.20
  -6  -2  10    3.80    4.60
  -6  -1   8   -0.50    4.00
  -6   0   5  310.47    8.70
  12 -10  -2  148.09   12.70
  12 -10  -7    1.10    9.40
  11 -11   4   27.10   10.10
  11 -10   2   92.29   11.60
  11  -8  -3   20.30    8.30
  11  -8  -4  199.18   12.00
  11  -8  -5  112.69   10.60
  11  -8  -6   31.80    9.00
  11  -8  -7   -4.90    9.20
  11  -9  -9   58.69   10.10
  10 -11   6   72.79   11.30
  10  -9   3  165.38   11.60
  10  -8   1   62.09    8.90
  10  -7  -2   37.50    8.00
  10  -7  -8   -4.50    7.10
   9 -12   9    2.60    9.70
   9 -11   8  262.47   13.60
   9  -6  -8  452.15   13.00
   8  -9   7   -1.20    7.50
   8  -7   4   14.80    6.70
   8  -6   2 1037.30   17.70
   8  -5  -1   47.40    6.40
   7  -7   6  205.28    9.40
   7  -5   2 2076.79   22.50
   7  -4  -1  442.46   10.80
   7  -4  -8   20.00    4.90
   6  -8   9  533.85   13.50
   6  -4   2 1453.35   17.30
   6  -3  -2  522.15   10.30
   6  -4 -10  700.63   12.10
   5  -7   9   77.69    7.30
   5  -4   4  305.67    8.30
   4  -2  -8   95.69    4.20
   3  -1  -2 1470.85   11.30
   0  -1  -8   16.70    1.50
  -4  -1   7 1332.77   11.70
  -4   0  -5  234.58    7.50
  12 -10  -1  420.26   16.40
  12  -9  -4   67.79   10.00
  12  -9  -5    7.70    9.90
  12  -9  -6    6.00    9.10
  12 -10  -9  198.48   13.70
  11 -10   3  172.88   12.50
  11  -9   1    3.20    8.90
  11  -8  -2  270.37   13.00
  11  -8  -8   -2.30    8.20
  11  -9 -10    2.30    9.10
  10 -10   5  234.08   13.40
  10  -8   2   95.39    9.40
  10  -7  -1  679.63   16.60
  10  -7  -9  107.69    9.40
   9 -10   7  140.59   11.30
   9  -8   4   24.80    7.90
   9  -7   2   16.00    7.10
   9  -6   0  614.14   14.80
   9  -6  -9  199.58    9.90
   8  -8   6   49.60    7.90
   8  -5   0  814.42   15.20
   8  -5  -9  256.57    9.50
   8  -6 -11  688.73   14.90
   7  -4   0  153.58    7.30
   6  -3  -1  512.15   10.40
   6  -3  -8  423.56    9.40
   5  -5   6   44.80    5.20
   3  -1  -6 1212.08    9.60
   2  -1   1  385.36    5.30
  -1  -1  -8  241.78    4.50
  -4   0   4   11.30    2.70
  -6   0   4  595.04   11.40
  12  -9  -2    8.40    9.10
  12  -9  -3   20.20   10.10
  12  -9  -7  156.48   12.30
  12  -9  -8   28.50    9.60
  12 -10 -10   87.29   12.80
  11 -11   5   93.19   12.00
  11  -8  -1  415.06   15.00
  11  -8  -9    6.80    8.60
  10 -12   8   -2.50   10.10
  10  -9   4  894.11   20.10
  10  -7   0  289.97   12.40
  10  -6  -5  210.68   10.60
  10  -6  -6  479.65   13.90
   9  -9   6  197.98   11.70
   9  -5  -4   -0.90    5.80
   9  -5  -5  100.39    7.90
   9  -5  -6   14.60    6.30
   9  -5  -7  297.17   11.30
   9  -6 -10   -5.00    7.40
   8 -10   9  240.48   12.10
   8  -7   5  617.84   15.20
   8  -6   3  677.83   14.70
   8  -4  -4   32.20    5.80
   8  -4  -5   28.30    5.70
   8  -4  -6   53.89    6.10
   7  -8   8  269.17   10.90
   7  -6   5   42.10    6.40
   7  -5   3 1917.01   21.70
   7  -4  -9  101.69    6.30
   7  -5 -11  129.79    7.70
   6  -7   8   10.40    5.60
   5  -6   8   -3.70    5.70
   5  -3   2  211.28    6.80
   5  -2  -2  133.19    5.50
   4  -4   6   31.90    4.80
  -3   0  -5  674.63    9.40
  -4  -2   9  258.97    5.50
  -5   0   4   95.49    5.10
  12 -10   1   19.30   10.70
  12  -9  -1   75.49   11.00
  12  -9  -9  108.39   11.80
  11 -10   4  226.68   13.80
  11  -9   2  214.28   13.00
  11  -8   0    3.60    8.60
  11  -7  -3   15.60    7.70
  11  -7  -4   50.39    9.00
  11  -7  -5    3.00    7.80
  11  -7  -6  141.19   10.60
  11  -7  -7  167.98   10.80
  11  -8 -10   23.70    9.60
  10 -10   6    9.40    9.20
  10  -8   3  147.59   10.70
  10  -7   1   20.30    7.40
  10  -6  -3  487.75   14.10
  10  -6  -7  405.26   13.10
  10  -6  -8  257.47   11.10
  10  -7 -10   26.00    7.80
   9 -11   9   38.30   10.00
   9  -8   5  498.55   14.70
   9  -7   3   14.30    7.10
   9  -6   1 1081.49   18.90
   9  -5  -3   69.59    5.90
   9  -5  -8 1256.47   19.10
   8  -9   8  526.75   14.90
   8  -5   1 3139.19   28.70
   8  -4  -3   11.10    5.20
   8  -4  -7    6.30    5.30
   8  -5 -10   18.20    5.60
   7  -4   1  828.72   14.20
   7  -3  -4   -2.20    4.20
   6  -5   5   56.99    6.00
   6  -3   0   18.60    4.40
   5  -2  -1   64.19    4.40
   3  -2   3  970.70   10.20
  -3   0   3  255.67    4.80
  -5  -3  11    3.90    3.50
  -5   0  -3  575.44   11.30
  12 -10   2  142.69   13.00
  12  -9   0   45.80   10.60
  12  -8  -3  231.48   12.60
  12  -8  -4   12.20    9.10
  12  -8  -5   68.29   10.50
  12  -8  -6   -3.50    8.90
  12  -8  -7   25.20    9.50
  12  -9 -10   55.49   10.10
  11 -11   6  116.29   11.80
  11  -9   3 1026.50   22.10
  11  -8   1   -5.10    8.40
  11  -7  -8   69.09    9.40
  10  -9   5  706.43   18.30
  10  -6  -9  278.47   12.10
  10  -7 -11   10.90    8.60
   9 -10   8  435.96   15.20
   9  -5  -1   83.29    7.30
   9  -6 -11  644.04   15.30
   8  -8   7    6.10    7.10
   8  -4  -2    9.20    5.10
   8  -4  -8  330.97   10.00
   7  -7   7  177.88    9.10
   7  -3  -7   37.90    5.10
   7  -4 -10  120.09    6.70
   6  -6   7   86.59    6.70
   6  -3  -9   63.59    4.90
   6  -4 -11  453.45    9.90
   5  -4   5  236.58    7.60
   4  -5   8  648.34   11.00
   1  -5  11  664.13    8.10
  -4   0   3  184.28    5.30
  -5  -2   9  198.38    6.30
  13  -9  -4   13.00   10.40
  13  -9  -5    8.90   10.10
  13  -9  -6    0.00   10.30
  13  -9  -7   56.09   11.30
  12  -9   1   59.79   10.20
  12  -8  -9  176.08   12.80
  11 -10   5   17.60   10.30
  11  -7  -1  390.36   14.00
  11  -7  -9   25.90    8.60
  11  -8 -11   13.50    9.00
  10 -11   8   42.70   11.00
  10  -8   4  659.43   17.30
  10  -7   2   -0.40    7.40
   9  -9   7  118.39    9.90
   9  -6   2  492.75   13.80
   9  -5  -9 1494.35   20.60
   8  -6   4  130.99    8.30
   8  -5   2 1834.92   22.30
   8  -4  -1   16.20    5.40
   8  -4  -9  199.88    8.80
   8  -5 -11  151.88    8.60
   7  -5   4   24.60    5.90
   7  -3  -2   18.70    4.80
   7  -3  -8   14.70    5.30
   6  -8  10 1025.60   17.30
   6  -3   1   10.30    4.20
   5  -7  10   50.09    6.80
   5  -5   7  414.86    9.80
   5  -3   3  290.07    7.80
   5  -2   0  282.87    7.20
   4  -1  -4  346.87    6.40
   4  -2  -9  726.83    8.80
   3  -1   0  802.32    8.70
   3  -1  -7  713.03    7.20
  -2   0   2 2886.41   12.10
  -4   0  -3 3150.98   21.80
  -4  -1  -6  654.93   11.60
  -5   0   2    4.30    3.70
  -6  -3  11   25.00    4.40
  13  -9  -3    6.70    9.80
  13  -9  -8  155.88   13.30
  13  -9  -9   11.70   11.50
  12  -8  -1   59.69   10.40
  11  -9   4 1026.60   22.00
  11  -8   2  378.06   14.70
  11  -7   0    7.40    8.10
  11  -6  -4  627.44   16.30
  11  -6  -5   85.49    9.40
  11  -6  -6  360.86   13.30
  11  -6  -7  652.13   16.40
  11  -7 -10  141.09   10.60
  10  -9   6   -0.30    8.10
  10  -6   0  782.52   17.20
  10  -5  -4  401.56   12.70
  10  -5  -6    2.90    6.70
  10  -5  -7    7.40    6.80
  10  -6 -10  458.75   13.70
   9  -8   6  310.17   12.50
   9  -4  -4    5.80    5.40
   9  -4  -5   10.80    5.80
   9  -4  -6   61.29    6.90
   9  -5 -10  194.08    9.20
   8  -9   9  795.12   17.60
   8  -4   0  193.88    8.60
   7  -8   9  434.86   12.70
   7  -6   6  430.26   11.70
   7  -4   2  732.73   13.50
   7  -3  -1   61.59    5.60
   6  -7   9   21.10    6.00
   6  -5   6  792.32   14.00
   6  -4   4    4.80    4.60
   6  -2  -3  682.03   11.20
   6  -2  -4  817.72   11.80
   6  -2  -6   89.29    5.30
   4  -1  -3  225.38    5.50
   4  -1  -5  596.54    8.10
   2  -3   7    2.30    2.60
   2  -1   2 5060.69   18.60
  -3   0   2 1303.67   10.60
  -4  -1   6  341.07    6.60
  -4   0   2 3471.75   20.50
  -5  -1   6   16.40    4.20
  13  -8  -5    0.90    9.30
  13  -8  -6    2.40    9.20
  12  -9   2 1129.69   23.90
  12  -8   0   42.90   10.10
  12  -7  -3  141.29   10.70
  12  -7  -4    8.10    9.10
  12  -7  -5   39.10    8.90
  12  -7  -6    3.00    8.10
  12  -7  -7  295.17   13.60
  12  -7  -8  364.66   14.60
  12  -8 -10   19.50    9.60
  11 -10   6    3.50   11.00
  11  -6  -3  635.34   16.40
  11  -6  -8  452.65   14.20
  10  -7   3  169.38   10.90
  10  -5  -3  645.84   15.20
  10  -5  -8  296.27   11.40
   9 -10   9   40.00    9.50
   9  -7   5  764.22   16.90
   9  -6   3   17.90    7.20
   9  -5   1  910.71   17.00
   9  -4  -7   91.39    7.40
   8  -6   5   47.20    7.20
   8  -5   3   20.00    6.20
   8  -4 -10  127.29    8.00
   7  -7   8   76.79    8.30
   7  -3  -9    6.60    5.00
   6  -3   2   32.20    4.80
   6  -2  -2   -0.10    3.70
   6  -2  -7   24.20    4.00
   6  -3 -10 1367.76   15.00
   5  -6   9  148.29    7.90
   4  -6  10    6.50    5.10
   4  -1  -6 2306.17   15.20
   2  -2   5   20.90    2.70
   1  -3   8    2.00    2.20
  -2   0  -4 1655.53   11.60
  -2  -1  -7  607.14    8.20
  -3   0  -3 5239.08   24.10
  -4   0   1  107.09    4.70
  -4   0  -2 4071.89   24.20
  13  -8  -3  236.78   13.80
  13  -8  -4   40.10   10.30
  13  -8  -7   18.50    9.60
  12  -8   1   93.49   10.90
  12  -7  -2  194.78   12.10
  12  -7  -9   70.69   10.20
  12  -8 -11   75.79   10.80
  11  -9   5   53.69    9.90
  11  -6  -2    6.30    7.30
  11  -6  -9  321.47   12.60
  11  -7 -11   26.40    8.40
  10 -10   8   78.79   10.70
  10  -8   5  534.05   16.00
  10  -5  -2   62.29    6.40
  10  -5  -9 1126.29   19.10
  10  -6 -11   19.70    7.20
   9  -9   8  632.84   16.80
   9  -4  -2  766.12   15.20
   9  -4  -8   17.50    6.00
   9  -5 -11   -4.30    6.90
   8  -4   1  199.38    8.80
   8  -3  -4    4.00    3.50
   8  -3  -7  125.29    7.10
   7  -5   5  762.42   14.40
   7  -4   3   36.30    5.60
   6  -6   8  377.86   10.50
   5  -4   6  517.05   10.60
   5  -2   1    3.40    3.50
   4  -4   7   60.59    4.70
   3  -2   4   80.99    3.70
   3  -1   1 1296.07   11.10
   2  -4   9    3.50    3.10
   1  -2   6   15.90    2.00
   1   0  -2 1379.76    5.90
  -3  -2   8   47.80    2.60
  -3  -1  -6  660.93   10.00
  -4   0   0   98.09    4.70
  -6  -1   5  326.17    8.90
  13  -8  -2    7.60    9.90
  13  -8  -9  170.58   12.90
  12  -7  -1   44.40    9.50
  12  -7 -10  159.88   11.60
  11  -7   2    3.20    8.40
  11  -6 -10  130.39   10.00
  10  -9   7  188.68   12.20
  10  -6   2   -2.10    7.20
  10  -5  -1  593.44   14.80
  10  -5 -10  493.95   13.60
   9  -8   7   -0.40    7.80
   9  -6   4    4.80    6.90
   9  -5   2   54.29    7.50
   9  -4  -1    2.60    5.70
   9  -4  -9  391.96   11.30
   8  -7   7  266.57   11.00
   8  -3  -8    6.30    4.90
   7  -6   7  312.27   10.50
   6  -2  -8    3.60    3.50
   5  -3   4  620.44   10.70
   4  -1  -7   19.70    3.00
   3  -2 -10    9.10    2.20
  -2   0   1 4986.80   16.50
  -3   0   1  178.58    4.40
  -3   0  -2 3175.28   18.30
  -4  -1  -5  174.48    6.50
  -5  -4  12   43.70    4.50
  -6  -4  12   82.19    6.20
  13  -8  -1   62.89   11.10
  13  -7  -4   -7.50    8.70
  13  -7  -5   59.99   10.50
  13  -7  -6   45.50   10.30
  13  -8 -10   90.39   11.60
  12  -9   4  286.87   14.50
  12  -8   2  247.68   14.00
  12  -7   0   72.29   10.20
  12  -6  -4  661.63   17.70
  12  -6  -5  604.64   16.80
  12  -6  -6   49.40    8.80
  12  -6  -7  177.08   11.60
  12  -6  -8  541.15   16.10
  11 -10   7    2.30   10.20
  11  -8   4  289.97   13.80
  11  -6   0   16.80    7.90
  11  -5  -3  355.06   12.70
  11  -5  -5  777.92   17.20
  11  -5  -6   76.09    7.20
  11  -5  -7   -0.80    7.10
  11  -5  -8    3.30    7.10
  11  -6 -11  249.28   12.20
  10  -5   0  836.72   17.30
  10  -4  -4  329.97   11.60
  10  -4  -5   32.50    7.00
  10  -4  -6   56.29    7.50
   9  -7   6  618.14   15.60
   8  -6   6  165.78   10.00
   8  -5   4  658.93   14.30
   8  -4   2    4.30    5.50
   8  -3  -1 1524.55   19.30
   8  -3  -9   -1.30    5.30
   8  -4 -11  398.36   10.60
   7  -3   1   22.20    4.90
   7  -2  -3   -2.30    4.10
   7  -2  -6 1150.08   15.10
   7  -3 -10  363.36    9.10
   6  -5   7   82.99    7.00
   6  -4   5  707.93   12.70
   6  -3   3  111.79    6.20
   6  -2   0  152.28    6.30
   5  -5   8    3.40    4.40
   4  -5   9    1.40    4.50
   4  -2 -10  339.77    6.20
  -2   0  -3 3556.14   16.30
  -3   0   0   70.29    3.30
  -3   0  -1  171.48    4.70
  -4  -3  10  342.17    6.30
  -5  -3  10   14.90    3.80
  -5  -1   5   24.10    3.90
  13  -8   0   -1.50   10.00
  13  -7  -3    8.00    9.30
  13  -7  -8  421.06   15.70
  13  -7  -9  364.56   15.40
  13  -8 -11   48.70   10.90
  12  -6  -2    5.90    8.40
  12  -6  -9  420.56   14.80
  11  -9   6   47.70   10.50
  11  -7   3  281.27   13.20
  11  -6   1   90.69    9.50
  11  -5  -2    9.40    7.30
  11  -5  -9  142.09    9.70
  10  -6   3   13.00    7.60
  10  -4  -3  712.73   15.60
  10  -4  -8  201.88    9.80
  10  -5 -11  475.15   13.40
   9  -4   0  105.69    6.70
   9  -3  -4   72.79    6.80
   9  -3  -5   22.30    5.90
   9  -3  -6   46.00    6.30
   8  -8   9  215.58   10.90
   7  -7   9    4.10    7.50
   7  -5   6  316.87   10.50
   7  -4   4  212.88    8.60
   7  -2  -7   77.49    5.60
   6  -3 -11 1184.08   14.10
   5  -2   2  319.27    7.80
   3  -1  -8 2500.75   12.50
  -2  -1   5  634.24    5.20
  -2   0  -2  699.93    7.20
  -2  -2  -8 1974.60   15.50
  -4  -1   5  277.87    6.00
  13  -8   1   30.20   11.00
  13  -7 -10  116.39   11.70
  12  -8   3  228.08   13.70
  12  -7   1   34.00    9.40
  12  -6  -1   12.50    8.10
  12  -6 -10   84.79   10.00
  11  -8   5   20.90    9.50
  11  -5  -1  288.27   11.90
  11  -5 -10  326.07   12.30
  10  -9   8  119.69   11.20
  10  -7   5  427.86   14.40
  10  -5   1   20.40    5.60
  10  -4  -2  315.57   11.40
  10  -4  -9    8.60    6.20
   9  -8   8  275.57   12.30
   9  -6   5   80.19    8.40
   9  -4   1   16.20    6.50
   9  -3  -3  771.42   14.90
   9  -3  -8  167.58    8.30
   9  -4 -11   62.09    7.60
   8  -7   8    1.70    6.70
   8  -3   0  153.28    7.80
   8  -3 -10    4.20    5.80
   7  -3   2  110.89    6.70
   7  -2  -8   31.50    4.70
   4  -3   6   10.60    4.10
   2  -1   3 1051.99    8.80
   1  -4  10   25.00    2.50
  -2   0  -1   40.70    2.20
  -2  -1  -6  159.58    4.60
  -3  -1  -5   79.59    4.60
  -3  -2  -7 1090.79   13.20
  -4  -1  -4    2.90    3.70
  -4  -2  -6  689.53   12.20
  -5  -1   4  228.78    6.80
  -5  -1  -2   61.79    5.50
  13  -7  -1  169.48   12.70
  13  -6  -5  757.42   19.40
  13  -6  -6  679.63   18.80
  13  -6  -7   74.29   10.50
  13  -6  -8  167.98   12.20
  13  -7 -11   29.30    9.90
  12  -9   5    6.40    9.20
  12  -7   2   26.80    9.90
  12  -5  -5 1311.37   22.90
  12  -5  -6  460.25   15.10
  12  -5  -7   20.10    8.50
  12  -5  -8   12.00    8.30
  12  -6 -11  154.88   11.00
  11  -9   7    9.40   10.60
  11  -7   4  230.98   12.50
  11  -6   2    4.30    8.20
  11  -4  -5  470.75   13.90
  11  -4  -6    7.80    7.10
  11  -4  -7   87.99    8.60
  10  -8   7   40.50    9.30
  10  -6   4   39.10    7.80
  10  -5   2  297.87   11.70
  10  -4  -1  148.29    9.30
  10  -4 -10   50.69    7.30
   9  -7   7    6.40    7.40
   9  -3  -2 1253.47   18.60
   9  -3  -9   12.30    5.50
   8  -5   5  991.40   17.10
   8  -4   3  332.07   10.70
   8  -2  -4    8.10    4.80
   8  -2  -5  784.62   13.70
   8  -2  -6 3443.26   27.20
   7  -6   8   55.89    6.80
   7  -2  -1  120.79    5.70
   7  -3 -11 1181.28   15.10
   6  -1  -4 1401.26   15.20
   6  -1  -5 1219.18   14.10
   5  -6  10   -0.30    4.70
   5  -4   7  688.43   12.00
   5  -3   5   43.50    4.60
   5  -1  -1 1610.84   15.30
   4  -1  -8 1357.26   11.30
   3  -1   2  108.19    3.90
   2   0  -3 3370.56   13.00
  -5  -1   3  110.49    5.40
  -5  -1  -1    4.90    4.10
  14  -7  -8    9.10    9.30
  13  -7   0   75.59   11.40
  13  -6  -9  473.15   16.40
  12  -8   4    7.00   10.00
  12  -6   0    2.30    8.00
  12  -5  -9    4.10    7.90
  11  -5   0   -0.40    7.30
  11  -4  -4  447.66   13.70
  11  -4  -8  334.37   12.20
  10  -4   0   45.30    7.60
  10  -3  -5   64.19    7.40
  10  -3  -6   14.00    6.30
  10  -3  -7  328.87   11.00
   9  -5   4  927.31   17.50
   9  -4   2  102.39    8.00
   9  -3  -1  261.27    9.80
   8  -6   7  104.69    8.30
   8  -3   1   21.30    5.60
   8  -2  -3    3.30    4.80
   8  -2  -7 1354.46   17.40
   7  -4   5 1213.08   17.30
   7  -2   0  301.67    8.90
   7  -2  -9   15.20    4.20
   6  -4   6 1389.06   17.30
   6  -3   4   14.90    4.70
   6  -1  -3   15.60    3.90
   6  -1  -6 1716.03   16.50
   6  -2 -10 1363.96   14.70
   4  -4   8  104.29    5.30
   3  -2   5   13.40    2.80
   2   0  -4  107.69    2.60
   0  -2  -9  863.41    6.90
  -4  -1   4  134.89    4.70
  -4  -1  -3  635.04   10.40
  -5  -1   2    6.50    3.80
  -5  -1   0 2006.20   18.90
  -6  -4  11    6.00    5.30
  -6  -2   6 1685.53   18.20
  13  -7   1    7.10   10.10
  13  -6  -2    8.60    9.30
  13  -6 -10  157.68   12.10
  12  -7   3   50.79   10.40
  12  -6   1   -0.30    8.80
  12  -5 -10   17.50    8.40
  11  -6   3   36.80    9.00
  11  -5   1   13.90    7.80
  11  -4  -2   10.90    7.10
  11  -4  -9  364.96   12.50
  11  -5 -12  264.07   12.40
  10  -5   3  630.34   15.50
  10  -3  -3  705.23   15.30
  10  -3  -4  429.06   12.50
  10  -3  -8  632.04   14.30
  10  -4 -11  325.87   11.40
   9  -6   6   27.80    7.50
   9  -3 -10   13.60    5.50
   9  -4 -12  662.83   14.00
   8  -4   4 1121.59   17.60
   8  -2  -2    6.20    4.90
   8  -2  -8   50.29    5.70
   8  -3 -11  153.58    7.40
   7  -5   7   13.20    5.60
   6  -5   8  136.79    7.30
   6  -1  -7 1563.74   15.60
   5  -5   9  513.65   11.10
   5  -1   0   29.30    3.80
   2  -3   8  128.79    4.30
   2  -2   6  465.55    6.50
   1  -1   4 2243.38   10.20
   0  -3   9    2.20    1.40
  -1   0  -1    6.10    1.00
  -5  -1   1 2706.83   21.30
  14  -6  -6  737.93   20.40
  14  -6  -7  270.17   14.70
  14  -6  -8   11.80   10.10
  13  -6  -1    1.50    9.10
  13  -5  -5  597.14   17.60
  13  -5  -6  761.22   19.40
  13  -5  -8   12.30    8.90
  13  -6 -11   -1.10    9.10
  12  -8   5   50.99   10.80
  12  -5  -1    2.30    8.20
  12  -4  -6  271.97   12.20
  12  -4  -7   -5.80    7.10
  12  -5 -11   27.00    8.50
  11  -7   5   -3.10    8.80
  11  -4  -1   72.49    8.30
  11  -4 -10   78.09    8.50
  10  -8   8   86.19   10.30
  10  -6   5   34.80    8.30
  10  -4   1   53.89    7.60
  10  -3  -2  295.27   11.00
  10  -3  -9  442.56   12.30
   9  -7   8  156.88   10.70
   9  -3   0  201.88    9.10
   9  -2  -4   21.20    5.50
   9  -2  -5  115.19    7.40
   9  -2  -6 1361.46   18.70
   9  -2  -7 1846.32   21.50
   8  -5   6  265.87   10.40
   8  -3   2   10.20    5.50
   8  -2  -1  124.59    7.20
   8  -2  -9   44.80    5.40
   7  -2   1    5.10    4.60
   7  -1  -4  117.59    6.00
   7  -1  -5 2368.06   21.10
   7  -2 -10  337.77    9.00
   6  -1  -1  539.95   10.10
   4  -5  10  403.96    9.10
   3   0  -3  252.27    4.80
   3   0  -4 1220.18    9.60
  -3  -1  -4 1348.77   13.00
  -4  -2   7  660.73    8.70
  -4  -1  -2  162.68    6.00
  -4  -2  -5  319.17    8.30
  -5  -3   9  768.02   10.90
  14  -6  -4  168.58   13.20
  14  -6  -9  128.69   12.30
  14  -6 -10  198.48   12.90
  13  -7   2    9.00   10.50
  13  -6   0   54.09   10.70
  13  -5  -3    3.50    9.00
  13  -5  -4   16.80    8.50
  13  -5  -9    1.40    8.90
  13  -6 -12   23.70    9.90
  12  -7   4   14.20    9.40
  12  -6   2   31.40    9.70
  12  -5   0   75.09    9.90
  12  -4  -4   36.30    8.20
  12  -4  -5  405.46   12.90
  12  -4  -8    0.10    7.50
  12  -4  -9  309.67   12.60
  11  -8   7   16.10    9.50
  11  -6   4   32.90    8.90
  11  -5   2   92.39    9.70
  11  -3  -5   15.10    6.80
  11  -3  -6    7.50    6.90
  11  -3  -7   -7.90    6.60
  10  -3 -10   27.00    6.60
  10  -4 -12  258.47   10.50
   9  -5   5  480.35   13.50
   9  -4   3  292.57   10.80
   9  -2  -3    5.20    5.40
   9  -2  -8  722.63   14.00
   9  -3 -11   50.99    6.30
   8  -6   8  150.68    9.70
   7  -6   9  130.59    8.80
   7  -1  -3  166.58    6.90
   7  -1  -6 3788.92   26.20
   7  -1  -7 1377.86   16.00
   6  -3   5 1045.40   14.80
   6  -1  -8  802.82   11.30
   5  -3   6  950.80   13.10
   5  -1   1  307.67    7.50
   3  -1   3  400.46    6.60
   3   0  -2 1282.47   10.30
   3   0  -5 1692.73   11.10
   2   0  -5 1008.70    6.60
   1   0   0 6185.08   14.20
  -2  -4  11   47.50    2.00
  -2  -1  -5  278.87    5.60
  -3  -1   4  638.44    7.30
  -4  -4  11  178.08    5.20
  -4  -1  -1  294.57    7.20
  -5  -2   6    4.40    3.60
  -6  -3   8    5.30    4.60
  14  -6 -11   -3.20    8.90
  13  -5  -2    9.10    9.30
  13  -5 -10   36.80    9.10
  12  -8   6    3.60   10.00
  12  -4  -3   10.10    7.60
  12  -4 -10  710.83   17.20
  12  -5 -12  181.28   11.30
  11  -7   6  161.98   11.90
  11  -4   0   43.30    8.10
  11  -3  -4  408.06   13.00
  11  -3  -8  270.47   11.20
  10  -5   4  383.46   13.10
  10  -4   2  271.47   11.40
   9  -2  -2    4.50    5.40
   9  -2  -9    6.70    5.30
   8  -4   5 1235.18   18.50
   8  -3   3    5.70    5.60
   8  -2   0   72.99    6.40
   8  -2 -10    5.00    4.50
   8  -3 -12 1017.30   15.50
   7  -4   6  887.41   15.10
   7  -3   4  436.56   10.90
   7  -1  -2  988.70   14.30
   6  -4   7  167.88    7.50
   6  -2   3   51.09    5.10
   6  -1   0    3.80    3.80
   5  -4   8   39.50    5.70
   5  -2   4   25.60    4.20
   5  -2 -11  212.28    5.80
   4  -3   7  535.65    9.50
   4   0  -3  172.38    4.80
   4   0  -4    8.20    2.40
   4   0  -5  976.30   10.10
   4  -1  -9 2464.05   14.40
   3   0  -1  175.58    4.30
  -2  -2  -7 1121.69   11.50
  -3  -4  11  369.46    5.60
  -3  -2   7  186.08    4.00
  -4  -3   9  374.46    6.90
  -4  -1   2 2521.55   17.80
  -4  -1   1    1.50    3.00
  14  -5  -5   26.70   10.20
  14  -5  -7  502.25   17.40
  14  -5  -8   89.29   11.50
  14  -5  -9   -3.40    8.80
  13  -6   1   24.10    9.70
  13  -5  -1   50.29   10.20
  13  -4  -5   -1.20    7.80
  13  -4  -7    9.80    8.70
  13  -4  -8   37.20    8.60
  13  -5 -11    3.40    8.70
  12  -7   5   27.50   11.00
  12  -6   3   38.40    9.90
  12  -4  -2   29.10    6.40
  12  -4 -11   64.49    9.60
  11  -5   3  118.99   10.20
  11  -4   1   -3.10    7.00
  11  -3  -3   51.69    6.40
  11  -3 -10   55.39    8.50
  11  -4 -12   91.09    8.60
  10  -6   6  469.75   14.70
  10  -3   0  592.04   14.60
  10  -2  -4   92.19    7.80
  10  -2  -5   42.20    6.80
  10  -2  -6  240.08   10.10
  10  -2  -7 1165.38   18.50
  10  -2  -8 1166.58   18.80
  10  -3 -11   60.49    6.90
   9  -4   4  563.64   14.00
   9  -2  -1  520.45   12.60
   9  -3 -12  115.59    8.10
   8  -5   7   40.80    7.90
   8  -1  -4 1429.46   17.90
   8  -1  -5   20.40    5.10
   8  -1  -6 2099.89   21.30
   7  -5   8    7.10    6.60
   7  -2   2  379.66   10.00
   7  -1  -1  544.45   11.10
   7  -1  -8 1365.66   15.80
   7  -2 -11  651.73   11.60
   6  -1  -9   91.89    5.30
   4  -2 -11   16.60    2.70
   3  -1  -9 2099.49   10.30
   2  -4  10   83.29    4.00
   2  -1   4  122.19    3.60
   2   0   0 1505.95    9.70
  -3  -1  -3  800.92    9.90
  -3  -3  -7  657.83   11.30
  -4  -2  -4 1100.49   13.90
  -5  -2   5 1261.57   14.20
  14  -5  -3   31.80    9.60
  14  -5  -4   -3.90    9.30
  14  -5 -10    1.80    9.50
  14  -6 -12   11.70   10.30
  13  -6   2    9.00   10.00
  13  -4  -4    2.30    8.40
  13  -4  -9    6.90    8.80
  13  -5 -12    5.00    8.80
  12  -4  -1   -3.30    8.10
  12  -3  -5   75.89    8.90
  12  -3  -6   13.10    7.90
  12  -3  -7   57.09    8.70
  12  -3  -8    7.20    7.50
  11  -6   5  532.75   16.40
  10  -5   5  326.07   13.10
  10  -4   3  181.48   10.10
  10  -2  -9   81.69    7.30
   9  -5   6  159.18    9.60
   9  -2 -10   63.59    6.50
   8  -2   1  355.66   10.40
   8  -1  -3 1799.22   20.20
   8  -1  -8 1203.98   16.40
   8  -2 -11   19.50    5.90
   7  -1  -9  134.59    6.70
   6  -5   9  142.09    7.40
   6  -1   1 1018.00   13.80
   5  -1   2 2406.86   19.20
   4  -4   9  191.88    6.80
   4   0  -6 3567.64   18.50
  -2  -2   7    8.30    1.40
  -2  -1   4    0.60    1.30
  -4  -2   6 1262.27   12.10
  -5  -5  12   23.20    4.70
  -5  -3   8  552.14    9.60
  14  -5  -2  110.39   12.10
  14  -5 -11   18.60    9.80
  13  -5   0  248.48   13.40
  13  -4  -3   62.69    9.80
  13  -4 -10  155.78   11.20
  12  -6   4  324.37   14.60
  12  -5   2   32.70    8.80
  12  -4   0   81.19   10.00
  12  -3  -3  222.08   11.30
  12  -3  -4   30.50    8.00
  12  -3  -9  148.59   10.10
  12  -4 -12   15.80    8.00
  11  -5   4  314.27   12.80
  11  -4   2   30.90    8.20
  11  -3  -1  627.94   15.80
  11  -2  -6   67.09    7.70
  11  -3 -11   21.60    7.20
  10  -3   1  114.09    8.90
  10  -2  -2  405.66   12.20
  10  -3 -12   -1.20    6.00
   9  -6   8  841.42   17.90
   9  -2   0  684.73   14.40
   9  -1  -5  587.84   12.90
   9  -1  -6  201.08    8.60
   8  -3   4  488.25   12.20
   8  -1  -2  615.54   12.50
   7  -3   5 1464.25   18.60
   7  -2   3    2.70    4.80
   7  -1   0  248.38    8.20
   6  -3   6 2010.80   20.20
   6  -2   4   61.19    5.40
   3   0   0   70.29    3.20
  -3  -1  -2  628.44    8.60
  -3  -2  -5   36.20    4.20
  -5  -4  10   35.00    4.70
  -5  -2   4 1043.40   13.10
  14  -4  -5   62.69   10.10
  14  -4  -6    9.50    9.40
  14  -4  -7   -2.10    9.20
  14  -4  -9   21.30    9.20
  14  -5 -12  116.59   11.90
  13  -6   3   52.09   11.10
  13  -5   1  182.38   12.90
  13  -4  -2    5.60    8.50
  13  -4 -11  234.98   12.70
  12  -7   6  100.19   11.80
  12  -3  -2  482.45   14.90
  12  -3 -10  222.38   11.20
  11  -6   6  591.54   16.60
  11  -3   0  191.88   10.60
  11  -2  -4  329.57   12.00
  11  -2  -5   14.40    6.70
  11  -2  -8  606.24   14.90
  11  -2  -9  646.14   15.60
  10  -6   7  504.85   15.20
  10  -2  -1  715.93   15.60
  10  -2 -10  122.09    8.10
   9  -4   5  192.38    9.80
   9  -3   3  103.09    8.20
   9  -1  -4 1849.91   21.70
   9  -1  -7 1514.55   19.40
   9  -1  -8  841.22   14.80
   9  -2 -11    2.20    5.20
   8  -4   6  298.17   10.60
   8  -1  -1  141.09    7.40
   8  -1  -9   51.79    5.50
   7  -4   7  124.39    7.50
   6  -4   8   14.80    6.00
   6   0  -3  337.97    8.10
   6   0  -4  597.84   10.30
   6   0  -5  309.17    7.70
   6   0  -6  179.38    6.20
   5  -3   7 1311.17   15.40
   5  -2   5  529.45    9.90
   3  -1   4 1431.06   12.30
  -2  -1  -4 2086.39   13.50
  -3  -1   2  105.99    3.60
  -3  -1  -1  726.03    8.90
  -5  -2   3  183.78    6.40
  -5  -2   1 3291.17   23.80
  -5  -2   0 1503.25   16.40
  14  -4  -4    2.60    9.40
  14  -4 -10   15.80    9.30
  13  -4  -1  161.28   11.90
  13  -3  -5   -0.10    8.30
  13  -3  -6   10.40    8.60
  13  -3  -7    0.50    7.70
  13  -3  -8  112.39   10.50
  13  -3  -9   57.79    9.70
  13  -4 -12   48.40    9.40
  12  -5   3   75.49    9.70
  12  -4   1  372.76   14.40
  12  -3 -11    0.10    7.60
  11  -4   3   21.40    7.80
  11  -2 -10    2.90    7.40
  11  -3 -12   32.70    7.40
  10  -5   6  394.96   13.60
  10  -4   4    6.00    6.80
  10  -3   2  128.79    9.20
  10  -2 -11   59.49    6.80
   9  -2   1  573.34   13.60
   9  -1  -9  150.08    8.30
   8  -5   8  234.18   10.00
   8  -2 -12  329.17    9.60
   7  -1   1   84.39    6.10
   7  -1 -10   36.40    4.50
   7  -2 -12  867.21   12.90
   6  -1   2  702.83   11.90
   6   0  -2 1297.57   15.00
   6   0  -7  964.60   12.40
   5  -1   3 2446.26   19.70
   5   0  -1  105.69    4.50
   5  -1 -10 2589.64   16.80
   4   0  -7  781.62    8.60
   2   0   1   41.30    2.30
   2   0  -6    5.70    1.40
  -3  -1   0   44.00    3.10
  -4  -2   5   10.60    3.40
  14  -4  -3    4.60    9.00
  14  -4 -11   48.20   10.30
  13  -5   2   -1.50    9.70
  13  -4   0  710.63   19.20
  13  -3  -3  290.57   13.40
  13  -3  -4   55.29    7.40
  13  -3 -10   12.50    8.70
  12  -4   2  193.58   12.90
  12  -3  -1  158.48   10.80
  12  -2  -5   47.30    8.30
  12  -2  -6   12.50    7.40
  12  -2  -7   62.59    8.50
  12  -2  -8   -3.90    7.20
  11  -5   5  329.17   13.60
  11  -3   1  640.54   16.20
  11  -2  -2 1243.78   20.80
  10  -2   0 1064.29   18.60
  10  -1  -4 1592.94   21.60
  10  -1  -5  801.02   15.70
  10  -1  -6   89.99    7.30
  10  -1  -7  206.98    9.50
  10  -1  -8  592.74   13.70
   9  -3   4   19.30    6.60
   9  -1  -2  241.98    8.60
   9  -2 -12   27.70    6.80
   8  -3   5  680.53   14.10
   8  -2   3   70.59    6.80
   8  -1   0   30.40    5.60
   8  -1 -10   87.89    6.00
   7  -3   6  848.12   14.90
   7  -2   4  900.71   14.70
   7   0  -3 1795.72   18.80
   7   0  -4   86.09    4.90
   5   0   0  316.67    7.40
   3   0   1  170.08    4.50
   2  -2   7   32.00    3.00
   1   0   1    6.80    1.00
  -3  -2   6 1653.23   11.50
  -3  -3  -6 1044.70   13.20
  -4  -4  10    5.20    3.20
  -4  -3   8  718.83    9.30
  -4  -2  -2   11.70    3.80
  14  -4  -2   19.90    9.60
  14  -3  -6    2.70    9.30
  14  -3  -8    2.90    9.40
  14  -3  -9   37.00   10.80
  14  -4 -12   89.29   11.20
  13  -3  -2  240.28   12.80
  13  -3 -11   -5.50    8.20
  12  -5   4  218.38   13.00
  12  -2  -4  649.64   16.50
  12  -2  -9  296.97   11.80
  12  -2 -10  112.09    9.00
  11  -6   7  276.67   13.50
  11  -2  -1  516.45   14.50
  11  -2 -11  515.55   13.90
  10  -4   5   24.50    7.70
  10  -1  -3  894.81   16.80
  10  -1  -9   61.09    7.00
  10  -2 -12    3.90    6.90
   9  -4   6   99.69    8.40
   9  -2   2   13.90    6.20
   9  -1  -1  249.28    9.60
   9  -1 -10   18.10    5.40
   8  -4   7   31.40    6.70
   8   0  -4 1631.44   19.20
   8   0  -5  399.66   10.20
   8   0  -6    4.00    4.60
   7   0  -2 2147.19   20.70
   6  -3   7  795.12   13.70
   6  -2   5 1867.41   19.30
   6   0  -1 2658.53   21.20
   6   0  -8 1133.89   13.20
   4  -1 -10 2173.18   12.50
   3   0  -7   16.30    2.00
  -1  -2  -7   30.80    3.00
  -2  -1  -3 2151.78   13.30
  -3  -2  -4 2143.69   16.80
  14  -3  -4   32.10   10.00
  14  -3 -10  137.89   11.70
  13  -5   3   34.30   10.60
  13  -4   1  660.63   18.90
  13  -2  -6    1.10    8.10
  13  -2  -7   70.59    9.50
  13  -2  -8    8.70    8.20
  13  -3 -12   32.90    8.90
  12  -6   6   87.39   11.10
  11  -4   4   15.30    8.30
  11  -3   2  599.14   16.00
  11  -1  -5  243.38   10.70
  11  -1  -6  290.87   11.30
  11  -1  -7   10.30    6.80
  11  -1  -8  206.68   10.10
  10  -5   7  110.99   10.30
  10  -2   1   80.79    8.10
  10  -1  -2  225.28   10.00
  10  -1 -10   84.79    7.20
   8  -1   1   11.50    5.40
   8   0  -7  277.07    8.80
   8  -1 -11   64.99    6.40
   7  -4   8   -0.20    5.50
   7  -1   2   15.60    4.80
   7   0  -8  135.69    6.20
   7  -1 -11  389.36    9.20
   6  -1   3   37.70    4.90
   6   0   0  148.49    6.30
   5  -2   6 2297.47   19.90
   2  -3   9  229.48    5.10
  -2  -1   3    1.90    1.50
  -2  -3  -7 2442.96   18.00
  -4  -2   4  276.47    6.40
  -5  -4   9   13.50    3.80
  14  -3  -3    4.80    9.50
  14  -3 -11   92.19   11.00
  13  -3  -1  201.08   10.80
  13  -2  -5  318.17   13.50
  13  -2  -9    3.70    8.30
  13  -2 -10    3.20    8.10
  12  -5   5   16.10    9.60
  12  -4   3    1.70    8.30
  12  -3   1  591.04   16.80
  12  -2 -11  213.78   10.80
  11  -5   6   81.69   10.10
  11  -2   0   65.29    8.30
  11  -1  -3  557.84   14.70
  11  -1  -4  647.34   14.70
  11  -1  -9  204.38   10.00
  10  -3   4   68.09    9.10
  10  -1  -1  291.37   11.10
   9  -3   5    2.30    6.50
   9  -2   3  133.59    8.50
   9   0  -4 1274.47   18.30
   9   0  -5  535.25   12.40
   9   0  -6    4.30    5.20
   9   0  -7    7.40    5.30
   8  -3   6  138.89    9.10
   8  -2   4  429.16   11.50
   8   0  -2  500.15   11.50
   8   0  -8   -3.10    4.30
   7   0  -9  643.94   11.30
   6  -4   9  138.89    7.90
   5  -3   8  490.65   10.30
   5  -1   4  261.47    7.40
   5   0   1 1298.87   14.30
   4   0  -8   37.10    2.90
   1  -2  -9   20.90    1.70
   0  -2  -8   29.80    2.30
  -4  -2   3    5.50    3.00
  -4  -2   0 2719.93   19.60
  14  -3  -2   49.99   10.70
  14  -2  -7  100.79   10.70
  14  -2  -8  370.66   14.90
  14  -3 -12   19.60    9.70
  13  -4   2   50.49   10.00
  13  -3   0  542.55   17.40
  13  -2  -3  218.68   12.50
  13  -2 -11   41.90    9.00
  13  -3 -13  220.28   12.50
  12  -2  -1   18.10    8.60
  12  -1  -5  144.19   10.00
  12  -1  -6   57.79    8.30
  12  -1  -7   65.29    8.50
  12  -1  -8   -1.80    7.30
  12  -1  -9  122.49   10.10
  12  -2 -12  789.22   17.60
  11  -4   5   69.39    9.60
  11  -3   3   61.39    9.10
  11  -2   1   -1.50    7.40
  11  -1  -2  178.78   10.20
  11  -1 -10    8.80    6.60
  10  -4   6   93.19    9.30
  10  -2   2    3.20    6.80
   9  -4   7  143.59   10.10
   9  -1   1    4.90    5.80
   9   0  -3  345.07   10.60
   9   0  -8   44.70    6.10
   8  -1   2    2.60    5.30
   8   0  -1   27.30    5.20
   8   0  -9   23.90    4.90
   7  -3   7  226.38    9.40
   7  -2   5 1260.67   17.30
   7  -1   3   -3.10    4.70
   7   0   0  351.66    9.40
   6   0   1 1493.05   16.60
   6   0  -9  758.12   10.80
   3  -1   5 3408.56   19.00
   3   0   2 3163.28   17.60
   2   0   2  709.33    7.20
  -1  -3  -8 3640.04   19.50
  -2  -2  -5 1129.29   11.10
  -3  -3   8  850.81    8.50
  -3  -2  -3  509.85    8.40
  -3  -3  -5  136.59    5.60
  -4  -3   7   -0.60    2.80
  -4  -2   2 1829.92   15.50
  -4  -3  -3 1010.20   13.60
  14  -2  -5  211.38   12.70
  14  -2  -6   56.99    9.80
  14  -2  -9   83.99   10.90
  14  -2 -10    8.50    9.20
  14  -3 -13  161.08   13.10
  13  -2  -2    2.40    8.70
  13  -2 -12  428.06   15.30
  12  -4   4   19.80    9.50
  12  -2   0    2.80    8.30
  12  -1 -10   78.99    8.70
  11  -1 -11  480.25   13.40
  10  -1   0   55.29    7.70
  10   0  -4   85.29    7.70
  10   0  -5  184.78    9.30
  10   0  -6  166.58    7.80
  10   0  -7    4.10    5.60
  10   0  -8   13.80    6.10
   9   0  -9   92.19    6.80
   9  -1 -12    8.10    6.00
   8  -4   8   96.09    7.90
   6  -2   6 2087.89   20.50
   6  -1   4   42.60    5.10
   5  -1 -11 1052.69   10.40
  -3  -2   5 2459.45   14.30
  -5  -4   8    0.40    3.80
  14  -2  -4   37.80   10.00
  14  -2 -11   50.49   10.10
  13  -4   3   12.00    9.40
  13  -3   1  190.38   12.40
  13  -2  -1   68.99   10.00
  13  -1  -5  117.29   10.00
  13  -1  -6    2.30    8.30
  13  -1  -7  101.19   10.30
  13  -1  -8  108.59   10.20
  13  -1  -9   25.00    8.70
  12  -5   6   72.79   11.00
  12  -1 -11   52.29    8.30
  12  -2 -13  248.98   11.80
  11  -3   4   30.10    8.60
  11  -2   2    4.80    7.60
  11   0  -6   12.00    6.80
  11   0  -7    1.90    6.70
  10  -3   5   92.39    9.00
  10  -2   3    4.20    6.90
  10  -1 -12   46.80    6.70
   9  -3   6  251.47   11.30
   9  -2   4    3.80    6.40
   9   0  -1   21.80    6.00
   9   0 -10    2.80    5.10
   8  -2   5   22.50    6.00
   8   0   0  188.98    8.30
   8   0 -10  328.87    9.10
   7   0   1   25.10    5.10
   7   1  -5  848.82   13.20
   7   0 -10  950.10   13.10
   6  -3   8  117.29    7.30
   6   1  -3   80.89    5.20
   6   1  -4    3.00    3.60
   6   1  -5  313.97    7.90
   6   1  -6  157.48    5.90
   5   0   2 2949.00   21.50
  -2  -1   2  289.97    4.20
  -2  -1  -1 1362.26    9.90
  -4  -5  11  137.89    5.20
  -4  -4   9   -1.00    3.30
  -4  -3  -2  132.39    6.00
  -5  -5  10   31.50    4.60
  14  -2  -3   22.60    9.40
  14  -2 -12  126.49   11.50
  13  -3   2   -7.10    8.80
  13  -1 -10    5.10    8.30
  13  -2 -13  614.74   17.00
  12  -4   5   14.80    8.90
  12  -3   3   33.30    9.30
  12  -2   1    4.40    8.60
  12  -1  -2   24.20    8.50
  11  -4   6   20.50    8.80
  11  -1   0  492.05   14.50
  11   0  -5   48.00    6.20
  11   0  -8   50.29    6.10
  11   0  -9   60.59    7.70
  11  -1 -12  378.36   12.30
  10  -4   7   18.00    8.70
  10  -1   1  173.08    9.60
  10   0  -2   24.80    6.60
  10   0 -10  259.07    9.90
   8  -3   7   36.00    6.70
   8  -1   3    4.80    5.20
   8   1  -5   98.39    6.50
   7  -2   6  296.97   10.00
   7  -1   4   17.10    5.30
   7   1  -4  280.87    7.90
   7   1  -6  167.78    6.90
   6   0   2    7.40    4.30
   6   1  -2 2205.78   19.70
   5  -1   5  282.27    7.70
   5   1  -2    4.00    3.30
   4  -3   9    1.40    4.10
   4   1  -5  280.47    5.80
   1   0   2 1671.73    8.40
  -1  -1  -4 3096.29   13.10
  -2  -2   6  555.34    5.30
  -2  -1   1  834.62    7.20
  -2  -1   0   43.80    2.30
  -2  -3  -6  692.33    9.90
  -3  -2  -2  102.69    4.40
  -4  -3   6  238.28    6.10
  -5  -4   7  185.98    6.70
  15  -2 -11    1.30    9.00
  14  -2  -2   78.29   10.80
  14  -1  -6   21.40    9.40
  14  -1  -7  196.48   12.70
  14  -1  -8  371.46   15.40
  14  -1  -9  211.58   13.00
  14  -2 -13  302.07   15.10
  13  -2   0   20.30    9.70
  13  -1 -11   63.39    9.40
  12  -1  -1  412.36   14.50
  12   0  -5  178.08   10.40
  12   0  -6  423.76   14.00
  12   0  -7   38.80    8.00
  12   0  -8   27.40    8.00
  12   0  -9   89.09    8.60
  12  -1 -12  484.25   14.40
  11  -2   3   12.90    8.80
  11   0  -3  165.78    9.80
  11   0 -10   74.99    7.90
  10  -2   4    2.80    7.90
  10   0  -1   61.69    7.70
  10  -1 -13   -0.40    6.70
   9   0   0   23.40    6.20
   9   1  -5   37.60    6.10
   9   1  -6   75.29    6.70
   9   0 -11    0.90    4.90
   8   0   1  119.39    7.50
   8   1  -3 1645.84   19.70
   8   0 -11  227.48    8.40
   7   1  -2 3512.35   26.70
   6   1  -7  383.46    8.30
   5   1  -1 2809.82   20.50
   4   0  -9  452.65    6.20
   3   0   3 5180.88   23.00
   3   1  -3 4046.90   18.40
   3   0  -8  206.28    3.60
  -1  -2  -6  969.00    9.00
  -2  -4  -7  114.39    6.00
  -3  -2   4  328.77    5.70
  -3  -3  -4  144.89    5.60
  -4  -3  -1  108.19    5.50
  15  -2 -12   18.90    9.20
  14  -2  -1   13.40    9.20
  14  -1  -4    8.00    9.40
  14  -1  -5   61.49    9.70
  14  -1 -10   -1.60    8.40
  14  -1 -11   19.70    9.40
  13  -3   3  419.16   17.00
  13  -2   1   17.60    9.10
  13  -1  -2  310.17   14.10
  13  -1 -12   50.19    9.10
  12  -3   4  390.26   15.20
  12  -2   2    6.70    8.70
  12  -1   0  411.66   14.30
  12   0  -4   13.80    8.00
  12   0 -10   19.50    7.50
  12  -1 -13  417.16   14.50
  11  -3   5  287.87   12.90
  11  -1   1  368.66   13.30
  11   0  -2  154.08    9.90
  11   0 -11  553.64   14.10
  11  -1 -13  141.09    9.20
  10  -3   6  345.27   12.80
  10  -1   2  158.28    9.70
  10   1  -6   16.10    6.10
  10   0 -11  347.77   11.10
   9  -2   5   45.60    7.40
   9  -1   3   20.90    6.70
   9   1  -4   37.70    6.10
   9   1  -8   -0.80    5.20
   8  -1   4    3.50    5.50
   8   1  -2  542.75   12.10
   7  -3   8    6.30    5.40
   7   1  -1  755.92   13.00
   7   0 -11  248.18    7.80
   6  -2   7  622.34   12.30
   6  -1   5   72.09    5.70
   6   1  -1 2317.97   20.20
   6   1  -8    3.60    4.00
   5  -3   9   42.10    5.50
   4   1  -6  337.97    6.10
   3   1  -2  108.09    3.70
   3   1  -4  672.03    7.50
   2   0   3 3744.73   16.70
  -2  -2  -4 1769.52   13.30
  -3  -2  -1 3259.67   19.10
  -4  -6  12  167.68    6.40
  -5  -5   9  699.83   11.70
  14  -1  -3  104.79   11.60
  14  -1 -12    9.00    9.20
  13  -1  -1  547.95   17.20
  13   0  -5    5.20    8.60
  13   0  -6  357.26   14.10
  13   0  -7  762.82   18.30
  13   0  -8  357.26   14.20
  13   0  -9   15.00    8.50
  13   0 -10   17.50    9.50
  13  -1 -13  299.27   13.70
  12  -4   6   51.69   10.70
  12   0  -3  287.27   12.60
  12   0 -11   35.80    7.80
  11   0  -1   79.69    8.80
  10   0   0   65.19    8.00
  10   1  -5  166.38    8.90
  10   1  -8  239.78    9.90
  10   0 -12   33.30    7.20
   9  -3   7   55.89    8.00
   9   0   1    6.60    6.20
   9   1  -9  344.97   10.30
   8  -2   6   15.30    5.90
   8   0   2    4.20    5.50
   8   1  -9  509.45   11.10
   7   1  -9   26.10    5.20
   6   1   0  597.74   11.10
   5   1   0 1869.51   17.10
   3   1  -1  921.11    9.40
   2  -2   8   61.29    3.30
   2  -1   6  897.61    8.70
  -3  -3   7  223.58    5.00
  -3  -2   3   15.00    2.30
  -3  -2   0 1888.11   14.30
  -4  -4   8   16.90    3.80
  -5  -4   5 1817.62   18.00
  15  -1 -11   39.10   10.50
  14  -1  -2  128.89   12.40
  14   0  -7  423.26   15.50
  14   0  -8  710.13   18.90
  13  -2   2  129.29   11.60
  13   0  -4  192.58   11.90
  13   0 -11   63.39    9.30
  12  -2   3   84.89   10.20
  12  -1   1  125.69   11.00
  12   0  -2   26.80    8.60
  11  -2   4  139.19   10.70
  11  -1   2  156.28   10.70
  11   1  -5  277.97   11.50
  11   1  -7  137.89    9.30
  11   1  -8  413.46   12.90
  11   1  -9  672.33   15.30
  11   0 -12  211.88   10.10
  10  -2   5    5.50    7.30
  10  -1   3   11.10    7.30
  10   1  -3   73.99    7.60
  10   1  -9    3.10    5.90
   9  -1   4  105.19    9.00
   9   1 -10  600.44   13.10
   9   0 -12  112.19    7.10
   8   1  -1  128.79    6.50
   8   0 -12   10.70    5.20
   7  -2   7   11.00    6.40
   7  -1   5   13.50    5.30
   7   0   3  110.09    6.90
   7   1   0  157.48    7.30
   3   1  -5  321.07    5.10
  -1  -3  -7 1132.09   11.10
  -2  -4  10 1684.63   10.10
  -3  -5  11   24.90    3.20
  -3  -2   2   32.00    2.70
  -3  -3  -3   37.30    3.90
  -4  -5  10  406.46    8.00
  -4  -3   4 3094.39   20.20
  -4  -3   1  189.58    6.10
  15  -1 -12    1.30    9.70
  14   0  -6    4.70    9.10
  14   0  -9  219.08   12.80
  14   0 -10   -1.10    8.80
  14  -1 -13   43.30   10.00
  13  -1   0   83.29   11.10
  13   0  -3   52.79    9.70
  13   0 -12   39.80    9.70
  12  -3   5  286.87   14.00
  12   0  -1  391.46   14.40
  12   1  -6  294.47   12.40
  12   1  -7  315.47   12.70
  12   1  -8  148.99   10.10
  12   0 -12  216.78   11.00
  11  -3   6   66.49    9.70
  11   0   0  894.61   18.50
  11   1  -3  222.08   10.60
  11   1  -4    3.90    6.70
  11   1 -10  228.18   10.40
  10   0   1  643.34   15.40
  10   1  -2   21.10    6.70
  10   1 -10  153.98    8.50
   9  -2   6    1.90    6.60
   9   0   2  640.84   14.60
   8  -1   5  280.57   10.60
   8   1   0  196.08    8.50
   8   1 -10   21.40    4.90
   6   1   1    4.20    4.20
   6   1  -9  530.35    9.20
   5   1   1    1.20    3.60
   4   1  -7 1269.37   11.00
   4  -1 -11  191.68    3.60
   3   0   4 1775.12   14.00
   3   1   0   43.50    2.90
  -2  -3   8 4367.16   15.30
  -2  -3  -5    1.80    3.30
  -3  -4   9   61.79    3.50
  -4  -3   3 1424.76   13.90
  15  -1 -13   -1.60    9.90
  14   0  -4  126.49   11.80
  14   0 -11   -0.80    8.70
  13  -2   3  453.45   17.50
  13  -1   1    5.70    8.90
  13   0  -2   91.29   10.60
  13   1  -7  256.57   12.60
  13   1  -8  140.89   10.60
  12  -1   2   -1.80    8.40
  12   1  -4  299.17   12.60
  12   1  -5   -0.90    7.10
  12   1  -9  214.28   10.90
  12   1 -10  777.62   17.40
  12   0 -13   69.69    8.60
  11  -1   3    3.70    7.90
  11   0 -13    8.90    6.60
  10  -1   4   22.30    8.50
  10   1  -1   38.30    7.30
  10   1 -11  308.17   10.60
  10   0 -13    2.20    5.70
   9   1   0    4.30    5.80
   9   1 -11    7.60    5.80
   8  -2   7   12.70    6.90
   8   0   3   35.30    6.30
   8   2  -5    1.10    4.80
   8   2  -6    4.70    4.90
   7   2  -4  319.87    8.90
   7   2  -5  592.04   11.50
   7   1 -10  310.77    8.10
   7   0 -12   25.70    4.60
   6  -1   6   23.40    4.90
   6   0   4  543.15   11.10
   2  -3  10  241.78    5.10
  -2  -2  -3  705.73    8.30
  -2  -4  -6   89.89    5.50
  15   0 -11    3.30    9.40
  14   0  -3   42.60   10.60
  14   0 -12   39.60    9.40
  13   1  -6   43.30    9.30
  13   1  -9   34.50    9.00
  13   1 -10  176.98   11.70
  13   0 -13   17.30    8.50
  12   0   0  560.94   16.60
  12   1 -11  227.38   11.10
  11   0   1  497.55   14.70
  11   1  -2  322.57   11.30
  11   1 -11  158.28    9.20
  10  -2   6  108.89    9.50
  10   0   2  210.88   10.60
   9  -1   5  349.67   12.50
   9   0   3   87.89    8.10
   9   2  -5   87.19    7.10
   9   2  -7  192.38    8.70
   9   0 -13    1.00    5.00
   8   1   1   49.99    6.40
   8   2  -3  134.89    7.40
   8   2  -4  944.81   15.30
   8   2  -7   10.70    4.90
   8   1 -11   42.30    5.90
   7  -1   6  131.79    7.40
   7   0   4   68.99    6.30
   7   2  -3  960.90   14.70
   7   2  -6    6.70    3.20
   6  -2   8  115.89    6.70
   6   2  -4    6.10    3.90
   6   2  -5  495.65    9.80
   6   2  -6 1571.94   16.40
   3   1   1  751.82    8.90
   2   1  -1  882.81    7.70
   2   1  -2  310.97    4.50
  -2  -2   5 1190.28    8.10
  -3  -3  -2  115.19    5.00
  -4  -6  11  256.17    7.50
  15   0 -12   -0.40    9.60
  14   0  -2   -2.30    9.20
  14   1  -6  241.28   13.70
  14   1  -7   23.90    9.80
  14   1  -8  122.89   11.80
  14   1  -9   10.00    9.40
  14   1 -10   18.40    8.90
  14   0 -13   17.20    9.40
  13  -1   2   54.19   10.20
  13   1  -4  576.24   17.20
  13   1 -11  479.85   15.40
  12  -1   3   44.90    9.90
  12   0   1   62.79   10.90
  12   1  -2  105.49   10.00
  12   1 -12    6.90    8.30
  11   2  -6   95.79    8.70
  11   2  -7  117.99    9.00
  11   2  -8  122.49    9.10
  11   1 -12   83.39    8.20
  10   2  -4   93.59    8.10
  10   2  -5    4.70    6.10
  10   2  -8  222.68    9.70
  10   2  -9  590.54   13.70
  10   1 -12   38.20    6.50
   9  -2   7    0.60    7.80
   9   1   1  802.52   16.00
   9   2  -9  120.09    7.30
   8   2  -2   32.30    5.70
   8   2  -8   11.40    4.90
   8   0 -13    5.80    5.20
   7   1   2  122.09    7.10
   7   2  -2 1320.57   17.10
   7   2  -8  276.97    8.50
   6   1   2   41.80    5.10
   5   1   2   61.69    4.80
   5   2  -4  973.80   12.30
   2   0   4 1739.53   11.70
   2   1  -3    2.40    1.30
  -1  -2  -5 1921.41   12.20
  -3  -3   6  204.18    4.80
  -4  -5   9   62.29    4.40
  15   0 -13   19.00   10.40
  14   0 -14    0.60   10.90
  13   0   0   21.10    9.90
  13   1  -3  281.87   13.80
  13   1 -12  208.08   12.10
  13   0 -14   19.70    9.20
  12  -2   5  193.28   12.80
  12   2  -6   26.80    8.10
  12   2  -7  133.09   10.00
  12   2  -8  181.28   10.80
  11  -2   6   75.29   11.00
  11   0   2  162.38   10.40
  11   1   0 1065.79   20.10
  11   2  -4   62.29    8.20
  11   2  -5   -2.40    6.50
  11   2  -9  671.03   15.70
  10  -1   5   -2.90    7.40
  10   0   3   52.29    8.30
  10   2  -3  128.79    8.80
  10   2 -10  259.87   10.60
   9   1 -12   -0.50    5.00
   8  -1   6  501.95   12.80
   8   1   2 1189.48   18.00
   8   2  -9   31.10    5.30
   7  -2   8   42.00    6.20
   7   2  -1   10.40    4.80
   7   1 -11   25.70    4.80
   6   0   5  216.58    8.30
   6   2  -1 2309.67   21.00
   6   2  -7  650.03   10.80
   5  -1   7  130.49    6.80
   5   0   5  495.35    9.90
   5   2  -2 3456.65   23.20
   5   0 -11    0.90    2.60
   4  -1   7  487.35    9.10
   4   1  -8  557.64    7.20
  -2  -2  -2  611.64    7.50
  -3  -3  -1  782.62   10.30
  -3  -4  -3   58.29    5.30
  15   0 -14   23.30   10.90
  14   1  -4  383.36   15.70
  14   1 -12  186.48   12.60
  13  -1   3   26.30   10.70
  13   0   1    4.30    8.90
  13   1  -2   15.00    9.60
  13   2  -7   69.49    9.80
  13   2  -9  138.79   10.60
  13   1 -13   15.20    9.20
  12   0   2    9.00    8.20
  12   2  -4  151.58   10.30
  12   2  -9  106.39    9.30
  12   2 -10  638.64   16.30
  12   1 -13   16.80    7.50
  11   2  -3   43.70    8.30
  11   2 -10  690.23   15.80
  11   1 -13   17.70    6.90
  10   1   1 1821.52   24.60
  10   2  -2   32.20    7.30
   9  -1   6    2.10    7.70
   9   0   4   26.30    6.80
   9   1   2 2367.96   26.40
   9   2  -1  182.98    9.10
   9   2 -10   79.09    6.70
   8   1 -12  112.29    6.90
   7   0   5    2.10    5.80
   7   2  -9  180.48    6.90
   6  -1   7  111.29    6.60
   6   1   3    0.30    5.00
   6   2  -8  239.78    6.90
   5   2  -1 3218.88   22.70
   4   0 -10  202.18    4.00
   3   1   2  625.24    8.40
   2   1  -4    0.90    1.40
   1  -1  -7    7.20    0.90
  -1  -1   3  160.78    2.00
  -1  -1  -2  908.11    6.50
  -1  -3  -6    0.40    2.60
  -1  -4  -7   87.09    4.80
  -2  -3  -4    6.60    2.80
  -3  -5  10    8.00    3.00
  -3  -4   8  175.38    4.90
  -3  -3   5  130.99    4.40
  -4  -4   5 3260.97   21.50
  14   2  -8   67.39   10.30
  14   1 -13  152.78   12.00
  13   1  -1  194.38   12.80
  13   2  -5  143.69   11.60
  13   2  -6  264.47   12.90
  13   2 -10   -6.20    8.20
  12  -1   4  186.88   12.60
  12   1   0  701.53   18.20
  12   2  -3  188.18   11.60
  12   2 -11  607.84   15.90
  11  -1   5  447.36   15.10
  11   0   3   93.59   10.00
  11   2  -2  143.49   10.00
  11   2 -11  406.36   12.80
  10   2  -1   10.40    7.00
  10   2 -11  225.38    9.60
  10   1 -13   27.00    6.30
   8   0   5   52.79    7.90
   8   2   0  340.27   10.70
   8   2 -10   52.19    5.60
   7   1   3  848.62   14.70
   7   2   0  710.23   13.30
   6   2   0    6.60    4.30
   5   1   3    4.30    3.90
  -2  -5  11   13.70    2.70
  -2  -4  -5   21.60    3.60
  -3  -3   0    1.70    2.80
  -4  -6  10   38.50    5.00
  -4  -5   8    1.40    3.40
  -4  -4   4 2283.47   18.40
  -4  -4   3   13.80    3.60
  -4  -4   2  407.96    8.60
  14   2  -5  101.29   11.00
  14   2  -6  228.58   13.60
  14   2  -7  149.69   12.00
  14   2  -9  120.69   11.30
  14   2 -10  277.97   14.10
  13   0   2   18.80    9.60
  13   2  -4  228.68   13.10
  13   1 -14    0.10    8.30
  12   2  -2   71.49    9.30
  12   2 -12  485.55   14.60
  12   1 -14    0.90    7.40
  11   2  -1    2.40    7.30
  11   2 -12  270.17   11.80
  10  -1   6  156.08   11.20
  10   0   4   37.40    7.80
  10   1   2  818.92   17.50
  10   3  -5   15.50    6.50
  10   3  -6  458.05   13.10
  10   3  -7  103.49    8.40
   9   2   0  182.98    9.50
   9   3  -5  187.58    8.90
   9   3  -6   57.59    6.80
   9   3  -7    3.70    5.60
   9   2 -11   82.49    6.70
   9   1 -13  109.19    6.90
   8  -1   7  224.38   10.50
   8   1   3 2618.14   26.40
   8   3  -6   22.90    5.50
   5   2   0 1498.75   15.90
  -2  -2   4 1906.21   10.50
  -2  -2  -1  962.10    9.00
  -3  -3   4 4094.29   20.20
  15   1 -14   21.50   10.60
  14   2 -12  220.78   13.20
  14   1 -14   -0.80    9.30
  13   1   0   25.60   10.20
  13   2  -3  138.89   11.60
  13   2 -12  736.93   18.60
  12   0   3   59.19   10.40
  12   1   1   80.39   10.60
  12   3  -6    4.50    7.70
  12   3  -7  387.96   14.10
  12   3  -8  607.24   16.30
  11   0   4  142.29   10.90
  11   1   2  142.99   10.70
  11   3  -7  444.36   13.60
  11   3  -8  481.05   14.10
  11   3  -9   48.80    8.00
  10   2   0  259.17   11.30
  10   3  -4  349.57   12.10
  10   3  -8   39.10    6.90
  10   3  -9  267.87   10.60
  10   2 -12  242.48    9.90
   9   0   5   33.70    7.40
   9   1   3 1369.86   20.80
   9   3  -3  516.95   13.10
   9   3  -4  332.37   10.20
   9   3  -8    4.00    5.60
   8   2   1  876.51   15.90
   8   3  -3  302.97   10.00
   8   3  -4   57.09    5.10
   8   3  -7  120.39    7.00
   8   3  -8    5.00    4.70
   7   2   1  884.71   14.90
   7   3  -4   26.50    5.10
   7   3  -5    4.20    4.50
   7   3  -6  953.70   14.50
   7   2 -10   66.69    5.10
   7   1 -12   10.10    4.30
   6   0   6  137.99    7.70
   6   1   4    4.70    5.40
   6   2   1  829.52   13.40
   6   2  -9  726.13   10.70
   5   0   6  472.45   10.20
   5   1 -10  323.87    6.20
   3   1  -7   34.10    2.20
  -2  -3   7  331.67    4.80
  -3  -3   3 5802.12   24.60
  -3  -3   1   68.79    3.30
  14   2 -13  186.78   13.40
  13   1   1    0.40   10.90
  13   2  -2   -1.50    9.50
  13   3  -6   -0.90    8.20
  13   3  -7  125.99   11.30
  13   2 -13  106.99   10.40
  12   2  -1   45.90    9.50
  12   3  -5    6.30    8.20
  12   3  -9  196.58   11.00
  12   3 -10    3.10    7.50
  12   2 -13  170.38   10.60
  11   2   0  158.58   10.90
  11   3  -4   28.80    7.70
  11   2 -13  181.78   10.60
  10   0   5  181.88   11.70
  10   1   3  356.16   12.80
  10   3  -3  151.78    9.50
  10   3 -10   37.40    6.90
   9   2   1 1336.27   20.50
   9   3  -9  109.59    7.60
   9   2 -12  106.59    6.90
   8   1   4  468.15   12.90
   8   3  -2 1187.78   17.90
   8   1 -13   82.29    6.20
   7   1   4  358.06   10.40
   7   3  -3   68.09    5.00
   7   3  -7  979.50   14.50
   6   3  -4    6.90    4.10
   6   3  -5  366.06    8.90
   5  -1   8   13.10    4.80
   5   1   4   77.99    5.30
   5   2   1    4.30    3.80
   4   0   6  376.46    8.00
   4   2  -6 1318.57   11.90
  -1  -1  -1    3.70    1.00
  -1  -2  -4  786.32    7.70
  -1  -5  -7   43.80    5.20
  -2  -2   3   56.39    2.30
  -2  -2   0 2496.25   13.80
  -2  -3  -3   39.50    3.30
  -3  -4   7  353.06    6.70
  14   3  -7    6.20    9.80
  14   3  -8   35.40   10.20
  14   3  -9   78.89   11.20
  14   3 -10  282.67   14.00
  13   2  -1   25.80   10.10
  13   3  -5  188.78   12.40
  13   3 -11   39.70    9.10
  12   0   4   43.30   10.20
  12   1   2    7.60    9.30
  12   2   0   77.99   10.60
  12   3  -4  181.38   11.10
  12   3 -11  238.18   11.80
  11   1   3    3.00    9.40
  11   3 -11   82.39    8.40
  10   2   1 1044.10   19.40
  10   2 -13   71.29    8.00
   9   1   4   71.79    8.80
   9   3 -10  587.24   13.10
   8   2   2 1597.94   21.10
   8   3  -1  780.22   15.10
   8   3  -9  107.19    6.80
   7   2   2  617.94   12.90
   7   3  -8   62.89    5.50
   6   2   2  526.25   11.10
   6   3  -2  127.79    6.40
   6   3  -3  129.79    5.70
   6   3  -6 3816.02   25.90
   4  -1   8  306.07    7.70
   4   1   4    3.00    3.40
   3   2  -3   14.50    2.30
   2   1   2   84.89    3.10
   2   1  -5  733.13    5.60
   0  -4  -8  596.24    8.60
  -3  -5   9  447.36    7.80
  -4  -5   6    2.40    3.60
  14   3  -6   49.10   10.10
  14   3 -11   25.00   10.00
  14   2 -14   39.80   10.00
  13   3  -4   66.29   10.30
  13   3 -12  117.19   10.80
  13   2 -14   19.90    8.60
  12   3 -12  113.79    9.90
  12   2 -14   33.80    8.20
  11   0   5   76.99   10.10
  11   2   1  118.49   10.40
  10   3  -1  334.77   12.40
  10   3 -11  440.66   12.40
   9   0   6  130.89    9.20
   9   2   2 1478.25   21.70
   9   3  -1    5.00    6.20
   8   2 -12   97.59    6.10
   7   3  -1 1682.83   19.90
   7   2 -11   97.89    5.40
   6   3  -1  165.78    7.10
   6   3  -7 1508.05   16.20
   5   2   2  580.14   10.70
   3   2  -1  169.88    4.70
  -1  -1   2  869.91    4.80
  -4  -5   5 1512.05   15.80
  -4  -5   4  167.68    6.40
  -1  -1   0    5.90    0.80
   5   7  -9  290.07    7.60
   4   6  -6   12.50    3.80
   2   0 -14   23.70    8.50
   1   4   0  225.18    6.50
   1  -2  -6  822.92   13.30
   1  -2 -11   84.09    9.30
   1  -1 -14  112.19   12.10
   0  -3 -10 1189.88   23.20
   0  -2 -13    2.10   11.90
  -1  -4  -9  348.97   15.40
  -2  -5  -4   94.29    8.70
  -2  -5  -5  369.56   13.80
  -2  -5  -6   55.59    9.50
  -2  -5  -7    4.90    9.30
  -2  -4 -11   78.79   14.10
  -3  -5  -1  158.78    8.50
  -3  -5  -9    3.40   11.70
  -3  -4 -12  266.47   20.50
  -3  -3 -14   47.80   16.70
  -4  -6  -2  390.66   14.30
  -4  -6  -7    7.90   12.20
  -5  -6  -8    2.30   15.00
  -5  -5 -11   38.70   19.20
  -6  -7  -1   18.50   10.40
  -6  -7  -3  289.37   17.10
  -6  -7  -4   19.10   12.60
  -7  -7   1  225.38   13.50
  -7  -7  -6   54.69   17.20
  -8  -7  -6   28.20   17.90
 -10  -7   4  353.46   16.60
 -11  -7   5  172.08   14.00
 -12  -7   5   -1.90   12.20
 -13  -7   5  108.19   15.50
   4   4  -7  823.12    6.80
   3   4  -4 6866.81   26.90
   3   1  -8    1.70    3.00
   1  -2  -9   24.80    6.80
   1  -1 -13  287.37   14.60
   0  -3  -9 3456.75   36.00
   0  -1 -15   -1.20   12.00
  -1  -2   0  207.08    4.80
  -1  -4  -5   89.79    8.00
  -1  -4  -6   74.89    8.40
  -1  -4  -7   87.29    9.50
  -1  -4  -8  605.84   17.80
  -1  -3 -12   48.40   12.60
  -1  -2 -14    8.80   13.10
  -2  -2 -15   28.00   16.30
  -3  -4   1  770.12   12.40
  -3  -5  -8   58.29   12.30
  -4  -6  -3  237.58   13.00
  -4  -6  -4 1699.73   29.30
  -4  -6  -5 1310.77   27.50
  -4  -6  -6  170.68   12.60
  -4  -5 -10   62.19   15.60
  -4  -4 -12  207.08   20.90
  -5  -4   4   20.00    4.00
  -5  -6   0  406.26   13.90
  -5  -6  -7    7.80   13.80
  -5  -5 -10   -6.00   15.40
  -6  -6   2   60.69    8.10
  -6  -6  -8   12.60   16.70
  -7  -7   0  101.59   12.50
  -7  -7  -1   28.50   11.90
  -7  -7  -2   76.09   13.30
  -7  -7  -3   13.40   13.50
  -7  -7  -4   74.19   15.40
  -7  -7  -5   18.20   11.70
  -7  -6  -8  169.38   20.70
  -8  -4   7  153.38    7.20
  -8  -7   2  480.95   17.30
  -8  -7   1  637.84   20.60
  -8  -7  -5    9.20   16.50
  -9  -6   5  501.55   16.20
  -9  -7   3  580.64   19.30
  -9  -7  -5   47.00   18.10
 -10  -6   6  219.98   12.20
 -11  -7   4   18.70   11.80
 -12  -7   4   49.40   14.00
 -13  -7   4    9.60   14.60
 -14  -7   4   10.40   16.80
 -14  -7   3   39.40   16.80
   1   0 -15   50.59   11.50
   0  -3  -7   11.50    6.50
   0  -2 -12   92.59   11.30
  -1  -3 -11   60.49   11.80
  -2  -3 -12  197.68   18.00
  -2  -1 -16   20.00   17.50
  -3  -5  -2  278.37   11.10
  -3  -5  -7   31.20   11.20
  -3  -4 -11    4.80   13.90
  -3  -3 -13  512.25   24.90
  -3  -2 -15   -2.00   17.50
  -4  -5  -9  252.57   18.70
  -5  -6  -1  515.15   16.20
  -5  -6  -5 1094.79   27.00
  -5  -6  -6  -14.20   11.90
  -6  -3   6 3852.31   20.70
  -6  -4   5    3.20    3.80
  -6  -6  -7    7.40   15.60
  -7  -4   6   20.60    5.00
  -7  -6   3   55.79    8.30
  -7  -6  -7  138.89   18.90
  -8  -7   0   14.30   11.80
  -8  -7  -1    1.50   12.30
  -8  -7  -2  139.09   16.40
  -8  -7  -3   40.00   15.20
  -8  -7  -4    2.60   10.90
  -9  -7   1  130.99   14.00
  -9  -7  -4  113.79   18.30
 -10  -5   7  954.20   19.00
 -10  -7   3  235.88   15.60
 -10  -7   2  144.59   14.60
 -10  -7  -3  299.97   23.60
 -11  -6   6  198.48   13.10
 -11  -7   3    1.70   12.90
 -11  -7  -2  413.36   25.20
 -12  -7   3    9.40   14.50
 -13  -7   3    7.90   15.60
 -13  -7   2   19.40   17.20
 -13  -7   1   -8.90   17.50
   4   5  -6    7.70    3.30
   2   3  -2 1439.56   11.90
   2   0 -12  759.82   16.30
   1  -1  -4 1399.36   12.60
   0  -2 -11  134.89   11.20
  -1  -3 -10  132.89   12.50
  -1  -1 -15    4.40   13.60
  -2  -4  -8    4.30    9.10
  -2  -4  -9  181.88   12.20
  -2  -2 -14   43.30   15.60
  -3  -5  -4  521.85   15.90
  -3  -5  -6   65.69   10.50
  -3  -4 -10    3.50   12.90
  -4  -5   0  456.45   12.60
  -4  -5  -8   83.59   14.20
  -4  -4 -11   86.79   17.60
  -5  -6  -2  262.17   13.60
  -5  -6  -3 1807.02   30.70
  -5  -6  -4 2209.68   35.20
  -5  -5  -9  189.78   19.30
  -6  -6   1  339.17   13.30
  -6  -6  -6   18.60   14.00
  -6  -5  -9    5.30   17.00
  -7  -6   2  124.09   10.40
  -7  -6  -6   57.99   16.00
  -9  -7   0   11.20   12.70
  -9  -7  -1  170.58   17.30
  -9  -7  -2   40.00   15.00
 -10  -4   8   -0.10    7.30
 -10  -6   5  152.68   11.90
 -10  -7   1   94.89   15.30
 -10  -7   0  185.98   17.90
 -10  -7  -1   11.50   15.40
 -10  -7  -2   68.29   18.00
 -11  -7   2   82.59   15.30
 -11  -7   1   88.89   16.50
 -11  -7   0   32.20   16.60
 -11  -7  -1   74.09   18.60
 -12  -6   6  275.27   15.60
 -12  -7   2   38.10   16.10
 -12  -7   1   29.20   16.90
 -12  -7   0   71.49   18.70
   4   3 -12    9.40    3.90
   2   0  -6    2.50    2.80
   1  -1 -11  125.69    9.70
   1   0 -14  101.99   11.30
  -1  -3  -9 2257.77   31.70
  -2   1   4  491.25    6.70
  -2  -3   0  383.96    8.20
  -2  -4  -7  106.39   10.90
  -2  -3 -11   25.90   12.30
  -2  -1 -15    6.90   15.10
  -3  -3   2 1268.57   12.90
  -3  -4  -9  231.78   16.10
  -3  -2 -14   46.70   17.10
  -4  -4   2  398.96    9.60
  -4  -5  -1  918.11   18.20
  -4  -5  -7    8.50   11.80
  -4  -4 -10   33.10   15.00
  -5  -5  -8  505.55   23.00
  -6  -6  -2 1418.36   28.00
  -6  -6  -3 1337.37   28.60
  -6  -6  -4 1080.29   27.60
  -7  -6  -5   11.10   14.70
  -8  -6   3   77.49    9.90
  -8  -6  -5   24.80   15.20
  -8  -6  -6  179.28   19.60
  -9  -5   6 1906.61   24.60
  -9  -6   4   38.50    9.30
  -9  -6  -5   25.00   16.70
 -11  -5   7 1290.97   23.60
 -12  -6   5  162.78   16.10
 -13  -6   5   -0.80   12.80
   3   5  -3  329.67    8.50
   1  -1 -10    4.30    7.80
   0   3   2 1811.32   16.90
   0  -2 -10  530.15   16.20
   0  -1 -13   42.90   10.60
   0   0 -15  127.89   14.20
  -1  -3  -3    9.00    3.40
  -1  -2 -12   94.29   12.60
  -1  -1 -14   42.40   13.40
  -2  -4  -4  241.48   10.40
  -2  -4  -5   19.00    7.40
  -2  -4  -6   82.49    9.20
  -2  -3 -10   62.99   11.80
  -3  -4  -8  434.16   18.10
  -3  -3 -11  138.89   15.30
  -3  -1 -15   17.60   17.00
  -4  -5  -2 1324.87   22.80
  -4  -5  -3  691.13   18.10
  -4  -5  -5   24.80   10.00
  -4  -5  -6   12.20    8.10
  -4  -2 -14   35.80   17.40
  -5  -5   1  260.77   10.60
  -5  -5  -7  216.98   17.00
  -5  -4 -10    5.90   15.60
  -5  -3 -12  190.88   21.40
  -6  -4 -10    6.80   16.30
  -7  -6   1  417.36   15.50
  -7  -6   0   34.90   10.60
  -7  -6  -3  939.31   26.30
  -7  -6  -4  118.19   15.20
  -7  -5  -8   -2.70   16.60
  -8  -6   2  429.16   16.30
  -8  -6  -4    7.70   14.70
  -9  -6   3  525.75   17.80
  -9  -6  -4   -1.70   16.20
 -10  -6   4  675.03   20.00
 -10  -6  -4   -1.60   17.80
 -11  -6   4  196.48   14.80
 -11  -6  -3   11.50   17.10
 -12  -6   4   86.29   15.40
 -13  -6   4    5.30   13.80
 -14  -6   4   26.30   15.70
 -14  -6   3   41.50   17.50
 -14  -6   2   -3.30   17.20
   2   4  -1   15.80    4.00
   2   0  -7  654.53    9.90
   2   0  -8 1009.20   13.70
   2   1 -13  981.20   19.00
   1  -1  -5  275.57    6.80
   1   0 -13  120.19   10.90
   1   1 -15   58.59   11.00
   0  -2  -4 1237.68   15.00
   0  -2  -9  875.51   18.60
   0  -1 -12  426.36   16.30
  -1  -3  -6   -1.10    6.40
  -1  -3  -7 1128.09   20.80
  -1  -2 -11    6.10   10.00
  -1   0 -15  165.28   17.30
  -2  -2 -12   26.70   12.90
  -2   0 -16   11.60   15.20
  -3  -2   3   16.70    2.20
  -3  -4  -7   29.30   10.60
  -3  -2 -13  385.26   22.00
  -3   0 -16   13.50   19.20
  -4   2   7   -1.50    4.10
  -4  -4  -9   80.39   14.00
  -4  -2 -13  285.67   23.30
  -5   2   8    4.90    4.40
  -5  -4   3  843.52   13.50
  -5  -5   0  571.94   15.30
  -5  -5  -6    6.30   11.90
  -6  -5   2  237.58   10.60
  -6  -5  -7  556.34   23.40
  -7  -6  -1  280.67   14.10
  -7  -6  -2 1238.28   27.00
  -8  -6   1  364.46   16.30
  -8  -6   0   35.20   11.70
  -8  -6  -1  515.05   20.20
  -8  -6  -2  204.28   16.60
  -8  -6  -3   14.10   13.80
  -8  -5  -7   15.30   17.10
  -9  -4   7   12.10    6.40
  -9  -6   2  654.53   20.60
  -9  -6  -2    2.70   13.10
  -9  -6  -3    3.50   15.10
 -10  -5   6 2902.51   32.60
 -10  -6   3  606.84   20.30
 -10  -6  -3   35.00   17.70
 -11  -6   3  272.77   17.20
 -11  -6  -2  248.58   22.20
 -12  -6   3  204.68   17.50
 -12  -6   2  285.37   21.10
 -12  -6   0   26.50   15.90
 -12  -6  -1  287.47   23.60
 -13  -6   3  140.99   17.80
 -13  -6   2   47.20   17.00
 -13  -6   1   12.50   17.40
 -13  -6   0  172.58   21.70
   1  -1  -6   -0.70    3.60
   1  -1  -7    8.40    5.40
   0   1   1 1299.97    8.40
   0  -2  -8   25.80    6.80
   0   0 -14   86.39   12.40
  -2  -3  -9  256.27   14.90
  -3  -4  -2  741.33   15.60
  -3  -4  -6    7.50    8.80
  -3  -3 -10   10.40   12.60
  -3  -1 -14    4.70   14.60
  -4  -4   1  540.95   12.00
  -4  -4  -8  147.39   15.00
  -5  -5  -1 2327.27   30.10
  -5  -5  -2  741.93   19.00
  -5  -5  -3  233.18   13.30
  -5  -5  -4  825.82   22.10
  -5  -5  -5   79.99   10.20
  -5  -2 -13  124.89   21.30
  -6   2   9  124.29    6.40
  -6  -4   4  675.43   12.60
  -6  -5  -6  111.79   14.60
  -6  -4  -9   51.39   17.40
  -6  -3 -11   71.79   19.40
  -7  -5   3  101.39    8.80
  -7  -4  -9    0.80   17.50
  -8  -4   6   81.59    7.20
  -8  -5   4 1132.09   20.30
  -8  -5  -6  119.89   18.70
  -9  -3   8    1.40    4.50
  -9  -5   5 2706.73   30.90
  -9  -6   1  218.88   15.40
  -9  -6   0   49.70   13.10
  -9  -6  -1   -0.70   12.80
  -9  -5  -6   70.59   18.00
 -10  -6   2  302.17   17.00
 -10  -6   1  121.19   14.80
 -10  -6   0   98.89   15.50
 -10  -6  -1   49.60   15.40
 -11  -5   6  748.33   19.40
 -11  -6   2  219.38   17.10
 -11  -6   1  185.78   17.50
 -11  -6   0   83.09   16.50
 -11  -6  -1   55.19   16.40
 -12  -5   6    7.90   11.80
 -12  -6   1   58.69   15.20
   4   5  -5 1514.65   15.10
   3   4  -3 1758.52   15.50
   3   3  -4 4146.39   16.90
   3   2 -12   18.20    5.60
   2   1  -4    0.40    1.00
   2   1 -12 1624.04   22.30
   1   1  -1  950.90    5.20
   1   0 -12    7.60    7.60
   1   1 -14  364.86   15.80
  -1   1 -16  877.11   27.20
  -2  -3  -8 1403.16   26.00
  -2  -2 -11  289.07   16.50
  -2   0 -15  102.79   16.40
  -3  -4  -4  199.68   11.00
  -3  -4  -5  201.08   11.60
  -3  -3  -9   -2.80   10.60
  -3  -2 -12  199.28   17.10
  -4  -4  -7  300.87   16.70
  -4  -3 -10   66.99   15.00
  -4  -2 -12  710.73   26.70
  -4  -1 -14    4.80   17.40
  -5  -4  -8  186.58   17.00
  -6  -5   1  328.37   12.80
  -6  -5  -4  477.95   19.30
  -6  -4  -8  694.73   26.10
  -7  -4   5  281.37    9.10
  -7  -5  -5  196.38   17.40
  -8  -5  -5  148.89   18.10
  -8  -4  -8   37.10   18.30
  -9  -5  -5   20.70   17.00
 -10  -5   5  906.11   20.40
 -10  -5  -5  122.29   19.60
 -14  -5   4  353.56   22.10
 -15  -5   3   -0.80   18.00
   2   2 -14  161.38   11.00
   1   0 -11  310.57   12.70
   0   0 -13   83.69   11.50
   0   1 -15   55.79   12.20
  -1  -2  -9 1819.12   27.80
  -1  -1 -12    4.80   10.50
  -1   0 -14   45.20   12.70
  -2  -3  -7 2375.36   31.40
  -2   1 -16  335.87   21.70
  -3  -3   1   75.69    4.80
  -3  -2 -11   75.49   13.40
  -3  -1 -13   13.80   16.00
  -3   0 -15   14.10   16.20
  -4  -4  -6   79.49   11.80
  -4   0 -15    7.90   18.00
  -5  -4  -7    2.20   12.00
  -6  -5   0 1384.56   23.50
  -6  -5  -2  308.67   14.90
  -6  -5  -3  868.61   23.10
  -6  -3 -10  274.07   22.00
  -7  -5   2   25.50    7.70
  -7  -5  -3  506.05   20.00
  -7  -3 -10    5.70   18.00
  -8  -5   3   38.20    8.60
  -8  -5  -4  232.98   18.50
  -9  -5   4  258.67   12.70
  -9  -5  -4  151.78   18.20
 -10  -5  -4   10.10   16.10
 -11  -5   5   22.10   10.20
 -11  -5  -3   47.60   18.60
 -12  -5  -2   44.90   19.10
 -13  -5   4  286.97   18.50
 -13  -5   0  221.18   21.70
 -14  -5   3  353.26   22.40
 -14  -5   2   52.99   18.00
 -14  -5   1  153.18   19.80
   3   2 -11  343.57    8.80
   1   2 -15  284.07   15.40
   0  -1 -10    9.80    7.70
  -1   0   2 1032.00    4.60
  -1   1 -15  575.74   22.80
  -2   2   5 1787.82   16.50
  -2  -3  -5    3.90    6.60
  -2  -3  -6  690.83   17.00
  -2   0 -14   20.10   13.70
  -3  -3  -8   95.99   12.40
  -3   1 -16   27.30   17.40
  -4  -4  -1  106.09    8.20
  -4  -4  -4  229.18   12.60
  -4  -4  -5  396.46   15.60
  -4  -3  -9   48.70   12.80
  -4  -2 -11  193.98   17.80
  -4  -1 -13    5.50   15.90
  -5  -3   4 1841.92   16.30
  -5  -4  -6  175.38   14.30
  -5  -3  -9   29.70   14.40
  -5  -1 -13    8.30   16.10
  -7  -5   0  549.74   17.70
  -7  -5  -1   95.69   11.70
  -7  -5  -2  885.71   23.70
  -8  -5   2  201.88   12.50
  -8  -5  -2  240.88   16.30
  -8  -5  -3  100.89   14.70
  -8  -4  -7  407.06   23.30
  -8  -3  -9   -3.40   16.70
  -9  -5   3  157.68   11.90
  -9  -5  -2   29.90   13.10
  -9  -5  -3  151.88   17.30
 -10  -5   4   70.39   10.50
 -10  -5  -2    5.70   14.70
 -10  -5  -3  162.38   15.40
 -11  -4   7 1126.79   20.90
 -11  -5   4  150.78   13.30
 -11  -5  -1    8.40   15.80
 -11  -5  -2   90.99   18.30
 -12  -5   4  234.68   16.10
 -12  -5   3  731.73   24.40
 -12  -5   2  694.43   25.80
 -12  -5   1  416.66   21.40
 -12  -5   0   19.00   16.30
 -12  -5  -1   99.09   17.90
 -13  -5   3  703.43   25.80
 -13  -5   2  398.76   22.60
 -13  -5   1   56.19   16.60
   5   6  -7   34.90    4.50
   4   4 -13  221.98    6.70
   3   2 -10  909.11   12.00
   2   3  -1   50.59    3.70
   1   1 -13  490.05   15.50
   0   0 -12  336.57   14.40
   0   1 -14  151.18   13.10
  -1  -2  -2  548.25    9.30
  -1  -1 -11  356.16   15.70
  -1   0 -13    9.30   11.00
  -3   0 -14    5.10   15.10
  -4   1   7   22.00    3.30
  -4  -4  -3   19.20    5.90
  -4  -3  -8   -5.40   10.80
  -5   1   8    9.50    3.10
  -5  -4  -5  361.46   16.80
  -6  -3   5  388.96    8.50
  -6  -4  -6    1.20   12.00
  -6  -3  -9   26.10   15.00
  -7  -3   6  951.00   12.80
  -7  -4  -6  500.25   22.50
  -7  -3  -9   37.90   16.50
  -8  -2   8    7.10    3.50
  -8  -5   0   25.50   11.00
  -8  -5  -1  190.78   14.90
  -9  -5   2  295.27   15.20
  -9  -5   1   28.90   11.40
  -9  -5   0   77.09   13.10
  -9  -5  -1   -2.10   12.10
  -9  -4  -6  125.29   18.20
 -10  -3   8   47.00    6.80
 -10  -5   3  502.05   18.10
 -10  -5   2  289.47   16.30
 -10  -5   1   60.69   13.00
 -10  -5   0   87.79   14.30
 -10  -5  -1   39.40   14.50
 -10  -4  -5   26.70   17.60
 -11  -5   3  342.57   17.30
 -11  -5   2  520.55   21.00
 -11  -5   1  307.47   18.90
 -11  -5   0  163.38   17.20
 -15  -4   2    7.60   18.30
   2   2  -2   12.90    1.60
   2   1 -10   22.90    5.90
   2   2 -13  317.87   11.60
   1   0  -3  715.23    6.50
   0  -1  -8   19.30    6.70
  -1  -2  -3  316.37    8.50
  -1  -1 -10  208.88   12.20
  -1   2 -16  271.97   18.70
  -2  -1 -11   19.40   10.60
  -2   0 -13    7.20   13.50
  -2   1 -15  654.33   24.90
  -3  -3   0    4.40    3.10
  -3  -3  -6  992.50   21.50
  -3   1 -15  122.19   19.10
  -4  -3   2   64.79    4.80
  -4  -3  -7   22.00   10.90
  -4  -2 -10   48.90   13.60
  -4  -1 -12    2.50   14.70
  -5  -4   0  732.53   16.20
  -5  -4  -3   16.40    8.80
  -5  -1 -12   20.00   18.00
  -5   0 -14   20.30   18.40
  -6   1   9   95.79    4.80
  -6  -3  -8   37.50   14.50
  -6  -1 -12    4.10   16.30
  -7  -4  -5    7.80   12.40
  -7  -3  -8   -0.60   15.50
  -8  -3  -8   16.50   17.00
  -9  -4  -5  358.56   22.20
 -10  -4  -4   79.29   16.50
 -11  -4   6  528.65   17.20
 -11  -4  -4   19.10   16.90
 -12  -4   6  211.58   14.60
 -12  -4  -3   25.80   19.60
 -13  -4  -1   27.30   16.90
 -14  -4   4  380.26   22.20
 -14  -4   1   25.90   17.70
 -14  -4   0   -4.20   18.60
   4   5  -4  182.48    6.80
   3   2  -9  291.37    6.40
   1   1 -12  422.86   13.70
   1   2 -14  277.47   14.10
   0   0 -11  130.39   10.40
   0   2 -15  100.29   13.10
  -1   2   4 3397.96   22.40
  -1  -2  -4  816.12   13.90
  -1   0 -12  127.29   12.20
  -1   1 -14    4.20   11.70
  -2  -2  -8 1976.70   29.40
  -2   2 -16  175.68   18.20
  -3   1   6 1249.57   12.00
  -3  -3  -1  774.72   14.00
  -3  -3  -5  134.59   10.10
  -3  -2  -9  832.82   22.80
  -3   0 -13   27.80   13.20
  -3   2 -16   58.69   18.90
  -4   1 -15    5.80   16.80
  -5  -4  -1  964.10   18.70
  -5  -4  -2  192.18   11.20
  -5  -3  -7   18.70   11.90
  -5  -2 -10  165.58   16.50
  -6  -4  -3    0.70    9.00
  -6  -4  -4   22.00   10.40
  -6  -2 -10  620.04   26.30
  -8  -4   4  199.08   10.10
  -8  -4  -4   25.10   13.10
  -9  -3   7   -0.10    5.50
 -10  -4  -3   27.30   14.40
 -11  -4  -3    3.00   16.90
 -12  -4  -1   33.30   15.90
 -12  -4  -2   54.49   18.30
 -13  -4   5   13.10   11.70
 -13  -4   1  178.88   20.60
 -13  -4   0   76.39   18.10
 -14  -4   3  495.65   23.80
 -14  -4   2  192.68   19.80
   5   5  -9  662.33    5.80
   4   4 -12    6.80    4.00
   3   4  -2   -0.40    3.70
   3   2  -7  228.78    3.90
   2   1  -9  583.64   10.90
   1   0  -8    5.90    4.80
   0  -1  -3 2629.84   17.80
   0  -1  -6  469.45   11.00
   0   1 -13  234.28   13.20
  -2  -2  -7 1138.99   21.70
  -2  -1 -10   43.20   10.60
  -3  -3  -3   39.30    7.10
  -3  -3  -4  140.19    8.30
  -4  -3  -6  182.68   12.60
  -4  -2  -9  561.64   21.00
  -4  -1 -11  122.49   15.70
  -4   0 -13   80.49   16.90
  -4   2 -16   93.89   20.00
  -5  -3   3  116.79    6.30
  -5   0 -13  106.79   19.10
  -6  -4   1  345.27   12.20
  -6  -4   0  531.95   15.50
  -6  -4  -1  568.14   16.80
  -6  -4  -2   -2.00    8.40
  -6  -3  -7   82.39   13.80
  -6  -2  -9   48.50   14.50
  -6   0 -13   15.90   18.90
  -7  -4   2  698.13   16.50
  -7  -4  -3    2.30   11.00
  -7  -1 -11    4.70   17.80
  -8  -4  -3   53.19   13.10
  -8  -2  -9   38.30   18.10
  -9  -4   4  132.89   11.20
  -9  -4  -3   47.40   14.40
  -9  -3  -6  151.78   18.20
 -10  -4   5  931.81   20.00
 -10  -4  -2   -3.00   13.80
 -10  -3  -6   83.09   18.00
 -11  -4   5  108.59   11.00
 -11  -4  -1   31.30   15.00
 -11  -4  -2    3.90   14.50
 -11  -3  -5    0.00   18.80
 -12  -4   5   64.69   11.70
 -12  -4   4   14.30   13.10
 -12  -4   1  335.77   20.90
 -12  -4   0  175.08   18.60
 -13  -4   4   31.60   13.30
 -13  -4   3  297.07   19.20
 -13  -4   2  386.46   21.70
   4   4  -5 3171.18   18.20
   3   3  -3 5832.12   23.70
   3   3 -12  214.78    8.30
   2   1  -8   18.10    4.30
   2   3 -14   18.20    8.30
   1   1 -11  937.41   18.30
   1   3 -15    9.80   10.80
   0  -1  -5   94.99    5.70
   0   0 -10  390.06   13.30
  -1   0 -11  880.01   21.60
  -1   1 -13   89.39   13.80
  -1   2 -15   78.29   13.70
  -2  -2  -6  160.98    9.90
  -2   0 -12  103.99   13.10
  -3  -2   2   30.70    3.30
  -3   1 -14  238.48   18.60
  -4  -3   1  179.08    7.40
  -4  -3  -5   71.09    9.60
  -4   1 -14    1.10   15.80
  -5  -3  -6    4.40    7.70
  -5  -1 -11   30.30   14.00
  -5   1 -14    8.80   17.20
  -6  -3  -6   20.20   12.30
  -6  -1 -11   89.19   17.20
  -7  -4   1  448.46   14.90
  -7  -4   0   37.80    9.20
  -7  -4  -1   53.89   10.20
  -7  -4  -2   40.50   10.20
  -7  -3  -6  233.38   17.30
  -8  -3   6   19.90    5.90
  -8  -4   3   53.99    8.40
  -8  -4  -1  558.54   19.30
  -8  -4  -2    5.50   11.40
  -9  -4   3   21.90    9.80
  -9  -4  -1   48.60   12.20
  -9  -4  -2  117.39   14.80
  -9  -2  -8   14.50   17.50
 -10  -4   4    2.20    8.60
 -10  -4  -1   43.50   14.10
 -10  -3  -5   78.59   17.60
 -11  -4   4   15.20   10.20
 -11  -4   3  117.69   13.00
 -11  -4   2   30.10   13.50
 -11  -4   1   45.20   13.20
 -11  -4   0   96.99   15.30
 -11  -3  -4   -5.20   15.80
 -12  -4   3    5.70   12.00
 -12  -4   2   99.99   15.20
 -12  -3  -3   50.79   17.40
 -13  -3  -2  165.38   22.00
 -14  -3   0   82.39   20.50
 -15  -3   3   46.90   17.00
 -15  -3   2    8.70   17.20
   1   0  -6   11.60    4.10
   1   2 -13  527.65   15.50
   0   1 -12  294.87   13.30
   0   2 -14  518.05   18.00
  -1  -1  -8  246.68   11.40
  -1   3 -16   25.00   13.40
  -2   1   5  910.11   10.40
  -2  -2  -5 1109.69   19.00
  -2   2 -15  492.05   21.80
  -3   2   7    8.90    5.10
  -3  -2  -7 1088.19   22.80
  -3  -1 -10  257.57   15.40
  -3   2 -15  199.18   18.80
  -4  -3   0   73.79    6.60
  -4  -3  -3 1009.40   19.80
  -4  -1 -10  669.03   22.80
  -4   0 -12   15.40   14.40
  -4   2 -15   48.10   18.60
  -5  -3  -5   19.50    9.60
  -5  -2  -8  566.44   21.20
  -5   0 -12   46.20   16.40
  -5   2 -15    0.40   17.50
  -6  -3   4    9.10    4.30
  -6  -2  -8   75.59   14.80
  -7  -3   5    3.50    4.40
  -7  -3  -5   12.10   11.40
  -7  -2  -8    4.00   14.50
  -7  -1 -10   98.49   18.70
  -8  -4   2  296.17   12.90
  -8  -4   0   80.59   11.10
  -8  -2  -8   26.40   15.00
  -8  -1 -10    2.10   17.30
  -9  -4   2   69.09   10.50
  -9  -4   1   80.89   11.50
  -9  -4   0  704.73   21.50
  -9  -3  -5  569.04   24.50
 -10  -4   3   10.30    9.40
 -10  -4   2  115.19   12.70
 -10  -4   1  175.88   14.60
 -10  -4   0   23.50   11.80
 -10  -3  -4  131.89   18.20
 -11  -3   7  429.46   14.40
 -12  -3   7  394.26   15.50
 -12  -3  -2   12.30   15.60
 -13  -3  -1   77.19   18.40
 -14  -3   1   -3.30   16.40
   6   7  -9  430.56    9.10
   2   3   0  387.46    8.50
   2   1  -6   18.10    2.70
   2   1  -7  827.72   10.10
   2   2 -11   73.89    7.20
   1   2   1   51.29    3.10
   1   0  -5  405.36    7.30
   0   0  -9  688.93   15.60
  -1  -1   0    6.50    1.60
  -1  -1  -7    4.30    6.20
  -1   2 -14   82.89   13.70
  -2  -2  -1  936.81   12.40
  -2   0 -11   42.80   11.10
  -2   1 -13   -4.10   11.50
  -2   3 -16   11.80   14.30
  -3  -2  -6 1902.31   27.60
  -3   1 -13   44.80   15.00
  -3   3 -16    0.80   15.40
  -4  -3  -2  129.29    8.70
  -4  -2  -7  709.13   20.40
  -4   3 -16   41.10   18.30
  -5  -3   2  154.28    7.40
  -5  -1 -10  151.08   15.60
  -6  -3  -4  321.57   15.50
  -6  -1 -10  107.99   16.50
  -6   1 -13   28.30   16.80
  -8  -3  -4   32.30   12.30
  -9  -2   8  163.78    6.90
  -9  -3  -4  162.08   16.90
 -10  -3  -3  131.29   16.00
 -10  -2  -6  148.69   19.90
 -11  -3  -3   15.00   11.50
 -12  -3  -1   -4.40   14.40
 -13  -3   6   -1.60   10.60
 -13  -3   1   20.10   16.70
 -13  -3   0    0.60   15.80
 -14  -3   4   33.10   13.90
 -14  -3   3  105.69   16.60
 -14  -3   2   54.59   15.50
   0   3 -15   58.49   11.50
  -1   1 -12   76.69   10.80
  -2   2   6  382.36    9.10
  -2   0   4   91.89    2.40
  -2  -1  -8  261.97   12.70
  -2   2 -14   44.50   14.30
  -3  -1  -9   82.99   11.40
  -3   0 -11  117.09   13.60
  -4  -1  -9  457.45   18.90
  -4   0 -11   51.49   12.80
  -4   1 -13   12.20   14.30
  -5  -3  -2  928.11   19.40
  -5  -3  -3  131.49   10.60
  -5  -2  -7  300.57   16.50
  -5   1 -13   34.00   16.50
  -6  -3   3  159.38    7.70
  -6  -3  -3   33.30    9.20
  -6   0 -11    6.10   15.90
  -7  -3  -4  418.16   18.00
  -7  -2  -7  502.45   22.00
  -7  -1  -9   77.09   16.90
  -7   0 -11   44.40   17.90
  -8  -1  -9   49.00   16.40
  -9  -3  -3   41.10   13.20
 -10  -3  -2   12.30   12.60
 -11  -3   6  320.27   14.00
 -11  -3  -1    6.80   12.60
 -11  -3  -2   50.49   14.60
 -11  -2  -5  263.47   22.50
 -12  -3   6    5.50    9.00
 -12  -3   0   -4.70   14.00
 -12  -2  -4  112.89   20.70
 -13  -3   5  183.78   14.50
 -13  -3   4   61.09   13.00
 -13  -3   3    1.50   13.00
 -13  -3   2   19.40   13.90
 -14  -2  -1  115.59   20.80
 -15  -2   1   22.10   17.70
   4   4  -4 2254.57   17.40
   4   4 -11  180.18    4.80
   3   3 -11  314.97    8.10
   1   2 -12  689.23   16.10
   1   3 -14   20.00    8.50
   0   1   2 1682.33   11.90
   0   1 -11  268.17   12.10
   0   2 -13  508.45   16.70
  -1   3 -15   -2.90   11.30
  -2   0 -10  432.26   16.40
  -2   1 -12  442.76   17.70
  -3  -2   1  170.38    5.60
  -3  -2  -5   38.30    7.80
  -3   2 -14  289.77   19.10
  -4   2 -14   85.99   17.00
  -5  -3  -1 1015.70   19.00
  -5  -2  -6   50.59   10.90
  -5   0 -11   19.10   13.10
  -5   2 -14    3.00   16.20
  -6  -3  -2  195.48   11.90
  -6  -1  -9   35.90   10.70
  -7  -3   4   27.40    5.70
  -7  -3  -3   77.39   11.70
  -7  -2  -6  145.59   14.70
  -7   1 -12   84.89   19.30
  -8  -3  -3  107.19   13.20
  -8  -1  -8   66.19   16.00
  -8   0 -10   22.10   17.80
  -9  -3  -2   -3.80   11.80
  -9  -1  -8    0.40   15.50
 -10  -3  -1    2.00   11.60
 -10  -2  -5  437.46   23.20
 -10  -1  -7   43.40   16.70
 -11  -3   5   79.09   11.50
 -11  -3   0   -9.60   12.10
 -11  -2  -4  268.67   21.20
 -12  -3   5   17.40   10.20
 -12  -3   4  159.48   13.70
 -12  -3   3  321.57   17.10
 -12  -3   2   85.59   13.80
 -12  -3   1    3.10   13.10
 -12  -2  -3   77.89   18.60
 -13  -2  -2    1.90   17.30
 -14  -2   0    2.50   16.90
 -15  -2   3   -4.00   15.30
 -15  -2   2   12.80   16.70
   5   5  -6  420.16    8.40
   3   3  -2 1251.47   12.80
   3   4 -13  479.35   11.40
   2   2  -1  546.65    7.30
   2   2 -10  849.91   13.80
   1   4 -15   73.29   11.30
  -1  -1  -5 1819.22   20.70
  -1   0  -9  161.38   10.40
  -1   2 -13  582.44   19.00
  -1   4 -16    8.10   12.60
  -2  -1  -7  626.24   16.10
  -2   3 -15  127.99   15.40
  -3  -2  -4 2045.70   25.60
  -3  -1  -8  131.89   10.10
  -3   0 -10   37.20   11.30
  -3   1 -12  150.38   14.70
  -3   3 -15   56.79   15.50
  -4  -2   3    4.60    2.60
  -4  -1  -8   58.19   11.50
  -4   1 -12    1.80   13.10
  -4   3 -15   43.80   16.50
  -5   1 -12   69.09   16.40
  -5   3 -15   21.40   17.40
  -6  -3   0 2316.57   28.20
  -6  -3  -1 1144.49   21.60
  -6  -2  -6   -0.60    7.90
  -7  -3  -2   55.09   10.20
  -7  -1  -8   20.10   14.00
  -7   0 -10    1.60   15.30
  -8  -3  -1    5.30    9.10
  -8  -3  -2   14.60   10.40
  -9  -3  -1    9.60   11.20
  -9   0  -9    7.80   17.30
 -10  -2   8  215.58    8.70
 -10  -3   5   20.00    7.80
 -10  -3   0   20.70   11.80
 -10  -2  -4  383.16   21.40
 -11  -3   4   26.30    9.60
 -11  -3   3  136.09   12.90
 -11  -3   2  511.35   19.30
 -11  -3   1  196.58   15.40
 -11  -1  -6  298.07   23.50
 -12  -2  -2   83.79   17.60
 -13  -2  -1   12.50   16.40
 -14  -2   1   13.90   15.70
 -16  -1   2   43.10   20.90
   2   4 -14  283.57   12.00
   0   0  -7   49.00    6.00
   0   1 -10  355.36   12.40
   0   3 -14  123.09   11.90
  -1  -1  -4 3188.28   25.00
  -2  -1   2  312.67    3.80
  -2   2 -13  180.38   14.70
  -2   4 -16   -3.30   13.10
  -3  -2  -2   90.79    6.90
  -3  -1  -7  195.78   11.50
  -3   4 -16   70.89   16.50
  -4  -2  -4 1074.09   20.50
  -4   0 -10  403.76   18.40
  -4   4 -16   13.90   16.70
  -5  -2  -5  139.09   11.60
  -5  -1  -8  213.28   15.00
  -5   0 -10  144.39   15.40
  -6   0 -10   -2.50    9.90
  -6   2 -13   48.40   17.60
  -7  -3   2  673.73   15.70
  -7  -3   1 1700.83   24.90
  -7  -3   0 1036.20   21.00
  -7  -2  -5   46.20   12.00
  -8  -2   7    5.40    4.00
  -8  -3   3  322.17   12.10
  -8  -3   1  759.22   18.70
  -8  -3   0  117.29   11.20
  -8  -1  -7   12.60   14.00
  -8   0  -9  125.79   18.10
  -8   1 -11   41.80   18.40
  -9  -3   4  343.17   12.60
  -9  -3   3  550.74   16.10
  -9  -3   2  395.06   15.80
  -9  -3   1   -0.10    9.40
  -9  -3   0   77.69   11.60
  -9  -2  -4  156.78   15.80
 -10  -3   4  332.67   13.70
 -10  -3   2  155.68   12.50
 -10  -3   1  338.37   16.50
 -10  -1  -6   12.40   16.40
 -10   0  -8   10.20   17.50
 -11  -1  -5  117.69   18.20
 -12  -2  -1   33.30   14.20
 -12  -1  -4  145.29   19.40
 -13  -2   0   10.10   15.40
 -13  -1  -3   82.89   19.70
 -14  -2   5  113.69   14.50
 -14  -2   4   34.80   13.70
 -14  -2   3    7.20   13.70
 -14  -2   2   -1.50   13.70
   4   4  -3   16.80    4.10
   1   3 -13  119.69    9.50
   0   2 -12  747.13   18.10
   0   4 -15  187.28   14.20
  -1  -1  -2  970.80   11.40
  -1  -1  -3 1701.53   16.80
  -1   3 -14  161.38   13.50
  -2  -1  -6  154.38    9.30
  -2   0  -9    9.30    8.30
  -2   1 -11  188.98   13.10
  -3  -2  -1 3173.58   25.40
  -3   2 -13   -0.20   11.90
  -4   1   8 1358.86   14.10
  -4  -1  -7  367.86   15.40
  -4   2 -13   16.30   13.80
  -5  -2   4 1031.60   11.70
  -5   2 -13    5.60   14.30
  -6  -1  -7  135.69   13.80
  -6   1 -11  125.09   17.50
  -6   3 -14   -2.60   17.20
  -7  -2  -4  942.11   23.50
  -7  -1  -7  199.88   16.60
  -7   0  -9   64.89   15.40
  -7   1 -11  196.78   17.10
  -8  -3   2 1223.28   21.70
  -8  -2  -4  319.17   17.40
  -9  -1  -6   13.80   14.80
  -9   0  -8   65.69   17.60
 -10  -2  -3   77.89   14.10
 -11  -2  -2   38.20   13.60
 -12  -2   7  134.19   11.60
 -12  -2   0   68.59   14.90
 -13  -2   2   -1.50   13.00
 -13  -2   1   27.10   14.30
 -14  -1  -1   94.09   18.90
 -15  -1   1   15.90   17.10
   5   5  -5  348.47    8.50
   3   3 -10 2073.59   16.60
   2   2  -9 1418.06   15.70
   1   2   2  547.35    9.30
   0   0  -6  614.34   11.60
  -1   1 -10   19.40    7.70
  -1   2 -12  624.14   18.20
  -1   4 -15   49.90   13.70
  -2   3 -14    0.10   11.20
  -3   1   7  690.63   10.20
  -3  -1  -6  664.03   16.70
  -3   0  -9   21.40    9.10
  -3   1 -11  321.57   16.50
  -3   3 -14  259.17   18.00
  -4  -2   2 1736.93   16.20
  -4  -2  -3 1599.54   23.20
  -4   1 -11  356.06   18.20
  -4   3 -14   49.00   15.30
  -5   0  -9  248.08   16.60
  -5   1 -11   72.79   13.80
  -5   3 -14    5.00   14.90
  -5   4 -15    4.00   15.60
  -6  -2   5  505.65    8.90
  -6   0  -9   45.60   13.50
  -7  -1   8  862.71    7.00
  -7  -2   6    3.60    3.80
  -7   2 -12  327.97   23.20
  -8  -2  -3 1458.95   29.00
  -8  -1  -6   90.69   14.50
  -8   0  -8  177.88   17.70
  -8   1 -10  127.49   19.30
  -9  -2   7  198.68    8.20
  -9  -2  -3  142.39   12.40
 -10  -2  -2   73.49   13.80
 -10  -1  -5   51.29   15.70
 -10   0  -7   59.29   16.90
 -11  -2   7  133.39   10.20
 -11  -2  -1  122.79   15.50
 -11  -1  -4   57.49   16.90
 -11   0  -6   54.29   16.80
 -12  -2   1   51.59   13.30
 -12  -1  -3    5.40   16.30
 -13  -2   5  146.69   13.40
 -13  -2   4  229.88   15.60
 -13  -2   3  148.39   15.00
 -13  -1  -2    0.30   15.30
 -14  -1   0    0.10   16.40
 -15  -1   3   30.00   15.40
 -15  -1   2   23.70   16.40
   4   4 -10    1.40    2.50
   3   3  -1   76.69    5.00
   1   4 -14    3.70    9.10
  -2   1   6   69.19    4.90
  -2   0  -8   89.79    9.30
  -2   2 -12  677.63   20.30
  -2   4 -15   -0.10   12.30
  -3   4 -15    7.40   14.00
  -4  -2   1  288.97    8.10
  -4   4 -15   -3.30   15.10
  -4   5 -16  137.29   20.20
  -5  -2  -3  679.03   17.00
  -5  -1  -6  168.98   12.10
  -5   2 -12   81.99   15.60
  -5   5 -16   15.20   17.60
  -6   1  10  831.32   11.30
  -6  -2  -3  743.83   19.10
  -6  -1  -6    6.80   10.30
  -6   2 -12  316.77   20.80
  -7  -2  -3 1059.89   23.70
  -7  -1  -6    7.00   11.30
  -7   0  -8   -2.10   12.90
  -7   1 -10   90.29   16.70
  -7   3 -13   47.80   19.00
  -8   2 -11  473.05   26.00
  -9  -2  -2 1476.85   29.70
  -9   1  -9   31.60   17.10
 -10  -2  -1  990.30   25.60
 -10  -1  -4   43.20   14.50
 -11  -1  -3    6.50   13.40
 -12  -2   6   29.80    9.10
 -12  -2   5   24.90    9.90
 -12  -2   4  162.48   14.60
 -12  -2   3  188.18   14.50
 -12  -2   2   72.39   12.90
 -12  -1  -2    7.50   15.40
 -12   0  -5    7.80   17.00
 -13  -1  -1   -0.90   15.60
 -14  -1   1   -4.00   15.30
 -14   0  -2   14.60   16.20
 -15  -1   4  174.48   17.70
 -16   0   2   20.80   18.00
   6   6  -8   20.00    4.10
   3   4 -12    0.60    4.80
   1   3 -12  472.25   14.10
   0   0  -5   10.00    3.60
   0   2 -11  190.28   10.50
  -1   3 -13  683.83   19.60
  -2  -1  -4 2188.78   23.20
  -2   1 -10  183.58   12.10
  -2   5 -16  250.07   17.80
  -3   0   6  597.84    6.90
  -3  -1  -5   77.69    8.10
  -3   0  -8   33.50    9.20
  -3   1 -10   27.30   10.20
  -3   2 -12  190.78   14.40
  -3   5 -16  531.85   23.60
  -4  -2   0 2651.73   24.10
  -4   1 -10  583.14   20.30
  -4   2 -12   58.09   12.80
  -4   6 -17    5.70   17.40
  -5  -2   3  193.38    6.80
  -5  -2  -2  545.45   14.80
  -5   0  -8  255.37   15.40
  -5   1 -10  252.07   16.80
  -5   3 -13   10.50   13.90
  -6  -2  -2  518.65   15.60
  -6   0  -8  272.27   16.80
  -6   1 -10  208.08   16.80
  -6   3 -13   11.30   14.90
  -6   4 -14   25.40   16.20
  -7  -2  -2  604.64   17.90
  -7   2 -11  723.13   27.50
  -8  -2   6    5.70    5.10
  -8  -2  -2 1591.64   28.70
  -8  -1  -5    5.70   11.60
  -8   0  -7   13.00   12.90
  -8   1  -9   55.09   16.40
  -9  -2  -1 1275.87   26.60
  -9   2 -10  669.33   29.30
 -10  -2   0  252.87   15.50
 -10   1  -8   -2.80   15.40
 -11  -2   6   89.09    8.90
 -11  -2   5   -1.30    9.60
 -11  -2   2  133.29   13.00
 -11  -2   1   -4.30   10.30
 -11   1  -7   40.70   17.70
 -12  -1  -1   76.19   14.40
 -12   0  -4   43.90   17.70
 -13  -1   0   26.50   14.80
 -13   0  -3   43.00   18.00
 -14  -1   3  127.19   15.80
 -14  -1   2   10.20   14.50
 -15   0   0   21.80   16.60
   1   1  -7    8.10    3.80
   1   5 -15    9.40    8.40
   0   1   3 2626.74   17.40
   0   4 -14  320.77   14.40
  -1   1  -9    7.60    7.10
  -1   2 -11   48.80    9.00
  -2  -1  -3 2194.48   21.30
  -2   0  -7   36.80    7.50
  -2   3 -13  139.29   13.40
  -3   3 -13   16.50   11.90
  -4  -1  -5  170.58   10.70
  -4   3 -13  173.98   16.70
  -5  -1  -5  206.58   12.20
  -5   4 -14   11.60   15.80
  -6  -2   4    3.20    4.60
  -6  -2  -1  832.92   17.90
  -7  -2   5  605.24   11.40
  -7  -2  -1  873.91   19.70
  -7  -1  -5  186.78   14.00
  -7   0  -7  281.27   17.10
  -7   1  -9   56.29   14.60
  -7   3 -12  165.08   19.00
  -8  -2  -1  860.31   21.00
  -9  -2   6   33.50    5.90
  -9  -2   0  182.08   12.80
  -9  -1  -4   70.69   10.80
  -9   0  -6  125.29   16.20
  -9   1  -8   52.59   16.80
 -10  -2   5    7.00    8.30
 -10  -2   2   37.80    9.30
 -10  -2   1   10.20   10.20
 -10  -1  -3  367.26   19.20
 -11  -2   4   83.49   10.20
 -11  -1  -2  171.98   16.80
 -13  -1   1  188.78   17.10
 -13   0  -2   15.20   16.50
 -14  -1   5  664.03   21.70
 -14   0  -1   22.30   16.00
 -15   0   2  102.59   18.60
 -15   0   1   17.70   15.70
   2   2  -8   75.09    4.70
   1   2   3  298.77    8.40
   0   0  -4  389.36    7.60
   0   5 -15  127.29   12.90
  -1   1   5  265.37    6.90
  -1   4 -14  431.96   17.10
  -2   1  -9  373.56   13.70
  -2   2 -11  267.67   14.10
  -2   4 -14   84.49   12.90
  -3   0  -7    6.70    7.70
  -3   4 -14   26.60   13.20
  -4   2 -11  207.28   15.30
  -4   4 -14   48.90   15.00
  -5  -2   2 3441.76   25.80
  -5  -2   1 3225.78   27.10
  -5   2 -11  155.28   15.70
  -5   5 -15   53.19   17.20
  -5   6 -16   51.59   18.20
  -6  -2   0    4.90    6.40
  -6   0  -7  601.94   20.30
  -6   1  -9  659.03   22.90
  -6   3 -12   34.40   14.90
  -7  -2   0  733.63   17.30
  -7   4 -13   33.40   17.70
  -8  -2   5    2.80    5.90
  -8  -1  -4  470.25   18.50
  -8   1  -8   -2.10   13.80
  -8   2 -10  856.41   28.90
  -9  -2   2  234.48   11.90
 -10  -2   4   95.39    9.40
 -10  -2   3  135.19   10.90
 -10  -1  -2  793.52   23.80
 -11  -1  -1  867.81   25.10
 -11   0  -4  184.28   18.70
 -11   1  -6   45.00   17.10
 -12  -1   0  709.43   23.50
 -12   1  -5   59.89   18.40
 -13  -1   3  279.37   16.70
 -13   1  -4  101.29   20.00
 -14   0   0   23.40   16.10
 -15   0   3   39.40   15.30
   6   6 -10  511.55    6.00
   4   5 -12  135.79    5.40
   3   3  -9 1409.06   12.20
   2   5 -14  219.08   10.80
   1   1   1    4.00    2.10
   1   4 -13   -3.40    8.00
   0   2 -10  191.98    9.70
   0   3 -12  260.57   11.90
  -1   0   3  591.04    5.50
  -1   5 -15   93.29   12.50
  -2   5 -15  147.19   14.80
  -3   1  -9  454.25   16.10
  -3   5 -15  415.66   20.50
  -4  -1  -4    5.10    6.70
  -4   0  -7   62.29    9.70
  -4   1  -9   94.89   11.90
  -4   5 -15  507.55   23.60
  -4   6 -16  411.56   22.90
  -5   0  -7   88.19    9.10
  -5   1  -9  840.12   23.20
  -5   3 -12  125.79   16.20
  -6  -2   3  952.10   14.40
  -6  -2   2 1618.74   20.00
  -6   4 -13   36.30   16.10
  -7  -2   4  341.57    9.60
  -7  -2   1    7.60    6.80
  -7   0  -6  197.58   14.50
  -7   1  -8  725.83   23.50
  -7   2 -10  494.45   22.80
  -8  -2   2   36.40    7.70
  -8  -2   1  404.46   13.90
  -8  -1  -3 2474.55   35.50
  -8   3 -11  431.16   24.60
  -9  -2   4  208.38   10.30
  -9  -2   3  137.19    9.90
  -9   0  -5   24.80   12.50
  -9   2  -9  505.15   24.30
 -10   0  -4   41.30   13.40
 -10   2  -8  245.48   21.20
 -11  -1   0 1034.40   25.80
 -12  -1   2  100.29   14.20
 -12  -1   1  258.27   16.50
 -12   0  -2   14.60   14.40
 -13  -1   6   43.60   10.20
 -13  -1   5  527.85   18.50
 -13  -1   4  525.75   19.30
 -13   0  -1   11.70   15.20
 -14   0   1   36.70   15.60
 -14   1  -2   12.00   17.50
 -15   0   4  149.88   16.40
 -15   1   0    6.50   17.00
 -16   1   2   61.89   18.00
   4   3  -4 2942.11   16.90
   3   5 -13  166.38    7.80
   1   1  -6  901.01   11.20
   1   2  -9  735.93   13.20
   0   0  -3   67.99    3.40
  -1   0  -5 1720.33   19.10
  -1   1  -8   13.10    6.50
  -1   3 -12  324.57   14.00
  -1   6 -16   31.30   12.50
  -2   0   5  936.11    8.60
  -2  -1   0   44.00    3.20
  -2  -1  -1 1408.66   14.20
  -2   3 -12  788.02   20.70
  -2   6 -16   77.89   14.30
  -3   3 -12  167.58   13.90
  -3   6 -16  666.83   24.90
  -4   3 -12  136.29   14.50
  -5   4 -13   63.99   15.50
  -6   0  -6  137.49   12.50
  -6   2 -10  378.66   19.70
  -6   5 -14   23.30   17.00
  -7  -1  -3  831.92   20.50
  -7   3 -11  201.98   18.90
  -8   0  -5   56.69   11.90
  -8   2  -9  485.25   23.10
  -8   4 -12   -0.80   16.80
  -9  -1  -2 2315.27   34.90
  -9   3 -10  765.42   29.50
 -10  -1  -1 1750.12   31.60
 -10   1  -6  146.09   17.20
 -10   3  -9  679.33   28.30
 -11  -1   1   90.19   12.00
 -11   0  -3   80.29   12.00
 -11   1  -5  440.56   23.10
 -11   2  -7   77.49   17.20
 -12  -1   7  302.77   12.40
 -12  -1   3  531.65   18.90
 -13   0   0   27.30   14.60
 -13   1  -3   35.30   16.40
 -14   0   2   10.10   13.90
 -14   1  -1    7.90   16.20
   3   4 -11  375.56    8.50
   2   3 -10 1495.75   17.10
   1   5 -14  317.67   13.60
   0   1  -7  604.64   12.00
   0   4 -13   24.20    8.60
  -1   2 -10    2.00    7.30
  -2   1  -8   36.70    7.70
  -2   2 -10  635.54   17.50
  -3   1   8 2499.45   20.80
  -3  -1  -2  616.44   12.20
  -3   0  -6   -1.40    6.60
  -3   2 -10  121.39   11.30
  -4   1   9 2577.54   21.10
  -4   2 -10   99.09   12.50
  -4   4 -13  126.99   15.10
  -5  -1  -3    4.00    6.70
  -5   1  -8   10.10   10.30
  -5   2 -10  329.47   17.00
  -5   5 -14  228.38   19.60
  -5   6 -15  536.35   26.00
  -6  -1  -3    6.20    7.70
  -6   3 -11   15.40   13.70
  -7   2  -9  489.25   21.30
  -7   4 -12    4.10   15.90
  -8  -1   8  877.21   10.00
  -8  -1  -2 1170.28   24.20
  -8   1  -7  212.18   16.10
  -8   3 -10  380.26   22.60
  -9  -1   8    2.00    4.40
  -9  -1  -1  795.62   21.20
  -9   0  -4   24.00   12.40
  -9   1  -6    2.10   12.90
  -9   2  -8  183.28   18.70
 -10  -1   0  517.05   18.50
 -10   0  -3   54.39   13.00
 -10   2  -7   -3.30   13.70
 -11  -1   2  319.87   15.40
 -11   0  -2  163.88   16.10
 -12  -1   6  298.27   13.10
 -12  -1   5    1.40    8.90
 -12   0  -1   72.49   14.70
 -13   0   1  141.39   15.90
 -13   1  -2   47.70   16.60
 -13   2  -4  256.67   21.50
 -14   0   4  140.99   14.90
 -14   0   3   45.70   13.70
 -15   1   2    1.90   16.20
 -16   2   1   33.10   19.30
   5   4  -4   20.80    4.90
   5   4  -5 1754.72   15.30
   5   4  -6 2691.33   16.30
   4   3  -3 1485.15   14.00
   3   2  -3   12.60    1.60
   0   1   4 2226.18   18.20
   0   0  -2 1097.99    8.70
   0   5 -14   71.39   11.30
  -1   4 -13  647.24   18.50
  -2   1   7 1621.94   17.00
  -2   4 -13  403.36   17.00
  -3   1  -8  714.53   18.00
  -3   4 -13  133.09   13.90
  -4   1  -8  299.97   13.90
  -4   5 -14  316.67   19.40
  -4   6 -15  916.01   28.90
  -5   1  10 2589.64   21.00
  -5   3 -11   73.39   13.40
  -5   7 -16   34.10   17.10
  -6   2  -9  339.87   17.50
  -6   4 -12   73.69   16.20
  -7  -1  -2  119.69   10.40
  -7   0  -5    2.70    7.30
  -7   5 -13    8.40   16.70
  -8   0  -4    1.20   10.20
  -8   2  -8  178.48   16.50
  -8   4 -11   -1.20   16.20
  -9  -1   0    2.70    8.30
  -9   3  -9  618.84   26.00
 -10  -1   1   36.70   10.30
 -10   1  -5    4.00   13.50
 -11  -1   3  232.18   13.20
 -11   1  -4   58.29   15.30
 -11   2  -6   78.89   17.30
 -12   0   0  551.44   21.50
 -12   1  -3   35.70   14.70
 -14   0   5  276.47   16.00
 -14   1   0   23.00   14.00
 -14   2  -2  335.07   22.20
 -15   1   3   11.00   14.30
 -16   2   2   13.40   18.60
   4   3  -2   64.09    4.90
   3   2  -2   29.50    2.70
   2   2  -7    9.00    3.00
   1   1   2  933.91   10.80
   1   4 -12  179.58   10.20
   1   6 -15  217.78   12.00
  -1   1   6    1.40    4.80
  -1   0  -4  591.84   10.60
  -1   3 -11  693.13   17.30
  -1   5 -14  115.49   12.00
  -2   5 -14  213.38   15.10
  -3  -1  -1  743.73   12.10
  -3   0  -5  665.93   14.90
  -3   3 -11  576.94   18.30
  -3   5 -14  237.08   16.60
  -3   6 -15  163.48   16.10
  -4   3 -11  106.39   13.00
  -4   7 -16   80.09   16.80
  -4   8 -17  124.29   19.20
  -5  -1   6   17.50    1.80
  -5  -1  -2   62.29    7.40
  -5   0  -5  495.15   15.50
  -5   2  -9    1.20   10.60
  -5   4 -12   47.50   13.80
  -6  -1  -2   40.60    6.10
  -6   5 -13   40.00   16.10
  -7  -1  -1  217.48   11.10
  -7   3 -10   43.70   14.70
  -8   5 -12   -0.60   17.30
  -9   0  -3   86.99   12.60
  -9   2  -7   -2.40   13.90
  -9   4 -10  167.98   19.90
 -10  -1   7  132.39    8.50
 -10   3  -8  271.27   21.00
 -11  -1   5  289.77   12.60
 -11  -1   4    2.70    8.10
 -11   3  -7   46.00   17.00
 -12   0   1  391.86   18.10
 -12   1  -2    3.50   13.60
 -12   3  -6   -2.80   16.60
 -13   0   3   46.30   12.30
 -13   2  -3  439.46   24.00
 -14   1   1   29.50   15.00
 -15   1   4   22.40   13.40
 -15   2   0  132.89   19.00
   6   5  -6  205.48    7.40
   1   1  -5  473.65    7.20
   1   2  -8   49.60    4.80
   0   6 -15   35.20    9.90
  -1   2  -9    1.40    6.40
  -1   6 -15    3.20   10.70
  -1   7 -16   14.10   13.10
  -2   1  -7  318.87   11.40
  -2   3 -11  245.68   13.00
  -2   6 -15    2.70   11.60
  -2   7 -16   12.00   12.50
  -3  -1   0   47.00    4.10
  -3   7 -16    9.50   13.80
  -4  -1  -1  312.17    9.50
  -4   1  -7  472.45   15.20
  -4   2  -9  372.06   15.60
  -4   4 -12   53.49   12.50
  -5   1  -7  124.59   11.30
  -5   5 -13  177.38   17.30
  -6  -1  -1    3.00    6.40
  -6   3 -10   58.79   13.80
  -6   6 -14  405.36   22.60
  -6   7 -15  171.68   20.40
  -7   1  -6  130.89   12.90
  -7   2  -8   38.10   12.50
  -7   4 -11   -2.30   14.50
  -8  -1   0  203.08   11.50
  -8   0  -3   33.20   10.30
  -8   3  -9   47.50   15.10
  -9  -1   1   25.50    8.50
  -9   5 -11   -9.50   14.80
 -10   1  -4   31.70   12.70
 -10   4  -9  343.27   23.00
 -11   0   0  896.81   23.70
 -11   1  -3    1.60   12.20
 -12   0   2   19.80   10.90
 -12   2  -4  531.85   23.60
 -13   0   5   -0.80    9.80
 -13   1   0   80.19   15.00
 -14   1   2  124.69   15.60
 -14   2  -1  118.39   18.40
 -15   2   1   -2.30   15.40
   6   5  -7   43.70    4.10
   1   3 -10   -1.60    5.10
   0   1  -6   25.60    4.20
   0   4 -12    5.70    7.10
  -1   4 -12  336.17   14.40
  -2   0  -4 1674.63   19.20
  -2   2  -9  186.68   10.70
  -3   0   7   17.10    3.00
  -3   1  -7  275.97   11.80
  -3   2  -9  877.11   19.90
  -3   4 -12  743.33   21.20
  -4   0   8   34.80    3.10
  -4   5 -13  134.29   14.80
  -5   3 -10   11.50   11.20
  -5   6 -14  867.81   27.90
  -5   7 -15  247.88   20.10
  -5   8 -16    6.90   16.10
  -6   0  -4  531.85   16.20
  -6   1  -6   18.10    8.80
  -6   4 -11  259.27   17.80
  -7  -1   7  370.96    6.70
  -7  -1   0  157.58    9.60
  -7   3  -9   88.69   13.50
  -7   5 -12   12.50   15.60
  -7   6 -13  218.48   20.30
  -8  -1   7    0.70    4.20
  -8  -1   1  135.59    9.60
  -8   2  -7    3.40   11.60
  -8   4 -10    9.80   15.10
  -9  -1   7  126.59    6.80
  -9   0  -2  617.54   19.30
  -9   2  -6   -4.40   11.80
  -9   3  -8   33.10   15.10
 -10   0  -1  626.44   19.90
 -10   3  -7    4.20   14.30
 -11   0   1   81.89   11.40
 -11   1  -2  149.39   14.60
 -11   3  -6   63.79   15.70
 -12   2  -3   79.79   15.20
 -12   3  -5  283.57   21.40
 -13   3  -4  545.25   26.10
 -14   1   3   96.29   14.30
 -14   2   0   21.20   16.70
 -15   2   2    5.10   14.50
 -15   3  -1  187.28   20.90
 -16   3   1    2.10   17.20
   3   2   0 1877.61   17.40
   3   3  -8  861.51    8.30
   3   5 -12  153.08    7.10
   2   3  -9 4086.09   24.90
   2   4 -11   51.59    6.20
   2   6 -14   -1.60    7.50
   1   1   3 1694.63   16.30
   1   5 -13  671.33   15.60
  -1   0   4  125.99    3.60
  -1   0  -3 1407.36   14.20
  -3  -1   2  108.69    3.50
  -3  -1   1  912.01   10.50
  -3   5 -13  187.28   14.40
  -4  -1   0 1612.24   17.70
  -4   0  -4  435.16   12.80
  -4   3 -10  120.79   12.30
  -4   6 -14  293.67   18.30
  -4   7 -15  204.58   19.00
  -4   8 -16   -2.10   16.10
  -5   0   9   11.50    2.90
  -5  -1   0 1892.51   21.30
  -5   1  -6  242.28   12.20
  -6   5 -12  116.39   16.10
  -7   0  -3  114.29   10.40
  -7   2  -7   10.80   10.60
  -8  -1   2  553.04   14.30
  -8   0  -2   -3.70    8.40
  -8   3  -8   59.09   13.50
  -8   5 -11   -5.20   15.70
  -9  -1   6   73.19    6.90
  -9  -1   4   44.30    7.20
  -9  -1   3  989.00   18.70
  -9   0  -1    3.30    9.40
  -9   1  -4  106.89   11.00
  -9   4  -9   61.99   15.90
 -10   2  -5   10.70   12.90
 -10   4  -8  188.78   18.30
 -11   2  -4  138.29   16.10
 -12   1   0  397.56   18.30
 -14   1   4   10.10   11.90
 -14   3  -2  180.28   20.00
 -15   2   3   39.70   15.50
 -15   3   0    1.70   17.60
 -16   3   2   27.20   16.60
   4   4  -9    1.80    2.00
   0   2  -8    2.00    4.90
   0   5 -13  131.09   10.10
  -1   1  -6  508.05   11.40
  -1   3 -10  641.04   15.60
  -1   5 -13    5.60    8.90
  -2   0   6    5.10    2.90
  -2   5 -13  198.18   13.50
  -3   3 -10  418.36   15.80
  -3   6 -14   16.20   12.00
  -3   7 -15   -0.30   13.60
  -4   2  -8 1598.44   26.30
  -5   4 -11   20.30   11.20
  -6   0  -3  324.67   12.70
  -6   3  -9   53.49   12.30
  -6   6 -13  591.94   24.60
  -6   7 -14  459.05   23.60
  -6   8 -15   44.50   17.70
  -7   1  -5   14.60    7.40
  -7   4 -10  130.99   15.80
  -8   1  -4    0.60    9.60
  -8   6 -12   76.39   17.00
  -9   3  -7   59.09   14.60
  -9   5 -10   19.10   16.30
  -9   6 -11    8.30   17.80
 -10   5  -9   95.89   17.30
 -11   0   2  162.68   12.40
 -11   1  -1  378.86   17.60
 -12   0   7   36.30    8.00
 -12   0   6  407.46   14.10
 -12   0   5  175.78   11.70
 -12   2  -2    0.50   13.20
 -12   3  -4  403.46   21.70
 -12   4  -6   46.10   17.20
 -13   1   2  320.77   17.30
 -13   2  -1   14.80   12.90
 -13   3  -3  420.26   23.20
 -14   2   1   20.80   14.40
 -15   2   4   11.10   14.80
 -16   3   3   -3.10   15.70
   7   6  -8  650.63   11.10
   4   5 -11  142.49    4.80
   3   4 -10  542.95    8.90
   1   6 -14   87.29    8.90
   0   6 -14    7.50    8.40
  -1   6 -14    4.50    9.50
  -2   2  -8   57.39    7.70
  -2   6 -14    3.30   10.40
  -2   7 -15   15.50   11.50
  -2   8 -16   18.20   13.70
  -3   2  -8  842.62   18.60
  -3   8 -16   36.90   14.00
  -4   4 -11  571.54   19.40
  -5  -1   1 2811.42   23.70
  -5   0  -3  551.64   14.20
  -5   5 -12   84.99   13.10
  -5   6 -13  237.28   17.80
  -6  -1   6  156.98    4.50
  -6   1  -5   71.79    9.70
  -6   2  -7  605.84   19.00
  -6   4 -10   19.00   12.00
  -7  -1   6  168.28    5.90
  -7   0  -2  127.59    9.90
  -7   3  -8    0.30   11.20
  -7   5 -11    8.10   14.30
  -7   6 -12  240.18   19.70
  -8  -1   5  102.19    6.40
  -8   0  -1  116.89   10.10
  -8   4  -9   13.40   13.50
  -9   0   0   19.10    8.60
  -9   1  -3   16.00   10.10
  -9   2  -5   49.99   12.20
 -10   0   1   63.29   10.30
 -10   2  -4   -4.60   11.80
 -11   0   3  163.68   11.50
 -11   2  -3    7.70   12.60
 -11   3  -5  276.67   18.50
 -12   1   1  376.56   17.40
 -13   1   3   85.89   12.30
 -13   2   0   24.40   13.80
 -13   4  -4   39.60   16.10
 -14   2   2   79.49   14.50
 -14   3  -1   13.70   15.40
 -14   4  -3   99.09   19.40
 -15   3   1  208.78   19.20
 -15   4  -1    6.60   16.00
 -16   4   1   20.40   18.70
   2   1   0   41.80    2.90
   1   1  -4  108.29    3.30
   1   2  -7   70.19    4.90
   1   7 -15  917.31   19.50
   0   1  -5  782.52   10.80
   0   4 -11   15.40    7.60
   0   7 -15  983.90   21.70
  -1   0  -2 1622.34   13.20
  -1   7 -15   90.99   11.80
  -1   8 -16   49.30   12.20
  -2   4 -11 1165.98   22.40
  -3   0  -3 5087.79   33.40
  -3   4 -11 2428.96   33.20
  -4  -1   4  141.79    3.40
  -4  -1   3  701.03    8.40
  -4  -1   2 2470.75   17.60
  -4   3  -9    4.80    8.90
  -4   5 -12  260.77   15.70
  -5  -1   2    8.50    3.70
  -5   2  -7 2631.84   33.30
  -5   7 -14  349.87   20.70
  -5   8 -15  124.39   17.50
  -5   9 -16   12.30   15.90
  -6  -1   2 2251.07   22.00
  -6   0  -2    4.20    6.50
  -6   5 -11    2.00   12.50
  -7  -1   5  871.01   12.50
  -7  -1   4  317.47    9.30
  -7  -1   3 1720.43   20.00
  -7   1  -4   19.80    8.80
  -7   2  -6  287.67   14.70
  -7   7 -13  340.07   22.00
  -8   3  -7   34.20   11.80
  -8   5 -10   -0.70   14.40
  -9   4  -8    2.60   12.60
 -10   0   2   23.60    8.50
 -10   4  -7   12.40   14.50
 -11   0   5   53.79    9.80
 -11   0   4   24.80    8.30
 -11   1   0  475.65   18.20
 -11   4  -6   21.70   15.20
 -12   1   2   24.20   10.60
 -12   2  -1    7.20   12.50
 -12   3  -3   34.40   13.40
 -12   4  -5   21.30   16.00
 -13   1   5  111.39   13.00
 -13   1   4   62.89   11.40
 -13   3  -2   -0.70   14.70
 -14   2   3   21.10   13.60
 -14   3   0  214.48   17.90
 -15   3   2   22.80   14.70
   3   6 -13  223.48    8.40
   2   2  -6  604.34    7.00
   1   3  -9 2074.49   20.40
  -1   0   5  394.56    7.20
  -3   5 -12  406.46   16.70
  -4   1  -5  601.14   14.80
  -4   2  -7 2619.34   31.20
  -4   6 -13    7.50   11.80
  -4   7 -14   19.30   13.00
  -4   8 -15  179.48   17.10
  -4   9 -16    0.90   14.50
  -5  -1   5   26.50    2.70
  -5  -1   3  112.69    5.20
  -5   4 -10  478.95   18.40
  -6   0  10   91.59    3.60
  -6  -1   5  323.57    6.90
  -6  -1   4    2.30    4.10
  -6  -1   3   85.99    5.40
  -6   3  -8  113.79   12.50
  -6   6 -12  202.38   17.30
  -6   7 -13  392.56   22.40
  -7   4  -9  -10.20   10.80
  -8   0   0  181.88   10.60
  -8   1  -3    1.70    8.10
  -8   2  -5   24.90   10.40
  -8   6 -11   19.90   11.80
  -8   7 -12   72.19   17.60
  -9   0   1   21.70    8.00
  -9   1  -2  144.59   12.20
  -9   2  -4    2.30   10.40
  -9   5  -9    1.00   13.60
  -9   6 -10   63.79   16.00
 -10   0   3  297.27   12.40
 -10   2  -3   -0.20   10.90
 -10   3  -5   98.29   14.50
 -10   5  -8   12.70   15.00
 -11   0   6   12.60    6.90
 -11   2  -2    5.90   11.70
 -11   3  -4   31.20   13.50
 -12   5  -6   83.09   17.50
 -13   1   6   -1.60    8.60
 -13   2   1   74.49   13.60
 -13   4  -3   10.80   14.50
 -14   2   4   34.00   13.10
 -14   4  -2   10.40   14.80
 -15   3   3    5.80   14.50
 -15   4   0  135.49   18.40
 -16   4   2  137.29   18.40
   5   3  -3  116.49    6.20
   2   1   2   87.49    5.10
   0   2  -7   34.70    5.50
   0   5 -12  865.71   18.10
  -1   1  -5   55.69    4.80
  -1   3  -9  381.46   11.90
  -1   5 -12  391.46   14.80
  -2   0   7  663.23   10.20
  -2   1  -5 1053.59   15.90
  -2   3  -9  216.78   10.80
  -2   5 -12   42.70    9.50
  -3   0   8  190.98    6.20
  -3   2  -7  389.76   12.70
  -3   6 -13   10.00   10.60
  -3   7 -14   10.00   11.70
  -3   8 -15   11.90   13.40
  -3   9 -16   61.79   15.40
  -4   4 -10 1447.56   26.60
  -5   5 -11   59.49   12.40
  -6   1  -4   36.30    7.90
  -6   4  -9  129.19   13.00
  -6   8 -14  239.28   19.80
  -6   9 -15    0.60   15.20
  -7   3  -7  234.08   14.30
  -7   5 -10    8.00   12.90
  -7   6 -11   -5.90   12.70
  -8   4  -8   82.59   13.20
  -9   4  -7  135.19   15.30
  -9   7 -11    2.70   16.90
 -10   0   4   77.79    9.30
 -10   1   0   48.30   10.00
 -10   4  -6   85.69   14.30
 -10   6  -9   82.69   17.40
 -11   1   1   -3.60    9.00
 -11   4  -5   61.89   13.90
 -12   1   3  189.28   13.20
 -12   2   0    0.90   11.20
 -12   3  -2  350.26   18.40
 -12   4  -4   20.40   15.10
 -13   2   2    5.70   11.20
 -13   3  -1  184.18   16.30
 -14   2   5  210.78   15.40
 -14   3   1  172.18   16.70
 -14   4  -1  148.99   17.00
 -14   5  -3   18.50   17.10
 -16   4   3   16.80   15.70
   6   4  -5    4.00    4.40
   5   3  -4 1800.72   15.70
   2   4 -10 1748.03   17.70
   0   0   3   64.49    3.20
  -2   6 -13   57.89   10.70
  -2   7 -14   31.90   11.90
  -3   0  -2 3131.69   24.20
  -3   4 -10  477.65   15.90
  -4   0   9  439.86    8.10
  -4   5 -11  305.77   15.10
  -5   6 -12    6.10   11.90
  -5   7 -13   15.80   13.40
  -5   8 -14  169.18   16.50
  -5   9 -15    1.50   14.70
  -5  10 -16   54.19   17.00
  -6   0  -1 1516.25   21.20
  -7   0   0  362.66   11.90
  -7   1  -3   -2.30    5.30
  -7   2  -5 1212.28   24.30
  -7   7 -12  212.68   18.90
  -7   8 -13  404.86   22.60
  -8   0   1   31.00    7.20
  -8   1  -2    1.70    7.80
  -8   2  -4  434.56   16.50
  -8   5  -9   97.39   14.90
  -8   6 -10   93.89   14.80
  -9   1  -1   -2.10    8.50
  -9   3  -5    6.70   10.90
  -9   5  -8  254.17   18.40
 -10   0   8   11.40    5.30
 -10   0   5  193.88   10.40
 -10   3  -4   65.39   12.60
 -11   2  -1    4.40   10.70
 -11   3  -3   53.89   13.20
 -12   1   4  246.88   13.30
 -12   5  -5   27.40   14.90
 -13   3   0  530.15   21.60
 -13   4  -2   56.29   14.70
 -13   5  -4   23.60   16.20
 -14   3   2   47.20   14.60
 -15   3   4   -0.60   12.20
 -15   4   1  402.06   21.30
 -15   5  -1    7.10   16.60
 -16   5   1  150.08   19.40
   4   2  -1  294.67    7.90
   2   3  -8 4402.26   23.10
   1   6 -13  181.08    9.70
   0   6 -13  312.37   12.50
  -1   0   6   13.80    3.60
  -1   6 -13  599.74   17.00
  -1   7 -14  421.66   16.90
  -2   8 -15   28.80   11.30
  -2   9 -16   21.40   12.40
  -4   3  -8  484.65   15.50
  -4   6 -12    4.90   10.60
  -5   4  -9  520.45   17.90
  -6   1  -3   38.20    7.20
  -6   3  -7  810.62   20.70
  -6   5 -10   -7.70   10.50
  -6   6 -11   77.49   13.00
  -8   4  -7   23.40   10.90
  -8   7 -11  105.79   17.20
  -8   8 -12  280.17   21.10
  -9   0   3  338.57   11.70
  -9   2  -3  132.39   10.50
  -9   6  -9  444.76   21.80
 -10   0   7    3.30    5.90
 -11   5  -6   81.49   15.80
 -12   1   6   57.99    9.80
 -12   1   5  145.99   11.00
 -12   2   1   13.00   10.70
 -12   3  -1  598.74   21.00
 -12   4  -3    2.40   13.40
 -12   6  -6   68.89   16.20
 -13   2   3  224.48   14.40
 -13   6  -5    6.50   15.00
 -14   4   0  476.55   22.40
 -14   5  -2   36.60   16.20
 -15   4   2  151.68   17.00
 -15   5   0  181.78   20.30
 -16   5   2  426.26   23.10
   6   4  -6  366.76    7.60
   4   6 -12  163.98    6.00
   3   5 -11   24.90    4.20
   1   4 -10  299.47    9.20
   1   7 -14  426.16   14.10
   0   0   4  360.26    7.10
   0   7 -14  578.94   16.50
   0   8 -15  774.12   20.10
  -1   4 -10   27.40    6.90
  -1   8 -15  429.96   16.80
  -1   9 -16    2.40   11.10
  -3   3  -8    3.50    7.10
  -3   5 -11  120.89   11.50
  -4   1  -4 2675.03   26.90
  -4   7 -13   40.60   12.30
  -4   8 -14   15.50   12.60
  -4   9 -15   35.80   14.10
  -4  10 -16   13.30   14.50
  -5   0  10   57.39    4.40
  -5   5 -10   46.20   10.70
  -6   2  -5 1788.32   26.90
  -6   7 -12   57.59   14.60
  -6   8 -13  335.87   20.10
  -6   9 -14   64.69   16.30
  -6  10 -15  140.09   19.10
  -7   1  -2   23.00    7.40
  -8   0   2  514.05   13.20
  -8   1  -1   15.80    7.60
  -9   0   9   94.49    5.10
  -9   1   0  264.27   12.50
  -9   4  -6   98.89   13.30
  -9   7 -10   12.20   15.60
  -9   8 -11  162.38   19.80
 -10   4  -5   17.50   12.40
 -10   7  -9   96.09   17.20
 -11   1   3  562.14   16.50
 -11   3  -2  608.54   20.80
 -11   4  -4   18.00   12.80
 -11   6  -7  282.17   19.60
 -12   1   7   59.59    8.00
 -12   2   2  276.87   14.80
 -13   2   4  449.56   17.10
 -13   3   1  212.98   15.70
 -13   5  -3   41.50   15.80
 -14   3   3   -1.00   11.70
 -14   6  -3   -2.30   15.10
 -15   4   3    0.60   14.30
   7   5  -7   10.80    4.50
   5   3  -5 4014.00   19.80
   4   2  -3    3.70    2.70
   1   8 -15  455.05   14.60
   0   1  -4  870.41    9.90
  -2   0   8  993.90   13.80
  -2   5 -11  312.77   13.10
  -3   0   9  215.08    7.40
  -3   2  -6    4.70    5.80
  -3   6 -12  286.57   14.60
  -3   7 -13   49.50   11.20
  -3   9 -15    2.40   12.90
  -3  10 -16  131.29   15.50
  -4   0  -1  407.86    9.30
  -4   4  -9  148.99   11.30
  -5   1  -3 2388.26   26.20
  -5   6 -11  139.19   13.50
  -5  11 -16   93.39   17.30
  -7   7 -11   43.50   14.00
  -7   8 -12  428.76   21.20
  -7   9 -13  132.29   16.90
  -8   2  -3   70.89    9.80
  -9   2  -2   13.20    8.90
  -9   3  -4   15.30   10.30
  -9   5  -7  303.87   18.00
 -10   1   2  240.68   12.00
 -10   2  -1   83.89   10.90
 -10   3  -3   58.49   11.80
 -10   5  -6  396.36   19.60
 -11   1   4  657.03   16.70
 -11   5  -5  359.06   19.70
 -12   5  -4  233.48   18.80
 -13   2   5  301.37   14.50
 -13   6  -4   84.79   17.40
 -14   3   4   43.20   12.10
 -14   4   1  428.56   20.60
 -14   5  -1   48.40   15.90
 -15   5   1  549.15   24.00
 -15   6  -1    3.90   16.60
 -16   5   3   91.89   17.00
 -16   6   1  289.37   22.00
   2   5 -11   11.70    5.30
   1   2  -6    8.70    2.70
   1   3  -8 3019.50   22.20
   0   0   5    8.60    3.80
   0   3  -8 1586.04   18.50
  -1   0   7   21.80    4.60
  -1   5 -11  596.04   15.30
  -2   0  -1   39.30    3.30
  -2   1  -4  119.19    5.50
  -2   6 -12  541.75   16.70
  -3   0  -1  162.78    5.50
  -3   4  -9    2.90    7.40
  -3   8 -14    4.80   11.20
  -5   0   0  322.47    9.10
  -5   2  -5  505.75   14.30
  -5   7 -12   36.20   12.40
  -5   8 -13   13.30   13.00
  -5   9 -14   15.00   13.50
  -5  10 -15    7.70   14.60
  -6   1  -2  711.33   15.40
  -7   4  -7  114.89   12.20
  -8   7 -10  -11.40   13.60
  -8   8 -11  263.37   19.10
  -8   9 -12  118.89   19.30
  -9   0   7    0.90    4.50
  -9   0   6    5.90    5.60
  -9   1   1  252.67   11.60
 -10   6  -7  495.85   21.90
 -11   1   5  243.98   11.30
 -11   2   1  517.95   17.50
 -11   3  -1  650.43   20.20
 -11   4  -3   20.40   12.40
 -11   6  -6  612.04   24.20
 -12   2   3 1029.80   22.40
 -12   6  -5  278.87   20.20
 -13   2   6    7.40    8.60
 -13   4   0  701.33   22.90
 -13   5  -2    1.90   14.20
 -14   3   5   93.09   13.50
 -14   4   2   15.20   13.80
 -14   6  -2   11.30   14.60
 -15   4   4   15.60   12.40
   3   1   0   43.90    3.90
   0   2  -6    6.00    3.40
   0   5 -11  770.72   15.60
  -1   6 -12  539.55   15.30
  -2   7 -13    3.40    9.20
  -2   8 -14  217.88   13.80
  -2   9 -15   -6.90   10.70
  -2  10 -16    0.10   11.50
  -4   0  10  197.88    6.90
  -4   2  -5   10.00    5.80
  -4   6 -11   20.30   10.10
  -4  11 -16  303.27   19.80
  -5   4  -8   35.20    8.70
  -6   0   1 2684.93   24.30
  -6   6 -10  231.88   15.30
  -6   7 -11   29.10   11.70
  -6  10 -14   50.89   14.90
  -6  11 -15    3.30   16.20
  -7   1  -1   78.39    8.00
  -7   2  -3   -1.00    6.80
  -7   3  -5 1371.46   24.80
  -7   5  -8    3.50   10.80
  -8   1   0   29.90    7.50
  -8   3  -4  466.65   16.30
  -9   2  -1  587.44   17.00
  -9   4  -5  198.68   13.90
  -9   7  -9  116.89   16.30
  -9   9 -11   64.49   17.50
 -10   2   0 1076.79   22.50
 -10   3  -2  129.09   12.50
 -10   4  -4    6.00   10.60
 -10   7  -8  227.68   18.50
 -10   8  -9   16.60   14.50
 -11   7  -7  200.38   18.50
 -12   2   4  645.94   18.70
 -12   3   1  159.38   13.30
 -12   5  -3   81.59   14.70
 -12   7  -6   98.69   17.30
 -13   3   3  302.87   15.60
 -14   5   0  436.06   21.50
 -15   5   2  249.88   18.40
 -15   6   0  277.47   20.70
 -16   6   2  433.76   22.90
   3   1  -1  868.51    9.60
   3   6 -12  165.68    7.00
   1   0   3 1377.46   13.60
   1   0   2 1515.65   12.30
   0   6 -12  299.27   11.40
  -1   7 -13   11.60    8.10
  -1   9 -15   93.19   12.90
  -2   4  -9   -1.00    6.50
  -3   3  -7   41.70    7.10
  -3   5 -10  140.69   10.70
  -4   0   0  102.59    5.30
  -4   7 -12   99.89   12.20
  -4   8 -13   70.29   12.60
  -4   9 -14   21.50   12.60
  -4  10 -15    8.70   13.30
  -5   3  -6  937.41   19.10
  -5   5  -9  502.25   17.00
  -5  12 -16  218.18   20.20
  -6   4  -7  146.89   11.80
  -6   8 -12   26.30   13.30
  -6   9 -13    8.90   13.90
  -7   6  -9  124.89   13.60
  -9   1   2  232.78   10.70
 -10   5  -5  340.17   17.80
 -11   2   2 1268.57   23.70
 -11   5  -4  313.67   17.90
 -12   4  -1  363.86   17.30
 -12   6  -4  348.37   20.30
 -13   4   1  160.18   14.60
 -13   5  -1  175.78   16.50
 -13   6  -3   44.60   14.70
 -14   4   3    8.70   11.70
 -14   6  -1    5.00   15.90
 -14   7  -3   -4.10   15.10
 -15   5   3   27.60   14.70
 -15   7  -1    4.00   15.60
 -16   6   3  126.39   17.60
   1   0   4  568.14   10.30
   1   6 -12   59.49    6.90
   0   7 -13    2.40    7.30
   0   8 -14  411.76   15.10
   0   9 -15  126.59   12.20
  -1   4  -9  313.67   10.70
  -2   5 -10  409.46   14.00
  -3   1  -3  407.56    9.80
  -3   6 -11  166.58   11.70
  -3  10 -15    5.40   12.80
  -3  11 -16  241.28   17.40
  -4   4  -8   97.39    9.10
  -5   0   1  100.29    5.50
  -5   6 -10    7.30   10.10
  -5  11 -15   75.39   15.90
  -6   1  -1 1019.40   17.00
  -6   3  -5 1025.30   20.20
  -6   5  -8  146.99   12.30
  -7   0   3 1842.92   19.60
  -7   4  -6  858.61   21.00
  -7   7 -10  127.89   13.90
  -7   8 -11    7.60   13.40
  -7   9 -12   -0.60   14.10
  -7  10 -13   60.89   16.10
  -8   0   9   20.50    3.20
  -8   0   5  402.76    9.60
  -8   1   1  145.09    8.80
  -8   4  -5 1252.07   25.10
  -8   6  -8  148.79   13.90
  -8   7  -9  158.08   15.40
  -9   4  -4  538.65   18.20
  -9   6  -7  186.28   15.50
 -10   2   1  770.52   18.60
 -10   4  -3  179.48   13.80
 -10   6  -6  434.06   19.90
 -11   2   3  738.23   18.70
 -11   3   0  181.98   12.80
 -11   4  -2   26.30   11.00
 -11   6  -5  500.15   21.70
 -12   2   5   40.50    8.70
 -12   3   2  468.55   17.10
 -12   5  -2   27.20   11.80
 -12   7  -5   26.20   15.20
 -13   3   4   50.99   10.60
 -13   7  -4    8.50   14.40
 -14   5   1  286.97   18.10
 -15   6   1  424.86   21.80
   6   3  -4   12.20    4.00
   5   2  -2 3557.24   24.90
   3   7 -13  229.18    8.50
   2   4  -9 3302.77   21.60
   1   4  -9 4384.26   28.20
   1   7 -13   16.90    6.70
   1   8 -14   16.80    8.30
  -2   1  -3 1025.90   12.90
  -2  11 -16    7.20   13.50
  -3   0   0   71.49    3.90
  -3   7 -12   23.10    9.20
  -3   8 -13    2.00    9.90
  -3   9 -14   11.40   11.30
  -4   5  -9   -1.40    8.00
  -4  12 -16  161.68   17.40
  -5   7 -11   85.69   11.70
  -5   8 -12  220.68   15.60
  -5   9 -13  201.08   16.00
  -5  10 -14    5.90   12.60
  -6   2  -3   47.40    7.20
  -7   1   0  229.18    8.80
  -7   3  -4  420.56   14.40
  -7   5  -7   18.00    9.90
  -8   0   6    5.40    4.30
  -8   3  -3    4.30    8.00
  -8   8 -10   51.09   14.60
  -8   9 -11   10.70   14.70
  -8  10 -12   50.49   15.50
  -9   1   3 1192.78   18.90
  -9   2   0  697.13   17.20
  -9   3  -2  282.37   13.40
  -9   8  -9   -0.90   13.70
  -9   9 -10    4.00   13.90
 -10   1   5  793.52   15.60
 -10   7  -7  228.28   17.80
 -10   8  -8   86.69   15.00
 -11   5  -3  130.19   14.10
 -11   7  -6  163.88   16.80
 -11   8  -7    3.50   14.30
 -12   2   6   11.10    7.60
 -12   8  -6   11.40   15.30
 -13   3   5   -0.20   10.50
 -13   4   2   -1.20   10.50
 -13   5   0  243.68   16.60
 -14   4   4    7.80   10.90
 -14   5   2   86.99   15.00
 -14   6   0  232.18   19.10
 -14   7  -2    5.60   15.10
 -15   6   2  120.69   17.20
 -15   7   0    0.80   15.10
 -16   7   2  109.89   17.80
   2   8 -14  644.24   14.70
  -1   5 -10 1147.39   18.80
  -2   2  -5   19.50    4.70
  -2   6 -11 1256.67   22.10
  -2   7 -12  120.69   10.40
  -2  10 -15    8.10   10.80
  -3   4  -8   13.30    6.60
  -4   1  -2 1033.10   15.00
  -4   6 -10   -0.70    8.60
  -4  11 -15   84.49   14.80
  -6   4  -6 1404.66   24.00
  -6   7 -10  123.49   13.60
  -6   9 -12  299.77   18.20
  -6  10 -13   82.69   15.30
  -6  11 -14    5.80   13.60
  -7   0   4   91.99    5.50
  -8   0   8    2.50    3.50
  -8   0   7  290.37    7.10
  -9   5  -5  477.75   18.20
 -10   5  -4  383.56   17.40
 -10   9  -9    8.40   14.00
 -11   2   4  329.97   12.60
 -11   3   1  656.83   18.70
 -11   4  -1   -1.50    9.90
 -12   2   7   60.49    7.90
 -12   3   3  235.28   12.90
 -12   6  -3   25.20   13.80
 -13   3   6    7.60    9.80
 -13   7  -3   14.40   14.90
 -14   4   5   72.59   11.60
   7   4  -6   22.50    4.70
   5   2  -3  182.38    6.30
   2   0   3 3685.53   25.20
  -1   1  -3 1367.46   12.70
  -1   6 -11  775.72   16.60
  -2   8 -13  119.09   11.20
  -2   9 -14   84.89   11.30
  -3   5  -9  680.83   16.50
  -3  12 -16    4.70   13.20
  -4   0   1  107.09    4.60
  -4   7 -11    5.90    9.40
  -4   8 -12  329.47   15.70
  -4   9 -13  153.08   14.00
  -4  10 -14   43.00   13.20
  -5   5  -8    6.00    8.10
  -5  12 -15  129.59   16.90
  -6   0   3  338.47    8.00
  -7   4  -5 1193.78   22.80
  -7   7  -9    2.50   10.90
  -7   8 -10  175.98   15.40
  -7   9 -11  385.26   19.10
  -7  10 -12   75.29   15.50
  -7  11 -13   -4.90   14.70
  -8   1   2  623.44   13.80
  -8   4  -4 1137.89   22.80
  -9   2   1  526.95   14.60
  -9   4  -3  302.97   14.50
  -9   6  -6   23.20   11.50
 -10   4  -2  256.07   14.30
 -10   6  -5   36.90   12.30
 -11   6  -4   36.20    9.60
 -11   7  -5    0.10   12.10
 -12   4   1    4.00    9.90
 -12   5  -1   65.09   12.70
 -12   7  -4   14.90   13.80
 -13   6  -1   16.10   13.00
 -13   8  -4    1.30   15.20
 -14   5   3   34.00   12.10
 -14   6   1  151.58   17.00
 -14   7  -1   -5.80   14.00
 -15   6   3    7.80   13.10
 -15   7   1   30.30   15.00
 -16   7   3   96.99   16.90
   6   3  -5  378.76    7.90
   5   6 -11  314.27    5.00
   2   0   2  693.13   10.20
   2   3  -7  338.37    6.00
   1   3  -7 3238.28   20.60
   1   5 -10    3.70    5.40
   0   1  -3  618.74    7.00
   0   3  -7 2616.24   21.10
  -1   2  -5 1339.57   14.90
  -1   7 -12  253.47   11.50
  -1   9 -14  197.48   13.40
  -1  10 -15    8.90   10.10
  -2   4  -8  353.36   11.10
  -3   3  -6  357.76   10.90
  -3   6 -10  783.52   18.30
  -3  11 -15   38.40   12.40
  -4   4  -7   65.19    7.90
  -4  13 -16   -5.90   15.60
  -5   0   2    3.80    3.00
  -5   2  -3   49.30    6.40
  -5   6  -9  147.59   11.80
  -5   7 -10   44.20   10.20
  -5  10 -13  116.19   13.70
  -5  11 -14   38.60   13.80
  -6   3  -4   13.10    6.90
  -6   5  -7   89.99   10.40
  -7   0   5 1003.20   12.60
  -8   2   0   67.19    7.90
  -8   3  -2   15.40    7.50
  -8   7  -8    3.00   10.90
  -8   9 -10  332.67   19.20
  -8  10 -11  129.59   17.00
  -8  11 -12   42.00   15.60
  -9   3  -1  344.47   13.60
  -9   7  -7   11.40   11.90
  -9   8  -8  269.87   17.50
  -9  10 -10   18.30   14.20
 -10   2   3  155.58    9.70
 -10   7  -6   -9.10   11.60
 -11   2   5   15.80    7.10
 -11   3   2  401.66   14.70
 -11   4   0   47.30   10.50
 -11   5  -2   88.09   12.40
 -11   8  -6   10.90   13.80
 -11   9  -7    8.90   13.50
 -12   3   4   28.30    8.50
 -12   6  -2   26.80   12.50
 -12   8  -5   59.89   12.20
 -13   7  -2    9.10   13.90
 -14   8  -2   -6.00   14.80
 -15   8   0   25.60   14.60
 -16   8   2   28.20   16.10
   4   1  -1   -1.10    3.30
   3   5 -10    5.20    3.20
   2   5 -10   19.00    4.60
   0   2  -5  815.32   10.10
   0   6 -11  308.97   10.60
   0  10 -15   15.10   10.10
  -2   5  -9  829.52   16.50
  -3   7 -11  101.39   10.30
  -3   8 -12   24.40    9.50
  -3   9 -13   45.70   10.70
  -3  10 -14    5.50   10.90
  -4   5  -8  636.34   16.20
  -4  12 -15   14.40   14.40
  -5   4  -6  499.45   14.30
  -5   8 -11  568.64   19.20
  -6   6  -8  380.06   15.30
  -6  11 -13    9.00   13.70
  -6  12 -14    7.40   13.50
  -8   5  -5  972.30   22.10
  -9   5  -4  911.91   22.10
  -9   9  -9  171.98   14.10
 -10   3   1  150.78   11.40
 -10   4  -1   52.89    9.70
 -10   5  -3  611.74   18.30
 -10   9  -8  119.29   15.40
 -10  10  -9   37.80   14.60
 -11   2   6   69.69    8.60
 -11   6  -3   52.89   12.50
 -12   4   2   35.20   10.00
 -12   5   0   76.09   12.20
 -12   7  -3   48.50   14.00
 -13   4   4    7.40    9.40
 -13   5   2    3.60   11.70
 -13   6   0   63.79   13.50
 -13   8  -3    6.10   14.50
 -14   5   4   -4.60   10.60
 -14   6   2   -0.20   11.40
 -14   7   0   -5.40   12.90
 -15   7   2   74.29   14.80
   0   7 -12  402.76   12.40
   0   8 -13    4.80    7.20
   0   9 -14    2.90    7.80
  -2  11 -15  436.06   17.70
  -4   3  -5  462.45   12.30
  -4   6  -9  346.67   13.60
  -4  11 -14   34.40   12.90
  -5  13 -15    9.20   14.40
  -6   4  -5  715.63   17.00
  -6   7  -9   22.20    9.80
  -6   8 -10 1044.20   24.80
  -6   9 -11 1072.09   26.00
  -6  10 -12  158.78   15.80
  -7   0   6  794.02   10.20
  -7   6  -7  305.17   14.70
  -7   7  -8   70.39   11.10
  -7  11 -12    9.60   14.10
  -7  12 -13    0.40   14.60
  -9   2   2    0.10    6.40
  -9   4  -2   95.79   10.40
  -9   6  -5   94.79   11.90
 -10   6  -4   42.80   11.40
 -11   3   3   59.39    8.80
 -11   5  -1   10.20   10.10
 -11   7  -4  233.28   16.30
 -12   3   5   74.89    9.30
 -12   8  -4   12.80   14.00
 -13   4   5    4.20   10.10
 -13   9  -4   33.20   15.70
 -14   5   5   33.00   12.20
 -15   8   1   44.70   15.20
 -16   8   3   66.19   16.50
   2   6 -11  139.69    6.90
   1   7 -12   80.19    8.20
   1   9 -14  417.86   13.70
   0   4  -8 4959.30   30.60
  -2  -1   7  808.62    9.50
  -2  -1   6   17.90    2.30
  -2   7 -11  693.23   16.90
  -2   9 -13  295.47   13.90
  -3  -1   8    0.40    2.80
  -3  -1   7   31.80    2.20
  -3  13 -16   39.90   13.00
  -4   1  -1  193.88    6.20
  -4   9 -12  171.38   13.20
  -4  10 -13    5.50   10.90
  -4  14 -16    5.70   14.40
  -5   1   0   30.20    4.60
  -5   5  -7  397.36   13.70
  -5  12 -14   24.10   13.80
  -6  13 -14    1.40   15.90
  -7   4  -4  206.68    9.90
  -7   8  -9  423.56   17.90
  -7   9 -10 1133.29   27.10
  -7  10 -11  251.77   17.60
  -8   3  -1   26.90    7.00
  -8   7  -7  269.17   15.10
  -8   8  -8  178.78   14.70
  -8  10 -10  196.78   16.80
  -8  11 -11   -9.20   14.10
  -9   3   0  209.88   11.00
  -9   7  -6  628.94   20.40
  -9   8  -7   -2.20   10.60
  -9  11 -10   -4.90   13.50
 -10   7  -5  431.26   18.60
 -10   8  -6   31.20   12.90
 -10  11  -9   -5.60   13.50
 -11   2   7   62.59    7.70
 -11   4   1   69.49   10.30
 -11   8  -5    9.10   12.70
 -11   9  -6   50.49   14.80
 -11  10  -7   10.00   13.60
 -12   3   6   21.50    8.80
 -12   4   3   14.80    9.00
 -12   5   1    4.40    9.70
 -12   6  -1    0.50   10.20
 -12   9  -5    5.40   13.50
 -13   5   3    5.60   11.20
 -13   6   1    0.60   11.20
 -13   7  -1    5.90   12.10
 -13   8  -2   47.20   15.90
 -14   6   3   86.89   13.10
 -14   7   1   81.69   14.30
 -15   7   3  321.77   18.60
 -15   9   0   13.40   16.00
   8   5  -8    5.30    4.30
   5   2  -4  988.20   10.40
   4   6 -11  259.07    6.10
   1   8 -13  223.28    9.90
  -1  -1   7   10.50    3.70
  -1  -1   5  472.15    6.70
  -1   5  -9  218.48    9.10
  -1  11 -15  365.06   15.60
  -2  -1   8   18.50    3.50
  -2   2  -4  259.87    7.30
  -3  12 -15  613.84   21.40
  -4   4  -6   27.40    6.40
  -4  13 -15  160.78   17.20
  -5   6  -8   -4.00    7.60
  -5   7  -9   69.19   10.00
  -5  10 -12    4.70   10.40
  -5  11 -13   19.40   12.20
  -6   3  -3  106.89    8.10
  -6   5  -6  773.62   18.20
  -6  12 -13   51.59   13.70
  -7   2   0  289.67   10.10
  -7   3  -2   97.69    8.20
  -8   5  -4  679.63   18.20
  -9   5  -3  497.75   16.70
  -9   9  -8  644.84   22.40
  -9  10  -9   39.80   13.50
 -10   3   2  301.27   12.20
 -10   4   0   55.99    9.20
 -11   3   4  411.96   13.50
 -11   6  -2    0.30   10.30
 -12   7  -2   40.10   12.70
 -13   4   6  104.69   10.30
 -14   8   0    2.30   13.70
 -15   7   4  299.87   17.70
 -15   8   2   88.99   15.60
   4   1  -2 2442.96   16.40
   2   9 -14  266.07   10.80
   1   4  -8 5304.97   28.10
   0  -1   6   23.80    4.20
   0  -1   5  824.72   10.60
  -1   3  -6  652.63   11.30
  -1   6 -10  117.69    8.10
  -1  10 -14  103.49   10.70
  -2  -1   5  641.84    5.40
  -3  -1   9  278.77    6.70
  -3   6  -9  622.74   15.60
  -3  10 -13  193.48   13.40
  -4  -1   8  531.95    5.20
  -5   4  -5  238.08   10.30
  -5   8 -10  678.83   19.40
  -5  14 -15   11.10   14.90
  -6   6  -7   84.59   10.00
  -6  11 -12   -2.80   12.60
  -7  12 -12   33.20   14.50
  -9   2   3    8.90    6.00
  -9   6  -4    8.70    9.50
 -10   2   5   40.20    6.60
 -10   6  -3   24.10   10.20
 -11   4   2    8.90    8.40
 -11   5   0   -4.80    9.20
 -11   7  -3  296.07   16.60
 -12   3   7   55.89    7.80
 -12   4   4   33.50    9.00
 -12   6   0    4.30   10.30
 -13   5   4   25.50    9.90
 -13   6   2   20.60   12.00
 -13   7   0   82.79   13.50
 -14   6   4  176.08   14.10
 -14   7   2  361.26   18.20
 -14   9  -1  348.27   20.50
 -15   9   1    3.10   14.50
 -16   9   3   36.60   16.30
   4   7 -12 1960.80   16.40
   2   0   0 1490.95   10.50
   0  11 -15  213.78   13.30
  -1   8 -12  349.27   12.70
  -1   9 -13   46.50    8.50
  -2  12 -15 1165.48   25.60
  -3  -1  10  693.53   11.20
  -3   1  -1 1393.16   13.70
  -3   2  -3  940.41   13.30
  -3   7 -10 1350.86   22.80
  -3   9 -12   12.30    9.10
  -3  14 -16    0.00   13.20
  -4  -1   9  323.57    5.40
  -4   5  -7  271.67   11.00
  -4  11 -13   37.40   12.60
  -4  12 -14  626.54   21.80
  -4  15 -16    4.10   15.40
  -5  13 -14  213.28   17.30
  -6   4  -4   -0.50    6.30
  -6   7  -8    3.40    6.70
  -6   8  -9  516.75   17.90
  -6   9 -10  769.52   21.70
  -6  10 -11   58.79   11.70
  -6  14 -14    8.10   13.60
  -7   1   3  178.48    7.00
  -7   4  -3   32.10    7.30
  -7   7  -7  190.48   12.70
  -7   8  -8  274.17   14.60
  -7  10 -10  251.87   16.40
  -7  11 -11   10.30   13.20
  -8   2   2    6.60    5.50
  -8   4  -2    2.60    7.00
  -8   6  -5   49.30    7.90
  -8  11 -10   53.49   13.30
  -8  12 -11   14.90   14.60
  -9   7  -5  769.22   21.10
  -9  12 -10    7.80   15.20
 -10   5  -1   18.60    9.10
 -10   7  -4  744.43   21.20
 -11   3   5   20.60    8.20
 -11   6  -1   92.59   11.30
 -11   8  -4  280.77   16.40
 -11   9  -5   46.00   13.80
 -11  10  -6   10.40   13.80
 -11  11  -7    6.70   14.70
 -12   5   2   26.50    9.70
 -12   7  -1   29.20   10.80
 -13   8  -1   31.40   13.70
 -14   8   1   78.19   14.60
 -15   8   3   60.69   14.10
   7   5  -9  877.41    7.70
   6   3  -6 3746.23   18.70
   2   4  -8 1007.50   10.90
   0  -1   4  860.91    9.30
   0   3  -6 1614.84   15.10
   0  10 -14   27.30    9.40
  -1   2  -4 2826.12   18.90
  -2   5  -8  372.76   11.10
  -2  11 -14   93.99   11.50
  -3   4  -6  126.19    7.50
  -3  13 -15  492.55   19.80
  -4  -1  10  202.88    5.60
  -4   6  -8  286.57   11.90
  -4   7  -9 1648.64   25.20
  -4  10 -12  326.17   15.50
  -4  14 -15   14.20   14.70
  -5  12 -13  417.26   19.50
  -6   1   2 1190.68   14.60
  -6  13 -13   83.49   15.20
  -7   0   8  134.49    3.80
  -7   3  -1   28.30    6.10
  -8   1   5   15.90    4.30
  -8   8  -7    7.40   10.00
  -8   9  -8  516.85   19.60
  -8  10  -9  239.18   16.70
  -9   5  -2   47.90    8.90
  -9   8  -6  295.67   15.70
  -9   9  -7  122.89   13.90
  -9  10  -8  413.56   19.80
  -9  11  -9   32.10   13.30
 -10   9  -6    9.00   11.20
 -10  11  -8   48.50   11.50
 -11   5   1  288.17   13.40
 -12   4   5  418.56   14.30
 -12   6   1    4.50   10.90
 -12   8  -2  252.77   16.60
 -13   7   1  176.68   14.40
 -13  10  -3  362.46   20.80
 -14   7   3  170.28   14.60
 -14   9   0   63.39   14.80
 -15   9   2   48.80   14.70
   6   2  -4    1.50    3.90
   5   1  -2    4.20    3.50
   3   0   0   73.29    3.80
   1  -1   4 2185.88   17.50
   1   5  -9   91.99    6.00
   0   7 -11   49.99    6.60
   0   8 -12  952.60   17.40
   0   9 -13   26.40    7.60
  -1   4  -7 3198.48   25.00
  -1  12 -15  598.24   19.40
  -2   3  -5   18.60    4.30
  -2   6  -9   67.19    7.40
  -2   7 -10 1446.86   22.10
  -2   9 -12    2.50    9.00
  -2  10 -13  398.06   15.20
  -3  12 -14 1231.18   26.40
  -4   2  -2  145.69    6.50
  -4   8 -10  733.43   18.80
  -4   9 -11   31.40    9.40
  -5   1   1 1678.73   16.30
  -5   6  -7    5.70    7.10
  -5  11 -12   11.60   11.20
  -6   3  -2   33.10    6.10
  -6   5  -5   49.70    7.80
  -6  12 -12  181.78   16.10
  -7   5  -4   23.00    7.60
  -8   5  -3   22.90    7.90
  -9   6  -3   12.10    8.70
 -11   3   6    5.50    7.40
 -11   4   3  184.78   10.90
 -11   7  -2   17.40   10.30
 -11   8  -3  636.44   20.60
 -12   5   3    1.30    8.60
 -12  10  -4  196.28   17.40
 -12  11  -5   60.89   15.40
 -13   6   3  135.69   12.50
 -13   8   0    2.40   12.30
 -14   8   2   62.69   12.60
 -14  10  -1  249.48   18.90
 -15   8   4   21.10   12.80
 -15  10   1   10.60   15.20
   3   4  -8  175.28    4.20
   1  10 -14  531.25   15.10
  -1  11 -14  155.88   12.80
  -2   8 -11  506.65   14.70
  -2  13 -15  254.27   16.40
  -3   5  -7    9.70    5.80
  -3  11 -13    8.40    9.80
  -4  -1  11  804.42   11.30
  -4   4  -5    7.70    5.40
  -4  13 -14  823.02   24.10
  -5   0   4  106.39    4.00
  -5   7  -8  401.76   14.50
  -5   8  -9  646.34   18.10
  -5   9 -10  107.29   11.40
  -5  10 -11   30.90   10.10
  -5  14 -14   51.99   14.50
  -6   6  -6   28.00    7.90
  -6  10 -10   30.00   10.50
  -6  11 -11   11.30   11.50
  -7  12 -11   11.50   13.20
  -8   4  -1  207.68   10.30
  -8   6  -4  138.99   10.80
  -8  12 -10   13.50   13.70
  -8  13 -11   24.40   13.80
  -9   1   9  149.19    5.40
  -9   3   2 1286.57   19.90
  -9   7  -4  261.97   13.70
  -9  12  -9   -4.30   12.60
 -10   3   4  428.66   12.40
 -10   5   0  829.22   19.10
 -10   7  -3  157.48   12.40
 -10   8  -4  654.23   20.40
 -10  12  -8    9.10   14.20
 -11   6   0   20.90    9.60
 -11   9  -4 1067.59   26.40
 -11  10  -5   21.00   13.30
 -12   4   6  259.77   11.60
 -12   7   0   75.19   11.70
 -13   5   6  788.32   18.90
 -13   7   2  111.99   12.90
 -13   9  -1  362.06   19.00
 -13  10  -2  365.66   19.40
 -14   7   4   40.40   11.60
 -14   9   1   -2.80   12.10
 -15   9   3   41.30   14.10
   6   4  -8   24.50    1.80
   4   0   0  103.79    5.30
   4   4  -8   17.50    1.80
   1  -1   3 1361.16   12.10
   1   9 -13  245.08   10.80
  -1  10 -13   32.60    9.80
  -3   6  -8    4.80    6.20
  -3  10 -12  696.13   18.80
  -3  14 -15   99.69   13.90
  -4  12 -13  771.82   22.10
  -4  15 -15    8.90   13.40
  -5  13 -13  486.35   20.30
  -6   4  -3  246.58    9.90
  -6   7  -7   -1.50    6.10
  -6   8  -8  425.36   15.80
  -6   9  -9  335.07   15.40
  -6  14 -13   53.69   15.00
  -7   1   4  127.59    5.70
  -7   4  -2  744.93   15.80
  -7   7  -6  194.38   12.00
  -7   8  -7  166.48   12.30
  -7   9  -8  349.77   15.80
  -7  10  -9   84.19   12.50
  -7  11 -10   59.19   12.10
  -8   1   6 2108.59   18.20
  -8   3   1 1558.84   20.80
  -8   7  -5  629.44   18.10
  -8   9  -7    5.90    9.60
  -8  10  -8   53.19   12.50
  -8  11  -9   39.20   13.00
  -9   8  -5  498.35   17.70
  -9   9  -6  189.38   14.30
  -9  10  -7  133.79   14.30
  -9  11  -8  281.87   17.80
 -10   4   2  327.37   12.40
 -10   9  -5  705.83   22.00
 -10  10  -6    6.70   12.30
 -11   3   7    0.10    6.90
 -11   5   2    7.80    8.30
 -11   7  -1   99.99   11.40
 -12   6   2   12.90    9.30
 -12   8  -1  103.39   13.10
 -12   9  -2 1141.89   27.00
 -13   8   1   57.89   13.60
 -13  11  -3    6.60   14.00
 -14   8   3    0.90   11.90
 -14  10   0  150.38   16.50
 -14  11  -1   75.19   14.90
 -15  10   2  131.49   16.70
   7   3  -6  940.71   11.50
   2  -1   3 1057.09   12.80
   2   5  -9   15.20    3.80
   1   3  -6  374.86    6.40
   1   8 -12  972.80   16.30
   0   2  -4  654.93    7.90
   0   4  -7 3106.49   22.00
   0  12 -15  174.58   11.80
  -1   6  -9  275.47    9.60
  -1   9 -12  119.49    9.20
  -2   2  -3 3771.42   22.60
  -2  12 -14  752.62   20.50
  -3   8 -10 1907.51   26.30
  -3   9 -11   20.10    8.20
  -4   0   3  177.28    4.00
  -4   5  -6  194.68    9.10
  -4  11 -12   39.00   10.60
  -5  15 -14   25.80   15.30
  -6   0   6  185.48    4.40
  -6  13 -12  205.08   16.50
  -7   3   0  485.75   12.00
  -7  14 -12   18.10   13.90
  -8   5  -2 1840.82   25.30
  -9   4   1    0.30    6.20
 -10   6  -1  307.87   13.70
 -11   8  -2  379.56   17.10
 -12   4   7    0.40    6.70
 -12   7   1   46.10   10.20
 -12  10  -3  436.86   20.40
 -12  11  -4   41.00   14.50
 -13   7   3    5.50   11.40
 -13   9   0   28.80   12.00
 -14   9   2   77.09   15.00
 -15   9   4    1.70   12.80
   4   1  -3  662.93    7.20
   2   9 -13   30.00    6.80
   0  11 -14  659.43   16.90
  -1   8 -11  504.95   13.50
  -1  13 -15   -4.50    9.60
  -2   1  -1  375.56    6.20
  -2  11 -13   96.69   10.60
  -3  13 -14  728.13   21.50
  -4   6  -7    5.60    6.30
  -4   7  -8  941.91   18.60
  -4   8  -9 2095.49   27.90
  -4   9 -10    3.70    8.50
  -4  10 -11  387.46   15.50
  -5  11 -11   37.30   10.90
  -6   1   3   18.60    3.50
  -6   5  -4 1307.47   20.50
  -6  12 -11    2.10   11.30
  -6  15 -13   80.99   15.00
  -7   5  -3 1918.61   25.10
  -7  13 -11   -4.30   12.80
  -8  13 -10   26.20   14.00
  -9   3   3  763.12   15.00
  -9   6  -2  489.15   15.60
  -9  13  -9  194.08   17.20
 -10   3   5   65.59    6.80
 -10   7  -2    2.50    9.10
 -11   6   1  495.05   16.20
 -11  10  -4  246.08   16.60
 -11  11  -5  105.29   15.00
 -11  12  -6   99.69   14.80
 -12   5   5 1373.76   23.00
 -12   6   3  340.17   14.50
 -12   8   0   37.90   10.40
 -13  10  -1   92.49   14.90
 -13  11  -2   42.60   14.50
 -14   8   4   59.29   12.10
 -14  10   1  152.38   16.10
 -15  10   3  140.39   16.10
 -15  11   2   15.10   16.10
   5   1  -3  116.69    4.70
   4   2  -5    7.80    1.10
   2   6 -10    6.80    3.60
   2   7 -11  245.48    8.30
   0   5  -8  529.75   10.70
   0  10 -13  366.46   12.70
  -2  10 -12   13.60    8.20
  -2  14 -15    6.30   10.90
  -3   2  -2 2619.64   19.60
  -3  15 -15   49.60   13.60
  -4  16 -15   26.20   14.20
  -5   6  -6   18.90    6.40
  -5   7  -7  327.57   12.40
  -5   8  -8 1579.24   24.90
  -5   9  -9  124.29   11.00
  -5  10 -10  148.49   12.10
  -6   2   1  108.79    6.00
  -6   6  -5   90.29    8.50
  -6  10  -9   66.99   10.50
  -6  11 -10   17.90   10.80
  -7   1   5 2588.44   19.10
  -7  11  -9   93.09   12.70
  -7  12 -10   -2.30   10.60
  -8   7  -4   14.30    8.00
  -8  11  -8    5.50   10.40
  -8  12  -9   27.30   13.00
  -9   7  -3   21.40    9.00
  -9   8  -4   31.40    9.80
  -9  10  -6   35.80   11.20
  -9  11  -7   38.10   12.50
  -9  12  -8    4.10   11.90
 -10   9  -4  902.21   23.20
 -10  10  -5  227.58   15.90
 -10  11  -6   55.79   13.30
 -11   5   3  353.56   13.20
 -11   7   0   -0.60    9.20
 -12   9  -1   56.99   12.40
 -12  10  -2  142.29   15.70
 -12  12  -4   20.50   13.50
 -13   6   6  689.13   18.90
 -13   8   2   13.50   11.00
 -14   9   3    2.00   12.90
 -14  11   0   10.20   13.90
   3  -1   2  115.39    5.40
   3   5  -9  445.36    7.00
   2  -1   2 5008.10   23.90
   0   9 -12  234.58   10.10
  -1  12 -14  390.96   15.00
  -2   6  -8   56.49    6.50
  -2   7  -9   68.89    7.30
  -2  13 -14   70.89   12.20
  -3   1   0  818.52    9.40
  -3  11 -12   12.00    9.20
  -4   1   1 1303.77   12.40
  -4   2  -1  916.71   12.30
  -4  12 -12  287.47   15.10
  -5   2   0  277.97    7.70
  -5  13 -12  325.37   17.00
  -5  16 -14   47.10   14.60
  -6   7  -6    4.50    7.10
  -6   8  -7  588.94   16.80
  -6   9  -8   75.19   10.30
  -6  14 -12  340.37   18.70
  -7   8  -6  108.49   10.40
  -7   9  -7   40.70    9.80
  -7  10  -8    0.70    9.60
  -8   3   2  375.56   10.60
  -8   8  -5   22.00    9.00
  -8   9  -6   74.39   11.10
  -8  10  -7   10.50   10.40
  -8  14 -10    7.10   12.80
  -9   5   0 1602.74   23.50
  -9  14  -9   17.30   13.40
 -10   3   6   11.70    6.70
 -10   6   0  804.72   18.90
 -11   8  -1   -2.60    9.60
 -11  13  -6   53.49   15.40
 -12   5   6  467.65   14.90
 -12   7   2  189.88   12.70
 -12  11  -3    8.60   12.40
 -13   7   4   -5.30    9.40
 -13   9   1   68.89   12.70
 -13  10   0  124.39   14.80
 -14   8   5   15.30   10.60
 -14  10   2  327.87   17.70
 -15  10   4   38.40   14.10
 -15  11   3   67.59   16.20
   7   4  -8    6.50    2.40
   6   2  -5  492.45    7.60
   4   0  -1  107.29    4.40
   3   0  -1  171.08    4.10
   1  11 -14 1000.70   18.70
   0   7 -10  149.59    7.60
   0   8 -11  254.57    9.70
  -1   4  -6 2193.18   19.00
  -1  11 -13  825.72   18.50
  -1  14 -15   41.50   11.60
  -2   3  -4  202.38    6.30
  -3   5  -6  107.89    6.90
  -3  10 -11   26.30    8.70
  -3  14 -14  145.39   13.90
  -3  16 -15    6.80   14.00
  -4  11 -11  144.19   11.50
  -5   4  -3  622.24   12.90
  -5  12 -11    6.60    9.70
  -5  15 -13  252.57   18.20
  -6  13 -11   24.60   12.10
  -7  13 -10   60.59   12.70
  -8   5  -1 3223.58   31.50
  -8  13  -9  228.58   16.20
  -9   4   2  732.93   15.30
  -9   6  -1 1081.99   20.60
 -10   5   2   60.39    8.20
 -10   7  -1   12.30    8.80
 -10  12  -6   31.30   12.20
 -11   4   6   15.90    6.60
 -11   5   4 1020.10   19.20
 -11   6   2   13.60    8.40
 -11   9  -2  200.88   14.60
 -11  10  -3  168.98   14.70
 -11  11  -4   10.80   12.40
 -11  12  -5   -9.80   11.80
 -12   8   1   53.69   10.70
 -13   8   3  231.38   14.40
 -13  11  -1   -4.60   12.00
 -13  12  -2    3.30   12.90
 -14   9   4   31.70   12.90
 -14  11   1   57.59   14.40
 -14  12   0   -0.20   13.50
   3   6 -10  119.09    4.90
   3   7 -11 1835.72   16.80
   3   8 -12  992.10   13.90
   2   3  -6  116.29    3.30
   1  -1   2  131.59    3.60
   1  10 -13  324.27   11.20
   0  12 -14  342.57   14.10
  -1  10 -12  392.76   13.00
  -2  12 -13  239.08   13.10
  -2  15 -15    4.10   11.20
  -3   6  -7    4.10    5.50
  -3   7  -8  166.18    9.10
  -3   9 -10   29.80    7.60
  -4   5  -5   34.50    5.70
  -4  10 -10  347.27   14.10
  -4  14 -13  394.86   17.80
  -5   0   5  959.70    8.20
  -5  11 -10  142.39   12.10
  -6   5  -3 2832.92   27.80
  -6  12 -10   41.70   11.40
  -6  15 -12  227.48   17.10
  -7   2   3    1.60    4.00
  -7   5  -2 2153.18   25.20
  -8   6  -2 1007.50   19.20
  -8  12  -8  496.75   19.40
  -9   2   7 2115.99   19.50
  -9   7  -2   17.90    8.30
  -9  12  -7  245.38   16.30
 -10  11  -5   -7.60   11.10
 -12   5   7   21.20    8.30
 -12   7   3  130.99   11.30
 -12  10  -1   28.50   11.90
 -12  11  -2    0.80   12.50
 -12  12  -3   19.00   13.60
 -12  13  -4   -8.90   13.10
 -13   7   5   59.09   10.20
 -13   9   2   65.29   12.50
 -14  10   3   21.30   13.60
   0  -2   6    4.00    3.80
   0   3  -5    8.30    3.00
  -1  -2   7   69.59    4.40
  -1   2  -3  631.94    8.10
  -1   9 -11  461.15   13.00
  -1  13 -14    0.10   10.20
  -2  11 -12  294.97   13.00
  -3   3  -3 2621.74   20.70
  -3  15 -14    2.70   10.60
  -4   6  -6   53.49    6.60
  -4   7  -7   27.40    6.70
  -4   8  -8  447.66   13.70
  -4   9  -9   32.50    8.10
  -4  13 -12  135.79   13.60
  -4  16 -14   31.70   13.40
  -5   6  -5    5.60    5.90
  -5  10  -9  255.17   13.10
  -5  14 -12  359.06   17.60
  -6   1   4 1526.25   13.90
  -6   6  -4  375.66   11.90
  -6  11  -9  426.26   16.60
  -7   6  -3  611.44   15.00
  -7  11  -8  156.68   13.00
  -7  15 -11  259.97   17.50
  -8   2   5  811.32   12.40
  -8   4   1   17.60    5.90
  -8   7  -3   -1.80    7.00
  -8  10  -6   49.70   10.00
  -8  11  -7   36.30   11.00
  -9   5   1   89.49    8.10
  -9   8  -3    6.20    8.70
  -9   9  -4  185.58   12.50
  -9  10  -5   62.69   10.90
  -9  11  -6    8.40    7.80
 -11   4   7   84.39    8.20
 -11   6   3  623.54   16.20
 -11   8   0    3.60    9.50
 -11  12  -4   81.39   13.30
 -11  13  -5  100.99   15.10
 -13   8   4   39.20   10.60
 -13  10   1  445.06   19.20
 -13  11   0  109.99   14.80
 -13  12  -1    7.50   13.50
 -14   9   5   48.80   12.50
 -14  11   2  322.47   18.80
 -14  12   1   99.19   15.50
   4   5  -9   64.19    2.80
   3  -1   1 1415.86   13.40
   2   0  -1 4845.72   14.20
   1   5  -8  251.37    6.70
   1   6  -9    8.90    4.50
  -1   7  -9  118.89    7.30
  -1   8 -10   41.80    6.50
  -1  15 -15   17.50   12.20
  -2  -1   4    0.30    0.50
  -2   4  -5  644.84   11.10
  -2  10 -11  237.98   11.40
  -2  14 -14   28.40   10.50
  -2  16 -15   -0.40   11.70
  -3  12 -12   77.59   10.40
  -3  17 -15   48.30   14.00
  -4   3  -2 1247.88   15.00
  -5   7  -6  132.59    8.90
  -5   8  -7  336.57   12.60
  -5   9  -8   25.70    8.30
  -5  13 -11    5.40    9.70
  -5  16 -13   88.99   14.60
  -6   7  -5   71.09    8.00
  -6   8  -6  121.29    9.50
  -6   9  -7    3.90    7.90
  -6  14 -11  340.57   17.40
  -6  16 -12   21.70   13.30
  -7   1   6 3873.51   21.30
  -7   4   0  160.98    8.00
  -7   7  -4  117.89    9.20
  -7  10  -7   40.50    9.60
  -7  14 -10   46.40   13.40
  -8   8  -4    2.70    5.90
  -8   9  -5   28.20    8.80
  -8  14  -9    8.80   12.90
  -9   4   3  116.49    7.70
  -9  14  -8   85.49   13.80
 -10   4   5   30.90    7.20
 -10   5   3  681.03   15.50
 -10   7   0  285.17   12.90
 -10  12  -5  185.28   14.80
 -10  13  -6  396.76   19.30
 -11   5   5  800.92   16.60
 -11   9  -1    6.50    9.40
 -11  11  -3    1.20   11.40
 -12   8   2  452.05   16.30
 -12  13  -3    6.40   12.70
 -13   7   6   37.70    9.40
 -13   9   3    9.60   10.70
 -14  10   4   89.69   14.20
   4   8 -12  961.80   12.10
   2  10 -13   17.40    6.60
   1  12 -14   16.80    8.60
  -1  -1   3  161.58    2.20
  -1  12 -13   88.29    9.80
  -2  -2   8   77.09    4.00
  -2   9 -10    4.40    6.70
  -2  13 -13   14.00    9.30
  -3  -2  11  356.56    8.20
  -3  11 -11   16.80    8.50
  -3  14 -13   11.90   10.70
  -4  12 -11   91.69   10.90
  -4  17 -14    0.40   13.40
  -5  15 -12   50.29   12.20
  -6   4  -1 1122.19   16.20
  -6  13 -10  153.58   13.70
  -7  13  -9  406.56   18.20
  -8   5   0  804.62   16.00
  -9   6   0  614.74   15.30
  -9  13  -7  821.02   22.20
 -10   8  -1   70.79   10.00
 -10   9  -2    2.00    9.20
 -10  10  -3  141.89   12.70
 -10  11  -4   20.60   11.10
 -11   4   8  330.77   11.00
 -11   7   2  481.05   15.50
 -11  14  -5   32.20   13.70
 -12   6   6   52.59    8.50
 -12   7   4   10.00    8.60
 -12  10   0  956.10   23.90
 -12  11  -1  273.37   16.80
 -12  12  -2    1.30   12.70
 -13   8   5    1.20   10.90
 -13  10   2  272.77   15.80
 -13  11   1  323.67   17.70
 -13  12   0  147.89   14.80
 -13  13  -1  109.39   15.70
 -14  11   3  122.99   14.70
 -14  12   2  454.75   20.60
   4   6 -10   39.20    3.20
   4   7 -11 1597.44   13.80
   0  13 -14   44.70   10.10
  -2   2  -2  849.02    9.60
  -2   6  -7  125.59    7.00
  -2   8  -9   42.60    6.80
  -2  15 -14   98.19   13.10
  -3  -2  10  906.81   10.70
  -3  16 -14  115.39   13.90
  -4  11 -10   24.90    9.00
  -4  14 -12   24.50   11.10
  -5   2   1   65.69    4.30
  -5  12 -10  188.48   12.50
  -6  12  -9  684.83   19.90
  -6  15 -11  147.69   15.10
  -7   2   4  436.96    9.10
  -7   5  -1 2073.59   23.50
  -7  12  -8 1234.98   25.70
  -8   1   9   52.19    3.60
  -8   6  -1 1192.68   19.70
  -8  12  -7  899.61   23.20
  -8  15  -9   23.00   13.50
  -9   7  -1  293.27   12.10
  -9   8  -2  334.17   13.70
  -9  10  -4    3.80    9.20
  -9  11  -5    9.60   10.50
 -10   6   2   31.40    7.80
 -11   5   6   72.09    8.60
 -11   6   4  655.23   16.00
 -11   9   0  156.28   12.00
 -11  12  -3    1.10   12.00
 -11  13  -4   65.49   14.10
 -12   8   3  234.68   13.00
 -13   9   4   13.00   11.10
 -14  10   5  196.28   14.90
   5   0  -2    5.50    3.00
   2   4  -7  223.08    4.90
   1  11 -13   69.49    8.60
   0  -2   5  849.02    9.60
   0   4  -6  759.02   10.00
   0   9 -11   80.59    7.10
  -1   3  -4  714.73    9.30
  -1  14 -14   25.80    9.70
  -1  16 -15   46.20   12.10
  -2  12 -12  160.38   11.00
  -2  17 -15   20.30   12.50
  -3   2  -1 1219.88   12.20
  -3   8  -8  270.57   10.40
  -3  13 -12    2.40    9.20
  -4   0   4    9.00    1.80
  -4   2   0  403.86    7.70
  -4  10  -9   -1.80    7.70
  -4  16 -13  295.17   17.30
  -5  11  -9  156.48   11.60
  -5  14 -11   88.49   12.60
  -6   5  -2 2810.42   26.30
  -6  11  -8  142.49   11.90
  -6  14 -10   15.10   10.90
  -7   6  -2  636.54   14.40
  -7  11  -7   77.79   10.70
  -8   4   2    9.50    5.20
  -8   7  -2  103.49    8.80
  -8   8  -3   70.79    9.00
  -8   9  -4   78.59    9.60
  -8  10  -5   17.50    9.30
  -8  11  -6   26.00    7.60
  -8  14  -8   55.79   12.80
  -9  14  -7  155.68   15.20
 -10   4   6   59.29    7.40
 -10   5   4  425.46   12.30
 -10   7   1  671.23   16.70
 -10  13  -5  270.07   16.80
 -11  10  -1  482.15   17.40
 -12   7   5   31.00    8.60
 -12   9   2   -0.20    9.60
 -12  10   1  413.56   17.10
 -12  12  -1  134.49   14.00
 -12  13  -2   23.10   13.70
 -13   8   6    0.50   10.40
 -13  10   3    3.20   11.00
 -14  11   4   -2.10   11.90
 -14  12   3  263.17   17.50
   8   3  -7  125.09    5.20
   6   1  -4    5.10    2.70
   6   3  -7 1446.66    8.20
   5   8 -12  259.17    6.50
   3  10 -13   20.20    6.10
   1  -2   4 2838.82   18.20
   0   5  -7  639.44   10.20
   0  12 -13   26.70    8.90
  -1  10 -11  639.44   14.90
  -2  -2   7    8.40    2.30
  -2  11 -11  452.65   14.70
  -2  14 -13   38.30   11.00
  -3  -2   9  269.17    5.30
  -3   6  -6  249.58    8.70
  -3   7  -7   30.70    6.00
  -3  12 -11   25.70    9.80
  -3  15 -13  183.88   14.00
  -3  17 -14    6.60   12.40
  -4   5  -4   14.00    3.70
  -4   8  -7  314.97   11.30
  -4   9  -8  112.49    9.00
  -4  13 -11   75.49   11.00
  -5   6  -4    9.10    5.20
  -5   9  -7   64.09    8.50
  -5  16 -12  182.68   15.70
  -6   6  -3  556.74   13.20
  -6  10  -7   -2.60    8.00
  -6  16 -11  221.88   16.50
  -7   7  -3    9.30    6.40
  -7   8  -4  177.58   10.20
  -7  14  -9    9.70   11.00
  -7  16 -10    1.80   13.00
  -8  13  -7  745.73   21.40
  -9   2   9    1.50    4.20
  -9   4   4    7.40    5.30
  -9   6   1  116.99    8.60
  -9  13  -6  572.74   20.40
 -10   8   0  123.99   10.50
 -10   9  -1   62.99   10.00
 -10  10  -2  162.58   12.50
 -10  11  -3  -10.90    9.80
 -10  12  -4  214.28   14.60
 -11   7   3   12.70    7.90
 -11  14  -4   -1.40   12.70
 -12   8   4    4.10    9.60
 -13  12   1  351.66   18.20
 -13  13   0  105.99   14.40
   5   1  -4  215.68    4.60
   4  -1   0 1440.06   14.00
   4   0  -2 3391.26   17.10
   2   5  -8  633.74    8.70
   2   6  -9   18.30    3.90
   2   7 -10  573.94   10.20
   1  10 -12  136.99    8.00
   1  13 -14  141.39   10.90
   0  -1   2  400.76    3.90
   0   6  -8  176.98    6.80
  -1   9 -10  112.89    7.80
  -1  13 -13    4.20    8.10
  -2  16 -14  126.29   13.20
  -2  18 -15   34.30   13.50
  -4   1   2 1319.27   11.00
  -4   7  -6    9.70    4.20
  -4  12 -10   59.99    9.40
  -4  15 -12  136.79   13.70
  -4  17 -13   88.09   14.00
  -5   3   0  752.52   11.50
  -5   7  -5   29.40    6.30
  -5   8  -6  221.58   10.20
  -5  13 -10  269.47   14.00
  -5  15 -11   93.69   14.20
  -6   1   5 1235.28   11.40
  -6   7  -4   33.80    5.20
  -6   8  -5  251.87   10.80
  -7   4   1  436.46   10.70
  -7  13  -8 1112.69   25.00
  -8   5   1   56.29    6.60
  -8  15  -8    9.60   11.60
  -9   7   0  547.15   14.80
  -9  11  -4    1.80    9.50
  -9  12  -5  520.35   18.10
  -9  15  -7   81.49   13.90
 -10   6   3  484.45   13.50
 -10  14  -5    1.90   12.10
 -11   5   7   -4.30    5.90
 -11   6   5   86.99    8.60
 -11   8   2  257.47   12.70
 -11   9   1  249.28   13.30
 -11  13  -3   28.70   12.10
 -12   7   6    4.10    9.10
 -12   9   3   22.30   10.60
 -12  14  -2    9.30   13.90
 -13   9   5    1.60    9.50
 -13  10   4   68.29   12.50
 -14  11   5    0.50   12.00
 -14  12   4   15.30   12.60
 -14  13   3    4.70   14.70
   5   7 -11  244.08    5.30
   0  14 -14  189.78   12.00
  -1   4  -5    7.00    3.00
  -1  15 -14   72.69   10.80
  -2   1   0 1823.52   10.90
  -2   3  -3 2289.07   17.00
  -2  10 -10  232.58   10.60
  -2  13 -12    7.90    9.50
  -3   3  -2 1837.82   15.90
  -3  11 -10  446.26   14.40
  -3  14 -12   18.10    9.80
  -3  16 -13  463.65   18.40
  -3  18 -14   27.10   13.10
  -4   3  -1 1312.67   14.20
  -5  12  -9  316.07   14.20
  -5  17 -12  128.79   14.90
  -6   2   3  697.43   10.10
  -6  12  -8  525.25   17.30
  -6  15 -10   38.80   12.40
  -7   1   7 1426.56   12.10
  -7  15  -9   41.30   12.90
  -9   5   3   77.29    7.10
  -9  10  -3  309.97   13.90
 -10   5   5  195.28    9.70
 -10   7   2   36.90    8.10
 -10  13  -4    1.70   11.40
 -11   7   4   53.99    9.00
 -12  10   2  149.19   12.60
 -12  11   1  286.47   15.50
 -12  12   0  247.58   16.00
 -12  13  -1  159.68   14.60
 -13  11   3   28.30   11.80
 -13  12   2  236.18   16.40
 -13  13   1   67.29   13.80
   3  -1   0  779.92    8.70
   2  11 -13  263.47    9.80
   1   9 -11  406.36   10.60
  -1   5  -6  768.72   11.40
  -1   7  -8   29.40    5.30
  -1  12 -12   14.80    7.40
  -2   9  -9  317.07   10.80
  -2  15 -13  203.88   13.30
  -2  17 -14   35.10   11.80
  -3  10  -9  108.69    8.70
  -4  -2  11  620.24    8.10
  -4  11  -9   41.80    8.60
  -4  14 -11    0.20   10.00
  -4  16 -12  525.65   19.50
  -4  18 -13    6.30   13.10
  -5  11  -8   -3.70    7.90
  -5  14 -10   19.20   10.30
  -6  11  -7    6.40    8.30
  -6  14  -9   54.79   11.10
  -7   5   0  531.15   12.10
  -7  11  -6   32.60    9.10
  -7  14  -8   91.79   12.40
  -8   2   7 1337.07   13.90
  -8   4   3    6.10    4.80
  -8   7  -1  104.89    8.40
  -8   9  -3   10.40    7.80
  -8  10  -4   76.99    9.70
  -8  14  -7  125.19   13.80
  -8  16  -8   69.29   13.20
  -9   4   5    9.70    5.90
  -9  13  -5   47.10   11.80
 -10   8   1   28.70    8.40
 -10   9   0  538.05   16.10
 -10  10  -1  343.97   14.50
 -10  11  -2   36.30   10.50
 -10  12  -3    0.20    9.40
 -10  15  -5   18.60   12.80
 -11   5   8    0.50    6.70
 -11   6   6  371.86   12.80
 -11   8   3   25.00    9.30
 -11  13  -2   92.89   12.80
 -11  14  -3   29.10   12.30
 -12   8   5   84.19    9.80
 -13   9   6   -7.90    8.90
 -13  10   5   14.80   11.50
 -14  13   4  123.49   15.20
   8   2  -6    2.70    3.80
   7   2  -6    4.70    2.70
   5   6 -10  371.36    5.20
   3  -2   2 2590.64   19.00
   3   8 -11 1554.94   15.80
   1   3  -5   30.70    2.20
   1  12 -13  285.37   11.10
   0  10 -11  549.95   13.00
   0  13 -13   17.40    7.80
  -1  11 -11  426.76   13.30
  -1  14 -13   43.50    9.50
  -1  16 -14   75.09   11.30
  -2   4  -4 1716.03   15.90
  -2   8  -8 1580.74   20.00
  -2  12 -11   -1.60    7.40
  -3  -2   8   48.10    2.50
  -3   9  -8  645.24   14.60
  -3  13 -11   91.39   10.20
  -3  15 -12  260.67   14.10
  -3  17 -13  125.69   13.20
  -4  13 -10  132.59   10.90
  -5  10  -7   21.90    7.80
  -5  16 -11  555.34   19.70
  -6  10  -6   67.19    8.50
  -6  16 -10  250.07   16.50
  -7   2   5 2273.57   17.70
  -7   6  -1  239.28    9.40
  -7   7  -2    2.70    5.80
  -7   8  -3  178.48    9.70
  -7  16  -9  155.98   15.20
  -8  13  -6  136.09   12.80
  -9  12  -4  120.59   12.20
 -10   6   4  139.39    8.60
 -10  14  -4   27.80   12.20
 -11   9   2  219.78   12.30
 -11  10   1  325.97   14.50
 -11  11   0   39.50   10.60
 -11  12  -1   11.70   11.10
 -11  15  -3   85.49   13.90
 -12   7   7  284.47   11.90
 -12   9   4   83.29   10.60
 -12  10   3    9.10    8.90
 -12  12   1   86.49   12.20
 -12  13   0   33.20   12.50
 -12  14  -1   13.30   12.10
 -13  11   4   13.60   10.80
 -13  12   3   45.70   12.40
 -13  13   2   17.80   12.70
 -13  14   1   44.00   14.00
   2  10 -12   17.80    6.10
   1  14 -14  617.34   16.10
   0   2  -3    3.10    1.50
   0  15 -14   20.20    9.20
  -2   5  -5  216.28    7.00
  -2   7  -7  203.78    8.10
  -2  14 -12   -2.70    8.00
  -2  18 -14   94.49   13.60
  -3   4  -3 1993.40   17.70
  -3   8  -7 1867.81   22.00
  -3  12 -10   28.60    8.40
  -4   9  -7 1217.18   19.60
  -4  15 -11  398.46   16.50
  -4  17 -12  152.88   14.50
  -5   0   6  682.23    6.00
  -5   5  -2  879.01   13.90
  -5  13  -9   35.70    9.60
  -5  15 -10  291.17   15.20
  -5  17 -11  165.08   16.00
  -6   6  -2   19.50    5.50
  -6   7  -3   46.90    6.50
  -6   8  -4  484.15   13.20
  -6   9  -5  729.83   16.40
  -6  13  -8   91.69   11.20
  -7  13  -7   65.99    8.60
  -7  15  -8  261.07   15.70
  -7  17  -9    9.40   11.40
  -8   5   2   -3.60    5.00
  -8  12  -5   55.29   10.40
  -8  15  -7  215.58   15.50
  -9   8   0   15.30    7.40
  -9   9  -1  337.27   13.30
  -9  10  -2  203.88   12.30
  -9  11  -3   78.59   10.10
  -9  14  -5   24.40   11.30
 -10   5   6    2.70    6.50
 -10   7   3   72.99    9.00
 -10  13  -3  118.59   13.10
 -11   7   5    5.60    7.00
 -11  14  -2   52.79   12.40
 -12   8   6   -2.40    9.10
 -12  11   2   73.49   11.10
 -13  10   6   -0.20   11.10
   3   0  -2 1331.17    8.20
   3   7 -10  560.44    9.00
   1  -2   3  631.14    7.70
   1  -1   1  200.98    3.20
   1   4  -6 1373.86   11.40
   1   6  -8   70.49    4.90
   1  11 -12  346.27   11.60
   0   9 -10   20.00    5.40
   0  12 -12  558.34   14.70
  -1  10 -10  287.87   10.40
  -1  17 -14   37.30   11.90
  -2  11 -10  699.63   15.90
  -2  16 -13  225.08   14.20
  -3   7  -6   24.40    5.30
  -3  18 -13  181.18   15.10
  -4   6  -4 1103.49   15.80
  -4   7  -5   60.09    6.20
  -4   8  -6 2140.09   24.00
  -4  12  -9   18.60    8.20
  -5   6  -3   48.40    5.80
  -5   7  -4  166.78    8.30
  -5  12  -8   13.30    8.40
  -6   3   2  525.35    9.60
  -6  12  -7   -2.30    8.30
  -6  15  -9  399.66   16.90
  -6  17 -10  110.79   13.70
  -8   6   1   21.50    6.00
  -8  10  -3   37.00    8.20
  -8  11  -4  183.58   11.80
  -8  14  -6   14.60   10.90
  -9   5   4    4.30    5.20
  -9  13  -4  120.79   12.80
 -10   8   2  130.49    9.80
 -10  11  -1   32.50   10.00
 -10  12  -2   -0.20   10.20
 -10  15  -4  109.69   14.10
 -11  13  -1    0.10   10.90
 -12   9   5   15.60    8.70
 -12  14   0   28.70   12.80
 -13  11   5   50.49   11.30
 -13  12   4    4.20   11.20
 -13  13   3  244.58   16.30
 -13  14   2  305.07   18.20
   4   9 -12  282.47    7.70
   3  11 -13  371.96   10.20
   1   5  -7    1.40    2.60
   0  14 -13  251.67   12.60
   0  16 -14   14.10   10.20
  -1  15 -13   -0.90    8.80
  -2  13 -11  139.19   11.00
  -2  19 -14  373.46   18.60
  -3  11  -9  258.17   11.30
  -3  16 -12  271.57   14.70
  -4   2   1   31.60    2.90
  -4  11  -8    2.20    7.00
  -4  14 -10  106.89   11.10
  -4  16 -11  304.67   15.80
  -4  18 -12  154.38   14.90
  -5   1   4   42.70    2.70
  -5  14  -9   11.40    9.70
  -5  16 -10  414.66   18.50
  -6  11  -6  149.39   10.50
  -6  14  -8   12.40    9.90
  -7   5   1  148.39    7.30
  -7  14  -7    1.30   10.00
  -8   7   0    6.30    6.10
  -8   8  -1   37.30    7.20
  -8   9  -2   65.89    8.50
  -8  16  -7   57.39   12.20
  -9   3   8  182.58    7.00
  -9   6   3   10.00    5.60
  -9  15  -5   69.19   12.60
 -10   6   5  209.98    9.90
 -10  10   0  283.17   13.10
 -10  14  -3  194.48   14.90
 -11   9   3  303.57   13.10
 -11  10   2  254.67   13.10
 -11  11   1    3.70    9.40
 -11  12   0   15.20   10.40
 -11  15  -2  423.26   19.50
 -12   8   7   26.10    9.40
 -12  10   4    2.10    9.20
 -12  11   3   51.79   10.70
 -12  12   2    8.90   11.00
   5   0  -3    5.20    2.20
   4  -1  -1 1248.38   11.40
   2  -2   2  840.42    9.30
   2  12 -13  408.76   11.70
   1  13 -13   33.30    7.60
  -1   2  -2    1.70    1.70
  -1   9  -9  339.57   10.30
  -1  12 -11  299.97   11.60
  -1  18 -14  400.16   17.40
  -2  10  -9  271.97   10.40
  -3   2   0    1.90    2.10
  -5   3   1  662.33   10.10
  -5  11  -7  110.59    9.30
  -7   3   4    3.90    3.60
  -7   6   0   10.20    5.30
  -7   9  -3   43.50    7.30
  -8  12  -4    1.70    8.20
  -8  15  -6   -4.10   10.40
  -9   7   2   69.69    7.50
  -9  10  -1   32.90    8.40
  -9  11  -2  232.28   12.60
  -9  14  -4  479.35   17.90
 -10  13  -2   31.00   11.20
 -11   7   6  149.79    9.20
 -11  14  -1   -2.50   11.50
 -12  14   1  340.47   17.70
 -13  11   6    1.30   10.30
 -13  12   5    0.50   10.90
 -13  13   4   99.19   13.50
 -13  14   3  394.56   19.00
   0  -3   0  106.09    3.80
   0   2  -1  519.45    5.30
   0  -5  -2  131.39    6.90
   0   5  -4  909.81   10.70
   0  -2  -8   23.20    5.20
   0  -1  -9    8.90    5.10
  -1  -7   3  235.38    8.40
  -1   3   2 1113.69   12.40
  -1  -8   1   40.90    5.30
  -1  -8  -3  125.09    8.40
  -1  -8  -4   20.60    8.40
  -1  -7  -6   26.10    9.80
  -1  -6  -7   41.00    8.70
  -1  -3 -10  116.79    9.00
  -2   0   6    3.00    2.20
  -2  -9   5    7.90    6.00
  -2 -10   4   17.80    7.00
  -2 -10  -3   89.89   11.90
  -2  -8  -7  313.37   16.00
  -2  -7  -8   44.30   11.10
  -3 -12   5   33.40    9.20
  -3 -12  -2  233.58   16.70
  -3 -11  -4  429.56   20.00
  -3 -10  -6  105.29   15.00
  -4 -11   9   -0.80    6.40
  -4 -14   4  380.06   18.20
  -4 -14   3  312.27   17.90
  -4 -14   2  577.04   22.30
  -4 -14   1  140.89   15.60
  -4 -13  -2   50.29   15.50
  -4 -12  -4   87.69   16.10
  -4 -11  -6    3.00   15.40
  -5 -15   6   -2.30   12.40
  -5 -15   4   59.69   14.40
  -5 -15   3   -7.80   13.30
  -5 -15   2    4.10   15.10
  -5 -15   1   18.20   15.70
  -5 -14  -2  109.29   19.70
  -5 -11  -7   40.90   16.30
  -6 -13  12 1068.09   22.70
  -6 -14  11  299.67   15.30
  -6 -16   7  392.56   21.30
  -6 -16   6  315.07   20.90
  -6 -16   5    9.70   11.50
  -6 -16   4  134.09   18.10
  -6 -16   3  412.46   24.60
  -7 -16  10   77.99   15.30
  -8 -17  11    0.70   16.50
  -8 -17  10   47.60   15.70
   0  -4   0   27.60    3.60
   0  -5  -1  589.04   11.40
   0   4  -3  586.74    7.80
   0  -5  -5  873.31   16.20
  -1  -5   4  665.03    9.50
  -1  -8   2  417.16   11.70
  -1  -9   0   -0.20    6.90
  -1  -9  -1   53.09    8.40
  -1  -9  -2  407.86   14.40
  -1  -8  -5  269.57   13.10
  -1  -2 -11   -0.60    7.60
  -2  -8   6  413.66   10.50
  -2 -11   3  101.59    9.50
  -2 -11   2  390.86   14.70
  -2 -11  -2  115.79   12.70
  -2 -10  -4   83.29   12.30
  -2  -9  -6  511.35   19.10
  -3  -6   9  139.19    4.70
  -3 -11   7   30.90    7.80
  -3 -13   3    6.00   10.50
  -3 -13   2   48.60   11.70
  -3 -13   1  118.09   13.40
  -3 -13   0  715.03   22.70
  -3 -12  -3    0.30   13.30
  -3 -11  -5   30.20   13.80
  -3  -9  -8  717.03   24.70
  -3  -8  -9  120.69   15.30
  -3  -7 -10  123.89   15.00
  -4 -14   6   64.19   11.50
  -4 -14   5  458.35   18.80
  -4 -14   0    5.20   14.40
  -4 -13  -3   11.00   15.90
  -4 -12  -5    5.80   15.80
  -4 -10  -8    5.90   14.70
  -4  -9  -9  174.58   19.00
  -5 -12  11    9.70    7.70
  -5 -13  10  401.26   15.40
  -5 -14   9  156.08   13.10
  -5 -15   0  220.28   20.30
  -6 -15  10   65.59   12.80
  -6 -16   8  160.48   16.60
  -7 -16  11  180.48   16.30
  -7 -17   9    5.40   15.40
   0  -5   0  509.85   10.10
   0   3  -2 2874.61   14.60
   0  -6  -3  146.99    8.40
   0  -6  -4  374.96   11.80
   0  -5  -6    7.20    6.30
   0  -4  -7  210.58    9.40
   0   0 -10  399.46    9.60
  -1  -6   4 1252.07   14.60
  -1   4   1 1510.35   15.70
  -1  -9   1   75.29    8.20
  -1  -9  -3  379.76   14.70
  -1  -7  -7    1.90    8.60
  -1  -6  -8    0.00    8.60
  -1  -5  -9    3.20    7.90
  -1  -4 -10   34.90    8.50
  -2 -10   5   21.50    7.00
  -2 -11   4  153.28   10.20
  -2 -11  -3  392.46   17.70
  -2 -10  -5  217.98   15.40
  -2  -8  -8   54.69   12.30
  -2  -7  -9  157.08   14.10
  -2  -6 -10  206.98   14.30
  -3  -7   9   50.69    4.60
  -3 -10   8 3053.09   29.20
  -3   2   7    9.60    4.30
  -3 -12   6  636.34   17.40
  -3 -13   4   -6.10   10.00
  -3 -13  -1 1172.98   28.90
  -3 -12  -4   -0.40   14.00
  -3 -10  -7  320.57   19.70
  -4 -12   9  276.17   12.40
  -4 -13   8  581.04   17.70
  -4 -14  -1   32.60   14.70
  -4 -14  -2  106.99   17.20
  -4 -13  -4    8.30   16.40
  -4 -11  -7   -6.10   16.00
  -5 -16   5  229.58   18.90
  -5 -16   4   -0.60   15.30
  -5 -16   3   84.19   17.40
  -5 -16   2  208.18   19.30
  -6 -16   9  288.97   18.60
  -6 -17   6   -0.90   16.10
  -6 -17   5   87.69   18.70
  -7 -17  10   22.60   15.10
   0  -6  -5  261.47   10.90
   0   5  -6  138.19    4.20
  -1  -7   4   26.00    4.90
  -1  -9   2   85.99    7.80
  -1 -10   0  180.48   11.20
  -1 -10  -1  416.36   15.00
  -1  -8  -6  124.29   11.50
  -1  -3 -11   64.29    9.80
  -2  -6   7   -2.10    3.40
  -2 -12   2 1091.99   23.60
  -2 -12  -1   26.90   11.00
  -2 -11  -4  856.11   24.10
  -2 -10  -6  306.57   17.50
  -2  -9  -7   82.79   13.40
  -3 -12   7  434.06   14.80
  -3 -13   5  329.17   15.10
  -3 -14   2  362.66   17.90
  -3 -13  -2  293.87   18.70
  -3 -11  -6   14.10   13.60
  -3  -9  -9  682.63   25.70
  -3  -8 -10   32.20   16.20
  -4  -5  11  137.39    2.80
  -4  -8  11  105.29    6.20
  -4 -11  10  106.29    8.70
  -4 -14   7  404.16   16.70
  -4 -15   5  226.18   16.60
  -4 -15   4   59.39   14.20
  -4 -15   3    6.50    9.40
  -4 -15   2   -1.70   12.70
  -4 -15   1   -1.90   14.40
  -4 -15   0   49.99   15.30
  -4 -14  -3   41.80   16.40
  -4 -12  -6   63.79   16.70
  -4 -10  -9    8.30   18.40
  -5 -11  12   43.60    8.10
  -5 -13  11  618.64   18.00
  -5 -14  10   93.79   11.60
  -5 -15   9  161.18   14.00
  -5 -16   6  238.68   17.90
  -6 -14  12 1049.79   23.20
  -6 -15  11    2.90   11.30
  -6 -17   8   30.30   15.50
  -6 -17   7   34.00   16.20
  -8 -18  11   -1.00   17.00
   0  -3   1 1118.69   10.40
   0  -6   0    2.70    4.50
   0  -7  -1 2172.08   24.40
   0  -7  -2 2735.33   28.10
   0  -7  -3   31.50    6.90
   0  -7  -4  344.97   12.40
   0  -5  -7  141.99    9.20
   0  -4  -8  577.94   14.10
   0  -1 -10    7.80    5.80
  -1  -9   3   70.69    7.50
  -1 -10   1    1.30    7.20
  -1 -10  -2 1304.97   23.80
  -1 -10  -3 1557.64   27.40
  -1  -9  -5  116.89   12.00
  -1  -8  -7  164.18   12.90
  -1  -7  -8   42.90   10.30
  -1  -6  -9  320.27   14.60
  -1  -5 -10  126.69   11.20
  -2  -7   7  555.34   10.00
  -2   3   4 4094.09   26.20
  -2 -12   3  193.68   12.20
  -2 -12  -2  282.57   16.50
  -2 -12  -3   10.40   11.50
  -2 -11  -5  560.94   21.50
  -2  -9  -8   98.09   15.50
  -2  -8  -9   44.50   12.90
  -2  -7 -10   33.30   14.10
  -3 -11   8  169.68    9.90
  -3 -13   6  620.14   18.40
  -3 -14   3  627.44   21.10
  -3 -14   1  378.66   18.90
  -3 -14   0  150.58   16.40
  -3 -14  -1   71.59   14.70
  -3 -13  -3   -4.70   13.30
  -3 -12  -5   -1.90   13.80
  -3 -11  -7    7.30   15.10
  -3 -10  -8  542.15   23.60
  -4  -9  11   74.29    6.40
  -4   1   9 2511.75   21.30
  -4 -13   9   62.19    9.60
  -4 -14   8  525.75   18.00
  -4 -15  -1  297.97   21.70
  -4 -13  -5  143.89   19.50
  -4 -11  -8   40.20   18.20
  -5 -16   8  592.14   22.40
  -6 -17   9   84.09   16.10
  -7 -17  11   32.00   14.10
  -7 -18   9  291.07   22.40
   0  -5   1  200.18    6.60
   0  -8  -2  448.56   13.40
   0  -7  -5  204.28   10.90
   0  -6  -7   40.90    9.10
   0  -5  -8   -3.30    8.10
  -1 -10   2    4.50    5.00
  -1 -11   0  137.49   11.30
  -1 -11  -1  541.95   17.70
  -1 -10  -4   46.50   11.00
  -1  -9  -6  332.07   16.00
  -1  -4 -11  223.38   12.20
  -2 -12   4   43.80    9.00
  -2 -13   1  223.88   15.10
  -2 -13  -1  792.72   23.40
  -2 -12  -4  172.88   15.80
  -2 -10  -7  110.29   15.30
  -3 -13   7  339.87   14.70
  -3 -14   5   66.69   11.80
  -3 -14  -2   -3.10   14.60
  -3 -13  -4   -6.20   15.20
  -3 -12  -6    1.60   15.20
  -4 -12  10   55.39    8.60
  -4 -15   7  128.29   13.80
  -4 -16   5   44.30   13.30
  -4 -16   4   53.49   14.90
  -4 -16   3   -8.50   14.00
  -4 -16   2   32.30   15.50
  -4 -16   1   56.79   16.60
  -5 -12  12   -0.30    7.10
  -5 -15  10   44.40   11.70
  -5 -17   6    3.60   15.20
  -5 -17   5    4.60   16.00
  -5 -17   4   41.70   16.20
  -6 -16  11   38.40   12.70
  -6 -17  10  313.07   20.30
  -7 -18  10   40.00   17.00
   0  -2   1  591.64    6.00
   0  -6   1 1010.20   14.30
   0  -8  -1  207.08   10.00
   0  -8  -3    4.00    5.10
   0  -8  -4    1.50    7.70
   0  -7  -6   13.50    8.00
   0  -4  -9  661.83   15.50
   0   1 -11  255.17    7.20
  -1  -9   4  976.20   17.10
  -1 -10   3  442.66   13.60
  -1   2   2    0.40    1.50
  -1 -11   1   96.49   10.10
  -1 -11  -2  379.76   16.10
  -1 -11  -3    4.10   10.40
  -1 -10  -5   16.40   10.90
  -1  -9  -7  456.85   18.20
  -1  -7  -9  292.47   15.20
  -1  -6 -10  552.94   18.10
  -2 -11   6   -1.30    7.00
  -2 -13   3   60.59   11.20
  -2 -13  -2  865.91   25.40
  -2 -12  -5   91.39   14.60
  -2 -11  -6  167.88   15.90
  -2  -9  -9  682.73   24.50
  -2  -8 -10   36.40   15.60
  -3  -1   8    0.70    2.30
  -3 -12   8    0.40    7.50
  -3 -14   6   94.49   12.20
  -3 -15   3  134.49   15.10
  -3 -15   2   31.30   14.20
  -3 -15   1   10.80   14.00
  -3 -15   0    2.60   14.40
  -3 -14  -3   29.00   16.30
  -3 -13  -5    3.80   15.90
  -3 -11  -8   -5.10   15.60
  -3 -10  -9   18.10   15.90
  -4 -13  10  200.48   12.80
  -4 -14   9    0.50    9.40
  -4 -16   6  138.69   15.50
  -4 -16   0   -2.40   15.90
  -5 -16   9  240.28   16.10
  -5 -17   7    4.90   14.60
  -6 -18   8  461.25   24.10
  -7 -18  11   31.00   16.50
   0  -8   0  174.88    8.10
   0  -9  -1  147.19    9.80
   0  -9  -2  375.36   13.50
   0  -9  -3  283.47   12.90
   0  -8  -5    2.80    8.10
   0  -7  -7   97.49   10.00
   0  -6  -8    1.20    7.70
   0  -5  -9   21.30    9.00
   0  -3 -10 1251.27   19.60
  -1  -6   5 1929.01   16.90
  -1   3   1  424.56    7.50
  -1 -12   0  429.86   16.90
  -1 -12  -1   99.59   12.10
  -1 -11  -4  143.29   13.70
  -1 -10  -6  174.88   14.70
  -1  -5 -11  101.19   11.50
  -2 -10   7 2965.90   28.70
  -2 -13   4  108.29    9.80
  -2 -14   2  294.57   16.60
  -2 -14   1  259.87   16.30
  -2 -13  -3  100.29   14.50
  -2 -11  -7   21.30   14.50
  -2 -10  -8  419.26   20.90
  -3 -13   8  335.47   14.80
  -3 -14   7 1095.59   24.00
  -3 -15   5  321.37   17.20
  -3 -15  -1    9.50   14.30
  -3 -15  -2  123.99   17.50
  -3 -14  -4    9.10   16.90
  -3 -13  -6   28.00   16.60
  -3 -12  -7   14.00   16.50
  -4 -17   4   -1.80   15.50
  -4 -17   3   17.20   16.20
  -4 -17   2   52.59   17.50
  -5 -13  12  231.38   12.10
  -5 -16  10   15.90   12.10
  -5 -18   6   99.39   17.60
  -6 -17  11  311.27   18.70
  -6 -18   9  116.39   16.90
   0  -5   2  468.35    8.80
   0  -6   2 1312.77   15.80
   0  -8   1   31.00    6.30
   0  -9   0  290.07   11.60
   0  -9  -4  591.24   17.30
   0  -9  -5  254.67   13.20
   0  -8  -6  231.98   13.00
   0  -4 -10  220.98   11.80
  -1  -8   5  820.22   14.10
  -1 -10   4  131.79    7.80
  -1 -12   2   10.50    8.70
  -1 -12   1  289.77   13.00
  -1 -12  -2    3.40   10.40
  -1 -12  -3  134.99   14.00
  -1 -11  -5  875.31   24.20
  -1 -10  -7   -0.30   11.70
  -1  -9  -8   76.39   13.10
  -1  -8  -9   12.90   11.60
  -1  -7 -10  283.57   15.60
  -2 -12   6  328.87   13.40
  -2 -13   5  898.81   21.40
  -2 -14   3  575.34   20.00
  -2 -14  -1  200.28   16.40
  -2 -14  -2  141.39   16.70
  -2 -13  -4   36.70   14.00
  -2 -12  -6    4.00   14.50
  -3 -15   6    6.30   11.20
  -3 -16   4   -1.40   12.10
  -3 -16   3   12.40   14.10
  -3 -16   2    5.60   14.60
  -3 -16   1   60.69   16.10
  -3 -16   0   15.70   14.70
  -3 -15  -3  165.28   20.50
  -3 -11  -9   29.00   17.60
  -4 -12  11    0.50    8.00
  -4 -15   9    8.60   10.50
  -4 -17   6   23.50   14.90
  -4 -17   5   12.50   14.20
  -5 -18   7  307.87   21.30
  -6 -18  10   12.70   15.20
   1  -3  -4 1822.02   17.30
   1  -4  -4   33.50    5.00
   1  -2  -5  230.68    6.40
   1  -3  -5 1229.08   15.10
   1  -4  -5  522.55   11.40
   1  -3  -6   40.80    5.10
   0  -9   1    8.20    6.40
   0 -10   0  340.47   13.20
   0 -10  -1  199.88   11.50
   0 -10  -2  720.23   18.60
   0 -10  -3 1532.75   26.50
   0 -10  -4  744.13   20.10
   0  -9  -6  458.75   16.80
   0  -8  -7    9.20    9.10
   0  -6  -9   78.19    9.70
   0  -3 -11    6.00    7.80
  -1 -11   4  167.28   10.50
  -1 -12   3   -1.50    8.20
  -1 -13   1  258.67   14.60
  -1 -13  -1   12.90   11.10
  -1 -12  -4  105.99   14.40
  -1 -11  -6  724.63   23.40
  -1  -6 -11  335.67   16.20
  -2 -13   6  896.61   20.80
  -2 -14   5  422.56   16.90
  -2 -15   2  448.56   20.10
  -2 -15   1   47.70   13.70
  -2 -14  -3   -1.00   14.40
  -2 -13  -5    3.00   15.10
  -2 -12  -7   -4.20   15.00
  -2 -11  -8   31.20   15.40
  -2 -10  -9  448.06   22.00
  -2  -9 -10  513.35   22.60
  -3 -12   9   51.09    8.20
  -3 -14   8  193.78   13.00
  -3 -15   7  225.48   14.80
  -3 -16   5    8.00   12.90
  -3 -16  -1  144.09   19.40
  -4 -17   7  223.88   17.80
  -5 -16  11  138.29   14.00
  -5 -17  10  369.76   19.40
  -5 -18   8  165.18   18.40
  -6 -18  11   86.69   16.10
   1  -4  -3  281.27    8.00
   1  -2  -4 3268.27   20.30
   1  -6  -4    3.50    5.80
   1  -1  -5  262.77    5.90
   1  -1  -6   -2.50    3.20
   1  -5  -6  632.34   14.10
   1  -1  -7    9.40    3.80
   1  -2  -7 1533.55   16.60
   1  -3  -7  116.59    6.70
   0 -11  -1  759.12   19.50
   0   2  -2  762.42    5.50
   0 -11  -2  649.93   19.00
   0 -10  -5  145.59   12.90
   0  -8  -8   13.30   11.10
   0  -5 -10   53.29    9.10
  -1  -4   5  323.07    5.30
  -1 -10   5  239.78   10.30
  -1 -12   4   76.69    9.70
  -1 -13   2  109.89   11.90
  -1 -13  -2  384.16   18.10
  -1 -13  -3  317.57   18.20
  -1 -12  -5  532.15   21.60
  -1   7  -7  393.56    9.10
  -1 -11  -7   81.89   15.00
  -1   7  -8   24.50    4.40
  -1 -10  -8   83.19   14.20
  -1  -9  -9  110.49   14.40
  -1  -8 -10   20.90   12.20
  -2 -12   7   37.70    8.30
  -2   2   4  159.68    5.30
  -2 -15  -1   40.10   14.30
  -2 -15  -2   19.60   15.40
  -2 -14  -4   11.70   15.80
  -2 -13  -6    5.10   15.80
  -3 -13   9   77.59    9.70
  -3 -16   6  270.77   17.20
  -3 -17   4   51.19   14.70
  -3 -17   3   -0.80   15.40
  -3 -17   2    0.00   15.30
  -3 -17   1    0.20   16.40
  -4 -13  11   49.50    9.00
  -4 -15  10  564.84   18.70
  -4   0   9  441.56    8.50
  -4 -16   9   14.60   12.00
  -4 -17   8  591.74   22.70
  -4 -18   6  108.09   17.50
  -4 -18   5   42.40   17.00
  -5 -18   9   15.30   14.90
  -6 -19  10   23.00   16.90
   1  -5  -2   36.70    5.00
   1  -7  -3  530.75   13.60
   1  -7  -4   20.50    6.90
   1  -6  -5  781.02   15.90
   1  -6  -6 1059.49   18.90
   1  -5  -7   14.80    6.40
   1  -1  -8   -0.10    3.80
   1  -2  -8  249.08    8.40
   0 -10   2  324.97   12.00
   0 -11   1  216.38   11.60
   0 -11   0  975.70   21.20
   0 -11  -3  262.17   14.50
   0 -11  -4   25.70   11.10
   0 -10  -6    1.40   10.40
   0  -9  -7  325.27   15.70
   0  -6 -10  427.86   15.80
   0   3 -11  549.25    5.40
   0  -4 -11   -1.20    7.70
  -1 -13   3   24.80   10.00
  -1 -14   1  123.49   13.40
  -1 -14   0  101.89   14.00
  -1 -14  -1    9.90   12.80
  -1 -14  -2   78.59   14.00
  -1 -13  -4   14.00   13.50
  -1 -12  -6  264.17   18.30
  -2  -7   8  763.12   11.00
  -2  -9   8  616.34   12.50
  -2 -13   7  109.29   10.40
  -2 -16   1    3.20   13.70
  -2 -15  -3   53.89   17.10
  -2 -14  -5    0.40   16.20
  -2 -13  -7   11.30   15.70
  -2 -12  -8   19.50   16.70
  -2 -11  -9    5.60   15.50
  -2 -10 -10   61.39   16.80
  -3  -9  10   56.89    5.30
  -3 -14   9    3.80   10.50
  -3 -15   8    0.60   10.10
  -3 -17   5   16.90   14.20
  -4 -18   7   60.59   16.00
  -5 -17  11  176.88   16.00
  -5 -18  10  170.18   17.30
  -5 -19   8  123.49   19.20
   1  -4  -2 2646.04   21.00
   1  -7  -2 1983.70   23.60
   1  -8  -3  886.41   18.10
   1  -7  -6  334.37   12.90
   1   0  -7   18.30    3.30
   1  -6  -7    4.40    7.10
   1  -4  -8   10.60    6.00
   1  -5  -8   -0.40    7.70
   0  -6   3 2175.88   19.20
   0  -7   3  107.69    6.40
   0 -12   0   68.69   10.60
   0 -12  -1  100.09   11.30
   0 -12  -2   24.70   11.10
   0 -12  -3  105.69   12.80
   0 -11  -5  177.88   14.30
   0   4  -7 3085.29   11.90
   0 -10  -7    6.80   11.00
   0   4  -8 4788.72   12.70
   0  -9  -8  310.87   16.10
   0  -8  -9   65.59   11.60
   0  -5 -11   35.70    9.10
  -1 -12   5    1.10    7.70
  -1 -14   2  455.35   18.20
  -1 -14  -3  113.19   15.90
  -1 -13  -5  349.37   20.60
  -1 -12  -7   10.10   14.60
  -1 -11  -8    7.40   14.10
  -1 -10  -9  379.96   20.10
  -1  -9 -10  566.94   21.90
  -2 -11   8 1435.66   21.20
  -2 -15   6   86.59   13.60
  -2 -16   3  238.38   16.90
  -2 -16  -1   -0.40   15.50
  -2 -16  -2  204.08   20.70
  -2 -15  -4   11.20   16.60
  -3 -12  10   57.29    9.20
  -3 -17   6  226.68   18.00
  -3 -18   4   10.70   15.00
  -3 -18   3   30.70   17.50
  -4 -16  10  258.27   15.90
  -4 -17   9  300.67   18.30
  -4 -18   8    2.80   14.60
  -5 -19   9   -1.10   16.00
   1  -5  -1  420.46    9.60
   1  -3  -2 1127.69   12.40
   1  -8  -2  908.41   17.70
   1  -9  -3  245.78   11.90
   1  -9  -4   -5.80    7.50
   1  -8  -5   63.39    9.00
   1   0  -6   14.00    2.60
   1  -8  -6   -4.10    8.00
   1  -7  -7    4.30    7.80
   1   0  -8    8.50    3.50
   1  -6  -8   37.20    8.00
   1  -1  -9   55.99    5.30
   1  -2  -9   23.40    4.90
   1  -4  -9  588.44   14.70
   0  -9   3 1303.97   19.10
   0 -10   3 1136.79   19.70
   0 -11   2   59.09    7.00
   0 -12   1   42.00    9.80
   0 -12  -4   -7.10   11.10
   0 -11  -6  881.21   24.40
   0  -6 -11  695.03   20.30
  -1  -7   6  669.83   11.00
  -1 -10   6 1392.66   20.20
  -1 -13   5 1119.09   22.80
  -1 -14   4  211.78   14.00
  -1 -15   2  880.51   24.80
  -1 -15   0   -0.50   13.10
  -1   4  -1 2279.17   17.10
  -1 -15  -1   12.70   13.40
  -1 -15  -2   60.69   14.70
  -1 -14  -4    2.30   14.90
  -1 -13  -6   99.99   16.90
  -2  -6   8  519.85    7.90
  -2 -12   8   10.20    7.30
  -2 -14   7  730.03   19.80
  -2 -16   5   13.90   12.50
  -2 -17   3  148.89   16.70
  -2 -17   2   20.30   15.20
  -2 -17   1   33.70   15.70
  -3 -13  10   -1.20    9.10
  -3 -16   8   30.50   11.30
  -3 -17   7  651.23   23.10
  -3 -18   5   53.69   16.40
  -4 -15  11  417.76   16.50
  -4 -17  10  130.19   15.60
  -4 -18   9   91.19   16.90
  -4 -19   7  129.59   19.10
  -5 -18  11  150.08   16.70
  -5 -19  10   71.49   16.90
   1  -4  -1 1437.76   15.00
   1  -8  -1   40.50    5.40
   1  -9  -1   55.89    7.90
   1  -9  -2  410.26   13.50
   1 -10  -3  448.46   15.40
   1  -9  -5  176.88   12.10
   1  -9  -6   89.29   12.00
   1  -8  -7  452.15   16.00
   1  -7  -8  477.55   15.50
   1  -5  -9   85.89    8.50
   0  -5   3  335.07    7.20
   0 -11   3  358.56   13.20
   0 -12   2   92.39   10.20
   0 -13   1  111.19   11.90
   0 -13   0  186.18   13.60
   0 -13  -1  101.39   12.30
   0 -13  -2    4.70   10.80
   0 -13  -3  154.58   15.00
   0 -13  -4   46.90   12.60
   0 -12  -5  469.25   19.50
   0 -12  -6  691.43   24.30
   0 -11  -7  449.76   19.90
   0 -10  -8    1.60   12.00
   0  -9  -9   62.49   12.90
   0  -8 -10    7.40   11.20
  -1 -11   6  389.36   12.80
  -1 -12   6   31.40    7.70
  -1 -15   3  881.31   24.10
  -1 -15  -3   94.09   17.10
  -1 -14  -5   44.90   16.40
  -1 -13  -7    4.40   15.40
  -1 -12  -8   -0.10   15.00
  -1 -11  -9    5.90   13.70
  -1 -10 -10  268.47   19.30
  -2 -13   8   32.30    8.60
  -2 -15   7  143.29   13.00
  -3 -16   9  286.97   17.00
  -3 -17   8  302.47   18.20
  -3   0   7   17.80    3.00
  -3 -18   6    1.20   14.90
  -4 -16  11  155.58   13.50
  -4 -19   8    1.20   15.50
   1  -6   0 1136.19   15.70
   1  -8   0   87.89    7.50
   1  -9   0   -1.80    6.20
   1 -10  -1  365.76   13.70
   1 -10  -2  183.78   11.20
   1 -10  -4 1171.78   23.60
   1 -10  -5  289.07   14.80
   1  -9  -7  129.39   11.70
   1  -8  -8  138.99   11.60
   1   0  -9  166.88    5.80
   1  -6  -9   -1.50    7.90
   1  -1 -10    8.30    5.30
   1  -4 -10  555.04   14.90
   0 -12   3   24.20    8.90
   0 -13   2   57.49   10.40
   0 -14   0  138.19   13.80
   0 -14  -1   28.10   12.30
   0 -14  -2   30.10   13.30
   0 -13  -5  288.97   18.70
   0 -11  -8   -2.90   12.90
   0 -10  -9    5.80   12.80
   0  -9 -10   83.99   14.50
   0  -7 -11  292.87   15.80
  -1  -6   6 1233.08   12.80
  -1 -14   5 1093.09   24.00
  -1 -15   4  106.49   13.10
  -1   1   2  262.87    4.10
  -1 -16   2  522.45   21.70
  -1   2   1 4662.43   19.40
  -1 -16   1  182.68   17.00
  -1 -16   0   14.60   14.50
  -1 -16  -1    2.20   14.90
  -1 -16  -2   14.00   15.50
  -1 -15  -4    4.80   15.00
  -1 -14  -6   -5.50   15.80
  -1 -12  -9   11.10   17.30
  -1 -11 -10   86.09   18.70
  -2 -14   8  307.97   14.30
  -2 -17   5   82.29   15.30
  -2 -18   3   -5.30   14.60
  -3 -18   7   36.70   15.00
  -4 -18  10  247.88   17.90
  -4 -19   9    9.70   14.10
   1  -5   0   23.90    4.10
   1 -10   0  112.39    9.40
   1 -11  -1 2829.62   34.50
   1  -2  -2    3.40    2.30
   1 -11  -2 1231.68   24.30
   1 -11  -3  661.73   19.30
   1 -11  -4  269.17   14.90
   1 -11  -5   61.19   11.70
   1 -10  -6  302.57   15.40
   1  -7  -9  900.31   20.70
   1  -6 -10  134.29   12.00
   0  -7   4  346.27    9.00
   0 -10   4  368.76   12.00
   0 -11   4  131.79    9.50
   0 -13   3  526.45   17.40
   0 -14   1  358.46   16.80
   0 -14  -3   28.90   12.70
   0 -14  -4   14.30   14.10
   0 -13  -6  561.44   23.50
   0  -8 -11   36.60   12.80
  -1 -14   6 1178.68   24.70
  -1 -16   4   63.89   13.40
  -1 -16   3  444.86   19.70
  -1 -17   1   52.29   15.00
  -1 -17   0   56.79   15.50
  -1 -16  -3   55.79   17.60
  -1   6  -6  326.37    7.40
  -1 -13  -8    7.70   16.90
  -1   6 -10  114.59    4.80
  -2 -15   8    8.30   10.00
  -2 -16   7    4.00   11.00
  -2 -17   6  325.77   18.70
  -2 -18   5   11.50   13.90
  -2 -18   4    0.50   15.30
  -3 -15  10   70.39   11.00
  -3 -17   9   -7.50   12.00
  -3 -19   7   -4.70   16.70
  -3 -19   6   90.69   16.70
  -4 -17  11  116.09   13.90
   1  -9   1  469.15   13.20
   1 -10   1  464.45   14.00
   1 -11   0  992.10   21.00
   1  -3  -1  418.16    7.50
   1 -12  -1  180.98   12.90
   1 -12  -2   72.79   11.40
   1 -12  -3   17.50   10.70
   1 -12  -4   51.19   11.90
   1 -11  -6  283.17   16.30
   1 -10  -7    3.00   10.60
   1  -9  -8   30.20   10.60
   1  -8  -9   97.99   11.80
   1   0 -10  386.06    8.30
   1  -7 -10  608.54   19.00
   1  -3 -11  339.07   11.80
   1  -4 -11  279.67   12.50
   0 -12   4    0.40    7.90
   0  -4   3  596.54    7.90
   0 -14   3  428.16   17.20
   0 -15   0   51.39   13.50
   0 -15  -1   73.19   14.40
   0 -15  -2   25.50   14.30
   0 -15  -3  111.89   16.90
   0 -14  -5   85.49   16.50
   0 -13  -7  340.57   20.90
   0 -12  -8    3.60   13.90
   0 -11  -9    4.60   13.90
   0 -10 -10  105.39   15.20
  -1 -12   7  253.27   11.60
  -1 -16   5   44.20   11.70
  -1 -17   2  299.97   19.60
  -1 -17  -1  280.07   20.80
  -1   6  -7  407.76    8.00
  -2  -9   9   -1.90    5.00
  -2 -12   9   -0.50    6.70
  -2 -13   9   -4.00    7.60
  -2 -16   8  363.96   17.90
  -2 -17   7   87.89   14.40
  -3 -12  11    6.80    7.80
  -3 -13  11   -2.80    8.40
  -3 -16  10  500.25   18.60
  -3   1   6 1207.58   12.80
  -4 -18  11  371.46   19.30
  -4 -19  10   24.10   15.20
  -4  -1   9  297.97    6.40
  -5  -2  11   50.59    4.40
   1  -6   1 1368.26   16.50
   1 -11   1   17.20    7.90
   1  -4   0 1711.03   15.50
   1 -12   0  301.27   14.40
   1 -13  -1    9.40   10.40
   1 -13  -2   19.60   11.10
   1 -13  -3   -1.60   11.00
   1 -13  -4   15.10   11.60
   1 -12  -5   27.60   12.30
   1 -12  -6  325.27   17.20
   1 -10  -8   20.90   11.70
   1  -9  -9  212.78   14.70
   1  -8 -10   16.00   11.80
   1  -1 -11  117.39    6.90
   1  -5 -11  168.58   10.90
   1  -6 -11  289.47   14.80
   0  -6   4  360.56    8.10
   0 -15   2  889.71   24.20
   0 -16   0  209.48   17.30
   0 -16  -1    6.70   13.70
   0 -15  -4  101.29   17.50
   0 -14  -6  118.49   17.70
   0 -12  -9    6.00   16.50
  -1 -13   7   -0.90    7.90
  -1 -15   6   99.79   12.30
  -1 -17   4    1.50   13.60
  -1 -18   2   -9.60   14.20
  -1   4  -2  360.06    6.80
  -1   6  -8    5.90    3.20
  -2 -14   9   10.00    8.50
  -2 -19   5   -1.80   15.70
  -2   1   4  500.25    7.10
  -3 -10  11   64.49    6.50
  -3 -17  10   29.70   12.20
  -3 -18   9  121.69   15.00
  -3 -19   8    2.10   15.00
   2  -7  -4   53.29    7.30
   2  -8  -4   92.69    8.90
   2  -6  -5  515.05   13.20
   2  -7  -5  728.53   16.40
   2  -8  -5    3.10    7.50
   2  -6  -6 1557.74   22.00
   2  -7  -6 2177.98   27.40
   2  -8  -6  104.49    9.90
   2  -5  -7  883.31   16.80
   2  -6  -7 1252.07   20.50
   2  -7  -7  316.77   13.40
   1  -9   2 1539.35   21.40
   1 -10   2 2675.93   29.60
   1 -11   2  874.51   18.90
   1 -12   1  186.08   11.70
   1 -13   0    7.80    9.80
   1 -14  -1   19.90   11.00
   1 -14  -2  179.68   14.70
   1 -13  -5   81.19   14.40
   1   1  -7    8.90    2.10
   1 -12  -7  654.43   23.30
   1 -11  -8   63.79   14.00
   1 -10  -9   33.50   12.60
   1  -9 -10   14.90   13.50
   0 -10   5  785.52   15.80
   0 -11   5  204.88   10.40
   0 -12   5  148.49   10.30
   0 -14   4 1059.09   23.80
   0 -15   3  129.79   13.30
   0 -16   2  717.23   23.60
   0 -16   1  736.73   24.30
   0 -16  -2   -2.60   10.70
   0 -16  -3   10.70   16.00
   0 -15  -5   41.30   15.80
   0 -14  -7    1.90   16.20
   0 -13  -8    5.50   14.60
   0 -11 -10   49.60   14.70
  -1 -14   7  817.62   20.20
  -1  -5   6 1586.84   12.20
  -1 -16   6   41.20   11.90
  -1 -17   5  153.08   15.90
  -1 -18   4   29.70   14.30
  -1 -18   3    6.40   15.40
  -1   5  -4 1392.66   13.50
  -2  -8   9    7.50    4.10
  -2 -15   9   23.50    9.90
  -2 -17   8   -7.90   12.00
  -2 -18   7    5.20   12.90
  -2 -19   6    7.30   15.40
  -3 -15  11   79.69   10.60
  -3 -19   9   16.20   14.70
  -3 -20   8   -6.80   14.10
  -3   2   5  755.52   11.10
  -4 -20  10    7.80   16.50
   2  -7  -3  247.88   10.10
   2  -8  -3  378.56   12.60
   2  -9  -3  548.25   15.60
   2 -10  -3   11.60    7.90
   2  -9  -4  559.54   16.00
   2 -10  -4   60.49    9.70
   2  -4  -5  110.69    6.50
   2  -9  -5   58.59    9.50
   2 -10  -5  363.76   15.40
   2  -9  -6   53.89    9.90
   2  -8  -7   46.90    9.20
   2  -5  -8   -2.80    6.10
   2  -6  -8   66.99    8.40
   2  -7  -8  142.79   10.70
   1  -7   2  211.78    8.00
   1 -12   2   -5.00    7.90
   1  -5   1 1527.95   15.70
   1 -14  -3  121.59   12.10
   1 -14  -4    0.10   13.50
   1 -14  -5   50.29   14.20
   1 -12  -8  205.08   18.80
   1   1  -9  128.79    4.10
   1 -11  -9   37.20   14.70
   1   0 -11  306.67    8.00
   0 -13   5   81.39   10.00
   0 -14   5 1278.87   25.10
   0 -15   4  212.28   14.80
   0 -17   2  580.34   22.80
   0 -17   1  718.13   25.70
   0 -17   0   68.29   16.10
   0 -17  -1   81.19   16.70
   0 -13  -9   38.90   16.90
   0 -12 -10   30.40   16.40
  -1 -17   6   86.09   14.10
  -2  -5   8  597.44    6.40
  -2 -18   8   17.50   13.80
  -2 -19   7    5.80   14.80
  -3 -16  11   36.30   10.80
  -3 -18  10  360.86   19.00
   2  -7  -2    6.40    5.60
   2  -8  -2   11.50    4.70
   2  -9  -2   -0.80    6.60
   2 -10  -2  100.29    9.70
   2 -11  -2 1617.24   26.90
   2  -5  -3  114.99    6.70
   2 -11  -3 1037.90   22.80
   2 -11  -5  193.28   13.80
   2  -3  -6 1687.53   18.10
   2 -10  -6  697.23   20.00
   2  -3  -7  321.27    9.40
   2  -9  -7  122.69   11.70
   2 -10  -7   89.79   11.40
   2  -8  -8  460.15   16.10
   2  -9  -8   -0.40   10.80
   2  -4  -9   11.90    7.10
   2  -5  -9   18.50    6.90
   2  -6  -9    3.70    7.60
   2  -7  -9 1046.20   21.90
   1 -10   3 1874.01   24.40
   1 -11   3 1011.50   19.70
   1 -13   2   79.19   10.60
   1 -14   2  116.09   12.20
   1 -14   1   30.80    8.40
   1 -15  -2  308.97   18.70
   1 -15  -3    8.90   14.10
   1 -15  -4   89.29   16.60
   1 -14  -6  204.48   18.70
   1 -10 -10    7.00   12.60
   1  -9 -11   76.89   15.40
   0 -16   4   11.70   12.00
   0 -17   3  101.69   15.70
  -1 -12   8   21.00    7.20
  -1 -13   8    3.30    7.50
  -1 -14   8  451.75   16.30
  -1  -7   7 2524.85   19.30
  -1 -16   7  277.57   15.80
  -1 -18   6   30.90   13.50
  -1  -3   5   31.80    1.70
  -1 -19   4   43.20   17.30
  -2 -12  10    0.80    7.50
  -2 -13  10   68.79    8.70
  -2 -17   9    7.50   11.80
  -3 -17  11   44.60   12.30
  -3 -19  10   57.29   15.30
  -3 -20   9    2.10   15.90
   2  -8  -1  273.97   10.60
   2  -9  -1    8.60    6.80
   2 -10  -1  186.58   10.90
   2 -11  -1 1522.65   25.60
   2 -12  -3   56.39   11.30
   2  -4  -4 1108.49   14.90
   2 -12  -4   36.70   11.30
   2  -3  -5 3625.64   24.90
   2 -12  -5   16.90   11.30
   2 -11  -6    4.50   10.60
   2 -11  -7   96.39   12.90
   2 -10  -8   85.59   12.30
   2  -8  -9  675.03   19.00
   2  -5 -10  154.18   10.80
   2  -6 -10    7.80    9.40
   1  -9   3 2897.71   28.10
   1 -12   3   35.20    8.30
   1  -6   2 2023.70   19.10
   1 -15   2  105.39   12.70
   1 -15   1  348.47   17.30
   1 -16   0  474.45   21.30
   1 -16  -1   79.19   15.50
   1 -16  -2    0.00   14.40
   1 -16  -3   16.20   15.50
   1 -15  -5   57.19   16.40
   1   1  -6  898.71    6.50
   1 -14  -7  112.69   17.50
   1 -13  -8  405.16   22.00
   1 -12  -9    1.40   14.30
   1 -11 -10   22.80   14.40
   0 -13   6   96.99   10.00
   0 -14   6  577.74   18.50
   0  -7   5 2474.75   20.80
   0 -16   5   -2.00   11.00
   0 -17   4    6.00   12.90
   0 -18   2   70.39   16.60
  -1 -15   8   62.19   10.80
  -1 -19   5   36.00   16.10
  -1   3  -1    5.40    2.20
  -1   5  -5   47.90    4.00
  -2 -15  10    5.80    8.80
  -2  -7   9    1.90    3.50
  -2 -18   9  149.59   15.80
  -2 -19   8    6.00   13.50
  -2 -20   7    7.40   14.10
  -3 -20  10   12.40   17.30
  -4   0   8   37.70    4.20
   2  -9   0  139.99    9.00
   2 -10   0  452.05   14.20
   2 -11   0   13.10    8.00
   2 -13  -1   12.50   10.30
   2  -5  -2   40.80    4.90
   2 -13  -2  147.19   13.40
   2 -13  -3    5.90   11.00
   2 -13  -4   12.00   12.00
   2 -13  -5    3.70   12.10
   2 -12  -6   -0.40   10.70
   2 -12  -7  292.27   17.70
   2 -11  -8  138.89   14.60
   2  -9  -9    8.10   10.50
   2 -10  -9    9.60   12.70
   2  -7 -10  973.80   21.50
   2  -8 -10  303.37   16.20
   1 -16   2   74.29   12.70
   1 -16   1  618.64   22.70
   1 -17  -1   18.70   14.10
   1 -17  -2  189.18   18.60
   1 -16  -4   80.29   17.50
   1 -15  -6  121.29   18.90
   1 -14  -8    1.70   16.20
   1 -13  -9    5.80   15.90
   1 -12 -10    9.80   16.70
   0 -15   6  196.08   13.70
   0 -17   5   -0.90   12.30
   0 -18   4   12.70   14.50
   0 -18   3    1.70   10.80
  -1  -9   8   11.80    5.70
  -1 -16   8  312.97   16.00
  -1 -18   7   17.60   13.90
  -1 -19   6   11.20   15.00
  -2 -16  10  121.89   12.50
  -2 -17  10   19.40   12.50
  -2 -19   9   73.19   15.40
  -2 -20   8    3.50   16.00
   2  -8   0  496.75   12.80
   2 -12   0   13.30    6.80
   2 -14  -1   91.29   12.60
   2 -14  -2   -2.00   11.60
   2 -14  -3  200.18   16.00
   2  -3  -4 4091.79   25.20
   2 -14  -5   56.49   14.90
   2  -2  -6  394.66    8.50
   2  -2  -8   94.19    5.60
   2 -12  -8  185.78   16.70
   2  -2  -9  116.59    6.90
   2 -11  -9    3.50   13.90
   2  -9 -10   -3.60   10.80
   2  -5 -11  656.93   17.00
   2  -6 -11   -2.00    9.90
   1 -10   4   11.60    6.40
   1 -11   4   39.80    7.80
   1 -12   4  276.67   12.50
   1 -13   4    4.50    8.80
   1 -14   4  450.85   16.90
   1 -15   3   16.20    8.40
   1 -16   3    4.10   11.10
   1  -4   1 2251.47   16.80
   1 -17   1 1032.70   28.70
   0 -16   6   -2.70   10.60
   0 -19   3   94.39   17.90
  -1 -17   8   29.20   12.10
  -1 -19   7   10.30   14.50
  -1   4  -3 1057.49   10.60
  -2 -18  10  640.04   21.90
  -4   1   7   16.00    3.80
   2  -9   1  590.14   14.30
   2 -10   1 3919.51   36.10
   2 -11   1 1301.27   22.70
   2 -12   1    2.00    8.10
   2 -13   1   38.70   10.20
   2 -14   0    8.30   10.60
   2 -15  -1    4.30   12.10
   2 -15  -2  286.27   18.00
   2 -15  -3  548.45   22.50
   2 -15  -4   53.39   15.20
   2 -15  -5    5.00   14.00
   2 -14  -6  140.49   17.10
   2 -13  -8  910.81   27.10
   2 -12  -9    5.60   15.20
   2 -10 -10   30.40   12.50
   2  -8 -11   24.80   11.20
   1 -17   3    5.20   12.50
   1 -17   2  234.18   17.00
   1 -18   1  117.09   17.30
   1 -18   0   -6.90   15.20
   0 -12   7    4.70    7.00
   0 -13   7    7.10    7.90
   0 -14   7  244.98   13.10
   0 -15   7  911.91   22.60
   0 -17   6    6.50   12.50
   0 -19   4   91.39   16.40
  -1 -12   9   -0.20    7.60
  -1 -14   9   16.30    8.30
  -1 -16   9   16.30   11.40
  -1 -18   8   18.50   13.50
  -1  -6   7   37.60    3.50
  -1 -20   7    4.00   14.40
  -1   5  -6  778.22    9.60
  -2 -19  10  358.46   20.50
  -2 -20   9   16.30   14.30
  -2   5  -2   60.19    4.70
  -3  -1   7   29.30    2.70
   3  -8  -4   30.60    7.20
   3  -9  -4  654.03   17.00
   3 -10  -4   46.90    9.30
   3 -11  -4  550.74   18.10
   3  -8  -5   62.29    8.70
   3  -9  -5 1189.68   22.50
   3 -10  -5    1.90    9.10
   3 -11  -5    6.00   10.00
   3  -7  -6 2273.67   27.50
   3  -8  -6    4.70    7.70
   3  -9  -6   49.70    9.60
   3 -10  -6   -3.40    9.40
   3  -7  -7 1881.81   25.90
   3  -9  -7    5.40    9.20
   3 -10  -7  456.95   18.00
   2 -12   2   78.69    9.60
   2 -14   1   72.79   11.40
   2 -15   1    2.10   11.00
   2 -15   0   51.19   12.00
   2 -16   0  100.49   14.30
   2  -5  -1  242.88    7.60
   2 -16  -1  101.09   15.60
   2  -4  -2  926.71   12.70
   2 -16  -2   -6.50   13.90
   2 -16  -3   12.90   15.00
   2 -16  -4    0.90   15.30
   2  -2  -5 1963.20   16.50
   2 -15  -6   57.69   16.50
   2 -14  -7  198.68   17.90
   2  -2 -10    7.90    4.50
   2  -9 -11    6.30   11.40
   2 -10 -11   38.30   14.80
   1 -12   5  169.28   10.50
   1 -13   5  355.26   14.20
   1 -14   5  312.67   14.40
   1 -16   4   22.80   12.10
   1 -18   3   -0.20   13.50
   1  -5   2  174.38    5.90
   1 -18   2   22.80   15.20
   0 -11   7  424.36   12.50
   0 -16   7   88.29   12.50
   0  -8   6  479.75   10.40
   0 -18   6  348.37   19.60
   0 -19   5   -2.20   13.80
  -1 -17   9   10.90   11.40
  -1 -19   8   31.10   14.70
  -2 -13  11   11.90    7.00
  -2 -14  11   99.19    9.60
  -2 -15  11    2.70    8.70
  -2 -16  11    6.90   10.20
  -2 -20  10  141.69   18.80
  -5   0   9   14.60    4.70
   3 -11  -2 1117.09   22.60
   3  -8  -3   36.00    6.90
   3  -9  -3   12.60    7.50
   3 -10  -3    5.40    7.70
   3 -11  -3 1560.84   27.00
   3 -12  -3  929.21   22.90
   3 -12  -4   27.80   11.00
   3  -7  -5  134.39    8.90
   3 -12  -5    3.50   10.70
   3 -11  -6    2.60    9.90
   3 -12  -6   11.80   11.60
   3  -6  -7 1977.20   24.90
   3 -11  -7    2.20   10.90
   3  -6  -8 1040.20   19.10
   3  -7  -8  669.13   16.90
   3  -8  -8   52.79    9.60
   3  -9  -8   22.50    9.90
   3 -10  -8   -1.20   10.10
   3  -7  -9  376.36   15.10
   3  -8  -9  873.11   21.20
   2 -10   2 2217.88   26.90
   2 -13   2   56.49    8.20
   2 -14   2   69.59   11.50
   2 -15   2   53.69   11.40
   2 -16   1   76.59   14.00
   2 -17   0  950.20   27.50
   2 -17  -1  532.95   23.40
   2 -17  -2   -1.20   15.00
   2  -3  -3 1143.99   13.00
   2 -14  -8  302.27   20.20
   2 -13  -9  221.78   18.20
   2 -12 -10    1.20   14.20
   2 -11 -11   89.09   16.00
   1 -11   5  690.03   15.90
   1 -15   5  290.47   15.30
   1 -16   5    0.10   10.80
   1 -17   4    9.30   11.90
   1 -18   4  220.18   17.30
   0 -17   7  164.58   14.80
   0 -18   7   57.59   15.20
   0 -19   6   79.69   15.90
  -1 -18   9  297.17   17.50
  -1 -20   8   74.79   16.60
  -2 -12  11  347.77   11.80
  -2   3   1  293.97    6.60
  -3   3   3   51.29    4.70
   3  -9  -2   76.79    8.40
   3 -10  -2  160.78    9.30
   3 -12  -2 1619.84   28.10
   3 -14  -2  219.68   15.00
   3  -7  -3  111.89    7.80
   3 -13  -3  122.49   11.00
   3 -14  -3    2.70   12.20
   3 -14  -4  270.17   17.50
   3  -6  -5    8.30    5.80
   3 -13  -5   10.60    8.80
   3 -14  -5  277.77   18.40
   3 -13  -6   31.70   13.10
   3  -5  -7  647.64   14.10
   3 -12  -7   11.10   11.20
   3 -13  -7  103.69   14.70
   3 -12  -8    5.30   12.00
   3  -6  -9  116.39    9.40
   3  -9  -9  145.59   12.80
   3 -10  -9  121.79   13.60
   3  -7 -10 1142.49   23.10
   3  -8 -10 1475.65   27.20
   2 -12   3  257.47   12.10
   2 -14   3   65.89   10.70
   2  -9   2 1103.29   18.30
   2 -16   2   -3.10   11.80
   2 -17   1  395.16   20.30
   2  -1  -7 1639.74   14.60
   2  -1  -8  795.92   10.90
   2  -1  -9  195.88    6.60
   2 -13 -10    6.10   16.20
   1 -10   5  319.17   10.90
   1 -17   5   45.60   12.90
   1  -6   3 1562.24   16.20
   1 -19   3   88.49   16.30
   0 -14   8  550.44   16.40
   0 -15   8  832.92   20.70
   0 -19   7   20.30   13.50
   0 -20   6   19.80   16.30
  -1 -19   9  320.97   19.10
  -2   6  -5  362.66    8.70
  -3   2   4  144.59    5.50
   3  -8  -2  548.35   14.00
   3 -15  -2   47.30   13.70
   3 -15  -3  499.75   21.30
   3  -6  -4   17.10    5.60
   3 -15  -4  783.12   25.90
   3 -15  -5  176.38   17.90
   3 -14  -6   93.79   15.90
   3 -14  -7  188.28   17.90
   3 -13  -8  560.34   22.90
   3  -5  -9   20.10    6.70
   3 -11  -9   10.80   12.30
   3 -12  -9    7.90   13.50
   3  -6 -10   -3.00    7.30
   3 -10 -10   90.99   13.30
   2 -15   3   -3.20   10.50
   2 -16   3    2.40   11.80
   2 -18   1  160.68   17.50
   2 -18   0  216.18   18.50
   1 -13   6    5.40    7.90
   1 -14   6  505.25   16.80
   1 -15   6 1012.00   23.20
   1 -16   6    0.50   10.40
   1 -18   5  311.67   19.30
   1 -19   4   -0.10   14.10
   0 -12   8   94.59    9.40
   0 -17   8    0.80   11.30
   0 -18   8  120.49   15.80
   0 -20   7   56.29   15.10
   0  -7   6 1020.90   13.20
  -1 -13  10  122.69   10.20
  -1 -14  10   37.00    8.60
  -1 -16  10   17.00   10.00
  -1 -17  10   12.70   11.20
  -1 -18  10  538.35   20.90
  -1 -20   9  343.07   20.70
  -1   5 -10 1215.88   10.50
  -3   1   5 1345.87   12.70
  -5  -3  11    6.50    3.30
   3 -10   0 2616.34   30.30
   3 -11   0  953.80   20.30
   3 -12   0   13.90    8.70
   3 -13   0   -3.00    9.00
   3 -14   0   -2.10   10.20
   3 -15   0    9.70   11.60
   3  -7  -2    5.30    5.60
   3 -16  -2    7.60   13.50
   3 -16  -3   54.79   15.40
   3 -16  -4  158.48   18.30
   3 -16  -5    7.80   15.90
   3 -15  -6    5.00   14.00
   3 -15  -7   35.10   16.80
   3 -14  -8  577.94   24.20
   3  -4  -9    2.10    6.70
   3 -13  -9  320.97   20.20
   3 -11 -10   20.80   13.20
   3 -12 -10   20.10   15.50
   3  -6 -11   35.40   10.00
   3  -7 -11  379.36   15.30
   3  -8 -11  458.25   17.50
   3  -9 -11   62.69   12.20
   3 -10 -11    2.10   14.00
   2 -13   4  828.02   19.50
   2 -14   4   22.60    9.90
   2 -15   4  250.37   14.50
   2 -17   3    2.50   12.70
   2 -18   2   48.70   15.70
   2  -5   0 2689.03   21.50
   2  -4  -1 5491.15   28.80
   2  -1  -6   64.59    4.10
   2  -1 -11   20.70    5.40
   1 -12   6   44.30    8.10
   1 -17   6    3.70   11.80
   1 -18   6  292.77   17.60
   1  -7   4 2006.50   19.50
   0 -19   8  123.49   16.10
  -1 -19  10  561.24   21.90
  -1   4  -4  611.84    7.90
  -2   5  -3 1364.76   14.80
  -2   6  -6  691.33   11.20
   3 -12   1   22.90    8.50
   3 -13   1   10.20    9.40
   3 -14   1   38.30   11.30
   3 -15   1   53.59   12.10
   3  -9   0  330.07   11.70
   3 -16   0    6.50   12.80
   3 -17  -2  197.58   18.70
   3 -17  -3    5.20   16.30
   3 -14  -9  142.59   18.30
   3  -4 -10   -4.10    5.90
   3 -13 -10   47.80   14.80
   3  -5 -11  314.57   12.20
   2 -12   4   87.29    9.40
   2 -16   4   27.10   12.00
   2 -17   4   53.39   13.40
   2  -9   3  748.43   15.00
   2 -18   3  203.88   17.40
   2  -6   1  199.58    7.40
   2  -3  -2   69.79    4.20
   1 -11   6    7.40    6.50
   1 -19   6  268.37   18.90
   1  -3   1    5.00    2.20
   1   0  -3  708.23    5.60
   0 -16   9   52.69   12.00
   0 -11   8  108.29    7.80
   0 -20   8  339.47   20.70
  -1 -20  10  419.16   21.50
  -3  -7  11 1881.11   11.60
   4 -12  -3  915.51   22.40
   4 -10  -4   64.59    9.90
   4 -11  -4  707.23   19.60
   4  -9  -5  279.77   12.90
   4 -10  -5   50.59   10.00
   4 -11  -5    8.50   10.00
   4 -12  -5   -3.20   10.50
   4 -13  -5   83.89   13.50
   4  -9  -6  466.65   15.70
   4 -10  -6  217.98   13.40
   4 -11  -6  379.36   16.70
   4 -12  -6  112.89   13.60
   4 -13  -6   33.30   12.90
   4  -8  -7  122.89   11.40
   4  -9  -7  132.79   11.50
   4 -10  -7   11.50   10.00
   4 -11  -7  124.49   13.00
   4 -12  -7   20.50   12.00
   4  -9  -8   73.89   10.60
   4 -10  -8   39.40   10.80
   4 -11  -8   16.30   11.40
   3 -10   1 2027.70   26.20
   3 -11   1 2718.03   31.80
   3 -16   1    4.30   12.30
   3 -17   1   45.90   14.10
   3 -17   0  284.67   18.40
   3 -18   0  174.28   17.40
   3  -4  -5 1016.30   14.80
   3  -4 -11   96.39    9.10
   3 -12 -11   27.70   15.60
   2 -15   5 1059.39   24.50
   2 -11   4    8.40    7.10
   2 -18   4  722.83   24.80
   2 -19   3    8.20   14.50
   1 -13   7    0.10    8.40
   1 -14   7  978.90   21.20
   1 -15   7 1529.35   27.00
   1 -17   7    2.50   11.40
   1 -18   7   -2.10   12.70
   1 -10   6   46.80    6.60
   1 -20   6   17.10   15.80
   1  -8   5  889.51   14.00
   1  -4   2  371.36    6.80
   1   1  -5  461.05    3.90
   0 -14   9   37.20    8.70
   0 -15   9  170.48   12.10
   0 -17   9   -3.80   10.90
   0 -18   9  284.57   16.90
   0 -19   9  326.67   19.70
  -1   1   1 4245.48   14.10
  -2   1   3   39.20    2.50
  -2   6  -7  128.39    6.10
   4 -12  -2  272.67   14.20
   4 -13  -2  220.58   14.30
   4 -14  -2  211.88   14.90
   4 -10  -3   58.59    9.10
   4 -13  -3  728.63   21.50
   4 -14  -3  321.97   17.60
   4 -15  -3   58.89   14.10
   4  -9  -4    5.10    7.60
   4 -14  -4   -4.30   11.90
   4 -15  -4  645.74   23.60
   4  -8  -5  235.78   11.40
   4 -14  -5  134.39   15.10
   4 -15  -5  584.14   23.60
   4 -14  -6  180.58   17.30
   4 -15  -6  273.27   18.90
   4  -7  -7 1263.37   21.50
   4 -13  -7    5.10   12.40
   4 -14  -7  247.18   18.60
   4  -8  -8  102.79   10.20
   4 -12  -8   75.79   14.10
   4 -13  -8   67.39   15.00
   4  -8  -9    9.70    8.60
   4  -9  -9   24.70   10.10
   4 -10  -9   21.50   10.80
   4 -11  -9    1.50   11.70
   4 -12  -9   75.09   13.70
   3 -12   2  138.09   10.80
   3 -16   2    1.30   11.80
   3 -17   2   11.20   13.20
   3 -18   1   82.59   16.10
   3  -8   0  112.19    7.80
   3  -3  -7  463.45   10.20
   3  -3  -8   42.90    5.40
   3  -5 -12  409.76   13.80
   2 -13   5   21.40    8.60
   2 -16   5  109.39   12.50
   2 -17   5    6.50   12.00
   2 -18   5  297.57   18.70
   2 -10   4   17.30    6.40
   2 -19   4  402.96   21.20
   2  -1  -5  920.21    9.90
   1 -12   7   59.29    9.00
   1 -19   7    9.40   14.20
   1  -5   3  285.57    6.70
   1  -2   0   -0.20    1.60
   0 -13   9   17.10    7.30
   0 -20   9  612.44   23.90
   0  -8   7  610.64   11.00
  -1 -15  11    5.60    8.50
  -2   6  -8   55.69    5.10
  -4   2   5  110.49    5.90
   4 -12  -1   -3.10    8.80
   4 -13  -1    3.80    9.70
   4 -14  -1   29.80   11.30
   4 -15  -1    2.60   11.80
   4 -10  -2   76.49    9.10
   4 -11  -2  103.49   10.40
   4 -15  -2   21.20   12.10
   4 -16  -2   39.50   14.30
   4  -9  -3  327.17   12.60
   4  -8  -4  760.62   16.90
   4 -16  -4  247.08   19.60
   4  -7  -5  471.65   13.50
   4 -16  -5  162.78   18.50
   4  -7  -6 1310.17   21.30
   4 -15  -7    4.50   15.20
   4 -14  -8  252.37   19.30
   4  -7  -9  302.57   12.90
   4  -7 -10  178.18   12.50
   4  -8 -10  733.33   19.30
   4  -9 -10  315.47   15.60
   4 -10 -10  304.47   16.60
   4 -11 -10   -1.20   11.90
   4 -12 -10   59.69   13.80
   3 -14   3   50.59   10.80
   3 -15   3   16.90   10.80
   3 -16   3    5.40   11.70
   3 -11   2  937.41   19.30
   3 -18   2  248.18   19.10
   3  -4  -4 1173.88   15.30
   3  -3  -6 2000.10   19.20
   3  -4 -12  154.88    9.40
   2 -19   5  416.86   21.50
   2   0  -9  201.48    5.60
   1 -16   8  235.48   15.20
   1 -17   8   13.70   13.20
   1 -20   7  153.18   17.00
   1  -6   4  709.03   11.00
   0 -12   9  378.26   12.90
  -2   5  -4  193.38    6.20
  -2   6  -9   72.09    5.30
  -3   3   2 2024.00   17.70
  -5  -2  10   -0.40    3.30
   4 -13   0    2.00    9.40
   4 -14   0  146.79   13.10
   4 -15   0  101.59   13.40
   4 -16   0   21.30   12.20
   4 -11  -1  277.57   13.00
   4 -16  -1   84.99   15.00
   4 -17  -1   36.60   14.80
   4  -9  -2   59.99    8.00
   4 -17  -2   71.19   16.20
   4  -8  -3  809.72   16.90
   4 -17  -3   40.60   15.70
   4  -7  -4   83.39    7.50
   4  -6  -6    6.20    6.20
   4  -6  -7  378.46   12.30
   4  -6  -8  974.10   18.40
   4  -6  -9  244.48   11.20
   4 -14  -9  338.77   21.50
   4  -6 -10   75.69    9.80
   4 -13 -10  118.59   17.20
   4  -7 -11  607.14   18.40
   4  -8 -11  921.21   21.90
   4  -9 -11  430.96   17.80
   4 -10 -11  161.28   14.60
   4 -11 -11   30.30   13.50
   3 -12   3   20.40    8.10
   3 -13   3  765.52   19.50
   3 -17   3   -0.10   11.60
   3 -18   3  576.54   23.30
   3 -10   2  358.76   12.30
   3 -19   2    3.00   15.20
   2 -14   6  316.47   15.00
   2 -15   6 1667.23   28.60
   2 -16   6  641.14   20.20
   2 -17   6  132.79   14.10
   2 -18   6    5.80   13.10
   2 -11   5   -0.10    6.50
   2 -20   5  116.49   18.00
   2   0  -8  925.01    9.80
   2   0 -10  433.76    7.70
   1 -15   8  612.74   18.20
   1 -18   8  167.28   15.60
   1 -19   8  115.99   15.30
   1 -20   8  323.87   21.20
   1 -11   7   15.60    6.30
   0 -15  10  108.79   11.90
   0 -16  10    6.30    9.50
   0 -17  10   85.19   12.30
   0 -18  10   51.59   12.50
   0 -19  10  264.77   17.50
   0  -6   6  301.07    6.80
  -1   4  -5    4.50    2.50
  -6  -2  11   84.19    6.20
   4 -15   1  601.64   20.20
   4 -12   0    2.80    8.60
   4 -17   0    9.40   14.10
   4 -18   0   88.39   15.60
   4 -10  -1  965.20   19.70
   4  -6  -5  199.98    9.30
   4  -5  -8   82.09    8.40
   4  -6 -11    7.10    9.10
   4 -12 -11   27.20   14.10
   4 -13 -11   -6.20   16.10
   3 -14   4   60.89   10.30
   3 -15   4  679.43   20.40
   3 -16   4  230.68   15.60
   3 -17   4  110.99   14.40
   3 -18   4  257.77   17.60
   3 -19   3  480.05   22.60
   3  -8   1  478.25   12.30
   3  -5  -2 1264.37   16.20
   3  -3  -5 1696.03   17.10
   3  -2  -9   -2.30    4.80
   3  -3 -12   19.10    7.00
   2 -13   6   21.30    8.20
   2 -19   6  161.98   16.20
   2 -20   6   80.39   16.50
   2  -6   2  152.08    6.50
   2  -5   1 2004.60   17.90
   2  -4   0 2436.66   18.60
   2   0 -11 1125.09   12.20
   1 -13   8   37.70    9.20
   1   2  -9  810.42    4.80
   1   2 -10    8.40    1.70
   0  -9   8  345.37    9.50
  -1 -10  10  254.97    8.80
  -1  -8   9   19.00    4.30
  -2   4  -2  769.12   10.30
  -5  -1   9  929.91   12.00
   5 -12  -4  915.21   22.90
   5 -13  -4  706.03   21.90
   5 -14  -4  371.56   19.00
   5 -15  -4   61.49   13.90
   5 -11  -5  168.98   13.00
   5 -12  -5  164.58   13.70
   5 -13  -5  418.96   18.90
   5 -14  -5   78.89   14.60
   5 -15  -5  336.37   20.10
   5 -10  -6  172.88   12.50
   5 -11  -6  181.98   13.50
   5 -12  -6  101.99   13.30
   5 -13  -6   69.99   13.60
   5 -14  -6   20.90   13.70
   5 -15  -6  446.96   21.40
   5 -10  -7  355.86   15.60
   5 -11  -7  679.83   20.70
   5 -12  -7  323.17   17.50
   5 -13  -7    4.00   13.00
   5 -10  -8    1.10    9.90
   5 -11  -8  190.78   14.70
   5 -12  -8   12.70   12.50
   5 -13  -8    1.50   13.40
   4 -13   1  178.18   12.70
   4 -14   1   41.90    8.60
   4 -16   1    3.30    8.70
   4 -17   1   15.80   13.40
   4 -18   1  155.68   17.40
   4  -9  -1   12.10    6.80
   4  -8  -2    0.00    6.10
   4  -5  -7  170.48    8.70
   4  -5  -9   34.00    6.90
   4  -5 -10   37.30    7.50
   4  -7 -12  126.59   11.80
   3 -13   4   46.20    9.40
   3 -19   4  678.73   25.30
   3 -11   3  218.08   10.80
   3  -9   2  520.15   13.30
   3  -4  -3  990.00   13.70
   3  -2  -8  515.15    9.90
   3  -2 -10    9.40    4.30
   3  -2 -11    3.10    5.30
   2 -16   7  403.46   17.60
   2 -18   7   21.90   12.60
   2 -10   5    8.30    6.00
   2  -7   3 2656.63   23.20
   2  -3  -1  300.97    6.50
   1 -17   9   29.10   13.00
   1 -18   9   33.70   12.20
   1 -19   9   92.39   15.70
   1  -7   5  834.52   12.40
  -2  -9  11  980.70   12.20
  -3   2   3  971.30   11.50
  -3   4   0  181.28    6.50
  -5   0   8 2208.68   19.30
   5 -14  -2   95.79   13.10
   5 -15  -2   26.80   12.50
   5 -15  -3    9.10   12.70
   5 -16  -3  173.98   17.30
   5 -17  -3    7.60   14.40
   5 -11  -4  609.04   18.60
   5 -16  -4  171.08   17.90
   5 -10  -5    3.70    9.00
   5 -16  -5  172.58   18.50
   5  -9  -6   73.69    9.90
   5  -9  -7   63.39   10.20
   5 -15  -7  177.88   18.40
   5 -14  -8  219.18   18.50
   5  -9  -9    5.00    9.40
   5 -10  -9   15.00   10.70
   5 -11  -9    9.40   11.60
   5 -12  -9  136.69   15.50
   5 -13  -9   -3.40   13.80
   5 -14  -9   18.20   14.10
   5 -10 -10  192.58   15.50
   5 -12 -10  137.89   16.80
   4 -14   2  324.47   15.50
   4 -15   2  295.17   16.00
   4 -16   2   16.00   12.10
   4 -17   2    8.40   13.30
   4 -18   2  381.36   21.00
   4 -12   1    7.40    6.50
   4 -10   0  683.13   16.60
   4  -6  -4  105.39    7.50
   4  -5  -6   60.59    6.70
   4  -6 -12   99.09   10.00
   3 -15   5 1398.16   26.60
   3 -16   5  428.96   17.90
   3 -17   5  197.48   15.70
   3 -18   5   10.60   13.50
   3 -19   5  253.07   18.00
   3 -12   4  465.95   14.80
   3 -10   3   21.00    6.70
   3  -2  -7   10.60    3.70
   2 -15   7  475.75   16.80
   2 -19   7   -7.40   12.60
   2 -20   7  116.89   17.20
   2 -12   6   96.89    9.00
   1 -15   9   19.50   10.20
   1 -16   9   35.30   10.30
   1 -20   9  143.09   16.90
   1 -21   9  345.17   21.40
   1 -12   8   23.50    6.90
   1  -1  -1 4395.16   15.20
   5 -14  -1   68.59   12.10
   5 -15  -1   65.99   13.20
   5 -16  -1   50.99   13.60
   5 -17  -1   11.50   13.10
   5 -12  -2    5.20    9.30
   5 -13  -2   16.70    7.70
   5 -16  -2  278.87   15.70
   5 -17  -2   16.70   14.40
   5 -11  -3  297.17   14.00
   5  -9  -5  101.79   10.10
   5  -8  -6  913.61   19.20
   5  -8  -7  394.56   14.30
   5  -8  -8  258.77   12.90
   5  -8  -9    7.80    8.40
   5  -8 -10   30.40   10.70
   5  -9 -10   21.00   10.40
   5 -13 -10    9.70   14.40
   5 -10 -11  358.06   18.10
   5 -11 -11   10.00   12.60
   5 -12 -11   83.59   16.80
   4 -16   3   50.19   11.80
   4 -17   3  204.38   15.90
   4 -13   2  517.15   17.10
   4 -19   2  271.37   20.60
   4 -11   1 1552.04   24.50
   4  -9   0   95.29    8.00
   4  -8  -1  131.69    8.50
   4  -4  -9  267.97    9.70
   4  -4 -10   10.20    7.10
   4  -5 -12   42.00    9.10
   3 -14   5  141.09   11.90
   3 -20   5   37.60   16.70
   3  -3  -4  273.07    7.40
   2 -14   7    6.50    8.70
   2 -11   6  151.68    9.70
   2  -1  -4  497.65    6.90
   1 -14   9 1078.79   21.40
   1  -8   6 1084.89   14.80
   0  -7   7  888.81   11.40
  -1   0   2  920.21    5.10
   5 -15   0  929.31   24.70
   5 -16   0   18.30   13.20
   5 -17   0    9.60   13.90
   5 -12  -1   13.40    9.20
   5 -13  -1    0.30    9.30
   5 -18  -1   29.60   13.80
   5 -11  -2  193.98   12.20
   5 -10  -3    7.00    5.80
   5  -9  -4  264.57   12.10
   5  -8  -5  820.72   18.00
   5  -7  -7 1102.09   20.20
   5  -7  -8 1237.28   21.70
   5  -7  -9 1112.29   21.10
   5  -8 -11  608.64   19.40
   5 -13 -11    2.20   15.50
   4 -14   3   48.60   10.70
   4 -15   3  107.09   12.70
   4 -18   3   84.99   14.90
   4 -19   3  632.74   25.00
   4 -12   2   68.19    9.50
   4 -10   1  504.75   14.30
   4  -6  -3  235.08    9.20
   4  -4 -11   90.59    7.80
   3 -16   6  464.65   18.80
   3 -17   6  226.38   15.70
   3 -18   6   35.10   13.60
   3 -19   6  111.79   15.90
   3 -13   5  132.09   10.70
   3 -11   4   27.30    7.50
   3  -8   2  181.18    8.40
   3  -4  -2  964.80   13.10
   3  -2  -6  601.94    9.90
   2 -16   8    7.00   11.20
   2 -17   8    2.00   11.00
   2 -18   8   65.89   13.30
   2 -19   8    9.90   13.30
   2 -20   8   15.90   14.50
   2 -13   7   72.79    9.00
   2  -2  -2  763.62    9.00
   1 -18  10   17.10   13.30
   1 -19  10   -1.20   12.90
   0 -12  10 1173.18   18.70
  -1   2  -1 2480.65   12.10
  -1   3  -3    3.50    1.70
  -1   4  -6 2194.38   13.80
  -3   1   4   91.99    4.00
   6 -14  -5  517.55   20.80
   6 -13  -6  212.58   15.40
   6 -15  -6   80.29   15.10
   6 -13  -7   10.10   12.20
   6 -14  -7    1.30   12.80
   5 -16   1  217.38   15.90
   5 -17   1   15.00   12.60
   5 -13   0   62.29   11.00
   5 -14   0  307.07   14.20
   5 -18   0   76.09   15.50
   5 -11  -1  827.32   19.60
   5 -10  -2  234.58   11.90
   5  -9  -3  338.47   12.90
   5  -8  -4  632.14   15.80
   5  -7  -6  456.55   13.70
   5  -7 -10  117.09   10.40
   5  -7 -11  148.99   12.40
   5  -8 -12  550.54   18.90
   5  -9 -12  435.96   18.30
   4 -16   4  308.77   16.70
   4 -17   4  440.66   19.60
   4 -18   4   13.60   13.90
   4 -19   4  323.47   20.30
   4 -13   3  220.18   12.90
   4 -11   2  773.32   17.80
   4  -4 -12  129.39    9.70
   3 -15   6  587.24   18.50
   3 -20   6   18.20   14.20
   3 -12   5  476.55   15.20
   3  -9   3   96.69    7.60
   2 -15   8    9.10    9.20
   2   0  -6    4.30    2.20
   1 -16  10   44.70   11.60
   1 -17  10   26.00   10.80
   1 -13   9  841.42   17.50
   1 -11   8   93.49    7.50
  -2   5  -6 1301.87   13.80
  -3   3   1   15.40    3.50
  -4   2   4  808.72   11.90
   6 -14  -3   51.09   12.00
   6 -15  -3   -0.50   12.90
   6 -16  -3  461.55   21.70
   6 -13  -4  147.59   14.10
   6 -14  -4  375.76   18.70
   6 -15  -4   15.70   13.80
   6 -16  -4  201.98   18.40
   6 -12  -5  278.87   15.80
   6 -13  -5  500.45   19.40
   6 -15  -5   12.80   13.50
   6 -16  -5   45.40   16.50
   6 -11  -6   36.20   10.70
   6 -12  -6    5.70   10.50
   6 -11  -7  497.05   18.60
   6 -12  -7  615.34   20.60
   6 -15  -7  134.19   16.60
   6 -12  -8  431.26   19.40
   6 -13  -8   -1.80   12.30
   6 -11  -9  323.97   17.00
   6 -12  -9    8.30   13.10
   6 -13  -9   -2.90   13.60
   6 -14  -9   28.60   15.10
   5 -14   1  269.77   15.30
   5 -15   1  815.12   23.00
   5 -18   1  177.98   17.10
   5 -12   0   83.59   10.40
   5  -7  -5  393.86   12.60
   5  -6  -8  131.19    9.10
   5  -6  -9   10.10    7.10
   5  -6 -10  250.57   11.50
   5  -7 -12  392.56   16.10
   4 -15   4  728.13   20.90
   4 -12   3  512.15   15.90
   4  -9   1    1.60    6.00
   4  -8   0  200.08    9.30
   4  -7  -1 1070.79   17.20
   3 -18   7   38.80   12.10
   3 -19   7   -4.00   13.40
   3 -20   7   23.80   16.30
   3 -14   6   63.09   10.00
   3 -10   4  124.39    8.50
   3  -1 -10  398.36    8.60
   2 -19   9   21.10   14.10
   2 -20   9   -0.70   15.20
   2 -14   8 1103.19   22.10
   2 -12   7  182.08   10.00
   2 -10   6    7.70    5.70
   2  -6   3  629.44   10.80
   2  -5   2   59.99    4.20
   1  -5   4 1371.56   12.90
   1  -4   3 1108.69   10.70
   0 -14  11  758.52   17.10
   0  -8   8  152.68    6.30
  -2   4  -3 1595.54   14.20
  -3   0   5 1665.63   12.40
   6 -14  -2   24.10   11.70
   6 -15  -2   65.19   13.60
   6 -16  -2  155.88   16.30
   6 -17  -2   84.29   15.80
   6 -13  -3  150.98   13.60
   6 -17  -3  132.89   16.30
   6 -12  -4   81.09   11.40
   6 -11  -5  277.47   14.80
   6 -10  -6    2.40    9.40
   6 -10  -7  210.48   13.50
   6 -10  -8   24.10   10.40
   6 -10 -10   43.90   11.80
   6 -11 -10   35.20   12.80
   6 -12 -10  137.19   15.70
   6 -13 -10   47.00   15.00
   6 -12 -11  189.98   18.30
   5 -15   2  126.69   13.20
   5 -16   2   55.99   13.20
   5 -17   2  119.99   15.70
   5 -18   2   53.09   15.60
   5 -13   1  137.79   12.10
   5 -11   0  838.42   19.20
   5  -9  -2  114.89    7.80
   5  -8  -3   31.00    7.10
   5  -7  -4   42.50    6.80
   5  -6  -6   15.40    6.40
   5  -6 -11   46.30    8.60
   4 -17   5  155.98   15.00
   4 -18   5  120.49   15.20
   4 -19   5  170.58   17.60
   4 -14   4  187.88   12.60
   4 -10   2  101.79    8.60
   3 -16   7   48.40   11.00
   3 -17   7   22.90   11.70
   3 -13   6   17.80    8.00
   3 -11   5  115.49    9.50
   3  -6   1    6.80    4.40
   3  -3  -3   52.69    4.20
   3  -2  -5  757.22   10.50
   3  -1  -8 2446.36   18.20
   3  -1 -11    1.20    4.30
   2 -17   9    2.10   10.60
   2 -18   9    5.60   11.60
   2 -21   9  125.99   17.90
   2  -7   4  621.84   11.40
   2  -4   1   80.29    3.80
   1 -15  10  309.37   13.60
   1 -12   9  805.42   16.50
   1  -6   5  449.26    8.30
   1  -3   2 1238.28   10.20
  -2   3  -1   18.00    2.10
  -3   4  -1 1250.87   14.20
   6 -15  -1  826.02   24.10
   6 -16  -1  123.89   15.20
   6 -17  -1   -3.40   13.60
   6 -13  -2   13.90   10.40
   6 -12  -3   38.60    8.20
   6 -10  -5   32.20    9.80
   6  -9  -6  213.98   12.40
   6  -9  -7   60.09   10.10
   6  -9  -8   75.09   10.20
   6  -9  -9   -3.10    9.20
   6  -9 -10    5.70    9.80
   6 -10 -11  258.97   15.90
   6 -11 -11   19.30   12.70
   6 -13 -11   68.49   16.50
   5 -17   3  487.75   20.80
   5 -18   3  122.69   16.30
   5 -19   3  251.97   19.70
   5 -14   2   90.59   11.90
   5 -12   1  373.26   14.80
   5  -5  -9   14.10    6.50
   5  -5 -10  106.99    9.60
   5  -6 -12    6.70    8.10
   4 -15   5  436.06   17.00
   4 -16   5  395.56   17.00
   4 -13   4   41.00    9.60
   4 -11   3  615.74   16.00
   4  -3 -12    5.10    6.70
   3 -15   7    7.00    9.40
   3  -5   0 3832.82   26.10
   3  -1 -12    7.30    5.10
   2 -16   9   44.60   10.70
   2 -13   8  330.97   12.50
   2 -11   7   13.70    6.20
   2  -3   0   11.00    2.80
   1 -14  10 1617.84   24.60
   0 -13  11 1297.17   20.30
  -4   1   5  586.34    9.60
   6 -16   0  439.16   20.20
   6 -18   0  119.69   17.30
   6 -13  -1   36.80   10.60
   6 -12  -2  110.49   11.60
   6 -11  -3   26.50    7.30
   6 -10  -4   42.40    9.30
   6  -9  -5  509.05   15.80
   6  -8  -7 1046.40   21.00
   6  -8  -8  534.35   16.30
   6  -8  -9   88.49   10.40
   6  -8 -10    9.90    9.00
   6  -9 -11   41.00   11.20
   6 -10 -12  505.75   20.20
   5 -15   3  175.88   13.90
   5 -16   3   71.79   12.30
   5 -13   2   23.10    9.60
   5 -11   1 1168.58   21.70
   5 -10   0   17.20    7.50
   5  -9  -1  179.38    9.90
   5  -8  -2  145.19    9.10
   5  -7  -3 1457.05   21.00
   5  -6  -5   -0.60    5.80
   5  -5  -7   27.50    6.30
   5  -5  -8  161.98    8.90
   5  -5 -11   97.79    8.60
   4 -17   6   81.59   14.40
   4 -18   6   38.00   13.50
   4 -19   6   33.70   14.20
   4 -20   6   77.49   16.50
   4 -14   5    2.70    9.10
   4  -8   1  165.28    8.50
   4  -7   0   17.00    5.60
   4  -4  -4  692.73   12.20
   3 -18   8   71.89   13.30
   3 -19   8   -3.50   12.90
   3 -20   8   24.30   14.60
   3 -14   7  336.27   14.70
   3 -12   6  241.68   11.30
   3  -9   4   -2.90    5.50
   3  -1  -7  715.23    9.90
   2 -15   9  483.85   16.10
   1  -7   6 1325.47   14.60
   0  -9   9   83.29    5.90
  -3  -1   6  694.63    7.30
  -4  -4  10    2.90    2.00
   7 -15  -4   14.80   13.60
   7 -16  -4  328.37   20.20
   7 -13  -5   25.20   11.80
   7 -14  -5  234.88   17.00
   7 -15  -5    1.90   14.00
   7 -13  -6   39.90   12.90
   7 -14  -6  316.27   19.00
   7 -15  -6   11.10   13.60
   7 -12  -7  273.07   15.70
   7 -13  -7   20.40   13.30
   7 -14  -7   94.69   15.70
   7 -15  -7   -1.20   13.70
   7 -12  -8  809.32   23.80
   7 -13  -8   24.70   13.30
   7 -14  -8   35.70   14.90
   7 -13  -9    4.00   13.60
   7 -14  -9   81.39   16.30
   6 -17   1    6.20   13.70
   6 -18   1   24.40   14.80
   6 -14   0  234.48   14.90
   6 -12  -1   37.00    9.80
   6 -11  -2  180.68   12.10
   6 -10  -3   48.20    9.20
   6  -9  -4  701.53   17.60
   6  -8  -6 1578.34   24.70
   6  -7  -9  538.05   16.30
   6  -8 -11   26.00    9.80
   6  -9 -12  222.18   14.80
   5 -17   4  224.08   16.70
   5 -18   4  216.38   17.60
   5 -19   4  174.28   17.90
   5 -14   3   12.00    9.90
   5 -12   2  689.93   18.20
   5  -6  -4  240.08    9.40
   5  -5  -6  141.19    8.60
   5  -5 -12   79.29    8.70
   4 -16   6  109.19   12.70
   4 -10   3    2.90    6.60
   4  -9   2   26.60    5.00
   4  -3  -6 1362.96   16.20
   3 -16   8    4.20   11.10
   3 -17   8    4.00   10.90
   3 -10   5    4.90    6.00
   2 -18  10    0.60   11.40
   2  -1  -3   37.30    2.50
  -1  -7   9   71.09    3.90
  -2   4  -4 1801.02   15.00
  -3  -2   7  181.18    3.60
  -3   2   2  528.95    8.40
  -5  -4  11   62.69    3.60
   7 -16  -2  115.79   15.00
   7 -17  -2    1.60   14.10
   7 -14  -3    6.20   11.90
   7 -15  -3   21.90   13.60
   7 -16  -3  104.39   15.20
   7 -13  -4  177.78   14.60
   7 -14  -4   11.10   11.90
   7 -12  -5   35.90   11.20
   7 -11  -6   69.79   11.10
   7 -12  -6    0.90   10.30
   7 -11  -7   61.39   11.60
   7 -11  -8  419.06   18.00
   7 -11  -9  536.65   20.10
   7 -12  -9  524.35   20.60
   7 -11 -10  232.18   17.10
   7 -12 -10    2.00   12.70
   7 -13 -10   19.10   14.40
   7 -13 -11   87.79   17.90
   6 -17   2  220.38   16.30
   6 -15   1  338.77   17.30
   6 -13   0    9.40    9.90
   6  -7  -7  611.64   15.90
   6  -7 -10  272.57   12.80
   6  -7 -11    8.50    8.60
   5 -15   4  583.94   18.90
   5 -16   4  109.99   12.70
   5 -13   3   96.09   10.90
   5  -9   0  445.66   13.30
   5  -8  -1    0.80    6.00
   5  -4  -9   16.50    6.70
   5  -4 -10  285.57   10.90
   4 -19   7   -1.70   13.30
   4 -20   7   41.30   15.20
   4 -15   6   -0.60    9.50
   4 -13   5  711.03   18.30
   4 -11   4  287.27   11.80
   4  -2 -10  344.17    9.30
   3 -20   9    7.80   14.10
   3 -21   9   30.80   16.00
   3 -13   7   36.50    8.10
   3  -2  -4  142.39    5.10
   2 -17  10   79.59   11.80
   2 -14   9 1606.74   24.70
   2 -12   8  147.39    9.10
   2   1 -10   19.10    2.50
   2   1 -11  549.85    6.80
   1 -13  10 1137.29   19.30
   1  -8   7 1676.33   17.30
   0 -12  11 1312.17   18.70
   0  -5   6  137.79    4.20
   0  -3   4    1.70    1.60
  -2  -8  11  698.13    8.40
  -6  -3  11   18.10    4.40
   7 -17  -1   71.89   15.30
   7 -15  -2  658.03   22.90
   7 -13  -3  111.99   13.10
   7 -12  -4    9.40   10.30
   7 -11  -5  222.38   14.00
   7 -10  -7  119.59   12.10
   7 -10  -8   11.50   10.10
   7 -10  -9   11.90   10.80
   7 -10 -10   -8.70   10.80
   7 -11 -11   52.79   13.20
   7 -12 -11  158.98   16.40
   6 -16   2   -2.90   12.00
   6 -14   1   39.50    8.50
   6 -12   0   50.69   10.00
   6  -9  -3  561.94   15.60
   6  -8  -4  105.79    9.00
   6  -7  -6  313.57   12.10
   6  -7 -12  168.38   12.10
   5 -17   5    6.40   12.40
   5 -18   5   21.20   13.60
   5 -19   5   90.29   15.00
   5 -11   2  965.80   19.80
   5  -7  -2  720.63   14.90
   5  -5  -5   58.49    6.50
   5  -4  -8  105.39    7.30
   5  -4 -11   -0.60    5.80
   5  -4 -12  583.04   14.50
   4 -17   7   11.50   11.40
   4 -18   7  111.39   14.00
   4 -14   6   49.70   10.70
   4  -3  -5  114.79    6.30
   4  -2 -11   17.50    5.50
   3 -18   9  224.08   15.50
   3 -19   9   72.09   14.10
   3 -15   8  389.46   15.30
   3 -11   6   54.59    7.60
   3  -6   2  380.26    9.30
   3  -1  -6 1209.58   12.10
   2 -16  10  248.18   13.70
   2 -10   7   19.80    5.80
   2  -2  -1  386.86    6.30
   2   0  -5 1018.20    8.40
   2   1  -9  571.84    6.30
   0  -6   7  196.88    5.30
  -1   3  -4  714.83    7.20
  -1   4 -10   25.90    3.30
  -3   3   0    1.10    3.20
  -4  -2   8  548.55    7.40
  -5  -3  10   13.70    3.50
  -5  -1   8  579.54    9.80
  -6  -2  10   -0.30    4.40
   7 -17   0   23.50   14.20
   7 -15  -1 1353.56   29.80
   7 -13  -2   36.50   10.90
   7 -12  -3    7.00    9.90
   7 -11  -4  156.28   12.70
   7 -10  -5    0.60    8.80
   7 -10  -6   16.30    9.40
   7  -9  -8  104.39   11.20
   7  -9  -9   33.70   10.00
   7  -9 -10   29.20   10.40
   7 -10 -12  209.48   17.10
   7 -11 -12   31.80   14.30
   6 -17   3  256.37   17.60
   6 -18   3  254.77   18.70
   6 -15   2   10.90   10.40
   6 -13   1    5.90    9.20
   6  -9  -2  302.57   12.10
   6  -6  -8   37.40    7.50
   6  -6  -9   84.89    8.60
   6  -6 -10    8.70    7.50
   6  -6 -11   10.70    7.90
   5 -16   5   30.90   11.50
   5 -14   4  251.47   13.70
   5 -12   3 1441.76   24.50
   5  -6  -3  730.63   14.50
   4 -20   8    3.20   15.70
   4 -16   7   27.00   10.90
   4 -12   5  747.63   17.60
   4  -9   3   18.30    6.10
   4  -8   2   92.69    7.20
   4  -2  -8   91.89    5.50
   3 -17   9  136.49   13.10
   3 -14   8 1320.77   23.70
   2 -13   9  423.26   13.40
   2  -6   4   91.39    5.00
   2  -5   3 1338.87   14.00
   1  -9   8    6.80    4.40
  -4   2   3  859.91   12.00
  -5  -2   9  203.88    6.00
   8 -16  -4   68.89   15.30
   8 -15  -5   -2.50   13.90
   8 -14  -6   78.29   15.00
   8 -15  -6   -2.90   14.30
   8 -13  -7    6.00   12.10
   8 -14  -7  100.39   15.70
   8 -13  -8   76.39   13.80
   8 -14  -8   23.30   14.80
   8 -14  -9   96.89   16.70
   7 -15   0  548.05   20.60
   7 -16   0  526.15   20.80
   7 -14  -1  218.58   14.90
   7 -12  -2   12.50    9.70
   7 -11  -3   -1.10    9.00
   7  -9  -6  271.47   13.40
   7  -9  -7  492.45   16.40
   7  -9 -11   23.10   10.80
   7  -9 -12   -2.30   11.50
   6 -19   4  108.99   16.50
   6 -16   3    3.60   11.80
   6 -14   2   49.60    8.70
   6 -12   1  743.23   19.40
   6  -8  -3  184.58   10.10
   6  -6  -7   -1.80    6.50
   6  -6 -12    1.20    8.00
   5 -18   6   28.00   13.50
   5 -19   6   -8.40   13.50
   5 -15   5   19.10   10.30
   5 -13   4  543.95   16.90
   5 -10   2   72.09    8.20
   5  -9   1   53.29    7.40
   5  -8   0  244.38   10.00
   4 -18   8  318.97   16.90
   4 -19   8  180.08   16.40
   4 -15   7  390.86   15.40
   4 -13   6   14.80    8.40
   4 -10   4    4.90    6.40
   4  -2  -7    0.60    4.30
   3 -16   9  102.89   11.40
   3 -12   7   84.29    8.50
   3  -9   5   33.40    6.00
   2 -15  10  307.07   13.40
   2 -11   8  208.48    9.20
   2  -7   5  337.37    8.60
   1 -12  10 1362.96   19.40
   0  -7   8  260.87    6.50
  -2   3  -2   14.50    2.60
   8 -15  -3  452.15   20.20
   8 -16  -3   77.79   15.20
   8 -14  -4   -4.00   12.30
   8 -15  -4    4.20   13.50
   8 -13  -5  129.69   14.80
   8 -14  -5   14.70   12.60
   8 -12  -7  146.79   14.40
   8 -12  -8  456.55   19.50
   8 -12  -9  782.52   24.00
   8 -13  -9  104.39   14.80
   8 -12 -10  400.96   19.80
   8 -13 -10   32.60   14.60
   7 -16   1  126.19   15.00
   7 -13  -1    1.60    9.50
   7 -10  -4  155.68   10.10
   7  -9  -5  319.17   13.70
   7  -8  -7 1638.54   25.80
   7  -8  -8  312.57   13.80
   7  -8 -10    0.70    8.80
   7  -8 -11   -8.70    9.10
   6 -17   4   -3.20   12.70
   6 -18   4   54.19   13.80
   6 -15   3  195.08   14.00
   6 -13   2  285.47   14.40
   6  -7  -4  914.91   17.60
   5 -17   6   -1.70   11.80
   5 -14   5   18.40    9.00
   5 -11   3  176.08   10.60
   5  -6  -2 3094.09   27.70
   4 -17   8   73.19   12.30
   4 -11   5    2.60    6.90
   3 -10   6  146.19    8.30
   2  -8   6 2090.69   20.40
   2  -4   2  771.42    9.90
   2   1  -8   16.20    2.20
   0   3  -9    1.50    1.50
  -2   4  -5  673.53    9.30
  -3   1   3 1195.38   11.30
   8 -14  -3   13.70   12.20
   8 -13  -4  128.59   14.00
   8 -12  -5    7.40   11.10
   8 -12  -6   24.40   10.90
   8 -11  -7   11.20   10.90
   8 -11  -8   40.60   11.90
   8 -11 -10  491.85   20.00
   8 -11 -11  119.09   15.50
   8 -12 -11    4.50   13.30
   7 -17   2   77.99   15.00
   7 -18   2  208.78   18.30
   7 -15   1    5.90   11.40
   7 -13   0   21.40   10.10
   7 -12  -1   38.70   10.00
   7 -11  -2   -1.00    8.70
   7 -10  -3  234.38   12.60
   7  -9  -4  117.99   10.10
   7  -8  -6  652.13   17.10
   7  -8 -12   44.50   10.70
   6 -19   5   26.20   14.60
   6 -16   4    1.90   11.30
   6 -14   3  105.69   12.10
   6 -10   0   46.80    8.00
   6  -9  -1  393.26   13.10
   6  -8  -2  115.49    8.70
   6  -6  -5   88.89    7.50
   6  -5  -8  153.98    8.90
   6  -5 -12  308.07   12.70
   5 -19   7  278.67   18.40
   5 -20   7   -2.60   14.70
   5 -16   6   18.00   11.10
   5 -12   4  375.46   13.90
   5  -3 -12   12.80    6.40
   4 -20   9    2.60   14.10
   4 -16   8   18.00   11.30
   4 -14   7  522.85   16.40
   4  -3  -4  308.77    8.00
   3 -15   9  335.37   14.20
   3 -13   8  136.89    9.90
   3  -2  -3  962.10   11.00
   3   0  -9  217.18    5.60
   2 -14  10  774.02   17.50
   2 -12   9  398.46   12.80
  -1   2  -2    1.60    1.50
   8 -16  -1  566.84   22.40
   8 -17  -1   78.39   15.00
   8 -13  -3   20.60   11.50
   8 -11  -5  135.79   12.30
   8 -11  -6   99.09   11.90
   8 -10  -7  264.67   14.20
   8 -10  -8  253.77   14.80
   8 -10  -9    6.90   10.70
   8 -10 -10   -1.50   11.00
   8 -10 -11   12.60   12.70
   8 -11 -12   12.50   13.20
   7 -14   1  187.18   14.20
   7  -8  -5   12.20    7.60
   7  -7  -8  568.04   15.90
   7  -7  -9    3.60    8.00
   7  -7 -10   39.80    8.70
   7  -7 -11   57.29    9.60
   7  -7 -12   12.40   10.10
   6 -17   5   58.19   12.60
   6 -18   5    0.30   13.00
   6 -15   4   58.29   11.80
   6 -13   3  262.27   13.70
   6  -7  -3 3458.85   32.00
   5 -18   7  471.15   20.20
   5 -15   6  162.48   12.70
   5 -13   5  155.58   11.40
   5  -9   2  489.35   13.30
   5  -8   1   37.40    6.50
   4 -18   9  435.96   19.20
   4 -19   9  429.16   19.60
   4 -12   6  180.58   10.50
   4  -8   3   -1.00    5.20
   4  -2  -6  228.58    6.90
   3 -11   7  107.49    8.20
   3  -1  -5 1352.46   12.20
   1  -6   6  341.37    7.30
   1  -5   5   43.40    3.50
  -2   0   3 3113.19   13.10
  -4   1   4  352.96    7.60
   9 -15  -5   13.10   13.30
   9 -15  -6    6.80   15.20
   9 -14  -7   23.50   14.30
   9 -14  -8    2.30   14.70
   8 -17   0   -2.00   13.70
   8 -12  -3  257.07   14.70
   8 -10  -6   17.50    9.90
   8  -9  -9   33.90   10.10
   8  -9 -10   -1.40   10.20
   8 -10 -12   12.20   12.40
   7 -17   3   45.20   14.10
   7 -15   2   61.59   12.60
   7 -13   1  181.58   13.10
   7 -12   0  395.86   15.80
   7 -11  -1   92.89    8.60
   7 -10  -2  359.26   14.10
   7  -9  -3  472.65   14.90
   7  -7  -7   75.39    9.20
   6 -19   6  230.18   17.30
   6 -16   5   18.10   10.90
   6 -14   4   32.80    9.80
   6 -10   1   53.49    8.20
   6  -9   0   -0.40    6.60
   6  -6  -4 1064.49   17.80
   5 -20   8   39.10   15.10
   5 -17   7   38.50   11.60
   5 -10   3   15.10    7.10
   5  -7   0  214.88    9.00
   4 -15   8  482.55   16.50
   4 -13   7    8.60    7.70
   4 -10   5  509.15   13.80
   4  -9   4   26.90    6.30
   4  -1 -11  192.08    7.10
   3 -16  10  154.58   13.20
   3 -14   9  743.23   17.60
   3  -6   3  175.58    6.80
   3   0  -8  198.88    5.20
   1  -7   7  371.06    8.10
   1  -4   4  639.04    7.90
   0  -2   3    4.40    1.10
  -2   4  -6 2953.90   19.00
   9 -16  -3  337.37   20.00
   9 -15  -4   75.39   15.10
   9 -14  -5   42.00   14.20
   9 -13  -6  194.58   16.30
   9 -14  -6    0.30   12.70
   9 -13  -7   72.09   14.60
   9 -13  -8   77.89   14.90
   9 -12  -9  349.96   19.70
   9 -13  -9  117.79   15.90
   9 -13 -10  189.08   18.00
   8 -17   1    2.40   14.00
   8 -15   0   11.60   12.10
   8 -14  -1  134.39   13.20
   8  -9  -7  286.87   14.10
   8  -9  -8  352.26   15.00
   8  -9 -11    0.70   10.30
   8  -9 -12   98.79   12.50
   7 -18   4  -12.90   13.40
   7  -8  -4  722.33   17.20
   7  -7  -6   21.30    7.50
   7  -6  -9  226.88   11.00
   7  -6 -10  288.97   12.10
   7  -6 -11   31.80    8.50
   6 -18   6  161.28   15.90
   6 -12   3  581.84   17.00
   6 -11   2  567.44   16.00
   6  -8  -1   20.20    5.00
   6  -7  -2  368.16   11.70
   6  -5  -6  365.56   11.10
   6  -4  -9   36.50    7.30
   5 -19   8  750.12   24.10
   5 -16   7    2.50   10.40
   5 -14   6   93.99   10.80
   5 -11   4   71.59    8.40
   5  -6  -1  414.06   10.90
   4 -17   9  245.98   14.90
   4  -1  -9 2586.44   19.50
   4  -1 -12   28.10    5.20
   3 -12   8    4.50    6.80
   3  -5   2  477.75    9.20
   2 -13  10  158.48    9.60
   2  -1  -2 2024.10   12.30
  -1   3  -5    9.70    2.10
   9 -16  -2  273.67   18.70
   9 -15  -3  237.78   17.70
   9 -14  -4    5.10   12.80
   9 -13  -5   80.29   14.00
   9 -12  -6    1.70   11.00
   9 -12  -7   69.69   13.60
   9 -12  -8  178.28   15.20
   9 -11  -9   16.50   13.40
   9 -12 -10  539.75   21.80
   9 -12 -11  248.18   18.20
   8 -18   2    2.00   14.20
   8 -16   1  173.28   16.40
   8 -14   0  140.89   13.90
   8 -13  -1   92.29   12.30
   8 -11  -3  533.55   17.70
   8 -10  -4  705.93   19.20
   8  -9  -6  167.88   12.00
   8  -8  -9  151.48   11.60
   8  -8 -10   43.70   10.00
   8  -8 -11   14.60    9.60
   7 -17   4  154.18   15.50
   7 -12   1  896.31   21.10
   7 -11   0  451.45   15.50
   7  -9  -2  653.33   16.70
   7  -6  -8  167.88   10.00
   7  -6 -12   10.80    8.20
   6 -17   6    8.80   11.70
   6 -15   5   21.30   10.80
   6 -13   4  150.58   11.80
   6  -5  -5    3.20    5.40
   6  -4  -8  187.88    8.70
   5 -18   8  564.44   20.90
   5 -15   7  238.28   13.60
   5 -12   5  181.48   10.80
   4 -16   9   63.59   11.00
   4 -14   8  362.06   14.10
   4 -11   6  297.87   11.40
   3 -15  10  375.16   15.20
   2 -11   9    8.70    6.80
   1  -8   8 1167.58   14.00
   1  -1   0 3879.01   13.30
  -2   3  -3 2420.16   15.70
  -2   4  -7 1234.38   12.60
  -3   0   4 1231.18   10.50
  -4   2   2  582.54    9.90
   9 -15  -2   79.09   14.50
   9 -14  -3   18.00   12.80
   9 -11  -7  158.78   13.90
   9 -11  -8   52.69   11.50
   9 -11 -10  117.79   13.90
   9 -11 -11  175.08   15.70
   9 -11 -12   52.39   15.10
   9 -12 -12   -2.50   14.50
   8 -17   2   78.89   15.30
   8 -15   1   16.80   12.30
   8 -12  -1  352.96   15.60
   8  -8  -7  984.20   21.00
   8  -8 -12    2.00    9.90
   7 -18   5   25.10   15.00
   7 -19   5  101.59   16.20
   7 -16   4    5.30   11.70
   7 -14   3   16.60   10.30
   7 -13   2  343.17   15.20
   7  -8  -3  534.85   14.90
   7  -6  -7   85.59    8.40
   6 -19   7 1018.70   27.50
   6 -16   6    8.10   11.20
   6 -14   5   50.09   10.40
   6  -9   1  718.13   16.20
   6  -4  -7    8.40    6.10
   5 -17   8  176.68   14.40
   5 -13   6  238.78   12.40
   5  -9   3  100.39    8.00
   5  -8   2  379.46   11.40
   4 -12   7   21.90    7.40
   4  -1  -8 1383.96   14.10
   3 -13   9    3.70    7.20
   3 -10   7  178.38    8.60
   3  -4   1 1270.17   13.70
   2   0  -4   90.49    2.70
   2   1  -7  816.72    6.40
  -4   0   5  925.81   10.80
  10 -14  -7    5.70   16.10
   9 -17   0   38.20   14.60
   9 -15  -1    3.10   11.40
   9 -16  -1  214.78   14.90
   9 -14  -2  173.38   15.40
   9 -13  -3   52.19   12.30
   9 -12  -4  821.92   22.60
   9 -11  -6  168.08   14.00
   9 -10  -8  268.77   15.20
   9 -10  -9  189.28   14.50
   9 -10 -10   27.90   11.80
   9 -10 -11   -1.90   11.20
   9 -10 -12    7.20   13.30
   8 -18   3   46.80   15.30
   8 -16   2  151.78   15.60
   8 -14   1   13.50   11.00
   8 -13   0   54.49   10.80
   8 -10  -3 1299.27   24.30
   8  -9  -4  122.09   10.50
   8  -8  -6    2.80    8.20
   8  -7  -9   17.50    9.50
   8  -7 -10   82.29   10.00
   8  -7 -11  205.68   12.30
   7 -17   5   10.80   11.70
   7 -15   4  163.68   13.10
   7 -10   0    2.90    7.50
   7  -9  -1   21.90    7.60
   7  -7  -4 2391.66   27.90
   7  -6  -6   35.70    7.30
   7  -5  -9  169.78   10.10
   7  -5 -10  104.19    8.60
   7  -5 -11  135.39    9.50
   7  -5 -12    9.90    8.50
   6 -18   7  390.96   19.20
   6 -12   4   46.30   10.20
   6 -11   3  234.88   11.70
   6  -8   0  184.88    8.40
   6  -7  -1   12.80    6.00
   5 -19   9  447.06   20.40
   5 -16   8   35.60   10.90
   5 -14   7   55.69   10.90
   5 -11   5  998.00   19.50
   5 -10   4  781.32   16.50
   5  -7   1  195.38    7.80
   5  -6   0   98.69    6.60
   5  -2  -9 1321.97   16.00
   4 -15   9  460.35   15.80
   4  -8   4   93.59    6.90
   3 -11   8   57.59    8.10
   3  -2  -2  510.75    8.00
   3   0  -7   18.40    2.80
   2  -7   6  179.18    6.50
   2  -6   5  338.97    7.70
   2  -5   4  187.48    5.80
   2  -2   0   82.39    3.30
   1  -9   9  349.57    8.90
   1  -3   3    2.70    1.70
  10 -15  -4   38.70   13.60
  10 -14  -6    8.10   13.90
  10 -13  -7  172.48   15.70
  10 -13  -8  188.28   16.90
  10 -13  -9  145.39   16.70
   9 -16   0  314.17   18.90
   9 -13  -2   31.30   11.60
   9 -12  -3  282.47   15.00
   9 -11  -5  560.14   18.90
   9 -10  -6    9.10    9.80
   9 -10  -7   -3.50    9.30
   9  -9  -9  203.88   13.10
   9  -9 -10    7.70   10.50
   9  -9 -11   60.39   12.70
   8 -17   3  218.78   17.40
   8 -15   2   82.59   13.50
   8 -12   0  238.78   13.90
   8 -11  -1  262.47   13.50
   8  -7  -8  249.28   12.20
   8  -7 -12    8.50    9.00
   7 -19   6  687.63   24.70
   7 -13   3  147.29   12.10
   7  -8  -2   15.50    7.10
   7  -5  -8   29.10    6.90
   6 -17   7   45.50   12.70
   6 -15   6   -0.20    9.90
   6 -13   5  472.15   16.60
   6  -5  -4 1519.35   19.90
   6  -3 -11 1190.98   17.80
   5 -18   9  251.37   16.30
   5  -2  -8    3.30    4.10
   4 -13   8   40.90    8.10
   4 -10   6  745.33   15.60
   4  -9   5 1259.37   18.50
   4  -1  -7   18.30    4.00
   3 -14  10  272.77   12.00
   2 -12  10   20.20    6.30
  -2   4  -9    1.90    3.60
  -3   4  -5  616.84   10.30
  -6  -4  11    5.80    4.10
  -6  -3  10  503.15    9.70
  10 -15  -3   10.80   12.50
  10 -14  -4   93.29   13.90
  10 -14  -5   44.10   13.60
  10 -12  -7   -8.40   11.40
  10 -12  -9   67.89   14.10
  10 -12 -10  185.18   16.70
  10 -12 -11  163.58   16.40
   9 -17   1  177.68   17.20
   9 -15   0    2.80   12.40
   9 -14  -1  172.38   12.40
   9 -11  -4 1105.49   24.50
   9 -10  -5  223.28   13.40
   9  -9  -7    4.70    8.80
   9  -9  -8   93.79   11.40
   9  -9 -12    4.00   10.80
   8 -18   4    7.10   14.00
   8 -16   3   21.60   13.00
   8 -14   2   33.60   11.40
   8 -13   1   21.70   10.30
   8  -9  -3  777.32   18.70
   8  -7  -7   -0.60    7.80
   7 -18   6  136.09   15.70
   7 -16   5   31.20   11.20
   7  -7  -3 1762.72   23.80
   7  -6  -5  341.27   10.80
   7  -5  -7 1176.58   19.00
   6 -19   8  554.34   21.80
   6 -16   7   22.50   11.10
   6  -6  -2  874.21   15.30
   6  -3 -12  195.18    8.70
   5 -17   9   66.89   11.80
   5 -15   8  230.48   13.30
   5 -12   6    6.60    7.50
   4  -5   1    2.60    4.10
   4  -3  -2 1098.59   13.30
   4  -2  -4  831.52   11.20
   3 -12   9   15.30    7.70
   3  -3   0    3.90    2.80
   2  -4   3 1589.84   13.50
  -2   2  -1 1780.42   12.30
  -3   3  -2 1904.11   16.10
  10 -14  -3   50.79   12.70
  10 -13  -5   19.90   12.00
  10 -12  -6  232.08   16.30
  10 -11  -8   21.40   12.30
  10 -11  -9   51.19   12.60
  10 -11 -10   32.20   12.50
  10 -11 -11   10.50   12.80
   9 -17   2  218.58   17.10
   9 -14   0   16.60   11.60
   9 -13  -1   40.50   11.50
   9 -12  -2   16.00   10.70
   9 -11  -3   68.99   10.90
   9  -9  -6   15.50    9.40
   9  -8  -9  297.57   13.80
   9  -8 -10    1.80    9.10
   9  -8 -11  321.07   15.10
   9  -8 -12  313.37   16.30
   8 -17   4   38.30   13.80
   8 -15   3  301.37   16.50
   8  -8  -4  715.23   17.40
   8  -6  -9    3.90    7.50
   8  -6 -10  367.96   13.30
   8  -6 -12  146.39   10.80
   7 -17   6   15.50   12.60
   7 -15   5  153.58   13.40
   7 -12   3   52.99    9.70
   7 -11   2  208.38   12.00
   7  -9   0  934.21   18.90
   7  -8  -1 1069.49   19.20
   6 -18   8  269.67   16.80
   6 -14   6   21.30    9.50
   6 -11   4  902.41   18.90
   6 -10   3  321.07   12.30
   6  -9   2  564.74   14.40
   6  -8   1  557.64   13.80
   6  -5  -3 2480.25   24.60
   6  -4  -5   -4.10    4.90
   5 -13   7  335.37   13.50
   5  -8   3  104.09    7.40
   5  -2  -7   22.00    4.30
   4 -14   9  217.48   11.80
   4 -11   7  111.89    8.40
   3  -6   4  527.85   10.10
  -5  -2   8  641.04    9.70
  10 -15  -2   -5.10   12.10
  10 -13  -4   64.99   12.90
  10 -12  -5 1025.40   25.60
  10 -10  -9   55.69   13.20
  10 -10 -10  203.48   15.30
  10 -10 -11   36.20   13.50
  10 -11 -12   46.10   14.00
   9 -16   2    8.00   12.30
   9 -15   1   29.10   13.00
   9  -8  -8  274.07   13.70
   8 -13   2   40.90   10.90
   8 -12   1   41.30    9.80
   8  -7  -5 1281.07   21.60
   8  -6  -8   54.89    8.40
   7 -19   7  665.63   23.80
   7 -16   6   85.09   14.00
   7 -13   4  206.78   12.90
   7  -7  -2   48.00    6.90
   7  -5  -6  659.93   14.60
   7  -4  -9  100.89    8.30
   7  -4 -11  550.04   13.80
   7  -4 -12  496.85   13.30
   6 -17   8    5.50   11.50
   6 -15   7   38.80   10.70
   6 -12   5   29.50    8.70
   6  -7   0    8.10    4.20
   5 -16   9   51.99   10.90
   5 -14   8   28.40   10.30
   5 -10   5 1447.16   21.40
   5  -9   4  437.96   12.30
   5  -7   2   47.70    6.10
   5  -3  -4 1010.70   14.00
   4 -12   8   -2.90    6.70
   4  -1  -6 2372.66   17.50
   3 -13  10  107.59    9.60
   3  -5   3  189.78    6.30
   3   0  -6  631.14    7.70
  -2   3  -4  206.58    5.10
  -3   2   0    1.20    2.50
  11 -13  -8  199.08   17.50
  10 -16   0  107.69   15.20
  10 -15  -1    1.70   12.60
  10 -14  -2  139.49   15.00
  10 -13  -3   -2.70   11.70
  10 -11  -6  440.36   17.90
  10 -10  -7   33.40   10.30
  10 -10  -8   10.00   10.90
  10 -10 -12    0.90   12.10
   9 -17   3   24.40   13.10
   9 -14   1   -3.20   11.50
   9 -13   0   -0.40   10.50
   9 -12  -1  177.28   12.90
   9 -10  -3  586.24   17.80
   9  -9  -5   95.29    8.90
   9  -8  -7    1.50    8.70
   9  -7 -10   43.60   10.50
   9  -7 -11  385.26   15.80
   8 -17   5    8.90   12.90
   8 -14   3  140.79   13.30
   7  -4  -8   14.50    6.00
   6 -13   6 1009.90   21.10
   6  -6  -1   10.20    5.50
   5 -11   6  424.36   13.20
   5  -2  -6   78.89    5.60
   4 -15  10  460.15   15.80
   3 -10   8    4.70    6.30
  -2  -1   4    1.10    1.10
  -4   2   1   35.00    3.90
  11 -14  -5   46.30   14.70
  11 -13  -6   71.99   14.70
  11 -13  -7   11.40   12.90
  11 -12  -9   38.30   13.80
  11 -12 -10   47.20   14.50
  10 -14  -1    4.30   12.30
  10 -13  -2    6.70   11.80
  10 -12  -3    0.00   10.50
  10 -11  -5  489.55   16.90
  10 -10  -6   88.19   12.10
  10  -9 -10   14.00   10.80
  10  -9 -11   51.09   12.00
  10  -9 -12  155.18   15.50
   9 -15   2  346.97   18.20
   9  -9  -4   67.09   10.00
   9  -8  -6  316.97   13.90
   9  -7  -8   18.70    9.60
   9  -7  -9  247.28   12.70
   9  -7 -12  284.07   14.10
   8 -15   4  448.96   18.20
   8 -12   2   25.00    9.60
   8 -10   0  312.37   13.50
   8  -9  -1 1011.80   20.30
   8  -7  -4  527.45   14.60
   8  -6  -6   -1.90    6.70
   8  -5 -10   22.40    7.30
   8  -5 -11  144.79    9.60
   8  -5 -12   17.10    7.80
   7 -19   8  194.38   18.00
   7 -17   7    4.50   11.90
   7 -15   6   64.09   11.40
   7 -11   3 1083.79   21.30
   7 -10   2    5.10    7.40
   7  -9   1 1139.79   20.30
   7  -8   0 1085.69   19.20
   7  -6  -3  630.04   14.40
   7  -5  -5  158.48    8.40
   6 -16   8   34.20   11.00
   6 -14   7  107.29   11.90
   6  -9   3  109.99    8.50
   6  -4  -4  340.67    9.90
   5 -15   9  435.26   16.60
   5 -12   7    0.90    7.10
   5  -1 -11 1061.39   13.70
   4 -13   9   32.80    7.90
   4  -9   6 2973.60   27.00
   4  -8   5 1697.53   20.00
   2  -3   2   15.60    2.50
  -1   2  -3  615.24    5.90
  -5  -5  11  149.19    4.80
  -5  -4  10   35.60    3.80
  11 -14  -4   74.79   14.70
  11 -13  -5  258.97   17.70
  11 -12  -7  114.19   15.00
  11 -11  -9    6.40   11.40
  11 -11 -10   65.89   13.80
  11 -11 -11  131.79   14.50
  10 -16   1    2.90   13.60
  10 -15   0   -3.50   11.90
  10 -10  -5  355.26   15.50
   9 -16   3  415.96   19.10
   9 -14   2   71.29   12.50
   9 -13   1    7.40   11.00
   9 -12   0   12.20    9.50
   9  -7  -7  201.98   11.50
   8 -18   6    8.60   13.40
   8 -16   5  180.68   15.30
   8 -14   4  733.03   20.40
   8 -13   3  237.78   14.00
   8  -5  -8 1611.74   23.10
   8  -5  -9  258.97   11.20
   7 -13   5  815.12   20.00
   7 -12   4   78.49    9.80
   7  -4  -7  220.38    9.30
   6 -11   5 1484.15   23.10
   6 -10   4 1750.42   24.10
   6  -8   2  243.48    9.90
   6  -7   1  113.19    7.70
   6  -5  -2  726.93   13.30
   5 -13   8   41.70    9.40
   5  -1 -12   13.30    4.50
   4 -10   7  376.26   11.30
   4  -2  -3  816.02   10.90
   4   0 -10  200.58    5.60
   4   0 -12  583.54    8.80
   3  -4   2 2401.46   18.20
   3  -1  -3 1271.67   11.20
   1  -2   2    1.40    1.30
  -3   3  -3 2713.33   19.30
  -5   0   5  947.41   12.60
  11 -15  -2    5.00   13.60
  11 -14  -3   39.00   13.40
  11 -13  -4  104.19   14.50
  11 -12  -6  967.50   25.60
  11 -11  -7  166.78   14.50
  11 -11  -8    9.80   12.30
  11 -11 -12    4.00   13.30
  10 -15   1  149.79   14.90
  10 -14   0   33.60   12.20
  10 -13  -1   57.69   12.40
  10 -12  -2    1.10   10.90
  10 -11  -3    2.50   10.40
  10  -9  -6   75.69   10.50
  10  -8 -10  189.38   13.30
  10  -8 -11  103.69   11.90
  10  -8 -12  553.14   18.50
   9 -17   4   12.70   12.40
   9 -15   3  686.03   22.00
   9  -9  -3   11.60    8.50
   9  -6 -10   -4.40    8.00
   9  -6 -11  659.53   17.30
   9  -6 -12  388.36   15.40
   8 -17   6   37.50   13.30
   8 -15   5  317.57   15.90
   8  -7  -3  359.06   12.50
   8  -6  -5  165.88    9.60
   7 -18   8   -3.40   12.30
   7 -16   7    1.80   11.00
   7 -14   6  380.46   15.20
   7  -5  -4 1304.97   19.10
   7  -4  -6  114.09    7.40
   7  -3 -12 1223.48   18.60
   6 -17   9    2.30   11.30
   6 -15   8  238.08   13.80
   6 -12   6    0.50    7.50
   6  -6   0  366.36   10.60
   5  -9   5 2725.63   27.20
   5  -8   4  703.23   14.10
   5  -2  -5  914.21   12.80
   5  -1  -9 1291.17   14.40
   4 -14  10  112.39   10.00
   4 -11   8    8.00    6.10
   4  -5   2  512.45   10.20
   4  -1  -5  584.34    9.00
   4   0  -9  456.45    7.60
   2   1  -6   17.40    1.70
   1  -7   8   23.70    3.70
   1  -6   7  414.66    7.40
   0  -7   9   17.60    2.80
   0  -5   7  651.83    6.90
  -1  -6   9    7.80    2.00
  -2   3  -5   22.00    3.30
  11 -15  -1   36.80   13.50
  11 -14  -2   20.70   12.80
  11 -13  -3   15.80   11.50
  11 -12  -5 1085.29   25.10
  11 -11  -6  327.97   17.30
  11 -10  -8  133.09   14.80
  11 -10  -9   19.40   11.60
  11 -10 -10   15.40   12.10
  11 -10 -11   74.49   13.50
  11 -10 -12   36.60   13.20
  10 -16   2  308.17   18.70
  10 -10  -4  313.47   15.00
  10  -8  -8    0.60    9.30
   9 -16   4  425.96   19.40
   9 -13   2    2.00   10.40
   9 -12   1   16.40    9.80
   9 -11   0   47.30   10.10
   9 -10  -1  532.25   16.70
   9  -7  -6  356.06   13.50
   9  -6 -13   39.40    9.60
   8 -18   7    6.20   14.30
   8 -12   3  135.69   11.80
   8 -11   2  743.63   18.90
   8 -10   1   31.20    8.40
   8  -9   0 1283.37   22.30
   8  -5  -7 1181.38   19.60
   7 -17   8   24.20   11.90
   7 -11   4 1109.59   21.00
   7  -9   2  140.79    9.40
   7  -6  -2   40.80    5.20
   7  -3 -10  361.96   10.70
   6 -13   7  323.07   13.60
   5 -14   9   14.40    8.40
   5 -10   6  517.85   13.50
   5  -7   3  839.12   14.70
   5  -1  -8    9.60    4.30
   3 -12  10   22.60    6.40
   2  -7   7  212.18    6.60
   2  -6   6  676.13   10.20
   2  -1  -1 2079.59   12.10
   1  -8   9  670.43   10.20
   1  -5   6  805.42    9.10
   0  -8  10  214.18    5.80
  -1  -7  10   31.00    2.70
  -1  -5   8  250.17    3.40
  12 -12  -9   35.40   14.30
  11 -12  -4   92.09   13.10
  11 -11  -5  135.69   13.90
  11 -10  -7   19.60   11.20
  11  -9 -11   21.70   12.60
  10 -15   2  538.05   21.90
  10 -14   1   22.30   12.00
  10 -13   0  120.89   13.40
  10 -12  -1    5.20    9.70
  10 -11  -2  225.38   14.40
  10 -10  -3    4.30    8.90
  10  -9  -5   74.29   10.60
  10  -8  -7   16.80    9.20
  10  -7 -10   31.10   10.60
  10  -7 -11   11.20   10.70
  10  -7 -12  469.35   17.20
   9 -17   5    9.60   13.00
   9 -14   3  322.17   16.50
   9  -9  -2  524.55   16.30
   9  -7  -5  188.48   11.10
   8 -16   6   24.20   11.40
   8  -5  -6   16.00    6.60
   8  -4 -10  120.59    8.50
   8  -4 -11  405.56   12.50
   8  -4 -12  831.12   16.80
   7 -15   7   36.40   10.90
   7 -12   5    4.40    8.30
   7  -7   0  154.58    8.70
   7  -3  -8   11.30    6.20
   6 -16   9  391.56   16.30
   6 -14   8   -2.50    9.70
   6  -5  -1  100.29    6.70
   5 -11   7  115.69    8.70
   4 -12   9    9.10    6.80
   4  -4   1 3957.30   25.10
   4   0  -8   39.00    3.50
   3  -7   6   20.30    5.20
   3  -3   1 2220.88   16.50
   3   0  -5 1753.72   12.10
   3   1 -10  700.73    7.00
   2  -5   5  208.58    6.00
   2   0  -3 3320.67   13.60
  -2   2  -2  849.52    8.60
  -3   3  -4    5.30    4.00
  -4   2   0  388.16    8.30
  12 -13  -5  307.27   18.00
  12 -13  -6  229.38   17.10
  12 -12  -8   14.50   13.50
  12 -11 -10   18.90   14.30
  12 -11 -11   60.19   15.60
  11 -15   0   17.60   13.50
  11 -14  -1  244.78   17.00
  11 -13  -2  159.08   14.90
  11 -12  -3   41.10   12.20
  11 -10  -6   35.30   11.40
  11  -9  -8  142.99   13.80
  11  -9  -9   59.69   11.70
  11  -9 -10    6.00   11.30
  11  -9 -12  133.69   13.90
  10 -16   3  682.93   23.30
  10  -9  -4   12.60    9.20
  10  -8  -6  161.28   12.10
  10  -7  -9  114.99   11.10
   9 -12   2   94.09   11.00
   9 -11   1  212.18   12.50
   9  -8  -3  108.29    9.70
   9  -6  -7   55.99    8.40
   9  -5 -11   -2.30    8.40
   9  -5 -12   17.60    9.30
   8 -17   7   29.10   13.10
   8 -15   6   -0.30   11.90
   7 -16   8  276.27   15.20
   7 -13   6  510.95   16.50
   7  -5  -3   80.49    5.80
   6 -11   6  155.98    9.90
   6 -10   5  728.73   16.30
   6  -8   3    5.00    6.00
   6  -7   2  603.74   13.30
   5 -12   8   11.00    7.40
   3  -6   5 2789.22   21.30
   1  -4   5    7.70    2.30
  -2   3  -6  221.68    5.70
  -3  -2   6 1601.44    9.90
  -3   0   3  250.27    4.90
  12 -12  -6  852.31   25.10
  12 -11  -8   -1.60   12.30
  12 -11  -9   36.10   13.30
  11 -11  -4   18.70   10.50
  11 -10  -5   39.80   11.00
  10 -14   2   51.39   12.90
  10 -13   1   56.29   12.50
  10  -8  -5  310.67   13.60
  10  -7  -8    2.80    8.60
   9 -16   5  103.49   13.50
   9 -14   4  474.05   19.00
   9 -13   3  265.27   14.90
   9 -10   0  253.47   13.00
   9  -9  -1 1777.62   26.60
   9  -7  -4    0.30    7.40
   9  -5  -9 1496.65   22.90
   9  -5 -10  195.88   10.80
   9  -5 -13   18.90    8.50
   8 -12   4    4.70    8.90
   8 -11   3  404.16   14.90
   8 -10   2    2.20    8.10
   8  -8   0  747.83   16.70
   8  -6  -3   41.60    6.90
   8  -5  -5  102.19    8.00
   8  -4  -8  336.07   11.30
   7 -14   7    2.30    9.50
   7  -6  -1    7.30    5.70
   7  -3  -7   40.00    5.80
   6 -15   9  418.26   15.80
   6 -12   7    5.10    7.70
   6  -6   1  153.58    7.80
   5 -13   9   45.10    9.60
   5  -3  -2  460.15    9.60
   5  -2  -4  237.68    7.00
   5  -1  -7 2000.50   17.40
   4  -8   6 2172.68   22.00
   4  -2  -2  545.55    8.90
   3 -10   9  120.39    7.90
   3  -5   4  119.09    5.20
   2  -2   1 1820.52   12.30
  12 -13  -4   26.10   12.60
  12 -11  -7  115.59   14.60
  12 -10  -9  215.28   15.00
  12 -10 -10   88.29   13.80
  12 -10 -11    7.20   12.20
  12 -10 -12   31.30   13.40
  11 -14   0   84.79   13.40
  11 -13  -1  270.07   16.20
  11 -12  -2   11.50   10.80
  11 -11  -3  174.18   13.70
  11  -8  -9   12.60   10.00
  11  -8 -10   24.00   10.70
  11  -8 -11   20.40   10.90
  11  -8 -12  202.88   14.20
  10 -15   3  554.94   21.00
  10  -9  -3  417.66   15.70
  10  -7  -7   -1.40    8.20
  10  -6 -10  486.85   16.20
  10  -6 -11   21.40    8.80
  10  -6 -12  265.27   13.10
   9 -17   6   17.30   13.00
   9 -15   5   59.39   11.90
   9  -5  -8 1292.87   21.20
   8 -18   8   22.50   12.70
   8 -16   7   47.20   12.20
   8 -13   5  475.45   16.90
   8  -7  -1   -0.20    6.10
   8  -4  -7    2.50    5.90
   7 -15   8  265.77   15.00
   7 -11   5  171.78   10.80
   7 -10   4  388.86   13.30
   7  -9   3   45.60    7.70
   7  -4  -4    2.10    5.10
   6 -13   8   94.99   10.60
   5  -8   5 1496.85   19.70
   4 -10   8    3.40    5.50
   4  -1  -4  350.86    6.90
   2  -4   4 1781.02   13.80
   1   2 -11  623.74    4.30
  -1   1  -1  207.68    2.90
  -2   3  -7    3.40    3.10
  -3   1   1  444.36    7.00
  -3   3  -5   53.69    4.30
  -4  -4   9   -0.10    1.90
  12 -13  -3  174.18   15.80
  12 -12  -4    1.70   12.10
  12 -11  -6   47.40   12.90
  12 -10  -8  124.09   13.80
  11 -12  -1   -5.50   10.20
  11 -10  -4    6.70    9.70
  11  -8  -8    1.90    9.60
  10 -16   4  289.77   17.20
  10 -13   2   35.70   11.40
  10 -12   1   12.90   10.30
  10 -11   0    3.60    9.80
  10  -8  -4  160.08   11.60
  10  -7  -6   12.40    8.50
  10  -6  -9  290.07   12.90
   9 -16   6   -7.10   12.90
   9 -12   3   -1.20    9.20
   9 -11   2  237.28   13.10
   9  -7  -3   29.30    7.60
   9  -6  -5  112.69    9.10
   9  -5  -7  290.77   11.40
   8 -14   6    8.90   10.00
   8  -5  -4   55.79    7.00
   8  -3 -11  169.88    9.60
   7 -12   6   15.10    8.40
   7  -5  -2   13.10    4.10
   7  -2 -11  637.24   12.60
   6  -5   0  296.47    9.30
   5 -10   7   23.40    6.40
   5  -9   6 1584.74   20.70
   5  -7   4  170.98    7.90
   4  -3   0  206.98    5.80
   4   0  -7  792.32    9.40
   3 -11  10  464.75   11.50
   3  -1  -2 1423.06   11.60
  -2   3  -8  129.89    5.20
  12 -14  -1  336.17   18.70
  12 -13  -2  334.37   17.50
  12 -11  -5   -0.40   11.60
  12 -10  -7   -4.20   11.40
  12  -9 -10   62.89   12.30
  12  -9 -11   28.30   12.00
  12  -9 -12   92.79   13.50
  11 -15   2  422.06   19.90
  11 -14   1    2.50   11.60
  11 -11  -2  127.29   12.90
  11 -10  -3  102.29   12.10
  11  -9  -5   -2.80    8.80
  11  -8  -7   -1.30    9.40
  11  -7 -10  133.69   12.00
  11  -7 -11   30.40   10.20
  11  -7 -12   19.60    9.90
  11  -7 -13  320.37   16.60
  10 -15   4  103.19   13.10
  10 -14   3  194.18   15.30
  10  -9  -2 1108.99   22.50
  10  -7  -5   -3.10    7.60
  10  -6  -8  255.27   12.40
   9 -14   5   40.80   12.30
   9 -13   4  125.39   12.40
   9  -8  -1  777.82   17.90
   9  -4 -11   60.69    8.80
   9  -4 -12  715.93   16.80
   9  -4 -13  852.81   18.10
   8 -15   7  219.48   14.50
   8 -11   4  176.18   11.40
   8 -10   3   29.70    8.50
   8  -9   2   70.29    8.80
   8  -4  -6   51.89    6.80
   8  -3 -10    2.50    5.60
   8  -3 -13  621.04   14.10
   7 -13   7   76.59   10.10
   7  -6   0   11.60    5.70
   7  -2  -9   16.80    5.90
   6 -10   6   75.19    7.90
   6  -9   5  745.43   15.60
   6  -8   4  489.35   12.60
   5 -11   8   -5.60    6.00
   5  -1  -6 1772.82   16.20
   3  -4   3 2015.30   16.30
   3  -2   0    3.10    2.40
  -1   2  -4 2735.43   12.50
  -2   3  -9  221.08    6.50
  -4  -5  10  393.76    5.40
  13 -12  -6  147.59   16.20
  13 -11  -8    6.00   11.90
  13 -11  -9    2.30   13.60
  12 -12  -3   27.10   11.70
  12 -11  -4   33.00   11.70
  12 -10  -6   52.59   12.40
  12  -9  -8   21.50   11.10
  11 -12   0   13.40   10.40
  11  -9  -4  219.18   13.30
  11  -7  -9   23.40    9.40
  10 -16   5   38.20   13.10
  10 -12   2    9.70    9.40
  10 -11   1   42.80    9.80
  10  -8  -3  326.97   13.70
  10  -5 -11  472.65   15.40
  10  -5 -12   51.99    9.80
   9 -17   7   36.00   13.00
   9 -15   6   92.29   13.90
   9  -6  -4   -1.90    6.30
   9  -5  -6   14.40    7.10
   9  -4  -9  374.46   12.20
   9  -4 -10  262.87   11.00
   8 -16   8   63.59   12.10
   8 -13   6  141.09   11.90
   8 -12   5   53.79    9.40
   8  -8   1   37.70    7.30
   8  -7   0   -0.90    5.80
   8  -3  -9    1.80    5.50
   7 -14   8  107.49   11.20
   7  -4  -3    6.50    5.00
   7  -3  -5    5.10    4.90
   6 -11   7    3.80    6.80
   6  -7   3   46.80    6.40
   5 -12   9  320.67   12.50
   5  -2  -3   25.10    3.90
   5   0 -11   -0.60    3.60
   4 -12  10   63.79    7.50
   4  -4   2 2893.11   21.30
   3   1  -8    1.20    1.90
  -3   2  -2 2690.43   18.00
  13 -12  -5   -1.50   13.00
  13 -11  -7    4.30   12.70
  13 -10 -10  228.18   16.40
  13 -10 -11   99.09   14.60
  12 -14   0   25.00   13.40
  12 -13  -1   69.79   13.60
  12 -12  -2   10.00   11.60
  12 -10  -5    1.70   11.10
  12  -8 -10   15.00   10.40
  12  -8 -11   84.49   12.30
  12  -8 -12    5.70   11.10
  11 -15   3   98.69   13.70
  11 -14   2   54.79   13.30
  11 -13   1   -6.50   10.60
  11 -11  -1   12.50   10.20
  11 -10  -2  246.88   14.10
  11  -8  -5  118.09   11.10
  11  -7  -8   73.09   10.00
  10 -14   4   26.80   11.10
  10 -13   3   94.39   12.60
  10 -10   0  290.87   13.80
  10  -9  -1  628.44   17.60
  10  -7  -4   60.99    9.00
  10  -6  -6  492.25   15.00
  10  -5  -9 1141.99   21.20
  10  -5 -13    1.70    8.00
   9 -12   4  125.09   11.70
   9 -11   3   67.09   10.00
   9 -10   2  193.58   12.10
   9  -9   1  326.37   13.40
   9  -4  -8   13.50    6.70
   8 -14   7  128.99   12.10
   8  -5  -3   12.30    6.00
   8  -4  -5   26.10    6.10
   8  -3  -8    0.90    5.50
   7 -11   6   24.30    7.90
   7 -10   5   21.90    7.70
   7  -9   4  328.87   11.90
   7  -5  -1  149.88    7.90
   7  -2  -8   35.70    5.40
   6  -6   2   23.90    5.50
   5   0 -10   57.19    4.30
   5   0 -12   20.40    3.70
   4   0  -6 3722.53   19.70
   2  -3   3 2351.06   14.70
  -2   2  -3 3675.33   17.90
  -3  -3   7  207.68    3.60
  13 -12  -4    8.50   11.80
  13 -11  -6    9.70   12.60
  13 -10  -8   11.10   12.10
  13 -10  -9  185.88   15.80
  12 -11  -3   46.10   11.50
  12 -10  -4    5.60   10.70
  12  -9  -6    9.30   10.60
  12  -8  -8   55.19   10.40
  12  -8  -9  177.08   13.70
  11  -6 -10  135.79   11.10
  11  -6 -11  246.58   13.20
  11  -6 -12    7.10    9.10
  11  -6 -13  136.19   11.70
  10 -15   5   16.50   11.90
  10  -8  -2   96.69   10.10
  10  -5  -8  288.17   12.20
   9 -16   7    4.80   11.60
   9 -13   5   47.30   10.80
   9  -8   0   23.90    8.00
   9  -6  -3   17.60    6.80
   9  -5  -5  104.29    8.40
   8 -10   4   69.19    8.70
   8  -6  -1   17.80    6.30
   8  -3  -7  128.09    7.70
   7 -12   7  521.65   15.60
   7  -7   2    4.70    5.90
   7  -2  -7   76.59    6.10
   6 -13   9  427.16   14.30
   6  -5   1  816.52   14.00
   5  -1  -5  487.65    8.80
   5   0  -9   13.70    3.70
   3  -7   7   35.50    5.30
   3  -3   2 1840.32   14.80
   0   2  -6    4.90    1.20
  -5  -1   5   21.20    3.90
  13 -11  -5   54.19   13.10
  13 -10  -7    8.50   12.50
  13  -9 -10   54.29   12.60
  13  -9 -11   44.80   13.00
  13  -9 -12   36.60   13.00
  12 -14   1    9.00   13.00
  12 -13   0   44.20   13.20
  12 -12  -1   79.79   13.30
  12 -11  -2   74.69   12.40
  12  -9  -5   17.40   10.30
  12  -8  -7   15.70   10.10
  12  -7 -11  141.09   13.50
  12  -7 -12   48.00   11.90
  12  -7 -13   87.99   13.90
  11 -14   3   14.90   12.10
  11 -13   2   98.79   13.40
  11 -12   1   11.60   11.00
  11 -11   0   40.70   11.10
  11  -8  -4  210.88   12.70
  11  -7  -6  143.99   11.40
  10 -16   6    6.50   12.20
  10 -12   3    4.30    9.80
  10 -11   2   42.70   10.30
  10 -10   1  338.77   14.50
  10  -7  -3   80.89    9.20
  10  -6  -5  214.18   11.30
   9 -17   8   87.69   14.30
   9 -14   6   67.49   11.60
   9  -7  -1   42.40    7.90
   8 -15   8    2.90    9.60
   8 -12   6  470.15   15.70
   8 -11   5   32.40    8.70
   8  -9   3    1.70    5.40
   8  -8   2   46.80    7.60
   8  -4  -4   33.80    6.00
   7  -6   1  242.78    9.50
   7  -4  -2 1170.78   16.90
   7  -3  -4    4.20    4.70
   5  -9   7   66.89    6.70
   5  -7   5   26.30    5.40
   4  -9   8  114.49    7.00
   3  -6   6  247.18    7.00
   2  -8   9   46.40    4.90
   2  -7   8  214.78    6.60
   0  -3   5   10.40    1.50
  -4  -2   6 1289.77   11.40
  13 -11  -4   16.70   11.20
  13 -10  -6    2.90   11.80
  13  -9  -8  161.08   14.40
  13  -9  -9   18.80   11.00
  12 -10  -3   -0.90   10.20
  12  -8  -6   -2.70    9.30
  12  -7  -9   75.89   11.10
  12  -7 -10  156.58   12.60
  11 -15   4   24.70   12.90
  11  -9  -2  222.88   13.00
  11  -7  -5   11.90    8.50
  11  -6  -8  446.66   15.10
  10 -14   5    1.50   11.10
  10 -13   4    8.10    9.70
  10  -9   0  523.45   16.30
  10  -8  -1   36.70    8.60
  10  -5  -7   11.30    7.30
  10  -4 -11  331.17   12.40
  10  -4 -13  336.27   13.50
   9 -15   7   48.60   11.80
   9 -11   4   -2.80    8.40
   9 -10   3  317.87   13.50
   9  -9   2  135.79   10.30
   9  -5  -4    6.10    6.20
   9  -4  -6   51.49    7.20
   9  -3 -10   23.40    6.40
   9  -3 -12  123.39    8.50
   9  -3 -13  150.08    8.90
   8  -7   1  110.69    8.40
   8  -3  -6  201.18    8.70
   8  -2 -10    1.30    6.00
   8  -2 -11   24.80    5.70
   8  -2 -12  346.97   10.40
   8  -2 -13   52.49    7.20
   7 -14   9    3.00   10.20
   7  -5   0  526.95   12.30
   6 -10   7    3.40    6.30
   6  -9   6  114.19    8.10
   6  -8   5  253.47    9.80
   6  -7   4   31.30    5.70
   5 -10   8   33.90    6.40
   5   0  -8 2131.49   16.60
   4 -10   9    3.90    5.40
   4  -3   1 1311.17   13.80
   2  -9  10    2.50    4.50
   2  -6   7  122.79    4.80
   2   1  -5  752.22    5.50
  -3   1   0  816.32    9.30
  -3   2  -3  981.50   11.40
  -5  -4   9   17.30    3.40
  13 -12  -2  223.88   15.40
  13 -10  -5    5.20   11.40
  13  -9  -7   48.40   12.30
  13  -8 -11   78.89   12.60
  13  -8 -12   13.50   11.60
  13  -8 -13    2.20   11.90
  12 -14   2    5.40   13.00
  12 -12   0  252.67   16.10
  12  -9  -4   75.69   11.80
  11 -13   3   27.70   11.10
  11 -12   2   14.30   11.00
  11 -11   1  147.49   13.10
  11 -10   0  598.74   18.10
  11  -8  -3   20.60    8.90
  11  -6  -7  657.73   17.50
  11  -5 -11  291.47   13.20
  11  -5 -12  275.57   13.00
  10 -15   6  123.49   13.80
  10  -6  -4  139.69   10.00
  10  -5  -6   -1.00    7.10
  10  -4  -9    5.10    7.10
   9 -13   6  575.24   18.20
   9 -12   5  524.95   17.10
   9  -8   1   37.70    8.20
   9  -3  -9   13.60    6.20
   8 -14   8   63.99   10.60
   8  -6   0  181.78    9.10
   8  -2  -9   49.20    6.00
   7 -10   6    0.50    6.70
   7  -9   5   47.30    7.50
   7  -8   4  178.38    9.30
   6 -11   8  160.38    9.70
   6  -6   3  578.74   12.40
   5 -11   9  167.08    9.10
   5  -2  -2  126.19    5.50
   4 -11  10   23.20    6.00
   4  -5   4   15.80    4.10
   3  -5   5  417.86    8.20
   2  -5   6 1258.97   12.20
   2  -1   0 1771.22   11.00
   1  -7   9  131.79    4.70
  -1   2  -5 1312.27    9.20
  -2   2  -4  255.77    5.50
  14 -10  -8    9.50   13.10
  13  -9  -6   -2.60   10.70
  13  -8  -9  177.08   14.20
  12 -10  -2  140.39   12.40
  12  -9  -3   26.40    9.90
  12  -8  -5   82.19   11.10
  12  -7  -7  292.87   14.30
  12  -6 -11  165.48   12.30
  12  -6 -12   29.20    9.90
  12  -6 -13    2.00    9.60
  11 -14   4    3.80   11.60
  11  -9  -1  237.18   13.40
  11  -7  -4   49.20    9.40
  11  -6  -6  363.76   14.00
  11  -5  -9  148.29   10.60
  10 -16   7   16.10   12.50
  10 -12   4  210.78   13.70
  10 -11   3   -2.20    9.20
  10  -9   1   54.19    9.40
  10  -4  -8  196.68   10.40
   9 -14   7  150.58   12.80
   9  -7   0  520.05   14.60
   9  -5  -3   74.29    7.60
   9  -4  -5    4.70    6.00
   9  -3  -8  176.98    9.00
   8 -10   5   18.60    7.90
   8  -9   4   82.39    8.80
   8  -4  -3    1.50    5.30
   8  -3  -5    6.70    5.30
   8  -2  -8   46.70    6.60
   7 -12   8 1215.58   22.00
   7 -11   7   74.79    8.80
   7  -7   3   11.40    6.10
   7  -3  -3  102.29    6.50
   5 -12  10  195.68    9.90
   5  -1  -4   44.90    4.00
   5   0  -7 3086.49   19.80
   4   0  -5  970.40   10.10
   2   0  -2 2950.90   12.70
   1  -6   8    6.20    2.60
  -4   1   0 1410.76   14.30
  -5  -5  10   28.60    3.60
  14 -10  -7   -0.20   12.70
  14  -9 -10   65.49   13.30
  14  -9 -11   -0.50   12.60
  13 -12  -1  309.47   17.40
  13 -10  -4   67.39   11.90
  13  -8  -8  174.08   13.60
  13  -7 -12   15.70   10.70
  12 -13   2   31.60   12.40
  12 -12   1  131.19   13.90
  12 -11   0  242.48   15.10
  12  -8  -4   12.90    8.90
  12  -7  -6   12.30    9.40
  12  -6 -10   76.69   10.00
  11 -15   5   60.19   12.70
  11  -5  -8    3.20    7.80
  10 -14   6  117.79   12.50
  10 -13   5  265.77   15.10
  10  -6  -3  481.75   14.40
  10  -5  -5  197.68   10.60
   9 -15   8   39.90   11.40
   9  -6  -1  107.49    8.40
   8 -12   7  888.41   19.70
   8 -11   6   30.30    8.40
   8  -8   3   63.09    7.90
   8  -7   2  106.59    8.20
   8  -5  -1   46.60    6.30
   7  -6   2  658.83   13.90
   7  -4  -1  464.15   11.10
   7  -2  -5 2323.47   21.80
   6  -5   2 2751.72   24.50
   3  -4   4  227.68    6.00
   3  -2   1 1226.58   11.40
  -3   2  -4   85.49    4.50
  -5  -2   6    1.30    3.20
  13  -9  -5    9.10    7.50
   8   6 -11   87.69    4.80
   8   3 -14  870.11   16.20
   8   3 -19   -1.20   11.00
   8   3 -20    8.30   11.50
   7   1 -14  238.28   10.90
   7   1 -15    3.40    8.50
   7   1 -16    4.40    9.50
   7   1 -17   -1.30    9.30
   7   1 -18  295.57   15.90
   6   0 -11    3.90    5.50
   6   0 -18  144.19   14.30
   5   1  -7  241.98    6.40
   5  -1 -10 2619.44   25.50
   5  -1 -18    7.10   12.70
   4   1  -5  278.27    5.10
   4  -2 -17  108.09   14.70
   3   0  -4 1207.28   10.00
   3  -1  -5 1357.46   13.10
   3  -3  -8   40.30    5.70
   3  -3 -16   91.09   14.10
   2  -4  -9    9.40    6.30
   2  -4 -14   66.29   12.30
   1  -3  -4 1769.12   16.50
   0  -5 -13  111.29   14.10
  -2   0   2 2831.72   10.20
  -2  -6  -6   86.59    8.40
  -2  -6  -7  249.78   12.10
  -2  -6  -9  363.86   15.30
  -2  -6 -10  184.28   13.90
  -2  -6 -11    5.80   11.10
  -3  -6 -11  134.49   14.60
  -3  -6 -12   29.90   10.20
  -4  -5  -1  894.21   12.40
  -4  -6  -3  238.88    9.10
  -4  -6 -11   22.60   14.20
  -5  -6 -11   25.50   12.70
  -7  -5   1  451.45    8.20
   8   4 -13   11.40    6.10
   8   3 -15  725.03   16.10
   8   3 -16  113.89    9.60
   8   3 -17  149.59   11.20
   8   3 -18  120.39   11.50
   8   4 -21   -3.50   12.40
   7   5  -9  942.11    9.50
   7   2 -12  501.05   11.70
   7   2 -19  331.67   17.70
   7   2 -20   87.99   14.20
   6   1 -10  600.94   11.90
   6   0 -13   34.10    7.10
   6   0 -16  125.99   12.10
   6   0 -17   -0.10   10.60
   5  -1 -16    5.80    9.60
   5  -1 -17   11.50   11.90
   4   8  -3   97.99    4.70
   4   0  -6 3732.83   21.50
   4  -2 -16  288.67   16.80
   3  -3  -9   71.29    7.00
   3  -3 -15  433.36   18.20
   2  -4 -12   16.00    9.10
   1  -4 -14   14.70   11.40
   1  -4 -15   58.19   11.00
   0  -5  -8    3.20    6.90
   0  -5  -9   16.00    7.90
   0  -5 -10   54.69    9.50
   0  -5 -11   37.60   10.50
   0  -5 -12  185.88   13.80
  -1  -5  -5    6.50    5.20
  -1  -5 -13  208.78   16.60
  -2  -6  -8  107.29    8.90
  -3  -6  -5 1056.79   18.50
  -3  -6  -6  618.24   16.00
  -3  -6  -9  116.19   12.20
  -3  -6 -10   -3.20   10.70
  -4  -6  -4 1634.04   21.90
  -4  -6 -10   21.60   12.20
  -5  -6 -10    7.70   12.20
  -6  -6  -2 1408.26   18.70
  -6  -6 -10  143.89   15.40
  -7  -1   5  854.11    8.90
  -7  -6  -2 1304.77   18.90
  -8  -5   1  324.77    7.70
   8   4 -20    3.00   11.00
   7   2 -13  517.25   13.20
   7   2 -18  279.07   15.20
   6   3  -8    7.20    3.10
   6   2  -9  748.93   11.40
   6   0 -14   26.20    8.10
   6   0 -15  198.48   11.60
   6   1 -19  170.48   15.40
   5  -1 -13    1.60    7.50
   5  -1 -15   72.39   10.80
   4   7  -3  391.76    6.50
   4  -2 -11   11.80    6.70
   4  -2 -12   -2.20    7.40
   4  -2 -13   12.90    8.40
   4  -2 -14   79.09   10.80
   4  -2 -15  204.78   12.10
   3  -2  -7   11.20    4.50
   3  -3 -10   38.30    5.60
   3  -3 -11   82.49    8.90
   3  -3 -12   23.30    8.50
   3  -2 -17   -7.40   12.50
   1  -1  -2  290.37    4.50
   1  -4  -7  236.28    9.30
   1  -4 -13  135.29   13.40
  -1   2   2    1.80    1.90
  -1  -4  -3 2101.29   18.50
  -1  -5  -6  127.89    8.20
  -1  -5 -11   88.39   11.60
  -1  -5 -12  151.48   14.50
  -2  -5  -4  102.99    6.80
  -2  -5 -13  391.26   19.40
  -3  -6  -7   73.89    9.20
  -3  -6  -8  152.58   11.40
  -4  -6  -5 1320.47   21.20
  -4  -6  -6  171.88   10.60
  -4  -6  -7    6.00    9.50
  -4  -6  -8   19.30    9.80
  -4  -6  -9   33.90   11.00
  -5  -6  -4 2202.78   25.90
  -5  -6  -9    4.70   11.00
  -6  -5   0 1406.36   14.90
  -6  -6  -3 1288.07   19.50
  -6  -6  -9  114.59   13.80
  -8   0   6    7.70    3.50
   8   4 -14   79.29    7.10
   8   4 -15   53.99    8.10
   8   4 -18  289.07   13.90
   8   4 -19  175.28   13.10
   7   4 -10 1557.14   15.00
   7   2 -14  392.56   12.50
   7   2 -15   40.10    8.20
   7   2 -16    6.00    8.30
   7   2 -17    3.70    9.20
   7   3 -20   15.80   12.50
   6   8  -6   13.60    1.90
   6   1 -11   43.30    5.90
   6   1 -17    1.30   10.90
   6   1 -18  299.77   16.40
   5   0  -9   10.70    4.50
   5   0 -17   61.29   11.80
   5   0 -18   82.29   13.00
   4  -1 -17    3.10   12.20
   3  -2 -16  108.19   14.00
   2   3  -1   47.00    1.80
   2  -2  -5 1880.31   17.00
   1  -4  -8    6.30    6.10
   1  -4  -9  584.74   15.20
   1  -4 -10  508.25   15.50
   0   2   1  107.29    2.90
   0  -4  -5 2065.09   20.90
   0  -4 -13   43.20   11.60
   0  -4 -14   11.50    9.40
  -1  -5  -7   48.70    7.50
  -1  -5  -8   23.60    8.10
  -1  -5  -9    3.10    8.40
  -1  -4 -14  110.69   14.60
  -2   2   3  145.79    4.70
  -2  -4  -2 1493.85   14.90
  -2  -5 -11    9.90   11.10
  -2  -5 -12   96.79   11.40
  -3   0   3  250.47    4.10
  -3  -5 -12  172.18   15.90
  -4  -5 -12   90.49   14.80
  -5   1   5  515.55    9.10
  -5  -4   1  272.47    5.40
  -5  -6  -5 1094.29   20.10
  -5  -6  -6   -0.20    8.00
  -5  -6  -7    8.20    9.10
  -5  -6  -8   12.30    9.40
  -6  -6  -4 1107.89   19.50
  -6  -6  -6   15.40    9.70
  -6  -6  -7   12.40    9.70
  -6  -6  -8   17.40   10.10
  -7  -6  -4  135.79   10.60
  -7  -6  -5    5.50    9.20
  -7  -6  -6   66.29   10.40
  -7  -6  -7  157.28   13.00
   8   6 -12  183.78    7.00
   8   5 -13   27.00    5.70
   8   4 -16  112.99    9.40
   7   3 -12  153.58    8.00
   7   3 -19   61.89   12.20
   6   5  -7   45.80    2.30
   6   1 -12  104.09    7.70
   6   1 -15  100.69   10.80
   6   1 -16   49.10   10.00
   6   2 -19  297.47   17.10
   5   3  -6 3179.58   14.40
   5   1  -8  564.94   10.10
   5   0 -10   56.19    6.10
   5   0 -16   45.70   10.80
   5   1 -19   22.70   13.40
   4  -1  -9 2436.56   23.70
   4  -1 -16   79.49   12.60
   3  -2  -8  501.05   11.50
   3  -2 -14  243.78   13.90
   3  -2 -15  306.27   15.60
   2  -2 -16    8.80   11.50
   1  -3 -15   28.00   11.90
   0  -4  -6  310.47    9.90
   0  -4 -12  123.29   12.60
  -1  -4 -13  124.69   14.00
  -2  -5  -5  376.96   11.20
  -2  -5  -6   57.29    7.30
  -2  -5  -9   97.59   10.50
  -2  -5 -10   26.50   10.50
  -3   2   4  143.79    5.30
  -3  -4  -1  169.18    5.30
  -3  -5 -11    6.30   11.70
  -4  -4   0  229.28    5.80
  -4  -5 -11    9.90   12.30
  -5  -1   4  202.68    3.80
  -5  -5 -11   27.40   13.30
  -6  -5 -11   47.80   14.40
  -7  -4   2  694.53    7.70
  -7  -5   0  550.94   10.30
  -9  -1   6   73.39    4.40
   8   5 -14    4.90    6.40
   8   5 -19   29.40   10.20
   7   6  -9   10.00    2.70
   7   3 -13  483.95   12.70
   7   3 -17  110.69   10.50
   7   3 -18   25.20   10.50
   7   4 -20   21.50   11.80
   6   1 -13  381.46   12.10
   6   1 -14   93.69    9.10
   6   2 -18  638.54   20.50
   5   0 -11   -0.60    5.60
   5   0 -12   13.10    6.30
   5   0 -14  356.56   13.80
   5   0 -15  387.86   15.20
   5   1 -18  122.29   14.20
   4   0  -7  787.92   11.40
   4  -1 -10 2132.69   23.80
   4  -1 -14   49.40    9.70
   4  -1 -15   40.90    8.10
   4   0 -18   -2.80   11.80
   3  -2  -9   -0.50    5.30
   3  -2 -10   10.20    6.10
   3  -2 -12    7.70    7.90
   3  -2 -13  238.88   12.90
   3  -1 -17    0.10   11.50
   2  -1  -4  499.15    7.60
   2  -2 -15   81.59   12.10
   1  -3  -6   45.40    5.20
   1  -3 -14   20.50   10.60
   0  -2  -2  259.17    5.20
   0  -4  -7  195.48    9.10
   0  -4 -11    4.70    9.10
   0  -3 -15    3.70   11.90
  -1  -3  -2  296.17    6.30
  -1  -4 -12   62.79   12.20
  -2  -5  -7   13.40    7.30
  -2  -5  -8  191.18   11.50
  -2  -4 -13  328.17   18.60
  -3  -5  -4  523.25   12.30
  -3  -5  -9    0.80    8.80
  -3  -5 -10   37.30   10.90
  -3  -4 -13  391.46   19.40
  -4  -5 -10   73.39   12.30
  -5  -5 -10    1.90   11.80
  -6  -5 -10   92.69   14.00
  -8  -5   0   24.90    5.20
   8   5 -15  116.89    8.20
   8   5 -16  419.76   13.20
   8   5 -17    9.90    7.80
   8   5 -18   41.20    9.60
   7   3 -14  904.01   17.00
   7   3 -15  577.14   15.10
   7   3 -16  615.14   16.70
   7   4 -19   89.59   12.30
   7   5 -21   12.90   12.10
   6   2 -17  221.38   13.80
   6   3 -20   38.50   12.30
   5   1 -17  126.19   13.40
   4  -1 -13   73.79    9.20
   4   0 -17   29.30   12.10
   3   2  -3   17.60    1.10
   3  -2 -11   -1.90    5.10
   3  -1 -16   50.59   12.40
   2  -2 -14  170.28   12.90
   2  -1 -17   26.10   13.90
   1  -3 -12   99.79   10.90
   1  -3 -13  229.28   12.70
   1  -2 -16    0.40   11.80
   0  -3 -14   -4.30   11.30
  -1  -4  -5   89.19    6.40
  -1  -4 -11  234.78   14.10
  -2  -4 -12   99.19   13.60
  -3  -5  -5   56.49    7.20
  -3  -5  -7   31.70    8.20
  -3  -5  -8   56.29    9.70
  -4   0   4    7.30    2.00
  -4  -5  -3  656.93   12.90
  -4  -5  -9  232.38   14.10
  -6  -2   4    1.30    1.20
  -6  -5  -9    4.70   11.30
  -7   0   6  768.92   11.00
  -7  -5  -9   93.89   13.50
  -8  -2   5   -0.30    2.00
   7   5 -10 1789.72   15.20
   7   4 -18  280.67   14.30
   6   3  -9  482.05    8.70
   6   2 -11   73.69    6.10
   6   2 -15    6.10    8.70
   6   2 -16    3.00    8.40
   6   3 -19   97.49   13.50
   5   9  -4 1338.27   13.00
   5   1 -16    3.80    9.40
   5   2 -19    6.20   12.30
   4   1  -6  326.97    6.40
   4   0 -16   32.90   11.10
   4   1 -18   13.30   11.80
   3   0  -5 1723.13   13.70
   3  -1 -15  214.08   14.40
   2   0  -3 3273.57   14.50
   2  -2  -7  174.78    7.40
   2  -2 -13  465.55   16.50
   2  -1 -16    7.30   11.40
   1  -3  -8   55.69    6.90
   1  -3  -9  777.62   16.60
   1  -3 -10 1826.72   26.10
   1  -2 -15    5.40   11.70
   0  -3 -13   46.60   11.90
  -1  -4  -6   73.59    7.00
  -1  -4 -10   45.10    9.70
  -1  -3 -14   55.69   13.60
  -2  -3  -1   59.89    3.20
  -2  -4 -11   67.49   11.70
  -2  -3 -14  186.68   16.90
  -3  -4 -12  303.17   17.00
  -4  -5  -4  129.89    8.00
  -4  -5  -5   19.10    6.80
  -4  -5  -6   16.60    7.70
  -4  -5  -7   12.70    8.30
  -4  -5  -8   76.09   10.40
  -4  -4 -12  226.58   16.90
  -5  -5  -3  245.38    9.80
  -5  -5  -8  487.95   17.30
  -5  -4 -12   10.10   13.70
  -6  -5  -2  290.97    9.90
  -6  -5  -8  269.77   14.70
  -7  -5  -7  268.47   15.00
  -7  -5  -8    5.30   10.60
  -8  -4   2  289.27    5.90
   8   6 -14   40.50    6.70
   7   4 -12   -2.70    4.40
   7   4 -17  486.55   16.10
   7   5 -20   -5.00   10.30
   7   6 -21   54.29   14.20
   6   4  -8   24.60    3.00
   6   2 -12   85.69    7.00
   6   2 -13    1.40    6.10
   6   2 -14   31.20    7.60
   6   3 -18  279.47   15.10
   6   4 -20   37.80   12.90
   5   1 -10  343.27    9.70
   5   1 -15  500.55   16.20
   5   2 -18  340.17   17.30
   4   2  -5    9.10    2.00
   4   0 -14  607.14   17.20
   4   0 -15  123.29   11.30
   3  -1 -13   -0.30    7.90
   3  -1 -14  318.47   14.40
   3   0 -17   32.20   12.00
   2   5   0 1331.77   12.50
   2  -2  -8   98.39    7.00
   2  -2 -11   10.80    7.60
   2  -2 -12  101.79   10.10
   1   4   1 1352.16   12.50
   1  -2 -14    0.10   10.40
   0  -3 -12  106.89   11.60
   0  -2 -15   -8.20   12.20
  -1  -4  -7   76.69    6.40
  -1  -4  -8  603.94   14.80
  -1  -3 -13   82.49   13.00
  -2  -4 -10  142.99   12.30
  -3  -4  -2  751.02   11.30
  -3  -4 -11    7.70   11.10
  -4  -4 -11   97.79   13.70
  -5  -3   2  155.28    3.00
  -5  -5  -4  836.82   16.30
  -5  -5  -5   84.49    8.50
  -5  -5  -6    2.50    7.70
  -5  -5  -7  211.08   12.40
  -5  -4 -11   81.69   14.00
  -6  -4   1  360.56    6.60
  -6  -5  -3  883.91   16.40
  -6  -5  -6   92.89   10.00
  -6  -5  -7  588.74   17.90
  -6  -4 -11   12.30   13.00
  -7  -5  -2  868.11   15.50
  -7  -5  -6  329.97   14.10
  -8  -1   6  285.97    6.60
  -8  -5  -2  215.98   10.00
   8   6 -15  231.48    9.50
   8   6 -16   82.79    8.30
   7   4 -13  101.39    7.20
   7   4 -14   11.00    6.00
   7   4 -15   -0.50    6.40
   7   4 -16  147.39   10.30
   7   5 -19    9.70   10.30
   6   3 -17   58.69   10.50
   6   4 -19   34.00   11.20
   5   2  -8  619.14   10.00
   5   1 -11  754.72   14.40
   5   1 -12  368.56   11.60
   5   1 -13   71.89    8.20
   5   1 -14   39.60    8.20
   5   2 -17  680.13   20.40
   5   3 -19  157.38   15.00
   4   0 -10  200.68    8.70
   4   0 -12  575.44   14.70
   4   0 -13 1442.56   23.40
   4   1 -17    7.50   10.20
   4   2 -19   16.60   13.60
   3   6  -1 4262.87   22.10
   3  -1  -9 2002.50   22.40
   3  -1 -11   -0.40    6.40
   3  -1 -12    4.40    7.60
   3   0 -16   39.50   12.00
   3   1 -18   41.60   13.80
   2  -1  -5  881.71   11.20
   2  -2 -10    5.20    6.10
   2  -1 -15   78.59   11.70
   2   0 -17  165.48   15.80
   1  -2  -5  229.28    7.00
   1  -2 -13   39.20   10.40
   0  -3  -6   43.20    5.60
   0  -3 -11    8.40    8.60
   0  -2 -14   29.80   11.90
  -1   3   3 2496.55   18.40
  -1   1   2  262.57    4.30
  -1  -2  -1   49.60    2.50
  -1  -3  -3    8.10    3.30
  -1  -3 -12   57.89   11.40
  -1  -2 -15   32.50   13.70
  -2  -4  -5   21.80    5.80
  -2  -4  -8   -4.60    7.40
  -2  -4  -9  193.18   12.00
  -2  -3 -13  271.27   16.50
  -3   1   4   95.59    4.10
  -3  -3   0    2.70    1.80
  -3  -4 -10    0.00    9.80
  -3  -3 -13  571.74   22.00
  -4  -4  -1   96.29    4.80
  -4  -4 -10   32.60   11.20
  -4  -3 -13  180.48   16.70
  -5   0   5  845.22    9.80
  -5  -4   0  738.13   10.00
  -5  -4 -10   -4.70   10.90
  -6  -1   5  313.27    5.50
  -6  -5  -4  470.25   13.40
  -6  -4 -10    4.30   11.80
  -7  -5  -3  486.75   13.00
  -7  -5  -4  309.87   11.90
  -7  -5  -5  201.28   11.30
  -7  -4 -10   -2.70   12.40
  -8  -5  -3   97.49    8.30
   7   5 -11  490.75    9.80
   7   5 -18  108.19   11.20
   7   6 -20   98.89   13.00
   6   3 -16  281.37   13.10
   6   5 -20   86.39   14.50
   5   2 -16  140.39   11.80
   5   4 -20    1.30   14.10
   4   0 -11   82.59    7.40
   4   1 -16    9.20   10.20
   4   2 -18    4.60   12.00
   3   0 -15   38.60   10.50
   2  -1 -14  363.76   16.00
   1  -2 -12  156.18   11.60
   1   0 -17  372.96   19.30
   0   3   2 1812.22   14.30
   0  -3  -7   16.10    5.70
   0  -3  -8 1445.06   21.30
   0  -2 -13   -0.50    9.90
   0  -1 -16    5.60   13.10
  -1  -3 -11   79.39   11.00
  -1  -2 -14   -3.50   12.10
  -2  -4  -6   82.19    6.40
  -2  -3 -12  200.38   14.70
  -3  -4  -8  421.56   14.70
  -3  -4  -9  193.68   12.50
  -3  -3 -12  592.24   20.70
  -4   1   5  589.84    9.40
  -4  -4  -9   96.19   11.30
  -5  -4  -9  160.68   13.80
  -6  -4  -9   54.29   11.10
  -6  -3 -12    3.90   13.70
  -7  -4  -9    0.30   11.20
   7   5 -16   70.69    9.50
   7   5 -17   70.59    9.60
   7   6 -19   31.70   10.40
   6   3 -11   27.80    5.00
   6   3 -12  195.58    8.40
   6   3 -13  174.88    8.90
   6   3 -14  880.21   17.40
   6   3 -15  694.23   16.80
   6   4 -18   41.60   11.10
   6   6 -21   -4.00   12.00
   5   2 -15   32.80    8.80
   5   3 -18  341.67   17.00
   4   1  -7 1293.47   13.60
   4   1 -15  354.56   14.90
   4   3 -19   71.99   13.40
   3   0  -6  616.44    9.50
   3   0 -14   13.00    9.30
   3   1 -17   18.10   11.00
   2   0 -16   51.89   11.90
   1  -1  -3  169.78    4.10
   1  -2 -10  233.08   11.10
   1  -2 -11   87.39    9.50
   0  -2  -3 1925.51   15.00
   0  -1 -15   -0.20   11.80
  -2  -3 -11   23.10   10.50
  -2  -2 -14   53.39   13.90
  -3  -4  -4  215.18    8.50
  -3  -4  -5  191.38    9.00
  -3  -4  -6    3.80    6.50
  -3  -4  -7   33.20    7.90
  -4  -4  -2  302.27    8.20
  -4  -4  -8  165.88   11.70
  -4  -3 -12  615.94   22.00
  -5  -3 -12  191.28   15.70
  -7  -4   1  437.86    7.80
  -7  -4  -8  323.37   15.80
  -7  -3 -11   30.30   13.90
   7   7  -9 1148.49    8.90
   7   6 -10  805.52    9.90
   7   5 -13   -2.50    5.90
   7   5 -14    5.10    6.70
   7   5 -15  200.88   10.10
   7   6 -18   43.50   11.10
   6   4  -9  173.48    5.80
   6   4 -17  296.47   14.30
   6   5 -19  118.59   13.10
   5   3  -7  598.74    8.00
   5   2 -13   15.60    7.80
   5   2 -14   54.29    8.50
   5   3 -17  609.14   19.00
   5   4 -19   12.20   12.10
   4   7  -2  688.53    9.40
   4   1 -14  748.23   18.40
   4   2 -17  216.48   14.30
   3   0 -13  764.72   18.50
   3   1 -16   32.30   11.30
   3   2 -18   49.10   13.50
   2   4   0 1611.94   12.10
   2  -1  -6   64.09    4.10
   2  -1 -11   20.70    7.20
   2  -1 -12   45.40    8.50
   2   0 -15   75.39   11.90
   2   1 -17   34.50   13.10
   1  -2  -7 1441.96   18.50
   1  -2  -8  219.08    9.20
   1  -2  -9   20.30    6.50
   1   0 -16  209.98   16.00
   0  -2 -12   89.69   10.60
  -1  -3  -8 3516.05   33.70
  -1  -3  -9 2124.19   28.20
  -1  -2 -13   89.89   12.30
  -1  -1 -15   -4.10   12.40
  -2  -3  -2    0.70    2.80
  -2  -3 -10   60.99   10.20
  -2  -2 -13   49.10   12.60
  -3  -3 -11  151.78   13.40
  -4  -4  -7  300.47   12.70
  -4  -3 -11  580.84   20.30
  -5  -4  -1  997.00   13.00
  -5  -4  -7    1.30    9.20
  -5  -3 -11  721.33   22.80
  -6  -4   0  557.84    9.50
  -6  -4  -8  705.83   19.50
  -6  -3 -11   96.49   14.40
  -7  -4  -7  990.40   23.00
  -8  -4   1   40.60    4.50
   7   6 -17  224.68   12.60
   6   4 -16  461.75   15.20
   6   5 -18  108.29   11.90
   6   6 -20   -4.20   11.90
   5   2 -10    2.50    4.60
   5   2 -11   50.89    6.10
   5   2 -12   62.89    7.10
   5   3 -16   -1.60    8.70
   5   4 -18   10.40   12.00
   5   5 -20  147.09   15.50
   4   1 -12   12.30    6.70
   4   1 -13  469.45   14.20
   4   2 -16  386.16   16.20
   4   3 -18  120.89   14.10
   3   5  -1  991.40    9.60
   3   0 -11  581.14   14.30
   3   0 -12 1307.67   21.80
   3   1 -15  164.58   12.90
   3   3 -19   37.10   14.40
   2  -1  -8  771.32   13.90
   2  -1  -9  192.18    8.80
   2  -1 -10   59.89    7.30
   2   0 -14   31.20    9.80
   1   0 -15   57.29   11.60
   1   1 -17  651.73   23.00
   0   1   1 1282.27    7.30
   0  -2 -11  123.49   10.40
   0  -1 -14   31.10   11.30
   0   0 -16  323.27   18.20
  -1   2   3  983.40   10.70
  -1  -3  -6   -3.20    4.80
  -1  -3  -7 1145.59   18.60
  -1  -2 -12   98.19   11.60
  -2   2   4  161.28    5.20
  -2  -3  -9  238.28   12.40
  -2  -1 -15   12.80   12.70
  -3  -3 -10   13.30    9.90
  -4  -4  -4  224.88    9.10
  -4  -4  -5  413.86   12.40
  -4  -4  -6   70.99    7.90
  -4  -3 -10   70.19   10.80
  -5  -4  -6  159.08   10.40
  -6  -4  -7  426.56   15.50
  -6  -3 -10  268.97   16.50
  -7  -1   6  168.28    5.10
  -7  -4  -6  514.25   16.60
  -7  -3 -10   12.60   12.20
  -8  -4  -6  568.94   17.40
   7   6 -11  248.48    7.30
   7   6 -16   -0.20    8.40
   7   7 -19    5.20    9.80
   6   5  -8 1615.74   11.80
   6   4 -10  172.18    6.70
   6   4 -14    0.70    7.20
   6   4 -15  401.16   13.50
   6   6 -19    6.00   11.60
   6   7 -21   44.40   13.60
   5   5  -5  347.37    2.20
   5   3 -15  374.56   14.10
   4   2  -6 1294.57   11.30
   4   2 -15   12.10    8.90
   4   4 -19   11.60   12.50
   3   0 -10  263.07    9.90
   3   2 -17   17.80   11.00
   2   0  -4   99.19    3.60
   2   0 -13   80.49    9.90
   2   1 -16   87.39   13.10
   2   2 -18    4.00   12.30
   0  -2  -9  842.02   17.40
   0  -2 -10  567.44   15.00
   0  -1 -13   51.99   10.90
  -1  -2 -11    8.50    9.00
  -1  -1 -14   41.90   12.20
  -1   0 -16  140.49   16.50
  -2  -3  -8 1466.95   23.10
  -2  -2 -12   34.20   11.50
  -2  -1 -14   28.30   12.30
  -3  -3  -1  743.43    9.50
  -3  -3  -9    6.90    8.70
  -3  -2 -12  210.18   15.10
  -5  -4  -3   12.70    5.30
  -5  -4  -5  373.06   12.30
  -5  -3 -10  259.47   15.00
  -5  -2 -12  558.84   21.00
  -6  -4  -1  555.34   10.80
  -6  -4  -5  311.77   12.90
  -6  -4  -6    5.20    7.90
  -6  -2 -12   98.09   15.10
  -7  -4   0   34.90    4.80
  -7  -4  -5    7.80    8.90
  -7  -3  -9   40.40   11.20
  -8  -4  -5  372.26   14.00
  -8  -3  -9   11.10   11.80
  -8  -2 -11    3.00   13.50
  -9  -1   7  123.59    5.60
   7   6 -15  453.15   12.90
   7   7 -18  180.98   12.10
   6   4 -12   76.69    6.30
   6   4 -13   66.69    6.90
   6   5 -17   65.49   10.00
   6   7 -20   25.40   11.10
   5   4  -6 2588.64   11.90
   5   3  -8  543.65    9.00
   5   3 -14  641.74   15.90
   5   4 -17   24.60   10.10
   5   5 -19  258.87   16.20
   4   2 -14  202.48   11.60
   4   3 -17  572.74   18.90
   4   5 -20    8.20   13.90
   3   1  -5  316.07    5.80
   3   1 -14  432.36   14.40
   3   2 -16   56.29   11.70
   3   3 -18   22.60   12.80
   2   1 -15  258.37   14.80
   2   2 -17   20.10   12.70
   1   0 -14   94.29   11.80
   1   1 -16   49.80   12.90
   0  -2  -7 1629.54   20.50
   0  -2  -8   20.80    6.20
   0   0 -15  142.59   13.90
  -1  -2 -10  547.85   16.40
  -1  -1 -13  211.58   14.80
  -2  -3  -5    0.90    4.90
  -2  -3  -6  681.53   14.50
  -2  -3  -7 2332.47   27.00
  -2  -2 -11  277.87   14.50
  -3  -3  -8  101.49    9.80
  -3  -1 -14   10.20   12.40
  -4  -3  -9   59.09   10.20
  -4  -1 -14   21.10   14.10
  -5  -3  -9   24.50   10.20
  -6  -4  -3    2.30    5.40
  -6  -4  -4   16.60    6.50
  -6  -3  -9   37.00   10.90
  -7  -4  -3   -0.10    6.90
  -7  -4  -4   41.20    7.60
  -7  -2 -11   52.39   13.80
  -8  -4   0   69.49    5.60
  -8  -4  -3   56.09    8.50
  -8  -4  -4   11.50    7.30
  -8  -3  -8   24.90   10.80
   7   6 -13  282.47    9.10
   7   6 -14  529.15   12.60
   7   7 -17  239.68   12.00
   6   6  -7  322.57    3.90
   6   5 -16  107.09   10.00
   6   6 -18   -0.30    9.50
   6   8 -21    9.40   12.80
   5   6  -4    5.70    1.50
   5   3 -13  387.86   12.30
   5   4 -16  385.56   14.90
   5   5 -18  125.29   13.10
   5   6 -20   36.40   12.20
   4   6  -2 1815.92   12.90
   4   3 -16  598.44   18.50
   4   4 -18    5.20   11.50
   3   1 -13 1096.09   21.20
   3   4 -19  243.68   17.70
   2   3 -18   24.40   12.70
   1   0 -13  123.59   11.10
  -1   0 -15  214.58   14.10
  -2  -1 -13  252.17   15.70
  -2   0 -15   89.79   14.90
  -3  -3  -7  659.03   16.00
  -3  -2 -11   81.09   11.90
  -3  -1 -13   -1.90   11.30
  -3   0 -15   10.30   14.00
  -4   0   5  971.30   10.70
  -4  -3  -8    3.90    8.60
  -4  -2 -11  194.98   14.40
  -5  -3  -8    9.00    8.80
  -5  -2 -11  825.22   23.30
  -5  -1 -13    8.90   12.50
  -6  -3  -8   43.40   10.00
  -6  -2 -11  537.65   20.60
  -7  -4  -2   39.60    5.90
  -7  -3  -8   -6.40    9.90
  -8  -4  -2    1.60    5.50
  -8  -2 -10    1.60   12.60
   7   7 -10  389.16    7.00
   7   7 -16   50.19    8.10
   6   5 -15    8.40    6.90
   6   6 -17   95.29   11.20
   6   7 -19    5.40   10.20
   5   8  -3   86.79    4.40
   5   3  -9  750.42   11.30
   5   3 -11    4.40    4.90
   5   3 -12    5.90    5.70
   5   6 -19  112.99   13.70
   4   2  -7  700.53    9.70
   4   3 -15   -6.50    8.00
   4   5 -19  157.08   15.10
   3   1 -12  747.43   16.80
   3   2 -15    4.40    8.70
   3   3 -17  142.79   13.40
   2   0  -5  970.50   11.10
   2   0 -10  399.46   12.00
   2   0 -11 1041.30   18.60
   2   1 -14  406.76   15.80
   2   2 -16  191.48   14.40
   1   0  -2 1270.57    7.90
   1   1 -15   73.99   12.40
   1   2 -17   49.00   12.70
   0  -1  -2 1707.93   11.40
   0  -1 -11  309.47   13.30
  -1  -2  -8 1304.37   20.70
  -1  -1 -12    4.60    9.40
  -1   0 -14   51.19   12.50
  -1   1 -16  992.70   27.40
  -2  -2 -10  180.18   10.50
  -3   1   5 1394.66   14.20
  -3  -3  -5  145.59    8.60
  -3  -3  -6 1016.50   18.00
  -3  -2 -10  646.14   18.70
  -4  -3  -7   21.90    7.80
  -4  -1 -13    1.50   11.80
  -5   0   6  691.33   10.50
  -5  -1   5   27.30    2.70
  -7  -3  -7  341.37   14.50
  -7  -2 -10  314.77   17.30
  -7  -1 -12   25.80   14.60
  -8  -1   7    2.00    3.80
  -8  -3  -7  156.68   12.60
   7   7 -15  664.63   15.20
   6   5  -9 2317.77   16.70
   6   5 -14    3.20    6.10
   6   8 -20    5.30   11.40
   5   4 -15  513.55   15.40
   5   5 -17  140.89   12.10
   5   7 -20   13.90   12.70
   5   8 -21   18.30   12.90
   4   2  -8  559.14   10.10
   4   4 -17   20.80    9.70
   4   6 -20    3.50   12.00
   3   1  -6  711.63    9.70
   3   2 -14  194.68   12.00
   3   3 -16  460.55   17.60
   3   4 -18    0.50   12.10
   2   0  -6    3.70    3.40
   2   3 -17   -1.60   11.60
   1   0 -12   -2.40    7.90
   1   2 -16  103.29   12.80
   1   3 -18   24.50   13.00
   0  -1 -10    5.30    7.00
   0   2 -17  247.88   15.30
  -1  -1   0    6.20    0.90
  -1  -2  -3  305.67    6.60
  -1  -2  -7   27.30    6.10
  -2   1   4  497.15    7.90
  -2   0   3 3108.49   14.10
  -2  -2  -9  725.23   17.80
  -2  -1 -12  300.37   15.40
  -2   0 -14   13.50   11.90
  -3  -1 -12  196.38   14.40
  -3   0 -14   -3.10   12.90
  -4  -3  -6  214.78   10.40
  -4  -2 -10   47.10   10.50
  -4  -1 -12   -2.70   11.00
  -4   0 -14  109.49   15.70
  -5  -3   1  307.47    5.40
  -5  -3  -7   16.30    8.00
  -5  -2 -10  166.78   13.50
  -5  -1 -12   31.20   13.00
  -6  -3  -7   78.09    9.90
  -6  -2 -10  601.24   20.10
  -6  -1 -12   15.00   13.10
  -8  -3  -6  573.54   17.10
  -8  -2  -9   51.69   12.40
  -8  -1 -11   -0.30   13.00
   7   7 -11  205.28    6.50
   7   7 -13  130.09    7.50
   7   7 -14  428.66   11.40
   7   8 -17  191.78   11.20
   6   5 -10  492.15    9.50
   6   5 -12    6.20    5.80
   6   5 -13   12.60    5.70
   6   6 -16   85.29    9.40
   6   7 -18   39.90   10.10
   6   8 -19    1.30   11.00
   5   4 -14  246.98   11.20
   5   5 -16  137.79   10.70
   5   6 -18   62.79   11.40
   4   2 -10  343.97    9.90
   4   3 -14  480.55   15.00
   4   4 -16   -0.90    9.00
   4   5 -18  256.77   15.90
   3   4  -1  784.42    7.50
   3   1  -7   30.20    4.10
   3   1  -9  265.57    8.90
   3   5 -19    1.80   11.90
   2   3   0  364.16    5.20
   2   0  -8  942.51   14.90
   2   2 -15   82.79   10.90
   2   4 -18  111.79   14.40
   0  -1  -9   10.60    6.50
   0   2 -16  107.69   13.60
  -1  -2  -4  788.72   11.90
  -1  -2  -6  940.31   15.40
  -1   0 -13    6.00   10.20
  -1   1 -15  598.34   21.40
  -2  -2  -8 1961.30   25.90
  -2  -1 -11   27.00    9.70
  -2   1 -15  811.12   24.60
  -3  -2  -9  812.22   19.30
  -4  -3  -1  109.29    4.80
  -4  -3  -5   77.69    7.40
  -4  -2  -9  576.94   17.50
  -5  -3  -6    5.60    7.00
  -6  -1   6  162.18    5.20
  -6  -3  -6   13.60    7.90
  -6  -2  -9   42.10   10.90
  -7  -2  -9  295.27   16.00
  -7  -1 -11   10.40   12.90
   7   8 -16   27.40    7.40
   6   8  -5  102.59    3.10
   6   6 -15    4.30    6.90
   6   7 -17   92.09   10.20
   6   9 -20   -3.30   11.60
   5   4  -7  188.08    4.60
   5   4 -13  157.88    9.00
   5   7 -19    3.80   11.30
   5   8 -20    9.90   11.40
   4   3  -5 3835.42   14.50
   4   3 -13  456.05   13.70
   4   6 -19  109.09   13.40
   4   7 -20    7.70   12.90
   3   2 -13   89.99    7.90
   3   3 -15  384.46   15.70
   3   4 -17    2.80   10.80
   2   1 -12 1487.25   23.50
   2   2 -14  151.28   11.50
   2   3 -16   12.20   11.00
   2   5 -19  180.48   17.20
   1   0 -10  366.06   12.10
   1   1 -13  500.65   16.60
   1   2 -15  290.47   15.80
   1   3 -17   20.80   11.90
   0  -1  -8   21.00    6.00
  -1   1   3  167.48    4.40
  -1  -1 -10  219.68   11.80
  -1   2 -16  321.27   18.60
  -2   0 -13   11.30   11.20
  -3  -2  -8  582.54   15.90
  -3  -1 -11  708.13   20.30
  -3   0 -13   32.40   12.50
  -3   1 -15  135.19   15.40
  -4  -3  -4   68.39    6.50
  -5  -3  -5   17.70    6.60
  -5  -2  -9   56.79    9.90
  -5  -1 -11   32.60   11.70
  -5   0 -13  122.69   15.40
  -6  -3  -5  102.99    8.70
  -6   0 -13   14.50   13.40
  -7  -3  -5    9.00    7.20
  -8  -2   6    5.10    2.40
  -8  -3  -5  231.48   11.90
  -8  -2  -8   29.40   10.90
  -8  -1 -10   -4.00   12.10
   7   8 -15   23.60    7.70
   6   6 -14 1000.20   17.90
   6   8 -18   22.00   11.10
   5   4 -12   39.50    6.20
   5   5 -15  120.19    9.70
   5   6 -17  115.09   11.60
   5   9 -21   -2.00   13.30
   4   3 -12    5.70    5.80
   4   4 -15   61.59    9.60
   4   5 -17  121.39   11.80
   4   6 -18  251.47   16.10
   3   5   0  740.13    9.90
   3   2 -12   12.60    6.90
   3   5 -18  179.68   15.40
   3   6 -19   -0.50   11.70
   2   1 -11  507.75   13.90
   2   4 -17    8.40   11.00
   1   4 -18  116.59   15.00
   0  -1  -3 2717.43   17.00
   0  -1  -7  652.03   13.20
   0   0 -11  112.59   10.00
   0   2 -15   97.09   12.20
   0   3 -17    9.90   12.20
  -1  -1  -9   62.99    8.00
  -1   1 -14    9.40   11.00
  -2  -2  -6  160.68    8.20
  -2  -1 -10   45.50    9.30
  -2   1 -14  253.17   15.90
  -2   2 -16  182.08   16.40
  -4  -2  -8  383.26   14.30
  -5  -3   0  153.78    5.30
  -5  -3  -4   68.59    6.90
  -5  -2  -8  523.95   16.50
  -5   1 -14    5.20   15.30
  -6  -2  -8   68.39   10.30
  -7  -1   7  361.56    7.90
  -7  -3  -4  425.56   13.30
  -7  -2  -8    6.70   10.00
  -7  -1 -10   97.99   13.60
  -7   0 -12   12.30   13.90
  -8  -3  -4   31.10    7.60
  -9  -3  -3   25.70    8.50
  -9  -2  -7   57.69   11.20
  -9  -1  -9   44.50   12.80
   7   8 -14   10.70    6.30
   6   7 -16   27.50    8.30
   6   9 -19    2.30   10.20
   5   4  -8    3.00    3.30
   5   5 -14   22.80    7.90
   5   7 -18   66.19   11.40
   5   8 -19   12.40   12.30
   4   4 -14  285.07   13.00
   4   5 -16    5.50    8.50
   4   7 -19  106.29   14.10
   3   2 -11  342.47   11.30
   3   3 -14   51.19    9.20
   3   4 -16   63.99   10.50
   3   7 -20   21.10   14.50
   2   1  -3    1.20    1.20
   2   1 -10   21.30    6.20
   2   2 -13  308.17   13.30
   2   3 -15  218.48   13.60
   2   5 -18    2.50   12.70
   1   2 -14  261.27   14.10
   1   3 -16    3.90   10.70
   0  -1  -4 2193.28   17.50
   0  -1  -5   93.09    5.40
  -1   2 -15   75.09   13.10
  -2  -2  -2  625.94    9.00
  -2   0 -12   96.99   11.30
  -3  -2  -7 1045.70   18.90
  -3  -1 -10  258.27   13.50
  -3   0 -12   51.69   11.70
  -3   1 -14  273.27   17.60
  -4   1 -14    1.90   13.30
  -5  -3  -1 1054.89   13.10
  -5  -3  -2  900.71   13.50
  -5  -1 -10  136.39   12.70
  -5   0 -12   62.39   13.40
  -6  -3  -3   35.40    6.80
  -6   0 -12  111.99   14.70
  -7  -2  -7  522.85   17.40
  -8  -3  -3  102.79    9.20
  -8  -2  -7   99.99   11.20
  -8  -1  -9   53.39   13.30
  -8   0 -11   27.50   13.50
  -9  -2  -6  371.86   16.00
   7   8 -10  162.68    5.00
   6   6  -8   21.40    2.70
   6   6 -13  639.44   13.50
   6   7 -15  660.63   16.20
   6   8 -17   45.30    9.30
   5   4  -9   16.00    3.70
   5   6 -16  319.77   13.70
   5   9 -20    2.90   12.00
   5  10 -21  156.68   16.30
   4   3 -11  405.76   11.20
   4   8 -20    8.40   12.00
   3   2  -4  313.27    4.30
   3   2 -10  832.62   15.00
   3   3 -13  669.53   16.60
   3   4 -15   83.19   10.20
   3   5 -17  203.18   14.40
   2   1  -9  540.45   12.30
   2   4 -16    6.30   10.20
   2   6 -19   76.59   15.00
   1   0  -3  679.33    7.50
   1   0  -8   10.30    5.10
   1   4 -17   46.40   13.00
   1   5 -18  112.19   14.80
   0   3 -16    2.90   12.00
  -1   0   2 1128.99    7.10
  -1  -1  -8  244.78    9.40
  -1   0 -11  850.41   19.70
  -1   1 -13  100.09   11.50
  -2  -2  -3  702.33   10.80
  -2  -1  -9    8.10    7.00
  -2   2 -15  586.04   22.00
  -3  -2  -6 1878.11   23.20
  -3   2 -15  237.18   17.70
  -4  -2  -7  686.63   16.30
  -4   2 -15   53.59   15.80
  -5  -2  -7  303.97   12.70
  -6  -2  -7  359.46   14.10
  -6   1 -13   47.30   14.50
  -7  -1  -9   83.59   11.60
  -8  -3  -2   11.90    6.60
  -9  -3  -2   -4.90    5.70
  -9  -1  -8    6.50   11.90
  -9   0 -10   40.10   14.90
   7   8 -11  217.08    6.50
   6   6 -12  336.37    9.60
   6   9 -18   44.30   10.20
   5   5 -13   10.60    6.10
   5   6 -15  232.88   11.40
   5   7 -17   47.50   10.00
   5   8 -18   26.10   11.40
   4   6  -1 1413.26   13.20
   4   3  -6  250.67    5.20
   4   3 -10  344.07    9.70
   4   4 -13  225.88   10.60
   4   5 -15  517.55   16.00
   4   6 -17  171.18   12.50
   4   7 -18  231.78   14.90
   3   6 -18  330.67   17.10
   3   7 -19   40.90   13.20
   3   8 -20    3.20   13.90
   2   2 -12  413.76   13.80
   2   5 -17  205.48   14.90
   1   0  -4  123.59    4.30
   1   0  -6   11.60    4.00
   1   3 -15   11.30   10.30
   0   2   3 2009.80   15.60
   0   0  -9  690.23   15.30
   0   2 -14  541.65   17.20
   0   4 -17   20.00   12.20
   0   5 -18   -1.90   14.00
  -1  -1  -7    3.80    5.30
  -1   0 -10  246.78   11.50
  -1   4 -17    3.80   13.10
  -2  -1  -8  275.57   11.20
  -2   0 -11   54.79    9.70
  -2   1 -13    0.70    9.60
  -2   3 -16   20.20   13.50
  -3   0   5 1704.53   14.40
  -3  -2  -5   39.90    6.00
  -3  -1  -9   83.29    9.40
  -3   0 -11  108.19   11.60
  -3   1 -13   55.29   12.50
  -4  -2  -6  711.73   15.60
  -4   0 -11   54.19   10.70
  -4   1 -13   18.80   12.30
  -5  -1  -9  342.07   14.80
  -5   0 -11   10.60   10.00
  -5   1 -13   37.10   13.50
  -6  -3   0 2377.16   18.20
  -6  -3  -1 1140.39   14.30
  -6  -1  -9   31.70   10.50
  -6   0 -11    7.20   11.50
  -7  -2  -6  145.09   11.60
  -8  -2  -6  686.53   18.10
  -9  -2  -5  820.42   19.60
   6   6  -9 1660.53   13.80
   6   6 -10  520.55    9.40
   6   7 -14 1373.06   20.00
   6   8 -16   13.80    7.70
   5   5 -12   19.80    6.50
   5   9 -19    8.00   10.80
   5  10 -20  279.27   17.10
   4   3  -7    2.30    2.70
   4   8 -19   41.90   12.70
   4   9 -20   11.60   13.30
   3   3 -12  206.78   10.20
   3   4 -14  105.69    9.90
   3   5 -16    2.80    9.40
   2   1  -4    0.80    2.20
   2   6 -18   17.20   12.90
   1   0  -5  392.36    7.90
   1   1 -10  429.86   12.80
   1   4 -16   62.29   12.20
   0   1   2 1640.94   10.90
   0   3 -15   72.79   12.20
  -1   1 -12   69.29   10.10
  -1   2 -14   79.99    9.60
  -2   2 -14   43.90   12.60
  -3   2 -14  293.37   17.10
  -4   2 -14  108.29   15.40
  -5  -1   6   15.60    3.40
  -5  -2  -6   52.89    7.90
  -5   2 -14    0.00   13.80
  -6  -2  -6   -0.60    7.10
  -7  -3   1 1694.43   14.40
  -7  -3  -1   70.49    5.60
  -7  -1  -8   31.30   11.00
  -7   1 -12   72.99   14.70
  -8  -3   2 1231.48   11.40
  -8  -3   0  123.79    6.40
  -8  -2  -5  324.37   13.80
  -8  -1  -8   69.99   11.60
  -8   0 -10   23.50   11.80
  -9  -3   2  389.66    7.60
  -9  -3   1    7.50    4.70
  -9   1 -11   63.39   15.40
   6   9 -17  380.16   14.70
   5   7 -16  108.09   10.40
   4   5 -14   34.70    8.10
   4   6 -16  237.68   12.80
   4   7 -17  245.68   14.90
   3   2  -5 2562.94   14.70
   3   2  -6 1667.33   14.10
   3   2  -7  219.08    6.50
   3   6 -17  493.35   18.50
   3   7 -18  577.24   20.30
   2   1  -5  696.13    9.10
   2   1  -6   20.00    3.40
   2   4 -15   78.29   10.60
   2   7 -19   13.90   12.70
   1   2 -12  670.13   17.30
   1   3 -14   27.90    9.70
   1   5 -17   16.30   12.50
   1   6 -18   61.79   14.50
   0   0  -8   68.29    6.70
   0   2 -13  527.25   17.10
   0   4 -16    6.20   12.00
  -1   0  -9  165.38    9.60
  -2   0   4  101.09    3.80
  -2   3 -15  132.29   14.90
  -3  -2   0 1941.91   12.00
  -3  -2  -3  531.25   10.30
  -3   0 -10   36.30    9.40
  -3   3 -15   71.39   13.70
  -4  -2  -5  329.37   10.70
  -4  -1  -8   67.49    8.90
  -4   1 -12   11.00   11.10
  -4   3 -15   39.60   14.70
  -5  -2  -5  136.69    8.60
  -5  -1  -8  230.88   12.50
  -6  -1   7  395.56    8.10
  -6  -1  -8  159.78   11.90
  -6   0 -10   -2.60   10.40
  -6   1 -12  273.17   16.80
  -7  -2   6    5.30    2.30
  -7  -2  -5   53.29    8.00
  -7   0 -10   13.60   11.00
  -8   1 -11   53.59   14.10
  -9  -2  -4  161.28   11.50
  -9  -1  -7    6.50   10.00
  -9   0  -9    0.80   11.70
   6   7 -13 1096.19   16.80
   6   8 -15   17.90    7.00
   5   8 -17   23.90    9.40
   5   9 -18   62.39   11.10
   5  10 -19   89.79   13.60
   4   8 -18   -2.60   11.00
   4   9 -19    7.40   12.00
   4  10 -20   87.19   14.50
   3   4   0 1751.82   13.20
   3   3 -11  307.27   10.70
   3   4 -13  467.25   14.10
   3   5 -15    9.30    8.90
   3   8 -19   61.49   13.70
   3   9 -20   71.19   14.90
   2   3   1   62.79    3.40
   2   2 -10  814.82   15.60
   2   5 -16   72.59   11.80
   2   6 -17  354.66   16.80
   1   1  -9  125.69    7.80
   1   4 -15   79.99   11.40
   0   0  -7   56.29    5.90
   0   3 -14  135.19   12.40
   0   5 -17    2.90   12.60
   0   6 -18   31.40   14.50
  -1   1   4 1382.36   13.30
  -1  -1  -1    3.90    1.50
  -1  -1  -4 3214.18   22.50
  -1   1 -11   -1.80    7.60
  -1   4 -16   -6.50   11.40
  -1   5 -17   59.59   14.70
  -2   2 -13  191.28   13.30
  -2   4 -16    9.00   13.00
  -3  -2  -1 3240.88   18.60
  -3  -2  -2   89.29    4.70
  -3  -1  -7  196.88    9.80
  -3   4 -16   62.49   15.60
  -4   0 -10  391.16   15.70
  -5   2 -13   24.10   12.40
  -6  -2  -5  204.78   10.10
  -8  -2  -4  321.17   12.80
  -8  -1  -7   13.00    9.40
  -8   0  -9  138.39   13.50
  -9   1 -10   35.80   14.80
   5   7  -2   15.10    3.40
   5   6 -13  684.23   14.70
   5   7 -15   16.20    7.70
   4   5 -13  147.69    9.30
   3   6 -16  122.59   12.10
   2   3 -12  979.00   19.00
   2   4 -14  287.57   13.60
   2   7 -18  207.68   16.30
   2   8 -19   12.30   13.50
   1   2   2  551.94    7.80
   1   1   0    5.60    0.70
   1   2 -11  643.24   15.70
   1   3 -13  129.79   10.70
   1   5 -16  209.88   15.10
   0   2 -12  752.42   18.70
   0   4 -15  195.78   14.10
  -1  -1  -2  964.00    9.60
  -1  -1  -3 1696.63   14.70
  -1   0  -8  241.48   10.00
  -2   0  -9    1.20    6.60
  -3   2 -13    4.60   10.90
  -4  -1  -7  370.36   12.70
  -4   2 -13   22.40   12.50
  -5  -2  -4  259.07    9.50
  -5  -1  -7  141.99   10.00
  -5   3 -14    4.60   12.80
  -6  -2  -4   76.79    7.90
  -6  -1  -7  134.39   10.60
  -6   1 -11  141.69   14.10
  -7  -2  -4  922.01   17.30
  -7  -1  -7  192.28   12.00
  -7   0  -9   60.99   11.40
  -8  -2   7    5.80    3.20
  -8   2 -12    2.80   13.30
  -9  -1  -6   24.00    9.90
  -9   0  -8   85.69   12.30
 -10   1  -9    5.30   14.20
   6   8  -4   29.70    3.10
   6   8 -14  106.09    8.00
   6  10 -17   98.19   10.40
   5   5  -9  710.23   10.80
   5   8 -16   29.70    8.80
   5   9 -17    9.00   10.10
   4   7 -16  124.09   11.10
   4   8 -17   52.79   11.80
   3   3 -10 2092.39   22.60
   3   5 -14    5.20    8.10
   3   7 -17  698.43   20.90
   3   8 -18  122.39   14.10
   3   9 -19   35.00   13.20
   3  10 -20   10.40   13.60
   2   2  -9 1360.56   18.30
   2   5 -15   36.20   10.40
   1   1  -8  170.48    7.70
   1   6 -17   -2.20   12.00
   1   7 -18   10.70   13.30
   1   8 -19    7.60   14.90
   0   5 -16   23.00   12.20
  -1   1 -10   12.10    7.20
  -1   2 -12  643.64   18.10
  -1   4 -15   60.19   12.60
  -2   3 -14   11.30   10.70
  -3  -1  -6  640.24   14.00
  -3   0  -9   11.70    5.70
  -3   1 -11  310.77   13.30
  -3   3 -14  276.97   16.80
  -4   0  -9  296.67   13.50
  -4   3 -14   47.90   14.00
  -5   0  -9  254.97   13.50
  -5   1 -11   79.89   11.40
  -6   0  -9   43.80    9.80
  -8   0  -8  216.28   14.80
  -8   1 -10  129.19   14.60
  -9   2 -11    8.70   13.70
 -10   0  -7   53.49   12.20
   6   9 -15   16.60    6.90
   5   5  -6  400.26    4.80
   5   5  -8 2137.09   15.70
   5   6 -12  390.16   10.80
   5   7 -14 1263.17   20.40
   5  10 -18   36.40   10.60
   5  11 -19  108.69   13.50
   4   5  -1 1338.87   11.50
   4   5 -12  141.69    8.40
   4   6 -14  270.97   11.80
   4   9 -18   87.89   12.60
   4  10 -19  108.89   13.80
   4  11 -20  742.73   23.50
   3   6 -15   83.79   10.00
   2   3 -11   30.20    6.80
   2   4 -13  115.19   10.10
   2   6 -16  374.96   16.70
   2   7 -17 1040.00   25.00
   1   2 -10   13.70    6.20
   1   3 -12  448.46   14.50
   1   4 -14    2.80    6.60
   0   0  -5    9.40    3.70
   0   2 -11  191.28   10.70
   0   3 -13  442.26   14.90
   0   6 -17  106.69   14.60
   0   7 -18   85.59   15.50
  -1   0  -7  157.88    8.00
  -1   5 -16   33.60   13.10
  -1   6 -17   -3.70   13.10
  -2   0  -8   82.19    8.00
  -2   2 -12  688.23   19.40
  -2   4 -15    6.50   11.00
  -3   2 -12  180.68   13.30
  -3   4 -15   -3.50   12.70
  -3   5 -16  586.64   23.30
  -4  -2  -2   12.20    3.80
  -4  -1  -6  620.54   14.50
  -4   2 -12   69.69   12.30
  -4   4 -15    7.30   12.60
  -5   2 -12   86.29   13.20
  -6  -2  -3  738.13   14.40
  -7  -2  -3 1074.89   17.60
  -7  -1  -6    9.70    7.80
  -7   0  -8    3.70    8.70
  -7   1 -10   99.39   12.90
  -7   3 -13   33.40   14.80
  -8  -2  -3 1464.45   20.70
  -9  -2  -2 1463.15   20.50
  -9  -1  -5  113.69   11.40
  -9   1  -9   20.10   12.30
 -10   2 -10   40.10   14.60
   6   7 -10  289.97    7.40
   6   8 -13  111.39    7.30
   6  10 -16   51.59    8.80
   5   5  -7  347.27    5.70
   5   8 -15   26.40    8.00
   4   4  -9    2.70    4.00
   4   7 -15   97.49    9.90
   3   5 -13  162.48   10.00
   3   7 -16  249.38   13.90
   3  11 -20  277.77   17.90
   2   5 -14  218.58   12.30
   2   8 -18  301.67   17.80
   2   9 -19   28.10   13.80
   1   5 -15    8.40    9.40
   1   6 -16  169.98   13.60
   0   1   3 2595.64   16.60
   0   4 -14  308.57   15.10
  -1   0   3  620.54    7.10
  -1   2 -11   40.40    8.40
  -2  -1  -4 2123.79   19.60
  -2   3 -13  154.78   12.80
  -2   6 -17  111.99   15.30
  -3   0  -8   30.30    7.40
  -3   1 -10   18.40    8.80
  -4  -2  -1 2567.64   18.10
  -4   0  -8   88.09    9.20
  -4   1 -10  596.54   18.00
  -5   1 -10  260.87   14.20
  -5   3 -13   -3.00   12.50
  -6  -1  -6   -2.10    7.00
  -6   0  -8  263.47   13.30
  -6   1 -10  219.78   13.80
  -6   3 -13   16.60   12.60
  -6   4 -14   35.40   14.30
  -7   2 -11  759.52   23.50
  -8   1  -9   43.30   13.00
  -8   3 -12  111.29   16.00
  -9   0  -7  519.95   17.90
 -10   1  -8   11.90   11.90
   6   7  -9  418.76    7.50
   6   9 -14   55.79    8.10
   5   7 -13 2759.72   27.50
   5   9 -16  338.57   13.70
   5  10 -17   37.40   10.00
   5  11 -18   98.49   12.00
   4   5 -11  142.59    8.30
   4   6 -13  198.38   10.00
   4   8 -16  112.59   11.10
   4   9 -17  143.19   12.60
   4  10 -18    9.80   12.00
   4  11 -19  296.27   17.00
   4  12 -20  327.97   19.00
   3   3  -8  825.22   12.40
   3   4 -11  366.66   11.30
   3   8 -17   94.29   12.30
   3   9 -18    7.50   11.20
   3  10 -19   13.80   12.80
   2   3   2    0.60    3.10
   2   2   0 2436.26   11.20
   2   3 -10 1469.15   20.00
   2   4 -12    4.30    6.90
   2   6 -15    6.90    8.90
   1   1  -6  878.41   12.40
   1   4 -13    6.80    8.00
   1   7 -17  233.68   16.30
   1   8 -18  193.58   16.70
   1   9 -19   15.80   14.70
   0   0  -4  378.16    7.50
   0   2 -10  205.18   10.00
   0   3 -12  232.18   12.00
   0   5 -15  150.48   13.70
   0   6 -16    0.20   11.00
  -1   4 -14  451.05   17.50
  -2   0   5 1001.00   11.70
  -2   0  -7   36.80    6.30
  -2   2 -11  262.27   13.10
  -2   4 -14   76.29   12.90
  -3   3 -13   11.20    8.00
  -3   4 -14   32.30   11.80
  -4  -1   6  332.77    7.10
  -4  -2   0 2693.73   16.00
  -4   4 -14   42.20   13.20
  -5  -2  -2  559.54   10.70
  -5   4 -14   19.10   13.80
  -6  -2   6 1573.94   11.70
  -6   2 -11  483.45   19.00
  -7  -2   7  257.27    6.00
  -7  -1  -5  202.68   11.10
  -7   1  -9   38.80   11.80
  -7   3 -12  161.28   15.40
  -8  -2  -2 1632.84   20.30
  -8  -1  -5   10.30    7.40
  -8   0  -7   16.30    9.50
  -9   2 -10  726.13   23.50
 -10   0  -6  318.87   15.00
   6   7  -7  690.73    5.90
   6   7  -8  665.83    7.60
   6  10 -15   81.39    9.40
   3   6 -14  589.24   16.50
   2   2  -7   11.10    3.90
   2   7 -16 1343.57   26.80
   2   8 -17  689.73   21.40
   2   9 -18    7.60   11.60
   2  10 -19   67.79   14.60
   1   2  -9  706.43   13.80
   1   3 -11 1155.18   20.10
   0   4 -13   19.70    8.90
   0   7 -17   31.70   12.60
   0   8 -18   62.79   15.00
  -1   5 -15  111.69   10.80
  -1   6 -16   36.50   12.60
  -1   7 -17  142.19   16.20
  -2  -1  -3 2246.88   18.20
  -2   1  -9  370.46   12.80
  -2   6 -16   78.39   13.80
  -3   0  -7   10.60    6.30
  -3   2 -11  523.65   17.20
  -3   5 -15  430.66   20.00
  -3   6 -16  782.92   25.20
  -4  -2   1  298.67    4.70
  -4  -1  -5  174.48    8.30
  -4   2 -11  201.68   13.40
  -4   5 -15  594.84   23.10
  -5  -1  -5  208.58    9.50
  -5   2 -11  144.29   13.30
  -6  -1  -5   31.30    7.00
  -6   1  -9  645.34   18.90
  -6   3 -12   45.80   13.50
  -7   4 -13   26.30   14.40
  -8  -2   8    5.70    4.30
  -8   2 -10  909.21   24.60
  -9  -1  -4   58.79    8.60
  -9   0  -6  116.89   11.10
  -9   1  -8   71.49   12.10
  -9   3 -11  290.67   18.70
 -10   2  -9  400.96   19.20
   5   6  -2  256.97    5.60
   5   6 -10  381.26    8.90
   5   7 -12 1732.83   21.00
   5   8 -14  303.27   11.40
   4   4  -7  790.82    9.90
   4   7 -14  310.87   12.30
   4  12 -19  207.58   16.80
   3   3  -7  220.58    6.60
   3   4 -10  525.45   12.00
   3   5 -12  138.19    8.90
   3   7 -15  104.29   10.70
   3   8 -16   14.00    9.60
   3  10 -18    5.60   12.90
   3  11 -19  255.37   17.30
   3  12 -20  119.39   15.00
   2   5 -13  131.29   10.10
   1   1  -5  469.55    8.30
   1   6 -15  188.38   13.70
   1   7 -16 1263.87   26.70
   1  10 -19   21.40   14.50
   0   0  -3   64.69    2.90
  -1   1  -8   11.30    5.90
  -1   2 -10    1.90    6.90
  -1   4 -13  611.44   18.50
  -2   0  -6  405.06   10.70
  -2   3 -12  785.12   20.30
  -2   7 -17   40.90   11.30
  -3  -1   5  311.17    6.10
  -3   1  -9  428.26   13.20
  -4   0  -7   58.19    7.80
  -5  -2   5 1227.58    8.90
  -5  -2  -1    6.80    3.40
  -5   0  -7   92.89    9.10
  -5   1  -9  827.32   20.00
  -6   0  -7  678.23   17.30
  -6   4 -13   29.30   13.90
  -7   2 -10  552.54   19.80
  -8   1  -8    4.50   10.30
  -8   3 -11  528.75   21.40
  -9   2  -9  514.95   20.70
 -10  -1  -3  359.56   12.70
 -10   0  -5  176.28   13.00
 -10   1  -7   92.99   12.40
 -10   3 -10  236.58   18.00
   6   8 -11  600.04   11.20
   6   9 -13   31.80    5.80
   5  10 -16  148.89   11.30
   4   6 -12  163.98    8.70
   4   8 -15  118.59   10.30
   4   9 -16    4.60    9.20
   4  10 -17    0.90    9.80
   4  11 -18   16.70   11.10
   3   9 -17   78.49   11.20
   2   2  -6  595.94    9.40
   2   3  -9 4012.90   30.30
   2   4 -11   44.80    7.10
   2   6 -14    1.90    8.50
   1   4 -12  184.98   10.50
   1   8 -17  488.45   20.00
   1   9 -18    6.00   12.10
   0   0  -2 1052.09    8.40
   0   2  -9   -0.10    5.60
   0   3 -11  516.05   14.70
   0   5 -14   63.89    8.70
   0   6 -15   39.70   11.20
   0   7 -16  219.88   15.20
   0   9 -18   45.20   13.90
  -1   0  -5 1711.43   17.70
  -1   5 -14  100.19   12.00
  -2  -1  -2   86.59    3.90
  -2   1  -8   37.20    6.60
  -2   2 -10  645.94   16.80
  -3   4 -13  143.59   13.70
  -4   4 -13  115.59   13.70
  -5   2 -10  339.47   15.10
  -5   4 -13   71.09   13.80
  -5   5 -14  276.17   18.50
  -6  -2  -1  847.82   12.30
  -6   2 -10  379.86   16.70
  -6   5 -14   47.30   14.30
  -7  -1  -4  343.87   11.60
  -7   1  -8  701.43   19.30
  -7   3 -11  215.28   16.10
  -8   0  -6   95.99   10.20
  -8   4 -12    6.60   13.70
  -9  -1  -3 1358.66   21.30
   6  10 -14  401.66   11.90
   5   6  -9  778.12   11.20
   5   8 -13  827.72   15.80
   4   4  -6 1526.95   11.40
   4   7 -13 1408.16   21.20
   3  12 -19  303.67   19.00
   3  13 -20   17.40   14.50
   2   7 -15  152.58   12.10
   2   8 -16  259.77   14.90
   2   9 -17   14.90   11.40
   2  10 -18    3.70   11.90
   2  11 -19   19.30   12.70
   1   5 -13  625.84   17.30
   0   1   4 2269.87   18.00
   0   4 -12    2.90    8.10
   0   8 -17  218.58   16.10
  -1   0   4  126.99    4.50
  -1   6 -15   13.50   11.70
  -1   7 -16    8.40   12.00
  -1   8 -17   83.29   15.20
  -2  -1   3    0.80    1.40
  -2   6 -15   10.20   11.80
  -2   7 -16   16.50   12.40
  -2   8 -17   40.10   13.70
  -3  -1  -3  809.52   12.00
  -3   1  -8  710.53   16.20
  -3   2 -10  127.59   10.50
  -3   5 -14  252.27   16.00
  -3   6 -15  160.58   15.70
  -4   2 -10  107.39   11.00
  -4   5 -14  300.87   18.00
  -4   6 -15 1019.90   28.00
  -5  -1  -4   83.69    6.80
  -6  -2   7  668.43    9.50
  -6  -1  -4   -0.20    5.70
  -6   0  -6  134.39   10.20
  -6   1  -8  815.92   19.70
  -6   3 -11   -0.80   11.10
  -7   0  -6  210.48   11.20
  -7   4 -12    8.20   13.10
  -8   2  -9  503.95   18.70
  -9   0  -5   33.50    8.80
  -9   1  -7   45.70   10.80
  -9   3 -10  794.92   23.90
  -9   4 -11   18.10   15.10
 -10  -1  -2  833.32   17.00
 -10   2  -8  307.67   16.80
   6   8 -10  543.55    9.70
   4   5  -9   63.39    5.70
   4   6 -11  262.67    9.80
   3   3   0    0.60    2.20
   3   3  -6  198.28    5.20
   3   5 -11   21.90    6.10
   3   7 -14   17.90    8.20
   3   8 -15  335.97   14.30
   3   9 -16  219.58   13.10
   3  10 -17    2.70   10.70
   3  11 -18  131.49   14.00
   2   2   1  931.81    8.90
   2   5 -12  133.39    9.30
   1   1  -4  108.09    4.00
   1   4 -11   95.59    8.20
   1   6 -14   96.29   10.90
   1   7 -15  904.71   22.10
   1   9 -17   10.90   13.60
   1  10 -18   38.30   13.80
   1  11 -19   -0.40   13.90
   0   5 -13  121.39   11.20
  -1   0  -4  553.34    9.60
  -1   1  -7  831.92   14.80
  -1   2  -9    2.20    6.20
  -1   4 -12  326.67   14.00
  -4   0  -6  363.96   11.60
  -4   3 -11  111.79   11.70
  -5   0  -6  469.05   13.30
  -5   1  -8    8.00    7.60
  -5   3 -11   80.69   11.80
  -6  -2   0    7.70    3.70
  -6   4 -12   68.09   13.20
  -7   2  -9  501.35   18.00
  -7   5 -13   10.90   13.10
  -8  -2   0  329.37    8.40
  -8  -1  -3 2574.44   26.80
  -8   1  -7  225.38   13.00
  -8   3 -10  421.96   18.70
  -9   2  -8  174.78   13.40
 -10   0  -4   48.50   10.10
 -10   1  -6  157.88   12.70
 -10   3  -9  885.01   24.90
   5   6  -1  296.47    6.90
   5  10 -15  131.89   10.00
   5  11 -16   21.30    8.70
   4   4  -5 3189.98   13.00
   4  10 -16    8.10    9.30
   4  11 -17  140.19   12.50
   3   6 -12  162.38    9.80
   3  14 -20   17.70   15.00
   2   2  -5 1210.78   11.50
   2   4 -10 1707.23   21.40
   2   6 -13  282.27   12.40
   2  12 -19   49.90   14.50
   1   3  -9 2088.79   23.20
   1   8 -16 1039.20   24.50
   0   2  -8    1.20    5.10
   0   6 -14   -1.80    9.40
   0   7 -15 1014.60   24.00
   0   9 -17    0.00   11.90
   0  10 -18   -2.70   13.60
  -1   5 -13   -0.30    9.10
  -2   1  -7  312.07   10.40
  -2   2  -9  181.38   10.00
  -2   4 -12 1120.89   23.50
  -3  -1   6  732.13   10.50
  -3   4 -12  747.13   20.50
  -4  -1  -3  609.04   11.30
  -4   4 -12   52.09   11.60
  -5  -2   6    2.60    2.70
  -5   2  -9    0.60    8.30
  -5   4 -12   65.69   12.60
  -5   5 -13  181.28   16.00
  -6   2  -9  339.97   15.10
  -6   5 -13   71.89   13.90
  -6   6 -14  505.65   22.50
  -7   1  -7  406.86   14.90
  -7   3 -10   52.09   12.00
  -8   0  -5   46.40    8.20
  -8   4 -11    3.30   12.70
  -8   5 -12   10.70   12.80
  -9  -2   1  183.18    7.00
 -10   4 -10   33.20   14.10
 -11   3  -8  546.25   21.00
   6  10 -13   42.30    6.20
   5   6  -8 1047.90   11.20
   5   8 -12  250.47    9.30
   4   4  -1  534.35    6.60
   4   7 -12 1917.91   23.00
   3  12 -18   51.59   13.80
   3  13 -19  220.18   16.80
   2   7 -14   71.59    9.90
   2   8 -15   41.90   10.10
   2   9 -16   62.79   11.50
   2  10 -17    7.40   11.10
   2  11 -18   37.60   12.40
   1   1   2  925.91    9.20
   1   5 -12  290.07   12.20
   1  12 -19   13.30   14.80
   0   8 -16  484.05   19.00
  -1   0   5  402.66    8.30
  -1   6 -14   -2.40    9.80
  -1   7 -15   84.19   12.70
  -1   8 -16   55.19   13.40
  -1   9 -17   18.30   13.90
  -2  -1   4    0.80    1.80
  -2   6 -14    5.00   10.60
  -2   7 -15    7.30   11.00
  -2   8 -16   16.30   12.50
  -2   9 -17  235.68   18.50
  -3   1  -7  275.67   10.50
  -3   2  -9  913.21   18.30
  -3   5 -13  172.88   13.80
  -3   6 -14   28.20   11.90
  -3   8 -16   54.19   14.50
  -4   2  -9  353.46   13.80
  -4   5 -13  146.59   14.10
  -4   6 -14  330.17   18.30
  -4   7 -15  265.97   18.20
  -5   6 -14  913.91   26.20
  -5   7 -15  257.87   18.50
  -6   1  -7  118.49   10.10
  -6   3 -10   70.89   11.40
  -7   0  -5    4.60    6.80
  -7   4 -11   12.60   12.40
  -8   2  -8  200.28   13.40
  -9   0  -4   23.50    7.80
  -9   1  -6    0.30    8.80
  -9   3  -9  683.53   21.90
  -9   4 -10  201.88   17.50
 -10  -1  -1 1844.92   22.30
 -10   2  -7    2.20   10.40
 -11   4  -9   57.79   14.60
   6   7  -4   24.30    2.00
   6   8  -9  238.38    6.20
   6   9 -11  312.07    8.70
   5   7 -10  187.38    7.40
   5   9 -13  198.08   10.10
   4   5  -8    4.60    3.80
   4   8 -13  930.11   18.00
   4  12 -17  275.87   15.40
   4  13 -18    7.10   11.60
   3   3   1  766.72    9.60
   3   3  -5  130.89    3.70
   3   7 -13  228.68   11.00
   3   8 -14  336.47   13.40
   3   9 -15  113.69   11.70
   3  10 -16   76.19   10.60
   3  11 -17    6.50   10.80
   2   2   2  630.94    9.00
   2   5 -11   12.30    6.30
   2  13 -19  130.19   16.10
   1   1  -3  185.08    4.00
   1   6 -13  172.08   11.50
   1   7 -14  423.56   15.70
   1  10 -17   41.80   13.00
   1  11 -18    0.90   12.90
   0   5 -12  837.72   19.00
   0  11 -18    4.90   12.90
  -1   0  -3 1423.76   13.10
  -1   2  -8  220.68    9.40
  -1   4 -11  113.39    9.50
  -2   0  -4 1710.43   17.30
  -2   3 -10  239.38   11.60
  -3   3 -10  425.86   15.00
  -4   0  -5  235.38    9.20
  -4   3 -10  100.89   10.80
  -5   0  -5  504.65   12.80
  -5   1  -7  119.29    9.10
  -5   3 -10   12.50    9.60
  -6   4 -11  286.17   16.00
  -7   2  -8   34.10    9.80
  -7   5 -12    8.20   12.30
  -7   6 -13  224.18   18.20
  -8  -1  -2 1186.28   17.50
  -8   3  -9   40.30   11.50
  -9   2  -7   -9.40   10.60
  -9   5 -11   -4.00   13.30
 -10   0  -3   52.59    9.30
 -10   1  -5    0.40    9.10
 -11   2  -6   85.19   12.20
   5  11 -15   48.80    8.30
   5  12 -16   25.30    9.30
   4   9 -14   33.00    7.80
   4  10 -15  170.98   11.30
   4  11 -16  272.57   13.90
   3  14 -19    2.00   13.20
   2   3  -7  334.27    8.20
   2   6 -12  340.07   12.30
   2  12 -18   60.09   13.40
   1   1   3 1673.53   14.50
   1   2  -6    8.80    3.50
   1   8 -15  450.55   16.90
   1   9 -16   34.70   10.60
   1  13 -19   35.10   13.90
   0   3  -9    0.50    5.30
   0   6 -13  290.57   13.90
   0   9 -16    6.40   10.80
   0  10 -17   43.90   13.40
  -1   5 -12  393.16   14.70
  -2   2  -8   55.49    7.10
  -2   4 -11 1186.78   22.70
  -3   4 -11 2435.26   32.60
  -4  -1  -2  168.38    6.00
  -4   4 -11  602.24   18.60
  -5  -2   7  300.67    7.00
  -5   4 -11    4.90   10.10
  -5   5 -12   91.69   12.20
  -6  -2   1 2494.15   16.00
  -6   2  -8  119.49   10.90
  -6   5 -12  129.49   14.00
  -6   6 -13  696.83   23.90
  -6   7 -14  487.05   22.20
  -7  -2   1    7.80    3.40
  -7   1  -6  135.79   10.90
  -7   3  -9   98.09   11.40
  -8   0  -4   -3.30    6.50
  -8   4 -10   12.40   11.70
  -9  -2   2  227.18    6.60
 -10   4  -9  348.37   18.50
 -10   5 -10   -1.50   14.60
   4   4   0  239.38    5.60
   3   6 -11  114.09    7.80
   3  13 -18   90.89   13.60
   2   7 -13   -4.00    7.40
   2   9 -15  272.87   13.80
   2  10 -16   17.40   10.60
   2  11 -17    0.40   11.00
   2  14 -19   -2.50   13.50
   1  12 -18    2.10   13.00
   0   7 -14  567.24   18.10
   0   8 -15  762.82   21.40
  -1   6 -13  618.74   18.70
  -1   7 -14  440.16   17.30
  -1   8 -15  389.06   17.70
  -1   9 -16    1.10   12.40
  -1  10 -17    3.00    9.90
  -2  -1   5  695.43    9.50
  -2   6 -13   45.50   10.20
  -2   8 -15   31.50   11.50
  -2   9 -16   30.50   13.50
  -2  10 -17  188.78   17.20
  -3   2  -8  859.71   17.40
  -3   5 -12  403.36   16.30
  -3   6 -13   -4.30   10.00
  -3   8 -15   13.40   11.60
  -3   9 -16   55.09   14.80
  -4  -2   5    7.90    2.30
  -4   2  -8 1610.24   24.00
  -4   5 -12  291.07   15.40
  -4   6 -13    3.60   11.30
  -4   7 -14   20.40   12.60
  -4   8 -15  190.28   16.80
  -5  -1  -2   59.99    5.00
  -5   2  -8  576.54   16.20
  -5   6 -13  243.88   16.60
  -5   7 -14  398.36   20.00
  -5   8 -15  176.88   14.80
  -6   1  -6   26.50    7.20
  -6   3  -9   62.39   10.10
  -7   0  -4   62.39    7.40
  -7   4 -10  118.49   13.50
  -8   2  -7    9.20    9.00
  -8   5 -11   -1.30   11.80
  -8   6 -12   78.79   15.30
  -9   0  -3   84.99    9.20
  -9   1  -5  362.66   13.90
 -10   2  -6  104.69   11.70
 -11   4  -8  387.46   18.90
   5   6  -7   30.90    2.80
   4   7 -11 1584.44   19.70
   4  13 -17  510.75   18.10
   3   4  -7  331.47    7.60
   3   7 -12  949.71   17.60
   3  11 -16  395.16   16.40
   3  12 -17    6.70   10.00
   2   5 -10   19.00    5.80
   2  13 -18  223.68   16.80
   1   6 -12   61.69    8.60
   1  10 -16   -0.40   10.30
   1  11 -17   13.50   12.40
   0   0   3   68.99    3.30
   0   4 -10    3.20    4.50
   0  12 -18   22.40   14.30
  -1   1  -5   57.49    4.90
  -1   2  -7  134.79    7.50
  -2   7 -14   27.10   10.40
  -3   1  -6  607.44   13.20
  -4   1  -6  189.28    9.10
  -5   0  -4   97.49    6.90
  -5   1  -6  245.98   10.60
  -5   3  -9   45.00    9.50
  -6   0  -4  564.24   13.10
  -6   4 -10   15.40   10.20
  -7   2  -7   15.70    8.20
  -7   5 -11   -3.60   12.00
  -7   6 -12  213.18   17.10
  -7   7 -13  365.06   20.40
  -8   3  -8   69.29   10.60
  -9   4  -9   50.59   12.80
  -9   5 -10   19.10   13.10
  -9   6 -11    3.90   14.90
 -10   1  -4   30.00    9.90
 -10   3  -7    7.70   10.70
 -11   2  -5  218.08   13.60
 -11   5  -9   22.60   13.60
   6   7  -2   52.39    4.00
   6   8  -8 1079.49    9.90
   6   9 -10    6.10    4.10
   5   7  -9  266.97    6.90
   5  10 -13  229.68   10.50
   5  11 -14   14.80    8.10
   5  12 -15   27.90    8.50
   4   5  -7 1104.39   11.40
   4   6  -9  230.48    7.60
   4   8 -12  977.40   16.90
   4  10 -14   55.39    9.30
   4  11 -15   28.00    8.80
   4  12 -16  153.48   12.00
   3   8 -13  484.45   14.20
   3   9 -14    4.90    8.00
   3  10 -15   65.29   10.10
[truncated: 895,446 more chars]
